# Supplementary material for: How Are Mate Preferences Linked with Actual Mate Selection? Tests of Mate Preference Integration Algorithms Using Computer Simulations and Actual Mating Couples
Source: PLoS One. 2016 Jun 8;11(6):e0156078. doi: 10.1371/journal.pone.0156078 (PMC4898694; doi:10.1371/journal.pone.0156078)
Supplement: S2 Data — Long-term couple and agent-based model data analyzed in Study 3. (ZIP) [file pone.0156078.s002.zip › S10/Aspiration Model Data/Aspiration Couple Population 01162016 040935.csv]

	trait1	trait2	trait3	trait4	trait5	trait6	trait7	trait8	trait9	trait10	trait11	trait12	trait13	trait14	trait15	trait16	trait17	trait18	trait19	trait20	trait21	trait22	trait23	preference1	preference2	preference3	preference4	preference5	preference6	preference7	preference8	preference9	preference10	preference11	preference12	preference13	preference14	preference15	preference16	preference17	preference18	preference19	preference20	preference21	preference22	preference23	fitpoints	sex	algorithm
1	5.25174100231978	6.38021353381493	2.18715386950913	4.3089312317789	6.34102828762445	2.23057126932794	2.39808237745022	1.7998750084779	5.97030796437237	5.59192792250908	3.52464833106845	5.17391829168247	1	4.86770204315473	6.25271440668187	4.76138698642105	2.04108892593665	2.61921254810001	2.56599789686044	2.72146617984777	3.4527292255089	2.14453354226521	6.69584150830796	1.64523667438884	4.3423135270087	5.24926323455341	2.72191654103123	9.06619915444351	4.85248086835619	-0.172050623790407	-1.94226722985074	4.68584537689986	-4.79686165002538	2.90287676635886	9.6320927042622	1.93582131315169	8.03305504021623	-2.95665004683479	8.91364840520688	0.624526718568011	7.3361518591548	5.52135308105974	6.28224139885851	9.47591161937024	5.46206435316256	6.82562630037179	84	0	2
2	1.26153304942336	5.19100425734698	2.88939832106468	5.07654146204369	4.6964240116621	4.54285832609603	1.98131260016394	1.08813358943204	2.9479725448109	4.07644306888212	5.68233686993051	4.34876475111921	5.95026218953914	1.78932926794233	1	1.97287743593274	3.97525878968424	2.15827940720774	1.681248857516	2.22643584272421	6.77783776958803	3.09912498721546	2.95133480234024	-1.80565341684837	8.98111494502863	7.44888763974118	-3.05000203830603	6.02041882659089	2.33968690257353	-3.34060434896443	11.1260999263265	2.48709537299021	-2.74689509688259	9.77703184924091	6.34204338506821	-2.72382455200849	-0.211368370710351	-3.32553522385177	11.9446785567769	2.45817772812325	8.24097992758528	5.38513257865975	-1.87843111598114	3.18021765821574	4.55624725954436	4.65009531107594	108.75	0	2
3	1.65223751525284	5.38799440061274	1	6.56940096170256	6.82532108622641	5.41938746331586	3.40464184746422	4.22812678124758	4.37060147315797	5.8964905785681	3.83687746612744	5.64573334156062	4.03651477389668	1	6.81569814421552	5.38448231083375	3.13297455895016	2.97845872547762	1.61095738690022	2.57091793172149	6.89868114933089	1.45028618997941	3.72958886313668	-2.09225053504457	4.48542233116206	7.96009231153588	1.07391375686588	2.51434307106897	5.9645394668267	2.45752674428033	0.621845515036205	7.9577944086528	4.29909170985287	11.5668564938552	-0.329699171981412	3.58946719877488	7.49679796760065	-2.45387545114033	12.695886520293	0.7994759797175	3.04177182643892	0.838456442157678	5.60785232577416	9.33564775988057	5.40799720414368	0.744306567902967	92.5	0	2
4	5.49085584566685	7	1.5748997515155	4.60552620164956	6.37430122973128	2.99517113256993	1.70785995500805	1.81836371063429	5.54487059035104	1.03383100266162	5.89878032897579	5.61006249204879	2.07844336067467	5.47589054430817	2.44133857869686	5.21796420821758	1.35864896152656	1.56894162804011	2.05968267241651	2.78912430191738	4.62964639658585	2.49153371814411	5.43356944731212	0.956107547022401	3.85679256883788	5.23720865868239	2.36677714134547	9.69966546739657	5.13094265808145	0.840973577152185	-0.329279842962288	4.15357923855317	-4.70356086831056	3.29579634925923	7.09294163191556	0.727178608762275	7.53996923557847	-2.31602360199539	6.17233438079613	1.04972274032746	4.29834175987205	-2.97910239748548	-1.62382622128268	10.126615798637	5.72941931479844	6.30731663628582	101.25	0	2
5	7	5.80828828346989	4.57754993638261	6.80296637547895	3.96018099469214	2.65818035052682	3.95407443168539	5.38568044203262	1.24931178004392	7	2.86399172994986	2.22118611041151	7	4.92182895339252	5.57936885648362	3.19180353533343	2.45656852746831	4.02132615220818	2.03518217679343	2.05320622242548	5.52105750530175	3.16367817679051	2.51076860682057	-2.89755920986935	4.02043919959061	6.79469389814424	-2.55807211754573	6.19151230891778	2.18120776061627	1.03908188564613	5.55579215126656	3.22105345827072	-1.26044770975756	6.61330289197492	8.87834147494067	2.44044570897934	-0.207427873089305	-1.92764554493376	3.2893692173577	8.64196494029143	4.5120947989042	0.0991513184322473	0.279293102895693	4.6567172238235	11.5309319618151	5.57732229986264	104	0	2
6	5.91689689025072	7	1.9352191769229	5.15295052100469	4.21710542313779	6.95730553332766	4.91386128708076	1.67029711574175	2.0193613731779	3.00903964772994	7	7	1.15052087821014	2.91129549787376	5.25781597973779	5.15176464230484	3.25532654020872	2.7944478882471	3.71619161640675	2.32770685185128	1	1.47653932442392	6.51544129830786	2.85403927118656	2.27594555018052	3.6073191641826	2.15817153647184	11.076563505188	3.92112993867829	-1.49350382122275	2.23749434376025	7.33086868596715	-0.0628292698791828	2.82874450615084	1.49434629507655	4.85488777954669	2.91427604113906	5.11669305634747	1.88914189164562	1.14363742553307	-2.48009025397236	5.94112189888966	-1.75514852531514	1.20823926362034	9.77828288531954	7.05774536142476	71.75	0	2
7	5.72779615200211	4.17696083999788	1.73701390992932	2.09404334437515	6.63037836807572	3.89147211644095	6.68281809479894	4.8464998126608	1	4.12602386115529	5.5175330234054	5.55800455582875	1	6.56428555378596	5.41585328345208	3.06667029792212	5.01717136987803	2.8497383689699	7	3.58685047347467	6.02282769115301	4.83034159581289	6.89348649906558	1.4547954015842	4.64232129080747	1.22021687996727	1.83230777782774	9.62559558376081	2.24480552758258	1.1953543772577	1.77074495738079	8.10886304198263	0.688237581334249	12.0420339351413	7.84807606291309	3.1843448633709	1.63128903650333	-2.5277235560769	6.59012332907382	0.996609401662902	5.8413521102621	-2.6176102247147	-1.91733557344055	8.00603717262726	9.23451709022567	12.7644410115746	74.5	0	2
8	4.11686894068121	4.23933384329215	1.35349615602995	1.92472399713154	3.27022175060289	3.32700024896106	3.61702981747882	1.60645168194465	3.51796485640768	2.53512565408606	1.68591950504977	1.5992870277494	6.01130177412692	1	4.30227012806718	7	2.79340669629609	5.25718002465309	3.85797901196357	1	4.82844123521317	5.7730078061601	6.62069422827523	-0.455185144985484	5.40139698497716	8.10007478437154	1.20277289542112	8.71073494007801	1.58565966413755	-6.54689171912637	0.810858957604985	4.63756467797326	4.41647831137287	9.7901082174666	8.5934454015167	0.789415644322119	3.84706507211157	-1.25750442347951	7.42222550475238	2.85454118324206	3.70329482402884	2.00334510928131	3.64416215000972	3.00514415143802	-0.885492429804624	3.66605313878469	107.25	0	2
9	1.62498478751027	4.83026576206607	4.01874065998679	4.50959182495872	5.14412530561945	6.80521902353112	1	6.1541132221738	3.04736837225098	6.78407828725403	1.97389490534523	1.08345096997283	6.23766620160818	3.65509397812751	1	2.42215111634656	7	3.1494722965311	1	3.9148124288793	6.59467501964473	4.12228303133409	5.31180962857547	-0.581727226520943	8.94063653359003	7.71751146389845	-3.02747181490641	6.26631005027151	3.62272875924061	-4.2831680006926	2.12208037709389	8.88187085100923	4.0598240517174	8.76740726551788	-3.06723038869485	4.3289476145903	8.08634718622459	-4.56232876644054	5.80244247387686	4.93456513267898	-0.170253462294708	3.9680813799899	0.0673137834212454	0.459143739772046	6.53510953413099	9.40723114059868	91	0	2
10	5.84231163702214	6.52809573689158	5.18644251783571	7	4.12750975580673	3.01539402222592	2.2551648643785	1.69221376686531	6.61441591855213	2.67190991818663	4.40411220824824	2.92718808225463	2.83609895123977	1.97012837767199	3.29670696243881	4.30222886512183	1.77743720241616	5.87773919018255	4.07555913188484	2.2505836981465	4.87273806569765	6.42945893882952	3.27374498902768	-2.70192209173926	3.7147734975715	6.81723147296814	-3.44786816550725	6.98468028720069	2.19052110052354	0.644419150809247	3.74585679883261	10.3044039038373	-3.0977950919824	-1.14948873036844	3.1990150708234	-1.8164729544223	10.4479116908479	-1.81432309865064	2.35242839433001	3.32734553747908	1.98074477964185	-0.824286456898116	0.323993281916436	6.72864698780357	3.54919830328168	4.33841925011741	90.75	0	2
11	5.31628436923173	2.43571044298267	1	3.38664685704604	1.79362529450034	3.07323659035216	1.27244450318351	1	1.9346129354821	4.43493021402172	1.96145708220579	5.26365397566684	1.39825468819475	6.56754073622298	1.04213568236411	5.50709178422002	2.08178282955966	2.01159368652764	2.51089745289297	2.00933879695686	4.83828189128497	2.37112235155915	3.88329292276654	-0.885985448926427	6.84766785162975	3.52744081461026	1.61932558692045	6.27815808525735	-0.104473346720335	5.38195333415298	0.0223173762653675	4.09546838906198	7.63740637424462	-1.14546607060365	4.28268900053441	2.91005455799978	-2.29163098723541	-1.82032764144919	3.82602257244247	0.281956728702374	4.05466180012843	5.40384195669812	4.4634896932943	8.90951240149478	5.43638508328459	2.77778548465567	97.5	0	2
12	6.52334348295693	6.23346363240019	5.21009383115443	7	4.13402724162272	1.69057180823067	3.99243009857657	2.57732265748816	5.84993857250532	4.60081613091929	3.43016087057033	6.36004990294269	1.72991680632446	1.60194866351694	3.55983789614547	4.50797026005213	1	6.37247666831019	3.78987290508832	2.04926415997855	7	5.94379777049217	3.88362198395149	-4.00453388081949	3.88103184568339	7.14864749928101	-4.29623012050663	7.43460265297569	4.53589246133164	-6.56614353703404	4.12471056577726	10.5963431611354	-3.19321063783172	1.45993858769583	0.48042529957748	-2.46246988212102	10.0630255312013	-3.28609858275937	4.85342089451209	2.92014579681765	11.414714251187	0.545751515119095	-3.40457725602241	6.36203094592223	10.2210725545396	2.96972206916346	93.25	0	2
13	6.1914505272102	4.10461130369731	2.261240893113	2.64141063356707	7	3.68376877306084	6.66461292025095	4.0177193613225	1.33067742952889	2.68366037667239	4.96441034685994	4.70553992197751	3.43979950626402	1	5.19239693532172	2.78876746374278	4.68264305080471	7	1	3.26607133470234	5.0738827325145	3.41866531291789	4.25213520479101	1.32086156370568	5.49527998854101	0.445229311526584	1.90435325822233	9.17331555345559	5.22289208834746	-1.63018168975429	6.70295865478977	8.25040776145141	-3.335868810809	5.81521339346446	7.84201679360556	-0.28818455771977	6.16666916315848	-2.78738945685256	6.01487218536989	4.2842921284104	5.41615158240973	3.70226317286019	-2.63035603572054	9.93919664691193	8.59503549382152	11.913703246893	90	0	2
14	1.02136661351015	5.84088240014123	1	6.56940838680325	6.02846166335203	1	3.15822622267049	5.39189760134854	4.56509955849948	2.40502770725849	3.69171912865577	4.36900070615074	2.71476311665189	1	2.78675277186587	1.17903052474371	2.11493908133358	3.48651898089521	1.59170850945583	1.13628222823961	1.29988940153866	1	4.26543295361266	4.27667769641437	-1.42863676615354	7.82346729016361	4.22320089962081	7.23818154574688	4.00784829669863	0.902905043284132	5.41172255159226	4.16446028811856	7.92142407849702	7.62265230747615	5.77902747163837	3.45122238381152	2.6933321516449	-4.72991660045896	5.94266194029222	3.09702661591395	3.42772306605043	-0.875390378455733	-4.49035046884866	5.93094884989612	-3.87474306001423	3.66660942599665	96.75	0	2
15	2.27637566342583	6.13874690594535	2.38984986427968	6.911680023334	7	2.43040068083044	2.07959992722273	1	2.08122279236152	2.57133134313696	1.91037788661068	5.77734880997336	3.69533763721702	2.1705590688539	6.54529377068165	2.45957943735617	4.90546485217702	3.50873695809132	4.64410880934691	3.9579740507717	7	3.55383668223254	6.62944901215805	-1.31863458998976	5.21753372119467	8.28972900399549	0.884925641934872	3.12265059380712	3.15857334397591	4.64695431250276	-0.284997504249565	2.89588861924146	2.34149722940181	2.70944698662177	5.67378933882655	0.992014399937745	1.12808632384214	-1.99835834795137	4.24536624355269	2.96406889023466	-2.93019542763624	-1.32467734533135	5.83006357967046	11.8026086162828	10.9366753370891	-5.4838280630861	82.5	0	2
16	5.90271648005249	1.21572081923585	3.01844702859417	4.34417005020139	2.87599482790129	1.25932486606666	3.18945151912554	7	3.10792268804218	3.5266278406966	2.28959729315602	4.65231754475208	1.9673147213855	5.26224289032413	3.69004999980724	5.24319148321512	1.58218674209109	1.37161111727861	3.85475441886392	5.29403036604073	5.96855783495947	4.73508654952242	6.66658261282064	1.06469490153393	7.37289404151738	-1.75317652507872	2.91092450455749	6.16307659547671	5.42446557780816	8.35929962823753	-1.86065190896531	9.28310975662053	2.09702540595828	2.68200397507581	6.02307667261276	-0.301699022692552	0.549863096128789	0.90424760328092	10.4317865609044	3.02531324713069	4.88205455629434	6.22804727547163	9.35798678465419	4.14139064871041	7.31377779211111	9.06702215019311	86.25	0	2
17	2.3908597362008	5.42549102661835	1	6.98548551330265	6.52436292215402	6.21861279817383	2.47796537181896	4.09100615493533	3.42952896572008	1.56092650233757	3.77743475678052	6.793476763614	5.28663713215627	1	6.30647016161104	3.41471886043245	2.22413484355222	3.71309706368658	1	2.89651287664212	7	1.06836757295237	6.99799500050464	-2.13390088279052	4.15039516055654	9.33712165265669	0.330006740142057	3.50739519570461	5.14119394340721	-1.80670319594904	-0.387125891535886	8.32736236122334	2.9317964866939	-2.15208786700745	6.95926392513814	3.03726878192688	7.67790146633038	-5.50666123939894	12.5584982487515	-0.456422926372576	5.86704461296862	0.67243851350528	5.38436604204771	1.16813716442325	7.62721599723091	5.57771761033511	102	0	2
18	5.34643989003706	5.43851450274729	2.42015005653128	5.92055229107803	5.59291545590237	1.30616742990921	3.91758307587067	1.68286382323808	4.7330693581175	4.25579122495153	6.75185842163954	2.62296839434463	4.14292572976696	1	4.40436028243694	7	4.18334254222289	5.65912384330765	1.97660206115177	1.97936402743761	1.07180505183185	1	6.34611967747812	0.112783708695384	6.2145230874817	5.30043930685803	-0.791380575475963	5.28837565744563	0.0545325994419881	0.381716158795619	1.08126801116695	4.04959160356556	1.31616805868619	8.77952080974196	7.29060928658289	3.10702364987917	0.90389247242065	-2.24609724583031	9.81728908923099	4.9726366401892	6.13725765006576	2.48973888977841	5.89387846108862	8.7745375518677	1.54495035006883	0.12457059434433	85.75	0	2
19	1	4.06036414207576	1.27193669910791	6.608308701479	5.54554652062975	1	1.65792723147335	6.73270046078015	5.58790591768793	7	2.40376485283986	1.87775283942626	2.43703556237584	2.07666772877221	5.93609094869531	6.59706320844228	1.35553707524752	2.84396619747887	3.16285482296253	2.11018383684307	6.39446081416085	6.52926946921792	5.1081482365816	-1.36088869672615	2.24150680942874	3.84048960161916	0.14800238834457	10.8108891273844	6.22592433991356	-0.425641601327868	2.74961320305059	11.563232642783	5.97118475408351	7.76349943043286	4.79701708924842	-0.243198542977207	-0.533989586879593	-7.08426191493362	3.08449570117129	0.100167004257184	3.81026762318043	6.15394249525254	0.0670823279589257	3.11588845097109	9.45851010207381	8.46136085379575	107.5	0	2
20	4.03706473321917	4.30137187458668	2.1592275408642	5.73467435152969	4.37001233219834	4.73781539094133	1.39307568779843	4.48824432445917	4.68120060882056	6.96564110852632	3.50665564992602	1.36049586602976	7	1.8119742830887	4.72198901800095	4.01651196678019	2.32001171571575	2.426055228134	6.39843175688229	1.54069658257735	4.85723455524938	1.69361811210548	6.76151806247947	-0.553394403148428	5.01906983294672	7.73452737441667	-0.532650156180885	10.7759264223677	2.8270552001868	4.11928843416782	-0.223603119701649	5.59090558126107	4.21045248169195	3.68764335325833	8.79283544271464	0.966173190616764	10.2629047442026	-3.13339899968193	6.50255844807824	3.42960949553214	7.2887479374096	0.919096718085774	-1.75418731480414	6.24207079836385	6.0276759175968	1.42157750739611	108.25	0	2
21	1.37813080816221	1	2.12597881322956	4.80045406988342	1.95887193398454	5.61337974005754	3.27046913742642	2.02383028165236	5.00014239303517	6.56382518486122	5.59995709126386	3.14481772084919	6.17100975288662	1.74237061436343	1.51489545043128	5.97622620608988	2.0543634666578	6.39304195664148	5.72978250918039	2.90154480551996	2.32456913840648	1.55177285345249	2.7626884645105	0.342444543998084	6.56992704849897	4.34643594675524	2.63457008287863	5.21557916199739	9.50696291866016	2.31600963197051	-1.11484102725629	4.08493645783842	-1.12586065196946	5.58021433155472	6.43146971796227	-1.07399097068852	1.87394806131894	1.79776080664623	-6.14265026464077	3.48707310700498	1.5682673292835	-2.21337898725124	0.51680653195944	7.75424714131839	4.49878913701102	7.59016158896892	88	0	2
22	6.16108158578221	3.40365053365707	5.26709789759176	6.51143423053645	5.16902462004036	6.26578342863951	2.04380103442253	1.49812513688548	6.82070570359381	4.82879160694471	1	4.25926911905322	3.95780726444549	1.05545318935769	1.91659700635158	2.26676287312071	1.68391744548347	5.96968119401011	3.89673050002537	1.67748221796171	1.56850793619373	3.30907615328315	2.49196749552028	-0.866603726506491	6.80728177046008	5.90870688350965	-1.36802120092087	5.09124932949378	6.44593424749889	-0.145252492515519	0.393412174963445	8.03600079884788	8.76151936860117	-1.75841666129893	8.08563221194654	-6.72963339547905	2.00694446969686	-4.31059916880448	4.03473906061734	2.9337820913075	10.7234052638508	5.1832771660845	5.27276623326683	6.70949777246623	8.26526856532738	3.69864719349603	87.75	0	2
23	1.50459490889911	5.87016658341225	1	7	5.7173884296607	2.46232460448572	1.9633366151344	1.98701913418727	2.46003025729381	2.3642217530283	1.84418160066212	4.28623319952539	3.00089986831133	4.87858708952275	2.49739390446053	4.0368141463294	4.53059180961742	1.66247872125843	7	3.53960541152812	2.80752584986012	1.74755274896949	5.20842402710135	3.21873659007628	-0.930595645295702	8.35211975411497	1.69214248626494	8.23657477655909	1.02000450753117	-5.43548385150371	2.71724594314488	6.84947805644729	-3.47191487561692	2.86093972044469	-0.199943229777903	2.189846155724	2.63749307442128	-3.1975903152619	5.74421143443729	7.62739516561168	4.08063001403004	0.901322041275694	3.2822895066066	10.2870621466019	4.32786287719765	4.76357354706482	93.5	0	2
24	3.90449800816276	2.73236596711534	5.52684055363967	2.80680579422464	3.14548633202849	1.52338338916048	3.17088317628827	1.84340130554423	3.21110192130042	3.51108262080586	2.2307509371358	3.25601962269556	7	1.24015786419175	4.08416377166213	2.46911890787233	2.99009438111928	2.3911618121318	7	2.19405144521322	4.83242760199999	6.52041545695583	6.18795206384387	4.41619548020582	3.26591052743936	7.14655454099904	1.38090596909672	5.70028746747327	4.6383796700813	-3.3401726889868	7.87642976373243	1.36345059690608	5.55897514838918	2.22880428486423	1.52266377654635	2.92551489276571	1.39259266865673	-2.37434087892946	9.00845272390039	8.0074204368533	-0.956018541741107	3.87775634482589	2.92656096773448	2.02842934010526	-1.55813313405903	4.42232510555686	97.25	0	2
25	5.07939161947149	5.67721630487396	2.50974061270324	1.64386665749335	5.76336853754448	1.73671774775275	5.23099453136387	2.3051040255288	6.42301492366118	3.31677946316537	5.53085764512076	5.29762727336485	6.19098767972162	1	5.05663212203316	1	3.90725081861886	3.27839582316186	4.57135361897309	1	5.55620927144529	5.4284682931349	5.97378975920983	1.79406467086175	4.18183325589649	1.32785031209328	2.71786930534079	7.64055012853236	1.96017802231701	0.194947667071032	0.402946395824805	4.76441570527931	3.62856404272763	8.08414794509482	4.38160998400331	1.77097485286473	4.35845582972324	-4.09744701822235	2.36129542036315	3.10470164323393	3.34512727617364	6.03850731981181	1.08895860274974	7.8883602169739	5.35824417509505	4.62928608406036	84	0	2
26	1.60981861953389	3.56920517492279	4.86149825535042	6.88209430286285	5.10110948620246	4.15339679804821	5.75681782470486	4.28621507581341	5.76937941891578	4.48587631279535	5.10287545537194	5.12118236191237	5.54935146976443	4.98929168826342	4.14339521159807	7	3.35020935501944	1.17177919442026	4.02757036001603	1.91416948351172	4.66456697189805	2.51685174505205	5.78014568682606	-1.70557871754899	9.69083455174365	5.90092577906561	-2.75815661943329	5.74259857695963	4.20184122545634	-4.24138459165528	-2.05837755114997	1.04233316134983	3.19225994500239	7.57719600360145	7.11299590572923	3.5627023260386	2.74873052230527	-4.90136958737837	5.38188227781105	6.54208832298523	1.20073024860466	1.6867375874243	1.69636430553176	5.10691353838919	6.61988914346996	9.88838746709424	104.75	0	2
27	2.4822103144514	6.99315447840917	2.20982473360346	4.88795101026583	5.00869815537726	3.66979222882771	5.55729971207504	2.16205249808539	2.60912098172044	3.99027251706109	1.26470867152291	1.67714392669428	1	1.57837240812765	3.28154556771871	1	6.74185050018049	2.03033253196692	6.01563961475484	5.28085496617427	1.52153600508668	6.83849626856827	4.74209412295438	-4.42280274772985	10.0937514958035	6.57041192150612	-2.63334545661892	4.99117515839805	-0.146731533354369	1.04280628110945	-1.48289105775126	3.9330208883466	3.14750795481606	5.92490748959109	6.01195429919449	2.53234057799547	7.0181017664722	-7.13343057874796	4.48393432346377	8.4408112339269	3.30694417110451	-0.191663333683817	3.20861410829359	11.8227412804601	10.3461676435043	8.16277913662403	89.5	0	2
28	6.87972233488217	5.58192405617693	4.59804050066573	6.03465790949283	4.48519581208858	6.59279369188898	2.74749149693896	7	5.74694401171948	5.25375199766178	2.66964348921377	1.23905430592112	3.2118909026521	1	6.21284609181705	7	1	4.85481707830816	2.9924004087269	2.48938906808896	5.17651929051944	4.5747873382639	2.27708837395149	-2.65107557797604	4.65100123054778	5.62282910195417	-2.12500844288041	6.52555939404269	4.63646666769127	1.10333548132733	5.58518592700066	4.4326366515181	3.05860025437488	6.39765453644539	1.22083610534444	-5.29477936757495	9.06683561647676	-3.61247848316128	3.06538577961035	7.48402651809309	5.31744522068125	5.12054322427192	-4.49379861882203	4.34265179193236	11.2433208781688	5.46786618645244	76.25	0	2
29	5.88570364545801	3.11702860984316	1.90157169360777	2.24636763270293	7	3.52845816795155	6.23746883603274	2.82955033815191	4.35786459886793	3.66945471622663	4.85915142116916	1.8419442400963	7	4.43360718179117	3.29482751218802	1.15097491776965	4.81207553742133	3.99537726250795	4.67664468473384	5.95533697652214	4.91260612604215	2.03243504966997	4.87051933258435	1.49885252312798	3.54232272798371	1.59972660005382	2.1085143470739	9.54985379011355	5.54703448087397	-7.18756565951116	4.40120748448221	6.48314518331639	0.379356959291563	-0.698936599220799	7.61103155947041	0.530511439811378	6.75572439173282	-3.43866984900842	2.52229671855937	1.39993085069364	8.29144741605186	4.03899038845547	-2.1077325006773	10.2828644679815	8.01703225360125	7.38408797512522	89	0	2
30	1.25177483660296	3.91210568075678	4.96857058590456	6.94869929168798	5.22879062655594	3.81233999404269	5.1151694439318	2.8979871103086	4.5434790976318	5.58712817908184	6.58863316560584	1.32041380092397	5.96897140337824	4.34431673001385	2.62503816734244	6.50042380615635	7	4.0413448008278	5.33442521305966	3.36767484354558	6.60420521223803	1.1319023326118	5.36836777183314	-0.616722460031816	11.2832439790345	6.94754577609657	-2.22494805008555	6.02174324898353	4.43147656215879	-4.440666815842	-1.05895052791821	2.76010251996667	3.4646722175888	8.7434255456287	6.86814609737678	5.38280736216221	3.71999628922537	-4.82334709847136	1.14491612798935	0.470467221075474	0.286416604540126	-0.696972758402319	-1.25933023978883	5.20641248276031	1.38000932295855	9.09231306156192	89.75	0	2
31	3.80168256369149	5.20959539765926	6.29081612792967	3.87116463954515	4.73531223917411	1	2.15776659624336	3.58515763209898	3.97975888428671	1	2.29722044111228	1.17026534844528	2.95186844726228	4.40858084432313	2.28614394802269	6.06822194223797	2.90741024142824	6.71509967436367	1	2.81658767290917	2.5381591215789	6.19562074299462	1.12809068429757	6.26229589853901	4.01714468558536	9.09661851775485	3.3041742794954	7.45106854088793	3.81978301220289	-4.40585956277576	4.6742834335931	6.77156183028265	2.60542928890906	-0.320966385327376	6.00511863001676	4.72700171767877	8.09610295879226	-6.03714839627529	2.97857588992132	6.18758303898734	11.236059614418	-3.82291490895393	1.14414800626184	10.6128976194467	10.9227032720926	5.35386256793011	86.5	0	2
32	2.43607784383268	5.00861418712253	1	5.97457594894483	6.78145586307975	4.5661217861504	2.05305136634233	2.97576897867151	1.59492003176147	2.47755283364243	5.81301576687707	6.20554604415899	3.97265233815134	1	3.36284127790962	3.44934916379343	2.82503830632778	3.83026498032264	2.25887473609116	2.31972355909833	5.48484329791272	2.89027015196574	5.49748076534866	-1.82787516604299	6.13498439737573	8.18232815280304	-0.193194059763604	4.54343418294631	4.21593055371914	-1.81947504298909	0.608870184607754	1.02329943389755	-0.366299172763348	8.63701009779141	9.49719586852736	-0.0727062767661571	1.97025770927532	-6.17071567899921	11.4497433068219	-2.22251922706438	4.9791235282129	1.29506135125129	-6.50492824252682	10.3936358130149	0.0843256608718819	3.85084646668852	82.25	0	2
33	5.11887732722118	4.50276025520974	2.59264218940089	7	7	1.00942104313409	3.90838198681028	4.71768897927308	6.06982555883562	6.67328192783323	7	7	1.66010045286786	1.19649032640508	2.03798950890638	2.82728303797411	1	5.30383079145745	3.24443300075989	4.40602895459087	3.18717203070832	1	4.5267366118938	-2.63672987542621	6.25095998327018	10.6841682662953	-3.1465489251346	3.87663381466754	2.78550105765028	0.232676299819351	3.25569613965175	7.46431823579877	6.9160991118332	7.22909982507263	8.14657688182961	1.52413994147694	2.92821670778853	-0.0520273548191847	2.95697717507732	0.15352869848678	2.24308612279325	0.4821920780276	2.6241857675568	5.43252959418878	9.59189247710952	4.26502298098028	90	0	2
34	6.85998213458152	4.63825594836729	3.21276512559418	4.52782594092542	6.12846063090522	4.82049367319883	6.01339049559128	5.04914631947581	4.58462497359423	1.32455624194378	1	6.1716964502968	6.1401596278238	4.88489332914585	6.9842491880969	5.94594184075182	2.84946622443413	3.28259680804658	4.53146201166216	1	6.61810936257565	1	4.9470077658739	-1.36412946130583	9.83046665848692	7.02839976554106	-2.42942506989163	2.41724666425472	2.17589914275786	0.924227862830074	-2.05730187074909	2.46413167150387	-2.25792418513445	4.78456197577472	7.71707065499709	3.53073981061819	7.86144161418933	-1.85732750837908	8.45484061835384	5.24864661528254	-0.0972318972507095	-1.67034463882509	7.1809837150157	11.2838940306286	-0.299257366330262	3.26982991626725	75.75	0	2
35	2.29216587788809	2.83689546516118	3.52349756984684	3.05832936347478	4.21548050366276	5.28847295040245	2.88742447699462	4.76831037688795	4.9774095454783	6.6067892248359	2.36478158889746	1.95691690107157	1.44203594810267	5.35203106034321	1.85755038112831	2.63205743207147	1.18911590135456	6.68472018030496	1.02915811999209	3.65076907429245	6.12230989599416	1	1.34503244353368	5.56551982185475	4.6712861750055	9.86339915670925	4.3359550521839	7.05114111013598	3.92721609337751	-1.06665061747871	3.90214125546495	6.06023721322329	4.91867372612468	4.47400707653692	5.93953829064053	-0.148919336299052	0.186997765330329	-3.17220194277072	12.4309648491009	4.02978563322941	8.3489498275779	3.49653751753148	1.28568987623647	6.25625157256632	2.80462925386094	8.21661324399274	84.5	0	2
36	5.87776295125414	6.95197275514395	1.75351130107484	6.6063969718893	3.67065329097396	4.49139447032394	1.40212298230901	2.16487281270022	4.17001428138663	5.73553136661289	4.90856496778061	4.83937693475556	1.00211237432619	1	3.32651047444224	1.28389255626286	2.81925748696236	7	1.39060326434221	5.68180456994399	3.10880867197897	6.4757241030779	3.39068019110033	-2.31029394190198	11.6709340414726	7.5309402975604	0.624246193357473	2.21525240868689	1.03197403883465	8.24695332599903	-0.289473623374439	2.33598598615147	1.45097270104449	3.17308767745906	7.43122270432108	1.23530300958509	-2.81995924909941	-4.34792159462259	4.39828886924883	2.79519343948905	2.57156171765032	-2.41710253162262	5.13334728741375	7.7472736742582	1.91820316413898	3.44799664680592	77.25	0	2
37	1.48409742231995	6.88736107190854	1	6.97249937603326	3.920051456959	5.41723779963621	3.63427780953512	6.05461500720167	4.10681292315441	4.52641186930008	6.65335967414384	4.64780337704429	6.72542286630572	5.46397973596024	4.11886568129795	6.48292644164145	1	5.05570667299321	4.03409503387894	2.70353862602643	3.32327656744765	3.89633348840851	5.95778012750356	2.83501733821196	-2.78804052173179	6.70205131066778	4.13688102246945	6.74166525348296	2.11695270439469	2.29110060033415	1.67531420904955	1.61139392865207	-2.08545915432678	7.01898007095931	8.09564269395091	-0.175036362006231	3.05884572456878	-3.92669992704	8.59278091728002	3.04898363298149	5.79603380582663	-1.46801240778088	-3.05360372092778	5.80807835504615	-1.37825419496834	10.2045254050255	99	0	2
38	6.2369026410265	5.20220326556994	1.44677779352973	2.5564799061778	4.81456616245731	1.98978947040583	2.51622078399518	1	3.21133742937925	1.46567189518987	6.31102302785688	4.74652674623463	3.76909666412217	1	6.18473581653821	1	2.64468369746475	3.06654809552482	4.23605905827347	1.71011729833915	5.49396466092178	6.59110756116886	6.17875889283771	2.32268376377074	4.88546124681921	-0.133318574225737	2.17687024026253	7.8274954157368	2.06423645312233	0.0211344792164818	1.35761983440433	7.70826292873968	3.24732853615124	2.23398413076862	8.82829443938659	1.56684882849694	3.87347021721077	-3.31956743931515	2.34591895317889	2.64229504789389	4.59660593257668	5.73084390483171	0.589792768351269	7.51184330899475	7.15011842728563	3.06302045798041	86.75	0	2
39	3.25321435905128	1.02006408877253	1.44120824634803	3.92588782654586	5.1382568683782	5.67744240298942	2.555348147816	6.23558168192711	2.32381738824286	6.93254055180087	1.42693482223163	2.44048524289746	5.93966934159246	1.41322660212596	2.51543252474546	1.10822249508005	2.86901064635233	4.86661466384268	1.95050750641428	2.05145986180186	6.3145494208746	5.22326560164963	1	0.377991704515421	7.26607495891085	4.20328946550346	1.93332922427628	4.81799898297699	5.44158172888004	2.30112846081968	0.142055963483687	2.1786310734932	4.04672405996414	6.16297783725474	4.92863284519387	1.19185825667501	7.47639067604754	-4.75849938952811	3.29965068869612	7.557934383523	5.92624012699024	-4.79198366885129	6.96121049475676	4.57775240256974	6.18961192066797	3.50140285344807	77.5	0	2
40	6.79807071968997	4.46904503534902	3.56773563329994	4.10009264232404	6.956077652975	5.18760945122336	7	4.00833477893261	6.79975189977512	4.47284693214705	4.41405511999054	4.34260453098436	2.41684366358863	5.72757312647663	1.38060189662786	6.91950304812438	3.89321760631873	2.5824662441836	3.74661024516052	1.96708805510629	7	1.75872347989225	6.80607910248143	-3.08516485249137	9.69933431745981	7.39019845811831	-2.60576977939177	2.03718117782238	5.19187149547704	-6.32225457314407	-2.54048692494262	3.41227167538163	-2.6375633416872	4.74456841365526	9.50184465820544	5.0571197161787	3.66444248085569	1.69258648525762	9.18833070447899	4.26348161953863	-0.527529176823911	-2.0897110872347	7.01589543215526	10.8280181061268	4.95144668576757	3.80803084466073	82.25	0	2
41	3.52438824321617	6.54637019929271	2.1003052091032	5.48607318530615	5.90451673613575	2.04544968550089	1	6.3422558051853	4.6312825724971	5.99391966705835	5.03447000270397	6.35545739212254	2.4169460519885	2.5330295712261	4.37274235512526	3.87883340148784	3.26449829621316	4.98549400290728	5.23189534864453	2.32786189764324	5.66585580459852	1.53960673772255	5.28333263335351	-1.29159900036669	6.65891867406084	11.714590587399	-2.37344641575579	4.74868411728923	2.35325853592422	0.00645425684078982	-1.01326366841993	5.01768606017405	3.46003844780761	3.15244319695806	7.23947386250768	1.34333920338772	3.62151502586995	5.0235981440268	3.72475895494113	2.01527926602135	3.99704974468678	-0.257501320966938	-0.380956411388923	6.17618901652063	9.20185664016189	10.6294371600063	88	0	2
42	4.58323508472132	5.9051979812743	4.85850481384646	4.52681238034522	6.09113884387491	4.32890710647848	6.18973056325974	6.16470906714907	4.94110162150966	4.20589872841299	3.4862477606158	4.40021839101428	4.93175311589478	3.46305694640893	4.2541372383878	3.5321088449481	2.17355529312147	5.62282409386013	1	1.93581098911322	6.35489263483312	1.31834254347519	6.5288056837905	-1.7015247803936	5.20906317253782	3.87695553746277	-1.1840426121501	6.3083013288958	3.81079277130205	-0.103573896380435	5.00574770979163	2.19571346964365	-2.05533791871049	-0.583331105263626	0.284539199258427	2.73578026449186	-1.20966815641193	-1.50893545519583	10.4779918241409	1.72281236222899	9.824226728581	7.87947694331458	2.68092763586499	8.35622125509997	10.7527133034181	3.36114728867279	97.75	0	2
43	1.46899999495249	4.23284394413388	2.57228937099899	4.6876183208799	5.58785106449772	3.90343247809475	2.09719750387989	3.27588245058031	1	3.68610651735705	5.69202910318536	5.42496090286074	6.6395368335421	1.98405312748881	1.6998673993777	3.23999919889406	7	6.61250051706602	4.276580615921	2.08852245336058	6.55706437869599	1.20835506021453	6.381946197258	0.812147145198126	8.2738175578044	6.06039438063643	-3.24991690140163	6.04499960597265	7.43134756744292	-0.905593314310923	1.67855245495967	11.0882093973813	-0.356350659476623	8.67023959605679	8.08102059493123	-1.51732398880722	3.37710397116194	-1.40112260320436	8.67615427170479	-0.178593422424191	6.20241178393846	6.67686067829109	-0.93914298682137	11.4776113594207	-8.99872657348742	1.90223487950863	86.5	0	2
44	5.91981116546026	7	1.41540193652616	5.29819792169291	6.43708064607305	7	6.69331819939376	3.44881704981299	1.18150053353056	5.02036823905637	1	4.19757566501176	1	6.47339981596445	3.28114604047301	5.46686047258341	2.56608065980642	2.60614693228828	4.05759757531895	1.03260521903196	1.90509608355261	6.02996756456466	6.13486251581468	-5.14759168521971	2.66077708433506	9.21511463639633	2.65410575296606	3.04995033124887	2.07646045809277	3.6051055891431	-5.49828048674378	4.29673213892172	2.79473758426373	13.4701277081212	8.16778071978899	3.36546259534235	8.15818903090589	-0.612949062006534	3.09348800306531	8.39483706305425	5.34480585077164	4.11006195196575	3.50118037840306	11.3140398604866	11.2096076946197	4.09527985661991	60.25	0	2
45	5.22199219431927	6.41710348154578	4.97901324536014	5.86544588449384	6.73939612684732	3.59396841154008	6.4693813454413	5.57620741897066	4.07156472110024	3.50294029167895	4.13773805255537	4.25641744126346	6.12587092840567	3.13881557840842	2.66738804043996	7	2.3927144074439	5.67761483764447	1.30032002431155	2.27830080351291	5.33847822019198	1.56945183515591	6.79493578627866	-1.38243978352717	5.12543688148425	4.14719898483959	-1.56155078931939	6.79701965191931	3.60702754171407	0.147641002735728	-0.409736231873148	2.39732612572696	3.99891917802508	3.01762396041175	8.9821694473294	3.84774617755453	1.58693377526767	-2.35399606693088	10.4958722947306	5.19634576094975	9.97855544664967	-1.39942312148338	1.4040161591867	7.91797913207649	-0.771190231668033	3.08303103750368	101	0	2
46	2.97780854322665	4.44541173323882	3.72444572289236	2.73091484410917	5.65551436329827	3.82000661631804	5.63070569496658	1	2.91399971855351	4.27452120906198	3.78255713169733	2.87956891852063	4.15053633126233	1	5.68810345302612	1.55497103435266	2.24143299171007	6.42209553235767	4.61473658125561	1.6694650906719	6.52386041953429	3.95270923285864	5.12037420746018	0.286394585465643	4.91947822420157	10.1518090831686	0.195455529908052	9.12361353075114	-1.85233217272084	2.08291066335724	6.65954654011659	4.98260128935778	6.3381245288988	4.45840398344404	3.94725188144174	0.289036698852608	0.436152864861333	-8.39175361959921	5.54923006018198	-3.43628720314827	6.82407520891667	-2.12471711517399	1.02814569745799	8.24104957506943	4.09430981462736	6.95165431333002	75.75	0	2
47	5.70405872649734	7	5.02225219845017	4.61940072286622	4.46144479897701	5.44937448368027	2.68783095791094	1	3.03430382103866	3.1086903556953	5.47751024587407	3.29967311698321	2.64192840747277	2.70036254376664	1.25292236007646	2.19195059252603	4.03252456709459	6.94571287767786	6.67528028508368	3.81623088180094	3.55956408483732	1.67400255552636	6.86488078425783	0.437155151445279	5.14434915748896	3.66245895530107	-3.44650975225365	5.25785327567188	1.96192913050957	0.350946469061537	-2.07631505194063	6.68559847053826	0.277317048977106	5.24082094406148	-0.739846146167624	0.0908384958353483	0.752889528090287	-0.607437764146579	6.49876217103014	1.68120668347997	8.58111317984315	-0.224080986446279	-3.78950559784931	1.09968304150466	1.59619262775713	-4.4270837533783	84.5	0	2
48	1	7	1.52247931429601	7	5.79253548724993	1	1.17196000395495	6.59738468733183	3.0643745688981	2.92870976006773	4.20260481698947	4.20682373734946	6.8874715378656	4.50866697241388	4.15891886981017	6.37484375921829	1	4.72919698618647	1.67435025461506	2.16814138527835	5.30381830205887	4.80992562164256	6.58903919552408	3.61739572177027	-2.50222735007243	5.77463343681219	3.89756453254386	7.22176666909836	1.76013222167919	2.33466470383791	1.84800483011536	2.29399728711414	-1.45022744489771	6.55714663260426	7.46511352241928	-1.1566969380986	3.4983611183236	-2.54561096171738	4.18989578018186	4.16301298114796	5.26697688358501	-1.98772514338161	4.17169250034007	9.53357866343726	-2.13873042624549	9.42531137637058	81.25	0	2
49	4.82376240788333	4.60354374707662	1.41875275288827	2.48538090696234	7	3.87436344455431	2.85441595484027	2.64310445193683	1	1.89753464593996	6.49599270133658	4.73531668832232	3.35601312879924	1	5.89314641308428	4.21585264085806	5.1655452564272	6.97397706530405	1	3.64360710385797	6.68430385636346	2.39467105436299	4.41718448296693	3.16391156903391	5.69725693616995	0.730446032430644	1.75475927089224	8.75984179949834	3.30370890165544	-1.56069658058893	6.53958246323983	8.63119245549819	-4.25415639129623	12.2294357596764	7.67985033319324	0.0644330036226081	0.381162507423321	-2.48245722825243	5.00151727485174	5.33361090109947	-0.285536880227468	2.86314445052273	-2.8596315666006	9.35963312633261	8.61951592270686	12.9560621532426	84	0	2
50	2.0167185790376	4.70711673697118	3.24324375624722	6.40604862808606	4.32191155997176	7	1.84384073500587	6.43507985234569	3.117460853501	1.47304983468622	1.4523131506301	1.71648937612319	6.06973285839671	1	1.20519223148996	4.08936990038777	6.74818992918742	4.57231254001054	1	3.01596699569656	5.36628126715776	3.17752594701727	5.73986697588471	-1.57982239849126	7.69793522587573	7.14481148692994	-2.85369158284808	7.35971037913085	6.58790344257974	-3.55612772661559	2.4505006313112	7.96372013453859	4.23015750184381	9.93224300188018	4.05769372394163	0.449350847901381	8.86717038793054	-4.9337081470904	4.03796229427403	3.21224745526148	7.63971924610616	5.34266535306144	-0.152760022420774	2.26416221578225	6.59502205559452	8.40652796045264	102.75	0	2
51	3.98839065342744	3.80493878863718	1	2.97195920228744	3.84320416595451	4.77322441892021	3.02164033529258	2.80031966772602	3.52230211014644	5.17721002951319	4.34834083280541	2.02912262261189	5.61531880051026	3.21521571453707	1	6.08368918555685	3.40970655459769	1.32436113402507	1	4.72795311507749	5.45000140404563	1	6.40782767885331	-4.35784988909258	10.2198976935353	6.89063146413862	-1.17985797649629	5.98215561619578	3.07820580701731	-5.00330754181211	6.56250771441207	5.35980082320839	9.44055621949423	7.23869228204745	7.47456101172201	-0.646349286262303	0.193761895558913	-0.419106608517569	9.92771644465832	2.14581404956136	1.61501110555014	1.03654303444964	11.2963269892727	8.93200721265464	-0.197141316286702	5.03477417403627	92.5	0	2
52	3.08484196335205	4.95075985697496	1	4.8184141915207	4.032027947079	4.92891822730802	2.27393425466799	3.25324118303411	2.88714474064301	3.44117121741484	4.74291747238924	6.92576862718305	4.26518787037774	1.0226666063716	1.3631658940105	1.64805801234404	6.17419088263086	6.43038719084196	1.12212599064909	1.95918590491696	2.5600572395669	4.32688047339134	4.93205785280275	-5.06637753608448	9.66922669942823	7.31576303206563	-2.83764790818428	7.42814749898746	-0.628968408906867	2.7339517837781	-1.12871895706734	11.3176314296514	4.06713784413042	6.82637796423906	6.24416028575947	8.78604006589996	1.93893917009361	-4.81686022368453	4.61956665035808	2.03149288241858	5.43823133182594	-0.38736322621982	-7.73238152155671	7.81500373377128	6.62469177220383	-7.80231883905756	81.25	0	2
53	1.53609600192351	3.5790287532741	4.36283480962747	7	5.46164302441465	2.81095283419997	5.64451180172845	3.71105766726108	5.08332075300377	3.70390515708648	5.41938357874043	3.27862105785317	5.68795414921366	5.36725134431319	3.10081701282692	5.15117343841855	2.85210645985444	4.26297172600063	4.01728558660337	2.47776240038708	6.2697295851525	1.75683090199768	6.64533693891668	-1.27013770371673	10.508624489251	6.03078362167971	-3.4520242751696	5.29131714746628	5.13785061199382	-4.15868052633051	-1.40847425190143	4.42212015347163	3.38717724509782	2.69594071565829	4.17323529094421	5.9403188299234	2.36081716736215	-5.19033438786581	-0.742947526871901	6.2172665703238	4.58551489290032	1.69742150077731	-0.187744201920336	5.79837819754278	6.64347068066446	9.71101627639213	89	0	2
54	3.51877925167897	4.26421484508891	1.61537891941257	4.54822489755447	6.93124876762716	7	3.58704059730245	1.93422901430234	2.70514604067378	5.80847375358522	1.14848555145991	4.68066269734326	1.35498790384872	3.74372293536058	6.73672006836093	5.12943523819017	2.56695928803629	4.91318045211094	5.39482409785077	1.80841068727666	6.69689114461417	4.5554440682266	7	-2.54293585209652	6.85099537472775	9.57415500217656	-3.04432613939494	4.34786527345235	4.61072214992561	0.223320454516868	-0.450524832939133	3.87795408385445	-0.219403666421565	0.144755037727454	2.52940648596392	0.530354243484462	8.6802404342558	-0.723628659856976	4.73536493096976	1.4542545239816	3.62963084183993	-0.852974197298823	8.34356798504237	6.97992460213999	9.29347496906668	4.20445117491116	58.75	0	2
55	2.28464935991138	6.21270397546662	1	6.58089923713885	6.55445406939365	3.49306728028111	3.33744202532641	3.60851929331486	2.11975903967488	1.28373750397069	3.63040536663657	5.14371896197267	5.11590333229465	5.12801197757355	1.35947264217424	1.63358037560286	2.73481351587847	3.28954144387699	1.26574101886228	1.75617822114211	5.76642436741119	1.59916448270621	6.69956058849602	3.15550352024739	-0.980052771646504	6.76157274413453	3.39499320787881	6.84877380830867	5.40188149898751	0.272405659136163	-0.56722896506304	3.51769895656413	0.632259958617659	8.01104913215221	6.02531033917712	2.6590776771911	2.03054841097338	-2.7093925684622	4.63559463433166	1.53720018990026	5.52430224086666	-0.555198946869771	6.05145691828425	6.44898794061942	-3.31134415583147	3.38700067979876	90.5	0	2
56	2.57762066834998	4.55063830069634	4.70653656107106	1.5620750396842	3.95064961966503	2.16843301753099	4.36085192842884	6.06477508391017	5.95080637041609	4.66807972445088	3.77205483870065	2.82006353826323	1	5.17006853535944	1	1	3.81072908370139	6.38267405647032	2.02807787380268	2.56165046220019	1.73165239657114	4.61653006869869	5.39821214762555	-2.46867413695434	4.21280882180135	6.95590578477272	-1.3497473004305	8.95854646710717	5.31920689039268	0.247209439766851	1.94853106238315	8.99151986369509	-0.595742268632812	4.1787656734773	5.93996933630932	-6.62129475842812	-1.50555533512896	-5.63853318572949	0.837413128449303	4.28271727887728	3.0404260941472	2.3394535918342	-3.4219459113527	4.33818161478803	0.861020594445103	11.1850190346424	76.25	0	2
57	2.97368506019781	5.23765956377555	1.86343681025196	1.08597920085988	3.00425366671841	3.35638265654632	2.0025006163398	4.94830401453942	3.43823970728587	2.52946559356167	1.56580746671909	1.89393119950293	5.26588574693889	1	5.31960556427976	6.1063243096509	3.53771928335597	5.86453888846233	3.35208786406899	1.83295334721114	4.73619763636782	4.58472382557746	5.39289505845327	-0.751862010829581	5.64687775094077	7.77455462149892	1.39861567775466	9.6122902932035	1.7412262232848	-2.28149608042863	-0.890867070327479	4.57717875855757	3.7973092263237	9.70505148691336	7.41036069875558	-1.96112462997936	7.77210795024056	-1.20941226383967	9.14763678403486	2.78774393073446	-0.833689675664491	-0.0893409934816363	-2.014547747872	5.22609562171272	6.1416972802972	4.09295248284264	78	0	2
58	2.81370770055375	5.12697542954914	1	6.85769530663089	6.67992867731685	3.99480125461926	2.03806840647023	3.81841478738094	6.29875052584872	5.29735491734806	3.93660937428866	6.69233370635903	5.66552643104599	1.51166552666481	5.94571658025863	4.14061659396598	3.76563126397491	3.64844287549299	5.29752401918293	2.08458935748487	1	1.63191802465966	6.08290103906127	-0.910555833011967	4.97627442416993	8.16105537908128	1.17568811694259	4.15780618681917	4.01207987404836	-2.00164874207219	0.235068002831854	7.88020013899022	3.75368819086444	12.2831238709215	-1.66484241749227	3.07406462456413	8.18213982380188	-2.54110702545285	12.4456166142195	1.03114723533698	3.05901057780616	-0.120827733073562	6.01874956751925	1.39712053563158	3.97307969937625	5.10440300285385	87.75	0	2
59	4.6990950056707	6.33477702725639	1.31865298620511	4.04537505970528	4.72201727491982	2.69502355956865	5.57884245505594	1	5.99182363815531	6.17871584910407	1.28993377452667	4.72225998098159	6.17563232364112	1.48301369009353	6.39517446960664	1.12646996683458	1.97181419551024	3.14758549704404	4.12918973980891	1	5.23144361184882	1.64280352426987	5.7312825878401	1.09114091563392	2.64456170200185	3.90530526613585	0.880978438538801	9.52597146803311	2.09591221376195	-0.221746086301033	3.10451609718563	7.68165639602675	-0.0827894533026527	-1.73382947065413	7.31086610533755	1.36595909498749	3.21493240021527	-0.836001571215322	3.5606736064948	0.827910630937647	-1.08613038495184	5.02133916263497	0.950330552145579	3.98039933594807	-3.1828808190607	7.38302174658041	96.5	0	2
60	6.08329751390147	5.27382484396656	1.01378808381929	4.96867932520448	4.44425256493682	3.39705726705329	4.070298219273	2.90577765710213	6.26391570439499	5.8021697562895	5.51370325009521	6.63465801668697	1.62158622901537	6.32440094213376	3.4932638999102	4.40495110393167	6.52443704523067	1.28014357098725	2.84125663751518	1.2080565592946	6.55125949890708	3.79634693208425	5.63177590046495	-3.98259504682826	5.82482267609077	8.81949797963503	-0.98488534998915	4.85835606892914	-1.00835079840042	-4.66581683943473	0.720895369788958	6.92501411618488	8.46441483212562	0.586805294995536	5.3596691647025	-1.35160323900749	-0.970677398924704	2.3245143326371	6.60329691637556	2.48679118160241	7.23132995013769	8.1847429937937	0.529098085304401	10.1154678106204	4.79086214805335	5.67110420586638	78.25	0	2
61	6.5266609082473	1	1.53934744381111	1	6.37912093407127	4.7759391459979	5.18664105394232	3.14694053148006	5.19573034365039	5.31266571949121	3.6750931705541	3.13222225843796	1	1	6.21668718904073	4.7305232212115	3.05373807108988	4.0813015819437	2.68326052433152	1.14395337028686	4.96541258139543	1	6.03834962976933	2.71150046288922	0.850034552942139	0.667185472711929	0.698073874835553	9.0731470404755	1.63393343713964	4.84748619971919	3.74592046594191	10.2660717739801	0.892750875229855	1.22215476406138	8.25806980123239	3.22689698124367	7.35266813331364	-3.42852287029224	10.0499302241904	5.14815406433975	4.16677704345542	4.70722196098968	7.43056544606784	10.6376065545922	1.77301665013937	6.25468104869768	62	0	2
62	1	6.61082160274629	1.64419390450641	2.79306156221517	6.04765879635261	2.31342181400635	1.29646938498576	5.8918635823639	1	2.18808126029816	4.66998121970217	7	5.10657864615792	4.15026727386069	1	1.74890978451612	3.57611066643737	4.79216310437506	1	3.05503595271682	1	1.72399883375744	5.61122923002707	1.45773530325158	3.95415046764938	5.18587317353947	1.52682705618589	5.704345818522	-0.790243098633397	2.24465817679117	0.695236539297589	3.75264207815452	-1.61489912867032	13.1642982443496	6.7318175302111	-2.08994771080956	4.38572358576	-2.43092143609362	1.87744029800043	5.42723334426709	2.42858571886908	-1.56563070532706	6.33831023808357	5.71427661654783	6.91357477906695	11.782792754475	90.75	0	2
63	2.29694589114883	4.40868224450662	3.25611039154257	6.87637416228875	7	1.61713084177255	4.60085147396438	2.31765399375731	1.03070938274956	6.41992519957524	4.9100546800799	3.98163030515501	4.72031064831383	5.35909955020863	3.87396751050949	1	3.12199958186177	3.13682630478881	1.59072290392281	3.0035202323973	6.0024547969192	2.44592380361797	2.09814961347953	-2.90503347646237	6.73270366655304	9.22520088208727	-0.108219601908766	4.52913295702231	3.73646371555981	-3.94087727290647	1.59101702277201	7.14844290106427	0.181146458965749	10.0020081597784	7.16067709883367	1.44826248457629	6.61121956282402	-3.51279002159906	8.45669728166563	4.55069091206514	5.76426020248663	-0.754185110566995	-0.425922199097019	7.46270966178978	0.775772933987054	7.97444733138096	82.5	0	2
64	3.54303309842074	5.47304788920815	2.78867759849004	2.55234635741879	2.43442991298902	5.26552443578159	2.53235580789064	7	2.68905580958635	2.52849014204088	4.76348865799423	3.55636086003668	3.55675874108051	1.75742018300703	4.49443445885312	1.56604158686255	1.36896783987291	3.15760494126368	2.569200831498	1.39231236735299	7	2.99255085775819	6.55743800855908	-1.17700616248597	5.79017687374982	8.86752561686973	1.3262774664919	9.4334205793346	2.87948057617281	-2.5058675757227	4.05480600365057	9.64201992296866	3.70180228627792	1.94023298511798	2.8225916596609	-3.13261794196749	10.0374470801019	-1.1340020964289	0.750263906990748	6.63170242908644	4.71187962181246	1.68938564958151	7.9114575718555	9.86999658967745	7.70755180075655	4.09877750052835	91.25	0	2
65	2.34313709430329	4.87655585464369	3.28788197413924	5.16437600374542	6.94377395642107	2.02253816130442	2.86873371338991	1.14834404751017	1.73724543655625	4.26633075619153	1.89194181618385	3.22296051498686	3.83919732172085	1	1	1	6.34516424315456	6.30147418110631	4.9833871288668	4.33254056802105	5.84934447173427	5.75179482940245	2.97109467727502	2.46520695503364	4.8897165256691	7.3119399133305	0.557678053546126	3.75476867934098	0.307940259322347	-5.36480937191894	-0.860383557722237	1.59818110262582	2.32848961260155	8.15210598910826	-0.904987110960542	3.46751759997638	-0.318734995170471	-5.87205104742576	7.17765942356748	7.01739222350513	6.23626323083983	10.8203739375837	1.90321814691289	2.20083506961878	4.60221780791531	2.13432390768987	73	0	2
66	1.46667660541305	1	2.7649384576734	4.56668287658563	2.70938928006622	5.61954253776408	3.15043337311029	4.658508981612	1.85089366595748	5.47993074498541	4.72490251369165	2.70571417197758	4.2132497291328	1.38636576658084	1	2.47054783193321	3.36362424983461	5.92041074363134	4.3450745295439	3.81747551954591	6.16332447049627	1.76920936421077	3.31001696021715	0.86259749939885	6.74312938561294	3.56142796911698	2.21579517235865	5.05713439725878	10.7074350967008	3.39549948727508	0.528124897222565	3.84609911118416	-2.00152809422972	6.7657277753532	5.68739342290879	-1.37766617441351	9.10604194954283	2.46823086354872	3.08585072605875	2.85593348044843	7.78648064847977	1.77122927313753	0.695036449207828	7.30888291059927	4.98823821539488	7.6927088335389	66.75	0	2
67	4.60991940205267	4.60731642206219	3.20391356458397	5.52150613404682	7	4.16313417192319	2.28339302113925	5.267457972175	4.48602321062862	1.81989368587846	5.40344550717119	3.00712347408864	2.20584426449721	1	5.74044678809411	6.80130735446881	3.4456923326374	2.08704874805843	7	1.97304421239753	6.99770328827932	5.76632310069962	6.12890702979515	-2.0820630952717	6.74340799105635	8.98427554822934	0.840392870225741	3.30655937881076	4.8746023478679	1.05983880918732	2.24778538198401	7.65269801880401	-0.760707683596472	6.89577123891823	5.41432642314319	3.68672216932148	7.75245684501253	-8.33944853725272	6.82576231641307	0.447952777481458	5.043181422366	9.08637299602971	4.70577186988668	10.9240053644442	9.77932500938324	0.480833838715836	88.5	0	2
68	5.55019577791224	7	2.31318371343561	3.98188545235735	6.21551451928698	1.64252519266421	4.60145132117832	1.33134462056066	6.52360975819234	7	6.41817145697083	5.65972169568421	1.23515530178856	4.74289311937735	7	7	1.34260649189187	1	2.8610078995735	3.45901285162629	3.74572648958388	2.33020228021941	6.26966368263422	-0.110912979968533	3.79172715684312	4.88373340094111	1.44459775981101	10.0285840937822	1.44317590288767	0.647800288643428	-0.736017041650127	6.96162576259123	-4.65237073877488	5.89862125329865	9.33480424489615	0.000747800993085579	7.70778794114418	-2.97606594105293	7.08700873518098	-0.371686078555943	6.84440970797992	-2.71600003302272	-0.873870348758837	10.2923311526128	3.82789482260344	6.44591887372923	70.25	0	2
69	1.84620807114386	4.45284072293451	2.14298842892249	5.32043256225894	6.17893520608969	5.70124140130752	3.00822423523662	1.47610210060866	1.27813184391252	4.26386514568827	6.44190034782138	5.70387359810579	6.88105799916345	1	1	3.56611442043452	7	3.23317670624948	4.7698181522051	1.85370136553633	6.42540152259815	1.17148189858581	5.71277574139123	0.218572813627477	7.52726182155161	5.92830418959699	-2.75149229547022	6.29397232402558	6.63287767550344	-5.26742382513222	1.5850298110246	10.2003738524797	-0.825063431813997	11.5213501225331	8.71152895201097	-0.740580014946848	3.20846506791349	-1.84582739189063	1.10853552756418	-0.332519509566323	8.62256195486121	-1.3000869905956	3.5130350135459	2.73767684384195	7.59781633978003	2.86848545633424	80	0	2
70	1.67671828958921	3.60208332659953	3.15699324834032	5.19922478864773	5.17466177750289	3.75594073438919	2.05732915578282	2.61533237961337	1.34602979604082	1.80501113902505	6.00581575827294	7	6.7861208259492	1.31553445727121	4.55614031148201	5.27028073248664	1.83710596052135	3.86333922339313	4.30120763664318	2.56425639239278	7	1.28179363224136	5.23182099858059	1.02068042690869	8.57233036991553	6.6498207171558	-3.53206922298331	6.40998557392596	5.81854162513042	-6.18958285787394	2.91195810659258	3.96187131571884	-0.518664559214034	11.6696590783483	-1.73061130216184	-1.19371557441246	4.39612849359348	-2.47584958386438	1.85030459403036	-0.201437419373245	7.82063101691095	-1.90307284550112	-1.67959883267863	10.9661274800267	-8.49001045805376	2.68429475050571	96.75	0	2
71	2.74060935259902	2.93817137687988	2.19961990349897	3.02542166292589	4.75807575476646	1.69263985110574	4.63224756078578	2.74104154581862	1.68021631679137	4.81694776171696	1.88247333460939	2.70293376875873	4.22145549830393	1	2.4555469919514	2.56398239217447	3.30744917153671	1	3.95644678532534	1	5.62821810390706	1.25378607314131	4.41765907673949	-2.03218020793929	3.04954434163589	7.66656250887106	-0.0822378071423569	11.9179489551718	7.23338273064418	2.60478003961096	3.47306172265171	7.09734315126318	-0.0965635231228023	2.82778994701713	6.77668733902986	-1.13392567180895	6.80332950268414	-5.81973869061863	6.78808634061459	2.3878775882483	5.42272477656617	5.49343364216864	-2.69445423365864	8.1400099659207	9.62951069653714	6.27803579191801	65.5	0	2
72	1	7	1	4.69149094112407	3.97442542168005	3.97241062697655	6.75303334175427	6.48455072034988	5.25994295441032	1.145985382349	3.79595021855565	2.08218521407224	4.28346136374653	5.51744506153921	3.46436900027798	1	1.84396820815803	3.49406396815242	2.92794639226926	2.90498010507497	4.94826670268205	2.84285164244013	4.07488704327039	0.241274260579244	11.6599707915241	7.25768009210446	-1.24897037199614	9.57720942158702	3.69899595637169	2.1925080776557	8.28949882419012	3.02567039754631	0.994741546632399	6.16290015345779	10.1389126536458	3.61306189558023	2.05990943716694	-0.148740907767214	11.2730300724468	3.38009374522114	4.81384586821823	0.240095404566913	0.162282189423478	9.0057763135681	8.77388729301339	9.43986807339377	84.25	0	2
73	3.07594293055008	4.80442562249399	2.2024533696188	2.42501788333006	2.53147064031807	5.60304873091036	2.302248590867	1.58651588965108	1.87141992547237	2.62579194689378	2.85667199563055	2.55735589001337	3.32331806276576	1	2.01322781146808	2.5648521572783	2.21659271609415	2.94751456128768	1.92980746961405	4.76039791668407	6.76625493369185	2.37827342802849	6.89734360762292	-0.284685096622166	4.90699405759467	8.01790338064089	2.0236097027386	9.56692625985319	3.04258652567001	-2.7885251330858	4.00940417494012	3.98429623848819	7.56656452877125	5.48872974288371	8.63646729011233	-3.54579523968347	5.1540456274236	1.37908139695031	0.906036198405689	2.37673478808785	3.93929690516954	5.39625316682139	2.01094957015734	15.4920291768693	6.37782384241263	2.20148583747305	63	0	2
74	4.63499005342957	4.49562057088071	6.92228715011814	2.65170037297773	3.9322357967743	2.25500674826819	3.28943906312131	1.59206624168229	2.08394499112886	2.17426688832176	2.87228192172771	6.89812380819152	4.94438094289906	5.15338539073274	2.10562463308652	2.58215353712845	1	6.53388093814512	6.22637224491441	3.69533979693091	1.30344539164176	6.30029825515513	5.66761517021594	5.31781762856442	4.22027023911161	7.27273720884147	2.18156628768473	3.25638507140555	6.27178067176385	-1.37016508115514	-1.017614107293	2.25283361718093	-1.64509273256443	5.18105076966449	2.24960788333459	2.1761084870211	8.3446457665008	-0.11030923575392	7.76817307901849	1.81159639979483	9.3023728519579	3.49531199676314	10.6775846575631	6.52600249750273	11.0886415191348	11.281125108127	74.75	0	2
75	1	5.29802364236436	1.74057021390286	3.27361527948534	5.61496575070452	1.86391882780919	1.12095277833024	4.90262029442314	1.5586039223498	3.43822656869968	5.50390599069967	7	3.80431809193839	4.28475475140139	1.44984976987588	1.90177700697935	2.02940453706318	5.36732936529226	2.17816035029919	2.33481223205796	1	1	3.04332347182926	1.72458527498115	3.23153543815842	4.4631823688653	1.22324078638668	7.16160776103099	2.51933727685789	2.12821172779226	5.12660875938014	3.51009620014576	-3.01393271814053	-0.566871499229485	6.47188509310884	-2.18292626192573	5.12394103992594	-3.01025600564372	0.354282694663586	5.14684789800077	2.25175759990299	-0.635049271857555	5.07693974865078	4.37118848107193	7.73898161507262	3.77456966589566	61.5	0	2
76	1.59294534616093	5.56934480469295	1	6.0032128423402	6.73761887347532	5.48222248928049	1.99463600711716	1	4.896204030908	5.38835424695536	5.96172619704308	3.20251322084593	5.76910349106989	6.77750868793967	1	1	1.73352527941241	5.92457705057223	1.21724913512973	1.90814674626898	5.5478357099737	7	6.96503540555515	-1.88313740301046	2.38922934666386	3.01387582872902	0.0165399178161595	7.47510605827636	4.94922045222396	0.512365990647843	5.18280582574928	2.40684536430625	5.64369751495784	3.98373661268728	8.38726792820917	0.781929062782677	2.76839840241293	-3.52547383645331	1.22636899283841	2.01695619832863	2.73267357132853	0.680632749861256	6.25253369952372	2.57462909958709	6.5512820412223	8.47806465849645	84.25	0	2
77	6.29461323656239	4.87191339546459	6.65320299762983	2.7205092894254	3.8095362860172	2.6806198468593	2.34913475703099	1.51741394733653	1.28116183481106	1.08720173483061	3.73408964559983	1.98048480581096	2.60763571008692	4.51136495223354	6.29255564452753	1.64571628538148	2.15971087986601	7	6.36215338554226	2.01913034718041	2.62134473934989	5.74152907250482	5.68691922640571	4.56493490743273	3.43869573720188	7.61164782193068	2.35364117568323	3.68554415029235	5.5201982867577	-0.669978457336755	-1.53178015428022	2.08809088465325	-1.96303906083062	5.97046161441579	3.42547655362964	1.58545766997016	1.29923410864247	-2.62677636545959	1.03325821054917	1.5615228553302	-0.0073032520362778	0.231800360064962	11.1493450741771	7.28140209589086	8.46761627014589	11.9581079031972	70	0	2
78	1.96894435423042	2.99990608302064	1.75125352802218	2.42350235364334	5.77947434778353	1.71080806424931	6.79237729511365	4.85307030768559	1.28961167739857	1.98119461664399	5.90597347492866	1.93690677144178	7	1	5.63391424238611	4.84824094453839	5.80764441790022	6.2665486771724	2.21974823819937	4.61537941746154	5.84109104863305	1.69084078268653	3.79940703427276	-0.478921385257677	5.5748402354066	5.70457763394495	1.08584141739975	10.9936171732762	8.28354773374561	4.62964023135631	10.6184361905648	8.26921682852295	-1.3024123394875	4.88210017922705	5.88305086126523	4.06423012380131	0.574536302664253	-3.16085853013709	7.42021880953097	6.55925459903896	9.76038115882404	-2.83601369594692	-7.80947092194494	8.48969205203483	4.6267849349103	8.08743460878772	65.75	0	2
79	3.76855336527622	5.55277875261871	2.14550314761062	4.5285841875785	5.95432899665234	2.52134244401865	1.83352791780641	1.25001175381623	3.67546284083102	2.14664891433154	5.32850926791577	5.34582471201475	2.64849462203739	1.57481627998178	5.57511941414499	5.8032247916346	2.74075606411906	1.1838532601108	5.23693091334917	4.7356307228973	5.65933357358929	1	4.03257944999697	-1.91957317321655	6.98543575565573	9.98968799473159	-1.22944337979328	5.21468989008512	7.39729761518641	-5.69483311530324	-0.356045265039951	7.12752515462495	-1.12231846713631	2.82313584521619	6.233262819974	-4.89604074166833	-1.00619291634086	6.10417218179033	3.41363642868521	1.90680999460402	-2.14984209390352	11.9650113941353	-4.81425142477877	9.39646306389913	8.16640250997331	7.8998688592538	79.5	0	2
80	6.60150080272744	5.98577788342424	1.41049755773933	3.51954849238922	6.46237169966893	7	1.84278933571048	2.81124038535928	1	5.34429897294878	3.02259175329054	4.144854795079	4.08020349135057	2.66454560749457	3.81090057527363	1.16585311184939	1.41924920763136	1.14111878703172	3.0542366555875	1.43833823145424	1.96195214949862	6.09723373011298	2.94426837258056	-3.99965964552559	4.05477775941584	8.68604490651827	3.54530049718877	3.06346274803493	1.69286228327913	5.96271666566282	-6.23719376283499	4.33256016676335	8.51332619542542	-0.202795593481571	11.2939502074743	8.03577264309403	8.06628376280287	3.29767303306297	2.76154711430846	9.17090345209961	4.61738146138982	9.25096455200858	-2.54016137127352	11.3120298875246	3.37786740545755	3.86260384290001	82.25	0	2
81	7	4.94489256943711	4.84687729670472	6.30681361438913	6.11604978981669	1.72769049198987	4.24777106825262	5.23198426470322	4.30549928526891	1.73170922886007	4.67362882589886	7	2.30469156478645	1	5.1625102569159	5.42389643177435	2.20353190287994	2.7606371121981	5.21885048750861	1.6609105315326	6.20820767854974	3.86421888566272	5.0813208286173	-0.925029061072789	6.78600424852845	7.16030403182752	-0.559154379459157	6.0842169728109	-0.395710269221306	1.30894633556835	-2.10799388949185	10.723946645966	-2.29718150325197	8.406209482615	6.28467092764769	1.27279113040403	8.37948835618439	-2.36178672419408	7.86380708253716	2.16083164916108	10.4935721389102	8.49635165220414	0.565909800313908	4.97287337774041	8.40051006355842	8.35319747995067	78	0	2
82	2.01263464724137	4.17838607317196	4.89834294522332	2.9623460723805	5.57924852551643	3.60252796003415	7	1.68703883861451	1.69523475135157	2.57672737973689	4.52182861489653	6.59826704357829	5.68812506252312	4.06776391224417	4.29801754397029	3.28887048385423	2.56821584520365	5.88400334291457	4.91199758996658	1.33857665745669	6.07376766673966	5.99282905787743	6.00133389908714	-0.197026934110497	5.82702269980859	9.25598463248425	-0.343520698740026	9.51044956181751	-2.7958839852384	-0.986676670526384	2.11151551299282	6.0265789225308	-5.30650878488433	7.99529381477599	8.32800233285847	5.58188439811889	8.20072938325958	-4.33928182793847	3.66685345644984	-3.10441487065017	7.23690420029341	3.46000038659164	1.19803475693798	15.3764173992839	3.93430477933603	6.94700635364138	67.75	0	2
83	2.15002529316469	5.77223862037593	1	6.17220889892365	7	7	1	2.01376295192367	4.40300387522986	5.45626301798079	6.45498788445838	5.71551050225032	5.96349166011136	6.10715132613214	5.41950488085976	1.28365649185364	2.36448008954876	6.41369457618158	1	1.36178265858344	5.8928782414635	1.28049087288714	6.62343779346882	-1.06833990291859	1.76233952113738	3.20124464604468	1.27612724861408	7.27963925043955	4.94539981338287	-3.4399026570958	2.64450534375695	10.1519504023334	5.8271694836238	6.81490400005413	9.46358129481606	0.569237564919278	-0.99600807150938	2.34056712936784	6.18310561201981	2.70356437986618	1.48383819864756	-1.32747532517899	5.32214175756374	13.5420197859427	6.22810611668889	8.66037670430388	86.5	0	2
84	4.76505086860152	3.27359510864364	6.99884654068431	1.78621976938217	4.58054052560475	1	1.27186871609708	1.87206533366559	1	5.08670258139994	3.65820953245347	4.67162951298885	2.75103688455527	1.90896872149801	4.11025983267941	1	1.72137697946442	4.03240593495774	3.2709904178442	1.68480269536777	2.35838318199211	4.32658535642509	5.56460566430626	4.97910970601744	3.00494309362147	6.77006190995966	2.90472965875862	4.40596195107214	4.7388165267705	-5.45112634669674	7.95662241836143	3.74773479075694	5.70069551363908	7.36972558821882	3.46197673907576	3.09894143711116	8.98291596116706	-5.17398897309514	3.09372357270608	0.923775662649306	1.2941956079032	-1.76002728315627	-2.89553790327876	13.6039595770058	10.9301188631263	6.5520158468667	74.25	0	2
85	4.68966357011971	4.68309862687459	1.99795921272017	3.92780452684248	4.48555704294696	5.55747785942411	1	2.18695766190857	1.30792332241162	6.30458082356852	2.9136290161327	2.10158417709639	5.01638521121344	5.17128870652204	4.96432984534034	2.31186116078988	1	2.71030376643585	5.98962797103217	2.70325971260803	4.36668608698139	1.3222902733974	2.96720144027528	-0.10198757677512	4.59290554063763	8.18297336044075	-0.748634054205683	9.83727371782659	1.32515705666365	2.9771294140798	-0.408933847714631	4.53755065964446	-5.86180734566732	3.58248701309075	-0.410111076361019	3.29733936840771	6.36769555545896	1.0274150110554	6.8057074421332	1.44033719723639	3.77675490062908	1.71812930068237	-3.884588900293	5.99725722692259	6.43069579566825	4.45617393472906	77	0	2
86	6.25017284319824	4.71774604791649	4.78002108408136	6.56443426664541	5.52151109085249	2.04411126925075	4.32351443988829	3.56339513195161	2.70836898146865	4.81471113962051	1	6.76019319735632	4.0156920700547	3.21582365748496	6.92260116050034	1	1.5380335749606	5.39494357245152	5.41866892936031	3.05840642368412	1	3.61896644423384	1.54014963193758	-1.98300800333752	7.07027864569748	6.1403759918754	-1.65730645466803	5.26774578260767	6.31832695648159	0.545859056280157	-2.40675641590467	7.61978901810552	1.85366202366297	-1.5329900617303	7.66949391681604	-6.54276132113981	2.04522280415097	-2.93559435505828	4.37301383868819	2.30437111539111	3.03515611082846	6.28928722446853	-5.83962095966571	4.65214138179317	8.05081144227902	3.69494393899904	73.75	0	2
87	6.19133279055258	1.22916949678382	1.51142274398791	6.28844226546894	3.22874848551395	6.10026561804976	6.52548049795673	5.70714754308089	4.3733205542739	4.42452191289064	2.95357003822592	3.68587827099411	5.94306907094938	1.38674817637268	6.6599370130208	6.28581253103205	2.17638562632736	4.98263172425362	2.20132102820484	3.27194247253141	3.90699127937993	3.80371430765179	7	0.78680347172378	10.1620870696368	-0.777535970336157	4.08230891689037	8.56757670842309	5.65755293095914	-6.16278468955161	-1.87626760261955	1.02262341807157	3.09782136235201	6.88091122011526	7.64148983723394	-7.87464827216697	0.959862606265537	-1.58615309070217	3.0468242246685	2.74974314469456	5.13402084288056	5.03578081349748	0.308551774163099	5.08939586464809	11.7020035435002	7.67037493750726	71.5	0	2
88	5.78408181257276	5.43633132256909	1.21974465114607	6.13333209025329	4.64284847879703	1.8102287306846	4.66151821792891	5.57019726929669	2.71110565733801	3.4874214040907	1.18187298482527	5.63340268833559	1.64286835434881	5.48277980044785	2.66139515285885	3.90141410641987	7	1	3.81830362502425	2.07482689290994	4.71747680016855	4.84138303866295	6.56498676032577	-4.22965073298989	5.09941908027875	9.70864144934418	-1.61644764946949	5.33525237167523	-1.1294895197891	-4.5871225352424	2.14021177191243	10.1653016165698	8.7865733674794	14.1099605636668	4.29272634722649	2.12142363427853	8.51426556097032	3.23373355134928	5.83978664890104	1.6127087678574	6.55821948704852	5.14134046682801	-0.622011544281708	9.72599620415389	5.25111505043613	2.8781658945884	64.25	0	2
89	3.48289307098299	4.50522157189444	1.1484265819371	5.14488976747779	6.13448803108849	7	3.95407184368047	1	2.87522408354748	3.81965103312237	1.42038345703267	3.85862974397728	1	3.66017045856278	7	3.43069246170647	6.60467411673786	5.0178760870621	5.2062184911138	1.54365941247687	3.60149054743155	4.43603543653747	6.89877966499608	-2.35262632601432	6.94500515440799	9.93846027850988	-3.11430043428239	3.37082683825585	4.12794542507994	-5.18302471427076	-0.46601954104117	3.88886975847659	1.12985949755685	-0.835876655761966	7.89388293656686	-0.471348178402518	-0.321045604779795	-3.80811785915274	5.07635881901406	3.76051307974188	3.5769896957693	2.07944522799975	4.09177677052411	9.73556720954194	9.11291782540432	3.43094869571461	54	0	2
90	5.12254327858298	5.50082748457899	1	6.17718661413483	5.69593810807729	2.87768564082381	1	6.86632179284965	4.06031100415729	4.01953686471933	4.13542665207549	3.03753779630121	4.21341389018221	5.31437224185458	4.49418720843616	7	2.59514269922861	6.58300648543862	1.48077219592466	7	6.63133574606441	4.9153342933093	6.39890448351458	-1.36804696889681	3.59485443787159	4.39430875076332	0.266569871662284	8.07063159440529	7.10544935905867	-1.81592053392768	4.56267225683285	5.74548015473124	10.6798246193197	4.2345272431905	6.40646521738351	-0.971331075620798	1.05283659090014	-3.11148335865404	11.5554172321217	2.68249764229252	6.75588638341897	-4.15905078654303	11.3672613769602	7.25039480683119	6.99727735289354	8.31306430669342	79.75	0	2
91	1.23024441284629	3.03304116256721	3.29140608534047	2.74798949643818	5.4608042640102	1	3.14706144246996	6.9592071982869	1	3.17851154037425	4.71276615750023	2.52661201317936	5.836980565277	2.88261828155163	2.63542068058286	2.58717109513784	1	5.45706689853111	6.66466682675666	2.50615010083762	5.10924979040482	4.27368872986953	5.52663755209592	0.0232575516713602	3.56273233522226	8.52410080884677	-0.00706528470740153	11.5933762661625	4.09968451615703	-4.81298642671308	-2.08555956705637	5.01164921346098	4.37274626291043	4.98639649706495	4.48680898137124	0.509648501068478	0.79169010457188	-1.48668712382616	7.0184607153654	4.57770297768034	12.0327653074458	4.03255550081157	6.31951168216315	5.46845215825017	7.92859782894084	8.78718164905792	89.5	0	2
92	2.52446186676347	4.90621019315581	2.35055420417151	4.60483159223472	6.74442624589693	5.55770121461951	3.1246631578975	3.34609596279164	1.46487967400237	1.64593491341366	6.87288799668986	5.41245371751862	7	1.24480683403962	5.35810058586381	4.57249140534645	7	3.68252325761343	4.29770272901089	2.30158753339016	6.15271959301353	1	5.13238922415998	0.668693749247504	8.30182417483775	7.10282439232571	-2.87936270976419	6.54619733955696	6.75257252339949	-2.17220932846126	2.57062000847501	3.20499340721442	-0.525297737647202	10.7708253790325	-2.56613696710019	6.40364049015077	4.92521211249532	-2.08697084089011	1.67094447212448	-2.45929776148088	7.66375294291676	7.02021704509384	-0.645260927434528	11.449670245767	-8.54720264831127	1.76184845359705	68.25	0	2
93	1.95455514034689	4.52503254421558	2.38368820332884	6.86979111998517	6.64798880318338	1.6538814107967	2.13190601888038	5.4132655317172	3.29358651276153	4.44195674658042	4.82604518533291	3.91433338801119	1	1.17568845265331	3.23573807109111	2.01566360159555	2.49702307965503	2.71097708875735	4.907687993967	1.35894591750419	4.15438955473898	2.37031236880123	1.9268420650772	-2.14651291602975	7.34865070086527	8.71989005907195	-0.227371970562003	5.38484200832662	3.67025378740295	-4.30230024085121	2.89605198722956	6.79740566104382	-1.53982831149716	9.90215162665067	8.08016351237303	0.86499611073076	6.9016671628633	-3.227746977984	7.84061148562911	5.32839343572202	5.10087698392172	0.276431588295322	6.49995272970897	13.3021136543314	10.5083189965158	-0.720373156047215	69	0	2
94	1.45701861618052	5.13230102624698	5.2752865186969	1.23121263919991	3.92480322147318	1.76415513196606	3.15636574241393	5.28817463778172	1	5.22304917357302	4.26294346975302	1.18354763214059	1.13712623481654	5.9977006900999	2.3971282116367	1.24381728798819	2.09111906676621	5.38611121121567	2.63606670771211	4.07741257396745	6.66598013127286	5.90103306532901	6.33949709482714	-3.04364672675254	4.62727104498502	6.80012693110073	-1.74496009931909	8.20292696784453	4.50934112822136	0.520484936586423	1.51438734220396	8.53367029936566	-1.17399561016629	4.81673233735035	-0.294187256247786	-6.8562322289898	-1.25660969607683	-5.13968238372807	1.80017301468427	4.26691746169053	9.51622964070525	-0.600952501194472	0.519881700436907	6.53534851820305	8.11825037505447	10.7856095481843	68.75	0	2
95	2.79044558566028	2.88470072023781	4.42845221922368	2.78710184538779	3.91698061792661	4.09366760056576	2.48724626154007	4.17260214561765	3.48342596016701	5.42475746156564	2.00394923199465	1.00543317151772	3.3253124987836	5.95376661538702	2.41055791439361	6.27438031334789	1	5.28883843374609	1	3.70649618988525	2.39749802121082	1	5.8447460546795	5.50618123536308	3.63696282084122	9.10627162746885	3.68127963030701	6.70726064071217	3.49284462278504	0.22128333789069	2.83207225001295	9.94099450672992	2.64587576535745	-0.649538365865153	5.87187649760953	9.23092384981106	0.568839634327209	-4.99980106831912	12.7462016018423	3.88383243556449	2.17094345338975	3.2139506706056	0.86737915322593	6.83257284129555	9.58644559507602	13.0015134516224	68.5	0	2
96	2.21995020617736	4.15773922950449	4.30038089289674	2.36686052567354	4.05354978405663	2.13999878273095	1	2.00258038790317	5.94037343389826	6.69554906288858	2.5110333591061	2.36960174293027	4.33126989690181	1.59601130622574	2.51543325658076	1.39730311957286	2.5537708098977	1.77524470818338	3.6018265319846	1.65526560162583	2.32038152027409	3.13242985685356	5.4787263453484	-3.48047609146093	5.60730039781425	7.25879098814744	-2.13223630605739	9.08808045015414	7.18976821525895	-5.81948749689517	0.537078731899178	5.36678730042794	-0.574094405720205	3.49524682953066	3.83337948137844	0.567911531874216	2.55202629883632	-3.95731867724301	9.47164591069596	3.64409751734068	10.5747901111285	2.55980900049294	7.64311787252641	4.41779365178011	2.63688878606132	5.29562479574276	75.25	0	2
97	4.86811873388026	3.08284432330813	7	2.51854769887353	5.74922846769364	3.01149802641434	2.11269945183697	4.48861221491793	4.04414136759855	2.36493705818781	3.6842766166658	4.00007422447629	2.81325882746757	2.69461488396474	5.90026101746876	1	1.39260799738031	4.98143927046454	7	2.38137946050212	6.86599754490421	4.85755286468926	4.87445149645114	3.35512292297927	2.11815274887969	5.66172763449725	2.51811244846608	3.7774828410797	3.45881439416338	-1.30698656552497	5.92329898484317	2.684832077883	3.46537097067533	2.617920686281	4.62330023139981	-1.69040466483518	9.77334906688944	-1.25853788024459	6.47473220376252	3.65675337702841	1.66140097630559	-6.27040978526904	-3.99572443826696	15.1168322664893	9.87949171415848	3.73419897517041	84	0	2
98	5.97987753942591	3.32556100791611	1.59921173028853	6.35965454214234	7	1	6.15628786673588	3.47625910009431	4.19020114641315	3.28639480268139	6.57200672471123	5.44145069217276	1.32378176646477	1.772093278812	1.73724070799811	2.90673008552227	5.63424612424226	5.88264730574929	2.77884471470905	4.73426533330332	4.36716187876681	5.62461204657589	6.75934401953907	-3.79405519846637	7.80683117931469	10.2048164608374	-3.44458768258216	4.85274107757308	1.53996227180609	-0.492871290392083	2.74859175918629	7.81631076518307	2.09718442918015	7.98391634012301	8.90651293321756	1.23105448974514	2.74923274584449	-8.48676842980508	3.96682264251366	4.67800207654927	1.53562705822771	1.52424157233501	7.41201180770668	6.01547580114784	10.1334506427014	5.66218848992557	57.75	0	2
99	3.2859691283925	4.98597453798323	1.69534763200495	5.27570427325381	7	2.44803620302203	4.11350923652316	3.03464012781856	4.05007778500145	1.99385715609397	1	6.72020843365696	1	1.6574700006584	7	2.9469125485786	6.06774865005505	5.30190684129889	5.43372733546233	1.32584033699122	5.66924884293994	4.07075793130054	6.88946523099535	-2.29468102300053	6.90759234202723	10.2727845386433	-2.39313296327455	3.74625375086561	8.24273482061262	1.89531285919321	-1.65753892139238	3.53506634112238	-1.88896891085421	-0.194155067523832	8.02540949871475	0.385006639329219	8.12223207472559	0.342524059820253	2.18441009868095	1.33450835927483	1.64206658409093	-1.89853275757617	9.41913956709247	10.8610689912357	6.85410004924219	-6.67922365562286	61.5	0	2
100	1	2.35512373176113	1.85614294589592	3.49883283034843	3.68480155635191	1.4817736014184	5.38700034625579	4.08275704823773	3.82516235541604	7	7	3.2833426853276	6.15705950256535	3.14961434580763	6.67964948893143	6.00296193574261	2.29742231530205	3.09835684868559	5.4553791351179	1	5.17311790789435	3.89144685434958	3.65880699265464	8.56771852433749	3.2596530781094	2.18222856802377	7.71534385491514	7.20874369544853	2.92451734239439	-0.64509796766106	3.50088557091463	6.69484640608007	-0.622342669035057	-2.37146987207339	1.76243281274615	1.19545433101198	0.85852148993324	-0.756433087338438	5.03411529698247	5.73411814190515	3.23346377377836	5.1826343689036	0.380857399116264	3.72042378318385	10.8723737298355	4.29644875963306	111	1	2
101	6.19578100634291	3.51813787280439	4.30934645873081	1	1.59235272498182	5.50250476450069	2.85735235650484	5.1627434873055	2.10807876440702	5.30802941112932	2.63789127119575	3.48691744269534	4.64524768580369	6.76786562178171	1.62982526245572	3.71207103184793	4.43707810906321	7	6.04418338748335	3.05792824853236	1	1.22758790594595	1.99981726264451	8.08866983306827	1.53500445207694	4.80453810769379	12.8293830835829	2.04355961568086	1.22338107536961	-1.70311748091828	6.08008999520313	3.97490720765681	-2.98725432083549	1.93154403106296	6.40763515464213	-2.50298945918874	0.0922160059396306	0.127405099154186	6.3503230053149	-2.9034906474772	9.13362863285492	4.36909350884533	-3.33230725364314	7.45006606890155	1.03428759011239	7.45418140179457	91.75	1	2
102	6.37161970058586	1.27342229945778	2.37301953291681	3.20352432384357	2.20716121416069	3.40131077836464	5.99975843870226	1.88564415330763	2.61732640584567	1.05746986179959	2.74782479603075	6.55564839067605	4.20546509464153	4.60943681312746	3.80052946659914	6.30642549581543	2.68423947207435	3.96016963506306	3.82280169349358	1.92901843053627	6.21063069854071	1.30702166907803	1.31980652855919	2.63818047112028	4.61166834307061	6.90721082292213	14.1025236165719	4.50362128921955	-0.582941458543239	0.291067859504283	9.89808622142477	3.83217123061022	-1.39061933073977	6.87145874058319	9.17625554271518	1.70514167075742	6.81391219751843	0.594967134461921	4.58979491513942	-0.257934808771085	5.66409285724773	-0.50953158466901	5.83448430021285	2.79627344254416	9.40936130525501	6.80582456884897	110.5	1	2
103	2.10277171265001	5.94307483652945	2.40392827451484	2.90647300516841	5.07955227948092	1.70499295288379	2.39959519924088	2.43481641189393	1	4.01100837099945	5.56424958276503	3.87403730756669	2.57184359006034	4.46113351817808	5.15057637935286	6.33721309554069	1.36187392719751	4.035990434257	4.14499615372942	6.98396769973454	6.1731771305827	5.02768874411066	6.92414288245418	7.67112588178713	4.59699056674027	-2.72621709345379	0.0219446919296979	9.77205162149869	5.62207188986475	8.61948453836508	5.16767114955757	9.51576611307067	2.28137130443256	-0.909197865515808	6.9862197242235	-0.508889065275122	8.69194325285183	1.00102828868744	8.21696485794939	2.5372648327251	4.33931684063438	-2.90449545911169	-0.0141148251050369	5.30057576080849	6.79508876878707	9.79094459062491	98.25	1	2
104	4.87809832586958	6.04219779315324	4.62868197034063	2.84251601879371	1.94753545370558	1.17137750868473	5.39589128585878	1	1	2.12320630693531	2.42426958143135	1.43791564828317	2.28195064848104	1.9568945420125	6.05990693178747	2.88317856175456	6.94219221923883	7	4.28934579834748	3.60736516179792	4.58207988082181	3.72492752196556	4.32979430453526	6.87212726148635	2.91836135942563	4.05651017313401	4.14821735226537	11.4129304659547	4.98649996253894	1.85428613732384	3.15657669339151	2.12192586846175	1.60588921298326	1.67745556699076	4.78134468208304	4.25886640112586	2.5446311423614	-0.192696815643369	2.81520601671088	5.12086922657858	1.88342442093331	3.44062157766169	-0.347004288815865	4.7621710872027	5.58681735890672	5.18006274149057	92	1	2
105	1	3.31657999069298	4.83590969460984	2.79281116536465	4.3721923733964	7	1	2.46168246904129	3.96403066981334	1.19800067964636	5.75451738692658	1.11095865258099	4.63164544028424	3.21327857980008	1.61645311562333	2.87220493701588	1.49360434796093	1	3.02624483478251	3.06339748551193	6.64845436955442	1.70627297966625	5.49847990337229	2.29405255354311	4.88760142655903	-5.11347979725147	6.50207049198688	5.55525816199177	4.41125915919674	-1.6417697330704	-1.06795334336203	6.5562465957079	5.64087971899608	8.20541895079499	6.12413545131027	0.574611176510187	0.811910640357367	-1.56682858518642	9.80445193145894	-0.354441690713453	3.2610764580186	-2.24325555474218	0.312756774835985	13.891764973996	-0.524479333446314	8.5328645103937	97.75	1	2
106	1.53698310197791	1.69089143761402	1.73550136538453	4.8634921545398	6.27039561707039	1	7	4.98324808924588	2.20791059387289	2.36881222167032	3.6675607920458	1	1.95826271834529	4.15543431391666	3.34292915219587	6.28329475366392	3.0032841347204	7	2.10575886528104	5.2716303150035	2.73234233997869	1.39922942400827	7	6.59645298821979	2.51005041388292	-0.840473293710908	7.12019292096015	6.48500802460352	5.04107745292902	10.0628884552583	2.23844787979773	7.85043443897795	1.62812915538885	5.84396404153947	8.78069245579784	-0.923284302230269	8.05861532508111	-2.3903356275315	8.56804973699737	3.39628498852316	10.5155790703064	3.82484194901735	7.01735373698137	11.4242433219778	-0.948045344131466	4.50722796170244	74.5	1	2
107	1.63420438800068	5.60474689692957	1	2.29601269736493	4.69608734757875	1	6.89013542954955	4.90832808940812	2.4629507740947	6.04601006265462	2.87382226483366	2.95841403623855	5.77971423835623	1.44414687515049	5.03990019069682	2.79993611134233	3.9597550340433	2.24633250535331	1.28045624826486	1.72672381780365	5.66243045750701	6.00620344711926	5.71828731015299	6.66648015348531	2.37318258561986	-3.11353622718963	0.595339456183515	10.2765542905851	5.49586796623684	-6.33717526127172	-5.80695089034076	1.29225736651997	5.01740503020184	9.55839049891211	1.44429402739695	2.21419872049116	1.97138816263951	-0.383632206690116	9.47299494436381	6.85493266898771	-0.745786277735146	9.24481502783298	0.181873054974619	1.8157847902202	-0.640738853168762	4.57317281923964	95.25	1	2
108	1.64308154377099	1.75565159813518	2.38717821242668	1.65275806607941	5.62095591551121	4.9341576515364	7	3.36778351233252	3.57942026988794	2.04182737778653	4.24263621351072	5.24122495408191	1	1	4.6087061499855	1.6929864291247	1.0030189314179	6.56434978084447	1.72507834549812	5.42083552217389	3.33361117995167	3.89068866262225	4.46388843164436	7.50615428911728	5.43904150923282	1.25362428972016	7.68836933735148	8.98155518799834	1.31239791912141	7.91360610786743	11.8623415436981	1.85724860053066	1.69082555447706	8.92277144366061	8.41039992578698	1.46700530258515	8.36503809683448	-4.77732286008638	4.53564282352954	3.1058908129322	3.78390673199245	-2.41251371157412	4.37241716013351	6.64212458363666	9.82928453099124	4.07044912038471	89	1	2
109	2.36795709632068	5.90650590300263	5.51298862281529	2.8106141071303	1	2.93480764212114	1	3.90420339922843	5.60200797341015	3.67433536271857	4.15565479546834	5.97015684380334	2.15746237955157	2.99396747934473	5.68306888986105	7	2.40411629607977	7	2.65598720455487	3.47493909850677	6.06255589597379	1	4.07947364878465	8.19460348260203	3.04994988029104	4.69098315549662	7.29701944740727	9.96965464669389	4.08830232114318	-3.79045213678738	-1.64081492496911	6.43550416874912	2.2885440256093	12.0307365596495	6.26102771658072	2.16693251879678	1.14539521205193	-1.71722446380689	4.14517098308243	1.80425144457229	10.2110152879363	-2.87164126511646	1.20711692350441	8.73125248298582	8.28332851938495	9.10147879153094	106.75	1	2
110	2.24889442954165	6.3928349065425	2.72302770047286	3.62832805441129	3.67678499520356	1	4.06784547978318	6.62020114230174	1	7	1.56313904333314	2.82808340283735	2.08726636420814	4.68005648813244	5.00543748822594	6.4781615789355	1.58686634673068	1	3.73949456364379	6.47945722066132	6.19443352948711	5.9632183721687	7	6.20610422524949	3.88523134147455	-2.78090400892462	-0.47320491671765	9.61753088490655	6.06471079302973	8.01873513689987	4.30251382766963	9.74688496739162	2.6479844651327	2.58928080746695	6.71932766013398	-1.27436691221867	9.82515209354707	1.11630770241998	8.99139253436802	2.13726181818772	6.03043346027548	6.28562286171751	9.20104430487535	7.41284472020034	7.29778795133087	9.32371479168312	97.5	1	2
111	1.0280180333922	1.80488975379223	1.11064295138882	1.30996257258134	5.63272291023832	2.14232525676653	3.95665180345924	1	6.23079705270645	6.71737146584783	6.634241686177	5.30246998850054	4.79763340750416	2.33251789829938	1.41990282462847	1.13210022189288	3.59832852404288	1	3.47289960302348	1.34974493994266	4.20584585627836	1.49324293362644	6.40445993604232	7.13383142561918	4.59653466740994	-0.656383594863509	5.44251637761979	5.8823007962934	7.58320360408489	5.28491196552429	0.514555494099583	5.64449368240369	-0.1319560561895	0.299516366424706	3.40822627058464	0.826352760927134	0.597667472294464	-4.53816953297819	12.4647321507831	2.84414851264439	10.3742007311448	5.19153691444416	-1.76857237543252	5.41413115371906	5.41188303610635	4.90406697515866	98.25	1	2
112	3.65631938164702	3.40510202832192	1.41541390580087	1.31956365167845	7	5.75836349852194	3.16639258096857	4.13637925982571	3.8210021688556	6.46153304724181	3.02643696257479	4.3517184013807	5.66309154747885	3.56056230934167	3.05772698151697	5.17453391898052	3.86513220025129	1.56152359231471	1	3.73622780315686	6.75077877675354	1	2.77767043179529	5.796841803564	1.37511506445306	0.57380666784972	-1.1061760267599	5.72735209251324	2.32073155472607	-0.650694076119687	0.227597453920948	3.63575592420716	2.16319422877783	3.60135898061732	1.24132235306802	0.702190406270907	7.94060717380977	-0.891001707283641	6.91819355184941	2.52086058075179	4.06476154297466	3.13007327035112	7.71465175233544	6.23098641593864	-0.600904188872811	7.04718442482028	95	1	2
113	3.38600495226246	2.59251333503919	6.1622131145788	3.35651374305633	3.87513877903478	5.60516532880386	2.19608636332082	2.77423849242934	2.81368760891654	1.53551237120646	3.11525586540283	1	3.12869199850651	7	3.28617351728429	2.35307512886486	2.27772195468262	6.71755143200533	1.11896098887202	2.79373851781031	6.74453430523709	1	3.57989598038017	0.752182239211612	7.28964270674312	-0.398858963337452	4.32819522903282	4.83460376142736	3.86695308629531	-4.54016294974465	1.01304762961321	6.72255436253105	2.65501393164555	-0.158948330092138	5.20366479734909	0.99180083620487	3.42211470341875	2.40092302020483	3.92254907795831	5.2282681031978	10.6258776992209	0.533702137431003	1.04880841977923	9.9885256852883	2.63001406442139	7.30842740481464	97.75	1	2
114	1	4.31404055176282	5.17961711905387	2.0007055043919	4.56327961966102	7	1.5089372329447	5.61353682017472	4.62455403681942	2.56409931680051	3.10234767125714	1.92993540585379	4.67345291951577	2.84348612374912	1.17729456819852	5.86564560017943	3.40998009998678	2.0518000923262	2.40750508086262	3.7783875953831	5.88122877805862	1.31032151086609	4.90986788880247	1.14653288702054	5.43497690104822	-4.97743377819954	6.64691635892199	4.90034963800913	5.08998995053971	-3.97612563090368	-0.238645909040647	2.15804901566678	4.48866302351044	7.87827268933725	5.92840946050045	2.43156708680164	0.835268914313315	-2.86937369833778	10.0264021636959	-0.295142666482875	0.0240008749579825	-0.0628577465002119	2.3415112248237	9.34272743771856	0.945339062174153	9.29057731768622	95.5	1	2
115	1	6.39230230899098	1	2.59416556055177	3.345038517464	5.76402108749137	3.55411779847577	4.18038725789181	5.22204153876168	1.3613190652325	2.62317699610021	6.08758962217765	5.969185478472	1.43294660518212	5.85860671052369	6.42635187270752	2.35782694287183	1.45397126349171	4.0706872087954	2.54671156727196	3.78030210940123	4.20798351039742	6.49465931879307	6.40432889915594	2.83003275998576	-6.03662605507113	-0.538828969592034	10.5267781882988	5.41845788759544	-5.4530433080549	-1.66211590234454	5.32279142697119	2.66927644061777	7.71296565738172	9.29482954943099	-5.18801751686507	9.3634323803998	-1.9923778769647	3.7584742120685	-2.94295415386205	3.2077441613522	-2.06969266976792	-3.39701182874928	3.93239115899774	7.70206700397933	4.39021854847658	88.25	1	2
116	1.38843608054613	2.08460735394153	1.35967368791708	2.32515689759498	6.54397384551126	2.58265293945722	6.96740780297898	4.6792153581637	2.81896567206187	1.78336495598914	5.16290866886887	3.39792568372087	6.49620468047783	2.50320649171025	2.16380217617159	5.59429712792255	7	2.21698600975583	1.24669337638504	3.69882035472035	5.53033852791756	1.45810097356864	5.26452354485851	9.42123541441421	3.51363715127409	-1.3524476333633	7.23424222347464	6.80498961176491	8.47439128110599	-3.60195722525703	6.56369048380143	7.16879919301136	0.703520125389851	5.64869545566429	7.36810609773602	2.69457575726702	0.853619235398948	-3.23089715303878	6.27021557633088	5.69695340486133	6.52492804465445	-1.56890773140193	-8.14210920593833	8.96774766954659	4.9040859042511	2.99417047490126	100	1	2
117	1	1.13088670603499	1.98759077565058	1.61427834805809	2.45886975215927	4.24984137022302	1.91600448772657	3.54762245426393	1.68070827346169	4.48453511961029	2.44753278756935	6.64865174968612	3.66534718949852	1	6.61413806807705	4.30218193903623	2.29739439435893	7	4.42911831436724	1.05116463298426	5.62463257180204	3.68208191893182	6.17406158464796	8.78186312207125	1.89346366406106	2.5310456130361	6.16917958153938	6.5452879821695	1.69056281928102	2.76013851618032	6.78873471311418	5.64377617567359	-4.55554915435733	3.66009172457988	7.86938296389311	5.33479445112427	0.825193961052526	-8.67279116820648	4.21088330550305	-3.44943191372351	11.2667937878402	-3.32369764996887	0.707186487148761	7.51128708718081	3.79885549741346	6.94043324036689	110.75	1	2
118	1	2.05909491473551	1	1	7	2.31177332260871	3.74316509671851	1.34768285311492	6.36567681770725	5.91354799528201	2.68560945521445	4.51185095701006	4.9191650055495	1.11909533653492	1.64099338440823	1.20031103401201	3.56633928815959	1.51002169832786	1.7475195737601	1	2.85411000591411	1.42820999158809	6.80550296322581	7.39601638278553	4.78222239154282	-0.0764456730070058	5.80907112677175	6.13710125834422	9.33142884327101	-5.70208848464786	1.22555950572433	7.87695201680188	-1.28288312854133	4.28530371935516	4.22988023132731	4.77781176527948	2.75300162716877	-0.195519959431198	8.43847566080078	4.1257529948282	10.5426795640208	5.61717403752995	-2.6752042049061	5.44154022069403	2.25219059368605	-0.68785344340282	85.5	1	2
119	1.4721240344458	5.28967437936404	5.52977536623372	1.79682471661826	6.07214643831222	4.00694896968955	4.36378288045222	1.30172826129485	2.22745836886616	3.71241805466524	1.8883928652266	1.74523924628085	1.0101921572582	1	3.3119372632978	1.40783276862024	7	4.63620967595953	6.16486290738569	5.40913539315026	1.56083546753783	6.48116830625158	5.76348636019104	1.2034142205437	5.25560293800927	-4.02481868342949	4.76195258985166	9.28561281696885	5.72901295048444	-9.47947992706912	9.08686449528152	5.0507490940038	4.56573069976655	8.62571023004808	0.333117557799973	5.46000727063912	6.45205897628034	-4.56128796836364	3.78549516088402	2.12906060797053	4.40041764198798	0.756951105816275	-1.26928974522611	11.5153517841503	10.4074750329945	7.73836552136458	96.25	1	2
120	3.11121729565272	2.88800585425869	6.40453693131273	1	2.87846308011828	7	3.91615511040079	3.80454902532593	6.31909278505594	3.57027395607849	1	4.19245537577674	3.8853735608272	1.61936940969749	5.39549626671337	1.99465192352961	1.64923801094832	5.11410485154125	4.83415315463913	1.6821125518791	1.03467676304731	1.20854966040486	3.60631589742636	3.89092163650576	2.56882288910801	5.81703361204222	12.8607809128062	0.254403569445345	4.55255047787808	1.34704031251944	-0.49156669554476	4.6475300238013	9.52257889031412	-0.975157117269933	-0.595213485027672	2.11854732173934	-0.112234202852096	-4.53451896485568	3.96420368830037	5.79721242790042	2.34299666715425	1.75177350259975	-5.73500623886646	4.40107628518062	-4.15325084197143	3.77412124881605	94	1	2
121	2.94176035546482	6.686795602438	5.81072982010535	2.70937251035413	4.41118221849443	4.37048043703189	3.87335471823229	5.93041358801892	5.16358655267921	2.13017525125479	4.33273753686433	4.21965654936272	5.85072627804945	3.4185889934916	3.52885487822008	3.49193329730872	1.64757515008701	4.78447030723372	7	4.46947052139552	1.69935092788222	1	3.06831586171805	9.42470361139203	3.86109033149829	-6.97060628251937	-0.0638336253354118	11.9734926636225	2.08898469870564	4.06897130267209	4.97778040937346	2.29949967205017	4.75909151198439	3.06140448407679	8.9917006139159	2.30579155281066	1.28976773072953	-1.97794649591079	7.34205205300069	1.42443692043727	9.35364203089884	-1.72888705685466	2.07561338795601	-0.232301492599336	10.9081013220217	3.26478785780946	94.75	1	2
122	4.4269308337417	1.81471746616977	2.60909463226967	1.98065017982301	5.21096794790341	4.66737371648378	1	2.31893937976254	1.92884454972316	3.0564375904874	1.65011682610849	3.34211878199905	1.68064182806781	5.22616422638598	5.12513592436643	4.24120388091043	2.66847407206005	3.29775612815471	3.56035978453006	2.76816775377768	7	3.70227362166871	3.47317728806507	6.85667612976302	3.96608509426284	1.64263012219071	4.37575454731109	10.0680233481037	4.43198760103514	1.73238494959834	3.97769351683928	11.6659621645049	8.05228947161693	0.438999642838615	8.16603124041786	1.669160136116	7.7102701699673	-2.80773560758606	9.98239883328253	5.80904926757864	4.95468714834561	3.93909093218598	8.797696789147	10.4824708729134	6.63794827045712	2.76721589705969	80.5	1	2
123	5.69729250943803	3.33232494950463	5.84754492959754	2.39043936290427	2.06161865851076	1.1042838577916	2.15440835854835	1.84542126660874	4.8572832981116	3.69174305807057	6.51734989740042	3.46371101567599	2.13369866850915	7	1.70793050260311	5.46524365136369	1	6.47753599647176	4.49343118357312	3.37362171751989	5.78750794834257	4.61001445981566	5.98255095465169	6.08544136057093	1.87021015886219	6.68978024521899	13.0216185656151	1.58530822213488	1.87741237238312	0.841561409591948	-3.09920373010985	4.23063929761938	-0.708376365550876	6.43589617738627	8.16192988416413	4.29388392040548	1.99978510651478	-6.24237815117152	9.00502799548722	1.56564802842186	7.01785547013251	4.88522446607274	7.30410617551962	10.9924256015309	0.157430660112519	7.38968723849503	95.25	1	2
124	1	1.99389319406406	1.37221831115406	4.15069479781544	4.63404555047775	1	1.70002388609123	2.27323948182802	5.6318682323975	4.54163593486668	2.57834111155706	3.42224519115034	1.16722075681776	1	4.93479415555356	6.84980343450897	3.83464666407241	4.74493372293053	1.97873882380652	1.6048696683509	2.45412918558601	2.71409360101626	5.48451503473678	5.46317717826785	2.24598754018098	1.18502851733233	5.45037316770183	6.618043856257	-0.260974993274467	4.60130772908247	0.383408946903711	4.42005440226039	2.65084141900161	7.89777946026416	7.59544420086676	8.30116357244116	1.2536291352167	2.5804925643614	10.1630478893301	0.402892810354808	6.64597299197526	-0.539140402970148	-2.15164521667777	7.88669516925975	1.57208447918762	1.34796523623272	89	1	2
125	3.14961273653004	2.23934836543061	5.42866164308148	2.23148263680678	2.31812209479724	2.17821611901273	1.22085856325819	1.61230751208428	1.90890252726499	4.02971064884184	1	4.04978881590279	1.63862805198442	1.03017001571609	6.91915442773089	1.74797742066691	4.8077611640352	5.80144666722105	3.83131472626473	3.41852649294881	1	4.12817565752199	2.80315191557304	3.88194077864885	2.5786521206499	6.0791364645729	12.0953833807167	-0.203538727119462	6.49210126801657	-0.483063720553295	0.713698239976166	8.9322276350132	2.35690138238984	-1.53778364086806	-0.558692565643339	-6.02681473001592	0.221048565862672	-1.46182480851137	2.89591437839406	3.11351578390707	10.2413786100002	0.639858474010562	4.35470961580284	6.44207793044913	7.93447957526872	3.8328171724314	68.75	1	2
126	1.05673452588588	1	1.65102829046867	3.80636227568169	4.63699608116307	4.68290606194973	1.59417610231573	3.35597501146847	2.34544998358662	1	4.98201870347983	5.2376367788953	7	1.66819363726781	4.85805168807054	2.29853578335706	1	5.70803241252393	1.48565857454192	1.96685087774577	6.5937394948508	7	6.85249769971433	4.11366956641497	4.07314158318334	-2.03691073038549	4.7200501249356	6.84233708165592	6.28116940034524	-2.99603361452002	2.03931352870077	5.91365971138957	-0.808809431017492	7.94612989323139	1.18474505250481	3.31492369781152	4.16746299333337	0.178664998902206	9.10638136744484	-2.85322741875577	6.50219902471471	8.88587258822259	-1.79992677095179	1.62326572263752	-1.72102145565857	4.01246450769269	98.5	1	2
127	1.18457416543997	1	2.06142829569087	3.6831916165666	5.29893811451832	3.28834795045738	7	2.69739805601097	1	5.12614404528711	1	4.2783271497483	4.77435105016615	5.96522956294406	4.83957274594603	1	2.21332617833876	2.89262999238049	2.95618060746837	1.80441282117461	1.11409203156478	2.89159558387824	1.59000087052215	4.23471233433853	4.48082451193722	-0.933880672527319	5.75672123796652	6.4752003516278	5.61102609934235	5.21473735974164	3.88672171785456	3.62811162712545	6.98944068129293	-0.944475120809526	9.3992138637691	8.13268707358261	7.98254812607115	-0.719582841674934	2.81052285715355	7.19931856287148	4.79261597450006	8.58962008708829	3.05745669362376	4.3082630888048	2.53744659800638	4.71410721001384	87.25	1	2
128	1	6.50197196781509	1.85008583082721	3.6387353199753	3.1114264330039	3.27112945636858	1	6.91054112898996	1.778477822379	5.45843835825735	4.3810777758678	2.08519339647985	5.63679390754806	4.87214243996245	3.50490184057996	5.72013485218595	1.89392964108232	4.33845500824065	1.50892472836105	6.96778887870396	4.41986019521174	3.55061933861645	1.20158783901422	7.49707756967066	2.7930160963647	-3.30269385016788	0.649462243088082	12.0909706970751	7.27120562690861	-1.4058283660448	-1.33580340435145	7.83919577218484	-0.22024001318051	2.4494813827043	5.33998827869895	8.87900167865893	0.735044370114146	-1.32288671356153	11.5716337160471	8.41849655542112	4.96338310468916	-3.34732102874447	11.6586783817454	7.39052638863354	7.08608167004964	8.78181198807284	75	1	2
129	1	2.92972063717027	1	4.06873514388908	6.74707633824215	2.09288244531784	5.69527957517178	1	2.30070387739124	5.47085538834287	1.65003016715927	2.38088855156645	3.66904725136175	5.20468410791519	5.63934198348989	2.35637909150497	1.67931844602759	6.81560536590072	4.72210763743546	4.45805544630021	5.10632364301013	6.33389542626366	2.80420724451482	8.65048833847321	2.44729222643973	1.12887507894348	4.90977827980995	4.84306962723048	-0.00688175268401809	-5.81169208663679	-1.29748512203073	1.56152894085855	1.74903502479648	1.03772995854095	-0.957537683682469	-1.73583669078444	0.547549791788979	-4.73862113551939	3.05438178503662	4.88507193814221	3.11645511186789	0.733165172553309	3.47083744423162	3.43738759435148	0.0540681165102785	-3.53502993538658	80.75	1	2
130	1.99671807493724	4.07201081476691	6.61006637528463	1	3.10772892275066	6.08170184235921	3.74732894291144	5.50761129674645	2.75529049578418	1.17151334763188	5.62315308475974	1.74677629023709	2.1574817419758	2.89116533646328	1.26507229611072	1.24676094165032	3.90377106732686	5.29658526844052	1.49564079118236	1.7788386842016	5.74194583866691	6.23209389659828	5.86060669588388	2.69448994452337	5.20755819474945	4.0099087657891	5.99601520219016	9.55424418164963	10.0650817736841	1.34078568474186	3.01145357531858	8.61287413177529	2.1362384984254	5.77724439966696	5.57569595651876	1.9052550812124	2.09033358321548	0.939410412687855	2.54305701448748	6.86103489330431	5.10891576805076	0.13968902380365	-6.14885756238041	4.60745565526435	-1.01185071874039	2.81320732393973	105.5	1	2
131	3.27835695439242	5.76148672745469	6.85677942680748	2.57901207266487	1.23587401265796	2.82294139059211	1.66125131603	3.61275823269505	4.58458188195993	3.06718140830816	2.63800098253916	5.11502206582597	4.98216891204733	2.66098765222047	6.09219928520637	6.32787732895563	1.79416622312629	1.22918599163717	2.71987038845137	3.14013568728816	5.93105838919753	1.13859201312047	5.24616940050945	8.00592422454285	3.89295533220567	3.96080233004842	7.5137834093479	10.4686654907514	8.31450284462768	-4.01483326161234	-1.08785480583499	6.41605665561672	-1.89015089246751	12.3559688674017	5.63932624319079	2.14573267969599	0.43111160997891	5.45936506506287	3.81202179727955	4.89325109209116	10.9993131453971	-2.46503878140215	-4.90758463684237	9.64224583907326	7.65559158367074	10.3414368178042	94.25	1	2
132	1	6.5514822990123	5.52617271853493	1.92204189446759	1.88258092057986	4.33504336740486	1.60845287970446	6.15696347153708	4.47363959251378	5.82336306860385	5.94936157002129	7	5.01019573714355	1.26613366165399	3.76315805236635	3.98960905716437	4.0317719291087	1.22776862226094	3.11700400447342	2.75026862550077	6.21096684929475	1	4.47406727149421	6.39400453519472	2.32120494837353	4.53737979704507	7.20018935768362	8.26099553573438	3.77901937968395	-6.12916654638217	-2.74550536505516	8.05529345588999	4.0050317750321	2.91675603696556	8.01144547188892	-5.42940586142432	2.97632190865894	-2.78485873446015	4.41436258525381	6.47046783599871	3.73523134627727	-1.001991994241	4.71459102482963	5.72603576812112	7.26478561326892	11.235678612383	106	1	2
133	4.87124143613139	2.38101125677978	2.38248516497134	3.46103467572831	4.36750553387676	1.49990624848857	6.90770338869262	3.84393321103142	4.6422848811225	4.01612318402032	2.57319109121483	3.51181672103064	6.48521383013903	3.43461733458968	6.39557021544697	1.48203092379052	1.15095653826153	1	2.87176606171601	4.40372195777849	5.78856304934462	6.61613046982963	5.34821696469634	6.75514792192185	5.71492455145824	0.318744780326109	4.29121489142444	9.67815390667275	5.96239014402937	1.12225013968662	-0.0628007469080995	-0.009612361221495	5.54765920295079	5.87797218903396	3.72645042433067	1.09454058959806	4.72387256841569	1.36461417297204	7.95263373022002	2.52786698045817	0.658065821267247	4.79657737629557	7.86838987039525	13.974801332817	1.70975475285853	1.22206186213506	95.75	1	2
134	1.95169894891077	3.78714313644525	3.63130902436225	5.38540119450919	3.4373729883012	3.7362632306861	1.27053838925072	3.25669402259887	3.91789392738338	3.20786044334154	1.4327687570733	6.12494078364927	5.26526303812035	1.05959766846029	1.86535929184719	1	1.67939813035773	5.8992788697491	2.90022550057806	7	7	4.4436195752589	3.76630951382518	3.95626627664989	1.1001241317781	-6.08557655268542	-0.143703290704363	2.31851979686106	8.35679137918839	3.40539213132913	4.16779767296547	10.7571888974661	4.29837564369863	8.51538214396721	6.17867251993955	9.2258125559741	1.38119815178253	-4.24075514638878	7.41415246917926	3.61438407856792	5.05199736428151	-1.30684712382045	-7.69776776583564	7.62972605099509	7.76210178081952	-7.41117676006902	82.5	1	2
135	2.74248513830958	1.56647968522188	6.37354517242961	4.95174981251844	3.33698954546111	6.63032298357978	1.62454295756122	2.40449225505687	2.19043429920217	1.24104667506734	2.02533949810515	4.7218257011686	3.58492253278449	5.87704773524261	1.80143540830227	5.10869998632837	3.44408223937738	6.89825760516437	1.38281321015395	5.0103261945534	6.65034982736471	4.91981396501524	2.41990687657674	0.296616993123578	7.61119610217349	-0.762942020881749	5.04712000991848	6.11973616890978	3.66710510308773	-4.44615949613808	5.33827805034789	6.99246089416107	2.83221723515951	-1.36295181579298	6.54414755899506	1.3748482784362	3.78101617255021	-5.61427425474736	3.68623747666134	0.232958900038671	10.8398329948908	0.653138100849448	1.05150794869986	10.3293488420337	10.8103310919363	7.0068863459348	71.25	1	2
136	2.34805396886297	1.10025961925804	5.00027244090813	6.95342957519671	1.94022147737463	1.36088035097326	3.66478306741126	3.73901333623391	5.14760940926184	6.67473575612346	5.9264548980135	3.71031789100498	5.74822090454558	3.00530327586177	6.76485919703724	5.60343679477261	1.61454124997598	2.12426518831822	4.32195755056874	1.27512093836986	6.23506554845963	4.23296543551793	4.5419791278236	3.60928952298464	7.35968416029879	-0.757632735485346	2.23911286731705	5.83274856256669	3.4134988925238	-6.29808098622681	-0.9754554208657	6.974356232959	5.34918372908505	-0.283936442576308	8.61710088643349	3.69729002336492	0.699460554244562	-1.13995515821399	2.82775866334937	0.427705641495337	6.41496903756413	3.98029717866116	3.28908192071539	7.52696814559851	3.48914977837806	1.04739605911456	99	1	2
137	1.40199274208149	3.07809001007395	1.32031915144689	3.77700752882807	6.61109785385594	1	5.88243348546689	6.56491273760949	1.87045290403546	3.37618455196811	2.93174774291248	5.68371574465158	5.87756553884307	2.55738918843724	2.77174816779335	6.64640798203978	4.74586830288202	7	4.46831431371902	1.3522336457535	6.17678774454082	1.27403695406013	6.05320007341614	7.42283080031411	2.23266230652049	-0.79018442924933	6.73567297590965	6.82344763811743	5.4037195756941	-0.789665203596797	-1.33789840037598	8.61464813683671	-1.37483455379777	5.67660515017374	5.00928580762175	0.0551716489443279	8.39457609466014	-2.16514964314476	1.08347022833848	2.39049130438656	10.3849714999803	-0.0671001360348746	-5.09133260268374	10.5902588274955	-0.854618444442718	5.09763376320765	84.75	1	2
138	2.38240519439844	4.18901041530405	1	1	5.96158340791674	2.7904808836795	1.94595308640443	2.03890483953746	2.53747871313309	6.26908742168678	6.17851434620577	1	4.19843371437608	3.0775848759076	2.96415108370354	5.69552403500181	1.16863907876907	4.19649188199249	2.59302703112652	3.67453557033059	2.47314908192038	5.93111114554084	3.55987139083103	4.92666913843543	0.149944383824106	0.226195426437695	0.443523466807506	4.26913586848594	9.14078827112658	9.26422437734448	-0.894222407717097	4.66916082977865	-2.83518080809605	6.665341796606	4.37157249111643	4.57490734004789	-1.80849512268729	-0.083931054741187	7.54481373259148	3.18949225746379	9.84704401600717	1.44153267388095	0.664373826900206	6.4971259391092	4.31604928074499	4.68386098660121	91.5	1	2
139	1	2.34183310324545	5.63096478313232	5.75889846044099	1.18982501465946	4.19364281426587	1.21987512004187	1	4.07745700037801	2.58173670204507	6.36638952400087	5.42840687073645	1.8489539771697	5.09199179689976	4.02071742093823	1.69277181177531	3.52544242543089	1.4216709485883	3.72304151788309	1	1.12146313545463	2.74212333972091	6.49284400319552	3.50206796377033	6.54675467951881	0.942308172579743	1.22864744807577	4.20771243080068	11.1724518428112	-7.69989855631843	2.07367811796236	4.34987127474415	-1.57803616398263	2.93220009217959	0.937394829491916	-0.347812169840351	1.61719422260046	-2.47815522210259	1.81776951018046	1.46597277443167	-0.753931470163712	5.43717913123748	-1.40028297308679	6.47776367103614	9.99976214801284	9.68803053876956	96.25	1	2
140	2.13000990456425	5.83156313473144	5.35183947902303	1	4.45692578490871	3.75302836168354	3.29575832298689	2.13998183878548	5.46995724226039	1.51790146450687	5.99276923259955	3.2584414749826	2.2651057477854	4.65265225237344	4.7399182684819	3.93368227622553	3.49040137209285	1.54176128208465	7	2.05404663673054	7	6.53848539887609	7	1.77198756268773	5.92542762526209	-3.47342635622044	5.89159162290323	8.7082974719447	0.512595848988726	1.09621468726751	2.42281825440659	6.20230301646235	-2.95301687210994	7.72573230526938	1.31821109568796	0.152336323996684	8.40034055198282	-7.33089757175996	5.16615929170852	0.834845973585058	5.31858949992121	9.71199553414064	1.98171487587883	11.0282970839289	4.19293527340445	4.01270144874382	92	1	2
141	4.86019469786542	7	5.58025882706019	3.59885835788625	7	3.41655001431811	2.52213656910964	4.47830645551143	4.05994961158666	6.5981091716766	5.61698580329854	2.55808462244795	1.10230041150263	4.36730871413768	6.08578035701696	4.17250316599267	4.14568577794341	6.87308583120116	3.11053407870037	3.84025097594774	6.81519524390574	7	1.62638891790749	7.7661806373575	6.03707642592826	-7.69345093749194	-0.0888036030036492	11.9456053403315	3.12416052815057	0.358239374712589	5.58511189965323	1.30667753959065	-0.341761523579915	6.98592339001536	7.67443253083278	2.85176643487401	9.22297455935753	-1.93176664713387	7.93255201185129	4.74893994502986	8.09890786190256	1.48133257036092	-0.0224249026493959	2.20026857420595	5.70539927439418	5.3093442945567	81.75	1	2
142	2.0622675785448	3.00341416394107	5.33288635844843	3.81945189232693	2.39315319760742	5.63510395445224	1.86822461555887	3.28088219449312	4.13506544785584	4.50034652620569	1.80014633347641	1.27193524773846	3.22344944603684	5.17593147195113	5.82741961212233	6.50196651044595	1	6.68268882015965	1.15448057332864	2.08188873836562	6.90109084494604	1.79500190368052	6.78585668808778	1.07535683915476	6.21077848846319	-1.20448140305014	3.41833086071745	3.84171482950542	4.20789919543387	0.880964108823137	3.20982984091757	9.76596408711816	2.92315544785629	4.33392060112704	6.12083105346965	9.33432888636177	0.96303384482462	-2.29605983600309	11.9404429025511	4.12256282588083	9.08860147293442	0.396430779505365	1.6431704128573	6.03941182783173	9.71278036452068	8.65119193194038	82.5	1	2
143	1	3.56063634069597	4.91632743050631	2.33937000693511	4.50549116344585	6.98107840954552	2.56037423405139	2.60607313922888	4.39249351643575	1.89673668771791	3.06585542745141	1.60399652359134	4.19256159247873	3.42726467957092	5.80075021539563	5.52984097062491	3.37834759553745	2.05752057256169	3.55267283095301	4.14798785493647	6.11356090766519	2.4637445093101	5.97214691619523	1.14233755636228	4.82639210268123	-4.9312641379194	5.35153102569231	5.29907973174006	2.97836267829358	-4.22500554391422	-0.248940624970535	0.550421685462141	4.23996965574979	12.1594097654039	7.83898929288941	-0.191752666944542	0.566204212722251	-3.54174036334138	10.5383750114755	2.40425479936561	2.10071317807629	-0.887753068404489	0.585181181729902	8.63922906167269	0.475111815353828	8.73305213831603	91.25	1	2
144	6.67973131771608	1	5.31000228312847	4.96225291378213	2.28323302147838	1	4.5791992534131	2.56550650124803	5.38603271249683	1	6.0839193666394	4.97773072065383	3.65769558898402	1.82386420366335	1.54774292935847	7	1	6.47434137613731	3.31200787653145	3.26711592283951	6.14369414538759	5.56413084434269	5.78163110806962	1.00869505457471	10.4938339470434	-1.23948081687668	4.99914760219916	4.56342071665941	-0.693487073745756	4.82356545336553	-1.52064072817215	6.89247879570218	3.21445102215094	0.214642838795804	5.43823775149349	-2.18267897746417	1.56828072047833	-1.87476831400562	10.873431859512	1.36558529447333	4.76584680901595	-1.94368149789298	-1.08379564936501	7.7297569460659	6.36537520568185	3.0672291430449	86	1	2
145	1.86240969920829	5.24616047168467	5.97371190761246	1.20946356931053	5.81611268940286	1.43663413137496	3.04833819045784	4.23813760419139	3.52842555932842	4.7466594142507	1.35330633312974	3.6782572921028	3.99009710369714	3.66579006431897	2.76313087219676	4.92972251689271	3.15869644031721	4.03380675829151	4.22216177966592	6.39638267563236	5.5156721603411	2.74061782707051	4.34275859428454	0.49265902535325	4.64594035842047	-4.98657301603929	4.47925038627672	8.73363106635052	2.52417315398119	-6.39326365570824	-2.01247297965493	-1.43669338796216	0.0304333791511751	3.83998202659206	7.39928320381061	-1.80227277142308	6.27930924970026	-5.30840541351449	4.8079133484646	2.70673157936763	5.41993021108922	9.83991627354318	3.07313969709465	5.93115997132348	0.779441730369288	6.14767750717887	83.75	1	2
146	1.23412066761244	2.77620229919057	1.20683851583099	3.14702868228264	6.81920108061282	2.50111878729637	3.23480347519058	1.10694322257542	1.60710435402259	3.19531217090997	1.27367609179332	2.03222543644266	4.14124532476812	6.26709215701074	1	1.48029952059853	6.70512745134525	6.56703252563105	1.25812639047521	4.61441496940964	6.64821551978149	2.78509896224131	2.6820650138743	8.20211675391459	3.07907834291935	1.17399186342814	4.32725283718124	5.65705430410602	4.20365467311918	2.89028884533647	-0.968086997922777	6.46395855829937	4.94335750645767	7.38580910571563	0.547791963379572	3.77363378169333	6.20848868815035	-4.72224620946135	3.31228597514637	5.01701309322635	5.13392354014228	10.4937433091517	7.06447787508335	6.31492778955111	5.12847454773462	1.65771694833773	90.5	1	2
147	2.53299562011143	2.26241418113741	6.06545275948142	6.05056700339654	1.45551909547556	2.51083907115619	4.67468355734778	2.55768956425458	2.58350996609059	4.02815992271234	6.36330196827473	4.0107230564295	6.74285475077744	3.35062507178011	4.25022176362496	5.6251966808077	3.71806637816045	1.13139229122461	4.26984329485339	1.06622847347074	1.54883665763988	5.1609529834322	5.26181455211431	3.70135741699003	7.48191868235409	-1.29756507269708	1.99656427437228	5.36503095539327	2.04333348035771	-5.99176651943207	4.02315240287265	8.45497873637354	5.06182424224315	6.21083455109171	5.76987806540627	3.91306112646325	0.873645352937168	-1.47494777327717	3.28261403013075	0.417109069142303	6.36191905933053	3.35332704853347	2.79029640782708	7.28109721633924	1.9927688891131	1.28292456348299	86.25	1	2
148	1.25202652880609	3.16730203689762	1	4.35521429350458	3.87486503869421	6.83807533189777	2.05146427384974	1	1	3.21952799045215	2.75623607197328	3.26031137781416	4.62224485508719	5.07478675154654	1.11429628475108	5.9240007309647	4.0781609874977	5.92390555635748	1.96691431826851	2.77096988566685	1.75650315197255	1.1464177567369	5.38882487145342	6.44474098460963	1.70880098453588	-0.496389663329511	5.79857623373085	5.86450938462492	-0.124594005204482	-0.419734607782268	1.15745657099184	3.95109460177607	-5.01665836909886	7.38756750530724	7.38552835309509	7.99096311829537	1.48614860633873	2.10359774584564	10.3932916900272	5.81054590794473	6.94573642196222	3.29148390197817	6.77354721933616	8.13932609693107	1.11360005759629	2.32729684978477	90	1	2
149	2.0259623623536	2.95828969029209	2.25429510491541	3.27190279653668	6.29222965150468	2.6386509598884	6.30421006291197	4.95570819242881	5.43124901261098	4.57161360545341	1.24478831924257	1.86294759242489	6.97204220131846	5.11987231080682	6.28043648866583	4.07510514701806	2.79394079977071	3.25012060129651	2.95346167662313	1	3.49770454936587	4.04104656682496	3.15263802806683	4.25481613505489	3.40502562002136	-1.3279071725108	5.33512164166193	6.11998140024142	4.0671344540378	-1.42128204796025	9.09086329097581	3.32085596476551	-1.52149642552076	6.5645862652857	9.11147311146192	-6.54787281718803	8.82383222774613	1.90106199253701	2.84981274426029	8.62044584860856	5.38308253988065	-0.180380959626155	-0.392078463082786	3.49445849185458	11.5280985137318	10.9007193635495	78.75	1	2
150	2.55866597263823	6.02867983902752	5.43588421407275	2.97824432577446	1	3.29665581699481	1.47547313681056	4.08979411162439	5.06948799196197	2.85330684932286	5.23091557165235	6.12299476738403	5.85892691737447	1.60498760428814	5.49269092311947	6.15957724596385	3.2870690245772	1.26821181673342	5.36877975684099	3.33634555226303	7	1.64983516114217	3.94640247296494	7.22769719227056	2.97721676547414	4.34774383121503	7.11356256843426	10.2843818676417	8.42925495606946	-5.26759974878227	-0.719948905592302	6.71579798506908	-1.8475045240951	12.5969892789554	6.55968426550268	2.92936641366497	1.46816612994453	-1.84270561246103	9.1202914432125	1.86070547818516	-2.51671083821253	-3.05531422320275	0.45919654515756	9.4043303886804	8.8898508330714	9.37847072272101	80.5	1	2
151	1	2.75230480130923	6.48710010247243	5.73294105630897	1.19730415866511	1.30812928418037	1	1.58000679769115	1.30493335198991	7	1.53654450144191	3.18446489208535	1	1.57674686047378	1.73848987634056	4.75420817494161	1.41061398894769	1.28464543801236	2.37373402941821	1	3.79125895788716	2.61605020534164	1.90502197356115	4.05611254698461	6.77953061350518	1.72151459805685	3.10235643203657	6.48591215367518	-0.759210348411383	5.18330015722318	0.0149627699506429	5.49956996347787	-3.63296239245109	-0.770397169543775	6.10040227196557	2.87327105907065	-1.92634197142557	1.47075703492954	3.71749437807785	2.72382824155164	2.61455459680576	5.21973386043095	4.53887565194215	9.44942420801687	4.30134905095551	3.00564176756055	87.25	1	2
152	3.78814408260288	1.89437122874665	2.3492387425687	1.15741918391681	6.40629435334761	3.57317102404493	1.50614837371524	2.8136646492974	3.50734730494564	6.12723258795542	1.95120579596098	7	5.07620203365315	1	5.04155127016934	5.02821489165503	2.54473590482378	4.49719575970365	5.90246953769556	1.46920073838104	1	1.36381960574861	3.93489275253721	9.23787541529266	5.2553522119455	-2.24994599761985	5.56324518767305	7.51969811460214	5.0768286337947	1.74557221696475	0.00926154404945684	7.10744096031945	5.40159241057382	11.9419442977388	-1.18813688857778	-0.102463943582314	10.2289254409597	-4.89374930619157	0.780982610416092	0.0597784232070037	5.64943218534241	1.00752736476115	7.70755760185156	10.8363105969984	7.78374319375926	5.51372103599505	91	1	2
153	1.62849387032726	1	1.64931939289043	1.90352298326965	3.03018012747815	3.71045329330922	6.08155541070932	3.31907480075123	1.55289497767451	3.27485719393789	2.40310361815219	3.41676392337624	4.68485363405067	2.43911975783847	5.47771401367122	4.17091288180275	2.89721723753162	5.5947471634547	5.14151284999277	1.54216787909744	6.90829474958104	2.89077690608372	6.13466975361119	8.22233044316871	1.6074858012215	2.05830551876947	5.72160142020289	6.30851829208734	0.915304677795373	-0.590505720406634	1.28877459747087	5.92700271718785	6.95734789376855	4.05951285758585	8.91146575422395	5.6050249831294	8.22597800093338	-7.72134503884593	5.1679937545995	-0.392943487770148	11.538559282254	1.76888747394802	2.38720565082819	8.34404564583104	7.54784710352899	1.75373292523348	85.75	1	2
154	3.01154936048883	5.04652517069387	6.51215218364495	1.47503414673425	6.246328371257	1.88383225413297	3.09302792695157	6.5181057812436	4.85770143970491	6.03271612640111	4.58337443088688	2.54252053132462	5.37046845203943	2.34240135486653	1.9794194114601	6.05428914214121	1.48783657342696	5.07017718786519	4.22951478041393	1.06315450255405	6.10461164330854	1.81937244008858	3.72128855886441	1.03596451528927	5.09477512728762	-3.55279136658861	6.43484166515731	9.97133400169723	-0.330995115448467	1.58528159864144	-2.3342514346612	4.21219050059612	8.41255389260819	9.42985736937415	7.34305344955843	6.01190736503069	-0.404250952466918	0.582357893087421	7.0955229509522	5.2418310505444	9.74615844979438	7.74980095775548	0.155609589234635	7.85471283361059	8.9489761719136	8.51370546769715	83.5	1	2
155	5.15659330077037	7	2.07023942139398	2.05227455404149	6.0046564825043	1.14033354671882	3.65584419581526	3.7191993877187	5.32024932941395	6.08510218865539	4.28613412358537	4.12090828682669	1.30876706133959	1.71493277215932	4.27541987195399	2.92158670761952	3.40481615214215	2.38309570314344	4.74505983763858	1.15088083183032	1	3.58038612646513	2.87233856921406	2.91273869983601	2.32947310870671	-2.90489064250948	-1.53335405191724	9.45515510513645	3.52951114610172	5.91214752798465	-1.86159783995726	9.67501067891589	-0.106863931081945	7.42896402483229	4.86533200212758	0.83955134117168	9.1627835423027	-0.304105079574679	5.379675139948	2.8392649313241	-0.352590240482519	3.40864014052805	-2.97404295611812	4.17027969589015	5.54016143685723	4.1580980700759	81.25	1	2
156	2.74723284944636	2.35876931400441	1.10144652944018	4.37894250100533	7	7	1.76176117101475	2.84025820043242	4.04674508822857	1	6.37186557604824	4.95341067356061	1	7	6.6640643424114	7	1.24898825345099	6.58124496318338	1.68684180626666	2.85454077569965	4.0417360124765	6.6428463510055	4.8741954012635	8.06029855493654	1.93197476448416	0.191537592150889	6.76963861792397	6.2593882828472	1.04835835448843	3.05536755599944	7.22559510152693	4.07690278753879	-4.92745774478922	6.45185077506731	4.75716400556565	-0.269918779435037	0.931300389766555	-4.64098493714202	12.7708683013883	6.38916927718617	2.51805054116512	0.993132411362204	4.06654048369416	10.5053073893058	9.70246954614699	3.86209654391986	69	1	2
157	6.10955390704835	3.44062568112389	3.43441508652358	1.42741140907992	1.16815873836231	5.05091408039589	3.0940997882916	5.72284643406919	2.80873960757	7	5.30128126021491	2.3688075491482	3.51344944545624	1	1	5.7334160264398	1	6.08298282282203	5.00384368689733	2.03186099514342	5.76371271775821	1.57461593351591	2.90404646456231	8.42638333439292	2.49075004544923	5.22876834079891	13.0017002059298	2.03292347437644	10.4072536158983	-1.01132581359689	0.462954652455167	3.80832592998688	2.46547929952573	6.17229807035512	6.47041027345313	-0.0290098848322113	2.83913751013002	1.62151591051896	-6.14394545268935	2.95899122363856	1.116437490491	-1.31674855665537	0.698211974887369	7.21185724445484	4.94456509217094	6.98034439688661	93.75	1	2
158	6.3423481926992	1.27758654264567	4.34806813743229	2.55515527073416	3.14083280334406	3.96108639016793	7	6.08674548462293	4.60066425735828	2.87738278627172	4.27214096204501	1.71870987555431	4.35078217985465	4.48792150301043	4.00779998719993	1.99892665220564	1.13999493288396	3.49089899044982	1.93596686715777	2.26488967986178	5.57143412686799	2.95104608723904	5.07681990671971	5.57263871833674	5.36659316406637	4.70288029615025	12.7900930932589	3.43059383305087	4.12152215559296	-1.55780684761309	2.99347725764852	2.80575539327824	-1.51985185483677	5.00816096826177	10.3301743250542	3.15096168122027	0.987507038341433	-0.997982164747547	9.69939819385272	4.84315148904117	5.25733667490656	-0.279855891290983	7.58678515587743	9.6806322862721	8.9205451784722	4.81342842185639	82.5	1	2
159	1	2.97242094148833	1.22834413040437	1	5.9685302754414	1.57842494793582	1.6270700972436	1.08949667065469	1.73708680935124	1	1.59307771619926	2.75890971748247	1	3.42796330737697	4.61256112846143	1.68049934351212	4.77536599651276	2.92489432814989	5.37534653094684	2.61337939561772	6.7923955579468	2.14051808339576	6.55019502637644	2.53250269836568	6.86039156024249	-6.36042091808072	3.79728837747886	8.50113826864476	2.49531965782259	4.50441492934076	-0.618419859441382	2.65946753228528	-7.79718074546513	3.84069536882605	5.02436755491727	-0.254865752076541	0.944279871855657	-2.75241693740194	3.73094750613388	2.46191619674411	-3.46040059307612	-0.422052323875432	6.12013999870769	6.76763926671391	10.6240949148456	6.29978601762947	92.25	1	2
160	1.52972869423317	7	1	2.43712879732136	5.20847464729892	3.17510436900782	1.91153758268191	1.73406532996311	1.86725797956091	2.07415302138385	3.31451661026636	1.71163015052147	4.93084100083429	2.10014251717431	4.66261680690443	5.91404889598779	2.16157402679719	5.29502322146545	4.54174405945813	2.89715781311353	1.84274896634173	3.37213219165574	2.85663512581664	7.77074417933473	1.90065584062166	-3.89168572607862	-0.803507384049455	10.1301370833202	1.54870924812807	-7.17274361529053	1.5729799001858	2.2355166012538	4.60405681609524	-3.89707848275439	1.88628794984445	0.453716306534239	6.26376710934665	-1.10398642042303	7.33208289681749	1.52215100471787	3.31735944728997	-0.529122645399657	3.09407116454706	4.98198819551917	-0.276785234069187	2.73316673536737	87	1	2
161	1.33388521090822	3.92448188949499	6.41290710713087	2.17857211539393	1.23140413528567	6.44023349974941	1.38022267398418	3.91689307486752	1.48696575613805	2.20317776632809	5.36507247164489	7	5.57885985314259	1.64174947939787	5.3218828031741	5.55826446975072	1	4.41364006666266	1	4.29511404375044	6.14300837054319	1.70414046401571	6.41071918000545	3.0341529834839	4.56738167216227	2.37946999894129	6.2814064675642	8.98930915616044	4.68347073254454	-4.01240073634227	0.283575485623225	1.39346504140744	3.93295141435268	11.6659475007327	6.65497691680157	1.68895054034907	3.61216406675228	-4.98765033860027	2.39329398330311	-2.03765488216206	4.56507434095576	-4.88924910513273	-5.65450672496056	5.37128229848455	-1.19047009101828	2.41217302823935	108.75	1	2
162	3.1966185228868	7	5.0330049691919	1.65797585222801	2.01315563480834	3.46914857520384	3.54814195590172	4.36913452647571	3.83078559968918	7	6.1468889764695	4.83199986025112	1.43802926176456	1	1	5.17144369492378	5.43371093902868	5.61217548538197	3.86660278173179	1.71694997432251	2.50170753951609	1.28036921614501	4.47411014831441	3.53777401489163	5.17664253687298	3.47206453115475	3.4341885575243	10.1949359092506	1.36366323824145	0.341468860622484	3.14184117780991	7.4500893283619	7.09249255144565	0.526151111680128	-1.31970797052065	1.56456582448949	4.38404425305759	0.180806973619855	3.98557598146218	5.02281094169339	1.60471749704997	2.91841129937301	2.9201516306446	6.1256873322761	4.15688443151503	4.14630405960379	71.5	1	2
163	3.20262814524021	7	5.27911863520739	3.44810773603101	4.17888311228512	4.01462451822985	2.92077560149245	7	4.90267361897923	2.85706027914705	4.54679095473326	3.21751017143013	6.23928742689529	3.84860653480899	4.98175047994614	3.02939262823922	1	5.87746547656444	1.29823662680694	2.78756343776975	2.22640378430211	1.09483646343573	2.40350748714155	9.37335780170504	4.60328704399524	-6.71708902040893	-0.091856856317394	12.4216759912327	1.91783378362262	-0.105460351842882	-0.0314220562704117	2.71027168731763	-2.33925907439348	0.337335827083996	8.81029255479518	2.02857923491046	1.09038517454969	-1.58991525483622	8.25533788717738	4.72904859209768	9.48039506469571	-1.24198734490998	-1.10850308083483	0.815880633334502	-1.0958811198934	-2.02600888514201	73.25	1	2
164	2.29143262656425	2.55683607558607	1.30692496402688	4.08085340375664	7	1	4.77832188061931	4.3113244631543	4.90991386012907	1.85227570447721	5.95842241332465	1	2.02098035717801	2.32748739540995	1	4.16412701567204	4.49672628785478	7	4.0533947355695	4.90663979450998	6.17714341415425	1.26108424859227	7	8.11486037629852	3.09118882920785	-1.45821069566701	7.48995989788567	6.84645245096418	3.10883261587926	9.94397535402869	-0.805943179135071	7.83931934672828	-0.710571287237177	9.03554775333095	4.41174230743523	0.259310983410781	8.86681356514954	-5.63804035163256	8.63651218480395	4.43317325364123	11.0278415372803	0.39053006669143	-4.38086584891752	10.3615840742805	-1.34695126293562	1.55543522798072	82	1	2
165	2.73066160017718	4.53575855503735	3.75445160123298	5.64076158878143	3.81135694652309	5.32679606417126	2.4533014460637	1.56522889734295	2.42168397961875	3.55973607654585	5.59734506195324	5.26531172875755	4.75790221275384	1.48727186734557	1.5502054950746	1.85652291882272	1.76653940418057	4.43358422446326	2.4908245959028	6.32161658969375	2.59729427293494	6.24648742769881	4.5125730230906	3.6963569979806	1.83191108987981	-6.11817087125023	1.01345748059617	1.97134370092217	8.68603529827531	2.92731381761178	0.0820885261884441	2.68667970576496	-2.1645073749178	7.22237510934878	9.39617298396094	8.82201019054057	7.65307240383486	-4.32694845117891	4.99880200546185	3.12420364402253	-0.314431391610118	0.224892480613364	11.2226392253256	10.934023774683	1.72345202884619	6.82747455756216	67.75	1	2
166	1	6.81240603875086	2.93598495345959	1.12856916045947	3.33097054162581	3.96938543846605	2.69266341581468	5.0062430545729	4.21654006439465	1.23887776552162	3.97788921153827	3.28193910649287	5.13091377513716	1	5.72410440598559	1.25613486909795	1.85107781380857	3.90053342733274	3.2032350246109	6.17669639358994	7	4.93725370043984	2.89873540510852	7.07279286915413	3.85671304424544	-4.25303958272032	0.606945164130111	9.90248735176847	1.43137995943927	-2.60843351590507	7.44847319101349	10.2798712833774	3.64896261669104	4.07963375166187	2.86296708728116	-2.55080019419284	9.34020593994181	-0.858992322378926	9.84059739434114	-0.381539576648911	4.37573947657029	1.34311167572022	-6.0864305447246	4.80466117049359	8.03138062514442	4.48486658289208	77.5	1	2
167	2.52139150499964	2.74236079314356	5.11224174566455	4.69039158019784	2.81011389067952	4.3607300316733	3.74206289890259	3.48216913004057	5.3494763788	4.73827036627273	3.61295956739242	1.19600790449242	1	4.99867228227746	2.46243397315322	6.18707794862438	1	5.40197573888341	6.45334862159196	2.4481384510077	2.064952422262	1	1.8204895400946	0.513798473846672	6.00160326511367	-0.887839228413713	4.49688035523826	4.76320036681731	3.98432608266915	-0.813868307168278	2.50386261647786	6.92085731469936	4.34261963967838	-1.91124870653086	-0.482283848219777	-1.09799941969847	0.0703699887265216	-2.22590448014745	12.3388567740824	4.63491796349249	8.94717306293222	2.75343022215596	1.83497687766399	15.7829749453876	10.7366446636091	11.5771320874064	62.25	1	2
168	5.72161071369502	4.31534928260317	6.19107496493342	2.14458087771768	2.71562433137436	2.7111792534706	4.2610953754396	2.22843933656576	4.90510349106852	4.07528747574522	6.51158475711781	2.20816563530989	1.78391340332026	1.15067141053621	2.03765225986161	6.05972829072262	1.73386533983404	6.1244555564241	2.10712321199633	4.49472565200952	6.46798211708942	4.85332540066921	4.81745241059767	6.85950477040741	2.05741940201279	7.84762889662292	13.4566471251735	1.46600832100476	5.83040144611947	0.409552482069207	-2.51776580059243	1.57020074390672	-1.60379593830903	5.21231091891004	8.50706088832005	5.67072716000822	5.00098248855929	-6.4697507381969	-3.3595134527227	1.83981611824783	6.34506160729617	4.64883639011762	6.14895271504172	12.675904419584	5.76929515517385	0.934558036826383	78	1	2
169	1.19289620845902	1.26407611133138	1.77052609148827	4.14734540619492	5.81445264613116	1	5.98405828457252	3.47608502570638	1.48704586806852	4.29054525279983	1.32206944228001	4.981418254257	1.89562838895915	2.26237197494275	1.95127679018698	2.93029607118784	2.0835384024775	5.3434720637631	1.90168420847902	1.38542071010475	5.82965074563878	2.309687907223	1.68252117357952	3.92053274196335	3.77525649687324	-0.485135922411991	5.38818886394708	6.6373861985951	6.70861144143945	-3.41781139478476	6.48052879059632	6.41214421897298	6.68129565955091	1.81873794840489	1.23898795191876	4.26886715053034	-5.05491840758757	-1.16376760760257	9.16245528488191	-1.90626063020619	8.12267024595092	9.65370040994034	-2.1084875000838	4.93308587696399	8.46781357981206	3.49263992220426	88.75	1	2
170	3.51475179750646	3.02538551627409	1	1.44600357656847	6.50007925843468	3.48789491381655	2.46043899468446	6.2772615515057	1.87660606417724	6.3538434721312	5.80407894141974	5.86558577915993	5.23412213861014	2.47954273888086	3.4691789547908	4.71364252980356	2.04618732654888	4.42751375377672	4.31416635812445	1.73510991947726	2.34760584264035	2.27462587376105	2.51819959257781	6.00564428025058	0.396185740716803	0.969998616433137	-0.0676123807315138	5.03748950985987	4.39059518541622	9.38348649228431	-0.384500662702914	5.44715869135611	2.1381518072242	6.51695294682026	4.78061264296342	3.64882676140554	-0.964750883620541	0.540708263869243	3.06164912962579	6.07026846267575	7.63972533532663	0.484680757995065	0.142850480587464	11.6012335480009	4.06397939662254	5.27888789282072	70.5	1	2
171	6.27175046470602	1.45136492502137	5.00417828582296	4.99326615010521	1	1	2.85584642574146	3.11621143347957	2.16019733149353	1	5.03900929363018	7	2.9142992320102	6.99403025758583	1.78001933413105	7	3.93334989934454	3.44233389732371	3.40202082936776	2.72064994309943	6.92372984909588	1.55638508247821	5.93749086597163	0.602467869061554	10.4461647382615	-2.04068494790756	4.05958238274345	4.00666886273862	-0.580810745990777	4.97160306019331	3.14129021822514	6.64164924802523	3.56571754858112	-2.59004265740798	6.3313214977701	0.432407978199018	1.55894219513691	-2.18587472275199	10.662343458961	2.41731139765595	4.33231430255763	-2.01974897606774	-1.95708345909415	11.1241179716299	6.419619172601	3.22968455462307	83.25	1	2
172	1.37877533622344	2.83454697425619	1.40725714596274	4.7241230532811	7	4.08387437478395	5.53285309724447	5.61897326329571	4.78757621485773	3.65312243135481	6.7271332747075	3.90796575463869	2.91845383042502	1.28056331069268	2.34146740608845	6.43953198278937	1.48771570805073	2.8474868682822	2.83757366798626	1.54981906897279	2.33767945497858	7	5.17042543333639	8.34136844885724	1.62807354293038	0.822692628032324	5.11868783961753	6.30923227596466	7.54405249538427	2.99659636188734	5.81933443638063	11.0256216781571	8.80873271176817	7.18143339630952	4.19788651039816	7.68929976692978	5.42372193735039	-2.09421128669006	-0.751427362994797	-0.860663557020668	3.45913614653711	1.60943502485865	5.35828776267632	9.22681514915299	-2.4708596507812	0.431200182901972	76	1	2
173	6.94669156508347	2.72406660274161	3.10944333664824	1	1.59595077163108	6.04210927421168	2.07964497955227	6.11269984677894	4.53262949365486	4.74214480214518	4.16343126983309	3.9282942323477	4.85095664603939	1.29084850125959	1	2.08183760022883	2.03130132405718	5.87278050570241	5.68885533241269	2.39690983201193	5.88222400324165	1.08886888810532	3.79169123465998	8.97447539115855	3.14767120385168	4.51488796093579	12.2535146996273	0.935415650516097	4.20385436933852	2.97016217242319	4.23336429109941	4.79451273110022	-2.34650208232304	7.0136900992217	5.68874541668357	0.436661524027873	3.28562975226184	1.42370028910629	-6.3295982626827	1.18634283063957	1.73174210080448	-1.79972827661056	1.06583117029844	6.32363519432851	-1.16148648547125	7.56780762588206	81.75	1	2
174	1	2.88916878049237	1	4.29411737590593	2.99381918344145	1.17800932156574	3.36170951264642	1.48288371083518	1	3.21725555787341	3.88281906905954	2.64795672177978	1.10431214539032	5.54849748587169	5.07279847546828	6.11449075939978	1.48172001890913	6.71471671920736	2.09974790893414	2.75680557339107	1.80119248101576	1	5.32246793605357	5.85438009919334	2.60481967465629	0.611876294067829	6.12882117470385	6.95625274971605	-0.0104566051306975	0.878007003663073	0.483798084923205	4.34172064233159	2.03475860530374	7.41707658814969	7.52685987536446	2.49829871948862	1.5410363058918	-0.114574629008218	10.7737009870645	-0.734505656348091	6.46783668075774	2.82477393870843	-1.51361688536017	8.30703469553233	-0.789796765008919	0.301218247442867	84.5	1	2
175	1	3.19193597980867	5.41466163062031	5.73308695634896	2.53776922379154	7	1.13765158045186	1.46087297948074	5.27388347584939	4.37403394342415	7	5.81816390651278	1.45159722695292	2.44271673367128	1	1	3.53952054398896	6.05772084582845	1.37532643493054	3.294454944494	5.95638147453015	1.66958298704425	6.4860344994444	-1.57324333297589	7.30857007611737	-0.397864897107455	4.98896226122325	5.60943024194196	7.48468179953161	0.234716130500714	4.92930854219409	10.1265438942934	5.70717286431237	4.14522625157128	6.11899286875813	-0.242340778534508	4.04717884135819	-3.66689369581133	0.398991724742699	1.94549545928161	1.71142956423911	-2.62957953657687	-0.0235108243887265	13.3568230287387	6.87464219851833	8.52804964229927	83.25	1	2
176	2.81362636945697	1.32529043936388	1.34754852049476	1.2791068440407	4.57716873897268	1.96079449877344	4.34238971824541	4.0648669806299	5.81617526119879	3.20744885438648	4.51073350978728	6.8241847954161	3.94577768483975	3.23488597581258	5.4964280895887	4.11248251193639	1.05594824679116	2.17105172761138	6.82927967319555	3.87866151880458	4.45077275425835	1	6.65399669959947	10.684247161026	4.36058112048673	1.27838721457992	5.96103938965114	7.19566127299851	3.9878350161628	5.17199259535131	-0.755588494230242	7.22358688731944	-7.08329382790526	8.3355738838677	4.2312062910321	2.1155504333617	6.29593039315743	-2.82234509174531	8.02512837905334	0.608473844010789	2.56102569134545	-0.82667097670126	0.34857478274766	12.8105154991967	11.311087498398	8.3297810175597	83	1	2
177	6.39893436257199	2.90467458394769	1.16793851165266	2.24270496111835	2.94649745053664	4.6154156258137	2.78542241765292	6.56953840269244	5.58254130953644	1.57737436556396	6.06202527812658	2.70175716051609	5.47070605155316	1.29387751407067	4.26915533046528	6.66367258175437	3.27835011039213	5.81993867624611	3.46232525137097	2.09154174457787	5.74401010145646	5.94331523849863	3.90740883191511	3.9056547909861	1.83114016215135	-4.83964897184444	6.92613261618898	2.7307700034797	7.89355581048847	5.17048315489617	2.16412914476502	8.26366758293234	4.4516832121479	6.80503395482029	4.03992982714451	-0.168469934149554	3.77060711506952	-6.20521227634286	3.97963773729672	2.46886312804661	1.21616147774777	1.91156450349259	0.14629813967827	16.081327389465	6.61703564983042	5.20340016169404	75.75	1	2
178	1	5.71106903813801	5.35580197861047	1.9280840848414	1.66672385440636	1.31420146197613	1.21142352661643	1.86783019623539	4.59067094161036	5.73988759166768	4.734433204414	6.22368521856931	3.88860756780984	2.04489750122283	4.46919596170297	4.28963386278283	4.22801471710421	1.3244073989387	5.63823926560282	2.3123397114369	7	1.35510730128017	5.51125056694719	7.68123059189155	3.60644691613735	4.93663828324327	6.66409818425752	8.45491124410817	2.76241836791591	-4.95164876620516	0.822280614056835	4.76422037042768	3.53410911470887	9.34625218009509	6.67548837200102	-4.77289056082603	0.96040448744316	-2.83892312953821	8.14847692811861	0.564880780913114	4.78469374739195	10.6829373009358	4.49590679826436	5.36517258190693	9.38383739497974	10.160890795395	77.5	1	2
179	1.00030859323498	3.61742100531485	2.65013535690824	2.99666752499375	3.10812144644876	1.92647265029923	6.33032689031533	3.01067362327065	1.28254562613859	1.71697883703811	5.45694072922659	2.75182239192102	5.75332119421191	1.56149359415766	5.11547504041637	2.84269809982228	2.5100169043906	3.14693884501728	7	4.72176391094172	7	3.85863826641563	5.77311777267174	6.66831923456085	4.45012060641405	0.449212812738599	4.15006071117548	7.69878393078286	6.59972152053058	-2.24885272720262	0.00617481165255847	-1.49822948915157	0.773987720362566	5.79075463228433	8.14311828644777	-3.56534754447182	4.3932073055889	1.31912072969819	5.14314346200681	2.47000438694402	4.12596249769538	5.05939227199645	-3.19947436460971	15.1680962622772	8.08122819911161	2.7280179601126	83.25	1	2
180	1	2.2591757449365	1	3.5551140045008	7	2.00640946359615	6.09868483959747	6.07434591474637	4.69467798881759	4.85266395893152	3.35218340908385	1.49002836711933	6.99018443307304	1.24152249158562	4.935331136963	2.55761241454513	1	4.42154900887041	2.16730959528739	1	6.46111336278066	3.73085406138007	5.68790267787829	3.34335596436128	2.6046396695261	-0.606080134036159	4.86160058847458	5.90044794999579	3.27076941657457	-1.03970645598396	9.50343856996269	1.22241292153927	-0.559067932537697	6.93833221848688	0.915913934507771	-5.7027778280274	9.2255218031582	-1.82141705580591	12.2250156279367	7.64294252170696	9.5878941230045	0.104658248239326	-3.94916944754975	2.50694787087356	13.1319837493529	5.4438366959642	71	1	2
181	2.2546949015062	6.81311799073595	1.098957060457	3.04373025498109	5.44029058526946	1	4.70176502313895	3.10159683061943	3.66141242559444	6.64606206180709	4.69326463092379	7	3.5173079357287	4.83302102772479	2.74795551163397	1	5.52463854814385	4.52242698632626	4.7027704910513	1.28508199361117	4.58893394916801	1.60570617083652	4.42593560473666	5.77657249051861	1.52896110819033	-2.44493496436935	-3.32460262105108	8.70617875781277	4.40721675471387	-6.57174156240344	-0.785933482182116	10.1423103214005	1.63767237666559	7.12075276219751	7.60584161363143	-3.76094271455538	1.09036619840565	-1.56303260576199	8.26591666012255	-1.19382945519942	0.781165262480496	3.1172314771836	8.74610478622879	8.82840585620409	4.13426599356956	4.11552344923116	89.75	1	2
182	6.32950199115349	1.70302855649337	4.98104464262941	5.03139350331263	1.11007322158331	2.31885461600053	4.98435463882746	2.8433336193511	1.68969823342493	1.79618791119973	4.11599670794858	5.07947565401606	3.70476058636218	1	5.9595264658246	7	1.65308773009026	5.48530049465323	4.0123255662292	1.68034819027305	6.18511906027045	4.000771926425	5.42659021879792	1.81836830339665	10.1211972011247	-2.31657765933156	4.81572607052662	4.63342157131747	-0.306328720635508	-9.9422118538975	2.07613854862515	5.91574732860226	3.20232298011977	-0.117685217543697	-2.64805237647674	-0.126582046912643	1.45995558819327	-1.93459334184128	-0.659681274865185	-0.817301748573268	8.40410772387305	2.70257976336445	-0.733476874879256	11.5350369418136	6.93530588885848	2.86039343091183	65.5	1	2
183	6.64072646490961	2.6606579603576	4.46570793474168	1.43125903525787	2.0292526171989	1.01771756832943	5.54286619633678	1.78533034700448	1.86154243548185	1	1	3.58967327462625	2.36576496271932	1	4.40681593023303	4.41511742138913	1.2711918034536	3.29139714672368	3.14218177599326	1	2.51533234930971	4.22928930878201	5.48266392357606	8.52370322435771	2.54757516403198	4.92283254863547	12.6960451142125	1.44824345399488	3.29020136350712	-3.14548005511546	7.46051532132265	3.28828746614838	6.81696695406041	7.18975209613879	6.30726741954034	3.72311549778978	10.5639238543985	-1.73791687272932	2.76056927259059	-1.46786567031102	0.870571599317594	-1.28276948695969	-3.27278805090695	2.87126982427553	11.6324295092369	6.45131591993144	85.25	1	2
184	3.5772437009018	3.49712597759457	1	1.26580431762727	6.7416889919821	7	2.77906128267035	5.99350331271293	2.15044102031148	6.68610378902318	5.56289852612448	1.08616474035709	3.9191690538588	3.07673936765336	3.62897986319181	4.87786549699403	3.27738261928853	2.89125426632856	1.622981434194	2.18007359736701	1.43353633929219	6.81347167304891	3.34525764386737	5.83321257532637	0.0881127592396004	0.00497947271900481	-0.230330737230513	5.17393756620208	4.43076337213216	2.91844209951123	-0.324822945497127	9.55640426345879	-2.36809462802197	6.74924224301944	6.4265929555623	2.07969211598224	-1.61016226146572	1.52876378211834	7.80625098386897	5.58972090770765	8.27294483492383	3.08492333372522	6.55679794299578	11.8601169221533	4.40082122219795	4.4477219261087	57	1	2
185	6.24132529926537	2.85120086809972	4.97943715896245	1	2.37187475102629	1	1	3.74847654346592	1	3.84896966949463	2.45950615788813	1.82673635474242	2.92696582861661	1	4.07178630794133	1	1.32599835709516	2.75765847005962	2.71393484509467	2.37800146154822	4.50642728069614	5.14283662354755	5.07878785979425	8.16224179549392	3.38183991484244	4.86395784175441	12.6135870670589	2.57378109772765	4.64040243057607	-4.22179797297189	7.29924254536716	3.71421273252274	6.53111608525742	6.88115188195356	3.20825103782709	-0.770644594046923	9.56067642601936	-4.93296232403445	3.85379631159098	-1.12712930208194	1.44618237984938	-2.15794737652634	-1.74261754236788	13.6429416427884	10.8420822799846	6.87340315179411	78.75	1	2
186	6.80222526244588	1.28196270147895	2.67076034534771	1.92810634195051	3.41656988581046	5.35214440811481	3.23243404439012	6.28396680561946	5.09555433233475	5.65128296465406	6.31857689306891	4.70027019617219	1	2.16269467480178	3.8796120218381	1	3.04033275758038	1.48012629530635	4.50027614065676	2.97022253366794	6.89294212180544	6.10969738520408	5.80554364688157	4.59056092930316	2.33547179914123	-4.06680453939999	6.54159146213556	3.14692729650141	8.24716492177655	-4.51622434080665	5.98252890109082	7.24361950146145	4.18083917777106	7.4004605879471	4.71632981922629	3.55191396805547	2.23525879939466	-5.97902911917031	4.54409343478235	-0.785335577826463	6.56628454137053	-1.5892587984219	0.512250087006283	0.236559357062944	6.29039604298562	6.69316263405937	79.5	1	2
187	2.42716856067296	2.06982605796008	6.19510977142309	6.75398501281438	1.67226262722298	1	1	2.69470007930537	2.73221590633727	6.74667724126565	3.90924219889925	3.23049774500488	5.75101366426014	3.59240828732649	3.30664268866753	2.44437840185686	1	2.39989043464248	4.53401845063452	1.07919992742394	1.18262032688686	5.30722084070933	5.98419879358402	4.87910935638505	6.8714233066166	0.399493766828799	3.16636346288765	4.69545077572106	3.55523539474361	-6.41805934173828	-0.873011828252378	7.78835028898495	0.956902352997637	0.0727590182693371	6.24573645396974	3.70595214194131	0.898935753580405	5.37733736376991	3.42034137447763	-0.457925200522742	1.3510068765559	2.95787828393984	-0.146955404541751	14.7907185834241	3.67791244163853	7.29278647712546	70.25	1	2
188	1	3.97676492257279	3.62259612305332	3.61396505006027	4.97335931381132	6.99864509403821	2.26702980508324	2.21586442095384	4.56059673015979	4.79028832626587	2.14864977733374	2.03143066100434	6.50098871964723	2.83157572011032	1.80839210498536	6.22315918907335	6.1245430418684	1.89580653365692	3.94601207117809	1.3132401347821	3.83279275567593	1.86140270489831	5.93883946325932	1.3581305051772	5.14923830807002	-6.07284839783229	5.52668166564128	8.1094982593334	3.34899283796204	-5.16301555465527	9.58360618152034	4.01154558874739	3.544199791191	0.0601106581067969	3.55447986852676	1.90239695595276	4.48085297749114	2.50811850921617	6.08225871183385	0.84640635552098	0.27705092313714	5.5677262881387	-3.85320251645521	3.60615701734762	8.63623290770565	6.71625490920914	75	1	2
189	2.31807615957032	3.78210990010941	1.88101110804074	4.79618601504327	7	6.48627017881797	6.42135317370152	3.28224075072125	2.6381338423658	1	6.68414897565199	4.43551147508907	2.33545234094687	1	6.89724781460218	6.41022059984393	1.35152079742665	6.81289982383967	1.77725017717007	4.56148006364895	4.44748256389445	3.5259660478698	4.33713098545258	7.1103905425817	2.73655326279119	1.28847995959156	7.47196368542802	6.13401134910613	1.34854596401588	9.73021474929016	1.88425311741452	3.9100603066034	-3.24185252351466	8.5641695365048	4.48196762952549	-2.22021894122947	1.38114558969999	-0.0244216798653234	12.6792865199522	1.91386372634358	2.36016143477267	0.766604062611955	2.6253014845995	10.0654894997833	6.10690324677048	4.57210619433777	74.75	1	2
190	1.96125580240996	4.82951125063716	5.45938236047159	2.21925589263077	5.67660661752298	4.23302892521603	1.52902501305639	2.23981303706722	2.75626390495614	2.37623648923284	7	1.83244408488962	3.16778203879033	3.97423258321747	2.52623323758109	1.95452545736234	4.10489467480451	5.16685058255008	1.22737799891146	2.66948685031738	2.97479472911781	1.72957812459081	6.24708058575619	1.31143537690322	3.88788097715507	-4.87912928251359	4.22063282290296	9.77636112853467	7.40409716004231	-4.49403641194279	2.18436748971171	7.99986317439296	-3.12702453183901	3.12227457947723	0.316010546580445	-0.644770392576173	1.66637337687612	-6.68507933828486	11.0822405171873	7.93034501075909	3.07716779109712	6.49836089752147	1.99366147779722	6.8769130813776	4.20548819186105	-0.676026154565618	74.5	1	2
191	1.00873952318381	5.84721125277845	1	4.17794585913353	5.68790309707102	4.69227779969984	1.61551723713956	4.37561850868691	1.4191797717165	2.1311104302108	2.31526715335408	2.33971276549768	1	1	6.34130418157278	4.16709093293176	3.43748246008742	5.31928832408859	4.49453910856208	2.17848357368918	1.51383234536071	3.37910314447811	6.80634282267984	7.77280427643842	2.12842734567067	-3.5637184356163	-0.0482928734692725	11.3771553304376	3.46718195496371	-2.07418123364095	8.41747772109533	5.23822192498071	3.2623817885316	13.4658351408632	3.74063402141583	1.34928477525979	1.88982586504327	2.70610170629541	7.9651602766449	3.34659807255888	10.1164488042326	5.58351353116526	-7.54920566902037	3.23010079131263	-0.728189000434412	4.12592650067527	75.25	1	2
192	5.28347716126105	2.18652085144523	5.41484084095121	2.54262426220094	1.56664562799544	2.87824604874076	2.13020119517692	5.93264759335823	1.74000426469597	5.64315094132426	1.60280603299639	6.66422464737132	2.69282084024914	5.8723162105096	3.22938498857721	1.57233528131305	6.12495499816677	1	3.08197461667073	1.36705536464665	5.56410902028454	2.99466119502065	5.72533166756795	1.91006771014859	8.81290648122286	-1.84367259632311	4.11447910542225	6.17314896081263	1.45678840708011	3.85950146410278	2.71615534248676	6.06574888193756	-4.4199560782778	4.3733414843059	4.30143246863957	0.436861188911275	-1.41209030211202	-4.8759940267519	4.29985097295458	1.96266147555775	-3.04676214404798	6.10692915647838	-1.76453645413679	7.00066935356672	4.88747869735932	3.60257720792996	71	1	2
193	4.02746061759197	7	5.90573324663944	3.53145775460327	1.97075865731965	1.21742181258391	3.09756479055639	5.17304097808001	1.31230060624472	1.75364681764094	4.39693823641109	3.22538986149401	5.89011699930208	2.19884846039763	4.19794960648106	1	1	4.05159303370633	6.72768351067951	2.91946058935189	2.19635959492811	5.71587060804423	5.44565493662231	7.54866463508302	2.94895839672595	4.05943277786265	3.94414654806776	9.48828766633132	3.13429275652236	-5.01876063920159	3.35079103931116	2.86777290737638	-2.37505117843613	1.06992915107645	0.0100509930034337	-2.09450156406651	0.334895537736364	-1.49108504618671	10.2681278279563	1.86523831445597	8.89261236039736	-6.38304236261123	-2.38618138963591	6.12008675546975	10.1993714534065	5.0992048168658	81.75	1	2
194	1.09635642625173	5.3988649221682	1.03807269014471	3.00658636575677	4.71179817001106	5.62229265374037	6.85896188414433	4.89002785812904	2.43320380699033	1.4664017486964	2.06254998955916	6.98107174228573	6.00968335460509	1.50537664849157	5.79080376252361	2.56857823806389	3.07747223140754	5.99431117818546	2.84655643180974	2.90211077678355	3.3763637206102	5.75821892272147	6.16123482220742	7.28725483532341	2.7840751963578	-5.64355512847279	-0.34466341468437	10.2400724827042	5.66687779311253	1.51555618678828	3.16183113462636	6.30684980285529	1.0144455640586	5.7456787404066	7.30245207696064	-8.04603087701904	1.75182430905137	2.2054859414062	3.36248721220508	-2.43492558396499	4.98232300458156	-2.48185441539472	0.380526227732256	5.96863584115848	11.015943590931	5.7385570945292	58.5	1	2
195	1	1.31055793877515	4.4646584652188	5.96622179118253	2.63091951347862	1.17470374681793	3.40382934749957	5.36549677105048	1.54349111565614	3.75827623171231	5.26999585883523	6.73697948257199	1	3.39160134502324	1.87423821118876	2.93842692285681	1.40355755387298	5.84316299446593	6.14191285334745	2.73164595753152	5.71219761255744	3.52941637309211	2.19802176475794	1.34086624040302	4.78082508553667	-5.6367956599677	-2.8673530246364	0.402729901756353	-0.945281537462052	1.41044249527251	1.41530319932851	6.64397006343133	-3.58522289324193	-0.0315845562392796	10.150868446816	1.65007997845565	-1.01027310551537	-7.74556445139788	4.78080480946562	-0.0791360041936382	-0.417252265147079	5.58528249392847	-8.8788150886485	7.21630182329849	8.12476285048067	6.93806933230912	77.25	1	2
196	3.8305631705265	4.18320421732382	6.08912893578921	2.46679683846333	1.59108439699183	2.66737389935271	3.31086044210728	5.22499494278168	6.76021461505642	3.03019526571051	5.91979600861262	3.4887984492225	3.69975304623581	3.39352674417878	2.6418789667048	2.78410631124142	3.18869459742355	1.11289889164603	5.79498486358105	2.63691689290869	6.14228626102928	3.74157184159202	2.67165656841858	4.67961854388782	3.43420954136524	5.09119615408988	2.20428901284934	12.9685778743081	5.07864411469601	-3.21783859695258	0.971984347674461	9.67493521668684	1.45283920162351	4.8444001454665	6.46890133158537	6.99934687885359	-0.11407572046379	-3.04231854936703	-4.6105504217241	1.65206821950795	-2.96748118213187	12.1177574452762	6.96922486063978	7.10168994065405	3.37938868903388	7.8016435746318	65	1	2
197	5.38532607685762	1.69959577887122	6.61953909143943	3.01299373579564	2.15246286461722	1	1.01667442017076	2.73118851841639	1.40010298073095	5.78571109251897	4.45337716944977	4.76399657359853	3.81591885334905	6.87031153194589	2.1938372671452	1.12433875570272	1.98690805565734	3.98355510372004	6.26322927226963	1	4.24873124670959	3.96639949404928	6.03431816912802	1.8425419118762	9.31064123875031	-1.16428156563615	3.32729622050859	4.94340098038819	0.903994346263902	3.02621468772838	3.1960052247676	6.03344281728549	-4.25076929356895	4.3433590859474	4.3623362132755	1.93777588181296	-0.519088607198473	-5.70257243489817	3.7719446741524	2.62925408532434	6.5577932858093	6.02118192218802	-0.464085370503864	11.8141002179737	4.89707558345545	4.24419166318045	61.75	1	2
198	1.16962830033606	1.42004014754641	5.13371968163913	6.15965962765006	2.36694755748273	5.37026461212766	3.03541260036367	5.60696385521726	2.05293348160787	2.40486428028287	7	5.53313527162972	3.81418601973109	1.56672315159438	2.22060500637693	4.73863223422432	2.25147841952155	4.02999674408878	5.72460340150863	1.55181858143031	6.1248910414796	3.35815687864174	2.30002447936835	1.56225284987965	4.96495733731073	-6.36078495282488	-3.27287202015215	1.10785406795872	3.8772943986101	-0.324942649507233	5.6202847494328	6.40938456448359	-4.88714713266586	4.43802347901725	8.8847128165855	0.664431946330458	-1.96427261355249	6.51998400558593	6.01168189676697	5.4616069827457	6.82026754007413	-0.455864229133977	-8.44174613437452	15.7961647572607	6.04788728168836	2.43471014539701	66.5	1	2
[truncated: 5 more columns]
