# Supplementary material for: How Are Mate Preferences Linked with Actual Mate Selection? Tests of Mate Preference Integration Algorithms Using Computer Simulations and Actual Mating Couples
Source: PLoS One. 2016 Jun 8;11(6):e0156078. doi: 10.1371/journal.pone.0156078 (PMC4898694; doi:10.1371/journal.pone.0156078)
Supplement: S2 Data — Long-term couple and agent-based model data analyzed in Study 3. (ZIP) [file pone.0156078.s002.zip › S10/Aspiration Model Data/Aspiration Couple Population 01162016 041503.csv]

	trait1	trait2	trait3	trait4	trait5	trait6	trait7	trait8	trait9	trait10	trait11	trait12	trait13	trait14	trait15	trait16	trait17	trait18	trait19	trait20	trait21	trait22	trait23	preference1	preference2	preference3	preference4	preference5	preference6	preference7	preference8	preference9	preference10	preference11	preference12	preference13	preference14	preference15	preference16	preference17	preference18	preference19	preference20	preference21	preference22	preference23	fitpoints	sex	algorithm
1	6.16619130040709	5.5995587739152	6.24012564919328	6.37109415918207	5.19207414450006	1.26915574637605	3.00044639672139	7	2.172261836237	5.07518359358164	5.21272500352741	2.99772880496408	1.99445694650321	1	4.69966765233165	4.83330048331897	5.62879440264673	2.60513380472466	4.73225334238006	3.59659461269612	6.86121257605321	5.39440294545808	3.29970651778595	8.17968267528509	6.20745216303674	1.64266478930416	9.65204969434749	4.90117022622397	5.49117162878464	7.94175986917041	5.66890398071224	7.73237297564861	1.77066819217792	2.64047619186247	-2.61447269191254	6.52764311081158	0.588351083134827	3.94346707589658	3.51934563086884	7.70536998724029	4.47665169705983	7.81334719123162	4.71013550820529	1.33497170308598	6.62664397596335	3.13794582392723	89	0	2
2	6.82141428051286	5.32078729378041	5.65291444201807	2.36580323943685	4.46540443010855	1	1.32255630219655	6.61252950648985	3.77058234459767	4.27149238870809	7	1	1.67601561801535	2.49585819835871	5.91065341693507	1	5.5990609078175	1.38988493735334	1	6.454743355788	6.4858925037573	1.83727446942201	2.10315165138358	5.50336300083383	4.31312313398528	2.77852774690173	10.7810348583465	6.51541617848299	-1.24885461951735	3.50164656656818	6.21674422832505	10.1622385254235	2.41635436290373	1.48020633687421	2.40959142614362	-0.0485679636576397	-0.587846808321564	6.0655497549886	8.54957166133052	6.81402701752952	1.41598680339849	7.88563097230381	10.260309128445	9.91935837053811	2.15911866701315	8.10436372571141	80.75	0	2
3	2.40720666694708	1.38575097745207	6.90020744446479	2.05931993866802	3.12010188195836	3.4521176355988	3.88534191760123	2.1209247162929	3.26514259507715	4.93794800861866	4.80562412253427	1	5.43846892572897	1	4.30893539455428	3.14604205618738	2.23777882741313	4.06601641426394	1.44295423730512	4.23100267121316	3.38175912655857	1.15558115321264	6.45110688256923	3.80801969700398	5.23282300534606	0.383817590844252	8.57232863042506	5.00649306706925	-1.53609981130992	5.2009401330401	5.36741636469235	8.212175746032	0.771975749755105	5.26858831553784	-3.1020382543391	8.69125202788214	0.225476040361229	0.543011579003046	3.50756833329544	6.19082897937866	1.78283825390714	6.61038340537851	13.5209698217756	0.388186981016543	3.12778476885963	-2.06564854401768	99.5	0	2
4	7	5.89952354208914	5.50187353588194	3.26019869804494	3.80126808851923	1.92441394630375	2.45862545505086	4.49267751965681	2.42867752997938	5.37800162438806	6.1755946692225	1	1.86951367233296	7	1	2.00793944345922	5.6139365517592	7	1.47218592209305	6.67771140188675	2.24568544203995	3.19786445640944	2.47019804720804	5.58779091912315	4.02449696417755	2.45914864355142	9.83791397299238	6.80282100213169	-1.02526134251765	2.85163627799134	6.65955476125841	10.3913747489745	6.19502080844694	9.36181565834024	2.48231202257238	-4.29205799613048	-0.689318190952646	3.97369836725452	8.61017160412554	6.23508821984929	0.819441511877778	7.89599181225583	9.36599699806771	9.97676294126467	10.1677652675498	7.62937942360789	100.25	0	2
5	1	3.56703535872938	5.39026017336228	2.32457968168552	6.89589559580068	2.49317609800033	2.70848823437667	6.53096724860386	3.18368007511033	7	1.11728254630599	6.54139157350147	2.24323472230599	1.10998837901306	4.84169043584287	3.30414071760939	6.41759693877544	1	3.95137273465467	2.87831420464896	4.46564729419237	1.64855952161079	6.30056137380329	6.05306789461021	2.82008807656447	2.57055434731705	5.68214419578084	2.25202502556225	8.67937838753088	1.54177100807477	7.2079067570507	10.368831905927	4.17297902121039	9.34862789667637	4.4555585962247	8.56008242951862	-0.0318068998688491	2.92802715531417	-1.42552028757852	5.45056886349708	-0.893209578155952	8.41441135415029	-0.955170493169573	3.89008456781588	-1.29262453938976	0.587815431791606	91	0	2
6	5.09217560889066	6.94172501901163	7	6.12123568690031	7	1.91266967078373	4.1250167190867	6.27847462546605	4.47868977181284	6.10219420352796	4.90207451620651	2.5025983431806	1.8451763671556	1	3.04657745792219	1.38221477710915	4.44016608130381	2.89699907224936	2.59902063038593	2.20320423767333	3.39084431866614	4.71487579618702	6.23469290796184	4.50036492885579	4.09516374184334	0.600177746934729	9.93923091772553	5.21146401206181	-0.175062267900956	3.62406548902623	4.24062763104308	7.24465009675519	3.84069434006673	1.73251145132678	-3.25536430889935	8.31309291377304	4.58240082500483	0.86889824044538	-2.31922885442974	0.457279408291996	1.92904004410087	6.89788858300389	-0.584374169878414	6.07525686579812	7.84589199774702	9.04741319646235	78.75	0	2
7	2.50042089323614	6.74009637019083	3.26301741147706	1	1.04205927228335	2.25044334646772	4.8968021331621	6.44619080784205	7	3.90010262766532	6.03189262336906	6.63508869978361	5.41763663190167	1.24568472502898	5.91882951236695	2.63254009175363	3.06940853146902	1.50545049110548	5.05139104385434	4.96364655416609	4.10451357079625	1.6391667141531	3.80849518585691	7.52247205952443	6.58189619533943	1.51936451595513	10.1565102447576	5.35887034502674	3.65786793006669	6.10672036591245	6.94703780003036	7.42458869563306	6.34035998047616	0.398445167707489	-2.22474714555852	-1.77832556329724	-1.42212368487081	7.87640420116465	0.0574410102139078	4.46795543251379	2.41284082433945	8.1314972614059	7.99685776616683	6.60948696597456	-1.55127823362217	7.100972164239	91.5	0	2
8	2.01294681862255	2.77128292853619	7	1.40810447341441	2.2584813260277	5.66407140623017	1.60634362061975	5.69276789520577	1.76622442677111	1.85151971879201	6.07638776757755	2.55745987133271	4.09604881701359	1	6.27370558216793	2.31878196230388	1	1.13228347775338	5.31338072855735	2.76480655420964	2.02956599083984	3.42287772000258	2.46728700860471	4.09034020322705	6.69046463633558	2.44711402940011	8.85282086493826	4.00767425699865	-2.29531918733318	1.74280046143926	2.72825419941459	4.41846087114755	7.35550978247253	7.07491977710215	1.92244319308307	9.24898800151487	-1.31241960166144	3.11704956232384	0.841696294600181	0.142156110545349	10.9018042197429	0.559062673057463	14.2371649710243	5.81301501661525	4.57875660242743	7.35548847735356	94.25	0	2
9	5.48031134198667	5.03757671532593	7	7	3.20037375328867	3.87626150777054	5.98426486690232	5.57254856744166	5.19895395900974	6.6679861453606	6.13673681722194	1.11241882806296	6.67717416698946	6.35765990911593	5.79586055914961	1.64054238212577	4.23323039489418	1	4.61512295944841	6.70509642501024	1.39917948321635	7	5.20381762300119	5.85791508585477	6.71379081026379	4.65167952726159	11.2537959223003	5.50217778304646	6.51950037024064	3.57290687397502	4.74856673002876	8.23125365246929	3.64559549163806	6.43359519342923	5.52568667066439	0.788112571968356	-2.32580330616541	3.76259172907267	0.148279039913596	1.05237161559601	2.26964062165871	4.3771883335317	5.39261633407022	9.84844540077762	7.53748570195243	0.39028453452376	85	0	2
10	1	4.47866232989268	7	1	6.85931261735323	3.07292317730081	4.3338835987894	2.08270194878753	2.41591848460228	1.05514875432291	3.38536924838117	7	2.08159213731073	7	5.34610764840553	2.59501074223929	7	1.4745965488984	5.61061989103104	3.75307053055724	5.35339000278234	1	6.38285701220461	6.00673280216816	3.32354169613352	3.06289644466733	4.3158451912691	2.83553332186138	10.2459630415463	4.55953359745211	0.650797348884518	9.73122869600437	1.31711243116477	9.20822127161041	3.69383324552937	7.61396697150251	11.1125585763252	3.93548126659981	-1.46697281284645	5.20163818567403	-0.0424871123700717	3.77490783371351	-1.08924456682571	3.68493725482091	5.4170503224347	8.09151816666787	90.75	0	2
11	1.56694087081712	4.67154829793045	6.11782399011593	1.32273644713992	5.41011574846797	3.9657645145493	1.98610096569227	4.71549509468384	1.6221956295667	5.82625740716389	6.35550591065084	4.69273052141252	5.06219475976585	1.98183000109661	3.42437354580977	1	3.1571991635531	2.93477950374461	4.89215787768027	3.16519041982396	2.73895092188883	1.48728007534448	2.40753886046783	1.82436335477982	6.28933317978508	4.30402868507429	9.30747268198545	4.54226595441014	1.76884160548858	3.38685951585765	1.35200916023837	6.53082065151066	6.53304716404318	8.4603674454896	5.37565031102871	8.84255319569826	-2.05519001136574	-1.49297947702941	-1.34743396360989	6.29731638807474	4.33343975014652	7.86709721131909	2.06034947709025	5.76637925529205	6.56723932578574	9.66541273053418	97.5	0	2
12	3.32175315970324	5.87591599272062	4.5292182414951	6.60699440798747	5.03063764810402	6.13775437029115	3.42910957741158	1	5.06952110718927	4.74979698250927	2.43069125367989	1.49695142814761	2.99023837652514	6.49234196109629	4.48313201188621	3.47281388151956	4.37861184027689	3.14533489146318	5.43521533958899	1.9724443210327	1	5.89925133007893	1.22292047291977	2.78662677135089	3.2602686201239	2.69199387252172	10.5231592805369	4.39456470240459	6.22101355974608	10.030245843549	8.16648968162209	11.6611126456334	1.6740604460259	1.92305349111213	10.5934441965864	7.87764255604593	-3.79233275358519	11.325387014423	-0.719289478240981	4.43377907979844	-0.103520708141885	4.94218439110364	9.33232105748923	-1.0919327431007	3.56205929685221	9.13257043101574	90.25	0	2
13	6.38898080167684	5.06750044515437	6.47980247671571	6.1438352632261	3.4316079165692	3.07671428775296	4.80308002039401	4.61997614224482	1.60601298143487	6.13294604272109	7	2.69065852796275	3.47897669716367	6.2087302075185	5.76004827214796	2.50500944402478	2.97203423861459	4.39849698200112	2.35045989835773	7	1.86681562621294	7	5.25819418116086	5.13313183782325	7.00520264299343	4.22882305264442	11.769231573796	4.98853380692252	7.14516718485654	2.66720122901547	5.48958150006124	6.7818171500982	11.8600766184453	8.61138101576813	3.09672903210638	0.801228935504064	4.90503463051241	6.03370090156793	-0.572707620339321	1.72013340870795	0.132886496589091	4.3471822856852	-2.09522806157994	10.4346516014018	7.72767619231478	0.909795051388378	94	0	2
14	1.0977833072029	4.46307812138551	7	3.82161912505562	6.89985861765825	6.68154897722591	4.29254143072881	1.99669597012013	2.81433577145376	4.64553160211749	6.89723116481779	2.66634892064459	4.07797500901155	3.38450516577831	6.01374330607873	1	2.95515884852019	2.94709276275102	3.23036174582316	6.37725907109736	2.33726894806879	1	2.69576805866273	2.99074906561074	4.76245384910915	4.28170599553625	8.06872316827517	2.78939394174901	1.2089709600193	5.49006241227742	-2.34854211200003	3.11788468355285	1.90694837824228	8.81893980073867	-2.29727601044629	7.11954745705134	-1.41439773785532	6.11142502549221	1.69082182374919	-1.6220826917421	5.65271499259698	4.13252681192318	2.2359562908261	8.69535682114406	3.93073541045686	8.0092884459404	78.75	0	2
15	1.33575308131903	3.36903906440501	4.71147983821658	1.61632753787521	1.61986619276404	3.65668208849336	7	2.92833941150795	3.84770168213929	5.18257943343006	5.53570961937101	6.99242265592605	3.9445000058569	7	4.30273483386158	3.34011054391904	1	4.51037177637405	3.85933977805323	2.44771580638584	2.28965987238286	2.88930145783696	2.98401060937501	3.56239467074372	4.43566617049667	0.645666026314223	7.20466036177651	4.09001307253126	0.580766893015586	1.47944288819442	7.44387449725777	6.70910936529043	2.60436875584582	4.51297221404081	5.78753029559225	4.96811541927042	-0.666613966876832	4.975098238208	-0.999804265949753	2.0483848544991	3.610615979154	4.95101696314018	-2.35946892825854	11.0934197391785	6.47090858899473	7.86594928698928	97.5	0	2
16	3.09353742230011	2.4235401814804	5.8250130634106	2.38574813796497	4.32960217448198	3.35376755739981	2.10036227487323	6.00964070139449	5.04525278832491	1.62989153486853	5.83332125874766	4.97596673437107	5.20113730368537	6.113271822362	3.95975736166988	2.51597142146216	1.18223364774826	2.59817362567182	5.79653468538067	5.50889773151386	5.69233783213999	4.28366790905732	6.46104878176447	9.2542954816452	8.3444788663923	2.00830313195465	11.7292651868263	5.57015731028719	-3.38048290538199	6.26813702708977	5.92360728268253	1.91417567509321	-0.691742051473661	2.5109269422288	1.66626049732551	-4.57262255757275	0.3827589428126	4.4242848813557	-4.61310771633708	-0.895400023048945	0.686268951570549	8.63781214150032	3.40012331584875	16.7053591047301	2.62738904821385	5.83360320818697	113.25	0	2
17	1.8346377735127	7	1.71523665490251	5.59781035491645	1.08313275734519	6.35593287127805	5.11186668249247	6.47088038218998	2.03755768120605	5.2627338118328	6.30024490810831	1.70052830359381	3.60841154358314	2.70072813589492	4.43359733802674	3.53870986441276	1.36203567455237	6.3571534890922	3.85975615689362	5.23651431625641	2.50457569976148	3.94578989994788	1.02295324058129	10.7982793590416	1.39334242170142	1.34847005219128	6.72256336106586	2.37945961820062	-0.769131860812648	1.49542871006582	9.13966638533199	10.9424370511957	11.6800842555748	5.92691833027126	-2.70067149844533	6.97631766726308	-0.345057939550732	4.90053027165176	1.74680521277886	2.54505304614311	7.31947704922705	5.47393415922587	1.83845297811615	9.87731016747231	6.49385072842625	4.09221887908912	76	0	2
18	4.38147672851212	6.47706288925601	3.78734070644504	5.61129541068556	6.32779843587456	4.09514367989505	2.3293279624873	1	6.47665737528227	4.55921327872364	2.70395471415383	2.93095661776709	4.54105224263813	5.71717596218815	1	5.68105190462985	6.18266556343236	5.00528050047223	3.85897254457578	3.97887058446601	4.30632238170423	4.07706376708587	1.86773001494097	2.54616662601601	3.48618803745311	2.18344954675192	9.43447838569294	3.01688616226105	8.94989461358114	0.210809984048959	5.56681709410889	4.32316487874543	7.05407459795798	8.96866395509509	7.12844889194159	6.54327847725024	6.14163584511431	8.54177734684843	6.82303960781035	-2.75891706109436	2.92244057469605	6.16670180486747	8.54385292525228	9.00517830391449	4.36438155901073	6.55787331092346	108.75	0	2
19	2.09739938307568	7	5.4879355678089	5.60131701617512	1.55961315082056	2.04984081602273	1	4.80139170602855	3.46488368169596	5.73255857243938	4.16345059531079	3.88841260291232	3.9310845937093	6.22737048950232	1	5.01041262190198	1.41971517501814	3.99600863060899	1	4.02427350450175	2.53569643596712	7	6.77004234451469	6.93962081285682	4.65088485250827	4.01531071818656	7.94528920542464	4.87894158519987	-0.316435998910304	2.27734410411458	8.35080071681167	10.0776150468366	7.19406632250604	7.11397787450796	2.3361566840553	4.16021862857118	0.401531290498106	0.78065140279273	4.65027511121938	6.3087111410872	7.55771210641254	4.45360376872617	0.755406103831581	10.371336907476	3.97232016569337	12.1167770388779	89.5	0	2
20	1	3.66793398418288	4.46976348445395	4.62233974687308	4.03252791857368	1.25560088772969	3.91887367934119	4.98167400618816	6.06419126917514	5.13773403805197	2.24400187440063	2.68899183909229	4.47425213269613	1.81011542958149	4.40478861030537	1.09045029091798	2.02563455636984	2.06497846823496	3.27895752938644	2.35092951661241	2.52358495048976	2.8516469467092	5.330476243936	4.4373125387607	7.00507237487073	3.71518295371261	6.67527576268297	1.47895825125252	7.37933085299525	5.19487251964654	-1.68278237356326	12.0910149888254	6.41161975314413	6.82978875023175	9.28377377996934	-2.90136805229881	6.49965715435493	0.763156514045193	-1.95376365482095	1.84047148321264	4.60377502687945	9.20110211135758	-3.8216278169284	2.15857987574245	7.90543716039314	2.86080006766695	83.25	0	2
21	6.34281037447495	5.77834456025372	6.86150673883064	6.27123913230643	6.26396575295033	5.66912932450696	4.56422393735648	5.01141501214618	6.14289550393561	3.48903108207649	6.06680159574279	4.44375423924176	3.78182890580057	4.66211921954475	5.32218032649596	4.22746286490361	7	3.60112008048716	6.03900453196543	5.92338294768371	1	3.95516408086859	3.34436853900192	7.32179490719308	6.46542593742555	-0.0515561857627194	9.79172984168055	4.64046932468806	5.23152641507505	2.75553123057695	5.82124270032216	9.36944603696314	7.60478849520123	10.609932061001	10.2397419777368	-0.65978603955715	6.86571049294371	11.5265982693917	7.83383349159456	-1.33047205306392	7.19507652523559	7.79477720630811	6.26738059063731	8.34583960121357	2.89411810808947	0.593298470885251	101	0	2
22	2.37995029871926	2.47070909966515	5.5474354009973	2.15471356694297	3.70349912448302	6.1607760376046	3.22534358568041	3.41621402153955	1.85443640676224	5.03000485331969	4.68879279459697	1.10614551086799	1.80272333835982	4.66523553627688	5.08535744243435	2.51633610296521	2.49503627975897	4.13726409757631	1.89456001582125	5.19196317300229	1.93356409084576	3.83461225056347	3.31717444638506	8.32313858440574	8.51641399306467	3.15065503710249	9.66287075844913	4.66868066857943	-0.696724972327877	4.209961600283	6.27892216311787	9.30559934468494	0.280321866055226	2.84979612548227	0.783197930697104	3.60243772884085	-0.400000076956399	4.81940302695586	5.71450103947321	5.2487169589173	3.18955990613084	0.612685777662756	1.0739720886793	8.03152054565587	2.29896675366772	1.99041976440581	85.75	0	2
23	3.64980112584722	6.51775107892507	4.1941461793424	6.56156493894243	4.65218861792897	4.8444191881267	3.33506473701054	1	7	4.47037301887856	2.06584688753576	1.1187613131382	3.43854262009685	5.87661049335911	4.36949247678681	1.79615528553351	4.67473274501404	2.81442791059564	5.62311498924174	1	1	1	3.29840137397927	2.56224066499429	3.29310888908404	2.44997464701179	10.4946299681519	4.26218212035135	-1.73028722817422	9.81328475539754	7.10106586824498	7.73477184356431	6.8694331233629	1.83785688444053	9.89882798940097	8.65339633209483	0.467221156276412	11.1212792007411	-1.11387602001843	5.58208862976673	4.37869305599629	5.00240678669417	8.63466961257285	8.10173025556465	4.12642972351041	9.05585726545643	86.5	0	2
24	4.91878075181345	5.8275196961082	3.42488495651453	7	3.2440265731733	5.82267106726699	6.66143269800804	4.89492128310103	1.54904902400893	6.20926063482029	3.93064907039082	2.55197723363429	1.49563764365436	1.68264999978369	5.83903810620439	3.45178971431233	6.52954217332654	1.66394967479217	7	4.64588591373044	1.29936027915828	4.98567271320422	1.40662146740528	3.77742928195613	4.49079802161706	1.13738131308042	8.73270684082607	5.6885774477087	7.8012925925809	4.65731472677878	5.74395897708738	7.11761354747139	4.86286298745985	8.64274739784959	11.9798722556816	4.81252283123641	-0.783537155650477	7.08770768246245	1.94953871358448	-0.198875052411243	2.21958154566243	1.41289049287946	-1.19606987399388	4.95200055913438	4.53309334053249	6.14316420216417	78.25	0	2
25	7	5.57949746723143	5.48011211354409	2.99400155818109	4.43920125226381	2.19216747128068	2.71740901857062	6.30569797503809	2.54563877066617	6.98194209359458	5.15856727623647	2.16605934470424	1	1	5.05954041877089	1.97081958456644	7	2.02016217580721	3.86985312498419	6.61862895794205	2.57449127541613	2.05936147721892	1.98700053673902	5.0254943212702	3.25742999488563	3.02031227285161	10.6024838916824	6.84848208130733	-3.24733704207997	3.56226342928133	4.60182155292557	6.32028023163705	2.54259544077853	8.26436449539253	-4.58997986097051	0.3519451824604	2.67280102550098	7.08022446637886	8.9660101365117	5.65840445990528	1.78946215341441	7.74107724110624	0.824085380656182	8.9065108523609	2.15362453444231	8.0313853495659	85	0	2
26	6.24638802106609	1.74684841937032	5.14368523147777	4.65660328223292	4.58759226879951	2.85402523301788	1	3.49789665085071	4.98176387310975	6.40873354146372	3.11647800986102	5.12205405671694	5.88825414227176	2.9717506260951	1.1338247946386	4.17127002997201	6.30711313239067	5.27952499783732	6.33217597313814	3.95179468734752	2.02279694717894	5.72569133888032	5.30770768705926	6.30390631961219	6.37216474926092	-0.0430200812854173	8.82719876361676	5.08684947070428	6.38239387725742	7.16757674802492	2.49896391940975	7.75279790772619	5.03211080877175	7.2037979238299	7.34053452484774	5.2416880904295	-1.21441737316853	0.0691284527257154	9.82901278393705	-0.956789496970299	5.99733418092559	7.75240918488662	0.0791385471426663	8.94564029204306	7.13772297679486	8.36083349993446	80.75	0	2
27	1.51492226738298	5.25789116101192	4.66323463783792	5.19689641115487	1.71805757248122	4.43155890647691	1	3.14601210453235	2.09540577822223	6.14789735865029	4.78321431960922	1.05986880374048	2.85562892633412	3.47829585762653	6.08611179374766	5.29917310153964	2.71321427717682	2.6154669964353	1	1.89894549205765	2.70831618243242	5.30943718488674	1.79212198298068	11.3603099709726	-0.140106980640683	1.76334888177415	6.34416687377386	2.35182320768982	6.08490014161901	8.38604586729075	5.92334825844679	6.07609205643331	3.39178261770412	2.08425922198036	2.27612249227371	7.33839516817952	5.82740438089073	4.89092414239135	4.32264507026574	1.96980808356925	3.31439961129784	8.16482505628372	1.22598969419366	8.40497655453781	-1.85324579372072	5.00748839283628	74.5	0	2
28	1.28436387468631	3.99902058693986	6.03240696675247	2.65391188884245	4.4232123338984	4.86965206492532	4.729414603837	2.92990818442301	5.1457891732582	5.01645944220917	5.90308856193248	1.97378841955404	6.40344831102906	1.78680508345533	3.77958757662944	1.24942661255399	2.22278220278173	2.94484038059497	5.41858259522115	4.04541768154577	2.48916399375109	1.03447807404296	2.03419002101583	1.08373491339562	5.5305554788445	5.05731824246029	9.73469602769197	4.82546505806611	2.38639143903127	1.97080158006681	1.0271544448774	7.49970664802721	7.65024140484668	8.75913536718699	4.17834069134304	9.5218419979173	11.3961787945837	-1.21703970555436	-0.244138040330502	6.09454131549647	5.13101034012987	8.16177368789539	1.36243352061424	-1.32041312850484	4.71960975143399	10.3472017937517	72.25	0	2
29	3.87858857644868	5.83470133456755	3.9793334631259	6.86376173894798	5.83448568565541	4.02819395400535	2.51003437745403	6.36931255573197	6.40721673061031	6.90769611559955	5.47575216504985	2.16491024937217	4.43318161382933	2.86721548446685	4.87656046812632	2.41399165504474	1	1	7	3.53154308353904	4.98080564913398	5.95400561458401	3.99307748314995	4.23073009467196	1.77994782456133	3.70778883192994	9.22310741539252	4.81150329998297	0.536756483544562	10.560391152374	5.86489115948895	9.60083363014859	4.24120082236725	2.44669444895519	3.64983756075828	5.75889496707133	7.31046481725266	1.56980652036908	2.12819567494613	2.1303015014999	3.13161978775762	-1.04289132427196	-2.31720226551796	6.13343283318914	5.34716292927841	7.26805761085945	92	0	2
30	6.42275501675979	4.97651419616195	7	4.37334177344981	2.64164989676131	1.37198791671394	5.29697283386765	5.37135545386926	3.92220888360759	5.34148649594351	5.55633228340865	2.15119685276912	5.36446257613412	7	1.66856492067221	3.04378814452422	1.31919294678619	7	2.96249338737149	4.17673739333895	2.56965390433599	6.8731154101736	4.97307010324428	4.75926929804853	5.92784473888516	5.45443176736968	10.9408968352184	3.78005571031563	5.820853465456	2.94133719151795	0.271738600728204	8.01070963634794	0.810318872722855	8.24009810426582	6.88173207512394	1.59461454590956	5.24217828799763	5.25750815271208	7.70389229220142	0.238680391046435	8.59145497990919	8.36099436375615	4.62578797662824	10.1080204702945	6.53617068217742	2.94281816216401	99.75	0	2
31	5.66579544236226	6.69559153463331	5.51798728434513	6.00159934654862	4.23709634872946	6.01561239670893	3.40884618681323	4.76953642906213	3.90933940765384	6.32182442225773	7	4.15578740838933	2.07120287501704	5.21576337843424	5.62729470795986	3.0045042619966	2.41892217387125	2.22088211384952	4.42279827881386	4.06120448180611	2.651970533232	2.22360814470078	6.6187480001853	4.01867232799908	3.92201751348941	1.6295005037505	8.91226387463603	4.89386084696052	0.726416200640617	3.78867171642988	1.52372980704598	6.98962423477118	3.75194725743943	2.03179223120907	9.42077515518186	6.59685141897825	-0.686195402398371	2.99582508772469	3.64127543168641	2.50631744519174	0.360945669014477	7.7077787956631	7.65138095702826	11.1352235604681	0.488228596571876	1.88943250758059	79.5	0	2
32	2.36622953139538	5.11045879398665	1	4.47270180937004	3.91728175381729	4.58308061059021	2.37099790645495	2.64942643572604	3.09299596973522	3.48122398347701	1.2074684522383	2.76163441763286	1.855084389183	5.32647482119779	1	5.04495187620523	4.03786724017235	1.33094041532219	4.02900403326135	2.53689243129084	1.40478391075541	4.59249351470823	6.28378278006875	11.1475889169405	0.611949650837565	-0.0628467120425191	4.16685552910264	0.823115814212647	1.23034816498087	-0.778445878271641	0.652128587020214	6.23336983267029	5.12468607054804	8.41837107179925	10.4210769264472	-0.372346065275987	8.42445739104097	2.57261825391236	-0.99066813671289	2.20198108654282	3.21367709180587	6.86026998435321	2.73211173294969	0.600212461506059	0.223429041520926	6.78954672624866	81.25	0	2
33	1.70201248253185	4.10068384810067	6.29436856083859	3.15554567049453	7	2.13263807302552	3.79990325113429	4.54278030954611	4.72334281553874	3.90212041117255	4.20669714148212	3.32960413486022	5.16955404517098	1.43576303719819	2.35451927560501	1.8519487761258	6.2210050006411	5.3073947259315	7	4.09653308556948	5.25765041952602	5.04915261055723	3.2524811525084	0.787378595301595	3.63102979955908	4.92785215494274	8.5400621006587	2.02278778671332	6.58811359030335	2.11114022498271	7.30121463061832	10.7396020948705	6.23466572945557	7.30365242584296	8.69067187377989	0.6527909881286	-3.05589030860499	0.77140498344291	0.0253671641175038	5.64343695845806	3.52742913643296	5.07722416174769	-0.177563799443218	8.41185697348239	4.78647499026435	0.866585654408767	77	0	2
34	2.05062574806247	3.98350497795822	7	1.59837176643386	7	2.61649947331782	2.80754134984854	1.53486446324423	3.05668906381898	1.6096962676879	5.02657171271146	5.15953633076869	2.38965302637698	6.77219045648606	1.71633794992387	2.37191172062533	6.96160876982242	1	4.6374875071925	2.54194561932075	6.01460229702504	1	6.31039013962994	6.91162807358671	3.86028029690764	0.962010808682993	5.42212457540464	2.00292858122939	4.01058109980282	4.35461785729731	8.578598395851	10.9761236745622	3.02664275938603	6.32423414203647	4.33004777074878	8.62388822665238	-0.162309387265216	7.13624170222098	-1.53446013994314	4.96104100421753	3.3601977025086	4.08554292983039	8.54221727941039	3.54604737354492	6.77113377601394	1.21600113292149	91.75	0	2
35	3.02085136934427	2.24048712547626	5.78048811838389	6.12611703102422	2.84397567902921	1	2.49091869613685	5.68652292263284	2.38858801631464	3.01309736842975	7	6.22107119439951	4.11555035505444	2.29001906208096	1	1.46749258371393	5.82458016803442	1	6.93914150326654	1.60115301126411	3.56660131513343	6.12942555148704	6.19714279879166	6.59392053606029	6.18043276075927	-0.359963930104376	6.0277122432761	4.84109140716393	7.32970295203626	5.04635714977702	7.66603317467719	4.44827882505754	8.03258502946291	7.78644959212005	0.239413084152947	1.91494391317984	0.980371793630617	3.32781070171426	8.74776127848821	2.31062943724334	8.84229536457669	2.08718459168989	2.41101996897815	0.235805161785371	6.59656560302436	1.08435721408703	88.5	0	2
36	6.42059758252524	2.38007233898357	7	2.99687441536118	4.35430627223627	2.64718322551025	5.30251513055595	3.7786076308498	1	3.99182256198799	5.57831918070527	3.08419459710109	6.57546057166118	6.82630433582651	1.54325936549449	3.13557016660955	6.44778864114902	1.21678388618356	3.94448169781848	2.08003266686505	1.86284162842509	2.11718651647668	2.44689071478211	4.26373704406529	5.30349801498339	0.981438746280284	7.06448112139146	4.46451868876126	1.7210709237089	3.50100716230445	3.3051232035054	9.24973810411148	2.51262086368302	6.54594210464088	3.49252078987183	9.62622596832589	0.281577622955703	0.523239890649113	-2.04172955712174	7.47047922059402	9.36369864538618	8.84341482035978	6.5331399510191	8.20321466338168	-0.964524069447216	8.46658932017159	89.25	0	2
37	6.37302346006515	5.57302046840803	5.37111735113561	6.78938534802041	5.64277299767903	1	6.26080928110416	4.12872531035864	3.55858727081339	5.81861950226929	7	5.65390159798652	1.33342664458027	2.65273136295367	2.6241425528049	2.49310931005117	6.3241146054918	2.0485389769951	1	3.88570963629902	6.78499931373706	2.4032300095715	2.60457404943327	2.82823245154883	3.37217494883139	0.886200931761302	8.5245968149918	5.41891645367926	-0.498396032609159	4.43390961667302	-0.623355622833606	6.95063205214458	8.62329213820736	12.0243899107719	-0.0803654181533664	4.98170676703001	2.97485457748029	8.95875724583121	7.56112938323849	5.12703266652007	3.3118951918607	5.00997559011706	-0.270740981841983	7.01017804994514	4.54954389739341	0.573273520586803	82	0	2
38	1	4.23066551406977	5.3181024994113	4.1028600224053	5.53992968020185	5.48082997031027	2.5942848278132	5.65826188466739	5.61089602749924	7	5.1461367456651	4.25929541979696	2.70347387979332	6.20278104842574	1.97073746768694	5.21984114063127	6.16892791278733	3.34519921397293	6.4724979921922	3.9059206630654	5.6240563612951	1.15160586415333	2.08333991001378	2.88366730213258	4.30629039770729	5.01652732669514	9.31821559019857	3.33806375448054	6.10675132223974	2.0208710164902	6.36516830642517	9.69516737081796	6.77721698117441	10.4336452828866	4.49679168214401	6.94508911845871	2.7867020588889	2.73196729920244	-1.95879561100947	7.87380686260624	3.69061829430495	5.54310466827645	0.427124797316004	6.79110484703975	-2.46020089629148	6.09810433171444	93.75	0	2
39	2.12277379350918	2.12048580681613	5.92793227469735	1	1	3.30094830704994	4.28410283100294	5.53134494234251	3.17117403808681	5.5678530319051	4.16593732669416	1	5.12014827424225	1	5.98064036971089	4.09880474167254	2.74579695209806	3.77157727548733	2.84057937576388	6.50872883879896	3.13856211593535	2.14782310499787	7	3.2194388828384	4.11354958370636	2.95994959783478	8.56166679372093	4.10833009364135	-0.952135291999073	9.73510588637468	1.85224220602758	6.62867585472203	5.00279523431081	1.3872180985091	8.84652089972803	-0.831551217017864	-0.307187254919638	3.35091946546709	-6.24633340926637	-3.50396352405234	0.660040860875404	6.73222797054955	-3.88151349223931	6.82238235078343	4.19310570825625	-2.77575452428462	87.5	0	2
40	1	4.07129357729208	1	4.77306486091595	5.63429906004356	2.19454467369514	5.84314116484531	3.69598592145047	5.89543258768723	6.22348968960053	4.42935448010299	2.15311395179865	4.11307756490869	6.41027588902329	1.21134631190261	2.20398811102521	3.84141246943073	2.03387613354807	4.6838590880191	3.59213541673546	5.18017258831656	2.26341820391955	6.09811991729899	10.0522968329282	1.45225279952333	1.05336093645087	4.66565715112208	1.31804236227441	6.64619093841331	-2.06479385528972	7.64660252400266	7.61966229646098	6.04193257165243	7.3066568854142	9.90764242589255	-2.92155829009834	0.597993055458884	6.17648324728078	-2.29014629810727	2.17639599469825	4.11904875116567	5.78541027647257	8.44437398170042	6.62305975352378	-4.28389061846465	1.18749841949736	94.25	0	2
41	5.09947444714347	5.74268119066653	2.82699804829687	5.40669183130149	4.08175680934116	4.03806026242204	1.42661184650554	1	5.69065142542533	3.12866402119197	5.64505254383612	4.30283307291698	4.51173449364652	1.2377815679167	4.71913530818589	1.14453536080874	1.91090692406152	2.02364077607222	6.27380323988238	5.92210995385442	5.67183531299103	4.750261444257	4.11366265626651	3.97799860369167	2.86449986268404	3.32317209800018	9.58563665115496	4.62228529470673	0.494143786754487	10.3115414408057	7.5683217370357	9.93622599981828	8.36248839272592	1.98466288826296	3.42872555662902	4.81084142084534	6.8574834659441	3.53372057309904	-2.64480780105229	2.51817410029978	3.40859140192597	-0.596000606742018	1.20802326391996	11.3907935661999	5.13806169650587	6.37695527766553	84	0	2
42	6.17058111104402	5.8037106284064	4.9648139318944	5.99215275247133	4.11930500472514	7	3.04852191909115	4.89241900394163	4.27864620673014	6.45694506628883	6.1802014623199	2.37803433324504	1.67181159590299	3.0749311688908	6.24811068004245	3.49661189561625	1.86965927795093	1.50420114404425	5.07212763814338	2.96364169398478	1.44392856083044	3.55883491773219	5.58657354137766	3.38722922563757	5.00081136339726	2.97619555920622	8.92808018843496	4.91542635041512	0.0624904932595763	4.24464797560515	1.01847376447318	6.17932121138174	7.57054097771764	3.25914375823302	-5.90458721680735	-6.92065430975527	-0.695705541187974	4.18972338283201	4.69598262211484	6.18312121771672	-0.239065293959381	8.20101337737301	10.316472442365	-3.18234991437622	1.26769887063812	1.64292205641804	89.75	0	2
43	1.75928715549049	6.21381521124302	3.12161790700045	6.88740840865853	1.87396505373604	6.01199613531669	1	6.9928098387771	6.21176059936644	6.73545751068201	2.3674153266607	3.22632325833135	3.540298956354	5.35528644811899	5.74036116253743	2.35648854253748	5.41440778329069	2.02151317245772	2.10710677193892	3.95303755621674	6.93312659241644	5.39762110783046	5.95100526444444	12.6735275666154	2.62178581090441	0.506899158204835	4.27818841811635	2.29647363793682	-0.235789830107993	8.26642057219783	8.71928699835443	4.45553733749117	1.42367567994573	9.293603656991	-3.7206114253227	4.28277853814004	9.30547573097542	10.9021473036748	1.90761646329158	-0.123337135274837	7.69217079805668	1.89422921686674	8.4165721301623	-0.588880016581192	9.40079861435163	2.60231199034687	67.5	0	2
44	5.65435953494336	7	3.28869080696368	6.56084736010314	4.29400047760972	3.77369550393228	3.0073139182614	3.19821691439839	5.28853870174074	7	7	2.91325078797157	5.29497824948057	2.97590002051337	3.42093843784574	4.57800678872902	4.44882953667666	1.86998999895848	6.03440635887054	3.30361344681571	4.2493581295383	1.78614945028142	4.75492822276172	3.59402428918528	3.88681432042244	1.64264418125843	10.354054480212	6.01281060946479	6.1128840816188	5.80233874576997	6.15983229753252	8.42176217712499	10.8984153777414	4.79665592598122	-3.57190754327234	7.05389302980949	6.96398980938944	2.33551937990997	-2.56465896697185	5.49058943516463	1.52540116705787	1.03171830495334	7.05114062753446	7.19017257523546	2.14068744969678	2.07442501225573	70.25	0	2
45	4.72149714489399	4.02151382367501	7	5.24481859854233	4.90205844771676	4.77350577752862	2.15064350996808	3.95004361307038	2.87667386724043	5.67137096291102	1.21899401741813	1	4.19036173469455	3.25915944350639	1.7926319439499	3.49302349237077	2.07488017325826	3.08581310082289	5.96257574457	3.8233167042163	7	2.95845527942299	3.94851675812871	2.54778975760174	3.9985030426446	0.322537690907565	6.2429625427216	4.14700233091677	0.896910240221791	0.629995643221983	4.93152210244555	7.38559310295012	5.135609686563	0.645200548191403	-0.0239982806666517	0.50663445640988	3.47343686679448	5.9649982596546	-3.42037548735614	-0.529462311177169	0.595684223310618	5.5085644878473	-3.66172297938312	4.16349706226399	5.96329460433848	2.25210976535442	84	0	2
46	4.74946002966364	7	4.36515201561818	5.27865374084923	7	7	6.1018937610952	3.22395618085249	2.51929852271821	5.1086555354002	5.05415549658978	1.28171638885815	6.98200225295011	2.11752917825311	6.30200811071978	3.20218048194789	4.98651313893059	3.71762116539447	1.31169597689319	2.64500292470796	6.25851701192197	7	3.24249438675741	3.82152818416974	4.36875640789744	2.11092114304532	10.9215217027725	3.17498168899596	8.80755566633064	10.3256039445595	3.82922895521811	7.44856487009653	3.75176188824946	9.09359147587799	-2.90103502164058	4.4012940548372	-2.82007765518163	10.0533831064462	1.34016157196235	4.42109617201849	8.88541057860881	4.59856464689843	11.9107834281741	12.074234218987	4.55651404687915	-2.31203145187757	87.75	0	2
47	6.40275956718826	4.60351141471117	4.72184033515647	6.38072210665794	2.25222639800674	7	3.78738458624769	3.33229243697654	7	6.37579700147892	7	2.07390486575794	5.32497988060332	7	4.49801720894499	1.13604668301733	1.69887407489335	3.28510147569425	1.62695370221891	4.95355625735008	1.96501435473601	1	4.34305979398048	7.99082087823481	6.1629752858253	-0.859738731516044	5.3832896529731	5.37110299782592	3.04755198343034	7.17961302390855	5.75890805418832	8.76396940386583	9.82985678283059	0.103161278743664	7.51641527490296	10.8558446801661	-2.70339134797168	5.26694535412206	5.23201170805048	7.67847756282393	4.04545519860537	7.08356981626625	6.33997959280128	5.9034071602731	-0.0132611589834837	0.503461484879617	77.5	0	2
48	6.07366363663997	4.25435401668027	6.39358781267329	6.64982656384418	3.21351703000188	2.8367836242487	1.06718433732315	5.49006834748747	6.85597566575661	6.44577920857141	6.69950952369495	1	6.75517089247411	5.83975757136951	6.96355525376129	1	1	1.07371182409698	3.14854897421985	5.69518766502921	1.44918418500837	6.94318224075594	5.08151721008608	5.39863609299132	7.25067395974231	5.11768837364248	11.5225871888843	4.28638341291079	6.53879846252871	3.31580227222608	5.26975362862611	6.41828817886138	3.91694693106974	8.55958905640624	5.80152985217166	2.69237756396617	-2.20258791072595	4.24095354411294	-1.44393552987979	1.5364252941651	3.54805145215258	4.12439046846208	-2.54661646202391	10.5870599818685	7.02995410920839	8.26317198743125	84.25	0	2
49	3.49960899161625	5.96930726077216	4.12305787641013	6.47507401502592	4.74348154615937	5.78142609961153	3.57568099970762	1.75254465112777	5.51750633053231	4.244952381288	2.68196140580719	1	3.35202164866538	2.09597793250145	4.69579407099956	2.73022489783496	3.21405131606595	3.83595626412263	5.95439952932073	2.36235078458161	2.66765005081067	1.05049612973047	1.25532323649969	2.4480024637822	3.6465310827678	2.42675935581272	10.9506611305308	3.93122852657618	-1.36939847596653	8.25087897510081	0.132335176847829	8.51905252136317	8.41030284350843	6.43675215729699	12.73467981714	8.97793143148161	1.25543550614568	5.88727884567837	1.08720914484714	5.30668417915284	3.92112254603395	6.57183645573792	8.29680182612704	7.02467027423926	3.27527690594914	9.92281681143145	86	0	2
50	5.92903086005814	5.06031407646167	4.7162224884369	6.46031508797875	6.06670095284175	1.36270834780709	3.36242719377347	4.94901185639446	4.4475739334628	6.37128942119444	7	6.92273007855889	1.10319641203987	7	2.92107027134932	2.65339932478024	1	3.15632914802813	1	5.30418074256793	5.88296934480557	6.5744113483067	1.92613767159868	2.96184714392074	2.98041911421644	0.919270166388578	9.12512286800881	5.6548479026119	-0.694040372667666	5.76139035998232	4.77259393625147	5.75557337362871	8.95010029749918	1.56878742867422	0.620814891459691	2.5257899592193	11.5030354784952	4.72407108307885	1.72629042431024	5.48522716823993	4.89471394032192	5.38440479737899	-0.515135181967442	6.63167262625341	4.42157072266691	5.61885667353976	85.75	0	2
51	1	6.09300353200759	2.44146268416246	5.63324162437429	1.4611010165387	5.0720656677893	5.62045150857117	7	5.23306277250086	3.82033478564091	6.99194864891188	1.62192168053921	4.35659120526738	1.73713350345938	5.273452798344	4.82525732339204	4.63323464326867	1.88611028854772	4.00928095137894	5.4266104554816	2.98239059153409	4.70673367977961	3.10461904608757	10.0553207581029	1.78684472427504	1.62469060611298	7.22339471103318	1.77439740780757	-0.359683113660928	1.28448609167473	9.84760217925498	10.9961580747659	11.5609931176885	6.77023400452259	3.29076546143478	-4.14381733893773	-0.963287065896867	3.21800465340571	2.59290298113155	3.13709755067607	0.561443006586864	0.819580550700249	2.02272667724049	9.46620083446564	6.25204026706984	12.0660095828485	64.5	0	2
52	1	2.10177324685374	5.72332013367725	5.3309437957941	4.21645639963571	3.35220255932902	2.15926367569313	1	4.45696180067584	2.20129330259409	5.60794140056367	1.6087482656177	5.31992579860513	5.0040238238412	1.01422390070072	1.74015406975261	1.98477007192746	4.52318608891048	3.33781296996805	5.06846396602125	4.54325652953756	6.54368224283601	6.53995022319159	6.62602598165468	5.54561761854088	3.78949427965601	6.60372181715394	0.996870975594137	0.0641687420431272	5.80637815430531	4.82401642211222	5.55661713507956	2.81360954888345	4.29199078105552	5.08613911405642	3.7280336980218	4.50853060377007	6.73317039240181	6.69439453476523	-0.830953352791664	1.35364952651111	7.51597673423136	9.66175113910896	8.21964815404491	5.59710741733165	6.63493001158592	95.25	0	2
53	1.34845558837878	2.84626694517118	6.95073493980729	1.88864039080333	1.81801613632868	5.55927217992705	2.97807280983658	3.18645137948353	1.7530445361785	5.40809608348507	6.25381981498248	1.52581859548833	4.14262701707129	3.9704286661497	5.12186204156565	1.73172212776024	2.13859088814659	2.7664288626895	5.91191248454678	5.82844287607903	2.08576632250271	3.21852039090996	2.52798614188764	3.9563511539109	6.46136213242343	2.30025098875495	8.94455965837739	4.34285446501469	-1.19037280242106	1.82409850245537	4.86966669751787	4.73122386424098	1.76802458641512	-0.398365798082592	10.0708454137893	9.59719708537907	-1.47558628797234	3.3608007779332	3.421887420543	-0.617670808704354	11.2258125522154	-0.655672893917903	14.6949552081822	10.0525484094142	4.64966400461772	6.24897254845241	77	0	2
54	4.77536146487425	2.44518284188023	5.98307180324714	7	2.51449347899289	4.81051755074057	3.29774544284265	5.79414834490172	1	7	4.83819606431974	3.72601350643932	1.99907310218866	2.84810574367997	2.15392776798442	2.71643955079081	4.84179730291193	4.00525104049854	6.22377790835955	4.36765871993362	1	1	4.88311244582265	6.02268389765329	5.88811076068271	-1.03234167506466	5.42203524117406	5.05079323403144	1.11134391579817	2.03746467511154	0.817445391209528	5.78670744275769	0.21571670777952	6.79009393989555	1.36763809837547	6.38793469425882	0.529322438354447	1.59433858328576	-0.755945187800308	5.2055272997659	7.81622696076358	3.1705612084822	-1.30422902762108	9.53186530546845	4.0477748600836	9.89097204587667	75.75	0	2
55	1.67066390495148	2.75957465575905	5.23425820747561	4.84573260526022	2.64433078413535	6.33307824706687	5.00771953117649	7	3.35912998822451	3.73380210801919	2.38855424277872	5.52233924533206	1	5.93082627211749	1	1.97781788389398	4.27940021991998	4.45792258370721	2.52381256448325	6.38803391470926	1.48504886665218	4.89774081349781	3.64891191589811	5.35690573992608	6.68745863723683	-0.263838584320569	5.95534685885003	5.35919309354933	8.42694129310074	8.98898254399881	3.32459290425289	9.85623794399152	-0.341838534137706	6.45658930602139	-2.2342985772561	9.07816524254592	8.67906857099422	-1.06253786912712	-3.05056614849934	3.22378472245049	0.51048216818323	2.80798586974134	5.91177174742861	6.8339941024029	3.7799011933804	2.78485455501727	73.5	0	2
56	4.03843214301079	6.59368265805228	2.97940041424541	5.8612618297222	5.44641990286279	5.38524294539701	2.74639816443645	1.79502778806886	5.19343237209714	3.34082477885757	7	1.01430705090133	4.36045140809324	3.03309249042865	4.21378855669002	5.1108366990865	1.55313545780793	1.69726006226512	5.32543899431329	3.92739370988794	4.69648590136351	5.49391965925863	1.58814484777452	4.59429456617257	1.87668039969006	2.44701256399179	8.95156518704698	5.07247813800244	4.97102690828742	10.6661732041219	5.76802898432556	9.22671201574422	4.65451856331244	2.03449591732294	4.50742105941165	8.58522709279172	1.11712293945841	3.11177767605594	1.33710856874847	1.92652664856465	3.37568571519283	7.45243974223625	-1.70989523633449	6.27283594289124	2.97433536910857	6.68115476229143	52.25	0	2
57	6.71436774277957	4.62307015918084	6.49029462538174	4.62626248456	2.68212424526885	2.51868505822414	1	5.85067071748187	3.85677795535835	5.32400166358411	5.51566739933774	2.34294252750918	4.1967478164225	7	6.36936821906783	1.28766418858626	1.05267789587655	2.25723976676461	1.43326330215723	3.710214138062	1.81143266442956	6.27341906021036	5.28702791569831	5.52064458606299	6.34221213938603	4.59027084000847	10.5593631720667	4.11172397149521	4.72029860728454	1.71677059763979	-0.0531694953574191	11.7532664099713	1.14142325447428	8.94623054822612	9.23191598901343	-1.85271837466334	5.20999987602106	5.40225969672303	8.01668980156835	-0.628590735432382	8.25356497826216	8.81241185688649	5.36427758594092	9.86175903862964	-1.2967322031631	11.8055824590395	83	0	2
58	1.81998879276813	1.92885981510197	5.26473329999668	2.25058204948273	3.59075143234833	2.96953607808548	5.71259181547699	4.40164737164682	4.0507579727915	3.20398047158968	2.2107352905262	3.71036374176577	4.43445983765366	4.58726885899993	3.26017293420048	1.38384847041763	4.19320774422721	2.74910687887493	6.25917952890509	1.1579720726532	3.83189673203508	4.05103171262619	3.61039704182861	10.1133227630889	9.41905024794646	3.44612128924087	11.6400417320014	5.92694660453673	2.14643571647429	1.02062095457219	7.62598529330241	10.4713502018517	2.4236457850453	3.67635470173142	-3.5148040580096	5.9861700292106	2.59495757110624	5.05296319162846	3.01457111682376	6.8241649493956	3.41649436363112	6.72747434789204	1.99044558536906	9.85238980598701	3.17239823158718	2.69448068945342	88.75	0	2
59	1.27158615126757	3.75962157097565	6.4482018718575	3.58818410214814	7	6.09548832051058	3.32056829619678	3.25653302887912	4.73986620452344	4.69989754838686	5.18030455081221	3.37661753929112	4.82324985078396	3.42637338604754	2.22736525401286	1.38729787853251	5.08360813338087	3.55801704456269	6.99828814407257	4.60600071555736	5.82539004319744	4.5946066854929	3.85221936687933	0.685575014645552	3.47982505808476	4.78400577978273	8.71028038773889	2.1737724455857	6.06815759345784	7.20516081238527	1.24394478180422	11.7256956381465	6.38278292370921	8.53317805806366	8.22669535800735	1.48868115914335	8.08323118932	0.0448245337757958	-1.01432303786682	7.00406727319	-0.0775005774990789	5.21472157937199	0.0403859842221333	7.46529615177334	3.61869951451879	6.79557377250288	80.5	0	2
60	1.57222538592755	3.60140978216848	5.60918860674041	4.64410596141211	3.52320516546314	1.59056102417978	2.59200284094459	4.49152096975735	6.09106488680476	3.82206469114587	2.43246467150696	1.80345616620979	3.78582432918454	1.48805227153361	4.27138261304059	1	2.6518049750567	1.92070730806667	3.04155033048607	3.21430141227019	4.50641560983915	1.69452930262977	5.8477594733001	4.8307987443019	6.54767913707104	4.66755428205582	5.82094301791573	0.977282137741134	7.19847716052531	4.86211831961429	-0.0526595448859839	11.6551879737392	6.05226173653939	3.83217354995517	10.0524216238729	4.4304193680424	-2.30742349616949	0.864492748535781	-2.86109482914195	2.55980684669155	-0.720303941056366	6.8727975941729	2.48034926591933	1.13010488735532	6.53763912469134	8.29556441835648	66.25	0	2
61	3.40170228935812	3.95430696330551	6.73555394217453	2.35438549991756	2.3769680299435	3.86271264704282	6.1927494746628	1.06669327810678	4.91606931568041	4.4001016484607	6.0842799862435	1	7	7	6.67408672049729	1.36342629119092	1	6.38721750295928	2.16699207294105	4.91889709274034	1.23799887223156	1	1.78666195625644	3.68802001167572	4.84851666485411	0.667201750530134	8.97629294527878	3.4873839481367	-1.60228520643046	6.9920889988289	7.25463458149327	9.30426897882657	1.64642215608744	2.28772311166257	11.8982498717541	4.8740864567851	6.45053722973079	6.20272620621226	1.0875016715586	3.35566038387034	-2.40392227199775	5.49197914310932	7.8345415710124	7.82582415557123	6.46527740483654	9.10762871300837	64	0	2
62	6.41192605326776	6.86611159381877	4.13265232812049	6.61913437507367	2.23023870848679	4.38650791649447	3.51127718177331	4.0446991665636	4.24097512437997	2.35584807183084	6.79821554381074	3.88751902166271	2.04074572361494	5.33825801350354	4.32841441273757	1.36522806722667	1.78095652511351	4.09381178345795	3.83570517221709	1.9490963057448	3.14118116426664	5.79187175948675	7	5.54138165270325	3.02606588552048	0.578928586130548	9.24668069681363	4.65908970574619	0.827400156481691	10.9962965064445	4.71194689306997	2.69249503805324	0.590330221703348	4.85059865313015	1.85421876601337	-1.70664828954409	5.71710860534863	1.59356748960903	5.09166100061044	5.34750170733498	1.13228571964289	6.53902603988893	0.583271162769512	7.36985819235971	-3.39273735827855	5.85685529789491	70.75	0	2
63	3.53489055515998	1	4.90954394028703	7	4.15426096613093	1.05275135571727	5.7647930008972	6.65961673367236	1	5.57716731966859	6.57632080430172	7	5.2833128011693	5.62633380612356	6.48680039092511	1	6.23545626082733	4.08744123402508	6.6443854455779	3.02685187313899	5.33758398589321	2.57281449018527	4.18288899815708	4.25454860085228	6.29646221035206	0.246212917285817	12.5127378709591	3.26602814881505	-1.36666951592065	1.41796547243716	-2.34415288327725	4.00127078706344	6.63997098990389	8.99801770499526	-1.67141829740916	-0.0271290258693903	1.76764842288645	2.57794015040966	5.99087912551477	9.6155638645232	0.974967530665882	3.77208186264198	9.62237159786009	-7.47410994457265	4.94632193513161	2.86067921558854	80.5	0	2
64	6.28857965532742	6.41990921230679	6.07259898916199	4.45766963398177	3.26245503151383	2.1972782049946	1	6.43914937664831	2.96338571590253	5.76894528368285	6.38867603415609	2.09504082572978	4.35689572224649	4.44015771100703	6.4434384049481	1.08017238542877	2.90327291066147	6.25577222517554	2.28710334203142	5.20996800105415	2.57440767121752	7	5.02926318710855	5.76542987715636	5.49062117710425	5.41952134208966	10.0223068525003	3.50301622872419	6.04765056458297	1.73005273855265	3.63923211160078	12.9038671719526	2.26184430039202	9.06272896944657	9.01631666645433	2.52592426717953	5.27938450001841	3.30509909610185	7.58298121123244	1.13781536459422	8.44071901306106	4.0629670277192	6.99903843619821	10.2760594333522	6.65694936466941	2.37224642627376	71.25	0	2
65	3.35077644633233	1	5.82729305382695	7	4.15348150230558	4.94312253551232	5.64983259955465	7	1.27511202483653	6.14508751059935	6.98765069830748	7	5.08355334639541	5.31132462580056	1.87035925248586	2.65225623747011	3.26247164661897	5.7796521772013	1.9880777741203	6.95358473956767	1.1728510529347	7	1.51041798489255	4.66028929153417	7.74875431016807	0.709227813197719	12.4942871791121	4.20941260748587	6.22314936533027	1.55194635763532	-2.56215860400279	11.5788470354115	6.03491139235889	8.24841114752028	-1.09023979724657	-0.787968186055897	1.04853650913694	2.09365741745419	5.9232051356375	8.83606315564429	0.0699191867649207	2.53827592077616	7.9475384108284	6.1252716856616	4.4617464602619	2.48159014407081	63	0	2
66	1.98756654046809	1.7699346187458	5.45488978511557	1.68278376860384	3.76715524665389	6.51458541386806	1.99562943346609	3.23876111121273	4.20105723783363	2.40328338343855	2.44554047866733	1.68520753584746	5.0425885446843	4.34654518087865	2.87192116823082	2.47043580032815	3.56644722997721	4.33243072612725	7	2.86882038281439	4.00448552159262	4.10173932564592	3.36857089340936	8.93850499175432	8.19865898697784	3.2924531681028	10.5605326338666	5.12307932475408	3.18145415616195	0.897253458513707	7.73946220322005	11.6016991460976	2.3203854341132	2.28015894124226	5.084824749785	5.54567593824364	2.19283787011656	6.26837645691184	2.05135018255551	-1.78794649861577	3.14063379848559	2.77580046437775	6.53621024344774	9.72513005900048	2.98959887615153	3.62222674350547	92.75	0	2
67	2.18343609784083	1.06876860800405	7	4.56782822260984	4.72773811143563	4.83287630116844	3.22794959739315	6.60015642704244	4.37946971850784	3.91383897576785	4.31037676137477	2.36666487708834	4.48546695968392	1.19189208779573	3.38085384415851	3.21472502806195	5.17801197938338	2.61961606533776	2.40252101085178	4.74392045450839	1.42790315567546	3.93017131381089	1.96660471603807	3.98278280167999	8.62249518637306	2.59317529453321	8.63326025013705	3.36387322448122	7.29987426795623	2.49457604949319	1.19161661060981	4.69888578680133	3.44002370408029	0.0946710826738071	2.31818772054444	-0.0193409692501635	-0.355086229615211	5.11338092155066	0.157385509503514	0.0604149163168833	1.69079950385183	3.36173203690818	0.14819612683784	9.7260712335399	5.0436936274482	6.29248452857343	70.5	0	2
68	6.20604662222719	5.50161741850899	5.88715319593168	6.57774123641734	6.56538396052785	6.9937925523502	3.85557722592122	6.22277471016579	1.77349846249664	5.02766766805435	5.50097474958596	5.46723115452429	5.30427144827611	3.98522643747895	5.36380727898315	3.5617326980896	6.71655866342302	4.4177298975601	2.23209627025826	4.25393434674266	1.06136268169227	4.64930609485006	6.2214032013786	7.4086346804366	6.93660604719287	-0.265308792245977	9.84156069344614	4.60625161150544	1.44117076692511	2.39943784964821	5.60943785721716	11.834595579797	2.55396662170758	1.92143199820817	9.75791095362293	-6.92734948657539	7.32735377595365	3.49813742588657	2.83380417583933	-0.433982641574976	2.30010764875853	6.50316477985629	5.61295385951629	8.48716106487557	2.17022743441067	0.344176353462993	82.25	0	2
69	6.24512330796217	4.6769318190019	6.91082196549742	5.98661215550491	6.92659936028201	6.21112170237185	2.2423673212386	7	4.97644971985632	7	6.07663353973888	5.52901036352088	2.44439725054533	3.92885314664414	5.205755313652	3.19637335218368	6.5439370219188	2.35288225630625	2.41705531855797	4.2546615372314	1.16994079118392	6.47071507191106	2.13234702526828	8.38611178567041	6.43152070822155	0.823599668556174	9.77634885106712	4.89151537461062	1.43427382749355	8.32857795612376	5.83968269157931	10.1799483918588	8.04148185110188	1.7224516992201	9.55696040294262	-7.22322558188926	7.09776839493039	3.00220875145933	7.9525805528552	4.21573062189911	6.07550036940459	6.21613056998037	6.96908684470582	-4.40997966595233	3.02961391015074	7.93334199879179	59	0	2
70	1.1754624641621	7	4.01762413380619	5.07706059178619	1.71510835850281	5.93684906782481	5.69268542241375	1.4455311533478	4.31347892394675	6.20235931676685	2.62865306785779	2.45638285369043	3.02577361192114	5.30293356826119	4.85043162671566	1.20691010729597	5.00077617988052	6.09594171764102	5.56662080300226	4.78362516600111	6.0814159233713	1.11283317139098	5.76611124029142	11.5730385968069	1.63466650903068	1.59189463566101	7.11003074989787	3.54362414590021	3.35013714050966	10.1095348537417	6.25840722410158	4.15303526856906	3.6186905456863	2.24165430309248	-1.82529553794657	5.76305685615749	1.07850225208962	10.738185290612	1.95300684866279	2.74046773374713	1.61992248804071	4.64439788835257	6.77526180976384	7.34192782421141	0.27213255469747	6.71934337280416	74.75	0	2
71	1.05395035738204	3.26109874854014	5.99258853785606	3.51571427070094	5.77568860148424	4.51740849383346	3.47592639231344	6.05530743801439	2.62545121068538	1.904910445694	3.16345978278759	3.68763644123211	2.41007644987014	1.94559178095132	6.03822548911674	1.51509066791441	2.08123408961819	1.96073903718861	5.59207193103173	4.06403502115353	6.05193572383954	3.26630018609715	5.98807656285274	1.51848427771494	4.5976884893398	4.42773879240879	10.1555717204169	4.75387527787556	6.48132467336374	2.98936918697682	9.96734978893961	7.04906692684906	3.51373815347355	8.96782596484616	0.00190856224524361	8.79763293845193	0.879930023855435	0.658647605366071	0.0619908459120548	0.608019833801121	-0.716173249354488	2.67866519310716	0.653473497863033	8.04492506722282	3.61489379326007	-1.32195361104207	76.5	0	2
72	2.82295947756142	2.25573894283366	6.66466238309579	4.23197488914874	4.1549539289187	2.68718822275855	6.38314248470548	5.49948919906771	3.60065335056369	1.91946508389911	2.29385312604493	2.02522137400045	7	2.27123227278335	4.64269492678931	1.73421415403246	2.65961124964421	1	3.71537031947876	5.07855804638588	2.70220328523123	2.49177367390243	5.14611696996613	5.27588291790997	6.75326380854098	4.64106959842241	7.2157182642104	2.05339059399115	-1.58051343972163	4.61795495217893	-0.75990514768409	6.92270103751929	3.45990921020058	7.20720604523384	7.72512003154883	-1.42965316234126	-0.850269470719132	0.232032515654364	-0.568680279529953	-2.11494233515532	1.21270611144261	8.21388698035387	8.97258738135126	7.70363881854653	-3.98882338085312	8.12849896610605	74.25	0	2
73	1.92715648245111	3.12029395445419	5.30485873261277	1	1.34781241572576	5.78669298654477	5.67913662281556	4.48782255091548	6.08453930249713	5.12319663939367	6.66674703857636	2.75638313260218	4.89420330637075	2.41350034732087	3.1030133160879	2.48131707557476	1.36109795043307	3.85876140798344	2.92570215625137	5.74528854919622	1	1.93422731438965	3.69040921770318	3.16781383108975	5.26408931763299	0.492600414505253	8.44950220170732	2.07037101758071	6.11421285759009	3.44196176445754	4.39157053084322	7.72059075673355	1.83873394223598	4.68864653220745	4.71308991096649	9.43403811950856	-1.94324570143874	1.73465792852274	5.35108293471141	1.33118970344396	3.79807746103756	5.28424022921694	7.1933109745234	9.52669755729688	1.89801590324694	3.05403719129106	82	0	2
74	3.07862119413391	4.97015401454582	6.37234725258938	1.05474377682858	4.39001766361265	7	4.1653982568397	6.9362134585263	2.90282066428853	5.30676287457805	5.3270825338041	2.31849224811203	3.29878302989446	5.81243882788851	2.25100739499321	1.59465631155173	3.07313600681561	5.29725185250542	3.46729857528368	2.69945155092825	5.41766865601909	2.12602149900822	3.22778850872037	6.91684587810957	7.19981872113971	3.19869652306048	15.3806272815279	0.789891705147792	0.972787682869091	0.797565370955551	6.58792607583267	7.3393286423072	6.84241757299121	6.32703011966897	-5.77975167418073	1.22417435154617	-1.03181008656967	4.61542617804843	4.80870744071668	1.13338390868441	8.78537040104494	1.60856211400945	9.2857982330613	1.55576323003782	4.01804144093509	1.96465983719824	92.75	0	2
75	4.3821989952237	2.56213998696818	5.84063366988614	5.36250219110988	2.02802862588409	1.95613528260474	5.66215986040856	3.39747834594488	2.52434780357449	4.51321844942739	5.08224453301452	2.19382655945611	2.39996631936442	4.7730691344276	6.48092460223207	1.31549753628378	3.98599493534771	4.70633357644579	7	4.76385954598607	2.48247914204731	6.07451496380348	4.87384037453573	5.33123253939573	4.22355203277477	-1.09542316784131	6.85621611930674	4.21627056418358	3.46505697504745	7.68185217371107	4.74167737755539	5.50249529458261	4.18855271603693	6.4196464128897	3.64559587908845	-3.01626617168332	2.23898766960244	1.60840576804974	1.56212046853434	3.72421820080854	3.9836621534473	7.26947606887634	1.46111482247123	9.46302774330936	-1.64537765168371	5.45086179485609	68.5	0	2
76	7	5.14960726352614	5.4484855485891	3.41487054423206	4.7114067405095	1.83495761958444	1.09583661384295	3.65040604551558	2.07850403145976	5.06240819610336	6.8736086992415	1	1.6053411870717	1	1.14353299279555	2.24115885258567	6.9606113116235	1.90821771892582	1	6.67760766772614	7	3.15891261465637	2.44487371065656	6.40561229448467	4.00631672057241	3.95367272733171	11.1157290202272	7.05202916003333	-0.735521632251607	4.1908271904703	4.49144926172863	9.71242672644753	1.49341315126221	8.88251631277851	-4.59725168755076	-5.35463771338024	0.113161770123267	4.84650736697425	9.4065561711669	6.49794528880315	1.03349619547302	7.30787863290529	9.23087269077716	9.96814318063727	9.64433287641121	1.63926728224568	73.25	0	2
77	1.77524016760435	2.22972324893464	3.15196434753968	4.07168311032239	6.15437230350624	6.63827580501742	3.16148820383404	2.30416130827804	4.51245729618948	5.33223026272456	2.3956182848499	2.15307674303186	6.16061754960615	1.22680977826591	1.1541292827077	2.05952534698581	2.93317810145266	3.56895919591296	7	7	3.66690596166949	2.34485914829863	7	8.97292212840676	6.23731770845897	-1.3267658054883	10.8141159922984	6.70259619885819	-1.94215118567578	8.82960232665434	-1.81426762591593	8.9582650430567	-0.946687618432152	3.84865786730724	-2.24829241110315	-3.20569761576713	0.135670925467223	3.42028936573386	-3.38821310264466	4.14884854130764	4.2167610608205	9.16814540898548	4.92997714988049	8.81416646385083	-3.96632867822722	7.16865000111119	78	0	2
78	1.80057788345404	5.803027727495	6.27503080418538	2.98721797979562	2.85074458142941	3.22459754706716	5.31035255647143	6.22385612668197	1.31796617238909	5.52783444107457	5.86837270481858	2.04486379920117	1	6.49805449944726	3.37997658974519	1.33322818655043	5.43918966012724	4.68940990275897	6.11616410964012	2.6157312305068	2.41850197053351	2.54564544121084	3.73327627447217	5.41664993908511	7.48639590272606	-1.68698798633197	10.5510430848174	2.80309991021013	-1.32549376474555	9.56043661475795	-0.155220674042227	4.15482390631043	6.67582124266037	5.12424150940648	11.5069332576021	-0.324750535996525	8.12422952658898	2.50273145760444	1.88671114474148	3.14050804423723	0.0715854378707419	1.53830480750727	4.27727591734606	-2.63211716039442	5.92455645526027	5.50984163493287	93.75	0	2
79	3.65514460702315	3.54173177972205	6.41616974620579	4.73484745508575	3.7282771413519	1.76231838837549	6.72317106411997	3.55960413461387	2.12850589585734	5.7821293047733	3.79638770070787	1	3.78323408086247	6.35543021993728	3.96835235408932	2.76826807176239	3.67350659780978	4.81683532375801	3.41824369628695	1.8706915486143	7	3.08968831506887	3.32491051940225	5.91666317667997	4.44158738271555	-0.285859477119923	7.50278705516409	4.97749923455324	2.30817585620887	2.3050872545829	7.332308226225	10.2673029429241	12.8106169086384	6.41699622582145	1.28103871773778	-3.50455127697649	2.30026260808606	5.2645120808112	-2.36206092503445	-1.73749438402518	5.60807842143755	6.56472346204001	6.94695048644758	8.93604637812033	-2.40096981416831	1.81980749909621	77.5	0	2
80	6.61524057121556	5.29610686535115	6.04800047626912	4.22181245252777	2.7677829893269	1.82663884893335	5.29144866998184	3.69431940119109	2.88727249911923	5.41835012086443	7	2.37787178978212	3.67079440454713	7	6.25206905296286	3.14433950040878	3.43163693375505	7	1	3.69297439105802	2.91195270866661	5.79915439478085	3.5019970984157	6.49676866212575	6.57428103774306	5.31349863942049	9.58360221203828	3.64709732836541	4.795777469238	1.72616492570539	-0.0953816077513466	8.45669680135199	1.70275873853791	8.79068455171157	7.17050000142787	2.17788218982179	-1.55625706185018	6.61247443448892	8.40064433239285	-0.71507493657544	8.11265135430866	4.03991764846667	7.2843402430535	9.86725526617472	5.75035022526165	2.34705847635023	70.25	0	2
81	6.27273406996028	4.81204023546742	6.4353940568932	3.05177274712914	4.57856582065345	1.66168036228852	2.4811601292509	4.55502359595528	4.41699645877404	5.58364029245034	1	7	2.92472465069779	3.20365557882805	2.7690728522804	2.54730260634235	1.0297507117473	3.93647236401772	7	5.23649361448429	2.67578352712164	6.04129241328161	3.53560050657381	6.68187219860837	5.57449637578103	1.54268875570807	8.63450763282205	3.18749567652861	3.64455783446797	1.99576325062459	4.45634329845398	9.66519867275986	-9.3639190237027e-05	11.12019369485	9.13601264709919	4.87063998609728	1.23621928835805	8.93221684420409	2.03029410673137	0.00404751909821793	2.51663517230572	7.22018526409863	-3.68629473813515	12.4328670692648	0.507684357356125	1.98647220670513	94	0	2
82	2.43154595237775	5.47662708147238	4.29549310688678	3.57425776530285	5.05253393267379	2.16699198754138	4.58696112505777	6.58383452264992	3.38610310605454	5.83770164365455	4.50437345165196	5.1128782168542	3.07250857705122	7	1.68296248210423	2.58998603510259	2.17208761915985	4.67069982004883	2.02837617741248	4.30580281982473	1.96162702884354	2.82459616589069	2.73687321256886	7.47074253330858	7.74410400688938	-0.794221587863867	12.53288487067	4.78323623681149	7.0938549428813	2.06355725953169	10.3191637353997	4.78687530337843	1.36671571450507	2.93657684421388	-1.37054615312286	8.79684546270006	12.4482237449021	0.945665471926357	4.6925195479544	2.04123540423139	6.03501504704859	1.0971715581752	8.44029384963348	5.7000236086848	3.15639129190264	3.24575284045628	82.75	0	2
83	1.94092919904523	5.26295178342034	7	1	4.42490555438046	7	4.72575862937707	3.4231285989244	1.40780978656301	4.76055663574034	5.52703201617433	3.50059214870695	5.86005708446771	5.98484139601926	2.53487133737875	2.46222544855054	2.69297428072792	5.31763026828561	3.9518424495071	7	5.07420030691736	1.6696301163499	2.76037893921153	6.46502484902863	6.64975050584322	2.600153489795	14.4913035874986	0.68686525511004	0.976880955580593	9.44053612676273	7.47033638250511	7.13990360555196	1.47999276683759	11.4662439967174	1.76472774018598	1.24803662271776	-0.634700400738462	1.41372262857567	5.80336670372262	0.0876499453365505	8.97605337802936	2.48713719139475	2.78506945094661	1.46123812358654	3.34747561365035	1.43679312916756	73.5	0	2
84	1.59631744157634	3.54046726461795	5.92472061616597	2.00667282452288	3.97033246398114	3.0245935799948	4.81072001493418	5.30926656504349	1.48178539047748	7	4.3248901618866	6.20544829439656	5.54553481240801	5.71728225130891	3.55431578480145	2.02533619757268	4.72260111975287	3.69489987756704	4.65139917408539	2.9586684866494	2.22754956823224	4.87133723133037	6.71575187871918	2.30626850163974	7.41069633695328	3.30327395120108	8.5836699042135	3.27085021211061	8.92885381532293	8.2788470008634	8.41771549490671	8.13759606779254	5.40666849602304	0.4342517435903	-3.70592776769703	-6.94484611057818	11.9806162244748	2.79790245774247	4.93287938234226	4.17676655773704	5.29963045587668	8.89944165517467	-0.751759415218227	6.05563535833933	6.26502941810855	5.75434120372043	81.25	0	2
85	2.09435427554227	5.44467914550892	5.49572713170783	3.23607686763517	5.73565730573333	1.96310262399541	1.32976917496201	6.08281795308831	4.34507347309181	4.94434696944375	4.10320074418862	5.9125026216818	3.57186181842868	6.35386844634738	4.97075618510686	1.94901923069074	1.54368893988516	4.10344424885488	2.3030039904836	2.28900627027658	2.75346084822503	1.41451983057319	4.89057777873054	8.87237129711049	7.93686040522807	-0.56672684456768	12.4344096033685	4.52780785758373	-1.95713197114636	2.93631050374531	10.8460816095292	5.57063963714924	1.55143702824623	3.50148497677984	14.6790742973301	8.6813782244931	-0.300103679823849	4.6416031683568	4.58408755300687	3.92270025449696	9.39321379453432	0.8757335305794	8.19582286145195	6.32463802534705	7.17280967990073	1.35623584828966	70	0	2
86	1.50357269835178	5.03815946396331	2.02250612016025	6.64781825304389	2.36441776752754	5.85082701159751	4.9337812195628	6.67244389521922	5.64524563350034	3.71736650951884	4.30232032126828	3.38563427257196	4.42109912778026	1.38538410257751	4.54056674505748	1.28967517860813	1.83552973830088	5.76580341886878	3.23869501165215	4.57298591054086	6.79566927270123	6.55236406125078	1	10.31839303356	1.98987784926724	0.846675265457017	8.12615952479749	0.212734571602487	6.03442864071035	2.06566501876872	7.60199321144928	9.89043071900953	4.80396141722875	9.89825667589484	5.06179069153123	-1.72219651576633	4.46085189650445	5.54033291950471	1.7745755666123	5.28702165716674	3.78258578818098	7.96935323517615	0.0461519380739137	8.98732308671637	5.75125475944267	6.18544734263183	56.75	0	2
87	2.74755579385167	7	2.28528453870559	1.37397377423776	1	2.09188690263404	1.85736087905044	6.17019127254895	6.7139820634712	5.11680687564111	5.64733891923956	5.76864943212828	7	1	4.7262261212906	2.92587203257817	3.09886588478462	1.09271339702229	4.62768356826374	4.58637988956745	3.15150914267528	7	1.80372306108052	7.18204930471201	7.61794007559319	1.64731174224005	9.54701553113028	4.88728743453375	10.8587570662253	5.16150183888203	6.68075668453214	7.40198744803683	7.11684289558377	0.0616395766686401	12.0519288224069	-2.16538203298943	-2.0551095923577	7.64959416153909	1.04840476233089	3.38888243873378	3.09180439834491	7.30553527299015	7.5982791010953	7.12001007807515	-0.968760683851353	7.63173720316535	71.5	0	2
88	2.68561719489061	5.15505560753472	7	1	1.66464230860524	7	3.15724299740678	2.64505505785585	3.76102230718958	4.75686173258929	5.25941601572069	2.75832510309546	7	2.83637377877422	1	2.9981503646806	3.71551833655371	2.25553211653005	1	5.4126849609881	5.99657525026822	1.61147950493276	3.40822713537771	8.40324219708896	8.42864840511059	-0.599244143113745	8.15940187209791	4.28612374435205	0.937445637140918	3.24198576914669	9.27590294076925	5.49505387836419	9.72752397498177	-0.592952083327216	0.894649198897473	4.60352323579894	-1.29548482899752	-2.86622597184837	1.63528099399738	7.20596471116825	4.64131350713781	2.24218470781096	3.06619390630414	10.6128299202906	5.8074988684068	8.53966047715835	76.25	0	2
89	1.27409009893084	2.99561581286708	4.87270996523613	4.77971539622008	5.06832617952769	3.22243569806133	1.3699663389175	1	4.1433116642435	5.16239057358118	2.47441139253118	1.45436004790545	5.28949168534015	5.42109452372363	3.59402189366882	1	6.97968933810704	5.91398045095997	2.6211107373495	2.77583435359751	5.49468089902729	6.21622939275915	5.81657792581477	5.86708337168178	5.37631543016012	3.41918301764637	6.39500664712854	-0.0651589823031319	-0.797160517956123	6.43473681844112	6.31100184150583	6.72086921660649	-1.34912779339387	4.81324957087762	2.47764638139125	-5.950376068017	8.0630090505	6.87450359394255	2.06628587044601	4.75012337953121	5.7271338606148	7.38176009100651	9.5275478411437	7.16761062697303	4.24361245524613	-0.144778827554567	85	0	2
90	3.09545101494291	3.84161884499375	5.42816676375439	1.11781974928547	5.51087725318748	1.283961623267	3.14084659093101	5.79869049036653	3.07143077147244	5.41965396942099	3.98231182220213	3.26207162308878	2.84870358375185	6.19751189982124	3.61646977964231	1.28810944727882	6.27537089088996	3.14935336396133	1.10820843298866	6.2325270123327	7	4.58235358189662	7	11.5093335530652	8.02388454095111	0.769856495565867	11.7438419146444	6.57910236427411	11.6065377986771	3.52812473510429	3.78684087067179	5.60586633606039	0.339799796315034	2.65713527888723	0.832633699536657	0.724515438981134	-0.177251834776718	4.99954068698732	-3.34056060174657	0.681722777037793	3.81429024123904	6.94051709936928	9.39441186497957	1.79973329076544	5.72208891705695	11.3145411180009	87.75	0	2
91	1.26533878884055	7	1.316816425969	4.17995344437333	1	2.7376229063733	1.4071364459864	6.85824207128393	3.42231644181255	5.72872237189555	6.17609822960219	1	2.89637757587722	3.09541518236672	4.00056701964201	3.46762702651758	5.40533067138654	5.74231530462673	5.51802930624234	3.56387522932699	5.62259711376699	6.39340174856846	4.01545081897985	10.7416192090902	2.07569166520223	1.05241693675383	6.17485519835982	3.83410029610885	-0.833048222437694	3.7171241997493	7.07981912887698	8.62693933819028	13.2593030602636	6.63626068232179	3.80408115794716	-4.16791689042253	5.32781318896408	5.47679338985303	4.04532091318923	3.00780878189685	4.6115468896826	3.96796313850284	-4.55975291369153	6.82637885120677	4.7488329269192	2.75558384794384	70.5	0	2
92	2.20035503569745	5.19794414676013	7	1.28928133936582	2.18201990642372	6.59262154792945	4.58407225854896	6.40183474765533	3.81075452372147	4.77785564589186	5.61438313683062	1.64741443793099	3.24505481788913	4.6259964606369	1.63491097631162	5.74983811936686	5.19542419461157	3.91070138843684	5.00329000435541	4.97793049008429	3.76131991749171	6.01629548786538	2.0381953125676	9.62539659474338	8.58773335771843	-0.310898167991205	9.45138028251839	5.31587180492718	0.249370265732656	2.32463439102714	7.49379998995632	4.96715103072855	8.44600723916254	-0.724105040098565	-5.71871657921533	6.25561929523149	-0.717277928658773	7.38282722119871	-5.63622472308113	8.0202031193393	0.224780588845972	0.151527957380177	-3.16453135403541	9.97402240212946	5.18994488729017	8.67897603642983	86.25	0	2
93	6.52589494856389	6.04572323902819	5.599310772014	7	5.50790947105487	6.19474920399534	5.1273568114877	4.46082792569764	6.23574951256497	5.86689640110442	5.43543163615606	1	2.69049194258833	3.02522163484325	1.55774682357826	2.15156773749166	7	3.8714517873949	2.48372920723858	4.64414502895138	5.78235516917367	4.4433969886675	6.75750727588602	2.57814882116118	4.317808411423	1.43025040254231	9.53490432198409	4.12217058960145	-0.221762421378768	0.636097537953746	6.29914737985615	2.68863107428296	13.8070499787948	2.46597479221031	-2.782927023188	10.1357066974264	10.004742258369	6.21732337217244	-4.0412972981071	4.76940430596065	0.158047348859958	2.50723646947384	-0.856851726215292	6.23995823188852	10.1079128303737	11.433826814024	83	0	2
94	1.58400586638478	3.90750424564299	6.42429488737079	2.55393159433726	5.88533816316462	2.02055642486819	2.53558375020922	4.17082971386519	3.45993482884701	5.98518575038493	2.81918265641758	5.46048430799076	4.39660944227594	5.98790208578312	4.19952394955607	2.95563474231372	5.56155553762954	1.06366690384613	3.56434954119678	2.39960234000346	1.27255272366438	4.85867438251925	2.83646765120538	2.25932424479862	7.04873982604904	4.74780107347519	8.06930965096528	3.62231412043112	3.73925874684402	2.61281415806205	8.27242829389391	8.88341228894445	5.43473220894738	7.99401671895484	-0.20574880679217	-6.20084519701771	-2.63028077638236	2.05794325066976	4.99532603545903	3.91186720734043	3.44139337973683	8.99420745505554	-0.19445540593411	-0.894023800374576	7.53077624589537	6.18669202904092	63.75	0	2
95	7	2.82791412021508	5.90635836226918	2.63689275910511	4.17110460397947	3.48481164272742	2.18181663394807	3.81118078755437	4.84028849537809	5.0357371505495	5.91470032306987	4.94734804991405	4.33339634205992	4.55590921167719	1.59839998414524	2.8387116633061	2.04674659809236	7	1	2.75568881701721	6.25452795958498	1.85096005930456	2.62809956789319	4.75006430286917	4.57784423684575	-0.774595965307018	7.13440255377107	3.81593843585015	7.38186704856456	9.42541217087876	8.39803128964531	10.783787122833	12.9681141974181	10.7506388324513	-0.846030963018148	8.18966577616836	-0.64133360481155	1.64237818698551	1.89788478268486	12.3162335618381	7.00095813135026	3.3238052918675	-2.9828753789602	11.2078387694075	2.68186931882166	2.01541887111185	84.5	0	2
96	3.67550820107482	3.93573341239494	5.82934987133214	5.38195583066302	3.94866046146999	2.87502936654117	6.77172295209662	6.45286138745711	1.26597299434686	6.00838195658486	4.2783605275627	1	6.05248181938763	2.35546375978871	3.20391506990305	2.94567783814896	5.73800377082133	4.36782807035773	4.33828504710998	3.96882680844344	3.74133547983237	4.69221500753772	3.43930519835637	5.04921643032592	3.52844347059384	0.389271047006422	7.73215019660725	4.45253400381774	-0.108121639100081	3.01438752755049	6.7360349164348	10.1788025284589	11.0640035351023	11.5660112910593	3.99681306905043	-3.39753434155914	2.44111875930622	5.18429508783615	-1.33879293026358	1.56282515155049	5.87068385517761	5.73492182645943	3.05832500015187	9.42464983038493	-3.44208049678316	1.05123658831076	77.25	0	2
97	5.10657613114542	7	6.8930279031724	7	6.9348922403782	3.72204256543089	1.58056947155272	7	3.76513095758159	7	5.02208570053902	7	7	6.64222824098817	4.67225763696584	3.48685403806709	4.88637607160453	4.76891440234791	4.97563202446327	4.46227246160087	1	2.94836272193279	2.50007951135665	2.76929834123717	5.64183494700233	1.6927266404451	8.63258738151216	6.50885472565783	3.0441851530357	2.78342093173035	8.17204083637043	6.92577646799909	5.40008203914252	1.26566733832756	-5.49172390158382	1.82453512510397	-0.364501600356898	3.3064858146903	-1.18849904794327	-2.00743926490579	-0.509946527549193	5.40246335587108	1.00446291813641	9.65680492600165	-5.46252534879637	5.41413442373396	64	0	2
98	5.4157113023921	4.28481053693268	7	3.50920473919661	4.70284105252489	3.28055585765251	1.06001588018274	3.17675851917646	5.94176188092467	6.55299699227238	4.20599547356905	1	2.41438155432477	6.61473036965392	4.18190062613732	4.14052697442701	1.34065921753899	2.06268352827612	2.56858246716745	5.92762550475484	2.80803424103381	2.94993041124552	2.05229394534699	5.68507190765412	5.20178834564276	-2.77389792328381	8.85942508043808	3.5849024911305	-0.781618495233148	10.7248817168998	7.48486104990484	4.10122263091436	-1.41402594793931	5.0238567224757	2.86815545039982	-5.78104305020944	0.294582059899067	11.5449550121064	0.738269963971183	4.10475000606617	-1.16047516553108	2.29515391435427	5.42932743676021	4.51519223368943	7.00240002201595	7.07493530601438	67.75	0	2
99	5.95157565741531	7	4.69752201574997	5.63834568655178	6.63681964518811	4.52081593673677	5.09901116485454	5.24561173096321	1.61206309514539	6.84835833918751	3.63479410284591	2.42315403501337	6.10631424693427	6.88023734905666	6.32885199319496	2.46071272702813	7	3.54132925046366	2.71345338325574	3.37507035949553	1.06335807073832	1.91350835818603	1.21368026053257	11.7521313357306	1.68302757458428	10.4594549626786	3.06832047906518	5.32462436122836	6.60821867921267	2.03908713961951	-2.01248607411028	2.71377501399045	6.65617994225636	5.42779967436481	-0.781338800038895	0.136419449316899	1.01564571810512	2.10965246770477	5.86275428229387	8.78876881556419	1.07263393560206	2.75527160771417	7.98226024260271	-6.52985183489282	5.38038855594422	2.58859869246743	97	1	2
100	4.97887060162944	4.41819693307083	1	3.66885180331511	4.99639398028735	4.89488335315266	2.94583742776935	2.78990081698922	4.99124300681118	4.86734313850045	4.62001410151057	4.84339436370209	3.26465333691374	4.02495568810325	6.84099224001216	3.5184688643019	2.22971135876583	2.90395253894948	5.0901923382769	1.64037695065071	1.22479186810857	2.66615769643222	4.34742940703487	7.73278838921555	6.65363671930852	6.22263790013346	-3.3191874299393	2.50397515783105	0.970937340731974	8.28137681016217	7.21295345056756	5.62960175665015	1.53846637825583	3.44832141479714	9.41363583057151	8.42650302307487	3.16717738495091	7.0447648996909	-2.32953317815548	2.05213069915823	2.92610188247241	5.35423542775764	2.5731981618233	10.9997185210492	6.81683722089158	1.58004880393685	89.75	1	2
101	2.44617702370791	1.891966714556	3.64636125892835	3.70607089020858	4.42146616434226	1.58043089183302	3.14216448055681	4.02133096808929	3.20531680304219	4.61987827200372	7	6.89377066179596	7	7	2.1409378727356	2.91122265957555	1	2.02666540648467	1.71916877492664	4.43617033202009	5.79702932689062	2.8498908079868	2.39869470128869	11.8431895087381	2.7939413100378	9.8638486264372	-1.3495869073785	4.53463963780279	6.41414875265644	4.92700884741807	-1.84530591342204	6.78713058064542	11.4890657471362	11.682131972538	0.749973133676602	2.50105425008955	0.623595385227203	4.82016624600853	7.84204541129285	5.95919010660753	4.44616222623546	2.37188544773812	-3.24545460382738	7.98191918731346	4.68094651293396	5.33850138421209	84.5	1	2
102	5.92124018845282	3.16217647047068	2.27897622821099	7	4.22293126703614	1.90319555058021	3.58319730390983	6.20889180302611	4.4693693601784	5.44530699511573	6.30485697456963	5.06437542766619	3.54447198008174	6.29084680591363	5.85558545858204	1.47186323358454	1.71363039670361	3.36743749553084	5.74768720038965	3.84942034697807	3.42998256199894	1.61450237832279	5.41056845918312	3.14394385924212	7.22964137316138	12.332883360967	3.94631985110189	3.50298025951142	-1.659072386177	3.99560207102623	10.0999629982418	4.23795672692605	1.34502931524571	4.42359757522224	-0.179863417035711	8.34801384837239	-0.236670010391497	1.32923466014506	-2.15302113134381	3.45061914705324	9.7758970859729	0.862689962348862	8.02944409520835	10.5137344875474	3.17024000733025	0.995933100382362	96.25	1	2
103	6.63092865824152	3.01064939783462	2.47510569999056	6.23957399547637	5.84062564343803	1.88983033818745	1.46541428029407	3.47779978815943	6.36449895475748	5.10111207321042	6.95128601820219	1.59295994115987	6.93236691026876	7	4.1939172247849	2.59504240811072	1.52030791770872	4.98052349682158	2.18234039988848	1	1.03400251511793	1.23157830539169	1	13.8668083077719	2.31047052953176	10.7584587707253	6.03640597393002	7.7460604320574	2.99899401442888	5.31135197235292	7.13515528064084	9.68427295337749	8.1770461389093	6.98133899810141	6.82369741160417	10.5644105832154	-3.04393965294308	10.8963309213942	4.6710258536754	7.52388873422097	-2.07320307603788	2.87573108399061	6.02695393994209	6.37474641441641	0.156857573463178	8.97020663877899	79	1	2
104	4.63430655613786	6.05917847243598	2.92532643974152	6.31172236554594	6.66100520700834	1.3328820363427	5.38862807224732	4.07950929935229	5.77856547551565	6.84103388085146	6.23005046747334	3.13421347270663	2.29944134998035	5.3671369819991	4.29825367800511	2.30837163576706	1	3.91253036610394	5.29919432575234	3.12551037343323	2.43266517164237	3.44775521700644	2.01377617743245	7.8939781840645	4.52746568533994	8.88912491502648	1.4125001983845	4.27945751085902	8.78901613812157	5.89868190886235	3.20673466740762	7.01585981415518	3.14771114441444	5.05222665371742	-3.55855593734558	5.76682655278014	-3.07889886952056	2.59836463050774	1.44544040269772	0.745562311468918	2.57491710980869	5.11549642700174	6.85786130198369	9.73176822724488	2.16241248518176	-1.55339654537845	93.75	1	2
105	4.54957952274698	5.86215943983066	1.27480438432125	3.59823095832131	6.59104750018999	6.3026815879127	4.72677753668375	2.02100590548496	5.55792364162034	5.45633526787311	1	3.82762737957545	4.04033462910996	7	2.78510072731819	3.63868608194731	1.30122403438901	4.440639377938	6.65357745792143	1.23431134342165	1.95673355140741	4.19121612949585	3.82278059968732	2.0104202471688	1.79830853919975	8.98569625884799	4.57503151625426	0.292184895498799	2.41015387394384	1.03201308599239	2.99386261879621	11.8307399405311	3.37325928128155	1.74047459142737	-3.50339105880367	-3.01656460466965	-1.96544805617816	3.05580610850333	3.72956435051764	6.46458635409805	4.06450981938692	3.3116350161434	7.72766552538611	9.8169867744809	3.52938876441781	7.08352897486061	114.5	1	2
106	7	4.44888861945052	1	7	7	3.81706828006151	2.25930270510876	4.71385781642053	5.1024725471265	5.1910421433481	5.98395948395158	4.24176756281906	5.11761916587505	6.42530252191685	1.44064588646849	2.266834750718	1.9611751405081	2.98766235406074	5.71961246737608	2.12931586489387	3.05503912198816	4.06631843929528	6.03142962120018	6.05609524389174	1.75357170125446	11.0167055634547	5.38559343352783	2.05912883228015	-3.82804271866436	5.59203493302773	5.13470932129735	11.8421844287126	7.10737331686346	4.96937652204428	4.26562022691584	-5.88229782807701	-0.172195505986026	4.91417543942305	-4.77151752617725	-0.0900100201310248	2.28648130594607	8.22997679553366	0.722378865555632	15.8470049152063	2.21490967221161	5.10249218084131	109.25	1	2
107	5.51841284811796	3.06996082285183	5.73051079448942	7	3.55086345517171	5.82791134387826	5.60930449432322	5.73709199468982	2.13456282975693	2.8804171756325	6.70855843327274	1.0748174418285	4.16315936866572	6.62816729267009	1.28436609619466	2.98532962952657	5.871083583799	1	1.98051840284217	6.42515719524514	4.11480670836778	5.79919922220174	5.61564645181847	7.29647707022202	7.22621776235556	10.7013447670667	2.09016002453269	5.69336871569848	6.89872397782841	2.29739346889054	7.17864287510532	5.57804026525592	10.7421296809016	8.39899836658833	0.368562625345354	1.89187937719382	1.29175239443621	0.491657244525416	9.01078122175286	0.630491753754029	8.55102002831033	2.36116588385957	2.01038809992415	0.40166748020591	5.03914494754347	2.23281927881743	100	1	2
108	5.30178449235401	2.98956999989456	3.74850821941114	6.92413518725109	5.75195108149336	6.11251672751584	1.83402081774953	2.94174492925879	4.23858397285089	4.03661284777306	3.7805726845871	6.41355552117337	5.88822083178893	7	6.64124699828228	5.55893854224881	1.65019728297836	1.87956398516819	1.30324585908624	2.02064604539642	1.17112753035141	2.81225849122583	4.86279454753191	13.3975908897459	-2.20719625680945	10.7983744323993	7.49334594231639	6.69060336918488	-0.79474384531705	3.41902102715405	9.19956503287633	12.2214712106142	0.912334551121771	2.20822580045995	-2.50097794538799	7.26395573518891	-0.0549982857273284	0.681927075682742	5.3023671319092	3.02148423783139	-0.307603715130303	3.75485910673159	13.1837678978369	4.6268410566651	4.16066079484464	0.177714476225058	86.75	1	2
109	5.14899281579818	7	5.19495140590658	4.96949347659462	6.58397912974739	4.3791796555993	5.14228723911698	5.68448637813357	3.74702721963876	6.46186556855019	6.98482884116236	6.63556524946126	4.96720945632644	6.20438556633871	1	1	7	3.63140748012699	2.85749450701015	3.40811533547622	1.56542847875044	6.56353429560651	4.12364249743837	12.4536799339841	1.65866690088126	10.7551623138986	3.1894568415764	6.40094582001737	6.60796985604141	1.69183002895741	5.31643030430199	3.49741209478738	6.59176065718823	8.05651781546359	10.5261400824278	0.286369974027461	8.10344055003158	2.29471529028828	5.46013218056615	5.42005051731821	-0.542935617921837	3.20738714265377	8.71081529182893	-6.01075381502765	4.28015474532293	1.5144705815069	108.5	1	2
110	6.81558168113159	6.93480859124146	2.91249541240852	2.05533060831583	3.12297001457645	7	3.58090204893924	4.89609458903326	1.57878270529519	6.9511966278501	6.84728577468529	3.00771702409926	2.65756878999149	5.05616656961305	6.77693200232728	4.06358628943504	2.28218092868682	1.81971990145559	5.27063799199002	5.4373870234929	2.35697337744842	1.35824399400184	4.17411312515191	12.0170712257025	1.01249837804957	14.3023213831441	1.95262918804169	7.88638038932761	0.110310742699934	3.26780750511746	5.03315235968424	6.34515110852313	3.29916056037639	3.13631939678485	-7.73730235545804	6.36256026748171	-1.43060149038966	3.74442243407201	5.17909357590408	2.50645415087885	0.010727245581669	8.73398827368031	7.61722847430142	-2.31369797275396	0.88029392155727	1.41751880333116	79.25	1	2
111	5.06120739000673	4.05593128607052	2.09765947974658	3.08071432551609	7	6.18642070595046	6.19556382178428	3.41300033102233	5.88426907280967	5.21373127067462	6.29943623748337	2.16805210928125	6.8080334789384	3.12184455135423	7	3.87868067554488	4.49921639097405	3.52182576620894	2.1237336072255	2.03016689336695	4.2708832621714	5.57802173560272	2.54203274494006	7.25851361735572	3.76162182334911	9.08984898101642	2.41798358274864	5.69567333685601	-1.12399416383506	10.0225306587722	6.91272202926628	7.19787663788815	3.049016698998	8.28808156196995	-1.84246915090405	4.18383438335717	-0.273039779029976	4.27746905006989	0.777313742881214	6.43943750828641	7.0979788038868	6.62020040533166	11.6025148885555	11.5035730887804	2.57392065468519	1.66010390418811	89	1	2
112	5.3486888812666	5.60441973347441	1.84417659675215	5.7912261444703	5.92949788445306	1.12476238451627	1.1771653672173	4.39033614876878	1.5605381148413	7	4.68330757129382	4.71696189467554	1	1.70582697093324	1.82393315670269	2.54004780162168	1	3.08862530797737	5.72267612584107	3.05577172300412	4.07615030989551	1.31318704179475	5.51694431667755	8.31025848120519	-3.19939583733499	9.99934686137534	2.93865623212833	6.00865960979539	1.84674114203063	3.24695346443841	4.791537660969	9.29206151480582	3.78711207240973	9.50125440195573	6.53956310502712	-3.85026797345326	4.97960293434958	2.6290773569605	-2.06867312904364	0.769279582996886	4.60767136249394	4.5730887094106	-1.65110337441148	10.9075589964114	6.20294618854019	10.0448739530801	93.75	1	2
113	5.18244119190412	3.94858619001558	1.52872310800707	4.36970399973146	4.56665886272064	3.62709967081273	5.27365746912842	3.71163306352631	2.95510015134092	4.74545483959841	5.30772660788754	4.674981688032	4.25275587252462	6.11337965679211	3.32926838771557	1	2.39222206871346	5.02083382047774	5.6901721880845	3.33821156174064	2.09359813142774	1.82892236370462	1.83394346860212	7.89681971174398	6.86793455436032	8.25223880307028	-4.91650773423243	3.22508238071449	8.6072368999594	1.63768165952856	7.03785996990593	8.62951331000636	6.63823800639709	8.79398146801425	5.03620970155959	8.63474955459642	11.0676009325886	-0.124736715282607	3.72403273758598	5.835004022192	5.40862777350696	8.54559469641465	7.82717456687578	-0.668855486987929	5.60704369626553	10.972337002466	106.5	1	2
114	7	5.79068162920178	2.5415491651682	6.60963310222708	5.23555901183307	4.99238164102405	1.31551369700887	5.4888598269351	4.42467563799966	5.19957376507365	4.49512079696643	6.75290734839017	4.2371344226155	6.43834324157699	3.36430551062794	1.17549218988989	4.74330617281714	1.44359620415712	2.92850545950903	3.96054650994916	6.13945915608394	5.04128342282573	4.46104413235516	6.37679376861254	1.78174350457303	14.7055220804647	4.84268516743305	6.20884359217113	-0.519337187144215	6.48466536201775	6.17218217266454	6.37746294933288	6.13502181146555	0.178846896614235	2.19831525063495	5.79399105563629	-3.62712791580221	5.75918954172491	9.3697333118584	3.70068056262751	3.47634331786765	4.50497053888298	7.09037625368523	7.71224867655849	4.36761836081083	0.864424328808925	95.25	1	2
115	3.33445362487015	5.46522492065921	1.45562862266487	1.88903261246449	4.47109499257637	4.96359291449934	1.56730385626556	4.81853065641265	4.46389277849113	5.94177817299745	2.57900506844438	1.75482291700957	5.82696025581961	5.24925117825203	1.49271894142305	1	1	1.90378295083742	3.07698780653204	4.54642280643416	3.58462393967865	6.01612113095672	6.84990204394814	8.29966917789731	3.10340189887474	9.79881576401938	0.944097457866749	0.0966054088748695	-0.00989760245516183	6.15721200460488	4.88542547522181	10.0405697004782	2.54940992388245	3.54488481905616	2.89934700720876	-5.09343266014816	3.97818561274419	7.83765650299342	8.58501303625635	0.16515163218093	5.57091845343583	7.12360963591706	9.33200318357225	7.61774702622881	7.86853045470505	6.05700365060251	97	1	2
116	5.12714772416534	4.30250162124351	1.13410284481783	2.66590839047124	5.18803380834029	3.1885410049788	2.19111431622841	3.93066126898227	6.22144860400796	4.51438696705895	2.65709574677967	5.52627833283464	1.46720319031667	2.88420111427148	2.42914643483769	3.3540243641271	1	3.07843129886853	4.74234983099417	1.99764931411084	1	4.90421795037673	3.85926228755871	8.20788359911272	5.66482939093195	6.02167128207094	-2.70870138054237	1.53864183937588	-0.788836410347574	8.0714815922247	7.46621222637145	5.77203968954485	1.66153831261824	5.2144831788808	1.19879445394591	8.2049818395953	1.75035296966261	6.71339280340246	-2.23056430952445	1.56073981141233	2.40195188223995	6.27148049778339	1.05364324811656	11.4411547225219	6.57843941616117	1.17395544740784	92.75	1	2
117	5.61358214141965	5.34526021171283	1	4.44917904115892	6.80396695122008	5.64290046239638	2.48280859674272	7	3.6670646502035	2.38918355510085	4.11092335546656	1.67255136489575	4.75923310227564	6.65479799649199	4.67675915718741	1.82061501333415	1	1	4.4973918379007	4.6870565417974	1	3.885945648162	7	4.48443934532888	-0.771236585160804	8.95081832770443	1.94946355856958	5.50136166622409	6.74195481474664	1.02702179724575	3.06807081161974	10.1576708321015	2.48443646880155	1.23326318583136	10.7713118713179	1.95129602357588	-0.686622174013295	5.52124326793988	-0.143083070265132	0.157002932720586	6.08506212881734	2.18919643342784	1.1011993223379	8.0815595582971	8.15419057981613	5.46194087403532	103.5	1	2
118	3.87136785271263	5.56926518841817	1.65730677071846	1.64353390977051	4.1262595915777	4.62239996289389	3.13184247232872	1.06239895769459	4.4156140678868	3.82583478140234	2.51435719735346	2.07733600534818	5.88372049569164	4.87601429286366	1	1.82292355626587	1.36640411127847	5.65837609349115	2.57224559706723	2.54715877516428	4.57191960249442	5.98674937952063	7	8.18068506680108	2.27598092967732	11.8930697529232	0.950766910417954	0.300588442152036	-2.5329020965711	9.3438216022842	5.26750593843477	10.3355338073384	2.10618456331094	4.27195246960118	2.34934463674994	3.94380087050767	8.56370895871709	3.38347615179515	7.62833574588349	-1.2249538821609	1.84551385202051	6.51085433837304	-3.00563299361787	7.98603838754301	4.25510053495303	-0.679894361296826	80.25	1	2
119	5.49635069437925	4.96550744120267	1.56634945093558	5.37145492787805	5.43320456177421	1.80776749567654	1.48687513665142	3.97921811345087	1.88412249699315	6.58558714582571	5.44026012477229	5.27254870042135	4.68215700144667	6.82262605748585	1.42495966837756	2.97909016720271	5.06595791820588	6.49053347202176	4.66635938880398	2.41862084797831	3.71150553721223	1	5.91231022126919	9.00925481659426	-2.2931602763719	9.63209731439129	2.43466049133021	4.52473869679694	0.995209405974495	2.97408023172743	4.96151951182654	9.35098415323481	3.46754796824587	9.62045714104936	5.97787161615694	-4.40844935831387	3.83065994608428	0.452876911195854	-1.14030030632153	1.46207591043598	4.42395850588126	8.21683541173414	-1.48762336889265	3.32904186680564	9.50030726047086	9.58051732384341	97	1	2
120	5.53026567462888	4.63675674119463	1.09057006380934	4.6541960012987	6.57846513842748	4.05468102358682	2.63679412258348	7	3.44122857259064	6.74239845375135	4.29283314329886	1.04024760079288	3.29869871376319	6.4987974547795	4.66703065736018	1	5.05607581064437	4.94251551083278	4.3306954646925	6.82867382897878	1.3121644099283	4.14725502087066	6.99400519743228	4.19652889273339	-1.74619357506239	8.40826879959948	3.21186589407967	4.68789098039082	7.0633164474704	1.58999684662138	2.93726142860535	11.5322712893973	8.118856970724	7.1055482340255	9.42045832967234	2.23592639883853	-0.826054448694319	6.864769712614	1.24068450784318	-1.89142519156552	7.7244304373894	2.81751083301873	1.53702210768994	8.91221212604005	8.22181218065681	5.83783217119338	97.75	1	2
121	6.53247276102578	6.13981036995354	1.16901146451834	4.41523647704425	6.14520634995376	2.22949317210594	1	3.37661228301324	3.63182055888106	6.42870991000281	3.89628570881651	1.45423671782227	6.43487825169494	5.20465762210478	2.58274476517277	2.41812528737681	6.6467472062002	3.42540950993265	4.80089231227021	7	3.08491506164216	2.63931928367947	5.36550635295767	5.37659487781621	-0.488117051689092	9.83113279529816	2.66743011333339	5.78710260135971	1.90803857701797	8.21957224289156	2.36210096930797	8.32542424342567	5.42884493349358	2.58327872309764	0.754957501480447	-5.29151324534593	2.78905939095432	1.55943180323958	0.604561098730505	11.2111574873226	0.28662350959301	5.61585071999424	3.91288519765474	9.9538928551834	5.49175235786334	8.89846337610804	87.5	1	2
122	4.4792613024714	1.56609367977489	3.56988443208866	6.53597598616484	6.37968662637826	7	3.47194297756358	4.84139939425149	2.59825312300186	6.50277772379698	6.58002019049156	1.94635498488729	1.94019647959692	5.7492599624788	3.50722515890486	3.00751273348431	6.08596211653712	4.20327191023765	4.5280749651699	2.1356426304377	2.23189147576472	4.06120022680575	2.24937199258403	3.31353336750197	5.35546394614262	10.2960462674158	2.81673707268346	7.23887606919909	10.1384591896416	5.39911642470044	3.05980692800406	5.88686963303811	1.32184150797405	0.0676859315746325	-2.78661199677004	6.06254381585401	-0.978648518869523	0.248438041650683	-3.54238835547231	3.28170468230053	7.78538589874701	7.23248057309385	4.62102439166833	9.71321379389424	-0.0734405137345715	3.49897360954007	91.25	1	2
123	2.98753227817125	7	2.38293737551906	2.50309245319067	4.11243157439092	3.88258660790599	2.30217303539343	5.02637438053788	2.9494854513637	6.89210987620162	5.23593429568728	1.61580090360784	5.13854193124767	2.88180728788459	2.99846559481095	3.2881416101517	1.5550346365274	4.03948774406427	6.38641069910441	2.98463630464649	4.88739906806351	3.42035727967479	6.19315846281313	8.19084749561175	1.98453706341783	12.9235881399251	0.237445360507882	0.86651562419353	0.497437789734892	7.74818067770545	4.39806657618785	7.73048117852495	4.95841471013215	7.38197055913344	3.59943456608683	-3.01658864581354	0.516805469138609	6.73407553174495	0.0204384168795974	-0.131524898764306	5.08973529222582	5.72987768156999	8.3416144351071	8.67230378661625	5.76622066534711	1.75979873831571	103	1	2
124	6.38300181196222	5.0311109158679	1	4.43909413308723	6.5397138493038	2.41632907413038	1.54861845626392	5.33461391878558	3.94976377829445	7	3.73373805087325	2.25771446600245	1.98036899601547	5.76476278324465	2.2630800367406	1.43664587208986	5.50974662831417	4.94394003178919	3.23799019329878	7	2.97628079147153	7	3.23713567880327	7.6342920631517	-0.759591878562389	10.1371403406678	3.02626679572276	5.48010069358016	1.73160222755501	2.83502160575653	8.72907297827392	7.68213574619876	5.32928503437654	1.87165376074402	-4.08350937479411	-1.36681285179949	8.40953261161411	1.01987648759512	-2.56936850392644	10.9650988690766	1.05252745672028	6.04525009741901	4.1509011148293	9.63344805705796	4.89930123886667	8.73554725017851	99.75	1	2
125	3.69744742767008	5.23338701517763	2.44935817471403	5.57885731686268	6.06452595866907	1	4.42113080414576	3.02187236635813	5.98066554785805	6.67584445481751	1.69616746605523	3.19983527038771	1.20768422493696	4.72453940531081	5.57550812373102	1	4.92545372416458	4.03704404591459	5.24029029712236	1.57999976820349	3.4633293041231	6.33463547106982	3.00876268183444	7.80680817973326	3.99662538520686	8.87219930806108	2.23197290538015	4.28556731581092	8.3997453887189	8.280890003284	3.55802568506327	8.88765313023046	2.96468579818566	4.82865769158367	9.39849914430531	6.27772088924846	0.890164848733969	8.53250093952247	1.8088402609584	1.06530404996929	2.26707806907421	2.67767960085426	6.004756256747	11.6634667412393	2.53028503188587	-1.0277181672764	79.5	1	2
126	5.3306731173051	6.60045393049783	1.68681188032347	5.95151842414189	4.14568253235599	2.59895944599182	1.90272994941399	3.80905426530057	3.90336130080062	5.85306843180118	4.39815338541205	2.68051034158848	4.58401175967056	2.30855078783465	1.79224179297105	3.57099097917104	6.13539300452781	5.61518381560342	2.56877715313202	1.83998504987518	1.77325767625698	5.82777320477124	6.98119313990731	9.21103320129273	-2.44039454321625	9.03617557218218	4.59224771149806	7.49014520949369	3.42336153635957	3.17487035120661	3.51641426789873	5.55464187318537	4.95181302530121	9.96902661677602	8.90400957797072	0.412994900753242	-1.57325494715509	4.03995950335218	-1.64210245928141	-1.21946639485725	6.89174892361323	4.48665132680142	-1.10790547813514	9.14119014105276	6.02433633092669	8.63421223431511	87.25	1	2
127	2.97975686480934	3.46340490699828	2.6734631257793	4.5344198267371	4.2980691763429	1	2.52927392828781	3.37296128087476	4.33373605729528	5.93318773535376	6.28035005450796	6.39888955105115	6.98152557226093	3.03838786441369	2.93690045502218	3.15972717068698	6.29278497862109	1.66783949631794	1.16098874275146	4.63734261020669	6.79191005109362	5.8380253418539	4.07385149277876	11.4408221199159	3.27430733580676	10.7964744961683	-3.27513271947731	4.64028988396083	-0.671618590607641	5.40567366463396	-0.90506522915088	6.93387522107044	11.1716085084292	1.48550299045183	2.86873611230248	5.10768971203739	10.7585835509232	8.28207982470728	6.86150395485372	3.47062890523016	2.77698202185246	3.12102307473962	-0.30883736450456	7.17774701416601	5.01536809339404	0.0880955034072364	85	1	2
128	6.55884438774038	4.73796516957991	2.6236526147923	5.36745244386743	3.42183037020801	1.48042482233584	3.23939423837754	2.89270583962433	1.8049305236764	4.89757175149036	3.58965243726821	1.76175738016512	2.17221104318134	5.25465005573056	4.5375775893178	1.85062172311419	4.20498765323382	4.88743646366163	6.9194386717336	3.86425921544466	2.33496373485195	3.30703985900595	6.37573048262327	2.60769058916472	0.841606091087227	6.44557260335394	1.33053154654772	3.9170206375841	-0.355863767703438	1.7513805861564	6.90229785910508	9.43861980091178	2.30000889724039	7.62005498386473	1.24053742198144	3.70977480522937	0.00535854815614323	4.32298679168968	7.4949329364601	5.86603208479147	2.63790303016936	6.56924047974134	0.225580617405412	10.1177192946453	4.34471198581462	2.16417710498145	95.75	1	2
129	6.70770939151034	5.50663714432331	1	6.22536132247579	6.84411249808907	5.79800965938827	5.02708147612864	6.55726334194054	1.70142687904753	6.16549293065074	3.52639292735814	6.33049517564288	3.32827040731084	5.72610373041991	3.33728308388211	2.42274713673301	4.66723318940816	1.94666791021271	4.63736119228496	4.90138044820361	1.01057611459448	2.07229896606893	7	7.39720505963646	0.100857480041428	10.0468985585541	4.05875031441559	5.5618443344832	-0.866840950465097	1.66758305916844	7.62156435899569	5.61876027918222	2.80842305253761	1.76339869060573	10.5917197461658	1.26226954562414	-1.23416280198295	0.724237740125967	0.678267880973593	-1.32715605219106	10.5902562541357	5.60405219426376	6.18492696366437	8.69018371756615	2.87746623807031	0.747072049574661	83.5	1	2
130	4.60060990993092	1.03444151408734	3.96236275380284	6.73730924394636	7	6.24333467495671	3.02489646666068	4.1765349229513	6.06162220369747	5.8554950809975	5.80692961276675	6.15635064386412	5.69127176959308	1.08912480502894	5.04012896660704	2.95620698304544	6.45600933896664	4.63010956753371	4.07194389749337	2.68386211114271	4.10324714334024	4.04265836061039	3.73735816723793	4.28454543280833	5.8299217833615	11.9527557300876	2.8322307901534	8.50138302647247	4.2916587978005	5.83742210066346	2.66497643130394	6.19888720093109	1.09814363000225	1.45306516342538	-4.03162392696031	7.43443918933616	-0.766961775987557	1.24876756422224	-4.06486122364846	2.32570665440991	-0.373861705752678	2.4611935975163	5.98983971844453	10.2277432533047	-0.638587501008648	8.90059399358734	93.25	1	2
131	5.38338547204772	3.57997020650794	1.69260626682855	3.99576960371065	2.15982447915801	6.35602475895539	2.02427897908203	5.40245283135257	5.43560289088535	5.72454850108663	5.11405454851386	2.43445480905333	5.94687616469813	6.00056326188735	6.66009279877969	4.65025296665479	5.50725641705491	4.76552383532733	6.69239180132942	5.23658923846539	5.0772237096478	6.22937343171836	4.95490900714079	3.73396548037726	2.73791094096979	1.35379559861609	-1.61743337108924	6.0297527280202	5.6836731218545	4.96492028063492	9.86351642358022	8.01017525920139	12.0599854976254	4.47544122980684	-3.94371572863157	7.88834341783255	7.51383490441941	2.47045183357503	1.25506301826883	4.61562030186797	0.975232243288207	-1.0170926546461	7.55067603786957	11.0962190961992	7.30045306077988	0.777078450741998	92	1	2
132	5.4165742859322	3.09160746324552	2.84878655701263	7	3.99213141123302	2.53070682858593	3.73430464503024	1.01957498957753	2.05708900062069	6.67419643745755	3.78215598464908	2.10046277207353	3.22327858175202	6.37153640959779	3.03512275795606	1.31772733411925	1.99647395296858	3.89464390304089	5.26476613290734	5.37717660075168	1.52599314566136	2.47124899175939	5.62852745450842	4.11520148109255	6.16424906656685	13.4357106422173	1.7832765200925	4.87666820319388	8.24732173622627	8.03285746593287	7.2585955223014	7.58757990955474	8.91853775473055	8.60121467620779	-5.75750804735363	2.06779273385158	12.9599179039642	4.19680472420604	-2.328548695077	2.98761927512423	6.25550630981545	9.10689859922011	4.16356895913972	2.70992958398129	4.7333176464481	5.91226678050496	95.75	1	2
133	5.80325699283793	5.97902107541702	2.83840601633633	4.89594569302614	7	5.37290647070839	3.04319840339652	6.58099384059501	2.96784672714564	3.67095806804229	7	2.42595786239299	4.81460752001991	3.88078665153478	3.66825134700724	2.21096198285139	6.30565277555362	2.1725652069481	3.97731218600405	5.79909619274215	1.58543494396063	2.37526912554022	2.56368590410302	8.86592173776338	5.52991776488862	8.67315149025291	2.21159636443184	6.32127265136771	7.42147046208166	3.19919400321419	1.87540435326262	4.45480163537448	4.8015670733972	7.04030125776354	2.92655746160037	-0.0903769456629623	0.0368223335538388	0.324236883186397	3.13497762171985	8.57625022566661	-4.17381323957309	7.35271631529188	10.330456963389	8.8563979994586	6.09997652949965	7.5364853031559	79.5	1	2
134	5.43232468809115	5.69342540580212	2.13397644990625	6.08301887973921	5.70077742298214	2.4784936324199	4.33866363616939	5.37049339973767	5.26414811738377	5.97550523737054	4.80175274176459	2.62634298689896	4.9454868874341	7	1.67681439510093	2.00320708569586	2.27523500520871	3.55353880126638	5.11110051312459	2.93446970649994	4.18425502799815	3.02335928727693	6.97669845126031	8.42895279064242	-2.01499804621553	9.01865344045246	2.81491232865163	5.77631737609677	1.18460443550095	2.33934570884432	7.47132632015992	9.27706625035318	8.0139160322051	8.87665104295044	-3.10091904012633	-5.1401443805194	7.93927780483068	0.586756950737066	8.31067515827919	3.50963326819521	1.86027903870558	8.86726236780919	-1.92866442911731	3.60515319466793	9.2318467995776	10.0036022177639	94.25	1	2
135	7	4.94206023943731	2.69295367024429	4.81619298948352	3.79874180946106	2.82703338249115	1.85282836565734	3.57669823265932	4.80608012699959	5.21633134073527	5.68694108441143	1.2165266862368	1.09300875137518	6.59380495216251	6.01068021622841	2.27740560094261	2.99613353189225	5.13474198388237	5.89348058809229	5.3108851343466	7	5.50618798699587	2.41331758831196	2.35823819835463	1.7624221844124	6.96469168116607	2.95465925128071	4.13105051923154	4.63851309216398	1.36137829046798	6.35930689202913	4.09998422100459	0.897794480073249	8.86566177689108	-5.80314961499906	-4.45487940782662	13.1616368945073	3.59052851243376	9.72469063570358	1.62168020429696	6.12600991668024	7.56043344574563	10.1984873178648	8.77983668819621	3.43218214842688	4.61341873060138	84	1	2
136	6.55612183163958	6.3366238203033	2.6323111144564	6.8023450512518	4.99117859233558	4.51767215183156	2.81526490636048	4.13946295859875	3.04657361827322	4.53066828161291	5.35707413926361	3.39496301611924	4.00142258399036	4.19686052315659	3.60421331751067	4.15332850780091	7	1.03059476802637	6.21085910966426	5.7939394965575	1.58985842547232	6.86933806915475	4.37798505624636	5.46399158710412	2.36014825613758	14.4498951398644	6.14901988266835	6.18761651299907	1.7132107332891	10.9598467519377	5.30910419284102	6.61072783017868	7.70941915447764	-1.40597852758152	-2.03269484492197	-0.369391561088575	8.06355330621297	5.54283979611673	0.739001118683693	13.3838600444291	-0.752562933199792	6.50565648487569	6.89422462630139	7.68431125276406	-2.81958130115934	5.15777317527559	89.75	1	2
137	5.87551690067699	6.53365565347399	1.91906530821292	6.57321631559405	7	4.8869387014965	4.16739987198573	1.30507289708872	4.88593201572341	7	6.93605181940407	3.26068847565794	3.02543343942774	6.94497253696658	6.46462729559068	2.80852827560709	5.34607094638703	4.69022882514562	2.1412681319452	3.78146851173516	4.14659376470657	2.36136500896749	6.63571422432247	7.04779024198141	1.85559060690103	10.3055188033815	3.2243731197321	4.88519772384466	9.09341367816435	6.71410342641506	7.06395567378829	3.95767368521391	7.42926961721861	4.63466999615851	13.0947456221591	1.43078319962025	2.94720276494429	1.96189081580546	4.82175940565632	7.07720034814512	1.80216361966849	6.47109179893292	4.4709088153436	16.4462147233518	-4.09987331960566	1.96917140682388	82.5	1	2
138	4.73660504220436	6.02816267453254	1	3.73741059133438	6.10937181859085	6.72293161100199	3.79931050176783	3.08434036181971	5.63668172013197	7	2.73700628085655	1.45885672571428	4.69606928691	7	2.57488914668467	1.64663811244094	3.29947593227807	3.06695217692354	5.69715957946195	1.35766268156515	3.4786319000549	4.17541456898668	3.39520151705863	1.51383322493419	1.66202408612144	8.46842544816517	4.72949616490954	0.150090198731286	3.51069513176056	0.571940735754187	7.56912711542464	10.0975301732587	7.81221524079592	4.64895246690678	-5.29683125532415	-3.06148667869314	-1.81191980035329	4.44050333893649	2.67479712041142	-1.36321243669416	3.90197337639513	6.44622918889212	0.928533983045674	9.59383169931979	2.96921586603644	3.71533279689355	97.25	1	2
139	1.98404095692695	5.85732135456248	1.61616309894881	5.26684893055466	3.82712219777151	2.13460997001378	1.62771194853837	4.09758539184001	5.61957940199054	4.29152780356886	4.8117166587619	3.15338878425407	4.75818915622499	1.64490539936847	1.6853618632906	3.44525647618769	5.96258791940304	5.11630190199274	2.15533614776214	5.07684831698319	4.30161325240507	1.75079099743484	2.80402595619367	9.51880071575355	9.14174045888066	8.04718630375891	4.68374086593265	3.64874344116826	5.6599872747532	7.66590164655903	7.22777015382951	11.3203679789242	1.52728235003863	5.38441927853022	2.51676479839732	6.61766838784033	7.22033628720453	0.271086380913208	-1.02308547463312	6.68363039957773	3.84110383347427	3.60093370512196	0.143553971207375	8.65993679980167	4.12038550985811	5.81133726973036	92	1	2
140	6.13351938030096	5.04441442464531	1.20429815521024	5.51783573307644	7	3.32778133523819	7	6.88475207688567	1	3.09144263055045	7	3.34789971618847	2.01353802510765	1	1.37768658375206	3.24007125192146	7	6.29264283991221	4.15284317939254	6.31722770798361	1.52237745150562	2.03417460949996	2.69325263799934	2.39073376504762	2.58366759472215	6.07676633338607	3.86117128474612	-0.676653552267506	1.89128553522222	3.81233272215879	3.45223309425267	5.80741248760964	4.75646841474363	6.24308744720061	3.6701132946765	10.0511867138319	0.21647869575862	0.200868266238933	0.0463748298629091	0.372789739791609	0.718749693397164	4.65307585729865	7.57664011714953	9.52723362996994	-1.67958251837623	6.82795960321585	78.75	1	2
141	5.84748228660836	5.74660014732923	1.88875778520259	5.32991244628564	7	6.82274628501384	5.72039615618312	1	5.28628944973335	5.07232181730641	7	2.33918479706849	3.50127514827054	6.25351315512645	5.24142392339617	2.39601898042589	3.40324740451561	6.12620132295803	1	4.50066568018016	4.29479442806146	1.88282554942003	6.52546035494314	7.39116541611716	1.12771531215099	10.3998110323951	3.48123776570478	5.05173883743185	8.79490899549335	7.48322253081668	5.73032806530651	4.29150700725144	5.68546691412267	3.12889794453833	12.8146088556522	-3.60994613699916	2.03062569543809	2.56208430855307	4.71005982526861	7.21912157690075	1.78502309050845	0.896253846830106	3.94837142006892	-2.98961537543271	8.04215717528746	2.31807784817204	89.5	1	2
142	5.65793998408582	2.7936907891469	6.19486759051	7	3.8373015182268	5.73774849866265	1.58277586916738	4.82990246230164	2.16407790177085	7	2.42600903790596	4.85643204681581	6.57905714791593	1.54463251828244	1.26429290788114	1.93811647097108	4.06795069799532	1.53843126537773	5.93319151048294	5.16258105815114	2.22854445033692	2.68027279138569	5.27313833152429	8.82879098292491	8.04664496232916	9.62828493937756	1.43192979928519	5.95688558674183	0.0350743338838477	4.52532929364582	8.34539692088071	8.78545155659504	6.55503202063678	-2.29596664267117	-6.02891791406071	8.25758416178756	12.924568476081	2.80764691355439	8.01073467835662	5.40218738242287	3.71374682717444	5.5743019802829	1.04824064751101	11.3839213347573	2.9674599908836	0.775169571632279	78.25	1	2
143	2.07377977808252	6.30489535208998	1.80767865310493	1.8244558275196	6.44819264556655	3.04424639946131	1.68115875062526	3.82846715097463	6.97725439134518	2.58192485308813	6.46025863490438	2.52068127689102	5.22938381050737	1.9064743293313	5.39070292428884	2.11217967289975	2.61184257502143	2.62953808949808	2.35034024963042	2.84588589498333	6.02739804392472	2.71609157911511	4.00937308310067	6.34171838241676	4.45779276913077	10.8594916810691	1.21015290291127	-0.904083777823459	5.33355595882097	3.41666873796074	7.43282816986896	6.05496087726972	2.03572227751498	3.49024463071199	0.691306296434156	5.84097952514359	4.25620979064686	5.77839306991713	5.17878863687715	1.709173637215	3.93148962739916	4.64628121022767	8.09593252297769	-0.101706852488294	2.03918493458905	3.71846095395954	88	1	2
144	5.21122106510204	7	3.03116114374529	6.08637320360887	6.57574153259939	5.94269276222347	5.17494882599725	6.69018788228647	5.47911661136077	5.35544197602118	4.76306463737263	1.28722290726123	3.7134638779369	1.48831113471899	4.60790110841351	2.91402602266484	1	5.84165849156326	2.82293973939626	5.63896853099823	1.62465278392073	5.2867211779017	6.4810524991953	10.5008189594866	-2.07555030624668	10.3749575640061	5.24933110871306	6.57293110159941	5.62466862443217	3.99253935696381	5.83600845611529	7.46556310724339	5.09665986786308	10.5814526826895	3.23365476402577	-0.875385829330357	0.849994747300837	6.11079515518779	-1.17785781121921	-1.00372378187451	2.31669025171128	7.90321450152687	-1.69294447863353	8.71951928344965	4.22403925636848	7.67483712664228	79.75	1	2
145	5.39715108377249	4.02779729361875	2.64338392010228	6.45259385243328	6.74364402168327	4.42930941482238	1.19986385664009	4.92701046999808	5.20563476259056	5.90192981517805	7	5.13427905412033	5.52406520455707	5.534679029556	4.66649200071279	1	3.769466867269	4.10125515756152	3.03370036015735	1.03303848367384	2.15833535562624	1.38992816022392	1.52778377480405	13.7480030603819	2.44562135682629	10.9578661421581	5.11632512918858	7.18931384173692	2.55492710673117	6.46208172152105	5.85452471405773	0.489473849495614	9.24533220247478	0.565716411260337	-4.42584896891511	6.27759490633228	-2.22694645728236	10.6346128657741	0.421388687012715	3.32528783687232	3.4862142522731	6.26734421117056	5.12479012186395	6.43888750668274	0.950204165608154	0.705023778774197	70.5	1	2
146	6.73187006868092	7	3.43399145793787	7	5.0432143510431	6.73933286456481	3.05265953461432	3.42219871841594	6.15684023644795	3.5372731398757	6.5181404597981	4.03862214540974	2.52785396192262	7	4.12813920720489	5.08522208132663	6.59383004292499	1	2.96066794934856	1	1.76328681975709	7	5.56681927830051	5.62245400300477	3.15300438558559	13.8544198617982	5.35838494032297	6.92500930978911	2.32792766928963	10.4187592549337	6.16192076107836	10.4309620658179	6.37504229758849	1.16561161563918	9.81153755748041	-7.53621489742378	7.6234273668723	10.8627758680388	1.10535292310119	3.99630934186511	-0.453426228693896	6.55016183216267	6.55108319338487	-2.46444334487911	1.47042042033135	6.15578978368579	85.25	1	2
147	5.69548969795839	5.70388404874149	6.22220306064262	3.94374747044289	5.1084584324739	4.42586483623021	2.9831389389065	3.26548754071123	5.58077190376614	2.74265332438288	4.2860115164428	2.71834255041844	2.66542617994523	1	5.07663967783487	4.65842941269232	6.23967656226199	1.04432586888267	4.26315780887608	4.58348255507586	7	4.06939063603422	1.78002503068871	13.8933400862778	4.02939306481836	6.3457676530843	6.63374119652641	1.8807947471535	3.95427514571608	6.89202564701162	5.40273124271	7.64007418106413	0.686401065330499	11.0227466561523	6.35583478423139	-4.39289462642434	-2.16229968186729	8.89597270858276	8.5699973388503	-1.47480271975422	6.73646562214091	6.7326928003732	0.959187846216469	8.06902535782164	5.28524448176058	7.27668145462672	78	1	2
148	1.18903042623437	5.46819659128317	1.03915153176897	1.49894971006424	4.54159183897392	6.65777825976622	2.39244455318667	6.27126598809727	4.00342670275796	3.26848283315671	4.78909810926985	2.13771129071276	3.87746148676835	6.45096088570905	4.24965971657023	1.28413017564116	7	1.48135126143532	2.38650879130375	4.02612327102775	5.32832162118398	6.52729416835481	5.97854529591506	7.55961428968292	3.93607860814621	8.42514722425011	2.43981588222244	-1.64568468963767	-1.16562257195389	9.04097658251854	5.58853197700274	3.03549686102559	4.12199652335945	8.43515711738322	2.25475162963275	9.78258706247688	9.76806127105803	10.208735759147	2.75978645124148	0.0095246796162579	1.42985187091028	3.79519971946613	8.85849329639994	6.72625688260589	9.36199244159788	3.0019238441243	94.75	1	2
149	2.96618418543036	5.75599405387118	1.44610935268725	4.2132927655654	3.44792160289339	6.2162324131623	5.86840608610821	1	5.69775683094915	4.77143788773784	2.97716326932595	3.96089594867202	7	7	6.59519428727415	1.47644779230373	1.44541919726487	6.13074053481161	2.95377217669506	5.01156038483784	1.25479255433754	1.13116042753842	5.26205614146605	9.65900630468274	5.67040035783965	9.14123941787019	3.03615857428464	3.28623989406182	-2.26386328147234	8.97880235807164	7.72462187940373	6.09024481014073	13.165856956695	8.89464401174859	11.6958017795755	10.5512388896917	2.59913560343688	-0.22250977374478	5.35359839325961	3.12960578349792	-3.20609548273915	5.48891970644344	13.9071044277516	7.18840788112606	2.46004152978679	6.29586532636241	87.5	1	2
150	3.93933389610091	5.46435168745066	1.45160009650913	4.30284791000957	1.98482378036261	6.53369578915706	5.93315614071494	6.63758570708617	4.73121320998517	6.43798832931461	2.08661772347789	1.88061375515741	3.5006844849279	4.5941324832211	1.45593954513462	1.05174239335865	1	6.34157317874926	5.9442446685112	2.56927365351803	1.82752641928679	4.29211386807572	5.8750747473135	9.47576108013349	6.29383083746288	7.92514173699881	3.87350870707532	2.52107871484558	5.35465807402834	7.44976017927677	5.9066887747534	13.283770719388	6.46547641542447	1.481555564871	-1.88640649815459	6.30511251375316	1.3490777321964	11.9976421056683	-0.571282200908913	1.58790828298618	7.26574948322351	4.29821998918987	5.83697417186055	9.90834126665048	7.06472173330914	6.97988917735171	95.25	1	2
151	5.73401655993252	2.51150771392761	3.76036674343296	7	4.7097076558395	4.19374624434841	1.44025428378917	3.42229296086586	5.47931239920608	1.1293032993187	4.38152823492064	2.55588052318003	1.03920864709502	6.27294118658469	3.80946916680409	2.92981173954933	3.46682065257821	5.86693052934799	2.36347449102796	3.12205547669297	3.3025503867859	4.41728156626578	4.90095548373624	13.5302014106956	-1.48143997763815	10.6869516411024	6.12593408265691	6.29202753787171	-2.22818563366449	-0.482413142300585	1.4274276877978	11.5380038252873	3.469423104003	3.09126750922041	-3.72222850159719	7.40706831685261	-3.5910820488868	2.52934601847401	-2.4747633090837	-1.58100262438925	-0.530964499034638	5.93348249752223	-3.90739184090392	0.34996294016541	4.69181468645484	-3.46624697853088	74	1	2
152	5.79410973598892	3.64796262800798	3.43690019601938	3.80906869845587	5.49692017878922	5.80367289794672	2.71283047903941	6.28973937787316	2.00758059403369	3.25444543397126	5.76302849886161	3.91624500685412	3.58048695197319	4.88030352752673	2.38208513677083	1.83937276878081	2.24163107788009	3.1570520795585	6.76876510525965	3.63478363427411	3.09852822944245	3.81294967029551	3.12438176326289	13.9654075541935	4.45403307325657	6.43550723867659	5.9155264798706	4.66031949576684	-0.61852846613352	7.24815082587844	7.62763581085641	9.39271934660677	7.42894249731206	10.7769968507636	-1.93251880748654	6.458847779961	2.85517242660038	2.44860935011493	-1.52790285665863	7.72636856169312	2.63538354238269	5.52690046523809	0.783200463582013	2.79153178659521	-3.05741679706901	5.42324545704337	90.75	1	2
153	3.41508584654905	4.31570267503528	1.41674347665727	4.90234872383875	4.06592739162722	5.09460949998897	1.12342232660759	6.23863363950815	1.95738427032588	5.1944847721487	3.83758674568867	2.28805340724474	5.17502478319276	6.32442564064272	3.15011372592204	1.86959241137886	5.04334358008099	3.96500117367126	6.25368197702605	6.66718526832475	5.9052891202509	1.89508537289656	7	11.4855937648019	2.48009573265394	8.79818410757153	-2.12547785525051	4.06870741679445	5.01527864338198	4.50521330633597	8.40727404388928	4.79931448153995	0.369948286941557	11.7906716069487	14.6516512226634	-0.986912577291457	7.55299581213992	5.91926307152292	7.30110537818556	3.22970009697111	0.422489504058676	3.64770885820507	9.85127034410259	11.4725755272786	3.58777171670877	4.8526784421855	93.5	1	2
154	4.72926289700678	5.0695831998213	1.88999720100582	6.23852693919026	6.08195335400713	1.93861693318269	4.50541035130929	5.04438925701639	2.54909580339268	6.01795381941142	4.57432830889706	5.16916450299136	4.71014600527043	1.6144567991743	1.81161853438915	1.85375316467025	1.0489652606898	4.94210510520302	6.80139490161917	2.71048621318385	1.89806395620698	3.13308553355893	6.46298345354969	8.67071537227445	-2.76664193356916	9.83195210478426	2.81032358353029	4.44841742270769	-1.40383381637396	3.3217847166962	5.27625213116376	3.83750334618837	3.04405493609718	9.03299357510921	-3.52164077995032	4.12923643322143	8.92768679026069	2.65950295931378	-1.71077138106543	1.51822918044787	3.87195961676716	4.92151654290657	-0.664947810324641	10.4233059697747	6.34974196283108	10.1854223560823	104.25	1	2
155	6.86349040008749	3.03915869112457	5.09102482139098	4.85659386981154	2.48529456174769	4.63806075039809	1	5.36878950342405	6.46777676766994	7	4.64820387073964	2.1547462173266	3.83284881067834	7	6.23333465689509	4.35784088520582	3.67883258913084	2.52987265627521	5.39332559418785	7	1.70831537599578	2.3299492011656	1.67877923379959	9.55125333890638	5.13789911707016	7.16532444035839	3.14155669141578	5.60063743857378	2.02496664709303	10.2749095054607	0.753624246345791	8.00072634719919	3.06221637848273	8.71511845254854	-1.86486789985581	6.89076683835933	-3.45414013210607	4.98909241672297	-1.91234199833816	-0.469978853608493	4.61964401233246	0.477914951849689	2.09547299073202	9.89204119501016	4.01616181795856	1.76878846765838	74	1	2
156	5.39379297641215	4.99486050141789	1.08439166950507	6.43679463128193	6.942814704868	3.95609689593762	2.26599792942913	4.41716847665171	4.62986315205603	5.63640095588621	4.41631760079368	1.01742866763122	6.67058720749239	6.29101146799289	3.20283463380513	2.57251875466764	1.25563273181559	4.71532702925247	5.42489029911244	5.34048170741655	6.70518506862389	2.79387612799709	1.80684679610689	6.42746876244498	1.91058385593019	10.3901187542141	4.82569512387288	1.56567908770188	-2.49119650936918	5.5572518750289	5.25931428820886	2.66895806025304	-1.01178054723707	5.27926720761086	1.70378800953688	5.13203104741834	0.0882640562796113	4.83916339488293	7.99232692818603	6.10070464074089	2.26223981704101	9.78053993438117	0.714204714961159	16.5389880806586	1.13871375385318	5.96625394578282	89.75	1	2
157	5.96236201493028	7	1	4.61735270812763	4.79149260276808	1	3.81102228549811	7	3.23102029951148	2.67790419269687	5.16879571341596	2.42234696587672	6.43454921439171	4.58735077786922	5.14555437800986	4.23669137420727	5.99380440807624	2.53898063097994	4.26450227264784	3.36567709789525	3.89935819925568	1.15364190765274	3.50508359862681	3.48487273901435	1.05599086579281	8.3413957717979	3.97379648795593	4.87076858409679	5.4016943998057	8.02463705194153	6.08473078763562	8.16270085496455	3.83047567554454	3.9825156485029	3.9303372385095	5.95415189133946	0.453992873843358	3.21412617988005	3.70915303711892	7.45263983083067	0.524328131050186	5.51123340656665	4.92051858387851	1.2820026306067	7.15686745431304	8.91648108105676	72.5	1	2
158	4.28486164685395	3.51028589168134	1	5.71600257825833	2.92421723966917	3.64669287688539	7	2.74357374534013	2.15618534190604	7	6.1128887942828	3.40898793284145	2.40243028419972	2.6796814078728	6.39209967651918	3.25924185495053	1.99421990723929	1.25080123689241	5.28621793614371	5.11046172978265	4.18692570119268	6.33835882272127	2.00220173963271	10.4557110319371	0.947625170965775	11.7483021345504	-0.314367617283418	2.70264266708045	4.69023190081941	4.66225656256911	0.248217141692235	7.83277478349999	4.93601790712063	8.09845882557972	-0.298911316260631	0.286339032272247	-0.229304300810226	11.2550715378319	-0.673840360942091	4.91132315688894	2.63170909929061	8.93894809748695	6.98226198117435	-1.498077247843	2.80441821735145	6.00205393619345	61.25	1	2
159	5.21093671908875	3.51538264050222	2.73402831987907	6.8584519491707	6.40397220100804	6.42002688358995	5.40697898271851	2.54993857504079	5.45429053117488	5.06066447144055	5.92599704713616	2.30202549328573	6.92260467155745	7	6.56983480265807	4.27012604140348	3.87811522719972	2.89288503568838	1	2.32989181594724	2.47260305817612	2.36680784399648	2.98159226994429	13.4569076873502	-0.832365976791969	10.7304185127247	6.2750873138955	7.19876880435928	-1.57419773082225	9.78651245294112	8.32861776089898	7.51454671722088	5.1453428355721	2.80150701102311	-1.89214664282014	8.37801236769155	-0.601223913757413	4.62175876220643	-4.27319920207118	1.43530933266709	-1.39887635622892	2.62284939561815	8.92091961640224	-1.1605417238156	5.73414173485774	-0.598779704158326	78	1	2
160	5.16568586991214	5.8017868139739	2.1772312516874	6.42704880385694	2.65104136904596	1	3.60943308470716	5.01106113282363	1.59212837089867	3.75326661757896	4.40013143368667	4.5389517188642	1.75509793997727	5.86468012479395	2.06877401221298	1	6.72866009912738	3.32788298497043	1.66128480638225	5.1922296571507	1.50346988671036	5.01165257285057	5.34017609635375	8.87452056131259	-3.67579842213328	10.4663029932493	4.27383440648851	7.02675255654502	6.23804872899715	5.87711577339362	8.86791969433369	5.93917535341181	1.71930076293777	1.51807838388834	-1.88412613666306	6.1465652260121	11.3520758110338	4.0538711262198	-1.61378741523556	-1.63601512642689	3.59430934072646	7.84385463129855	8.41614942511635	6.1622938893164	3.78172329493206	5.83239338641741	78.75	1	2
161	4.15226027147876	1.31798970881517	3.64061822341501	7	7	6.32409369286805	6.38984911782583	5.30766801161143	6.41919192511765	5.45570402408533	5.36543465834061	6.15478602054848	6.20429082887387	1.85126913410251	3.94611508349638	3.41243651456053	6.13849095894666	3.71085735895345	7	3.22321521295585	3.59611064169215	5.44573331003177	2.92962133396455	3.60621224319713	7.13281491642821	11.4403351037244	2.12383076697827	8.77446910126602	9.7183450074344	5.86820354877214	2.32121138287581	0.04727011823994	0.880129865742105	2.58764819059396	-3.79752530192896	6.62137898335746	-3.39091547365609	11.8322482328694	-0.184033732031516	3.12188981338514	-0.36520859382649	2.63324711061348	6.11334317268611	9.45023504476519	6.00858121373975	3.28591828659983	92.5	1	2
162	5.02767285288642	4.24174111643892	2.68588271360608	6.09176557144193	6.40376676724565	2.74312530868599	2.74924141183534	2.77458211617006	4.4912580606675	6.56300039726301	6.00425577047811	1.87092880655911	1.75890530120752	1.03655660841365	1	2.28346767503756	1.21169321972746	3.87325318800471	5.8555349143051	6.36094261644698	1	2.28723387073367	7	8.53250556943183	1.39273137590117	4.31695917706718	4.26555170468797	6.91572823135516	-2.79447550119839	5.32166030492236	-1.23537828961705	3.47264534695018	-1.11479370209849	1.63755773560734	-3.57274207496121	-1.12309917398413	1.0512474545726	7.34511804808439	-2.27078083467404	3.10602727081981	1.92904023237236	8.85371741509084	7.8062230883544	9.72480903188734	4.23411823076769	7.52775184012184	82.25	1	2
163	4.96842878495491	2.97895599308203	3.96341995924194	7	4.18174251290953	2.21055691769708	3.19677630734956	4.86302690146271	5.78491849772759	1	6.61953804538194	2.57761122346761	6.17709288776987	6.7097378678777	6.21900066782756	4.88391061759628	3.78771178836504	5.68700342547067	3.32200265115256	3.03331493982287	1.83377831019366	5.8298073367536	2.80776384565799	12.796757254835	-1.10879538312413	11.0642251094001	6.14345216321431	6.28540546968299	9.4828772502685	1.53340379220896	7.07980951700538	5.94236975968251	3.40399175913075	9.13034723763305	-3.1496028003769	8.08152410234193	-0.435694421085865	3.1545678550019	-1.39561457774291	-1.68533768444638	0.361879822650187	6.35546085236313	-3.11167061352077	0.225589209208617	-3.22065045294202	5.22775468003044	65	1	2
164	6.41689902964417	4.60273041791871	1.36158531022641	3.27813176353609	5.68189777332847	3.86896878009737	1.34528532697906	2.73808469877666	2.76967188975837	5.87045646436449	4.01416596357333	1	5.23140741191168	2.13820004542971	6.44192385161761	5.03466442087163	2.11971177288297	1.88694956765925	3.50696003413345	1.81260674095322	1.22634950374421	3.13371476827902	2.45080272634475	7.67701495021906	5.352306401128	7.11645208013928	-3.66450084584796	2.55208146035744	1.52457711917313	8.21454381935625	5.94334438480625	6.55996203884862	3.9212875807267	2.97568654329662	1.631039945156	6.71559145599913	4.89506569410056	4.22114319856999	4.18560509353095	6.52354813922814	3.33113259802514	5.53466103913702	0.970534649843718	11.459566488699	6.71292599234979	9.84030739452439	72.75	1	2
165	6.26839368494663	5.72177254481061	1.37948924523368	4.7033449633171	7	2.71631723276512	2.92796241523833	5.91803778286892	6.14829311137739	6.89061357772627	3.02597916408275	3.22516716208776	1	1	1.64578787896896	4.10913977286154	5.57817044656234	7	3.75870194473444	3.17800078770746	3.00528362900691	1	2.81440455273765	3.50752194012874	1.08753982226921	6.5206666396002	2.89439020206964	-0.208682359114881	1.7208719575979	5.90638283223192	5.32639526133203	9.41793688706433	3.13823238227153	7.22913755076084	2.67143144481981	-4.16939253637566	9.29292526608591	0.898785985919142	-1.6398501184572	-0.781427096932778	0.626834518895415	8.27568533560649	-1.23508665205895	8.95386754693883	-1.61147264878686	6.92199030962242	72.5	1	2
166	5.1822528412871	3.06371584177434	1.21106732904854	7	4.0819250020443	2.4181947531394	3.89915426818546	3.60281386302121	4.87025611562172	5.8818950018119	4.49907589283396	5.41771483507488	2.82920730510412	7	5.33616232380424	1.56881639643704	1.13450353084752	3.48587341798692	6.17335450548925	3.56776573898029	2.70390063353004	2.22724302518664	3.80258964054731	3.63086889626073	7.41404245213778	11.4003957255018	3.21325826953238	4.35124650810785	-2.68739191915142	1.66668527454714	9.33827296263141	12.5256741097683	1.6801928773685	1.79875182573907	15.4822857038049	9.89831936476734	-0.538885015073466	0.945513151650269	4.73559692474758	2.14569756638421	8.50080579534318	1.45283072508131	10.2175511107856	6.88230895439145	3.33119201803401	3.88791946601509	80.25	1	2
167	3.54672730112158	2.82534934619241	1	3.32069771105043	4.64195982320656	7	3.27710694871048	7	3.5121989924689	5.88554194195286	7	3.78797631942979	4.96233412700176	2.41163349347365	5.93664968433689	3.09005392485261	3.8387323716152	3.89361345249029	6.38939339512992	3.43341447838651	1.08396444251835	1.27365956057464	4.854684257828	8.4981466354999	0.794751686707463	9.75268124538313	-0.262278226167272	5.24350130989603	-2.02239934349867	1.12238600287497	0.77135661097638	5.80105175725093	9.68868264249319	5.96795141323219	-4.89493529785158	-0.0264191125282197	0.55827872006612	1.99477511554522	0.852257999890546	2.30797893680502	-1.25061482774458	4.44224426756786	-0.486286018694015	9.23192802183172	3.39306011075419	4.55737815061487	80	1	2
168	5.97156246367015	4.57466886539964	1.26239758859899	5.71995614548862	3.0866462359002	4.55691311243546	6.33084477189245	2.55450484214	1.6410855402937	4.74402777073248	4.28768431338723	4.62068663146771	5.02494857376636	1.71007031256657	4.03075161754328	2.19892614639209	2.34261352785056	1.8665479660839	5.72335296128055	2.45723550611142	2.28233434398783	6.44798625459118	5.49794937568021	9.36269843475403	-3.2059352729942	11.3366493729609	4.84682501710836	7.39016894625368	0.507003670783373	9.74027379811531	7.91671243940253	9.41120993620453	5.91446603088254	9.62512898960233	-1.5678607888753	1.16160198409641	4.32665788342944	11.1925924210557	5.46700984479595	4.40136894365578	2.0549557648796	10.1676163799631	2.4997284215928	-5.03732542357865	7.43818079116084	9.68596124044976	79.75	1	2
169	1.05034964886046	6.97411927324328	3.19655170462348	3.69430802465127	4.98381178947631	5.7462213016285	3.55266150340637	4.54798906246155	6.5785924331806	5.05269528060018	1.39196714570791	2.679256675845	3.01660349278954	6.28450347283437	5.54853317313012	1.88359832346596	1.47186088381479	3.16910576672199	4.39480691574065	1.68500049000546	1.96119782484992	1.68691043226165	2.33738824717139	9.72212326926784	9.35656470640821	7.99540990764132	3.03275071016954	4.64297764038033	-1.55143038958024	10.8106188992415	1.08302423812563	7.50694904958032	7.46972258927476	5.97593047458145	10.4677538085673	7.69597814590392	1.21206235810246	11.6666283844372	0.406944662720801	3.36911225409703	4.64519191650878	7.29943804893221	8.73713095113221	6.59310857661788	5.90567572786107	-0.930508056198656	72.5	1	2
170	7	7	1.72609663009167	1	7	6.94571459737289	1.97061961340233	5.11236214328644	1.85250187236236	5.50188699650433	3.91105221819195	6.3730881071226	2.27392686996979	5.60058649650662	7	2.63020166256014	6.84548755680365	3.74031470751296	2.81566618431877	2.14305181365367	2.86083830126089	1.20260456692965	4.14211946970841	10.7058607177139	7.84815326516552	9.44422606828888	0.025622835392914	-0.741141910398011	0.782802508360099	4.30921614424954	9.5440204457938	11.7523153344175	5.92909096590118	-2.3833878979353	3.136793738008	9.64394607681844	-0.683357544232089	6.07600554019494	-1.17721521587207	4.27400740908384	9.05198858443111	8.77271862373403	5.74776122524576	5.38680835975708	-0.522036556434195	7.19983091961571	90.25	1	2
171	1.3898798028759	6.15254206210385	1.33571710716859	4.47959778784949	3.76934683915172	2.18062558629999	3.95534494222493	4.01698877542249	5.97452519513919	4.70596716416506	5.75963330221394	5.67891413373215	4.75119522210918	3.91875418377388	1.7741803399826	1.16499040267286	6.17473928298564	4.40968691744972	1.94487554655434	4.31745622433171	6.37806544139536	5.8196069854494	2.39860628742077	9.37384595144786	9.59336821363177	8.30478651737125	4.88970079593565	2.60754909441323	6.11176085619605	7.49214080052135	7.37901061560805	9.61310087736627	5.39774100023594	8.52921994825354	1.45045484630166	2.55312738077353	6.99400900000163	0.380686808085506	0.332757152099353	5.84864084200404	-0.618244946193763	5.39506448802254	0.572733563099045	7.66763312132886	4.88960979828924	1.72315119114238	68	1	2
172	7	5.23682777077846	6.99209600848876	7	1.32792692294352	2.32586766676511	4.63156294890053	6.20574194462061	2.90199777567003	4.50814220223559	6.08575847757974	1	2.22329971969169	1.22557722708543	2.99163122415652	1.31479746165522	2.17083194766829	2.85014273015109	1.85156049755757	4.82097000374712	2.26871573951158	2.2498184632346	4.93494262712033	6.80139198853855	6.51934902734287	15.7636946219202	1.62015089852905	5.62240623042049	1.9484560062494	4.54495670887806	7.09910664436267	6.69600232149153	4.56333080042171	0.891833033491648	0.225306363902582	8.65750168898423	0.268577552909933	4.46689887393742	-0.0427434581984134	0.0159792349037303	-0.751484183974374	3.32497629889036	2.52479124468784	11.901464976662	4.51992769418461	7.16605668895307	69.75	1	2
173	7	4.60465702872021	7	6.48204500077397	1.73562390424689	3.90844933661286	4.95280475488822	4.89269054870638	2.74681689202355	2.08081767435764	3.53323392041487	1.48353584299435	2.19690490339634	1.6501372375473	1.42055603992317	1	1	2.85259571673553	6.20637050449125	1.65511443921858	3.97767456170232	2.40971713592429	5.31557364003598	6.18309026199205	7.40132770061955	14.9049270479436	1.63236077346286	6.32778993497918	2.8220019577214	5.66433395898139	9.07419405892377	5.7522769252141	3.51427494786503	9.0579695146237	-0.812485468469344	7.9715174327464	0.548466179836772	0.730825848450373	1.48334263060392	1.25604881092599	-0.311107740832865	3.08907511997384	-0.210740467137507	9.30094236116944	4.19700160532729	6.58482564968799	80.5	1	2
174	4.33711643253995	3.8844990961279	6.37041008215469	2.12947942834972	7	1	2.56696839263138	6.30668134150929	6.08127912311719	5.97373956997479	4.32677455443188	7	2.06594167043427	5.80286569966211	6.77425035734227	1	4.36787321149581	3.91963357177603	1	6.2078808002507	3.48100062878706	3.18143310319575	3.49317612999209	14.150197070246	4.2424912688375	6.73729909452558	5.79408816976546	2.56400994244996	0.00591195903161457	2.83000122778866	6.92191606029428	10.3962842479029	13.0998477812148	3.9400967903881	6.37935166331436	9.01801089831329	7.89727202347046	4.97170837429553	8.61174258089083	5.13463402578233	2.97880298582081	0.330106169658155	11.9978737150793	10.6074404339766	4.25531998735426	5.06083085054607	85.25	1	2
175	2.83288711502906	5.94923712936918	1.12290135553833	1	5.28327053814063	2.03592886959507	6.05290353929517	3.81779164168653	4.38782170999443	4.64092332667317	4.94331571041251	6.87425400040664	4.03979267306153	6.88241202177677	3.65302714054079	2.88451051772313	1	4.83453631397874	3.49985800638948	5.62720777220756	2.00991673500171	2.25892183768925	4.51165464952093	7.8646262678741	3.54807969715385	9.32126535060663	0.469086780137671	-0.991801351007018	0.190693845998768	1.13808024782279	7.39699188304265	6.73071538446713	1.51886072832029	2.94695517906291	1.77106144794407	6.91626231670092	-1.34548446966575	5.85874923470706	1.75675581571162	4.10426506751338	0.0815767372720331	5.04428176432024	7.46100919853237	9.7466930276103	6.24400130345224	3.8300218589545	95	1	2
176	6.8549120666093	4.40140813224226	5.54014391999181	7	1.20367143794592	2.17997466534656	4.54493571754389	3.05217983276672	5.05162113970936	4.65674952053303	6.60249318301823	6.4515780117026	2.70194953905622	1.11061039164853	3.94381988374004	1.10320023980748	1.70879985051826	1.1362216890083	2.37578029366488	3.75158737174484	2.37632909181856	4.2214955168727	2.4867653268879	7.257895131369	6.18866851896436	15.0404089702298	1.19078633987519	6.28703652922206	-0.943273878610901	2.17736422642752	7.57083062708509	6.52123888696583	1.57947975512944	8.40127569528779	6.13579811575735	9.26686400016075	6.97243083565215	0.511903129209707	1.15031621455953	6.0440917952204	-0.8617318665899	4.03703725847301	6.33715484505013	9.52177985943208	1.01001753217057	0.0220346549233161	50.75	1	2
177	5.41554722072465	1	4.31151734091111	4.30632171683049	2.4972094672806	1.47870025086035	3.9771699338085	6.23255309347459	3.78525329302286	6.74408886859436	4.73710400215487	5.56996221762505	2.79117140629493	6.32662755896969	3.6642316260391	2.98808468528473	4.78178160683124	3.49630775215757	2.02897948235439	6.89777821391533	2.28031624931212	5.36801976014046	6.02068151470176	6.84453219712307	6.7917945790054	14.7075710195047	0.218115086515776	5.45640776316449	-0.309859627312947	3.42905809043262	5.29011628187338	9.33330427249446	14.5916698513627	2.14596775721737	-2.18968496976986	7.18175347897394	10.0903063954789	10.9917599356214	-2.97547839382317	-0.507339773751368	3.20442141292779	8.26929359079111	10.7031076082621	7.03934862344011	2.78167418841454	5.71371802512279	88.5	1	2
178	4.1417701674893	4.69191850387263	6.51204459580293	2.52257185333986	6.79671543523665	6.26863173501281	7	5.06760764276227	5.55276718958788	6.14850242948857	3.03841386253815	1	1.92569092743846	7	6.64524847780142	1	7	4.84329554476035	4.2943506735832	6.10063782373254	7	2.19105260619144	3.16850959514165	13.1367339150565	4.77195466814764	6.9512802725489	4.95368478153936	1.90885115151719	-1.23173069327505	3.2261974278823	6.4915335257304	10.7821903660234	11.5711038839929	4.4183788715071	7.56822054024311	6.97579029945739	10.0379923478914	5.09335198825596	8.67978902042123	3.27289557974849	3.24485308692031	1.87606490213709	11.7863421089716	7.56852667707359	3.81140691747367	1.59127549105379	81.25	1	2
179	6.69929613792613	7	1.42627894081492	1.32014377140773	7	6.05989955841053	1.99094822449905	4.42217810669436	2.02972315676443	4.93676470328271	4.13820461421555	1.1730407168615	1.75840484913446	5.62002979637778	7	3.36054071357682	2.88104152469965	1.80829617586197	2.98148663770261	3.03431590659138	2.74729073564084	6.87772574140018	2.86037333467681	11.0246240551702	8.04952288768661	8.84285380196624	1.12286221801748	0.728120939255181	0.885128459278484	3.03401676842785	0.74900813651712	12.5453167563557	6.14415427326593	-1.81096592262059	2.71809935620963	9.48836297937319	-1.44702811725634	6.78104849587791	0.656613189756096	4.45960697415945	6.33210329755174	8.8260958984947	9.13477254164146	5.11705827916133	3.81378522078453	-0.235835491364252	85	1	2
180	1	5.58172770820866	1.30687035905352	1.44481426034599	4.95071972398765	6.89515215550919	6.1144358671379	7	7	6.81781868036683	3.41015817897862	2.88938088652928	2.88305231156008	5.17568669642189	5.39421150746863	1	7	6.63283978868882	1.39992708670014	3.21659342666194	5.834809770239	6.15352428734656	5.58720617155173	7.69530830949369	3.53112713351514	8.3869112549223	2.4958111135503	-2.40350368347221	2.73966531660861	9.32084829795838	6.76583118308915	2.31895396369772	1.41785079988744	8.883733894634	2.8619820117609	10.0909215048849	10.5995990166569	9.95601444833327	2.54310376345901	-0.128307425088865	0.796645937936745	0.631093423260406	-0.977336117672062	5.89646284625338	9.41238364622362	2.22604624814673	76.75	1	2
181	6.40838653705652	1.41903886423503	4.64820156857165	5.44395330341682	1.28223729555504	1.21358760527008	1	4.40592510581028	2.46537386006631	4.52775768042437	1.56540522147047	3.41494360019805	1.32973078085226	1	2.16398617035209	1.72315579438046	1	1	1.07431441169439	4.08223826853117	3.01406976907104	2.59269582775537	6.95085956147347	7.09763677621074	4.33590388994064	15.2852054400865	0.0172889735783915	5.67365871701532	5.82699248455229	1.65972071953432	2.63717686666322	5.7660003501253	6.39542430551262	7.80661058747996	0.814593448716584	10.3318563159287	6.15799534381189	3.79025181179596	-3.15898547971332	4.14871008855595	1.96328211971399	10.5771766123224	8.45575599303511	3.38070023777597	3.3120866766638	12.1160483703103	71.5	1	2
182	5.583646269819	2.18570323832226	3.49561963110549	4.91578541857088	2.91601107590791	1.54560262971213	1.04717614535558	1	4.73797527988254	7	6.5880394562799	2.39205116551986	2.90807410115491	5.66995769744231	3.79064169598422	1.27476011646131	5.3991948402646	1.01805966548949	6.03875574588253	4.4885058977732	4.18817872656512	2.31773079689127	5.74123453428572	3.62952959462954	6.27591936171939	12.3755620904892	2.86429663016226	6.10284415040574	6.74320059325534	8.19923404476351	-1.714994376455	5.91706537378051	7.44338107935325	5.87710174018961	13.6048858528222	3.47231858612651	12.6681066399401	3.11006951953197	-2.06174754664896	3.16334416793577	4.90834837944903	8.97210591695666	5.02404015312967	10.3100762681428	5.2677175664088	7.64363639559461	75.25	1	2
183	7	4.39303318826046	1.48984516093892	6.8412670794241	7	2.15777982532479	1	4.94180834894382	4.55254169684164	6.52762491567291	3.7049551148031	5.26801068056349	6.36704345774954	6.74709769916024	3.90651946094602	3.86992523875421	1	6.80525661756469	4.36509559574177	5.68897958582051	5.48737866697372	2.70545205586581	1	4.56949832309879	3.05793284668838	11.4926442748142	3.25630936185162	1.12925811953728	-0.748740610685867	2.26572865731808	7.73704657151988	3.54268522123638	-1.43241429197562	-1.31350171047219	3.84172894124098	-4.53794694607328	11.96480253281	11.5239616101487	0.171403085810529	4.18030457738216	-0.577286126267422	2.3299318644801	0.648992217892238	15.5686367457975	2.76237190053358	6.73688290044949	54	1	2
184	6.58824984337244	4.91500665940299	4.29403369170568	4.67573225160245	2.74407487458428	3.76546101192567	1.38287599332049	7	6.25081198506111	7	6.4667977317107	2.53092149067992	3.89045735892161	7	7	4.02379586927471	1.23640991155793	2.4361996178337	5.40230557634402	6.2658036160915	6.75926258975389	6.7308816212397	1.73758031538041	9.08133963126154	5.97364091365218	6.48070246828552	2.43867115417591	7.07140174928962	8.12330170139758	7.4341431294868	1.17872520789087	7.41025240587647	5.24007542688265	7.16493173668737	5.09588207444345	6.7195001255386	0.147102133254989	9.74496863264692	3.30423684850091	5.0234656006433	2.99374238336241	1.82656778223472	2.21410258399746	-0.454965709271426	5.90992754361679	4.14883175982892	71.75	1	2
185	6.57480654519131	6.4783615564131	3.58243904093125	3.69796060609033	3.81164806045	6.8948201528435	3.47283640386347	5.63204554567427	3.65108348919422	6.71181806282641	4.00821883329893	6.24992759467549	5.26178154406127	1.77392291943906	3.39175167027639	3.18400614862124	1.85054022594472	2.81360582180112	2.43258697693659	5.35622508995137	1.45652028373303	4.980444332555	3.56914068075284	7.67737603102738	-0.27938394486202	10.0593081757203	6.24593710579133	5.38963779143684	9.79015774804339	4.64487845049949	6.44073598276759	9.13657920954621	6.17088848126125	2.31787453907058	6.40032470594164	5.65134406773185	0.9275424696371	5.30502154704786	11.9410903706657	-4.43546838101396	3.45408632068403	9.12810830897196	7.73296403168345	9.86100387421345	8.15397582161947	5.93238117733216	68.5	1	2
186	7	4.4067778871284	5.98020063743492	6.75257870383652	1	1	3.49091720805967	4.73136301363253	2.08892355732691	5.47002964908795	4.64191619742172	3.34708243353149	3.05202314936117	1.33028257609036	6.168108026865	1	1.26248555979794	2.26206686563353	1.68266213352975	4.5100132679594	2.02550301223076	2.97605090506934	1.30084149555677	5.84798270210917	6.78549673650478	15.8828596329774	0.744553478773773	5.72027368579277	-1.4571086257631	1.7313953430686	9.23142959493431	5.60745390435311	5.22914288917646	8.76143341770307	5.84480659854238	-3.33891617213554	5.5583365264816	-0.485290423721406	2.01773435758388	5.66149239116477	1.5424454662642	3.39196870834732	6.11277585894485	10.6574848294198	2.51969344052163	0.137662499766286	62.25	1	2
187	1	5.52984191268593	1.45984433860868	1.55142936929996	4.73072041233345	6.92802590226076	1.91826338940538	5.12877196581163	6.34944746119591	6.96740612129857	1.53328896183239	4.16856550174192	3.45333932822545	5.06243195617598	5.65090496202219	3.25670410674881	7	7	2.86788367257832	2.7424043542137	6.82924030481053	5.43501590764483	4.60545527532433	6.55387328213955	3.31560001803597	8.77158641612186	2.12813224229101	-2.37933812695034	3.55748012938372	9.03920589893257	8.80276510585328	4.30997163740604	5.47541809562688	8.43491128501543	-3.47374269599347	5.01886386919543	-4.59447540890374	10.16433573627	2.32069706209198	0.561648574096082	1.1520278145555	1.67925537550482	-0.52892593592559	-0.71614502643064	9.9070902409396	1.08184382394403	77	1	2
188	5.77289051998359	1.50403538056256	4.93318175712982	7	2.26151825177685	4.37820149586052	3.55636375063582	3.35659904006198	4.47296140934833	7	2.65409389985626	6.81261139082262	2.4296922192988	6.74765319657309	3.30841001655612	1	6.92176154464147	2.99443536480567	3.53592572582633	6.33705289648845	6.96599734761452	5.25729180649654	7	7.20733339518682	6.63351158337055	14.4206241267284	-0.515695285872188	4.30320403407515	11.5241191763326	9.00779643615617	5.02694013197889	6.93012268128374	-0.108954137314052	-2.14329735186402	12.7634142097778	1.26311734878773	4.72156802318373	5.28231994528152	-3.91552468036333	1.03162197164588	3.52434030875499	6.10839752660755	8.72120159125449	1.33200524895799	4.91422401466118	8.08788344047325	74.75	1	2
189	6.20168356137899	3.09441194906147	3.941187294503	2.91269616557775	1.27657782709512	5.67066845892374	2.71313442120843	2.17479418733167	2.9016079982061	4.68235288261108	5.96138229922356	6.43929143735213	6.04573526398251	2.08534058868643	3.65685158205168	3.01946557576162	3.02876062027927	6.76498400027855	1	3.51922376522315	3.30948525122075	1.89004452240288	6.67629639287304	6.03015244544518	7.21646622082626	16.2795940805521	-1.16101945774011	4.62733218097456	6.75863151297764	6.70472199123467	5.30353763449671	8.75386012152449	1.87557922279919	2.94461801680497	-2.90761930216632	10.0303693375126	0.86178475145646	0.799829270306849	2.5927990181701	7.24518145612586	1.86469383706361	8.39288911242714	13.7056766575847	7.07192715888781	7.44770587717261	-2.29208607319826	72.5	1	2
190	4.97158684407038	5.02323922790585	1.98772886654661	4.69461824987026	7	2.42102612306932	1.86937423612652	4.68013096311915	3.29616411850297	6.6162700587448	2.19314156109475	4.11378290553368	5.50832880474486	5.05306019060392	1	1	5.54643435975222	3.03654730862308	6.02539317862777	2.96973344694059	1.95433400767075	1.36821178322052	3.04469130181762	4.03625517274415	6.00132893691956	10.6916221268541	5.47559748079951	5.76240369055891	0.543975131604096	3.60337013190906	2.96959556209298	11.2101447995105	8.9650980544728	3.67570537379652	-2.50243768361886	6.69448589260234	11.6789734029803	6.09846432422602	-4.16772488034539	0.491806953263884	-3.20328023747656	6.23229001643104	4.45192163431388	0.0813825392708801	7.11756324665459	5.62176885280038	79.25	1	2
191	5.0149720570582	2.03309100600908	2.72043214815027	7	6.89549563852357	4.65497009481345	4.67934908048523	5.35470249112026	6.09518839433965	4.00085372784501	2.9088126218416	1.92337712308745	3.28033149663435	7	6.10798228780854	2.68271139220929	2.58332031555601	1.26496796541645	4.076470290047	4.7866257844774	2.27020420160734	4.08084430461005	2.54914024621508	13.7530452308279	0.285181581464939	11.0556341956074	7.38908027591969	5.38091540217989	0.111269927608478	1.21252368637431	6.04962206882747	11.4971198938721	3.49787103631538	3.58252368604138	-0.767284775454902	8.70974768539057	0.930658750412671	7.04476693490263	1.07565424788143	1.87917706844049	6.24158335094251	2.09104636230666	12.063250304389	9.71340430168395	4.67735617532923	3.12619601847325	72	1	2
192	5.45880813448351	1.99319360449257	3.05831163812095	6.22974892230745	7	2.39842078480384	6.62333576008048	5.20233922187447	2.6357442018963	6.10167576225829	5.82041337100643	5.87477524404992	2.03048391947924	1	4.86873097078628	2.34177541936956	5.73869667179069	4.88820660312248	7	2.13039743930605	3.82902081768944	4.42760083071067	2.5270451701027	3.84411873014516	5.68817529397763	10.3956843116338	3.33480772424237	8.09633964822637	3.89410710379221	6.2465036029518	5.928044176143	0.696259339074673	-0.000726444008101734	1.31000393158067	-3.05855067310535	0.770069483115813	-0.229547359800328	11.9616740240793	1.43279140313861	2.56543837481344	6.41150933704196	3.44161604563009	5.75723104080175	9.86939080490841	-0.427578346382572	3.62168191120944	67.75	1	2
193	6.00126912467669	2.26528346277571	5.74056553816651	6.44611522828701	2.18433861726511	2.34471229930071	4.15450354847779	3.43162865030458	3.91604638555826	4.36199056302057	5.80767098325232	5.90337157742382	6.35778575633178	6.45548665084402	3.14172304699783	1.30835660730658	1.43216559759421	1.46849516465195	1	4.33687597741321	3.21451129401554	2.52813830739018	3.93253210887462	6.82923904043888	5.55721265830356	15.306133994533	-0.57119633289737	6.10437406414145	2.58483553410669	4.39634095723682	3.74309133776383	5.93909040217485	6.05938461412926	10.4288183668387	1.65092231963949	9.47365672090427	10.9768393946437	-2.68257602818874	-3.46995777086675	4.66691228750312	2.57471141197858	10.9870991118768	-0.287441001141381	10.2591215459556	-3.200581295634	-0.659846352262025	65.5	1	2
194	1	5.14011902302978	1.52787316998403	1.09482365221796	4.50880364622	7	3.22932148304876	6.35736031031986	5.00563429695032	6.59508796558231	5.50385106168762	1.45937549065935	5.18920481230275	5.11677167484265	1.33201725279451	2.87330468530859	7	3.95402036881057	3.47575921473159	5.68172148688261	6.907611853333	1	4.44653541395824	6.81496740943595	3.69852031272308	8.31365375364796	2.50700362502809	-0.614992627553877	2.9240621035008	-0.294418941625636	5.40320416567242	9.30947175192869	3.51867887610265	3.09943151789988	-2.73668151064042	9.00516856278719	0.336517310022728	6.70887492197339	7.98290181138815	4.41432461982332	0.393117550807136	7.11376946571107	13.2028203522831	0.51418706543588	9.52573050353222	11.8106714357432	93.25	1	2
195	6.34221841596412	2.39964486080798	4.03457700128689	3.70689604559126	1.44724417682204	6.4682713790699	3.42548211862487	3.60239195708964	1.36096622412185	4.73410611019951	4.60395491709958	1	5.36750967950028	1.84470740290018	4.2507369078416	1.55158406072742	2.47218057318106	4.5010259631166	3.21241687920562	4.7021516446853	6.52166090928747	1	7	5.22719788821934	7.74751012195601	16.4755656743448	-0.798728581615016	6.35069745500778	-0.842819203801825	6.97496650338779	5.29046077011819	6.74383699736757	3.82817280534509	3.63069607778575	-3.01945146805296	9.40326821300286	0.840830526209391	1.1497261335761	3.78120922601406	0.465273761958151	0.772309103501984	5.9716478970558	13.6333829385908	7.31553939246614	6.59859106097283	-2.24846476442087	70	1	2
196	4.65602419609588	2.35349361672975	2.91086090821267	7	5.81977108650122	6.8240169266966	6.80647465257863	2.47872310545468	4.28501472451795	6.24814250270972	5.17790584299766	5.53049452292485	3.78593226998925	6.95626771486307	6.61693009746989	2.55652644393477	3.40189274750303	1.59222972397555	2.00839125554135	1.35232339866785	1.14431437681047	1	4.56763899913333	13.0985757064022	-2.45936701590991	10.1560358880774	5.87569476684612	7.3873926900353	-0.791620395438328	9.15046890549846	5.65085330652167	12.3552747220872	0.777266610102748	2.94546882294671	-1.70363906779971	8.1165310436641	-0.785642518255	-0.272044398783425	5.75418464640175	-3.39644930251492	7.93002653637499	6.3361660661625	8.74095689060213	5.92281831690551	4.6744389872987	-0.482379521463653	69.75	1	2
[truncated: 5 more columns]
