# Supplementary material for: How Are Mate Preferences Linked with Actual Mate Selection? Tests of Mate Preference Integration Algorithms Using Computer Simulations and Actual Mating Couples
Source: PLoS One. 2016 Jun 8;11(6):e0156078. doi: 10.1371/journal.pone.0156078 (PMC4898694; doi:10.1371/journal.pone.0156078)
Supplement: S2 Data — Long-term couple and agent-based model data analyzed in Study 3. (ZIP) [file pone.0156078.s002.zip › S10/Aspiration Model Data/Aspiration Couple Population 01162016 042030.csv]

	trait1	trait2	trait3	trait4	trait5	trait6	trait7	trait8	trait9	trait10	trait11	trait12	trait13	trait14	trait15	trait16	trait17	trait18	trait19	trait20	trait21	trait22	trait23	preference1	preference2	preference3	preference4	preference5	preference6	preference7	preference8	preference9	preference10	preference11	preference12	preference13	preference14	preference15	preference16	preference17	preference18	preference19	preference20	preference21	preference22	preference23	fitpoints	sex	algorithm
1	1.81963590109641	4.01310285300569	4.4156701835311	3.67852811228199	1.85109942035316	3.04885363611587	1.07126352118067	4.25539430636702	1	1.53244705009881	2.82049250230596	1	1.2660896457464	3.92623981171364	2.79292549994166	5.96455348664927	1.88883769716977	4.12372911006753	3.78451063633903	6.79487942138105	6.81682063176045	2.05855362683718	1.61901032946894	-4.18723782511044	8.36466715679373	3.10518175805834	-3.96247719164092	5.87753647232206	7.13579819831241	6.53463535655712	2.91060633395947	7.29331516660857	3.16787404681313	1.82031940134243	13.5667128134906	1.2402454189473	3.88585421453387	0.479967124508367	4.27765964075748	6.02838137515839	4.33557361219294	4.5253617808511	1.42957279794731	7.14518184779347	1.96304604967895	3.94617116886573	96	0	2
2	1.71996529484868	4.59930073192854	5.64857365730227	1	2.68852556251937	4.73670002450266	5.96325201392618	2.2233931486612	4.42887643898569	5.48597129278723	5.37511799156445	1.13309493059064	5.67503300466489	6.0206053176656	3.4803557007849	4.11528975896905	1.82044160652994	1.84029850514446	4.74952059959855	4.55994449970944	2.50110096094404	2.92440276469708	3.09619096152887	-6.75305126681689	5.74995715110381	1.44377612492633	-6.67999522523093	0.293265511037107	8.15439052452581	-1.59484919191621	2.27900266620054	7.5218004797652	1.56783803858736	2.16189795999236	15.4233487582152	3.29717011810378	7.56828982022406	5.25701620355119	4.53977159986521	-1.30028270198975	-2.09430876548607	-0.57421416335405	-1.02074465008599	0.362947256274568	5.56781985865412	-1.82432028906103	116.75	0	2
3	1	2.94541737433839	6.14569598134982	3.86709896823638	4.69452102509625	3.71822830075401	6.05154714317846	1.73692829607146	4.54925247989541	3.87601707702817	5.24329720552134	3.91556889586292	1.74493308966004	5.88548860727496	1.53264935462168	4.68351221250584	6.72100899928853	1.03184865236365	4.37984859417699	7	4.33055841797675	2.60575523584432	3.00007009704263	-6.14174022829136	7.47985320031886	2.18522632224608	-12.8727172696068	6.29441648229728	9.098589000235	3.18192180518775	5.09956498208992	1.43555576504493	1.96802072786113	4.28780539034225	-1.40549230062955	3.66820542653397	9.41742254423188	-1.7677931943877	-0.874055518211076	5.19318058099847	4.27428439772428	9.45611128062294	3.29396837186849	0.732863556704083	-0.0392174356324727	7.17419040327441	119.5	0	2
4	2.00574413533724	4.00410309673945	4.19587607453801	4.06399005500638	1.88539342213326	4.9893962708626	4.89813507364389	4.74147278162684	6.60209336601544	1.15856950008558	5.42293535471144	1.08485844267857	2.09192908208095	4.91997770562661	2.37924298956481	6.08938276393506	1.72614378749035	2.9093353034013	4.37547587068801	4.22317207169651	6.30110831140076	1.88987258989707	1.83375234891548	-4.03603427156613	8.41997764830921	3.48532477704271	-4.26709203380844	4.55051343482131	7.85240784381159	6.1933029899431	3.32822722373641	4.68651162479304	-1.32297393808039	1.88223869601716	8.35980304429431	4.724479252244	0.305243709342763	5.41383256068787	-0.0157859843428881	-1.2960348733422	5.01367332950293	4.1284781702064	1.6808743152692	-5.13179427644705	1.40527797539071	9.29141549020524	108.25	0	2
5	4.55521276378642	6.46584099060118	6.39810076759376	1	7	1.24254579084137	5.06847137997014	4.51265367463265	7	1	3.36586505991402	3.24501219328084	5.24522957786687	6.38384638269464	3.9275159059109	2.42515702120582	6.25843242889968	2.83283858596185	5.29504603108379	2.24244454296135	4.15294496709356	1	4.41878095007171	6.40343191471912	-1.2135559494388	3.72557998223111	-7.25675890429255	9.12455563392737	-0.365418261451342	3.67497468706866	7.63746681936719	1.11361283444531	-1.43342636844579	7.60875707956457	2.27726450142246	1.34760234715574	0.874611588793364	1.64281356676874	1.77367106381635	2.93631553478132	6.505594092915	11.9963797398964	4.28713154163052	-0.62703575054338	8.32944070061409	4.57313786212931	98	0	2
6	1.90811243456283	3.59917660183141	1	3.97421844609087	4.8559213211504	1	1.70400888213799	1.0983663666108	5.38575713036764	2.17379229179079	2.3631030897444	5.28911502865293	6.21040300903221	4.78718867005937	4.3490972281993	1.81561789622417	1	3.2821437260376	6.22104062307139	7	1.5796259035958	2.92766080372303	2.06945713835163	-5.29311734844009	5.99974131785147	1.43299361807715	-7.01564734532693	3.33920189117807	-2.45768778752385	-1.58373345228754	4.84370056767437	5.80253193591721	7.5356813781108	3.52414537625617	0.0940025297450525	0.931983670022222	6.96340416108287	4.54337650490062	7.78055610975091	-0.797235274520584	4.01254316831774	11.7550448488558	9.4703921828955	5.59269796415877	2.75930041762125	-2.63392732037784	87.75	0	2
7	2.62204225811508	1.92424304899924	4.88810125300273	1.61038394188794	4.80034254290126	5.56755227049057	1.11645602867026	5.59647412473719	1.76584817457998	1.34184169894415	1.54847311918902	1.35779765456036	2.32485321362409	5.42956354499435	1.82749402989103	3.37293622095189	1.45631131540956	3.47436399310463	5.57261146771952	5.57934742556339	3.95070641390017	1.9501736538825	3.14617275762941	-5.51641363744712	8.10136315072348	2.77229123678631	-11.8795420304245	8.91961079878659	1.03461357301601	4.66940315581105	0.224534625010771	5.64890950242793	3.22227769635422	4.59786343191874	5.32301354062786	4.608087982541	7.12240537819557	6.48487813402004	4.73289230598705	6.2190474746496	0.282886988594711	9.8987016834354	0.184728503880673	0.824396611888243	5.61407446043103	-1.27064202151724	106.5	0	2
8	1.78539308159755	3.60517385152466	4.14277366533468	1.93756046324676	1.69565365472326	5.17725812093515	5.41558734662198	1.58396102359918	2.87185062391017	1.07999650559999	2.18943036867477	7	6.92205968469133	1.05665128986404	1	2.538044446526	1.92145536769952	2.21254293579257	4.80341953390779	3.61382837943917	5.58570658387578	1.36617177130285	2.50515911454062	-5.22690246474798	-0.96427134597269	3.43064406838853	-3.98824429370163	-2.1244785661254	-1.6379931332471	0.398412828737495	0.379657219606444	6.77224766356506	-0.697488565579305	6.57070266214823	9.65309917645673	0.304546150701775	0.865995252346612	4.05214912236253	0.334097583784633	1.02326892194411	-0.226353393600337	7.31123206123739	5.60167097198414	3.62632100859565	6.34349333007124	-1.96590929266472	102.25	0	2
9	1	1	4.72310047600239	3.48946227456695	6.10324381010419	1.70048710640814	1.66221967781415	2.66375857300362	1	2.13068580083509	1.79316851963948	6.92963595032513	5.77261893360588	2.88180263684556	5.50007469832781	4.52611324285932	3.71194328150109	4.26477775002547	2.59828204583524	2.09560050946009	1.89192983159001	4.55183887550639	5.73284526989396	7.486165243823	-1.44512014151588	3.7335254685577	-8.29774288191509	5.46046051644686	2.80516803256666	-0.984645061234854	6.61424461905365	4.91210445096757	2.25530597370709	6.76767136098405	2.76861973587423	3.7002968026919	3.39968522734082	3.63474385020336	9.98311935576076	-1.91509753005876	6.04241227080766	2.99457662509324	1.09811105279607	0.970534689453854	7.82987249356425	4.25544434134064	63	0	2
10	2.06946402297701	3.97621619467032	5.93422945924668	4.80113979102097	6.68932230933726	3.74991085855003	5.09790089736897	4.83600900186574	2.55307669846021	3.42852822539259	1.43498482157343	5.92117990129922	2.98998790475964	4.51848295427907	1.93840948112984	4.04574928845916	1.17844128198627	4.26383185253506	4.18955006143705	1.12050915800385	4.35830592628221	2.22283061646069	5.613557137026	-4.95566338724085	9.09281156311341	2.73033446487831	-11.1374557362619	6.33677332747776	2.83415735359275	0.265480574234376	3.58596478325848	7.67305157630687	-0.570609048042136	4.2719287851619	0.89172215573955	5.5666672185336	2.71949588368774	0.689109547951201	1.57581091663306	-3.65322533358867	6.16134473953979	5.64654031861891	3.80362126280494	0.952009846899592	1.51799002504594	3.19314381844969	87.75	0	2
11	1.1068926717822	5.68598793656074	5.48727083776046	1.78929802174069	1.50159147685626	6.91643511282556	1	1.33506346269702	6.57885028400766	5.55516400314639	3.69397763882896	6.44901219371745	3.52167861391508	5.41632466021039	5.75575208662286	3.47617595831946	1.52474739622617	4.32068984056755	6.09246474845138	6.31335536029014	3.39410118542596	2.35952011256739	6.7912125434742	-5.56572961223903	4.38829904301905	3.93072403963	-7.48260289876205	2.23412823576266	-1.61086123174265	3.88710492006956	4.43190549905209	0.462139517892592	-1.65983583389519	2.43867295908241	15.2741892385919	1.51478478998502	2.49691952203122	6.37665308775828	-2.39278965327364	-3.68680727459584	5.27002990745167	2.46676196396493	0.981186827920558	-3.82577434723469	6.96800344959896	8.48565632426682	88.5	0	2
12	2.66815720781577	2.19802150610256	5.28469068502117	3.59052020172793	5.74864552112285	1	6.26476178284775	3.94446719796299	2.55780714955033	6.3264965832946	4.37819501341351	1	3.32805914688724	4.30828071816214	3.32841804776314	4.81624179403463	3.36479006097596	4.54797034928123	2.66327563204195	1	3.06800599313975	1.91931970555399	4.86116550777668	7.24495124580692	-1.99693105062747	6.49333682932373	-7.12870011959843	5.89624957663038	0.579739177835545	-1.00648541845721	6.41269285117446	4.32834474881359	-0.870597719081255	-0.348100472134805	-3.87801482318693	0.660729601323522	2.41292120017143	1.41397008113913	10.2829115489081	1.48476644192492	3.92377611230162	8.50299446568855	8.00083305342197	3.37320554889123	1.6034609391307	-3.29095343101669	84.25	0	2
13	1	2.79290173385705	5.90074243746626	5.54983135797425	4.37665735819294	1.16700063972504	4.13409163093849	1.28399161289777	7	1.18323777426041	6.0745376072118	1	5.60579403750085	1	3.54232365869867	3.23564641224307	1	4.69073800172147	2.26452411594799	5.54780938180405	4.73444095894587	1.6842866236231	2.21235879255922	-13.9308332302778	-0.44592682004523	2.6861879857439	-8.51844773200179	7.5274843429085	2.99624128635277	2.16088309993292	8.43521251371821	5.86711914210866	2.78521457710092	5.4747380348792	2.90008658479211	4.22428054705655	4.44275504572442	4.55402022333581	10.3956372803333	5.9298542797615	3.44036116308032	8.16485106277235	9.46376113679624	3.45016098460912	2.76612457873425	4.57087550728231	94	0	2
14	1	6.18643940860019	6.01990803255373	4.68073582229555	3.59099314715108	2.2359393264114	3.78874786667899	3.20988558521489	2.64822185345449	4.18336918819056	4.42315734716471	5.42763176652672	2.57926971079774	2.46301802186965	3.78238365007759	1.08489184527362	3.02537194041994	5.57631518920267	6.73798498798317	5.74677310634949	3.52134804369604	6.18119939364266	7	-9.77040029759373	8.46371252648879	1.24652939239283	-12.4579157964246	4.93794117692338	1.40322365588296	-1.65749729066495	9.24199430782582	2.65794578093741	-1.03871640407998	2.55205191665396	1.83464575820976	4.23707323900997	6.13011617267869	6.01124911533378	7.82738882857102	0.733914534541098	-0.953869089025219	14.2524921498225	1.15100111823303	-0.2740669181277	-0.766763257446246	-0.44215635847817	79.75	0	2
15	3.11821181405619	3.07525949414395	7	3.86029730498529	6.89657766462243	2.01586819622064	5.33671795001285	1.7075982162833	3.06882680203593	5.3715610064097	7	2.66126860800161	3.34005210470715	7	1	6.6132782345172	2.63936308616083	1	4.88044340881587	3.77488632110404	7	1.21659611362426	5.95372034666828	-5.01786926688251	10.3540656105915	3.21949768137456	-12.3900447113825	7.25769804492395	4.00867446532473	1.6577407940359	0.974123951465592	7.83621591286952	5.80805802174173	-0.813964780957839	-2.06715122605322	5.71845115092686	3.15285330396574	-2.47192209685848	6.62781467532789	2.18312150354304	0.665142909697663	4.99707367135267	-0.701883183074623	4.39802918756012	1.13045349627695	6.94135137268625	84.5	0	2
16	5.25754340006766	2.26009421018905	3.16020429280094	2.45139381528785	3.75448819743364	7	1.04237235797762	3.01102900549695	2.92745135390577	2.90206879044633	1	1	2.59939191847872	6.30809128075325	3.78798049605109	1.34546010020609	6.13648415272074	1.72604781842753	5.14739073275074	3.98978757776594	1.98135701230317	1.35236228989926	2.45327712856243	-7.15385623388996	1.27893930315727	4.40924224447606	-14.5188453976848	1.95802007652857	0.8530725229929	-0.769092300158345	-0.0440310001197355	3.34917112023999	-2.27448678493547	3.88162578998978	11.8796998380626	5.02026938493128	7.66920608536229	6.01049516293942	0.601832525255613	0.611134361321468	-0.643311220367887	2.79085497122695	1.02125639020331	4.72657901052501	-2.41038105793581	7.9077608203652	67.25	0	2
17	6.0552661858317	2.77831541157454	6.02362582796822	1.45785900686878	6.66686655621923	1.23184590998708	6.08396135938778	2.75077311956761	3.18473110013331	3.47604613954734	4.61235808055829	4.56785195913386	7	5.02523934199853	1.91469722179585	1.34298467483633	2.43961733856281	5.20197191686987	5.12424212261265	1.52663738739241	1.86584641008921	3.96441973907266	4.6829635791652	-1.09667866026205	7.41219436950559	2.09760985461708	-10.5511461686422	8.26227189325426	0.837758862523069	7.04811345880091	2.3274151465442	1.31738306660783	-0.673355977844141	8.05823724564753	5.53469091837545	5.59503197775675	7.01480616272844	0.353771527107492	0.568427791717247	-2.20075385249901	1.99313761994821	4.54511829903965	4.92620633973021	2.008682485688	4.01637320054606	0.505300197333201	99	0	2
18	1	5.49145641766028	6.77413766302293	5.08267255382179	2.95253667511329	4.74710524435354	2.1382391290178	1.16502572474026	6.26935826696683	1.89311798215716	3.1538693954545	2.93855573086508	3.9330491347756	1.64536292316261	2.35991607033582	6.14220406484439	1.33551184358929	6.19400791026514	6.30542650850001	7	1.87357507996953	1	4.98685003235627	-11.33906485997	8.27621657065644	1.36473452521825	-13.2547875923525	5.71058886769533	3.44146336349722	0.743173628304447	5.26538963550333	9.20852868069121	1.15061757811459	4.42734173885325	7.8388478500771	1.2221563230059	5.60947957316346	4.90992684513566	4.24768937466853	0.945618299258563	7.54999958728588	2.95273958104649	5.30145689419589	3.32617089715845	0.658081602479782	5.64375075686184	97.75	0	2
19	3.28434192183655	5.22934876060469	4.7118835367883	2.68016335355575	1.93939298847291	2.141341112698	7	3.14612801413938	2.0326242630535	1.08168713615169	2.97004142929093	4.11857603224863	3.26206465901167	6.41902180777538	1.80092722849691	4.08854910772005	1	1.24582691459503	4.93885082229846	1.78189737242413	1	5.97372532337507	5.38070838593671	-3.8326061516561	3.77688596878877	2.70077084179613	-5.0000090786697	1.63471741798986	1.21338581448391	2.80468571708086	-0.641441197902844	1.4058649923334	2.96623449494168	4.63274725666699	-0.0189047210115045	5.98331407142262	3.6986603192021	4.12102481654918	0.889066125516984	-2.81076186392867	4.54163167892789	6.92125912847203	1.3107629512589	-4.22273088037573	5.44580316647332	7.04836913486982	102.5	0	2
20	3.78475347645962	2.28209205971151	5.90891962878971	1.08207794780691	6.26834018367654	5.24309431265673	6.87743411702209	3.05805874055977	1.29319801958844	4.6986457917009	4.55068845725323	6.35513225356376	3.74374308307178	4.9779084004014	1.03348517303754	5.55134433243294	1	2.17227218503921	6.30633315325938	6.63795304030313	2.25748672900439	1.67353262120753	7	-4.47930640608577	7.33002751442601	1.76892075131202	-11.1790712475742	8.91545238712675	-3.14956679078278	2.2442584448215	7.46039952542883	7.48627162379605	-1.81704651134636	6.16311175480367	4.89338148963091	10.4261072867273	5.25396011864876	3.8858780509848	4.08943323185786	5.44092725049585	5.81506444555641	6.89479580797316	1.61392147528781	1.85855079368354	6.42929048558499	5.37986388756448	87.25	0	2
21	3.15296319746534	6.03843697960554	3.55455658814053	4.72161854017162	6.97325995905802	2.69018830743782	6.92569645580893	1.22434933889285	3.06337139269193	1.49325801279548	5.70245866478345	2.56109347030005	2.36135146668081	1.51766382460332	2.84756782162154	3.91701054000914	3.27766383934664	5.6845790767341	5.4405988621518	3.81105035726835	4.00110568866526	5.45108354052247	7	-9.01063766514556	2.96176554208538	2.42550523420851	-12.6744502987233	4.97708245164446	3.15522351897444	-2.8208334441003	6.28522297725024	4.42138587404662	3.27953583174343	-2.17529223872554	-1.6659785636324	6.12322608106344	7.63995668479809	-3.20325441667513	0.519003504401275	-1.49341839867737	9.44786972518773	6.06599245702607	0.0757349320141401	-1.47400053220095	0.169412352836908	2.12955544437418	92	0	2
22	2.49604911763356	1	2.93798705206957	2.07949795764658	6.59438288023373	7	4.73273017978643	3.35780399885812	3.16080375932614	5.95715153598533	6.8124994445897	3.42479092194023	1.92855843709685	6.11771299123674	1	3.13911008999661	2.04604106859059	1.08389962605868	6.54889059000581	3.55783875833118	3.20495427147609	5.31315769357799	6.36986130433408	-6.15341705628367	8.84871760362468	1.03402334722325	-4.88162953194031	4.18795694153921	1.98552017584513	6.084119845875	0.251267729519387	5.93096807334816	3.12638184428477	4.33140367823227	5.04712327674677	-0.807660672158604	1.87422650456309	0.691114366936006	1.48395199224416	-2.32894486764973	2.72670405530104	4.56973353171958	3.45717143617335	-6.84736674439446	7.14504063991901	-0.232188671165041	88.75	0	2
23	4.92360287013693	3.93438293202735	1.20141623773545	4.92896559407577	4.56333712894578	3.40893819978994	3.08823393510694	3.18101782750228	1.53282251573831	5.30029181956828	5.54402806764451	4.04898071144116	2.1241040348362	4.62460810071073	6.96133280131012	6.99842859219596	2.71325704984663	4.09850949279939	6.48446204767814	3.39516487070848	4.35101557816215	4.93545469629204	2.37512311597551	-6.81335690539512	6.18879013154999	2.36605698936057	-7.0877534463436	1.37977971273515	8.05718933212608	8.80037218746977	7.57236326226454	8.09549463276718	0.754835512088231	4.32409006901873	6.34787342405901	2.76910532729626	8.57636523344267	5.76890960647079	3.58281179175333	-3.81937986887685	-0.286433888303135	7.68342418570727	-3.75743150160627	2.13911761550141	3.43953068745962	4.06291163185375	98.5	0	2
24	1.16164360900014	3.44917135932999	6.81786469968765	6.34788404526143	5.6971092065793	5.52839948618597	6.08890769639668	1	5.86301643243848	3.02148742164411	1.57573068051889	5.19842990973476	1	1	1	3.26400481662007	4.08747248633008	6.46936196409104	3.48643521627293	1.55809953268375	2.78758947063446	1.69156517652253	3.53130085785676	-5.97219195891839	8.29997020895562	1.00329087803382	-12.3651867505277	3.63041565909259	-2.06158585283048	1.70339019915386	7.49497687974685	10.8692417905232	2.41156646311811	2.69511112873968	5.94391540836992	-1.5627315856868	-0.820319224571033	6.13879914870776	3.134022369778	-1.31864189701385	7.97437032847629	4.08310411789825	9.95667495759057	1.33454053035384	5.9600726328386	0.734478952346673	73.25	0	2
25	1.79990665397085	7	4.3383273547115	6.49171353856006	2.63796950949838	2.30030881998495	1.63879720249205	3.27791060191186	5.08956284910608	5.42915850850813	5.74459765401675	1	4.28585895437339	1	1	1.07221310064719	4.29901504469497	1	5.06707196997646	3.9057952993393	7	1	2.2989568253982	-10.1758228291261	10.2439728092906	0.563532041845897	-11.6627729852295	5.26198097391523	-2.14853850619521	-1.17532367717847	1.34258601179871	8.10985300209451	-0.791528858968905	-0.667836171363168	12.2367349911355	4.46236283590484	3.20056937183473	0.5516899584978	6.36871910007649	0.84115677696747	-1.28132302979497	4.49266645015571	0.306429443608253	3.47717356316888	-0.540406911311168	-2.90312784869438	81	0	2
26	1.6220145471576	4.69279460056095	4.63524092324349	3.82681796933937	3.32199536720044	3.9864025919073	5.58516080708593	6.18977519572721	2.35698209637074	6.46716560569046	6.13800409811379	2.94483773545708	7	7	2.30890230365218	3.21944893865104	4.67647345316223	1.33016899709161	6.1669702952426	1.62362416963355	3.2357767822589	1.27021055152336	3.26573490541799	-14.5132260145909	4.03330572360954	5.30249079117736	-15.5159110231417	4.6770306094752	2.07448641032288	-0.0329544863577016	8.27798451138496	5.77456828394995	1.31525544990866	7.8537052675861	5.73499821981272	6.47289121474342	1.24149139506135	0.207215714072685	4.69785389468222	10.4209974577543	1.34571925939067	4.62516374704179	4.52611130582321	4.61439085952614	1.34428335449492	10.4503935604188	97.75	0	2
27	1	5.50572852574627	5.92944240697761	5.65024208484822	2.45176258994907	1	1.45593515564552	1.79639617162395	5.74547717592896	2.58278921885725	1.90397969381805	3.60898177826281	3.59399367420988	1	1.19728193557924	6.14837601022359	1	6.60909592250552	6.69382168409297	1.14496781217189	2.71765180003984	3.61250806728208	5.1155107421867	-10.6592509554322	7.68854780188872	0.245458203993987	-14.4752686468907	5.49175312909066	2.65683848417099	2.46951094467959	5.98613177985824	2.94364549853527	0.348165558493105	4.95839493381996	7.95542535941542	4.70817215011722	5.86468517330003	5.08753111563501	-2.13943896163793	2.73739442523829	6.18986401914692	2.74904519710446	3.32735673469127	3.94555625978933	6.12842182980389	8.89749441447628	105.5	0	2
28	2.59085469274248	3.67754430736001	7	4.30857801615231	7	5.61084261011057	4.17486691762313	5.34792423019992	1.6848776967229	5.29146961297154	4.1887521288559	5.6319132329278	4.11568349570691	5.01981176087737	1.06021387534189	3.42036741362069	4.0628191720377	4.41529339718701	3.22259735534531	4.09385278716851	4.57664468827104	2.48429407209988	1.7077235959608	-4.36143807936475	10.1496841393415	3.37810775749351	-11.7704403403825	6.3735436148076	4.57662428270078	-1.19831054972157	2.69811717739944	2.63754990563745	2.65215715010871	0.954569203334865	0.702256504798924	0.919133360888573	2.27513356866885	3.86121487986063	2.43295298650683	-2.45568161092399	6.22730267516539	6.04426276922185	-1.39772991145382	8.69353088720561	2.23556100298986	2.72915842721295	74.25	0	2
29	1.68239503881159	3.35610914687359	7	6.03146605704657	6.92836092335725	1.81217227400497	5.46577882889159	1	4.8692163798822	6.43643268749096	1.7154250364204	5.13994456444606	2.08389621360663	1	2.5789591989515	2.11053747469551	5.04958064552398	3.6952886978428	3.06567504658985	1	4.07091210617032	5.89213234292923	3.99085890114749	-6.68065378284309	7.17569160986311	-0.678869402387598	-11.2721805797368	4.08529400639353	-0.255299743096397	-0.115555847032499	1.33136764275856	11.1676785772431	-2.25019337762462	5.12920947497741	-1.72214988328109	4.54780430949527	2.73902761643038	2.13092385404492	3.56757349980013	-2.91574540168085	3.07312641134751	5.29063850429274	0.190980011716443	10.727316176342	4.28922690159781	4.06483705316288	92	0	2
30	2.2224192901596	2.85718408857886	2.91221931902407	4.63001948348126	1.23983919891249	3.97044129603277	3.19583489521882	4.34189209608638	4.65339915378915	1.14634021909661	5.22464320666419	3.67732946342407	2.7496185888544	5.33136859016946	3.03378662821747	1.93584889150854	3.61207483633694	1	7	4.85834829450647	5.69402315193737	3.40525788987938	6.03734995051646	-14.9030347226958	0.835558999292345	1.22539549024131	-13.3459174272594	6.44450475066148	4.46471102639029	3.04703866801847	2.24197262052668	6.65072173878993	0.324978884408876	-0.974854060115539	1.36945819048536	6.0790269079019	6.16161692134401	1.58061021054324	12.0206112637507	5.28664490697999	7.14707046076758	1.17738849369807	4.53145101938991	6.11730392601731	1.51756660539063	-0.660404169903385	102.75	0	2
31	1.29711327958308	2.38005848561102	4.40584529501709	1	5.78096689715485	2.3496690435927	6.38969799267652	1	7	2.01402928693535	3.09528543109824	3.84963877751906	6.04079147393946	1.28417868608236	3.23421575019774	3.75097830932627	5.74747029094984	5.96393081557983	6.4208320106627	1.58783458952614	5.70943721037071	1.31043805171221	6.67882183279182	0.796143400236973	7.57497837094976	2.89309882885242	-9.94559888696328	10.5117528417417	1.9807946439834	3.68959508957551	7.73928117605573	1.32758220492637	-1.4418712183499	6.35164497820845	14.7882659715829	-0.118281174728637	6.54478794728465	-0.311485818523836	3.8267332313934	-0.985634835791801	6.42025205341824	3.23428662942354	5.09908621252489	-3.96029220351871	1.15629177153774	-0.914648860571265	78.5	0	2
32	5.27349773025673	3.3530999636579	7	1.04487417517965	6.77398892338285	6.27663888275692	3.44736133306751	2.5180620344406	2.30297306578205	3.982130261704	5.57592632027772	5.0751686419537	6.53203769948996	5.54026103545636	2.29346486840817	1.85305317231891	1.61049432246666	3.91735544768406	2.06656132488628	4.61040097428767	6.77003950366826	1.59761925852001	3.80949960180221	-2.22307855936041	8.16538587179467	2.5896105399252	-10.071897115948	10.2391894090135	2.17507697682947	-1.43569123861067	0.254824762918314	3.45816369001362	-0.736162845927384	8.19182273834205	0.94226738964711	6.39546245264243	7.03929852464918	0.386102125325428	8.74553962413208	-0.317547358945605	-0.336355961827032	8.58793647835199	1.66011672908292	0.0417420777947526	1.37660057284274	-2.73012498193626	81.25	0	2
33	1	5.55675463711987	5.87430814905469	6.05958629318115	3.67451335834832	2.88270440756934	4.23939466149073	1.73007106425401	1.68711938835315	1	1.16398559737275	4.67967046094682	7	2.45986153277068	2.78162249125251	1	1.3061677370282	7	6.42306641041006	4.96823277559749	3.57227114201879	5.8570010628119	1.47564537357361	-9.99619047788866	7.47506796913548	1.85067592452915	-12.0502720225562	6.33646234075834	1.07640145611422	-0.878536381794913	9.3331600824722	-1.89459091805175	-0.45970896078408	8.58199982334362	1.58160617671625	4.97253224954588	5.73779768949558	7.04580764011949	0.474673653405771	0.424914924542849	-0.696767263532826	13.3345905452862	1.18009225742919	-0.350615252496691	4.16202793306283	0.470857476563954	97	0	2
34	2.01030275784082	2.34861591197495	4.66178537307217	6.71203525070999	1.24560415242619	2.45517880788586	2.56355308645924	2.37072099758648	3.19805201739831	5.95712056051084	2.80685398372928	1	1.41945682723038	3.65666475096125	5.22220916072607	6.86490762389284	1	4.44829931711625	7	4.34526017783814	4.42340849019277	3.43710025123722	3.91407164897921	-13.9508016377065	1.71558534613024	3.02000994600889	-13.6059552787588	5.99725805689688	3.31519282052514	-1.39563628248791	-0.148450041914378	6.07631432543703	0.30935632729165	-0.284071762764215	-0.580562979189571	5.2908149569372	0.85860030347637	4.14020059509044	0.478643456702415	2.00975744328217	0.923432576469344	7.86899735645773	-1.72528496977205	6.29838653982209	3.74753595580118	7.95570163013742	79.75	0	2
35	4.12395242576769	3.82748186374774	5.93062787112173	4.03614830293844	1	4.33622660151235	4.24344355738476	4.66984764354334	3.5904058655625	5.51347651674501	1	5.0020457567025	1.93880951556251	2.79900819548184	1	7	3.03361829975812	5.94158049875934	6.35858759857305	6.7782294701008	3.04294211898791	1	6.36953592368374	-3.84563421216007	8.27237844055067	1.36177249033238	-3.9069045888115	2.44787310513714	2.58513200510225	3.28687916328678	8.74279425825975	-1.05283006625548	-0.364959656055208	8.94376419657328	5.36151736627017	2.84047899244736	2.30324228217886	1.77077640583812	2.46426843821855	4.78315729121669	-0.0555086401606899	6.09300109510583	4.87820565359059	6.39014633471582	9.32265791257895	6.02020109989472	89.5	0	2
36	1.4199342684817	6.33247914219996	4.83546254688835	1.52001935336453	1.18018405363775	2.11170783976018	3.76373833335193	1.84646282551637	1.92427502835054	4.08350674513467	2.40151142027718	2.6555572407197	1	1.1143231705417	1.38665191064632	4.6980110005689	2.59615015349518	4.02457547564235	6.07701592168415	1.81220156036635	5.56024450237952	2.90938483507952	3.70016583793569	-5.19940585067476	4.72420894505157	4.98140609484676	-6.54392470329515	1.68954246058734	-0.791448803111376	2.00475298722982	3.48690499351842	4.15532001747167	-2.95473798022188	3.15817245533458	13.7078217592162	4.323334643549	4.82151305964227	3.57340395021047	5.01368048252281	-1.24657111698135	9.01624188126478	6.95839389563171	0.418181260226213	-0.0101824749628121	1.45085819136355	6.88044164624723	87.25	0	2
37	1	3.61844366724984	3.70139893058087	2.43563166260811	2.72792512199294	5.35128953788412	4.17852860737736	5.85755742247492	5.79416173071755	5.76743400456021	4.22149212052751	3.29040244067722	6.63404548876126	6.31099089330325	3.45149808231951	7	6.43064651302391	2.18449536783228	6.55511283079887	1	2.09550655152162	3.05577514058201	5.51431461705408	-13.7067919912692	3.05089786440607	5.05206904379194	-13.7055451843541	4.03173552239357	0.200041054901114	4.15934586609897	8.87943221522126	1.86242380410872	0.472189330693985	-6.22514137575034	4.46215625424845	4.39400549498752	4.56867675423794	7.19692698084611	0.500469247345457	5.98968558067937	3.30511710157472	6.73760608632408	-0.0410325034874873	1.35508676069675	4.41276229590949	1.36918815789097	103	0	2
38	1	3.37077077721586	4.04955238606952	3.54339060057222	1	3.87299856123153	4.57366688845495	1	6.21828472119552	1.457565680612	4.07144435134154	1	1.37849394268067	6.25520755150737	1.06363997270027	1	3.1349919002623	5.8596895206786	4.64854630391277	7	1.48882955642135	4.41558056505926	4.35749984882258	-13.4860622371469	2.17628664738531	2.02035013734903	-12.8763873631573	6.02775815356594	6.83693822660524	-1.40261958944168	-1.77427983784196	7.03662207323003	-1.39598772331225	0.775366715615421	-1.28601420966776	1.00011218502502	3.31918426769507	4.49177534152934	1.73837992611773	-0.35963635509451	3.44694462197371	11.2607016172278	6.73812128998514	1.86288080839422	0.836675894035873	5.73189081198468	83.75	0	2
39	3.68341412337998	2.88729667302004	4.84178870843457	2.48037520661569	3.91644342682354	7	5.45636465352428	4.02264236798198	3.48183880789959	1.25296247557816	2.61635722653095	1.84289353507423	2.07548554944325	1	1.49146588276973	7	3.70983804300964	6.86764424886429	7	4.21730877726578	6.40726432853243	1.5702328214916	5.55456986130651	-8.73862871593699	2.66000053706994	2.63975088212954	-13.5431506231028	2.82717763280196	1.70595681875329	1.62994880237902	6.50405337681335	3.98644234042576	8.46338718871522	-1.30822304838057	14.1508926769268	3.72325721370262	8.96946745081887	-2.3474540813003	0.66833673254317	-3.33258716747658	3.30433847239988	6.33488550930668	-2.10935343500136	-2.42148386976063	1.75666658082526	6.39078545321324	87.5	0	2
40	5.18924658775187	2.44372165816657	1.66292120796991	2.29476850983065	6.31948391603988	5.08488362177636	2.62152267934817	2.91104925952856	1.84776711159615	3.13129199576252	6.16255604476406	1.70450563990102	5.74140240544426	5.04615764333007	1.40898895633426	2.05111114738508	4.37205912106458	1.90069960432819	7	3.26044495009807	1	1.44477169301962	3.09154757491353	-9.78878044083892	2.59053399030201	0.495046294112073	-12.4336880491262	3.77881655062592	-3.27085360346202	-0.486436733462894	3.0165467534362	5.81156304632776	2.009573160514	3.71714132696225	14.3918237467382	6.27398473186796	7.7822749065324	2.15123061512971	1.15936511117445	0.748126964881325	0.142960635219142	4.46780112041152	1.68439012912452	-2.94521823357129	8.38901091733888	4.64057362620442	72.25	0	2
41	2.15435275044629	7	7	3.06655533429917	6.07912214051162	6.55742514650326	4.32198279760859	2.31748451355225	5.71855118604752	3.26377045483895	3.90507740863366	2.26309528328756	3.51287893667393	3.64120171741461	1	5.32065313599666	1.47738282597914	1.1482119262634	5.70638163358839	2.36733979942251	4.96382678243713	1.04313964331292	7	-7.7398814055385	2.44695831562143	5.72463595651935	-16.3203251144559	3.42582194331636	1.20390668892705	0.871757900586038	7.33890286280918	2.61138085881258	-3.46374348477009	5.0246792901232	2.09637030421974	1.3952129345795	5.47771263051965	-0.354547051102592	2.76418575413367	-3.65083512912234	3.69482770512734	7.6039862248289	2.68523322466731	-4.38463342471814	1.94632297179527	3.29186578619017	68	0	2
42	3.17875033770217	3.36398914825984	1.13066667690126	5.77443497741127	1.96393017201782	4.18747552046322	1	4.1642693325303	2.13517718073009	4.39876054167799	1	1	1	7	1.44539989781935	6.45643159884795	2.94188131680944	3.97056194548431	6.44102847936503	1	6.14288445932947	2.18435397762817	3.41253375698245	3.01897404320974	4.76699577368193	5.12196005357773	-5.35161160331678	-2.03506830415178	0.494227406607005	1.10237187603938	3.58180360098119	1.29068810829918	1.54638014953411	1.86656692259062	2.39477993810021	4.51727377101914	11.6785169605184	-2.58289964814887	4.24778472168848	13.6874451850075	-0.522787358679087	3.03617640901882	0.0910496843719454	10.084876891938	-0.99720860293994	9.77208843637183	91.75	0	2
43	1	1.59289027950028	5.28586958220341	3.4747010289755	1.01373392137657	6.33891875891524	3.010867482409	4.25613372742035	5.07801179496733	2.21368570304471	3.08034056577086	1	3.19967356637953	5.28501108920743	2.22696321292728	2.36384720407595	2.75805437959883	6.44730611252491	5.56557499697718	6.92231890708461	5.20280544679216	3.0857046032272	5.33183744665734	-13.6211208658537	1.06613819669153	1.59717375345751	-13.1202480018571	5.87245678518874	2.79023039666867	3.32210410714833	2.42688091169343	4.21373582046892	3.20053599270086	1.24982361427814	-1.54669663749409	3.22812165882726	3.47440877534124	0.0214461902973088	6.79211494339089	-0.417306714920154	7.72604457895462	2.88735743058226	3.04342081940299	7.93151210299802	0.941727798366448	6.09033420043241	98.5	0	2
44	2.4074619451244	3.05509149009345	5.5895674261442	4.91901825030914	6.61864111021351	4.12034159677252	5.50000959473621	1	2.4755855804411	5.19901303762554	4.57678930822791	3.00847997704407	4.47221531695019	1	2.68092499359873	6.70994091419433	1.87765935140359	1	5.15575263023698	3.31105054229375	6.46626193594836	1.53023787861246	6.571939145705	-5.97239092275804	10.927963394966	3.27392700424426	-12.4588388598333	6.04147963393481	2.96757050245183	1.5474018981408	0.929754632605026	7.01800001914356	5.1505977283221	7.67535034270899	-1.66661054919724	3.7823481284412	2.26568042944113	-2.77076375334316	6.00804929440976	-2.38302246207377	6.12884208502121	4.20574754242411	0.859327487813566	9.33108651157403	0.981161746300031	6.41409834106764	94.25	0	2
45	1.05661497805533	3.38602064760213	4.9039393534355	6.04038809151572	1.39485149392295	2.96313829678087	2.3428148924623	3.05687049815754	6.81736818349334	5.79287471059605	4.93283354764526	4.2229867110022	1.2382068653182	3.80702927140808	4.49994565257702	5.50071537261139	3.38295561335091	2.18039131023208	6.01113422961402	3.63161110655465	5.17521905211848	4.42795521231923	4.85918380058206	-14.4207211988936	0.631975506320844	2.92921538302521	-13.6510173721883	6.20907471903987	3.52078462593316	0.177033720359904	-0.516842989488713	5.85260670007237	-0.530210364673201	-0.847806208299806	7.10845772186065	3.93158221037014	2.0412189583448	4.4240851315445	0.855067775453162	1.88767593136738	5.54335229521531	7.35322631730649	-2.36849855384017	6.76443159055996	3.94898141314785	0.217305078527785	88	0	2
46	1	6.56803578694169	5.97019252274459	6.26622221880099	2.29587736013585	6.13735430219405	1.61858131980936	6.96234550801842	3.40076124648624	5.25532294173823	4.39114976464649	5.26366675725478	3.92256897306512	5.21831863993007	1.81956404929722	5.57283847984807	2.65141598426473	3.74732515077905	1.79125582444717	5.41311342533579	2.71542121956011	2.59389079895697	3.85046309861112	-9.48934671607924	8.28036789981711	1.58722596793254	-11.6690943432008	3.62201572433638	0.985474535634546	5.17434633566274	8.73982461094114	6.27975236671887	-2.80304929372638	2.8784980815011	4.66903649157469	0.477559691837621	3.4569871385645	1.36851796561433	-0.719068142171335	-2.51536515061094	-0.074655632196819	7.84628733205079	2.12970678721137	1.9669459107767	6.52434368756115	4.53397820845696	79.75	0	2
47	3.02775244262377	7	3.28669499310127	6.19700306585344	4.38633649251039	6.52469687027645	2.06928719254568	1.62052024958338	2.58253543659243	5.04089588485623	4.8523727293272	5.92678964398488	1	2.51893770662217	2.36861338742949	6.60584343660328	1	5.23127551778109	4.63234273142732	7	6.48334684628294	3.08684151202091	1	-15.3169611660072	4.87619397158824	0.798334747715457	-14.9479469745204	8.16161285036696	-0.720248738990249	4.25029373937683	4.98683123837497	4.49410364529832	4.17185989017471	5.79269421459441	3.31700225753689	5.24204150267801	8.88161420765161	3.26576835885324	13.1353115394323	4.05787953522518	5.55703560124124	2.55094049374713	4.94321562379072	2.30707898899515	3.81379378324579	3.74195733602326	93.5	0	2
48	2.50668508094597	6.65466324273701	5.05864124738074	5.89619730680791	5.8134697828294	4.07825490643707	5.07826450607877	1.34960712816098	3.89478374865706	5.75411424145784	1	4.02131165106532	2.60585040286596	6.98554621504748	4.72381664809126	3.18926091562514	4.38058947321401	3.22719847026883	6.41033411243129	7	2.50239375600494	6.4060192625066	2.32782008944872	-7.50690966875236	8.24823428614668	-0.514860949882167	-10.7937490364505	6.48138273531468	-1.63130914513034	2.62062895447941	1.05281175317356	4.69401468643941	-5.5647438557071	3.6005463920018	2.68875798725321	3.00907409661303	8.0622612406367	-0.701514780310873	9.37791040535476	-0.972085877782643	2.29023275145476	6.19249116292005	3.96578749311667	1.56007153451854	-0.656694080417604	1.79929594962336	87.25	0	2
49	4.01187903024916	5.55590881566768	4.98748457579868	2.1770988641368	1.32287200279477	3.85340207799196	1.86441260609008	2.07625869454187	3.25318482721463	1.13563402129641	2.92165800268145	4.57210571698528	5.25217940921841	6.23218561726452	1	2.15997498016152	1	4.12206046023392	5.70022541962672	1.30538704668717	1	4.81742087722091	1	-3.69344317442691	2.54538873722614	3.4310604233709	-6.80921519403059	3.21548664437001	2.13399053771293	-0.6084976518248	-1.14305095149605	0.53264753332257	2.45819113441171	3.18505536667136	3.98220064665235	4.86203661922009	3.93472618411489	2.80076450756253	6.18379733518121	-2.06095712211604	5.24814143925105	5.2801722644402	1.75436152303361	-4.74565764477244	1.21491611443098	7.45981520396925	72	0	2
50	4.76236656276463	1.83664781688256	6.77850618214065	2.70044529461859	5.33966339934118	3.02637692120542	3.77150968795546	3.5204743710084	3.00611561844567	4.90497832362273	5.39089476052082	6.56032147865158	5.15469910874753	1.69509832562252	2.52852047012519	1	5.1693626172978	1.93113389740901	6.23655605929297	3.4421743794318	2.38839639101766	1	4.21275867175493	7.03466727391777	-1.12981664574303	5.34095211223992	-6.70471109512275	5.41994816746715	6.52246587153695	2.49597525455687	6.41433525224981	3.30845258921587	-0.98453980563104	2.20314992770661	-0.387990305429341	1.85418841216932	3.45426979014735	4.66158352511368	2.13627173203905	6.14471600590532	0.355568838287506	8.42224277891503	8.81071074747757	5.80040816459891	1.80871129384254	10.2570398649731	74.75	0	2
51	3.63546540375481	5.22618980637565	4.36773131181105	2.21248772994613	4.08003452995631	3.1463450057058	2.87972853558951	4.24604790786104	6.7222970973961	1.47941437027539	2.85598797422764	1	1.62455341455043	3.77954567314405	3.18078825136913	1	1.30815657618597	1	7	6.41250711146559	3.70727170233974	2.71748368420779	3.85360436577704	-3.94018911262025	2.80750356731197	4.70156786719116	-4.53304678827082	3.01062727260555	1.3864771779512	7.17159886896314	7.8124901064189	4.03743402974347	9.14116693236704	0.529195927950159	1.66067378704164	4.37645285061425	1.46189521788984	1.52402333285127	7.110150882215	0.946902539019628	0.837185628044566	8.2958324099271	3.23940660818483	8.27622526231166	-1.85216280448186	9.36189453620234	99.5	0	2
52	3.79310301410828	5.38631787864447	6.61360985336552	3.680223930697	6.17654828705494	4.50733425571825	7	1.62478616305239	4.4784957142026	2.18461126700771	4.50280075945689	3.25852489834244	7	7	2.96721178582475	1.24562229416855	4.18574381685407	2.11806499583541	5.7136325628518	2.09061678688653	4.13933440028806	2.00709933545228	3.52220803636988	-5.76049929592344	9.78793362638406	3.76354743114718	-11.7737091541965	6.22311027175017	1.26782963875445	4.63620443809422	5.24797966590458	1.35048710665635	2.06187294437451	1.55121986809589	3.55342850521642	4.87369938035018	1.3838747380564	-0.256597411168999	9.22534941002709	-1.22741966732251	8.36382881404405	6.84348277005635	5.17454035158503	3.05635847677478	0.749783517839047	0.863796769544771	84.25	0	2
53	2.90402527155848	3.31628388142896	2.83616890715417	1.22483248442583	2.1265147905053	1.75985938615114	1	4.94314173470008	3.81793510354201	3.34800986281332	1	1.04461195648779	1.27405390641271	6.15090364009361	4.13835482907721	1.082970261614	1.93889045335046	5.36661123496591	5.93651468763705	4.58941255514563	1	5.53839184729306	2.98952713854513	-6.6064800980615	7.57355920175025	1.90727483373556	-5.93347887507116	1.15312469950975	3.59423801522003	-1.01894085852863	3.27692892683632	5.01468516056216	5.37795776475825	-2.40207543178638	14.6411720716515	1.78035617847576	7.22164105708907	3.07233004752849	3.34439001773554	-3.23576675183904	-2.73335407885369	7.4121781454312	0.6807040050567	2.45927232092757	4.47872546483536	8.2574045028887	76	0	2
54	3.15885700618385	7	2.20643331201226	6.24105975948259	4.13372425815848	6.55735997942229	1.20423532677603	4.00009694211096	1.71954066114896	1.49657302673944	4.35932034355955	1.82525361106038	5.84808816383874	2.47683212143801	2.23262789455272	7	1.37948520172215	5.62523634993838	3.87393173350862	2.41461262425185	7	1.41412136975549	5.5621444026703	-16.1388574918507	5.14335437945508	0.0967236153856108	-14.5085399785873	8.14752338963555	-1.66593521366619	3.70429853452814	4.38743560244563	4.39826381156024	3.45300656312118	5.57848089727649	2.86528864144693	4.33588562777173	7.43216865053446	3.2261901896914	12.1767293905821	2.47363304275609	5.41234527674665	3.12317447083124	4.63463400973487	4.11181719931731	2.31330747899298	-0.770112565858537	85.75	0	2
55	1.37668512889829	3.28849340693994	3.99506247586321	6.46948828400653	1.23408526400836	3.95698263944944	3.97348573162101	1.89530039495103	3.19468743014809	2.8566089527203	5.06860599962274	3.9364459844114	1.73450638344354	5.5003712092832	3.947017286298	6.28698600320702	1	2.21999475814226	5.87514157366574	3.51015535184808	5.47136386605656	2.91526872555438	6.00319476456466	-14.585171747669	1.32029069800017	2.76545523052336	-13.4641894978735	5.96808921864502	4.69639442424832	-1.35756842228722	2.36429117223308	9.78767232496654	-0.0810608282565282	-0.565755493535781	-0.369923817813846	5.61368706199521	0.978782342967456	2.48257360106083	4.09970114028957	1.27643677951244	0.38587505030372	8.89184247029622	-4.1943383825347	6.18469639397562	4.64725187862626	0.190178303747065	96.5	0	2
56	1	4.16278150417406	4.23774692759005	6.46800405420093	1.65334717649153	1	3.83868217321076	3.06748680399908	5.80857416422078	5.96910472901151	6.65917756629187	4.95828079175498	1.8749967998139	5.58180104641199	4.5506119760033	6.33521690635891	3.87922414860564	2.54320288645546	6.06794675415682	3.73578344486649	4.4412331920427	4.64011467642584	5.12380523599224	-14.9258453934187	1.46895679452912	3.83829016689205	-13.7056481989561	5.98340803346262	3.52858886847484	-2.14142815829153	2.66911293374657	9.37563928422838	-1.32127416162203	-1.62156720289265	6.20763972044894	4.11262963398359	0.775601620691957	3.84761651777228	3.84119635933135	-0.537286263991703	1.25028357786278	8.38780974742639	-4.21178132366987	3.86807384955579	3.68759659366909	1.17363858351608	86.25	0	2
57	3.10240873922744	2.22395989675155	5.49114909225589	2.16480110969213	6.37145028681864	5.24161864427116	5.80897567266818	4.97389801257134	4.60081197066189	6.20567709126246	3.04471642756782	3.51226939711387	5.83274926475026	6.16441448806497	1	1.59911205097088	1.86520068776249	4.93288395773835	5.02436312658355	3.5872621385272	5.19466975535662	1.34616714663358	1.5819216579035	7.64194789719323	-1.74305939586476	6.99786022865831	-6.94366493887129	7.45618268509831	4.55184324717129	4.30522241786946	1.41196597767224	5.42859158367636	-0.80358389636732	6.06152940298224	1.88585417059807	-0.202156315538821	5.94791754734661	0.720778621184512	-2.30902130442272	3.16464673394241	7.88839781255385	4.2221675118442	3.99649024837718	7.41960791846363	2.49754827870683	8.74003099379295	82	0	2
58	3.61515988228066	2.43178577819722	5.0764032812791	3.9996806039283	7	2.23731344324971	6.71946985542149	2.71701087899308	5.80477028950717	3.83031637786865	3.83229132809738	5.14741554725976	1.51834997597696	2.54100499312017	2.25564007746418	3.21414994845267	7	1.00779114577559	3.3647996121535	2.00231774540724	7	5.48229196498223	5.92941775948159	-18.6279749804224	5.97156922704075	4.55817671928584	-16.0064496273051	2.93274871890794	-1.25192856544695	3.35795794390054	8.56955433942007	7.08725584247349	-0.755271712523022	5.54570462165501	4.15181579605304	1.67828896399838	7.6421348571596	7.49908097753204	-2.22707777472112	-1.71845597396511	-3.88578319763212	7.58769361141923	9.83519534734111	9.4146622045927	3.52189237482389	-2.53787923973686	75.75	0	2
59	7	2.67474355747468	3.77337144634789	6.02527079984464	6.12729836971989	6.13253133831078	3.40845840396771	3.48151850877208	1.64557256944993	6.74733563217429	3.89691850388641	1.22629201964535	5.10045800166029	3.57333289109598	1	1.67685666976974	1.37297114549951	5.54147083044975	1.41963422881245	2.52047592438156	5.44346426824629	1.77674425262002	3.47998552415604	-18.4132719055576	3.65206561390471	6.08681182879669	-15.9369656407655	3.38188155194904	9.33880050505963	2.06700744788061	-1.7334080498749	3.09199998423443	4.07857903853982	2.8895189059087	7.74470332832533	-0.103823284515058	6.43781452023179	3.24884297832721	2.31775446839024	-0.709653088320679	8.90371681836327	10.808664858503	1.3683971365164	5.74310661753218	2.29954980987276	0.434997713270046	67.5	0	2
60	1.64240821375847	7	5.68665775183808	6.47071098672987	4.34037736006161	4.05733436869437	5.34076611521507	1.23840656017474	3.15132664506099	1.75773823666092	4.91964777262176	1.80757665283683	3.37412096281166	5.52258372787999	3.19756010105964	3.65125198354826	1	2.61389975146674	4.65050583032139	5.61561800117748	1.44731722662664	3.59147720890479	4.49411961377182	-6.09008944954492	8.15709832539975	0.643572281160495	-10.0050902598558	5.73169270979533	3.38113855660716	6.40719491565977	9.48219647045352	4.29752183762128	0.527683171587991	-2.71702060107169	-2.61921894110852	8.65711789292047	3.97784670825457	0.657491385518887	1.19027092230565	-2.13249381532488	1.38689595154725	4.46248676866926	3.3364616680351	3.00484868885999	2.65786097657251	-4.90171053456334	89.25	0	2
61	3.08808193015427	1.55338813433386	6.30933755849408	1	6.66885293075729	1.51627983563829	5.77327436358904	3.70808135995112	1.13452191380197	5.2229764283473	2.14373295891098	5.99180042313816	5.29427893277805	6.70246301794958	4.92598591148424	5.91353794064127	1.91894557931425	6.76331858800871	7	6.75002438430396	5.12317651554034	4.99674413950307	7	-4.98847684080726	6.64116590854882	1.35878990100773	-11.266723768163	8.79399526938469	-2.96356776961258	2.23831170451662	7.21741139155638	1.09876638004063	-2.10483963834252	3.55507706036223	5.57388369860322	10.2503920014268	5.11683753364406	2.60761521593981	5.74296787746491	7.09338958886786	5.94684459976163	6.89076051772563	6.41606181449231	1.99830875895924	6.74207312145916	5.2961778242179	74	0	2
62	3.37347848524961	6.11033258717946	7	3.20764797982369	6.02447337752387	5.50720536300172	5.38394072712414	2.41748392552142	5.58592742069123	1	3.56095439129378	2.9418260465799	3.29630367233181	3.73389113565618	2.0903141745458	6.91033812294242	1.78381869896352	1	7	1.14051654448537	5.63416017972749	1.1746610823177	6.17018914966885	-8.09314832130143	1.09559241124087	5.46629154215169	-16.9105451362	3.70250046479623	1.24283803578929	6.27660139456522	9.26968406392332	2.34947613788715	3.17291886032704	-1.33132466347859	3.4117018062135	3.70485443600824	5.07914731974213	-0.829125864319449	4.00169350358905	1.47241819484304	-0.6284062430542	9.22438160784671	3.62256248175299	7.83689826087412	2.73159735000581	2.22352187406256	87.75	0	2
63	2.82615750086347	4.25590621218848	5.47719190381326	3.74834012194238	6.3515700126131	5.50087993456956	1	1.84504076665613	4.49741172222436	1.90436468275888	4.58828749727715	2.29614090387973	1.33584078762352	7	3.21649938277895	1.44500459469393	3.41581885692646	2.0271208358649	5.92904128657244	1	3.02919858395804	2.07935737227697	3.94538479582667	-4.98636649117364	9.59227811492241	3.34247026280056	-12.048304365349	5.59229768723304	3.63551614053258	2.73811542666734	1.87619622952839	7.4777591528515	0.723821323575064	2.06361899273287	9.55393883221057	3.14589873714602	1.47888687940218	3.75258971371938	8.90183385413638	-1.00648699172634	5.78569612989736	7.59308176733466	-1.63655007831711	8.93291617449101	3.59960950842482	-0.0932844841082424	86.5	0	2
64	4.27871965542914	4.42034203760135	3.98744270894815	2.50670768481146	3.73668490179053	4.48422504793738	2.2283253357919	5.14516199440848	7	1.96245098732523	1.31069770990227	2.03560122961457	1.34378383011349	5.79612101411462	3.20645569174057	1.4882726995662	1.46088254431943	6.54726186725286	6.68054902798981	1	3.02866155897037	1.98818704408449	3.99400788701397	-3.12145530153856	1.35740092679161	5.6181991817252	-5.56718558117052	3.17456305436003	1.25988922811598	4.96535415078148	7.60619487148295	8.1157723621467	-1.30656730719807	3.25717775665562	2.58861574062599	3.58669825493305	4.87462741115782	0.839548710569465	6.3936178542378	11.1313246328482	3.02503234897813	9.12351193220092	3.5011829011424	7.16745956947618	-1.22143885606846	10.3791314568994	76.25	0	2
65	1	1.56865683365986	5.25008994549419	3.10032879710062	6.01571254098254	2.41421667458077	1.51253550338211	4.25191442197356	1.42501314505533	6.52524199934857	7	4.03187872987726	1.97070364048262	5.1302766362065	3.41715418354772	6.43084521364187	1	5.84508225118821	1	1.4148923021451	4.49002837672386	3.11680271484781	5.25180295131467	7.43200595464437	-1.63818278288122	3.53385949372397	-7.47285863499611	6.382750292099	6.51923325049031	0.320338347484609	7.7221039445337	4.82838514968305	0.654219238434722	6.56761022415643	1.60365582999377	4.22809583676012	3.51239345723935	5.06735258640696	3.42827493383356	4.08238449265058	9.70501088667204	6.17456455306934	-0.767961554163093	8.30176812263389	-0.375187894186067	0.515349728712445	87	0	2
66	2.37242866628475	4.41120723964206	1.67281706282539	3.88067498864206	6.59709930310137	3.02359266472873	3.33368360086687	4.04819465616063	3.82274959473084	3.14042159398293	3.21420028980423	4.23816357860376	1.32684716403953	3.74243901478241	2.54521996013389	5.86972213512976	4.92844483387699	6.78099796528396	5.883138728908	1.09882381759303	5.6895257642288	6.10261359256685	6.00375111228399	-6.84282711399268	7.21961997533266	0.142644505310421	-5.75634683813795	2.07979149396691	-0.547232446947669	6.45013716019458	5.37499124449081	2.56445605583104	0.244595355149292	2.30490609849069	1.29179504248986	-1.09467140516558	9.75131052013281	-0.989963643179566	-0.320110730535035	3.14099068443527	1.28712888384989	8.65935861266952	3.27631070979432	6.38349850690149	0.0946236931658537	5.80363422152133	86.75	0	2
67	2.83585425518247	6.4532077378907	5.09821626326995	5.90435149006755	5.71203316194846	6.47709837399928	6.42135018361495	1	2.23521013083961	2.13887347156209	1.82702636764811	1.31445451008361	2.68167026721175	1.81627724411496	1	3.30022244227475	7	1.84979299635164	1.49453983866032	6.28704476501321	2.98149788658545	1.03780706936633	2.79662421157583	-8.78310931025754	7.29839183212169	-0.730598906824475	-12.5214098494489	5.99335512462011	9.18017901793237	-3.43244602338426	3.18586573809316	7.15141507412257	-1.92677795891003	3.66922060908243	-1.03913301850843	5.14100465190017	2.71370216354886	3.00290191588522	4.96350844149841	4.04529470292804	0.610261791153527	8.50080864880461	3.78132505384922	2.63103231147548	3.81578129557291	8.45115348879208	79.5	0	2
68	1.18548587741327	2.31931618908382	4.15722187845035	3.72788648072232	5.81139293147186	1	2.58423940618088	4.62879133812226	3.85591427508185	3.74385313217541	5.2986890428366	2.10809451642983	2.84989063970967	2.21309689022912	2.4127117131811	1	1.24906778034236	1.25430169000856	4.94394423448483	6.23282257387151	5.53414209653488	2.50188774874147	5.94108935965052	8.25402186932227	-0.613639237033411	4.51750904464762	-8.18229910653526	5.14345479642022	2.06387109553916	0.584596961822881	6.19135012350631	-0.142065196303453	-1.65762133657867	2.41549294884901	2.0231858559807	1.13297755517094	1.05165582680458	0.385363365768432	-1.756260813265	5.35270900442174	-1.13609076226334	11.67252293834	-0.388837853325372	-0.550128884956911	4.11423531527503	11.8851316620769	89.25	0	2
69	3.82493996118088	6.63882608948841	6.37299765184002	2.70461225288197	5.95128169768915	6.48392937397794	3.51910997499334	4.00241280827792	5.71262733229689	5.37710598568243	1	4.31293101763912	1.38389744647224	6.33496723201626	1.08393740183957	6.59230583079742	2.73588055219096	1.63362910338011	7	4.53435822922109	1.37270770140999	5.52832953163568	3.00701423136152	5.9830874862298	0.369843821172225	4.15195507985383	-6.1733402460889	7.89946072578306	4.80210460536778	3.54691343822805	2.39821884866082	7.98916629571314	2.82807628921192	-1.8940544569156	9.59349893665722	2.06450860271323	2.84148930537616	5.0290683705519	12.601078469009	9.21627675497711	5.43055547650729	8.34537064926908	4.34591521897577	10.3987866739707	3.44858236609629	5.10593356647937	80	0	2
70	2.17122295165567	2.95591204965619	6.34831751234362	5.16742091723432	6.18129247384913	1	7	5.80411067888525	6.32213032216035	2.06901239541021	2.04917133144468	5.23016630446841	1.24786079473233	1	2.06677142623761	4.6877926112099	1	6.00148121687183	2.41299290202252	1.28465533772032	3.39183374861099	5.05048977867537	4.68956188383717	-8.07067511114604	7.97273816944053	-0.739114188568021	-11.6931135808841	3.73254352419367	-0.0560617031448283	3.80626157912754	3.68059687847988	2.81646210738974	-1.21305317754634	1.7422574445583	-0.517227220359193	1.70312530821187	3.35944226588943	1.46433844674091	0.186543012670502	0.645260407041633	2.02236012214793	4.86617306265989	-0.513526888269036	8.73126095801267	0.755029819898688	0.33270029852054	77.75	0	2
71	1.97795161267867	7	6.98779456364552	5.77399183175341	2.81826537100918	4.464047369598	2.47633997494278	6.72664081669307	4.216546028321	4.39630502432525	1	5.75147705722538	1	4.05433625061791	1	3.8973616832552	1	4.82563184877337	2.57698158933434	2.86625497389879	2.51995351076271	2.69868003409689	4.72459189297011	-8.98574203179638	8.90511964645333	1.49397447088546	-12.0040495053102	3.74335493112932	-0.213429937304366	6.82706064470727	3.63101961133027	5.03411082381117	-3.49534084844014	2.90381020934463	5.19424049441785	5.64966601195	3.08503110746072	5.19022450015518	-2.86934270375929	6.33787093915388	-1.94110488200871	13.1952041418964	1.78080186906706	2.25061524176112	5.94922060244542	2.75074184215095	68.5	0	2
72	1.45950685921844	2.06037958666055	5.12068031380328	5.69114619184116	5.48755177736354	3.35823504452641	2.73858474137236	3.66993497987314	5.21373536511968	5.78159281604264	1.33915057870944	5.49352817332997	2.82717570800198	3.6890627077717	1.57354427008174	6.5623301923152	1	4.01111021372574	6.84486318148337	2.87110864967795	2.54303114862417	5.18816478745201	4.91612630348338	6.57015420809668	-1.67688564712308	4.37536148817354	-8.29062170184023	7.39605986869427	-1.47345019357269	0.965223650050564	8.82205124400702	0.107488871275024	0.423925146263024	6.98940525625525	2.06056744162081	5.12731294820252	9.26072071644012	7.16246339462156	-0.450353006865998	4.93455296214536	1.8989031415356	8.35439741708963	1.9448242087859	-4.50169481960102	4.3331868700519	6.71369321431589	80.25	0	2
73	6.17939824771021	2.66529849120925	3.73832618543151	6.44447345820517	6.30266091953902	2.49213967466152	3.47654294044334	1.34179985908854	1.37265234928193	6.45929927175605	5.11466785684111	1.29655798855658	1.75832276136482	5.10225099572718	2.20948022813924	5.18597227809657	6.16759135824721	5.69538220419847	1.10774419078464	1.86956595353918	4.45545478383749	1	3.96002508607654	-20.6679134463906	4.29382088321753	5.80118898238527	-16.1580512641181	2.30879000171957	9.19103548600778	-1.03716389995138	-1.33133023568599	2.53665384923813	7.31956628189161	3.40330722680051	2.50650332427454	1.2823977263945	7.46605191198459	3.9320810538555	3.40645179833862	-1.09185008020813	8.35880661898605	4.03200753543991	1.73833923697103	3.34858977054243	2.72961041501542	0.619866214259841	80	0	2
74	1.45206032898436	2.13716314561239	6.1002256097048	6.46186702599602	4.03422245172777	3.41175934603919	2.11421476682066	5.27706783120586	5.79456580202022	4.35359357727664	3.54163993754286	1.63891514951734	2.15911451603152	2.94250721153409	4.61819435438662	2.77031513210191	1.2003452863185	3.3043372730475	3.93764270495813	1.57801709751376	3.84730642133574	1	1.99573430549665	-13.5583802612445	1.54333048536873	3.6585827812129	-11.0448601364636	6.34747191341921	0.00779854891691095	5.63708308122697	6.19197231180774	6.37608561747691	0.779946638634575	3.19462341978564	7.07282460480737	3.75877432105939	8.76173636300207	1.51577628626027	5.37543925150403	-1.94633835404086	5.52260326077863	7.33126778604078	3.23926668058796	-3.65555868343177	8.67079989560007	7.24526771856074	93.75	0	2
75	1.01155015330373	4.2457209934742	5.07109555409132	3.51081570181901	3.86515564899142	1.65884310267919	6.24123390884686	4.70777205421643	5.65938374628053	7	4.5796893656484	3.31430053869706	4.01533771265199	1	3.45138489231487	7	2.84915049585866	3.17867273731724	6.44998437354819	2.03412497962714	1.54662374720159	3.38905471347156	4.28011566183093	-12.6874330880385	2.2896001279883	4.09232103267539	-13.74163771997	4.51810079032786	1.45777642685288	3.58265987761751	8.98763220827802	4.90642263736633	3.01218575010734	2.5840454972916	4.448560336826	6.01418557314189	4.06393750407162	7.6159694930581	3.97811442469799	6.04460781383341	3.40920114004004	5.87526130621112	1.60873164466858	-4.63898042190328	5.26579952362281	0.0691567486127986	82.5	0	2
76	1	4.09119773030739	4.76802660454827	5.24878160531915	1.00049966997372	5.92515129433527	6.10954078000659	3.64904332277286	5.48926169531983	6.33252085088201	3.17113168539626	3.79253536202238	1.29277525285527	5.12367877558704	3.58087200220149	5.82262740405981	2.18391975442147	6.09639113998165	5.55410135782753	6.62070290290545	3.53809562994148	1.01560599227912	7	-14.4123257197188	2.63780320019304	1.8880790438493	-13.5779536347265	5.76175753116193	5.08741998128697	1.96273216308998	9.4305811468714	4.40027130682873	1.98918947967325	5.48624369502908	4.8668204363837	2.66807658359548	4.27303959205186	0.290455282498126	0.352152162568976	12.16777404921	-0.809814038830597	5.83338508705602	6.64371366380893	-2.29531077363337	-1.09212115283961	7.5760204175668	85.25	0	2
77	1.72582286571214	2.74618587885332	6.20604408593273	2.60532837113346	1.15138322278905	3.63599368166579	2.81976426408481	5.12206914516868	4.20616510580702	1.86440141125785	4.84765073724879	2.10542391120519	3.56614062938803	5.18576136587007	2.90881349491273	6.57590184776004	1	5.88943485885989	5.06071755338397	7	5.23412980693143	1	5.01966611558355	-14.2499956634795	1.39518405813131	1.21136387471627	-13.0623814881923	6.73883313485023	3.67659862661164	4.72256070784029	-1.78985930424822	-0.312980260645699	2.56049148735502	-3.10766285662405	-1.82567908661727	5.21951324486047	3.40565244356971	4.60315487754427	6.99675561721329	12.151410713703	7.02718100616814	4.04800616315597	-0.704124035753356	8.90139800599641	2.05298421323789	-1.72892436919946	97	0	2
78	1	4.37067913211759	6.49024000996975	4.36690766789067	1	4.79107866823697	4.51164149855661	1.08086200650011	3.97982637443492	3.58123846819477	4.5408766738908	4.20276531149153	6.37248139495267	2.27295655496731	5.18935720798161	5.96729206132959	2.985463101771	5.20932645316286	1	2.77372510645122	1	4.09423431374006	5.01018273119517	-10.5750503801867	6.77415358644753	3.04253187870875	-12.8177223115325	5.25258673143322	7.65110641325736	5.47150067659924	6.22139927967523	8.11853115199559	1.46312022679874	8.25438299206422	-2.54058855197787	3.58005453063686	9.83776476340624	2.49300204148171	0.319366176926738	3.87422568561188	1.26857711649678	5.91045453630158	8.17109277920911	3.58311103511382	1.33184028846291	8.81310229351215	84.75	0	2
79	5.81387997521266	3.70524664282364	1.72868705808665	4.71841484860092	6.26938221080343	4.45091358593904	5.34725483542636	5.74236140915751	1	6.26653130850061	3.34452385274855	5.97353616901869	3.30483390347176	6.0496440147285	4.20315184185002	6.1831729427216	2.20906139754879	1.03997406468917	6.83039148097581	2.581761396772	5.28816136773173	3.99896115802866	6.76467713984518	-6.1829041104055	5.92616644514966	1.94005123469583	-6.19490489306958	1.29457677299698	10.3835499127182	7.13781997031637	-1.50375517527965	4.81242180136624	-0.621170317263343	2.35826335218067	-2.10811232107712	-0.737158618320434	0.890122217405731	2.67875701503023	4.41976470603401	-5.42044067917781	-0.0811161234127175	5.00839721953936	8.11652369273332	2.10961417439838	3.54200796171367	6.05175380405045	59.5	0	2
80	1.02436688054732	3.04339528303678	6.44560520675761	3.54864819888417	5.51498202111708	4.84252695208256	4.44479877711272	3.37817548562961	3.52458466743492	2.57523910408579	4.47278846689068	4.44288605125932	2.06711993207141	5.90024175295751	1.05801246693261	3.25551401311152	1	1	1	7	4.60216128730125	2.63632016255635	4.89124208388964	-6.73249145745782	6.83642225358414	2.97562995835307	-12.702352061726	6.00524401945628	6.37319294633218	1.88436411323039	5.01945944611138	1.24422149006781	2.42496195277887	-1.13027530575401	0.498143419955215	2.61008834460681	6.54577482794372	4.16444837272256	-1.28041840234134	5.24028304257564	-2.2597541010864	8.01856849862739	2.14090625794148	0.907714010468582	-0.163441102835397	8.98585325248104	80.25	0	2
81	1.0855027667778	2.00910334321682	4.95164494639404	3.07825248921803	1.0351806621164	4.00610529074286	2.71967130142352	5.06265692009996	4.89695979003212	2.07931377559893	1.53565426799692	1.17437961520548	1	5.44715101428817	3.62055955689027	7	1.33218740023069	1.13396364322426	4.96748483660103	6.53091225180377	5.12426480633327	2.66793415690485	6.88578278767827	-14.4296116537495	1.65198640948542	1.69130450672533	-13.6988500576913	4.98863582714711	6.79070986483567	3.74853684930537	-1.48475735178934	-0.900528328403894	2.61184088053747	-2.36307717056705	-2.00232730450114	5.58275496641931	4.50497632041343	-0.0699969931275126	-1.64689949910922	-0.106579389356168	6.3831425482943	3.41172401481004	1.46089639452401	-6.10374003104842	4.01678630931352	6.70190919311679	81	0	2
82	2.38523973786305	3.4632917011428	4.62197120072637	1	5.53010471302014	4.10588717527186	7	2.55270409731117	5.86697803666554	1	4.89431212028723	6.31158332433397	2.41488824121762	4.52700679041955	1.26722354671479	5.47381355362796	4.41840686753327	7	5.46648958787573	1.86386509703489	4.6043790322761	4.08934921586751	4.61524292562381	-2.58539595896613	6.06198243595369	3.43483147798933	-7.05319212671412	8.4878234324366	6.79315923436877	-1.25308468744917	1.21499499977383	6.52468012255579	0.602666760031236	6.77630316478984	7.39797186567603	1.26130223417194	5.52064486862804	-2.09350437647084	4.23555270363023	10.914885809185	5.66018449396619	4.27453880112941	2.75743204062373	2.97254101949527	0.180513753390337	1.84689853701205	71.75	0	2
83	1.85538392160541	6.50980315027456	5.43049356616919	7	4.60591921868913	1	7	1.38105801846921	3.16493878954384	3.56109182082076	1.47050433212444	1.85022261241015	6.93408164881915	6.27361034675181	2.85544492026906	3.08283510764447	1.33503933693482	1.25069631999076	5.5493389606506	6.13196820176643	1.87004151424183	1.11323644566158	4.53818713613458	-7.18566117441141	7.79705855329471	0.852879069764838	-10.9540125172403	4.43597327301037	1.14688528164436	1.58047671403139	9.67904922600761	5.02474585112238	1.24815879920208	-1.88664277203535	-1.38754278372847	8.7119498249182	6.81194915732569	0.472010232379508	1.06289728610191	-1.66019708512479	1.81139041211688	4.7882584267091	2.01709964588267	7.31733993608353	3.36393713868597	-3.68298690491558	79.5	0	2
84	2.8376321036699	2.30619519385033	1.74740357689462	3.55690949017589	4.75214758656051	1.72548879784382	4.00056388814031	1.95743747613414	5.3451334578832	1	2.25224163848602	5.36286012609151	5.77330145647152	4.5548400791274	4.11997391520757	2.13396496465892	6.2961908977494	1.51237267319521	6.5486283885068	1.59259735035241	2.80236154383483	2.73559709345721	2.89388847015367	-5.81094848073004	6.24718079286281	2.53815780163546	-5.96147301535785	1.23545351651629	-3.85502622442122	-1.62095310501559	4.79078989095104	6.43902103718006	7.1433877799354	0.338292258006921	-0.732427419774162	1.09848683256453	5.52986503281865	3.95615687203439	-0.566431142080286	-1.91603985140362	2.82543393685553	11.6703993893223	-3.86316260174767	5.88469308488598	3.17550431046165	-1.75317683745686	70.25	0	2
85	4.03368221711442	2.8060445742927	1.45761855918135	2.88498120490826	4.2424100950503	1.53612140947652	6.68705565565787	4.75544033173315	6.98697177971677	2.16704150078478	4.3743061482286	1.46399125175442	4.16693134802165	2.05873979131126	1.94898327908936	6.63023562743438	1.52680160942278	1	6.88713549537235	3.98959427809842	5.4045479965224	5.79003923399813	1	-9.87794270310673	2.49034846560019	0.650405206898818	-13.4558573115108	4.18094047016325	-2.05366360622353	0.738776608926087	4.48204352131004	11.9590524139581	2.26991068375507	0.232286379570633	0.184159520308079	5.05723268517656	1.16371943002208	2.7288522098221	2.52274621611926	-3.36287945732178	6.93162484819512	10.524426108228	10.0184997888871	5.4335022060806	3.42935771866711	8.28077788267234	79	0	2
86	2.60198375822956	6.03721373833822	1	2.08308177412864	7	2.42384181407566	2.52089396384244	3.45032967656126	4.83945719347307	1.68567200897313	3.726106930348	5.1504333733326	4.88396056458903	1	1.1590446472293	3.24217474336028	6.45247693739705	1.6518953485277	1.90939702349402	6.3453489771314	3.7071446781938	2.15387866706388	3.22096828376808	-5.77623172305699	7.18865120032223	1.6803253673487	-8.43606683592279	1.42684355190244	2.47303205050961	3.30960902464946	7.344231876421	6.74636156920964	1.88999610036797	0.0533349784399426	2.73823490880422	6.37267138920032	8.55940859395912	5.89688457196854	-1.82089024317669	15.6675276976622	2.99387504361424	7.16567295576171	5.33723026266359	5.39480709293148	-2.46862352791193	2.23020410221268	69.75	0	2
87	2.82134342638979	3.29132589748434	5.08469440985565	1.39358248991419	4.71301457713904	4.72467561169545	4.86926093577838	1	1.47151476061095	2.08027013108172	2.00337397793546	1	3.07740991205763	1.42762781114446	1	6.7474501021806	2.39559201103832	1.38978546977412	2.24918720808479	5.59822391891082	6.82368489278055	2.09379819851173	7	-0.819249748837384	4.04024077790967	5.58577317504057	-4.29651055221449	4.22508143304867	4.58894770206545	2.47554715832351	2.13395487364879	6.97495132545282	2.07785478751343	1.59201253572576	-3.63919296783222	1.03376270617597	0.897477969756735	-4.1415162575927	8.41250997510165	11.6033530722858	-4.16324155334587	3.14254460457261	8.57592863201691	2.3159378427401	4.37776802690187	-1.24782403291169	73.5	0	2
88	1.99075190679771	2.36196507758212	7	5.8139503451696	3.15541779907621	2.66839903093562	2.22215440079808	5.55648889988918	5.57950528451334	1	1.98239791534286	5.14547293622377	3.18229521864021	2.38613676689013	3.91608020606237	1.36473983955616	2.20615896643613	3.38150948577045	6.84312675477539	1.51081026762253	3.29433261505346	1	1.40538623440807	-12.9434571673818	2.63610425253639	2.48783380592282	-11.3418504343385	6.44927203957816	-1.04214002515689	4.76995497027664	9.12981977702775	1.65209937280597	1.2005065694986	5.48983064628435	7.64486538894078	4.10879143011657	8.3925083628396	0.802782479643777	-0.18667639425547	-1.30557783424642	5.75528807323606	2.92789729494469	3.2645958596133	4.07182787842677	1.73092030122538	2.50835070808331	68.25	0	2
89	3.42152569349737	5.10638381244562	2.39976807579629	6.77382013234747	2.1869414520183	5.38332505290547	2.11271614178036	1	3.86785508826136	5.53992384098923	1	3.74814710076258	4.35353001160694	1.47377567805753	2.00604592580576	6.778066847282	3.3294475541573	6.20298040774003	1.60726227146154	1.93789290628646	3.75722275202755	3.60821499798197	3.31123943385698	2.85099485562006	4.63945048251102	3.5179723081916	-5.23313532589454	-1.50125193364767	0.276296816157805	3.73787620719249	1.3223593135151	5.5293654805291	1.82651914715816	2.4706996495498	7.16199680636202	3.87561181345312	6.22636013293345	5.00530188238954	-1.25723948331679	16.07919524003	6.97750197243381	3.05360117305322	11.0617026081059	5.40986552239372	5.22931074060533	6.69700251570472	69	0	2
90	1	5.99321971364315	6.34641602040111	5.9358474305964	2.52112701156084	4.66124929851726	2.53429371641512	6.0399136874484	3.94221320328667	1.56309006618261	5.38445244379551	2.91269167568586	3.48490261676204	3.97499088071911	2.04278884244767	5.38439006819479	1.59861566176963	5.67943232194614	5.99628893527651	1.49638902631201	1.36771836339918	1.35357868940768	3.97310934056242	-9.45065352708447	9.21309377418086	1.2282325492186	-11.9326172247662	4.01642952143377	0.314860541567777	7.33230320701342	7.59896121493472	6.37393509490531	2.97246564567393	2.94254307420508	5.11361211954572	4.66982959036778	3.13135345438945	0.510952592336046	-0.6418393220159	-2.63964881534958	-1.63796133871901	11.9051068729567	9.53287744675451	3.19836568592751	7.13553988590392	3.57759523083849	84.75	0	2
91	4.6713252099318	5.96115005281926	5.98968727685178	1.69333049127054	6.82103259635012	3.55075724431879	1.87763811378965	1	3.47848207693038	2.0195071924118	2.80267999018068	5.96555504365885	2.69685095769513	4.25322043785302	2.53758109854952	6.90703720235296	4.65449042164611	1.91634428735742	6.44925648820064	2.40806623005785	4.89474807574026	1.73244381029826	1.48319558360864	6.64552255311567	-2.20171597879776	-0.0759009787104371	-5.87431459689321	7.38097225432954	4.1559350092244	3.79949884143157	5.73723756142058	1.61805442181933	1.57870977368365	-2.67996096797503	12.7187145766329	6.26625680534713	9.3564114474913	-1.215414107393	-0.7903281664163	1.99511622116147	-0.0292720437949535	1.54454932067214	2.38247409146418	3.6281780756111	4.40085527135666	3.11215503679644	64.5	0	2
92	5.95859084149957	3.27166405630065	6.9668117992605	1.02346076219007	7	4.1732497423412	6.71825442945786	2.99142754412683	1.08046597871664	3.79295162547758	6.61619573768321	5.17846844390251	1.26045317176072	4.78335385586403	2.8292650900861	1.32495952339504	1.40486875193753	2.16504364453732	6.44621941059003	6.31127876302673	6.15176323250884	2.48491748093592	3.71203316720503	-2.01416012861382	8.07015639996282	2.05887852678791	-9.94485035432673	9.46840918102781	1.89542202977123	-1.34244220843369	1.26092769050285	3.91977478164409	-1.79023278288085	7.730529286387	0.0738606753258387	6.76950876965555	6.73654612316389	0.369745755307026	7.83216377334489	0.0971690802449306	-0.492263787932292	8.55899547899524	2.59171791008785	-0.13735461984223	1.14747397841599	-0.956592114225894	78.25	0	2
93	4.4714995960021	7	6.2719563797174	1.9686910581948	6.71690138369126	3.74765610980855	5.49074112685362	5.66085054062692	6.71096389883183	1	4.43075913638818	4.533897827697	4.90003051478447	3.94800203708794	4.22115897722598	5.43899811906501	6.14729268345155	3.22700795973494	5.6030551427401	1	1.1312853725711	1.36393078372294	7	7.90127212130292	-1.0722677009865	2.68662576489822	-7.09967414955307	8.71646855086794	-0.298088504709392	3.48298548208825	9.57078449909838	4.11048044233224	-1.84484389415392	0.28088056363563	1.64292128007517	2.14861673571686	1.00352430050681	4.13490082898075	1.01040658846884	9.04911011990826	5.12568745687793	13.0056842954248	3.73937047564254	0.679173263657792	4.62024544168042	-0.54536706723542	61	0	2
94	1.03638412541761	2.89037446109327	7	6.29100665858588	2.37225131761021	2.95918991245796	3.96835735843803	1.16242892674985	2.08596348196828	1	2.55179704290235	1	1	1.0934295743199	1.26008700154929	2.27883561435209	2.20007091267678	5.47014803147064	6.37989686768839	1.50364039433818	4.40060467861905	2.78028763908312	2.00775099208554	-13.2095452330669	-1.88490984967308	5.32214852283377	-10.4121958468888	6.69192505751203	0.568089690129453	-2.46503348054021	7.72866723996871	5.98419977910847	0.0290015167492267	7.97294431698373	1.10119442916157	0.0191319254925237	1.87735147958958	4.22379246544612	3.34226215777611	15.5942821359233	-1.78484242431965	8.68431225769964	4.23294415722925	7.90515372061367	3.65272805747145	3.17112869635725	85.75	0	2
95	5.62326382114431	6.16536504018537	5.65534798124549	2.01542475554903	6.50698925830593	6.4669685520523	2.60485771098408	1.98830815359455	3.66655052671103	1	3.41758985282394	6.6165754885654	1.92785013649415	3.27600896657034	3.80985441808915	6.79657816363641	3.41263853064485	2.30534319134544	4.83888485037034	4.73955950449423	4.05017639114847	1	4.75664692534466	6.32114717986683	-2.49498735878537	0.0302128118382013	-6.43442419754604	7.85280431024123	5.56424510094451	5.333893245036	1.66927045946321	1.3752877059913	1.95347724111851	2.19414093208423	11.9451635870431	-0.755998406041353	8.27547452026074	0.225410364989265	3.96991874255311	5.7609534602983	0.400063102215884	2.78255312426228	2.88991514118073	3.23211669863488	-0.163402477920426	4.31832090171933	90.5	0	2
96	1.95619704764015	6.12224936357137	7	4.52060379363498	2.79136217726923	3.56939222234474	6.32318908287862	3.38596779880459	6.05528463747633	4.94033128781125	7	3.14522772811698	2.10199357048722	1.45915396717932	2.3738188796849	1.35788050516282	3.78155368069827	3.38547572942267	4.13368256115289	2.74152426054404	2.12527672475455	1.18120206990614	6.55250010418053	-0.963081389980159	1.69530908647806	10.4039507623056	7.13289278608011	3.08161101309741	-2.22138735140345	4.26431168989807	4.24436854318076	4.18637027970385	3.28256107535407	8.51159677866671	4.17673297091511	5.34490827715149	-0.777598070383387	1.86255389344889	-0.765100436009078	2.34347460899724	-2.06871471506105	6.51320548155291	0.812000443855772	4.37869551421811	4.26082019874427	5.29060843059336	80	1	2
97	2.71408159762229	7	7	4.87879066750123	2.0156951774067	3.68298934231368	2.6034598493786	1.77942879832899	2.07683634149126	4.39518340362316	5.66195071118285	2.99706878413009	2.77150542338514	5.07198839189978	1.89597423204201	6.33595362451366	1.78082331572165	2.7003040174436	4.57645213485528	5.08347069598294	5.1620286813853	1.13725038505527	6.53309823430309	0.0681101243540758	0.857976592981111	10.3267018251166	6.71625938125451	2.94865918936576	-1.83894148105615	1.40459604836724	7.89309225226828	3.66916197533886	3.06005486634343	8.3886867162907	4.13342078277912	1.85414287234672	-0.736217994425798	0.610205288783009	-0.538673103937889	-2.90391485914668	-0.285462636011079	3.05522257044534	1.17480547261589	3.76921629240401	3.01707218344248	4.44488847318493	112.75	1	2
98	1	5.43513455865402	4.90170843254112	2.14781127377681	3.25222105755335	3.28303829113183	5.8274643052536	4.70169768916646	2.762083864831	5.80662249889061	5.59264832571596	1.6110186261565	3.56127376363422	1	1.70516604586433	1.87792045841331	2.19926261744483	1.70420138171271	4.71095833008035	3.38496318119501	4.78654975784205	3.03366851134286	1.68523902923574	1.16186362967408	4.14246615982591	1.10641489182654	4.85123900943417	-1.58188152141258	4.90103485115162	1.13123948406433	1.29668219293358	8.03930214331917	-0.500387069254936	0.106050692015625	12.1802232660877	5.18144277385247	3.26186409776162	0.284090428210374	0.651349290935632	0.327254800595192	-2.64074879476611	4.83834928972577	-0.542600386093214	8.74565345264606	0.871481550855337	7.45786105193729	100.5	1	2
99	1.42308955609354	3.20877184597223	7	2.70110835329467	1	6.20560734926605	5.48215165667489	1	1.78567141314305	7	1	6.77870978681133	2.07694813884545	4.77585170054349	5.58627235452077	2.41562256117708	4.9678302384267	1.05347521935096	1.0054143885153	6.53595117665717	3.09993574946578	4.64164410458019	2.45687988506778	1.81827959310788	1.35565737198458	14.3717038811888	3.82219071408847	2.06772773930168	8.78799064797481	-2.78480772003584	2.18926481874	6.38409424881506	0.723443658871638	4.74177680559873	-1.48230038110189	5.61325632510098	5.49246910513445	2.72589499170548	10.1841627181503	4.73505333718452	2.08462241660089	8.6792525933675	3.88504749937762	1.80233940674105	0.156892174298381	-2.35918896839449	98.25	1	2
100	6.51422210715376	5.03184986848188	5.06511202664961	6.51827894419706	6.19683038928649	1.14359982239104	5.17658671456398	3.71817113599749	2.84034290423771	2.95177901774231	6.36434710419934	1.53469445730076	1.52481449338563	3.38724496345344	2.90698347896357	2.99279988167066	2.27173120600947	5.30871611400765	2.51799653772904	1	5.62431450401729	2.89820596299482	4.38236658901497	11.1950612171929	6.90922905941743	-1.25934130029195	10.277568092886	-0.461173100903426	4.85721953437757	4.5696449705238	7.18776021938395	2.83811210939496	-3.54694234886165	5.21955195790905	6.08339453952313	7.42385327820698	2.52706164078815	0.509164976743331	9.06851133599539	9.05924784492906	4.23300568333938	9.23126283483284	8.31664737638969	-1.81071224553592	2.66595425027294	-2.40881935550564	106	1	2
101	2.19310083733764	6.1351855818911	2.44273112791738	5.28386560579294	6.69615527553806	4.92516128766282	5.51652385017341	5.26011000518687	1.87370143011153	1.42601532347963	1.66800723377778	5.89464363470096	1.62140880988163	2.20782937298948	1.99221364800222	6.93241756117463	3.44671202739275	5.43835927090903	1	1.64212096380808	1.11016198476533	1	7	8.91625437742318	8.50950914397315	-3.13164482903301	6.37070842204032	-0.138294002134465	0.995949185066863	-0.893287390941696	8.3949944229258	-1.73686392000539	-1.59691753317694	2.73278609486118	1.48436487265564	2.46786508783895	2.77276171779753	2.67660979923863	1.16032253647124	2.63978475425004	1.50289311134525	9.63317357516911	4.23565058016606	5.77811150756795	9.8809769001332	11.9027321656496	104.75	1	2
102	1	3.11350854178681	7	1.43299581962026	1	1.06388637261912	3.38388752684365	5.73537786813376	3.89212697610276	3.21530603492193	6.39084885391492	2.01810413967842	2.62254461949899	1	4.13430693271314	2.35986041964718	1.22747409433205	1	1.4404088755669	3.524922710958	2.0723078609064	1.75738777416961	4.65514084880146	2.48967339053153	0.0345398997432895	13.9927480260909	1.38938183647132	3.33845998450515	7.10098654179443	1.0647596309901	0.163120703931551	5.71141377531468	-4.70707395258855	7.98833325058417	-2.18667539838948	4.10869285247659	2.49292868549142	-0.184300482038247	1.01678171076941	7.11163812963146	4.37095337101646	4.55584803370856	3.17765111387022	-4.94819214707356	0.414527631406408	4.91695943145072	85.5	1	2
103	1.27078118704003	4.75735078621191	2.98510680249965	6.66264060421964	3.22244388522804	5.39256732247398	6.14283894447194	3.96735878195755	4.41898334625328	2.5383383484503	1.31209207962675	6.65155434733751	3.2519057375881	1.60904109889837	1	5.09717395484444	2.21298592331311	1.83333635607191	2.76467370026072	1	4.24513354846636	5.98355108315252	4.05688765325291	2.7606661029386	3.08645659238449	2.26607391879068	6.7781764256693	0.639406396504292	-1.71345644529979	-2.79935644144121	1.60151676749141	6.5130393714606	0.358836224888261	1.75132928264172	-0.543964474737211	6.3688435824866	0.330951651313756	2.81257616308227	1.24351482684431	-0.623949616135637	1.32167003215025	5.95643753806909	8.49543253691665	5.23697075713228	3.34466825689988	-3.06775653835934	83.25	1	2
104	5.07093933390006	3.02466389590524	5.78009809400289	4.72732932508331	6.93323649860083	5.1823985067847	1.37304838497651	2.2783705686064	2.98664838151778	6.54991463528054	6.52889346394717	1.95457636398204	7	6.93266897319185	4.36880417353666	3.66440171347581	3.35640268538398	1.51696537901789	6.47653670494007	6.72814483532381	3.90817963396867	2.37187575518577	6.22523725373799	11.1116809934794	7.58546304880106	0.264731231799386	10.3425839305778	-0.391105135512991	2.10631395964198	8.10339507086148	7.52995586204534	5.76337920534468	-4.29884050118394	6.9522962699129	2.62058878411371	5.17598373832327	1.83821354075295	1.07999058240489	4.54446090146013	-4.27675908425114	1.24350973374669	3.75099203195349	5.73360990562266	3.35592635786134	1.07848922602271	10.465375040223	97	1	2
105	4.56392732082069	1	1.60692434263003	2.8543064533113	5.09396583613233	6.2715286738367	5.49841940767686	3.26478281137912	5.56071597109958	1	1	4.4824972588826	1.21341160942138	5.78245843220956	1	2.29778108308217	4.96570752199861	2.27328698698313	7	4.78209504327537	1.1087653843329	2.37494327045024	2.41348995184287	10.5967999964671	7.16416610820253	-3.54988161585632	5.51638523738325	0.131754108669026	4.558829318531	3.74407803827363	2.0880045882192	7.73701537188954	-1.76857183950232	-1.52545020493495	8.80572831454111	1.09407018141666	3.4512079032574	5.41382694197811	13.5921126051642	13.2876100961771	0.220392093025296	8.19575973395603	6.81225652804188	10.9310500319171	-1.21006649270336	2.61509021424308	90.75	1	2
106	1.17989277410203	4.40094518317112	4.86497063231554	3.43779737860895	5.18867332716165	6.27495601023706	6.68662979161239	3.40680292114936	1.94464192575623	1.12565672620683	2.23942752664728	1.1148613652722	1.33008658348782	1	2.52414822678722	1.80905486992364	6.93142208219406	3.70463088882803	2.72273783080426	4.00348566025993	5.88325529385488	2.01643714467083	4.33163340211418	2.69942853310094	7.07065286679691	1.36104052930028	5.29014393938274	1.36670352354235	0.697627944057519	0.0832396073867705	1.13114465875969	2.18609436650619	-0.500376531847116	0.0967835662238382	0.297342985846761	6.5207435112753	0.409466659240802	3.08960212270288	9.5892371343002	-0.928828769673756	6.81479203947929	8.51493968072336	-3.27783248774303	0.659752935065079	1.55679874611406	-0.90817264591968	92.5	1	2
107	2.89662335051438	6.24497722095469	6.07080578923711	1	5.81445597026613	2.80899656620829	1	3.75370222079249	1.96740246305311	6.11918806034415	5.10410550637224	3.98129309924795	1.56767842469788	3.98436448781566	7	3.92357182329944	1	1.41991863931865	2.14681986665794	3.65261034597965	5.21554385103247	2.06496781038282	2.55965986802027	4.44264287005002	7.80601510718968	-3.08632657580918	2.0290564972957	-3.89029697382881	6.98749213624942	4.23850522730945	5.47024487371016	5.46040365653791	-3.11265093328525	2.527443167807	-0.761969779962826	5.10738145200693	7.89676192609254	5.18461283723532	11.2736477436014	2.51317021194931	1.44106836356612	8.31208405517598	5.16412157618229	0.871632567371137	0.394869239364488	4.18130059072769	90.25	1	2
108	1.15025807481521	5.44476982528981	3.88442871637931	4.04550241208366	4.5332912658408	5.86005791809868	6.46070332717204	2.38789049923722	1.50160085704731	3.4545872045823	3.17714728273526	5.22918111497653	1.31320833229667	5.09165605257276	3.5867016936209	7	6.94736609614142	2.81476459509981	1.32354139879473	6.27191059732066	6.63209792227813	1.36369593419487	4.06543215658947	2.67680608514231	7.07749939734023	0.779775409231564	7.22850644623851	1.28953589559451	1.34670473922587	1.41101813167506	7.52589428793243	3.64103736779303	-2.1517932254281	0.319662373505293	-0.315229486863094	6.80876362507752	7.37429942885882	4.14658856447307	8.06919616687224	-0.551160267298151	6.06205809026733	10.2117490738416	2.33267487844288	-0.0336220796221814	2.83891396873475	-1.28281980435106	94	1	2
109	1.34759968538626	4.82590017933108	3.03890694077182	4.9587666385235	7	4.52220662072154	4.92343793224796	6.32713172899474	3.58613899846074	6.31960448880145	2.23719378393062	6.80381592607623	6.01261406312279	3.46363325194712	1.61148109850868	2.98846158880093	2.72691325948706	5.13587665863883	6.75664282660469	5.22287190824954	3.24234862794831	1.70266805844086	5.74965011061396	9.68429717573178	7.81523195392125	-3.52015060765748	7.07820251545871	-0.313387568424172	1.69269244261756	2.65784699179018	8.42041394843863	-0.911590377875686	-1.39176480507672	8.51064047648331	1.46137395354249	2.89766285065875	1.99230566053205	1.48566037566576	2.06238595924899	2.30995421692359	-0.299707775546303	6.94870676908412	4.47160303974052	6.24479566615874	1.28507952390195	5.08884555823011	105.75	1	2
110	5.00980292847296	4.23458786848077	3.8758940134946	2.79478813995763	4.61792908342218	1.45190444430513	2.76050651238571	2.05062201226313	6.99574151521728	1	2.00482995154968	2.3473166110155	4.79953850805539	1	2.28557724686315	6.28336105761224	6.02645990213962	1.45006885539472	5.07420622286162	7	6.4700937382	1	3.00907504083086	11.3063811171266	8.56193812765819	-7.09639265181671	4.50538652931493	-0.677084377372088	-1.70497513674824	6.7483342857618	6.80564703262287	3.90713005561605	-0.033965021844748	10.6801406650419	4.09309860600673	2.14670467455801	10.2479560999546	5.30097805138445	0.437362043449587	-3.50880228045952	2.92860760977824	7.29848715535258	3.86977289863893	2.34708615985954	-0.774480824123712	1.20033384616718	112.5	1	2
111	4.68335399967348	2.06690951459445	4.24176380299054	7	5.36218819414348	5.92001352173188	1.38803457748404	1.63828040035792	1.71727503620378	2.98822079869127	5.49189460552933	1.58519412446512	1.39917178103407	7	3.43241481174298	7	2.30133440670498	4.72156469959116	5.14702270400298	4.64142505250701	2.49484741405861	1.93035686757882	4.24896054649308	6.71327295545678	5.76507555796325	-2.72046432939949	4.45723276454922	-2.34669624661059	4.60637718484438	-1.34218354496423	-0.666763083407337	3.33402307318248	0.139290666731766	3.46675180167611	15.2967592974554	3.12539313611813	7.48724473418943	5.89767798785654	-0.991171983075765	-1.87580687584818	4.00156205666865	3.10404153081677	-3.16842275871725	-3.53831227169639	-0.123697508244947	5.54192130321616	92.25	1	2
112	6.60534736462405	2.92033224389124	2.58507513204608	6.36931331523871	6.09075216718404	3.5366168456549	6.02747153136272	4.68633305013404	7	2.64805890373007	3.19107518076116	4.57096840321024	3.73495884786879	5.678872572303	3.05197932362268	1	2.90125494389435	4.46622649215891	7	6.15875911257433	2.19243083968468	2.22588202201764	3.21327536198523	6.68579666709917	4.6977220648842	0.426401045959427	11.2779668797148	0.958567703364256	-0.33018992677387	-2.0694381099054	7.34864062210188	8.62868338865007	-3.34695127006334	5.03400295113691	2.08119951622896	4.52233412595218	8.36381624694823	-0.876715287949169	4.6171584863412	6.57181530577719	-0.292844408895036	5.32745109295997	1.32883024446086	1.60759742874441	7.53975280310935	1.50078947533578	81	1	2
113	1.85471522409524	6.24296124093404	6.49283421368362	1.82746795972479	4.79967364218903	3.84486628250717	4.86773447445287	7	1.9485559439527	4.98481856014071	4.93964147411698	1	2.52646538287459	6.84498990266452	6.271594853688	5.23579170241174	1.22624696473065	6.9682286841777	6.13693848065236	4.15706976282344	5.79914993668657	3.57531942953285	2.5688553495904	4.73053328694728	4.80752788348027	-2.45146317988554	3.29031175613666	-2.26706154064343	8.11035770587112	4.26970870591558	2.21322226572748	8.28760001389105	-2.08325163513204	-2.35894322648256	1.37230017214026	4.12973869123724	0.930210852803937	5.59354613536847	7.44846059365501	-2.15187553191145	4.21823859262629	13.2153269296797	2.82712222468156	1.58921674074873	6.66048446783343	7.99850933082567	88.75	1	2
114	1	4.33320972478011	2.97730295340344	3.41692397782485	4.21818018801164	1	4.17844092677695	3.95521377910998	4.31229107990951	5.1435042796988	2.13703477458582	5.6486583010098	5.44545892646798	6.22965116004557	5.23521801962483	5.56258760714752	1.97855820128241	6.23259126426182	6.80032284417272	5.91129666131567	2.40189651235294	1.75360395172024	7	6.89035017580054	6.06302535808267	-3.77485846745436	4.08322236248903	-2.51952889192605	1.77764624066384	2.05188595756673	0.561251606735222	0.833101314936072	-2.48098029122986	4.91074440989046	4.4752706334021	10.5131223468981	4.25832630898152	7.16742284312899	4.56658234983809	-3.39295516245499	4.46395508845575	5.663550408864	1.32372538543393	0.363400162059355	6.35747916650586	5.01564159905406	88.5	1	2
115	2.42112251551593	5.81319035055717	6.86297411829649	2.40416240810835	3.18401217389085	3.13588942956574	1.88108132057901	2.88542016258471	3.33507548982556	3.40085565922038	4.91829196619667	2.86134515963003	4.96684752221176	6.70164375086335	5.20246829191573	1	2.80137620849631	6.23375300489182	6.96728094898163	1.60945010080597	2.91189405513164	4.31016634947873	5.03820542304597	10.8865611824689	8.51065586374762	-3.5000132904833	4.01143066615888	-5.51393154717802	2.25596258381402	6.42811766616928	3.25712799349132	0.312097917343571	-0.469673793078523	7.55973774068422	5.36741287141588	5.39866904617624	6.38793438148032	1.38580360903331	0.807423771990643	7.23514456318204	-0.91442447945388	4.96479493177485	0.398747937181768	0.216380165545726	8.32906629243358	0.699370745695382	92.25	1	2
116	1.97464006456825	4.37983249331365	4.10485445092061	5.16096781354252	6.23801497449276	6.26086948047698	2.26261483168326	6.06308251772257	6.26039119207617	1	3.26383147407461	4.59947454974527	1	6.21385198524494	1.87712948922113	1.36428719995118	2.38875665304015	7	6.29182958939226	1.52611459766689	4.54018612218135	1	3.7308719984457	10.4379608843813	4.23741244076962	-5.64610827725556	7.82481482789799	-2.74308635819386	2.21278739287585	-3.48477264959848	2.72234613905988	8.26026798901528	9.30465415589816	2.46991574518137	7.48910930672936	8.45871049571231	0.562590753403886	1.42682710700288	5.94089242979578	0.552097667087665	2.7346181504501	3.75616879697799	3.1010048143164	6.7993587288357	-0.578233160484108	3.49366580596564	90	1	2
117	4.91774664242196	6.64938835141792	2.92118771784304	2.02310610051577	3.8089701263909	4.47684430041344	1.91807149241815	1.33684305136771	1.93321956130699	3.67922175415356	2.69896493505474	1.5128158127114	1.06027043764452	5.24895868025762	1.9047232932285	4.50317849801716	1.87403423484257	6.5070241499595	6.7786352083926	2.4038894217135	4.37068511215246	1.35571530182558	4.3990561146564	3.76234888871448	3.79853612322058	-1.63118615615573	1.94970721492463	-2.64360442367675	0.743617341954669	-0.528876115720619	3.02993205943205	2.22731509190702	1.23934582953224	1.91357365590039	4.59541640355893	9.72182930145597	3.30686174961625	-3.64257357870151	-1.76023589110052	-4.54299807176664	1.40309415427964	6.37657614487826	9.98921108010606	9.52428244332848	-0.706530909544967	11.1650295862936	91.75	1	2
118	3.24430492225847	5.6210568481732	3.04054524048294	3.41778827032534	7	1	4.97421030877275	7	7	1	2.84029538709039	3.67735090547817	3.72985220985418	6.1212038908861	3.13188329673015	2.85388194253788	3.37907459954582	1.54284008175474	5.85529607547381	2.06147146059697	4.15929335167603	4.19103068803252	6.77259057571289	12.0248233490711	8.41341823642416	-4.66967215765527	7.00398812924422	1.09349927035903	0.921537201614598	5.74138526361552	8.71109516323579	1.17859193336598	-1.76233490367913	0.991237658093718	3.61752004526343	2.74445139854136	1.2139602099204	3.86704880276262	11.5663381649296	9.18715815372098	-1.48623259927662	8.49487833990982	3.97589496640835	9.77467269166605	4.93427857535373	3.98122557773286	113.5	1	2
119	2.77046073049001	5.56535978270558	6.91538030434572	1	6.16676951826573	1.47773717639675	1.10671384892438	5.59376072430398	2.33654864045427	1.43859755275701	1.59591707829708	7	2.09517858985341	4.70863862691239	2.93715395708483	5.31764348610301	1.29077212961684	3.28389355511137	3.23291416763577	5.85664261158956	2.74672654737718	2.38694068143252	2.81714063085725	4.75788358000215	5.41547267483687	-2.15325322362984	2.36226179901172	-4.06365331831815	-0.261902731414166	-1.44370882585284	-0.186152047427398	10.3494572473896	-1.95654449755484	3.50697751726986	5.4523353158776	4.76702379954802	7.36125360437379	6.16668910336292	4.41396891172776	-0.575014704732126	-0.169386936700035	7.41161564762845	1.5089977794412	-0.72701825948437	6.09166559069567	0.422487691716989	99.25	1	2
120	4.12303636006906	4.63360169444265	3.06981537385261	5.35047487485575	7	4.19792007578867	6.00993690719381	5.24801756580792	5.20158998331085	1.13991311827162	3.16699322612691	2.01286233845843	3.38602247080537	2.59992772554504	1.98694824552543	1.48562312370872	1	5.30194245508996	6.81246244549243	1	4.18292414116342	1	6.46720533891391	7.76532398911564	6.29259067406105	-5.36882666357635	4.18721318660358	-1.32625517251326	-0.263774933152156	4.43836050487804	9.23601020623063	0.661502424358429	0.404019191117947	5.44689695550252	0.664811395777488	5.01530968487997	7.48883546812924	0.289412007862365	5.19602406741278	-1.69074585954315	6.15735176537056	2.76194531444281	3.90603779220394	4.64594630422104	7.79588618724877	7.59045214850538	111	1	2
121	4.01316063794045	1.35504947581351	1.36390513829664	2.70357544015999	4.7075580691753	5.60501547174809	2.45029394077598	3.0008551147409	4.12093092426274	5.59027232924688	1.66567235516904	4.50846745874542	1	6.72614852702733	2.43737442074623	2.49202520196821	2.01501221214437	1.4890840489562	7	1	1.10981089077494	6.14252338177354	3.0091012502853	10.1270487617664	7.02687869904902	-3.26234268583437	5.3091183728653	-0.262650144174415	2.70172564896444	2.81695461778222	7.17835334598728	8.82944041910653	-1.17586471484514	-0.777918288461371	9.10774352697602	2.31796462420301	5.19402177006229	4.3180954596175	3.81000923942898	9.6982493228762	4.90237320668752	3.82622248546711	6.8257444988433	3.15575678806671	-1.57531194138617	5.6545212017093	88.75	1	2
122	1	4.62525755984978	7	4.30494905927059	3.57206339122254	3.41986295027755	3.73668552187601	3.95103106157384	6.13896248446575	1	6.57207581620431	7	5.64804571245712	4.94202201524481	1	1	4.97516010623155	1.80340095063349	3.35851594039507	3.7637351884705	5.84711159968883	2.43382368717375	5.75206768764125	9.70791695416486	7.23073465136695	-4.28833981219509	5.43375076311062	-6.0417956534355	4.10358824510745	3.29120736368513	2.42406286729582	7.04196936765762	-1.2732100245533	-0.625777088259996	4.29013089941563	4.84362802919626	8.25455081280818	1.94989206742413	7.37454389589359	4.6472411930602	2.34916177780164	0.616162815533391	5.0087875005911	6.74736749103741	1.00559422074912	-0.834426233363981	84.5	1	2
123	3.06786733097669	5.03297417158941	6.82097755449026	1	5.90603056420253	4.07364793750015	2.18091112403684	3.95775906670595	1	4.69876493577216	1.99644878571762	5.22793761590485	1	4.61555386794136	2.69891262071648	2.90228620791406	1	1.95154540352491	1.93889596715872	5.98368926837167	2.9388141082633	1.89293988341106	3.05938570212681	5.1624989530607	6.9042781297814	-4.12432928780316	1.83646789884202	-3.16175068737618	6.49191942622383	5.21186955847162	5.03295687300099	7.23680090986627	3.09906758086839	3.83643099887633	4.9042824989285	4.97274361914292	7.39442544943446	4.33186844220841	4.81205198714417	-0.696622442365059	1.82582617758952	9.15133432870369	4.2635180419459	-0.807122166193642	2.65068297051138	3.9732968034925	95.25	1	2
124	6.2262279374893	5.96616828113596	6.46609032432653	6.71652991082169	7	3.12833434104128	1.98965285462526	2.08053900442783	3.66359869239325	6.71989484382661	3.8565896566831	2.57824541359058	1.17777347623411	5.55208521858014	3.58731685267447	2.87128131174077	2.77268902692307	5.38110115366158	5.40929760847987	6.42010535657786	1	1.60525071496809	6.07498638481318	11.5241314201532	5.24169200982707	-0.247939938600896	9.43689762374122	-1.05330063594683	1.87359859776869	0.438189145567256	6.65614854722556	1.97208884262327	-0.977580205554135	5.50343283750444	2.06215645763875	1.50026123427071	2.30330428682928	0.746152218980976	-2.91830086167106	5.89325313111939	5.49795432821478	9.3877335931358	5.87377010258859	2.46640340833426	8.86153476178459	11.5914194065152	77	1	2
125	6.32721105253279	2.45197796258939	2.33313086494036	5.83616482855589	5.47518905254933	1.15268036604146	2.37467521720157	2.32406717762106	1.42124539668791	1.74899903673791	2.26674716943083	1	4.45039785146477	4.04511581743168	1.73125488652715	1	1.75930238665695	5.19492042009112	4.48498478475886	5.22747558703773	2.51113029478934	1.99071589956201	2.97376716161167	6.8084733655456	3.99133072778209	0.691901088047078	11.9410834216527	0.794083196065953	0.636477694149953	1.63621908581322	5.73980372503642	7.49416063156599	-3.45453380381906	3.85046971294587	2.10018018334379	5.52381563130573	7.95627097821887	-0.959394274606077	5.01801409975301	6.60163430570349	0.640167109914566	3.26301654078013	1.80180185255441	1.77915808407467	0.599571651565814	-1.13139063778804	82.75	1	2
126	6.85594694050028	5.02782764143381	4.47022413592876	6.56200701318648	5.74569408120641	1.8552745779991	6.61059772242344	3.04013353850543	2.80865465478256	7	4.30457082061581	1	1.42444100497937	2.94788588130155	2.25543228240024	4.62505739005192	4.0944197519288	6.26888646835429	3.84713377020766	1	6.50864335961291	4.06586129115307	4.54832969042389	11.2731726263048	5.69520456998119	-1.86800903929661	10.3553928046036	-0.459468696695933	5.30775155098701	4.69100388746862	5.77683113387777	3.11547493818157	-1.00594159785822	-0.239391447882446	5.23834435503843	-0.905653042522631	2.58957912606408	0.826947358998392	9.42429349227831	0.336043980235369	3.83878571697238	8.7802632435995	8.53014190401432	3.40724985918944	2.97860394369796	-1.93088132194079	70.5	1	2
127	4.84609234028056	6.83540926720467	4.42142047849101	1.80363234900633	3.26130195037149	5.54766757554503	4.81464002665884	1.1687958561331	2.54431029716732	3.2948728742684	3.40532926713006	6.16702082340097	3.60835943598346	5.62596135740132	1.14229327136434	4.05153347337395	5.15747909887734	1.18591807512145	2.6446715589781	1.13712607671697	3.93143584709319	1.1807009557656	2.10677673523253	4.2342239973602	3.86400171336971	-1.18538643827995	2.37145378971758	-2.34198081541038	1.66743441468295	0.545271824229636	2.62975161264105	3.72592059285027	3.44557234329286	1.01478552225363	2.33149404827346	1.99986979835703	2.63378508816652	2.73919832740224	2.36323107170845	-3.75776676118723	6.6657326350757	3.34569029491753	-0.659336819430072	9.34392455306494	0.824157493948621	-0.603987875532044	82.25	1	2
128	1.57385746919366	3.14145234784703	4.20445930680097	5.74923936776537	6.38117074040313	2.37836902205255	5.34442915575586	1.34459638379906	2.23049433348827	3.80778135099918	3.46359575857142	4.36655881819455	1.74838843609964	3.80192044588948	2.00548770291204	1.6774941372848	6.47325409714702	1.96955816652739	3.44764993283858	3.0692714819736	3.18383863691036	4.85605150834439	3.1551159577922	5.13007355494313	6.14426892716282	-4.07497597313779	1.10889786759996	-4.22359386970835	-0.931584012311316	3.4216495783371	5.51240331669135	2.51774045024172	-2.07476143079038	1.90702962998417	3.71602532858532	0.848639633285577	3.20226472458034	8.38159440096689	5.78569000332408	-2.56304887042438	8.72077372838404	14.4964997014567	11.4287410058037	10.0223698118394	4.10748267913672	-2.67199152114494	86	1	2
129	1.63159966461655	4.43016980658179	3.27138050472554	5.02900731062686	6.88812977883775	3.01793946897241	5.63132616905958	2.46750672838836	6.61528754441541	5.17562778986421	3.6138504810996	4.48564670404116	1.86120832230832	4.15543654308013	1.661227447723	2.19281507894453	7	1.46251823837194	6.34477816211989	2.0819068564754	2.44778367624752	4.90202238428904	5.61023799308486	5.60270904753467	5.14948152492786	-4.15477234661028	1.13067371584359	-3.68327797891134	-2.11229364353279	-5.30805263659687	5.89981577560397	0.977464754894144	-2.53666917703433	5.68248198716159	12.1709438404906	2.31995028470758	2.77348519174716	6.90529827269818	-2.30258423046116	-1.9530084993549	-3.33977226937619	13.0865384129261	10.0282419080008	9.19213085279909	3.04725772276157	5.56025818499432	94.75	1	2
130	4.21617297205888	5.75441335314587	2.27012694256649	5.21851932602327	5.00912577792362	4.95249750800333	5.71702680770891	3.29922417388921	4.31779117209503	2.58534215016206	3.87583939175541	6.21424982927423	5.23271888833017	1.73352384935447	1	4.65991316383935	4.90607469461956	6.7034818773809	5.79160104742172	3.18062996467966	2.30932459545761	2.80446419706507	2.49928427888344	7.10545757723245	6.02474862338364	-3.67287571731357	2.80987476350865	-2.7210365711247	6.65599786946382	-0.207859168218766	1.19633838040584	1.80559938211815	2.85602758773867	5.73812327730749	3.5392833832494	4.58979087345018	5.86142132702845	-1.35839016672802	-2.61800077066426	-1.51379748292923	6.67024634529877	3.56188729121979	3.11120209806337	1.83311046932152	-1.91945525200657	-0.931763564532848	70.5	1	2
131	2.63515319290839	2.42940838364807	2.78054344520359	4.61889088066549	1.5042672687099	4.86972566928942	4.44726407491244	3.20471996808525	6.93099656691854	6.42526961224491	2.57008198141678	3.58802880777346	1	7	3.12655389807487	1	1.37477258646334	5.9781137050922	4.21379299803991	7	5.21672271320346	1	5.52808874641361	-1.41689064761972	5.85113185009949	11.806813233389	8.25145418876382	7.12807924373549	-1.18947372849793	1.24924101834523	5.72691980030308	4.81334263917051	2.30709566077538	2.20035781698291	-2.170319638833	5.52843978131559	4.70473833307506	0.360280201404789	-0.871785625382469	-0.776113681497966	5.11307371590604	6.62948875786	6.68175414234326	5.41671488074094	1.10407202277003	1.12228833522975	86.25	1	2
132	2.32673280028358	4.68352828474439	4.2137238366392	7	1.37778498813349	1.49263447041295	4.41375432488278	1.74028442632597	3.35840348079151	5.61689173293641	5.32783504082678	4.52679751661486	5.53770496252981	4.4069377982338	4.54628564147962	7	1	4.06417272113706	6.50539938329617	3.26779109759112	6.09628276884616	3.54717718147144	3.8470578798989	3.75007778227145	3.64232947535214	1.79914487779372	6.77289994960964	1.71423797494867	2.82538080908793	-2.13000566391293	3.26145611512225	6.5831981245745	-0.238377480555166	-0.760849869951361	6.090907928178	4.32344536603546	0.361285867836522	4.08936565751263	3.51560062993405	-1.12254524498739	4.73336477826946	8.50987970230956	-1.724792714607	4.84617843336514	4.85184893374192	0.0891885763901742	79	1	2
133	3.77842635144038	4.27524781616888	3.59287231911863	4.43723727801041	6.65673165281502	1.83653717263491	4.50524075556064	5.79313649800338	3.12927513242395	2.07309004476326	3.9159942235673	1.11838929479818	2.41837754015928	1.59044252920826	1.58747460149797	1.51363351484131	2.0351160513605	4.23670024816265	5.09037962639809	1.17564521133822	4.66068725329838	2.31014463137932	1.8968290765824	7.10207609628029	6.74309478500404	-6.12352351115032	2.86476939127793	-2.8790534964535	0.79220826221578	1.45975209843964	2.88992800926265	2.7749237248559	7.96361984704859	3.45663531474031	1.17064044660322	0.740643695494535	2.46846984221537	1.11245122741714	-0.785030330278993	15.4558210340261	-1.47258197879197	-0.0825428812730012	4.18369511173005	-4.66340585167648	1.21752168487474	13.5321721138977	88.75	1	2
134	1.70459362807178	5.71656309315449	6.13559255985774	1.49937551138263	1.18918960442154	3.06479611842482	4.02951861631371	3.68104057586431	4.63177245435955	6.04074517501959	4.13943258700079	1	1.91356262101259	4.74317380570322	3.22614960472555	4.43693523680652	3.88784905555981	4.32415672085732	4.60688990039864	7	4.26706139884354	2.50003756760874	6.02548462494959	3.16080216697367	-1.41537776274584	12.4618522020824	2.09102948093395	0.937068491636261	9.88908058228293	7.46408373035912	8.26027345178454	5.84664878410631	-5.20295957944227	3.57536931208369	2.74985411623118	3.01684782451687	7.39715528607954	-2.35073013070594	10.1887967915785	13.8429394503622	-1.60362480809174	6.89987153029296	2.35373065236865	-3.21637785618488	3.15815967642974	0.629125361377058	94.5	1	2
135	3.81808250098362	3.61490285883229	4.89902083868438	5.51323303569737	5.98359836231728	5.42859322653439	1	1.55484788190164	4.64374684702347	3.94197220822043	5.68206843286277	1.14855390445392	7	6.12608592115521	1.37849441722864	2.26990444410479	7	1.63177461977566	3.82513564029435	6.83555036647649	1.82011058466272	1.44477077166687	2.84881698103971	7.63393024356673	6.98851924972378	-4.11896946830448	2.02509588014945	-4.03571615188519	7.12727675151505	-0.140622022805912	3.09159717611596	-0.445805911768737	1.94810347237442	1.54255580095552	12.3027656431071	5.14713948620568	7.86248299311296	5.03675701890989	3.82332655157989	1.2504492541427	1.08188320147263	-1.06281289304062	-1.76346977563369	-0.607298581383385	5.68226929721354	-2.29141578258075	93.25	1	2
136	3.93176240752212	5.75451650898578	5.28111180228699	1.0886968566057	3.51461329946761	7	2.13487125316111	1.97608030991857	5.11450178791763	6.05919336663222	2.50000597126822	6.61726252740153	3.86742540691136	5.52805288530404	4.15837744134781	6.86322736018558	1.84761020883051	5.96373680538313	4.7525631221434	2.19205641849932	3.59166222611733	2.35476266415139	2.60811498198399	1.07751084504328	7.63323042898271	1.17518405391938	2.01948239175905	1.34741265269462	2.12182161090333	-0.805997786193962	5.10629177554607	0.95040046158546	-2.97592531500403	3.64051363531201	-1.09957051307561	0.217434655202339	2.29807393129431	4.62070203472602	-1.53284789157791	-3.40979972807299	5.86189669592852	4.83138386154299	0.983207962142493	2.70064148384521	6.24675474013013	7.44094778888333	86	1	2
137	2.08552108702573	4.94603876305285	6.83442936398599	3.25586165923154	1	3.99734779341688	4.69768305349468	5.62062056692861	6.3307360155646	4.65474388274664	3.14599637293539	3.93843245000088	6.76339946970369	2.17518685667373	3.4830027987991	5.39429578264645	2.38610858509776	1	6.4488309897679	5.21201194685892	4.77921910074009	4.37428506009125	4.90357281073668	3.17415067831906	-0.916754072340196	12.1513614570471	2.40027086692053	3.0772163023243	-1.47435419938539	9.99345594580337	-1.48710045503577	5.6321439256133	-5.88333294854495	3.08046963025758	-2.59355099078562	2.56871350446869	-0.373146529404666	7.23377183533418	3.18798518699446	-5.21593573946796	0.0213601750952548	5.45711980047056	2.98956281594361	7.04444736406376	4.27687259616452	0.16768377564142	97.75	1	2
138	2.54081604464919	5.83394243791137	2.5435035922034	1.90723714679288	6.83869185069556	1.03902967197675	6.83480986297068	1.583126766527	1.24115299400327	1	2.38640115447303	6.51648457534483	1.1648133389557	1.6399648310389	2.43599661142005	6.36949173489732	2.13664579836325	3.88812370905953	5.39552819892706	1.10505921518285	4.92728839294716	7	6.51890510952221	11.6755635309272	4.82912068312397	-3.61963929715641	5.38393103482665	-5.64166863943749	9.03155743313094	1.49171808616661	3.09977587484754	2.6007373198516	-1.93652468400826	3.17250503759651	14.6043954079093	3.47188780139624	5.65398872136484	2.97148407561856	-0.0166692992252444	-1.64443868290523	1.94450105037644	7.39514951407272	0.994151287694908	8.97990555549369	-0.582974971761234	3.58971772310298	102.5	1	2
139	2.03654683245947	2.13533258604608	2.58855459355893	4.19908795208102	6.54312357688478	4.25508093366992	5.71218362092513	4.42613837945417	2.94251497606263	1.44916189847021	3.18257304963746	3.34610310712915	4.37184366920159	7	1	6.60149043825108	1.00379083681678	6.484480405718	4.90949336855631	1.45734769022807	6.04002361157842	3.91799496475988	4.03415398849614	5.12950332202034	6.12113468618088	-5.27264563262257	1.16822665926427	-3.53231804486086	2.72373297064303	5.03458053893956	7.25417920105791	14.5412370916232	-0.866273059042323	1.78620622450426	4.62042369333885	2.6809882096602	7.12506605850488	2.73431211092507	6.20561170477186	-6.37481325997592	-2.16908243127911	10.2114279673869	12.0744655728931	0.0263345935978235	2.1144713517365	13.7743938464429	85.25	1	2
140	5.44770650450548	4.13871565470739	5.42523366099345	4.78375511307124	1.4732043561594	3.26981404726701	5.44937488764808	1.86984529179733	2.73339029819264	6.23391983174467	3.41613443642948	3.49789813038736	2.94851568545312	1	1.28368756030102	7	1.92725654347331	2.02216950011073	5.79065105197682	4.19720527310008	5.60730692724932	1.51597410351967	1	-7.55139021030306	3.9837046132071	0.423105062954687	6.36857709743551	1.4654679417528	3.78116037076794	1.61284379194596	4.30034022623877	6.83342198948509	2.19531322735899	8.35501996170502	-2.72080910577255	4.47403144250618	3.36843743448967	-0.0338340846113756	0.754172027742562	-2.8866276445335	1.51481096147057	4.59283053978095	-0.747334929858607	9.43947628236312	1.24818593173021	6.2527108950467	95	1	2
141	2.64906976434305	5.69034621724173	7	1	5.59357533580368	3.51250203629509	4.6241744606576	7	2.96524312296212	2.01675901976496	5.40826370912194	2.37061867347472	3.4852258107271	7	1	6.54707143291462	2.46230954807125	6.15990192988638	6.75415056628416	5.28878156173683	5.48501574289704	3.02994810257128	3.01569785381624	4.41869916865986	5.47927437251432	-3.47383678433489	4.20019952398465	-2.88650766701762	0.102077992696435	1.95560256213923	2.17048057742827	6.0207587341706	4.88241185923653	-2.53688641999117	5.54824448598572	3.61415084110735	2.51719917729904	5.43281648436746	5.3264652813624	-1.64152569632861	4.23200195729109	13.2789293975392	1.01701038199039	1.21664871094458	3.13903959334352	0.769353284316449	84.75	1	2
142	2.99820431033534	5.88073491954951	3.85927676442189	2.21707439340885	6.02616451335102	1.96596851702907	5.78809419064813	1	7	2.30679109652937	6.18884987795407	1.80643286554274	2.39390296780271	1	2.00936700309818	6.61213394627878	3.95377064418078	6.0917048131107	4.70272128948385	3.45737285690853	4.02612377541252	5.72149995751105	5.75510974506247	10.4816715581548	5.5681008396407	-4.49874662577604	5.97841349831927	-4.03074169623741	0.0823165592042959	-2.58318109579464	5.47849838467839	0.984889117655725	1.627170710847	7.00243746946406	13.7389467120075	4.51749034339729	7.66363192295723	-3.90267937466109	2.09787348024281	-1.97549099899241	10.1379204386611	8.86442196328957	1.19441633939917	2.43387240313978	3.86397767733737	6.00640788756553	83.5	1	2
143	4.36604686113232	3.60948984204283	5.4785332991973	3.16464973165907	5.03027440654453	4.70006593467167	7	2.40022927986521	3.51124033182187	3.41185095558613	5.57979278229427	3.41685629539777	5.68784881892192	7	3.12456217078879	2.62219283067842	3.25990492169745	2.36326780224166	3.99946919154161	2.77845601180432	6.01782528434227	1.53198456826329	3.44765306772486	9.83809682284356	8.40817743861865	-6.08082772947566	1.3803247114366	-1.85516104867761	3.64686673086141	0.358986719663235	5.48301881806568	7.10550863234172	0.84389546198696	1.38292639084773	9.21263529640202	2.91251280566574	1.05745961299585	3.71763844446175	9.44380956385153	0.0731421180404009	7.41569650909558	8.22170078704425	5.71843302115331	8.6810141981281	2.96738645180467	1.04362908452928	93.25	1	2
144	4.96274087382121	7	3.28417182776826	1.96427651875575	3.31542570509986	4.70920128680179	4.18263300130033	4.65995213135092	1.56346899122773	5.46605652738694	2.05037003710564	5.46418323159747	1.84954894265571	4.91246292710183	1.74566347979592	3.43607102142936	1.92987943519278	1	5.10699569244343	4.16781012861821	4.47510489038298	2.06771040794909	6.4211998987162	4.14158352712954	3.68451655931535	-1.63023905150175	2.36896914191138	-3.04794858971873	3.34052406318295	1.11011170643884	1.57206834997004	7.58735598261861	-2.35984518488224	1.38178134596427	-0.625192027872335	5.34970872867818	3.05789514692968	0.624304272620396	2.32842395065597	-3.08704611179143	1.60751535513964	4.46139818535696	2.91076091707157	0.250299605003403	1.0858977782911	3.94295468690708	99	1	2
145	2.1674665131768	3.91379881432143	4.99662044582488	3.59596885681886	5.25776954554745	1	6.26819760809822	3.8748950692329	6.68527906117351	1.25130460320198	5.32167278358839	1.56679883623698	1	1	1	3.40956910220633	2.30803730174727	5.48984175524123	3.93967759761186	4.86285290256876	4.59085252168894	1.94241345486591	2.43856748524961	4.41592074441249	5.90231063644248	1.41546988543602	5.46445494267704	1.54153434653544	3.93508112190572	2.41541495958755	1.7409671833448	6.02461669878027	-0.00455382832298756	-2.32138681903048	3.36614599811772	2.6387743659253	4.83807937821797	6.53869904802267	3.09826029248874	4.52409194702443	3.98265191191806	6.9909697880615	9.35958962180208	-0.499274288556479	-1.96488066266872	6.00175495301942	90.75	1	2
146	2.43769003959991	5.14297214278067	7	1	5.25924462163133	6.97145035046435	1.30465263616563	6.15918000919486	1.82975479554807	1.20312765088556	2.35619772632158	1.87762692473006	1.20124886702565	5.07630362482059	6.70739434999256	6.38623346100731	6.55824733491762	5.28613440065636	4.29843794157657	4.64989188538875	2.85605458359738	3.66767077272198	4.99074291341556	4.96207429857633	3.870049678198	-1.7901604914217	2.59260481988134	-3.81985315880452	9.36116603653185	4.83824721320546	-0.168678097519697	-1.33660668846775	-2.39784542616968	2.61233656214049	4.78036843233232	4.19400193076024	2.42664767487528	4.39188204626384	7.54471218858763	5.76726473992995	7.11235374419313	3.08862656441725	8.92220770332915	3.019042829747	7.10631954716138	2.19044043177742	100.5	1	2
147	5.67736078883974	1.62883716106991	1.99052654404264	1	4.40422990780636	5.30189085524768	5.96492287738444	3.15696754114497	5.14494427574467	7	4.50364691927003	4.01551458482216	1.75514887575114	3.15891916077522	1.4004204204554	5.89644968457274	2.55149935816973	5.91770638267074	5.79143815109403	1.57832671713343	1.40973288116901	1.87795606672599	6.63980945247108	10.6276010700227	7.28211198297285	-2.92066502100756	6.48566417242789	-0.515407421189966	5.64095682920196	1.44543973175204	6.49791188217789	5.37417154463733	1.65605503281323	5.37930854921642	5.42915115128265	2.9405950488343	3.81997466854052	0.413871646501447	0.77047381764212	13.0076885341716	-0.24748206459343	8.29135867538615	6.67443284809189	-1.89552315089123	-1.27468104123666	-1.24908144300878	74.25	1	2
148	5.09652970596989	4.21463026119098	4.72542020102584	3.04671569462154	4.02069275116321	2.13261702800883	3.26965162971959	1	6.24754251080095	1.12474770742468	2.61519345986821	3.41480632551356	2.2396385939653	3.60247393386395	1.75684765810611	6.32377282614486	6.21803284803966	1.49609596574308	1.81045862884058	1.9188390085441	5.39552106706393	1	4.97159903346666	11.9952859624849	8.34118611772344	-5.54683206446956	4.49179406916823	0.328384388106393	-0.544012100685017	5.28292543136109	3.31137652017368	7.26181622292978	5.47606841209565	9.72926744269176	4.54787582568644	2.34957252062843	9.76781258647209	4.8439947763977	4.19047088239968	-2.80666261050121	3.54276003279695	7.24502251801911	4.46888103399889	3.73930054126709	-0.323833277532918	0.952950859127262	81	1	2
149	2.20653279173915	5.82697833742755	3.44347051699857	2.24649413233043	6.33307089764825	3.48132218574127	5.93690667443971	1	6.19991562614117	1	1.13144003064251	6.54970741706479	2.33991666066183	2.53854856989695	1	5.84720508492425	3.57061911637952	6.21675644852025	4.64814643534234	4.30465968388025	1	5.38148111015543	6.54863770910429	9.12045786537503	5.7684777085734	-5.46895448746688	6.11587526095372	-3.30704729622298	0.283848089633848	-0.733111707035984	6.35472939372188	3.94435694363489	1.08439949936178	7.34288321598216	-1.92964468827795	5.36338026142003	7.67912604065995	-3.49084674252522	2.48357738547569	-1.20761932763741	6.08854482406202	8.84825955909931	1.50554847398655	1.1746934020431	-0.132892853107046	1.51626447599573	69.75	1	2
150	3.52508082542222	2.3668949695709	1.82388302623732	6.46661343038407	5.15805241758144	6.63087958451877	1.46369889124035	1.51025403552091	3.5956087527206	2.33725430981939	3.19337771094026	1	2.48054877884815	2.7379539878685	1.94980258593411	4.89696509061158	5.02779901226887	1.82478805167545	6.05439295893431	4.78737793839948	3.09418268432501	1.92854979122674	2.10498640459419	7.93032659030651	7.43999563779595	-5.30759479528064	3.63417462713494	-2.97341982725699	5.17683153102499	-3.68597720680871	1.76879545555045	8.0335414734819	1.64255605154524	-2.86831614627671	12.0319868870971	-1.17368818362466	3.4921417522182	1.41558599690277	-0.798277957068413	0.642903944175152	0.6835556952521	2.81913375345007	2.22099234013706	-1.51332506020822	-0.217418174896952	3.49019269578175	89.5	1	2
151	4.88832539231903	3.69285784964002	2.2838632861823	3.25366376703868	6.82757311903795	5.19544321075656	7	3.95347142036046	6.13742716170182	5.04961222359982	2.5373137616122	1.27532453457061	6.01392984296794	5.93602982456188	1	2.52714456775702	2.72443259202364	3.29298993804517	6.77525828695012	2.39450039244306	4.42374637034671	7	2.14328188771943	7.86902651490243	7.90706194284356	-3.47534435950982	4.45593780957783	-3.78340470033624	4.16090266355483	0.28316592788185	2.11290801136873	6.43488103733895	-1.5633530781557	1.15951623321762	1.91119713206312	-0.55619720483885	7.21520098549954	0.574923819735555	3.00000476127465	11.3241408138874	4.03183725436031	4.40893465511478	1.50763837366095	5.54248791269954	0.701534368371266	8.18866889752439	99.25	1	2
152	2.88522027107651	5.40593969238033	2.46244831017762	4.270987520297	6.86998256612275	4.15078934784351	5.25057889286301	5.86208210778141	2.85583782579202	1	2.71631439378319	6.18263094016229	2.37212633541983	3.43115059856445	2.0069058298022	2.96777371606434	1	5.40659886589389	6.89824581690917	5.82999631127075	2.66249435740307	1.86859809621295	6.73961708542899	9.66732193615839	8.80087867631652	-2.78271856978254	6.95661515874604	1.22347973251369	3.07279122918796	2.30611517504261	7.7719005574199	3.89690976273033	0.584143519055261	9.13012896422684	1.40428496818876	3.59294888276531	2.97805608646466	3.185077268998	2.30196051420801	3.44152568631501	1.53686375460742	5.61667719317609	9.06886455624847	5.44355162834722	0.520310943052143	5.81443913638374	92	1	2
153	1	4.3664017911961	6.98303893000121	4.08714687876556	3.04440055387757	3.20410457383125	3.75578182049881	4.02320484216547	3.97532083296746	6.66898258716481	7	3.6360069375229	2.79031366518741	4.14089189807145	1	6.80457215587881	3.81950522121788	1.45829002858191	3.51293768115563	4.36094860818883	6.59547788466348	1.31258265640475	2.37105896131188	10.0804137707627	6.87974443804769	-3.28221547004773	4.58913401868273	-7.13708266433623	3.99568571600694	3.54686975215092	2.20331433599909	3.50278829969518	0.355541693499734	-1.43879586552907	1.3467901470444	3.29216655132015	6.20611407330133	0.5658906434462	7.17330701767059	4.60041740321769	7.2194751621958	6.59261676175682	-2.33204557744108	8.36922403014962	2.65816040355516	-0.969484527498814	72.75	1	2
154	2.3987053682624	5.24007379257616	3.69758427992471	2.61277148687918	7	4.46077048043565	6.72396304522168	1	1.90296920390207	4.14702638241627	2.51624615588578	5.10007541679254	6.97863727684476	1	1.58413376090063	5.56499143762259	1.58388166389543	4.02875071597797	6.29665089049414	1	1.03344048736947	6.24911738333632	6.12906233277639	11.2957831186233	4.4507336960031	-3.89324628832387	4.38981743723152	-4.21813572763839	8.07396318665297	0.474613386174109	3.38484997773096	2.40086251781942	-1.26604114956599	2.04550716606629	14.359608793185	5.92753422039565	6.12623198520225	2.57393486950205	3.49112305028426	-1.09025424919486	10.5069495117609	7.71711488378621	1.62154003928519	0.0173947014144454	-0.903631438615249	6.68147482255334	103.5	1	2
155	1.30425515620559	4.91647880291884	5.49995928491329	1.55676635996172	3.53800126078026	1.97168121761096	1.2352416943151	3.42713508746703	2.86375233306346	1	3.03908888042442	5.07111472600932	5.6065089504217	5.07647552666355	1.57218983074255	5.26100126555233	1	1	3.99084518212577	3.38382627998883	1.4968444626684	5.44142381600566	4.37027747436139	2.825031566787	5.2828308514672	-1.63842393894694	2.45996282437034	-1.52875477657869	0.655736714442728	1.44821568062066	-0.589896841755479	0.786905069479829	1.74568087721305	3.15320072682242	4.62377017860891	4.85314989656321	4.38164759883936	-3.05511599131255	1.33162216713513	-4.99497908331223	4.60344252260033	4.83488142417805	0.608709597094611	-4.26201194759922	-0.616657733448522	3.49017995252361	60.25	1	2
156	1.16375327466047	3.19749017604468	6.22863062133859	1.05565287535352	2.00466108941255	3.26719977223757	2.01165113076753	4.44690533791669	3.87394636353348	2.60731105695591	6.8203351606667	1.4744948270204	2.00628367470689	2.36095322473057	6.11180035357211	2.36158955709276	1	4.15046296383229	3.93377164403307	3.23678447382831	1.49660542270414	1.19110536989819	4.90887422313274	4.3068179351805	0.306828549919317	13.4762041784207	1.00482787070711	3.1861907298501	7.00655962190619	2.13843534647338	1.33261390915944	5.43938532051575	-4.29929152537804	7.54179072359372	5.03769471536907	3.69090943895121	2.96509478065171	-0.963914867421502	11.2195033081363	-0.503955090273662	2.06524214182424	7.09338213506447	2.7746284762166	7.01229624755352	1.04547552147916	5.55174166037058	67	1	2
157	5.47199679680851	6.90656370957008	5.70798129125911	3.7415945223992	1.63217354965328	2.2229833407873	1.67336947696096	2.35366150737339	2.50102855549107	3.09299688991179	2.77023232191634	2.13529447183292	6.17461707857302	1.74977074064042	2.58695277706554	6.06600940965067	2.87740916816322	1	4.65225095844873	3.83573497550461	6.40886445835497	1.35558491651377	1.79301341072175	-6.49307533488171	2.89378035473126	0.382588141870882	5.95838817970801	1.509782700888	6.70813871649061	-2.66672797480703	-0.128285883967831	7.25029831261268	0.431015594160042	8.10283328540586	-1.89279438416656	3.42707291939841	1.99529481227046	4.77968653624753	13.5952621308804	5.30453667504997	6.27976244212217	6.90538416178176	-2.05775853957962	2.08836356774398	7.95451952667455	1.79728895434858	71.75	1	2
158	4.585025504258	3.42580893583121	3.38965834479031	5.29365078709931	6.65956819346409	6.37569408760683	4.9926124267469	1.4287985106177	4.52556206673735	1	1.15696302445534	1.04892221611652	3.66232663371307	5.97913803554978	2.44806532019057	6.14535489806783	4.86098593689844	4.38880246923198	3.64639470009739	1.16561839063871	1	4.08828380171938	3.59273484585531	9.2321297834912	5.21120779987798	-3.50448832887353	3.17750038536718	-4.77557686419358	6.74406906151845	3.17820691826864	-1.13230222972347	6.18227445781233	-2.29386391054493	0.854318382660686	5.34350452282932	1.75187422389598	2.87589823740159	4.10148908551926	4.7588264582892	-1.00961704286167	-2.46534288562581	9.6798512880274	7.37677125537085	2.27195967174339	0.961466020309936	5.3844320580041	82.5	1	2
159	3.67456092679571	4.14070896296768	4.15699569972856	1.80674065406068	1.19192332384353	1.74095417006047	1	4.51120596084412	4.09995704233012	4.78903806081055	5.19815802456994	1	1	3.43549172303914	4.44204174983381	1.49713574772844	1.16515627318076	4.65224357859189	5.54504146370116	4.21724278585313	2.32342814310901	3.4420540900735	3.91438654477951	1.68970060186105	5.61608869919928	-0.0183422456727951	4.50441490946539	0.128570929633328	4.27111824305092	0.00956426307630021	-0.00924040503103232	7.93642742564722	4.98759899203836	-1.94294298712787	1.17470242926598	3.09933361723004	4.05681017237795	1.00385705401379	3.43781661893065	3.70889712135387	3.59643515607802	8.42347827509798	-2.880068186925	1.72269379658209	-2.008309545255	10.3476375641992	82.25	1	2
160	1.41834987740779	3.56533200578381	3.34437069815316	4.85615905035128	6.66209770763419	2.77069074123538	4.51202037685407	2.29408168975065	6.76813307319928	5.41542061584483	2.59366415803462	4.66833032011615	1.25417209075523	4.41258286074944	1.76275036502861	7	7	1	6.57167382060955	1.72354116941956	6.06935821833569	2.93215040839819	3.20297780475257	5.78980680678247	6.40695179133176	-4.67612009106604	1.25406115787276	-3.95874479384454	-1.13143490146106	3.8072599313845	8.60115113497635	7.140269349052	-2.26283506587243	4.88245051961592	11.0057390852369	0.635447276373261	2.53565587463984	7.89817226882287	-3.05598175793939	-5.7218437138841	-4.38838506862309	7.69263175241491	9.59804121591016	8.95438378404191	3.50315362669692	-2.17361577598074	95	1	2
161	4.3878455030142	2.8687895885793	2.87839250624689	2.24704249450633	5.7612562479525	1.47465581826455	6.33168486590526	5.01927569314224	5.60596498160044	6.93767639099245	4.92628781701484	2.80249130499232	6.66394570893377	5.97215553806908	2.66039910916784	3.42669844941168	3.61409536614963	3.83465099239902	6.6894274570836	1	3.26979104553784	3.7453869183719	4.10727094263538	13.2234656278328	8.39155289424729	-6.50882740555612	3.51755159420143	0.303295783635706	1.42061436888046	5.02154500862905	6.42172896957129	5.52227511047793	3.74914031882766	-5.68748925217917	3.54467221057655	5.27483154890931	1.94901151224103	7.52557737102357	2.92492777953376	6.43897207542432	6.40501992476117	6.26110303925831	-0.296001367156651	1.55044371119764	4.43869896073664	0.174688985372757	89.75	1	2
162	1.65495677328058	1.56797788438795	1.74322110940669	4.91550195160658	1.29024318599322	4.03407843786277	2.65181653213786	2.72986667670541	2.68876744505269	5.0982296230611	1.72607994760686	4.19013017247791	4.44011796561879	1.33808363171476	1.15002226084219	1.14264390276902	3.2207767121385	2.69643037303806	1	2.15303506005632	3.67817907168858	4.17009382697074	3.55148601611139	-2.66326488100542	6.76675605984244	11.8782275487509	9.09278120962613	6.81807711420799	0.993763293932537	4.02426455828265	0.645634557307827	6.13364787854611	1.14760088297295	2.05218550734604	9.72709009740974	3.63886599499271	3.35067871265478	4.2365298959222	0.0120026431794444	16.2225975857917	6.35795795561665	3.87603426895244	8.00330609576121	3.64368135871647	5.60994410009104	4.92743851618808	73.5	1	2
163	5.6118453254973	4.42738572667581	4.79165869098602	6.14596997840583	1	1	2.95654581010782	2.12887140810404	5.91953516067592	6.35856850112282	3.48996347228247	7	6.14131458787247	5.64676099955787	2.29072422145126	2.55335854437503	1.22980410905922	1	7	7	1.92834691766872	3.87310956675788	4.52363728102847	-8.77880937710426	4.61553904130194	-0.843255904829959	4.52865166978617	0.775901328799962	-3.617245971396	-1.71553497828465	4.51144643441044	5.96222126768683	-0.507321131048469	0.312398783105491	1.54216460617708	0.73037952811365	7.2004313883101	6.80271480978663	7.34683538683668	-1.94637149048253	3.90405702361001	11.5655030211952	9.00898696843087	8.54804857705014	9.74373950686145	6.77658045397614	90.25	1	2
164	3.79826246359473	2.59949731976527	5.05604964031216	7	5.4719123989667	6.81289597897235	5.89630230432231	1.78701475568839	1.44756697577628	2.90287439287662	1	4.8320959081974	1.51483973574545	6.89600953230936	4.10283121260474	6.21732901916652	2.05056797098363	3.54309103069948	5.65124424894013	3.62059195474916	3.19559880985843	1.75520112035795	2.73193665638584	7.43814935998509	5.79364360828324	-3.8711975462986	4.50562502309029	-2.11385451412962	4.54389260160858	1.48968090860159	-1.16950073299322	2.00604480965619	-1.7320213587164	-1.83672917367227	14.7147420086378	5.03422879216648	10.6003179773366	-0.598531518453096	0.507097108274894	-2.28206066319982	-2.01181369080617	7.77570239353989	-3.53068236900968	4.99665048723877	-0.622631469694169	7.84522657974535	71	1	2
165	2.51792416494971	5.10569535687424	6.72787853002312	1.12965729536683	1.71655609233699	5.65691322554385	1.77422796074123	3.71871192729627	1.96910348573659	3.95657662787654	4.46569983221078	3.4578898025258	6.7764042459007	3.74342560933452	3.15298406610552	1.61705053080768	1	6.00059014479328	5.84697755317891	5.56275048368627	3.97978056320958	1	1.47341992897279	1.49520593959241	4.99805010292242	-0.306486625817252	4.14083590485224	-0.56449390628427	-2.85163493595855	0.257387472718428	4.53196504183629	2.68892261152833	-0.604924829061783	4.99167953508001	5.74223926255686	2.25089453222455	7.99474332854142	3.99583313654733	-0.038894589227115	-3.4950474422561	4.56810012992324	9.49154945180033	1.70416835467657	-0.922155172019091	-0.692882520762689	2.62551923984768	85.75	1	2
166	5.7271771123382	7	5.07407139538058	4.87210751714901	1	1.50367069380436	1.51084292272482	2.69365950809989	2.79975310006271	3.54296738442681	1.54267901935047	4.38582118528631	6.83194374825369	2.23990632864029	1.66284315224873	5.45896724836417	1.74654066500281	1	4.57596488620084	3.10476930791832	7	1	1.96633254578506	-5.73819069175545	4.14807685970078	0.115354746600725	6.1695862114271	1.59183507135966	3.88427384708947	4.17623959090927	5.11723517871797	4.52463380120172	-0.590961751073462	5.0843593820017	10.9633288331248	3.97996206350327	4.65522784177444	3.52772512950789	13.9134369476376	2.6372259939223	0.53371765597988	3.6028817827754	-2.09321426260979	1.65668119898523	8.17353810042172	2.57985531561262	67.5	1	2
167	1.82381624122893	5.51925808494487	4.73045204255828	6.53111149685564	1.19298151977152	3.19845573538395	4.14775161529822	5.12594889025063	3.8762206671604	1.36071785256879	1.97925778510444	3.52936755688893	6.65341152477698	3.35104139719389	3.10884997296412	4.72730406671899	4.71811007370884	1.11566020579619	6.3412544412882	2.38000802205187	5.39196616313645	2.55787558160065	3.71476863267025	-2.04319864787246	0.205310137909611	8.79408681555173	9.72522866686976	2.19468441724203	0.397448382837589	0.488605798030017	4.64854796042818	2.26074252103631	-5.45633827513609	3.49055448174672	1.73059392573043	4.31806407876373	4.1369702408376	-0.979848485561279	-0.262156255918974	0.285064074577854	1.45650789785569	7.09096094097887	4.61509660013443	5.82476489904839	0.836104117828416	9.10524488138518	80.25	1	2
168	1.9261583105844	1.07246116954067	2.42637805512448	4.52777401036107	1.28894790075379	5.03910166434429	2.19837489727013	3.22373273295098	4.31297789986174	4.40857923185867	1.08972294205608	3.11906422295432	5.17952882006569	1	1.74744762651988	6.46052217876627	2.62275408870927	6.11472571697237	1	3.12403956766333	3.19159279713278	3.91790564531672	3.56562517878671	-2.95104255255662	6.39996988345745	12.5942266874088	8.92921391774488	6.54062396436958	2.26874460563734	2.77190845738402	1.40001691194006	6.78381302745693	1.66940512729828	3.36606610593218	8.40053173729228	4.99946782000952	4.26920771740779	1.06051770127924	1.12622844557636	3.60674568728111	1.80596590170565	7.85203213327536	8.33692067695798	5.6930169855501	5.61525506189384	5.14147063372985	78	1	2
169	1	2.85487776341818	1.53183368573634	2.27775988390972	2.73961798298051	4.9102179774432	7	3.10172840461292	3.04076911965402	4.11381281089654	4.8093635184229	6.90332094826452	1.63549770988264	2.40471495174794	1.04718685188832	5.35693416957489	1	3.42454754248311	3.61566050459537	3.98425244651482	2.08428503775593	1.9747579655	1.64658925729489	7.74943140288631	8.14273572875239	-3.49951400209621	3.4620101961281	-0.349720136707503	2.39556652070156	-4.18792977020989	-0.37257269800099	6.47146626459206	2.08159827982782	7.16823425802622	-0.578153086506995	3.97513563366106	-0.0672202768655589	0.737040761835257	3.74504384281954	5.71481528505637	6.83608579943062	2.93609628689121	1.56041782247461	-2.55557626217822	2.9366890265458	6.27529412295621	68.75	1	2
170	4.00280831819715	5.46311157812418	1.51555811634942	5.0554545929232	4.57076141173816	5.57725301672056	6.77554617009342	5.45425276773769	4.74237694002799	2.11904023613609	4.42163629805156	4.47596520044092	5.12381617793677	4.17424599225851	1.85824541897203	1.83892698914981	3.53385798703766	7	4.4974544723844	2.43098219669753	3.23574108389519	2.43445443618982	4.87968010718021	8.17469947523803	6.30371888698019	-4.43503615988652	3.0549459021087	-2.75750543606674	3.0663336960801	-1.307967295931	1.71254785936114	1.75828694843717	1.9577778705204	0.929224258338284	3.25241815695794	1.76653426459138	1.20370060852538	-1.5360932945836	-2.34033716236148	-0.787647272525634	7.63791610554334	3.75104633321232	1.4157843009242	1.4103240892281	-0.953732498677092	-1.80798385854612	80.5	1	2
171	3.00299256087169	5.18355348314144	4.71066110717573	1.55367217603701	2.1533404397469	5.62645314925135	3.36804264958062	4.56309925456631	3.18077351671491	3.30542524163557	5.68481631617074	1.75664740412937	1.0367397597168	5.55432203053618	4.35346667377031	1	1	1.74755361921398	5.62928222373551	4.37801621477723	1.80002397491448	5.32365473286376	7	1.18147302115621	5.69514503990218	-0.0453804963721338	4.57782058866301	0.542557159791323	3.61704666930885	-3.43862768656428	2.91366376327225	7.75855568822713	4.87097034983017	3.16832499771448	1.6459593842467	2.35240371371698	7.53022407041039	3.66495995753481	4.2349340569545	5.5433302437438	-2.05632130775746	7.96592594267197	0.623156537147459	0.880572429864858	5.39697350156614	9.59722559090243	72.25	1	2
172	1.9877892724803	3.0086206576494	4.04838414804117	5.31137196397564	5.59446120619224	3.53461587301368	4.62031309796391	2.33868759050289	2.31032247470743	4.89646083641267	2.80564656557941	5.03062547649285	1.96842027377396	3.52585100841278	1.64618272591953	6.49847553671586	6.98487240183133	4.62721599199261	3.45311156154137	2.30225171266382	5.66625690763696	4.86717430163163	5.56303936090799	6.91984792548233	6.63707990740294	-4.73906583428821	1.4988764239885	-3.68265497981887	-1.34553474347335	3.81805442150121	5.7625313864394	7.41563129098685	-2.66665272845131	5.03103815033017	11.1737206044874	0.491992666967615	3.20792967748862	7.39862251628932	-2.49730574238185	-5.53612159431251	-3.68060130125191	14.4000589578895	10.5070846064203	9.46613150500438	2.36726230578679	5.17056267782817	86	1	2
173	2.36467378580317	2.84948198388753	2.85654146624985	4.39917554720755	1.21977551785585	4.12119903204468	4.24911376045158	1.84814737436071	6.74619352635394	1	1.36283385362731	5.90459371945224	3.35182159824191	6.63013028133578	3.13230902700938	6.88637337978019	2.53783841353335	7	5.61541044059584	2.60773295799703	5.79198702421169	1.98369230575461	6.50528016728221	-2.05349648370196	5.38162455354179	13.1195820110707	8.91313973342062	7.02453198953321	-1.41917632737164	2.27622164991163	5.70203308214414	4.55502420358585	-1.49774812628101	2.18772124995641	-1.4505053005106	4.24847843345066	3.63200546817145	4.64043111217006	-0.32179404362933	-0.0268456344198121	4.99243630357954	3.8981874713969	4.24841861129312	5.36756545921449	3.43059016226382	0.446135732097168	65.75	1	2
174	1.70540593784897	5.99297977439874	4.29146256173489	2.27570596512839	7	6.86494498802063	1.69246211072311	2.02521423378593	3.04235803662266	4.69662292005963	4.11860735791369	1.71900304040516	4.5201537711727	2.42846565897244	1.14451110188378	7	1.59668324991241	5.41445296473313	4.65899590736997	1	7	1.32227922223536	5.56999816908318	8.05676745417331	6.88644445324401	-5.2508803788592	4.65469776103847	-3.7528697393044	-2.15587943676428	-2.99637579357204	5.15727368210458	5.4217271937267	-1.97686537975613	5.96885209200239	3.22965748906485	4.6155488851047	4.53378436409587	2.3030448629109	1.71323335032511	4.78971806636163	0.412790283132283	2.03176055070475	5.40681634332018	1.03276484116873	2.20379561929426	-1.43239818763864	83.5	1	2
175	3.81874477563121	5.46592802402637	6.29347314445302	1.31010463640129	1	5.81514005305325	1.79979976173331	4.82792625839324	3.87711858161319	4.16426079339331	3.58949284505259	1.17146078022753	3.87085074846935	3.3497768296124	1	2.69086896412371	3.17464321653799	5.75383282313611	6.37663103939791	7	2.93093859499754	1.85028894843868	1.62571965613893	1.01216821560103	5.09214567124129	0.365912353949932	4.35950194963804	-0.784549206122137	5.95274748467972	-0.68292089528008	4.47047796628007	3.48873807815275	0.124858030213559	5.0732208837235	5.65005813067156	4.67181773906936	7.51429572027895	3.06337450378515	0.169295611923257	-4.07335633089489	7.23256384816384	8.51660213082422	4.183527503911	2.37607873641489	-0.478007272595806	8.89898956184396	81.25	1	2
176	3.90886233138511	6.24542086934029	6.39156728580129	1.50142351145097	6.17459918992316	6.40701468584227	1.19415601789627	6.33666489050357	5.63348786023132	1	2.49154025749827	6.1130898064401	2.25345354584673	4.79071406001844	1	3.12319850325545	1.66081378448084	4.29453241619554	5.08497576940171	4.53482492464016	3.09204877949936	3.41799973595217	3.89872733683783	4.21123804803406	5.08441585017558	-2.13951663664776	2.32476451592724	-3.22237891563301	1.44822816557287	5.7673459025664	2.89002163825987	5.55809432677917	-2.38168251013564	-1.28476846758872	-0.441447440049107	4.84517203815035	7.12705553418662	3.8952109243527	0.626109038485927	5.60798473516892	2.72313751624504	3.69166335494522	8.14475797356583	3.56968702810721	1.71726464656892	2.82421748434738	79	1	2
177	2.51984732374271	5.52418603666719	2.2473814037609	3.83697246941799	6.58935053781606	1.25930026929035	4.91593479115527	5.32472942686331	4.17196141897517	1.19528642275914	2.67161214419262	4.58920442993399	4.86101127240034	2.01040584363068	1	7	2.82529631789779	5.56602982512091	1	5.49632833586867	3.43320365370834	1.27859053614405	6.593565482984	9.43063622101677	8.19622617693435	-2.6457308869433	6.14612014870975	-0.0394236743850946	1.70483758664687	2.32052099543101	8.08602984555209	4.65400569619438	-0.186811737608847	2.76931036712722	1.45569036756486	2.61784064211126	2.4731270496891	2.27210684282541	2.00312100937702	3.69565914138532	1.67233672272942	6.80036511719156	7.72524606290889	6.22972430735104	9.53268909882322	5.27990762738165	77.75	1	2
178	2.20891911267562	2.33413814260808	1.84613244681648	6.23277495918495	5.85736024158467	5.13522978596264	7	5.94827467789747	3.15915092751883	3.70778502900654	2.61013942325147	4.91464998383836	3.48987195525027	5.50379708259008	1	7	2.34312577301905	1.38744060887874	4.61944963709574	2.78123375087114	3.06080805068165	3.14305108849483	5.2861512046452	9.56744481545375	9.37306021018029	-3.81556943786793	7.96654046900407	-1.77950370578488	-1.04287060713663	-3.87122049940131	-0.259892260147998	6.95425997867724	0.583667372651718	-6.60214305478376	-1.36409961448663	2.65588897466357	10.3799934385911	4.16653433523464	5.91435775051159	4.83363984201354	-0.432219175130069	4.71771222889234	7.57704598820942	-1.87270755899814	-0.196251005796389	8.89948628600745	78.5	1	2
179	1.40845980493841	4.65719721872607	6.83076035923822	2.41390101027785	1	6.31014235125128	4.21122927542468	1	3.77389931381847	5.95506530098652	4.40045461559007	5.43326107970643	5.02594716101852	3.5017679357397	4.54663729549387	3.46684969690461	6.38424153785372	1.47242094461103	1	7	3.70029209332302	5.07019908480533	3.31421566481392	2.04101235586884	1.60939976169844	13.8580521801288	2.99937812365628	3.31791997443389	7.55379183200701	0.923308694745653	2.30820603587387	6.91200360224344	-2.6356119945244	4.95550388741852	-2.78422258990487	5.50917740773285	2.98921123197785	2.3567012352866	4.40877372923457	4.25742000356585	0.227940331392749	7.71936716397922	-1.09939591500092	5.09171552385604	0.247928315673808	8.2363824909738	70.25	1	2
180	2.04553482831066	1.71145434694308	1.58180478802555	5.9442747676052	5.67273617100014	1.69615968027138	5.46966747851884	5.58637584300113	3.66713334237272	2.07573357724637	3.00496347635102	5.82049305671802	1.18593504309626	3.32971044359505	3.86818608663544	6.57803418553725	2.289312604431	6.47094240848398	7	2.05739758668534	1	3.17064782305044	4.8383474692931	10.6803144789689	7.87731562568979	-3.99649037482757	7.0956655975955	-1.39762949454875	-2.09088654607676	-0.404262589237613	1.26846830891934	8.11471015106464	0.284746442618794	-4.99063590233905	-1.35447208893202	3.47261347398894	4.12577209191292	3.18999024569025	0.127757121335434	3.54526300818843	3.10330741038143	5.28694106434228	7.36917247545445	3.67439977156603	0.977638937543215	8.85444448373635	69	1	2
181	1.43584600637588	6.1947332769267	4.93793962077237	6.52167475869824	1	4.48503938888978	2.14448259055937	1.89802066629024	1.91386477743464	2.79271074518741	1.44409887307454	1.10944902048946	1	1.67552241026647	1.21066908182647	1.05780499465486	2.47923309489289	3.65540822958862	6.96821642547417	1.18817134387077	5.8769396322964	1.85258556729696	3.65171946347503	-0.00113802466331347	0.10325936215447	8.8449049205886	8.99690322031315	2.11980638697849	0.0949936456404376	1.42711327536753	1.71832354442205	5.60155580571596	1.34364946771025	2.32604072586851	1.78012304491257	0.301965104762441	9.92402666577541	5.29732233864002	3.40031420455555	14.1953879790929	6.44858329369908	3.05457211525787	10.5835570018803	3.41222467787464	7.61259093733223	-3.71746463310185	60.75	1	2
182	1	6.99538682451393	6.13017871093557	6.65918859649688	1	6.3617561604957	1	3.28278496118997	3.11823177768945	6.3245046076492	1.25081487785891	3.01716182311974	1.85325593599444	6.63893812383607	1	1.24004172606599	3.44378265764434	3.55610316166341	6.85173405714703	1.15987596706005	7	2.56621946102265	4.2846943981019	-1.24973746848936	-0.236590649567197	8.93097385945513	8.87865656801894	3.03259608914406	1.36880171732834	1.28219676019206	1.79481846825845	0.783158446127218	2.00081112567594	1.30681786933018	2.30420657554949	0.59028202902085	11.774367873574	-1.64355362613377	3.07547584415141	13.2745712108897	1.21416903242968	3.97739896221106	10.0979101339446	10.1145654543263	-0.475398679844861	8.79145169551013	56.5	1	2
183	3.49004759844868	7	6.12513684874124	2.6557503823546	5.10722066103515	6.59768325784118	1.50668922067188	4.86994423985726	1.95955109231039	2.68287833564885	1.60538649371312	1.3639543391075	1	4.47948916852744	1.38920402304956	3.52757936656056	2.5468098322491	5.45577202623614	2.98747334019137	2.52443279003906	1	4.32336157136926	3.32505845532003	13.1734753857182	7.5713181084149	-3.12229061369057	4.63202745616822	-3.12646618871955	-0.468195345732128	0.663882666309725	1.88827076529648	7.90930890632397	2.45394936878722	-2.03027675736532	1.2333374382402	2.23451232347036	3.67198687485526	9.32772423301317	15.1537054933875	3.18340336196526	8.22815166828131	5.60720758924271	-1.2625173001594	2.97712338185399	2.4927707078168	4.80694787279051	63.25	1	2
184	1.45928321427583	7	6.35415015357999	1.99763823131355	1.67054536265235	4.96313567626022	3.18548824180567	2.88566359493589	6.10936394394268	1.94202647596095	1	2.10549009345676	3.71544596666632	4.36074136851554	2.24698056337148	1.79155837258971	2.05171606657898	6.17362520932525	6.61849941442987	1.39488880263883	1.99569359305937	1.45124705247718	4.21771074752651	2.0556127588381	8.51300441824271	-0.0950306082217371	2.56643832090135	0.44018063232442	0.856899081607569	-0.557497000343273	6.41723557991014	1.72297260166091	0.481730363963908	5.32496714137172	-2.68720779037556	5.80298256781161	5.47188667244726	5.91847064269956	-2.23663097118591	2.6974953074925	7.63318918553729	6.63915735556394	5.25527879135767	3.34186934167734	0.123192404152005	8.94297116335311	72	1	2
185	2.79960094436856	3.88783994780606	7	1	1.85324062065118	7	5.01345812328989	3.76487660325924	1.92801741229319	5.95950614654372	5.54779662980874	1.1052697632553	4.73019882426499	3.82794440011202	1.61890769066507	4.66934882892071	4.93751814268444	2.07303490256561	2.12637195636088	6.34152834625124	2.97713165571298	6.31711878996602	2.04512103556901	3.38229889914828	-1.21478680386812	14.7811259859028	2.15886386957742	1.8945317321967	1.92816986106713	1.85036456549701	-0.254111196478317	6.74119691620421	2.34333826382941	4.12409438432943	5.20627490161139	0.276237251525012	5.47166355877254	4.88625106368314	10.7032581039842	-2.80856530772671	6.41805899783353	4.84012897372436	10.7742048395337	-6.55425685559107	5.50181691832005	0.414196768619045	89.75	1	2
186	2.33308622755762	2.26283795186729	1	7	4.38709655445855	3.98026607490807	5.23904544292723	7	6.39622215322768	3.90319354756816	1.37101761669812	1	2.84710308465934	6.96761774658447	1.47442747783922	4.51871040450498	3.98409158320429	6.05654881176559	6.21896490156109	3.27106603505125	5.86534042991731	3.03838068496207	1.5616130878528	10.5266099520837	10.1434434311146	-0.40361227238187	12.8829755759947	-2.91318586940457	1.40839926319497	1.90770091200513	5.03511178697088	5.15557555335966	8.46451738609835	-0.0445852585568138	13.5601274159564	3.73637667711038	2.87191244062001	-2.85417339837101	0.837577231592951	-3.91933288359304	-0.236510564209605	5.04398579229091	-0.937710922413074	-2.16867250390518	2.2331829355805	6.24363443078007	52.5	1	2
187	4.57910627744234	5.21237843062166	2.67061117040996	5.92579317366043	5.175018175817	2.2090573853296	6.08625723439223	1.82114720335209	3.69209882753909	1.25439583639586	5.48675175452062	5.54196390099524	1.08624181267543	4.31043499293936	2.43017847385446	5.62002153502484	2.08786998440461	6.83085293702683	4.87854355541106	1	1	6.68439493907969	2.98787415766105	7.29528484315871	6.52293722605634	-4.26573630642652	4.16933714738119	-3.33949449167399	6.82756048097081	1.60953365534777	-1.18430566024918	5.82041270420297	2.97128541719271	-0.607315131796129	5.8153249053551	1.39414650013641	2.55554041104377	1.90360457288909	5.02181387310832	10.1601282166125	7.49179042524264	2.86243197285648	10.4750831040877	-0.294889223264497	-1.42899259917497	3.63791103227014	74.25	1	2
188	4.37374566052614	5.43662953708264	2.04712705931427	5.49298625827401	5.78565726771488	6.16753471954227	6.94009308428829	3.989648757464	3.95367135450518	1	5.79184777018967	3.93587280255923	1.12112751202671	4.06799463223694	6.37416050112266	6.19032406905693	2.88183962756032	7	4.56484763146015	1.52389083015889	2.92063428232028	5.72529838302981	4.51295371813442	7.90363521716028	7.55276166994783	-4.14251036883632	4.42157949858128	-3.41754765566818	6.3637509906328	1.71732746788158	2.84471378927664	6.64975131178059	-1.07604221562267	0.0977846766173371	6.21544724789086	1.95579822232759	10.1950380708356	4.78798477529841	0.911850796931486	10.3009962000437	-0.28212019646157	5.22822230857397	-1.14498553018143	-3.61234960006519	-0.107015900458509	6.58267907168312	82	1	2
189	6.60749305602198	4.41498487975481	5.20639059307743	6.14820874274633	1.24569122130089	3.48979470443108	1	1	6.01656739973818	1.96920115580116	3.24039790660814	5.73329561138787	6.38549711657541	5.29182579501283	2.44983580402792	7	6.37559190705204	1.08636509126412	6.28519997693836	1	2.88486305164618	4.25889903558274	4.68804158938781	-9.14561935835967	3.81186536956334	-0.479029343233636	5.72632292251335	0.770695898736855	-3.77450210977569	-2.89936344511051	5.7793719329886	6.21641533287559	-0.0245284541456817	4.85610205586584	1.0188688287381	0.132041167865516	6.73946344620544	3.13080390446964	0.21948005912412	-0.309142011225376	5.59746615758736	11.0263312372238	-5.22740190189135	7.94241360027253	8.86701015545882	7.15181134934829	84.75	1	2
190	2.15934376967792	3.21549008940562	3.79230613208493	4.73468188091384	6.7502807179884	3.56931101634355	6.09177436948274	1.1891503511911	3.72411956911029	1.29284116849234	7	2.96597607323884	2.36264733634071	6.71397098364839	3.76156803418511	6.5457936817164	1.98561530951251	6.78023887555836	1.75585896454862	1	5.98858430854972	2.13337878009905	3.13712880231498	7.37991952576519	6.37052831062029	-4.73205239533225	0.410492392945693	-3.63441569570424	-1.53381536900925	4.9136558289882	7.21604615232218	13.7709727442463	-4.48473073346143	1.89721530773665	4.32964590154962	5.15539458760559	6.60860642773269	-1.90164428622561	3.38535284056847	-1.27306430297915	-2.4091488568057	10.684904425187	-0.256198105487788	-0.394151627318452	0.78791894468253	13.8646984415719	73.5	1	2
[truncated: 5 more columns]
