# Supplementary material for: How Are Mate Preferences Linked with Actual Mate Selection? Tests of Mate Preference Integration Algorithms Using Computer Simulations and Actual Mating Couples
Source: PLoS One. 2016 Jun 8;11(6):e0156078. doi: 10.1371/journal.pone.0156078 (PMC4898694; doi:10.1371/journal.pone.0156078)
Supplement: S2 Data — Long-term couple and agent-based model data analyzed in Study 3. (ZIP) [file pone.0156078.s002.zip › S10/Aspiration Model Data/Aspiration Couple Population 01162016 042559.csv]

	trait1	trait2	trait3	trait4	trait5	trait6	trait7	trait8	trait9	trait10	trait11	trait12	trait13	trait14	trait15	trait16	trait17	trait18	trait19	trait20	trait21	trait22	trait23	preference1	preference2	preference3	preference4	preference5	preference6	preference7	preference8	preference9	preference10	preference11	preference12	preference13	preference14	preference15	preference16	preference17	preference18	preference19	preference20	preference21	preference22	preference23	fitpoints	sex	algorithm
1	6.33875618409337	4.54949604707408	5.26950566957488	3.70131382601362	6.73947068654799	7	1.01230197324993	5.3502633190648	1.70786202671033	3.03000431269698	1.76967271949952	2.993514678932	2.50608816291234	5.20791938485179	3.94813670915264	1.46832938583749	2.59014543623591	4.09482913838121	4.56334034427263	5.12975238174907	6.18575017612687	4.73733778810013	4.03597061019768	3.69652214096079	15.6786430483447	12.2094382465411	0.440356888371563	-0.150377690932419	9.12698465253481	-2.82627311932751	7.14594307867779	11.5667482724966	1.123943814868	3.3354406853896	3.77769734135056	8.17967280307934	6.30020130496601	-1.55916213410605	5.83672457189611	5.7573934232539	-0.817242487383458	1.31033217539198	-1.88911996686345	9.48631543588079	-2.78494021009594	3.64950574276829	103	0	2
2	6.73174941498002	6.00465833599345	1.42542603402947	1	6.62191982097097	6.29555470348593	4.60520339310462	3.67038900365679	2.45876740390682	2.42383113643065	1.4606030949472	3.22403696261193	4.96052025565251	4.74522689153798	2.55007038804654	4.95826230562376	2.67846721553105	7	4.07818089496428	6.42006929819061	4.986946383566	2.36099184128759	5.42951062796447	5.35988125151352	9.28525747202915	6.87464464384236	5.99303205661754	-1.31296961155334	0.415403040962882	3.15619169862392	1.43804240230471	5.35102811729379	6.87586055216394	3.29963438274959	3.89228480674411	1.97477344227414	-0.670971133355778	1.24940470528083	6.37651674321857	-0.0455757029760655	-0.334085742889574	-1.94989006680789	-3.03682738022732	10.9917604154871	7.93845919024776	4.33773762875832	97.75	0	2
3	5.37844218375718	6.24907241132371	3.59646732717145	6.38669431427167	6.73067419383714	2.30939140653061	1.08707282410941	5.18855571015961	3.24383197580906	3.30065725567009	4.0649932460809	6.50326806110553	3.06373401473997	2.87683019941966	3.04278441605179	6.46865784145648	3.11248652882936	3.12513203910183	3.50460307336231	7	1.19804560188447	5.94456822231571	7	3.4436243653511	13.9350370416917	5.73032362982355	4.22758968560742	-2.14821141988333	-4.03652663752915	3.34231524720214	2.58416727423475	6.24173623634754	7.55804611289939	1.33112813187	3.17802037529987	8.72914853502099	5.89038178972344	3.31054607602515	5.27626114109666	5.53779217668935	3.16600265298792	6.14894105258625	4.54166466304355	3.95401492254077	12.3321454581937	5.17331566309777	115.5	0	2
4	1.92635129496725	3.44376137122861	2.20201936898688	4.07219644634119	6.74615104471601	3.46193537055118	4.10979070125906	4.57981939532444	2.96471771665597	1.76461555181044	3.92249344984222	2.35978140731205	2.52570903624683	1	5.99426913230046	7	4.13392502865815	5.90601407596223	3.68234097634222	1.02100652515317	6.30676829994418	6.07808749125556	4.55783825084493	5.68173036344949	13.7974493398569	4.9133577913284	3.25534379791058	-2.7772347385867	-3.55961940868765	0.103314501253811	1.2294018597041	9.36297323660401	-0.312484161139188	-1.24709918902818	1.91335269588086	-1.5478129097675	4.48776794894265	-2.79670375117433	1.54661283175391	3.34278919886304	1.20744064921057	2.64934599938056	0.662815922564271	14.7733304270958	-0.265912330415392	3.66949715882226	110.25	0	2
5	4.21069782023561	5.00910406544604	1.19031843705172	1.21138437122796	5.81122236718662	2.82974531968078	7	6.9378828205632	1.90020342872593	3.18501537490565	7	1.62651266304469	5.39198141758389	5.61621675686332	1.73526300451089	2.54725212206604	2.88292514952882	1.69655154343434	6.68932197625648	6.99790293104603	4.76162284525043	4.08052146214669	6.56356806011389	5.51158624055052	6.89686350170465	4.71467007313937	0.690490328456615	2.33899885027961	10.3664722448817	8.13759299119315	8.1741411102571	5.34107320232947	-0.517877979279224	2.08696119169928	2.73623707807955	4.11335934220166	4.60184034080577	1.3176386785364	7.50922658156705	4.21454179890132	1.24686178473528	1.28805611577885	-1.46652934110689	12.9326529084002	12.9490406103107	5.53218224826399	86	0	2
6	3.7347163678073	5.84079667890167	2.84540232628852	3.23061321172998	3.4489546147404	5.37248207951582	6.03072524461915	3.22488870484325	3.7250599808929	2.1396546192865	1	2.80418993784697	4.17648395384431	7	4.07118119955529	4.54775020645065	2.71549358394436	6.53584469453318	3.81319976031946	6.95192286141225	6.20306160005253	6.43235137583557	4.60438758427217	5.06933142161598	11.909178491766	6.99145864986541	2.30019364095153	-2.06162688005387	0.203128096301717	4.72924645804662	1.41444833327262	4.92853747736975	-4.5143942206393	2.69598974314756	0.827575435619231	3.15514593267211	-0.356263332549525	1.10574621498442	6.56235511874507	4.0643531764502	2.10529155452911	3.73594370683375	-0.425947699728476	6.3515782464223	-2.11335692226631	5.67723040145987	103.75	0	2
7	2.15922866336381	4.83263861791236	1.86396297055904	1.11137956782641	5.46415264418513	1.53028354944539	2.1120175401663	5.80693406549617	1.51500774904636	1.76796760198344	1.10083366510571	1.45080589621655	3.98267417097532	2.79471704018987	5.64283715796726	1.25645350389218	1.05681055509473	3.42430554918743	6.06271167246682	4.73882288626097	1.77090708493464	7	1.82635743445814	1.2212521054009	14.4373689774638	9.66279439139449	2.17695490664	-5.5532277783281	-2.68990448882014	6.17734280342293	2.35438455458145	3.99845964144557	7.77864320444794	2.10514405596579	2.85405722105059	-1.90367809942146	-2.12827603577982	-1.29070782348298	9.98201175025268	8.49125960657254	6.52424783160474	7.87650096883209	2.36717721271116	8.15018447254158	5.10558193526077	4.9756630014768	91.5	0	2
8	1.75723753968966	5.78328899335631	1.9501151366385	3.5989727099216	7	5.29294691933888	5.37178264646821	7	2.41187251140981	4.960432596959	5.84686625539646	3.64582781545454	5.58972228253054	2.92838939327257	4.89887696464167	3.29222088061134	3.21089139668644	2.32716822843457	2.09844718883755	7	4.58986769442834	3.59402732728597	4.79554473722212	0.378724073017991	14.5243341923393	10.9839158673937	5.28570986715033	-2.30568658884403	-0.0986023098816237	0.877239083080057	3.42715284042202	6.0538358136554	3.68274059145996	-1.0787014818792	2.12860544676914	9.83961457299093	3.91830003035687	-2.49478423849213	7.84626932054651	6.68286607875089	0.304555912381568	6.98629195156584	2.90477382168797	7.76471375932853	1.80275540523338	1.50869718606712	85.25	0	2
9	4.56802693899487	4.40439541699223	2.27598165412454	3.59639531364971	6.21442323990713	2.63631624782447	3.290451366025	3.980489781427	3.43782290631246	3.63860394243712	1.81213771309071	2.38713638177547	4.47503229500959	3.19739467724694	2.40861278484764	5.50803538933912	4.65427798074655	2.29525303993504	1.34343303561473	6.09944784784985	3.99299589971556	5.72503452794741	6.639282485309	3.08397134512724	11.04707889374	6.16744276573484	5.33213198459164	-1.05215159495607	1.79592862847055	-2.71048840610476	0.361364799526197	3.67971608422713	-1.95099103827708	-0.573299266400685	4.87418231133367	-1.94998733183006	3.11401642558888	-1.90524387503562	7.53673947263108	3.65480347026767	1.91205867923647	3.73290178091407	2.57781677724783	10.453444406471	7.57681806062975	11.2649707452673	97	0	2
10	6.97575511053328	6.17396345903938	5.69659645320896	3.02125043259229	7	1	3.368937005724	6.32549247858115	3.31444694173903	3.0155984416083	2.72452780040558	6.85170858163288	6.18275759369448	2.43158402070744	5.29299899084089	3.47500742913112	3.48652476912348	4.50443537477038	2.68218067477972	5.8969966021568	4.34535268104372	4.94866707218415	3.64885718129128	4.46402806876993	15.0672550005634	11.0529178902456	-0.43626669542403	-0.851431366004519	6.51515143295037	-1.91399122254218	7.61123091023685	7.4025119304332	5.14818043143336	0.898619842373499	2.83664346762789	-4.58735336774167	4.32754039201272	3.18886791384495	5.71750472593303	5.26215045055187	7.66986948448867	0.376764955852186	0.0684039842243005	10.5767015025096	-1.2944139630283	10.6990436171599	100.75	0	2
11	7	5.73127250727108	5.41794909285108	2.52174259715743	6.50482017184613	1	4.11783581905868	3.81431458360305	4.81546002168494	3.890836860311	1.64903543499846	5.27567372007282	3.08597207627596	2.40660854211279	5.82618071662827	3.86620102571279	3.78918728391756	4.47765109311118	2.5605373384334	7	4.27988788931017	5.38759639248062	5.5592933895904	4.31733225910406	14.3879185437879	10.9473329844353	-0.561680915533058	-1.04348165156251	-0.593762455759419	5.28024981666204	5.55410086397945	3.80529045787807	7.90614464735769	0.994663742444824	3.08717022875677	8.62948204165421	2.19399113913219	0.67338825821437	5.49982088267484	4.46441410690769	1.88708028023636	0.43733522438965	-2.69147767121332	11.0174583864778	-1.0182267009493	10.4502616296714	83.5	0	2
12	7	5.6843358816471	1	2.11909008132542	7	3.82681909252222	3.01048556902492	3.56648153262279	2.22009550935078	1	1	2.41866088562479	4.49737709379414	6.52994431440661	2.95037849303781	1.77905522899419	2.86373117873434	2.40287410213029	4.54780838396599	6.56111487997527	5.029759517597	5.09552885397795	5.94250022567079	4.83130079443481	8.59166423432657	5.57616156045647	5.88739001403411	-0.803577495480782	1.7677231490086	3.72919969410786	2.96773141968804	4.48870656905876	2.01782976806579	3.81618008174582	3.05520998768219	2.15561300288629	-0.793458525346359	2.01986884674752	6.26612750498741	-0.661238698877107	0.163442495124709	-1.49310495533423	-3.39736400225585	8.54517684177242	-4.04323540237528	5.76147024856833	107.25	0	2
13	5.82369934554175	3.42999948638307	2.46301990965322	4.5443111005435	2.73797980459396	1.25336856897773	1.83990771239979	5.22227610802514	1.90885848508245	1.62108697317137	3.94355063490034	3.22643408456219	4.03631627988787	5.90407886095243	5.67369195015491	3.64110734318297	2.49851674443641	1.34505713883356	3.62813781599535	1.60703861402629	6.31941311074014	6.3383877071588	6.83187792763043	1.14894368680754	-0.682680840856024	4.27150319012897	-1.12667637094611	13.270886395049	-1.79032991500686	-3.24847366744261	-0.558059591068699	3.90436570520518	1.93488505213025	1.70201033725463	4.98645964595181	1.37578736586972	4.19315054721431	9.28923282537093	0.634905889100001	6.75716329106082	2.60396377004196	4.73042496620468	0.0445118492313888	8.83048464067057	5.92708741390081	5.2144818014374	95	0	2
14	6.89223606908588	3.86253081282932	1	2.39841281695686	4.29458069254333	1	3.11613757819153	1.25741070661733	6.19780293736214	4.28543031179143	5.13457265874025	4.09584356550985	3.29450454688724	4.81134932695545	2.59077798975316	2.09623343193303	1.96774944561096	5.07636900292094	3.01668883539037	5.01636752374218	2.12215340112471	5.37712386252014	4.48512330957366	4.47704123941295	11.2901434893661	7.14474670038786	6.78890173296018	-0.391382018786311	8.70274134649309	1.04481578892773	5.75340348376143	12.3822810358188	5.74236211948237	1.28980050007522	2.07018031976346	9.9297513727997	0.0575380521773207	11.0462999718898	2.75983203314354	4.63443460289311	-0.346312370102428	6.87888277328069	3.23617536008639	7.67733107634893	1.36119062942057	5.90180462905126	92.75	0	2
15	3.66375989056413	6.92932740219972	1.30054591903419	4.61544915141675	5.77096925721712	4.62088047948005	5.59196654836792	7	3.56544762529206	1.02644217722051	2.10900806073952	3.97586282292575	6.10629659912749	6.01575369024933	4.38191003237153	2.72348621479782	2.32069217226497	2.80279042059197	7	7	6.05650697607166	6.68052789714016	7	1.23491903909585	13.8735729534777	5.74165496560541	3.53519081567179	-0.564783217602218	2.41987165984522	5.95935745577669	9.24137907838817	8.25694026734464	-1.11857766062612	-3.42950641062991	3.79580732413037	0.0992045945614448	7.57548392336554	8.2888524824009	3.31938796672861	-3.10687082755601	1.42947266831261	3.88444511716456	4.83024072774187	8.63339786441827	13.1757853388506	3.14982150702545	97.5	0	2
16	6.51900508251306	5.70361703884411	3.54315426941855	5.33318264260377	5.91436108573171	5.79127121043153	5.41251957019967	3.92098964110385	1.03163631977496	6.12635692321831	3.53694369755664	6.20245863670088	7	7	2.53117409000477	4.21554928363438	3.41699294484348	5.20656157269315	4.61942775774556	3.46516402159372	6.56840840232647	5.23919498651834	6.23240475632522	7.94640353267547	12.3957831854658	1.93190551236294	6.0292114599983	0.277240865867285	-3.23866544063135	0.715710797853542	8.00885509435117	10.9321284894367	9.25382466222616	0.154326640572289	0.591878753492827	10.1999063034021	4.66825567975405	-1.8479476026135	4.76873220266734	5.39912967564258	7.64240968984571	0.218552756832238	0.140068901645816	3.34495546912366	-0.332949437860456	11.7321068969412	80.25	0	2
17	4.45816120844702	6.63621702311532	4.62765473321885	5.17224824380467	7	2.02560912996929	6.42597626026451	1.23628107553098	2.95745212959881	4.8461209789442	3.3422170072792	4.96587087042911	6.91607928369159	3.83258834396554	4.18861910298675	2.6299125303993	2.47353365155517	3.66013020443724	5.48341871979995	2.99568082116249	4.67386668088785	7	7	2.714533380816	13.2408678084593	5.6481127597626	2.37030200758205	-1.5728149335244	2.74272800893837	4.04798617055183	6.93778678478189	6.39037861586257	0.810644950379409	-1.43959599396512	0.925599882353027	4.66142266012832	4.01085430929682	1.77023668586683	5.04690755550971	4.92355715356571	-1.09630074970101	1.12775713926759	3.14662637141603	3.12090011618685	3.67987173758615	10.0477588222012	98	0	2
18	1.16953978585511	4.29302070501396	1.28958289980923	3.07461323489251	4.40896895119153	4.21324652561278	1	1.51824089295561	2.03883597780921	6.69661094086797	4.09560101330096	7	4.71012796413218	4.5265523906404	6.53969270844307	4.94610902745614	6.05217934065105	6.89120754491482	4.09873405869608	2.1697096517315	5.39882848893634	6.94522364136023	1	7.07718822327279	-6.09325884879983	0.936324821613474	6.83671632162042	4.05502688036406	7.92955469092914	1.62696548704677	3.33383568023706	5.07436377527035	3.34640463475121	0.912106509697708	1.36174913495963	-1.28412236475359	-0.876852155045527	7.32060704552532	6.14290881615797	4.79130069790245	3.57997648985485	2.9609829858937	3.2685214688302	9.70744618166148	-2.88420768750152	3.90236836812016	88.75	0	2
19	3.05491966949662	6.75183444802696	4.71375489268885	4.55844467996067	2.28033874311029	6.08059214049765	4.98558548528049	3.65725566594443	6.62081677041301	3.6113907639298	4.86742557266429	4.61588875934559	1.89290985449875	2.66027024752555	1.63099834124716	1.51941910784471	7	1.2768858857558	4.56493847224386	1.98086282203241	4.28442012393342	5.55987986595245	6.74431384044505	3.88204670910954	12.0330880256266	3.50230789309068	5.09631978492708	1.10774973828805	3.13900970137819	7.02685876279708	3.78236744424765	9.74007787870698	-1.81366433151455	-1.75937212917564	2.02416837485274	-2.68429579018498	8.78947479301327	-1.41883885381713	0.138993976947328	9.01901438670688	4.66472965641175	1.47410171758963	-0.389977106757728	8.46365245834508	6.08488956639366	4.40523772718057	87.5	0	2
20	1	3.29337014939942	1.74739666443442	3.02316189150369	5.35497930872049	1.05655186835746	4.88887763962055	1	1.93333750551672	3.77408500987453	5.45778456521546	7	4.09643360148052	5.7169684868232	6.5155392618767	7	2.9832531783472	5.845012919205	4.18597396746471	2.9022287025437	5.37148477860232	6.92446965625916	2.66147665038025	6.93419852541322	-5.66642936710561	1.10445072500071	6.69428107125262	3.07305840005416	-1.9684498303535	2.4713444305435	4.48802314723579	4.80673937291516	2.69588863241558	-1.99395291972233	5.47470876452272	-1.09964324066709	-0.658898670563515	7.56233215285547	3.5360332262402	4.60417854548595	-0.122454745661424	0.0582977927347663	3.58801308042749	12.1143793105126	4.13316233360454	3.14300204265583	91.25	0	2
21	5.32261822950835	4.77643285565325	1.65487859717723	5.36103969266555	6.72542115425592	1.42856942964738	1	1.65495383088236	3.53651759372597	7	3.97661519446087	2.50037817871879	4.08894039665008	6.33833695475784	2.81205869345748	1.53817318484379	4.40608174764776	1.81787331466694	1.30388388037671	1.43516797902474	5.21481524146943	2.79606744868695	5.52405306173661	2.63622335437602	15.1636928213545	5.84192166679934	3.07625518581269	0.899407126365014	-1.02538316262996	-0.783336619217672	8.69937615691633	6.69995336432171	4.9325750870649	-0.591246018856099	-0.188496035910106	-0.24701815885233	6.40787628095675	2.01517467237622	4.59837839979877	2.62722092956772	0.183452378294951	2.82584928564065	4.37477147552344	9.32624327878101	1.54534703968062	3.77302806808311	100	0	2
22	3.58962753902285	5.49505158829388	4.07611949487284	2.70069255717682	7	2.81264689877303	1	1	4.7898827242546	5.99238098292746	3.63497896519584	1.28500581546588	2.02522254401978	2.36582031276655	3.35140203560765	2.32989853229421	1.42685259987438	6.12382784560943	4.95805026836125	1	5.67058677118903	4.80549196825115	7	5.80747080317254	16.6068211636182	7.19493984538164	3.68852074425385	-1.59935146060652	1.09577791238769	1.63553300207672	0.0634031548065305	9.07104014344324	4.9208020960866	0.300708146756367	1.09945029927997	10.2106152472028	2.20076251695119	0.137228191729092	6.08192554229343	5.13765586741331	2.44272488952585	0.558189945812316	8.76653885048556	3.83134604531711	5.19199550501716	4.13442048920561	85.75	0	2
23	3.17947031997676	5.26704105904984	1	1.98106763002555	6.51328384701856	4.96339781532597	2.79205283634275	3.86761724764083	3.18103220854431	2.12809654560409	6.64655662262614	2.14344932469963	6.87655713640608	2.78269095847874	4.5671979632416	1.53742381549777	1.1757768057993	4.53756546039795	6.18129044021441	6.47428679734024	1	5.36104856612994	6.20773261019141	1.29418840565876	14.0407633930083	8.89854724283828	2.18186743719394	-4.80038905058736	1.71494797888797	4.61432975917773	2.41904158830473	3.68240584417165	7.95801892049948	2.29799047677537	2.61549575849055	8.58071909782123	-1.11449145221305	2.64712939307642	10.5280952140677	8.88418294174511	6.71857433908246	7.96469379345305	2.46685323136247	10.1640360113069	-0.853753468741878	6.88313075332413	107.5	0	2
24	4.16994213202535	6.33331024649176	1	6.41656643834424	5.81398180099487	6.06582089871406	1.65952953645349	5.53371115109881	1.47096006353833	3.46725255980453	2.05785947544496	1.89148690339782	6.7648601256651	5.12078733810113	3.99887381350336	2.29594566447651	1.54260497719068	5.05268391699599	7	3.1284626431031	4.84183735943149	5.70938652055115	3.94543940002564	1.68772033992877	14.0764336482042	6.88341461851171	3.34802477072879	-0.203623743708601	9.200527370157	-0.0848425062885884	4.05779944254291	3.95436252704501	8.96985903086917	-1.80869997464425	-2.48688896542919	8.38693318584648	7.95842512975252	-3.04778461957298	4.06041839740891	2.25610932371766	0.619030373861923	11.4318970590069	-0.396030931327613	12.2411507137597	12.2682612309845	6.14286881353216	91.25	0	2
25	4.21919694124141	3.67164523617851	3.57183351084785	1.75755614573661	3.61352458664394	4.13754051752222	4.96038407541944	1.30002969072454	4.48694685043256	2.83172138253844	2.24696343374474	4.6700038986783	4.59498960581562	5.6377807816946	3.35171983692805	1.95895140994155	4.91626581324263	1	5.99735262834359	6.65200758122535	5.97509522719728	3.67967761118561	7	3.47526974157089	13.3357774127956	8.16119074680275	1.7138070935251	1.00908549943257	5.8030700424709	0.8113524538619	2.91553176770024	9.52422915420027	4.33469883026894	-3.51675470561299	4.43207721097839	7.97289086992664	-2.86932785167204	0.204589917929732	7.14232217845141	8.52736997235989	-3.33567822274534	2.25892792648985	4.19742297757398	8.29965728107482	5.96490062005739	5.66320883653286	87	0	2
26	4.3558710494076	5.81280247410998	4.90483316278896	6.15058110995326	5.79106350853178	5.10277249925692	3.68128308567726	2.63815524104263	3.13559501807362	1.14327028849778	5.67257746994033	4.49299906390126	5.76024006777702	1.84440299072021	2.55824918341008	6.95654419695101	6.33060201681804	4.47654511693138	4.01289229419928	4.41975883501889	2.15547859577016	6.47019254989639	5.29584526889635	2.86572567760567	19.2985943470521	11.1411256638694	-1.28699568287779	-1.00002891374709	0.703111664006107	2.87190170898152	5.51734020265711	6.44489040233017	1.56894955756296	1.08804264577706	1.10131065208126	-0.685955516992187	4.06684655976323	3.34011920564699	9.47524918823587	-0.832822229547265	1.10462700102012	0.416947017374588	-0.777222219434975	8.15598439174721	7.4639222542577	-1.0890799551471	94.75	0	2
27	5.28478271157404	6.64080975604446	2.00211564446878	5.25454514913945	7	1.19396460489824	2.36736699731581	5.74154780947157	1	1.87328975057543	4.89496971756583	6.64548806482689	1.2913294370007	7	2.95695628693976	6.20902308197273	1.58090879870506	4.61196933527862	6.35905262237207	7	4.90214271747466	6.53688579352076	5.75020202928527	4.24796020751538	13.2859374883382	6.40260456323383	2.54804860631602	-2.26807673717677	6.63064850525834	1.12930991752847	8.74989673332564	7.48453939182687	-6.23098716638808	6.41591706467789	6.78833215126936	8.17445920624665	1.85040699249248	-0.989944165320045	7.39102138275597	1.73634594944269	-1.10174011492753	4.25526642691991	5.80892620565002	10.2484452195737	3.26245922966246	5.32558518149976	97.5	0	2
28	4.79797073374777	2.36195116289033	1.7318552446271	4.33491350935877	6.41952262117459	1.43772304974239	5.25284748218075	1.3074417255741	1	2.72876054928676	1.44754625854096	6.22749206125549	2.5044405638485	5.27233807606807	1.41955949953759	2.34511790727377	3.24413035357759	6.03714996472215	2.16658410907046	1	5.7781830395995	5.76530300929905	3.43377421751001	5.44123306834815	15.5750903251792	9.05181890362645	3.62572357104424	-1.17694373868619	-3.22327126729683	1.66886399537277	5.51870108254214	1.25465546272267	2.31726243516056	2.19199710248188	1.62879540984243	5.82868383508787	5.47443090072372	-3.42082493635069	-1.48620759807143	9.80036977649801	1.88264703923846	-1.69854999430015	3.23026525383585	8.07268050136391	12.6354189249775	0.389741262207685	94.25	0	2
29	1.40525601313734	5.91811164387612	3.54494615089119	3.47703364532271	1.95841104968978	5.17509704210169	4.29212493531796	5.09020362203332	6.41675391371556	4.16517023738852	3.35030520485877	5.19131621497662	2.99877423891682	4.38998914342655	5.16747131523259	2.00893859261414	6.20317753309149	5.97669455824169	4.19589938686129	3.96155607154585	4.52961680679723	1	2.73550821625054	3.29305417147373	12.8658772373221	10.1449977772818	3.79071423072179	1.14433369310444	-2.99342064630647	1.1994895779056	4.48097376077951	6.16163429320014	4.8200613970111	0.520929716567705	2.15653494834629	2.42249047666708	8.54413357348767	6.11327462895842	0.650386555746623	3.15327377688984	2.95617246500856	8.68550328570599	3.56430572025164	8.01060465446556	10.9752834555278	3.08741941593742	103	0	2
30	4.41341958352743	4.78515318765363	2.46819533764288	2.43617099671248	6.65708218450489	7	1.99524932105084	5.30075044992259	2.5117498608397	1	6.83045190091107	1	2.40488051989803	1	2.24059709084405	2.21999386300778	1.80163727008858	2.17335375511453	6.22047794489614	3.32203943336145	7	5.69233253897036	7	5.38120542612195	5.00211706669807	4.57435057088695	0.506932597082215	3.07897888946928	-1.08802571137448	-3.26566890254354	-1.47753594995303	1.86447942246603	-1.72350300930875	-0.707505333099133	1.46974054478703	5.88388789990464	4.59569794233046	1.17977386720606	5.96164159384413	0.896272115155094	1.12218227072247	3.54570205257397	3.75882983458832	8.37629283265423	0.19482418123753	4.25347811362734	93.75	0	2
31	5.95260079829058	3.93777198027245	5.22913779625796	6.24712432490732	6.30076328784515	1.36416988756898	5.89660822237121	1	1.03196589472765	1.9531032791016	2.52262299380661	2.77873567559261	6.93794990857985	7	3.50217353567271	3.94969423820333	1	4.42322905318348	3.37802046140948	7	5.15618586433713	5.56572830822461	7	6.24517187073611	14.317190869202	2.01043341606904	2.84541441228545	1.06310977379529	1.83325497993588	3.33709170492124	-4.39577598113775	3.08213033885685	-6.06697563031216	-3.71811851500753	2.37680885264999	5.44076986670741	6.94326492901572	0.661805787639429	6.62338037957926	3.9760580123521	3.94194991361484	-1.17153867335392	-0.107706215395704	5.3990764165101	5.73002622744986	9.27756231581579	84.5	0	2
32	5.92445212909964	7	4.16499942839796	6.89694386552352	6.74055380923998	1.15289332393015	1.17625818374392	6.51816711316595	3.75940374709321	4.37757385134633	1	2.0279779226582	3.86687378527839	1.09448716376152	1.52487420926583	6.55677026130273	2.5817834746756	3.99548031791751	2.76487719523679	2.65439672741968	6.87408725830467	4.28796769535203	5.09566553017886	3.24739297239425	13.4263758023916	5.98985330272431	1.71552666986837	-2.97524847286304	8.60514833043259	-0.934934404922415	4.11986186305405	7.09889596668852	-0.391389803969505	-0.735362872048128	1.15133952718393	-2.00439748785174	1.55315657243151	2.28215660639825	8.70673736439009	3.97094365077872	2.42894688259993	2.96997804517943	4.22618671094322	6.333451718803	0.0160426757910737	4.95131947632633	79.25	0	2
33	4.25211208135983	1.9730235156351	2.17704416177884	3.97274533178671	4.39026149243259	5.86768264941763	2.50549528659002	7	2.61202257828262	1.55515802464203	1.40822791752293	6.61481569112834	6.93683512185455	3.6232468086636	7	1.38695453919557	1.05363637176586	2.77619335558465	4.21435037997577	5.63486326673794	2.77474955297998	3.57241981237689	6.01241520918928	3.40012351951981	15.0312659059684	8.04322100940322	0.531147577549259	-2.47464059601308	4.56397743967785	3.00379200760974	4.08096484764517	5.05252275338031	-1.32261400837129	4.14281195345277	-3.86936560318178	11.8475450071483	-0.192981351701955	3.60745460885815	4.79285701270452	-0.263050672856368	-1.80605145623551	-0.421712177315092	3.97049530853134	9.49141063455589	-1.81502273071019	5.98783894693932	94	0	2
34	4.52285319175094	3.38839421407972	3.03728179403075	4.79543330978658	1.78029040283778	2.43236443957383	1.97506859347031	6.30683020857771	6.32439506540391	2.85808155892674	2.12906012109351	6.46387924135805	4.1311267442779	5.60372143717867	4.16760145950189	3.97662570849461	2.84660468494473	1	2.04243154775899	2.03622533867866	6.55663224486233	5.76058265248253	7	0.484043443469969	-0.0331555568958149	3.37717870243155	0.0695673619005577	13.3000601264772	3.29647203505036	-2.93921246548999	0.407810102413334	4.07647975467643	2.61008737264868	3.32347775296606	4.59349472475176	1.28203093480376	3.78370133214624	1.4211230946046	-0.0306331558411127	6.25965928892222	5.41897028073527	4.99328358862859	-1.48910553577188	7.71804218547712	5.51310701363774	5.31538506084807	78.75	0	2
35	6.25686600043116	5.57811726496811	1.38003527832833	7	6.68606488763174	4.75756558834615	2.35703609517437	1.63288244569778	1.00729422121987	1.07843828225069	3.77290126908732	3.84547214701645	6.97280629315951	4.92463865577424	1.58757903902851	5.96216281277466	1.66782922512731	3.98231845011862	6.08441841097246	4.30640703657405	5.00003190257706	4.53265037960579	5.31224339866614	1.57185737368584	12.1281979505399	5.02273263209243	4.45523058298796	-0.140215932312624	-3.1000265429788	-0.462780041155237	4.11384891086901	6.37634440553262	2.3455101554018	-0.449770558245135	-1.09597242281852	-0.872640950081688	3.96993270675335	3.94742490526352	4.64281477119195	5.97012629083815	2.34233388843741	8.51555655605548	-1.60524823192743	6.73366408623543	0.393471743805555	9.90519781964845	71.5	0	2
36	6.40653078064088	5.59659900595775	3.3852648520164	2.20228335325373	5.00004401381015	4.66275314441841	3.40046645194186	5.95741389836802	2.48529941677973	4.54729307950414	1.88410238811122	4.05392984135996	4.94260237312953	5.59301063762613	6.86440003339768	3.96758988392121	4.63133530619973	3.71243905141722	3.09610758146528	1.47259678278357	4.92621149830934	6.81906080879586	2.79507756197063	6.19769893717077	11.1918050700515	6.85381429850158	6.5357067295629	-0.338487637301562	3.54574743629709	-2.13219543383961	4.08916237754376	6.49205971555756	8.43499013009428	-2.32680353101007	-3.48094888825784	3.39581300580847	6.28729933084451	1.80003893450946	3.74343891238848	3.41565057769526	0.199733048923427	1.74107478649005	-0.266744632574709	10.8390626013456	6.44731310579535	6.75804279273408	75.25	0	2
37	4.15024830395099	5.40490436222063	1.85197051959251	2.32909885677751	6.06116008788699	2.44071968406672	6.9396965131114	2.88477321220456	6.45360367579158	5.18088739159702	6.44800643245629	5.18249878202155	4.96718308325278	4.21774679516485	6.56207986043119	3.49457992108477	2.21603502931383	1.80569042008944	1.87555897941331	1	2.05668655015914	5.08619009895207	6.14242977061647	7.20465368293822	6.36098802203517	4.90533894679659	0.0592624171183992	2.39092390663113	-5.22838024313325	7.90007163218141	8.05274749049557	1.89191730965746	0.378525391585096	1.12460056239547	1.69275630544272	4.06650385408796	3.29156332570274	-0.414409020282408	3.38179900355479	8.42695509958859	1.99552070300858	-1.10044686533652	-0.577727619627818	5.00068158164058	7.45599234351736	6.31008609368493	89	0	2
38	3.31183212408102	3.80906386311675	4.68421297647268	2.06242139882287	6.86247432045158	3.00003978145839	5.75592553764369	2.6479914643028	3.02614679776809	3.66284802124127	1.65464244247794	6.75921147378594	3.70170420170069	1.29537088944605	2.99235725386908	2.18884537691788	6.38823224196434	1.94703095609933	4.30193118057782	5.81077008293763	4.88494132272592	4.19591852870933	5.91445236065166	1.726083108723	15.3155136401387	10.4405259177589	0.39381571017658	-7.73559359265152	-1.50013143946512	4.04338068713065	1.34593340515066	1.85559164863615	6.28277994710328	3.25715002578872	2.04841825551606	3.36163284094104	4.4030590083956	-1.31315611229294	2.4527170876305	-0.348120576262027	2.49537190552504	5.59552029834899	3.79943908474131	4.41431116319668	-2.86337406750485	5.80885747784311	96.75	0	2
39	5.89915157421511	7	4.87542149087082	4.32576582349465	7	1.4290693712066	4.5458804991253	1.18715336559105	2.33602234811532	3.05070119918582	2.64385932833075	3.54903440320322	6.66069716334513	3.65043154556521	4.29462677300292	1.06897168276931	2.44535612694814	3.1505570038421	2.1010323817081	2.25223270615277	6.90823843216332	4.57315221758212	3.69759654843626	2.48531773670239	14.5688546030149	8.51701310771213	4.70413936955285	1.55571615485155	0.973250703044873	6.60965482611786	9.43867357986849	5.35998926424715	0.877082833886851	0.536189007486381	3.02568052377588	5.99419874265156	10.9836802502742	7.92299787925429	8.25497232866904	6.9986387642339	6.40396266814404	4.74980249612114	2.82541506865392	8.03466126567277	2.65394187530817	5.17390584952217	103.5	0	2
40	5.40959163704403	1.25718086451691	1.49218450865475	4.47054872587371	7	1.4678944045961	1	1.7417001458776	2.73349868137716	2.19351285116554	2.64303006237534	3.98563678479588	6.06055109713481	6.3886728068182	1.13940367262602	4.07101707937992	3.53904413327818	6.15154286175659	2.83989540564492	1	6.38881730689919	5.70366096469107	4.74132386076248	5.48945755871087	15.7462444922225	8.7859467913927	3.47247033508897	-2.14818675763637	-3.50209450180503	2.35440184950071	4.73609684770951	1.44121158233133	2.80426015205553	2.94746951093463	1.65317121253793	9.06504729609337	5.56455491136053	4.79538971711477	2.79835619572165	3.73841300578295	1.26886018739081	1.81517792543612	4.79442369996171	7.93316815416505	12.5360755352339	3.17012130124417	99.25	0	2
41	2.92542855128025	4.0957285066655	6.59759469551294	6.57899403486046	1.79264596269544	6.59098268068305	2.39668748806046	5.18239926287382	4.92066668436822	1.45124687356654	2.66391193684162	4.41131974990319	6.61249156601115	1.69920749619962	7	6.57225911295708	6.52860715035026	3.75454745232684	4.95546839511593	3.5097525803422	5.06812730659687	5.44527235839542	6.17818876734228	2.62282890416692	13.7128617833054	5.19806437783737	3.98975770428423	1.68967239742387	3.39489924171977	0.0481145198060439	2.93881382214471	8.87682513440187	2.56370010025385	6.08863819623818	0.815603013805698	-4.95282978910103	6.88509389700142	-0.454504792076634	1.59723292925991	6.81314157925208	2.94118050201774	4.88541992326513	-2.26820073629433	10.8881560785474	12.0093453401629	5.79749024512641	86	0	2
42	6.84124317122288	4.44799789303131	1.09727948131656	2.61842069441739	4.8803380219505	1.22330265324447	5.24773303841054	4.63365033130077	1.92540266696305	2.49155942511136	6.13293148225309	2.35135256914044	5.56663595590352	6.8355698094603	5.16292977974997	3.94069020979731	3.75730680122339	4.23862349894534	6.38681931319399	4.0897346883687	6.75129455194021	4.68154115964845	2.11747677394041	4.39088625709904	10.2375117398795	5.65365738720336	6.67189330568313	-1.66007014211512	1.84414843097687	-0.961495493646083	7.84953561949087	5.61533668164017	4.81249654486812	2.53615620163215	2.2577945895984	8.52916429939566	4.98784874644062	0.0122759394104258	1.51706754636271	2.51367463269606	-0.417381861090922	6.16345742237513	-0.0583267500312099	2.11701970002793	3.13294946082069	2.05701713080825	97.75	0	2
43	6.92827657886122	6.28298502832165	4.384757455983	6.11680546072697	6.63686886526852	3.97402645638887	1.29307655666779	3.70288178629339	3.4702271956215	4.58380948015565	2.63881796029038	6.13456613064048	2.74837001172185	4.60828587905864	3.78641757894169	1.62376489786711	1.09581959134656	3.52398040357934	3.26369285315526	2.81137165156587	4.82739415524651	5.32024405888973	6.64864475782798	2.69662370272218	12.5074715351054	5.78213840211996	4.07247315107026	-1.26556888116668	5.36560082012836	-3.0049987161957	2.02149161769618	6.04691345553311	0.49318234671031	0.046006390794439	4.38001549982242	8.03093524273541	5.85241211036365	2.97297489921554	0.00864470218371222	5.80983713556355	1.58808748557315	6.75966100265886	4.71066885590126	4.4577640429299	6.55142206901276	6.10102523892964	77.5	0	2
44	3.81164798378585	7	1.40512875091058	5.8513671759231	5.66805279860004	1.42939524226624	1.44459717879322	6.50533670304446	1.17392473275487	2.18712419303559	1.60704251642064	2.55139892068828	5.9940771481581	4.89630870687701	1.47941774055853	1.51237439394608	1.59329533505509	5.50162263298826	3.34565402407739	3.86505926737898	4.66965129944913	5.06565052702828	3.54355556139243	1.27786401476622	14.0903311656256	6.86110472383713	2.49735664083686	-0.503241681323559	9.72611747225564	0.793271015360873	4.10064196216194	4.3279250605719	3.7184046306875	2.48917669976837	-1.74064556455694	7.33785164013436	8.99412073975952	-2.81032463428673	4.79321818305353	2.03970914289545	1.14222886204553	3.78336572851225	-0.957433026300624	7.0031906005652	4.58636399709332	4.11239226078119	93.25	0	2
45	4.74790421533819	7	3.752758473182	7	6.73263011114741	6.26953232653628	4.57769746420205	7	4.83386553273284	1	3.52954821046507	1.14171638109536	3.5269879125087	1.75004173649043	3.0034379459276	2.64053184645878	1	1.43656616663359	6.04012605025495	2.25600669902423	6.52084462551496	3.66725779073854	7	2.63412138130082	12.4700471919328	5.51224386493572	2.40327298334316	-2.57626638105518	8.49611711081296	-1.46910624707473	8.26598589608678	7.36627834495372	0.169566200499813	0.608085120983257	0.588291587249342	-1.49387862524557	2.60031174610104	2.18759540926383	5.85733590626735	4.92873913200913	3.6215306677001	1.99804996680557	4.75198748547837	12.3115886098121	-0.41354520544649	6.27297082948716	74	0	2
46	4.82699971607991	3.34637148731996	2.62892672080242	4.1623879142265	2.81670955089599	6.39840207446659	3.16151256469177	5.40345202770126	6.78204652406379	4.32125527655019	3.63329386384972	4.90682964072167	2.37554300474695	4.84095241367379	5.54511085792653	2.48682647081184	2.50417590675145	1.95458230779928	3.79926481113601	1.88444308596392	7	7	6.17027707430128	1.46758009503953	-0.84953715302943	3.68909719038138	-1.24878253717135	13.0994314054932	2.34500962343856	1.3303907135333	5.47818343491395	3.46394709035914	1.82416623513861	4.06439793980512	3.65445284870452	8.73896036698357	3.55993223758262	2.516428863642	1.82613724925051	-1.53326014039258	5.10041476596049	5.31045540527843	-0.424401909503419	8.67732167145544	6.3742261920799	5.26652301698842	65.75	0	2
47	5.13972564437246	7	5.5275485276192	6.81862120573508	7	1.21274967109029	4.29384366339428	7	2.36593917259736	4.22438853724695	1.53178226975933	6.44706893230934	6.01892773360158	2.94493189975394	3.98535585214727	2.72708406034588	2.29911080388354	6.13826467665463	1.92789091376888	3.39207942388809	6.73569985202356	6.60262230613466	6.67082833981737	2.96662869129318	13.3304203842259	7.25193738469935	2.47074751245319	-2.11708170396801	10.4940203978723	2.83748249680948	8.14465340788311	4.58153166406327	2.23591285317804	-0.631365684990792	2.82848281623443	5.16433564824114	4.54584365907579	2.09703117727984	3.03822707278489	5.37190913655024	-0.174631157912538	-0.849025658755189	3.74309114370834	3.58640126672718	7.09397685588779	10.0307357125065	83.5	0	2
48	5.96785072917175	3.27179036677558	1.6375972592168	4.29140176463839	5.47234461997217	3.77595279177316	2.91085735849555	5.03278127716338	3.23531823653485	2.69548366983045	5.47177935514007	1.86803534541156	6.68562112634061	4.38790872649234	3.52856728470283	4.21413981801567	7	6.44062903903295	5.29571731153098	3.64897642127354	5.54406330623907	4.45064091838692	4.96377938840182	4.47924986707998	11.6667419333317	5.04819427670445	4.55127393234998	-0.135855261522969	-0.592561070175127	-2.38259639568528	7.95479310057982	5.17748185708383	-3.05368445190099	4.47838198678835	1.69411523442855	5.10835863281483	4.82851343172484	1.3425565438713	2.19432115369914	2.58488953042141	2.97036858945132	3.14618612670283	-1.3217761852092	12.2990516390511	6.58624592578951	11.5597591042049	90.25	0	2
49	5.09684284098359	3.8128317551517	1.21505293230401	2.93928256779595	6.14541291436768	4.32443168536236	1.90212455684406	5.54749135407886	2.16616418931627	1.91694005227028	2.42176834765737	7	2.57329102122974	1.32396847842824	4.27542582549086	1	7	2.06113805522061	6.30883680921028	4.743794233955	3.78410051529629	5.97506682051243	3.74841851777457	4.13472092235525	11.7276050917151	4.22076874682988	4.75732303346514	-0.18102223977785	-0.475375334382249	-2.60122922057705	7.40063449660618	3.72986383697829	-1.81874068326707	4.72612519986174	3.61038980799753	6.58608010987297	6.458810115089	0.869851219768183	5.06568188399804	2.68387616416311	2.33832853536484	2.73916435671068	1.80731807722137	11.3939296604682	6.62335659177381	11.2430724380348	90	0	2
50	3.00123588524134	3.59041347820476	2.02849713172382	1.87872215598068	4.3557793623166	7	1.2326312587215	1	3.38917754832403	2.52645504462446	1.40884732332484	3.41970001401088	5.19335932911017	3.80895280408902	5.19730362247549	2.03655356832173	1.92264883718177	5.21476875761378	2.16830459529762	7	4.1308192417083	6.53714477961085	6.72813240280207	7.73911316050615	11.400321220271	9.07958463380431	3.03706008468927	-1.48253792849312	-1.73962891928183	-1.15673762378523	-5.16695825863618	6.17228220310783	-5.61754268190744	2.94690667764413	2.60547916929102	-3.30202090751318	2.6951940884438	1.96785395092525	1.44441559888537	4.38825851432565	-0.813534899714559	7.49508272774813	2.17232181849189	11.5001955126521	0.621769594100351	11.4745398057206	96.75	0	2
51	4.53527355665141	5.24891319296323	4.65912654348223	3.32293119366518	6.58659596531922	4.41398482257234	2.79990446796476	6.04137710196552	2.97326918802012	4.0475890291274	4.3124801225823	1	5.51427028139685	1.46738943583611	5.74978706518129	1.05545280623073	3.23657481141654	5.4421829902519	3.95603326948804	6.41335833434014	7	6.67221290907892	1.63784657341633	3.69050949045434	15.8462518571007	9.66072860376208	4.34186911560627	-2.89128061709294	10.465347316277	-2.50403730262746	1.96021354268853	7.17210382938659	2.59334436497393	5.40640459595556	2.79564248803493	2.2202799828195	2.64292533583948	1.53783344615235	8.2329874574144	9.01535395351789	-4.2774599145477	0.860580331296065	-1.14209521120659	12.8383178248545	8.00730427956782	7.31764540147743	84.5	0	2
52	3.30441814022935	6.46141593869523	1	4.62979024198981	4.08963291485552	4.61765834153146	3.36014680030662	5.76535616110356	1.15914435869739	4.24947455514318	2.64092962247552	6.53956640796405	7	5.3407436958007	4.17486601891554	3.27751218927778	1.76604246948087	1.39233104815624	5.43856913842681	3.44153671140518	3.92884903137487	5.31896680734433	4.33841433002177	5.63499189616102	11.5119912794923	6.22600009221107	2.0472062133433	-0.236086312149349	11.1635395474418	3.66724353706298	4.6833067928328	-0.297137423935999	-2.84587129088065	-0.721350242482806	1.81656697850774	-0.531839172505287	4.08100622594071	1.97123117633567	2.83544957947203	7.23285916761431	8.05943610476491	-1.17235223147875	1.82436723304893	8.58154442266557	2.03653565907054	9.21475759175999	82.25	0	2
53	2.39767102952229	2.44212194474909	4.20927077226424	1.88018946132332	4.45047647048573	1.60412286766444	4.80299067420139	1	4.47927117655203	2.55498740475968	6.70994764035726	1.032043478734	6.75950395184837	5.07534553351985	7	2.93283112093873	1.87203966531721	1.85042811677183	7	7	4.25754685349191	5.98739059573139	5.01276955957015	6.07224813279891	12.785222000211	10.00197469709	3.17245862420484	0.807074484458778	2.45528948840652	2.85125343292907	7.03263986401556	9.9328340881543	8.14873024590037	0.0650181521895108	4.01539233822214	9.62528215477616	4.62772524612756	8.07557487818101	7.7684139521935	5.95446153140258	1.8526301971092	4.623749631482	3.40702533029543	11.7635723479868	2.05813303472993	10.5708928869618	80	0	2
54	5.91458504336093	6.91326341227725	3.71239497938794	6.22398948753625	7	2.03470649898253	1.56456268598581	6.63822510492658	3.42983186934	1	1.1829067305254	1.38673660701282	1.16910985684846	7	3.30332432007567	3.59581694131454	2.96066480798424	1.04165329055388	2.74224741815015	3.04055528472349	5.60416745904704	4.34082008401969	6.18843301414175	3.37885365723102	13.05390828177	5.39013724938561	2.09448424100231	-1.59690401133999	8.71971447887	-2.02306105447077	3.02984387749852	8.12321775947397	0.712352151532501	0.829891569114026	3.62938652374665	5.9781536126558	4.59741519060687	-0.41321223697252	4.67532570304527	4.89934404579577	2.0460264794377	8.86736568376842	5.18690112820784	11.810161132586	1.29711144424317	6.03557034209612	81.75	0	2
55	2.10605338098492	6.01872822002129	1.80384856082771	3.01271819758391	2.3175106559339	1.58203850446763	4.04930298551015	4.17288608279688	1.23691439358743	3.57606467634838	3.16671502772212	7	6.30471360839922	4.00694890941966	4.75529107294014	3.95614227675343	1	5.33586111387638	5.72086865119831	4.38051128292506	4.57403014511838	1.81904835014409	6.07286452958132	3.78370657704789	10.0168644969127	8.91311713255095	4.36520275083378	1.27978830534465	2.42159308636398	3.01433441369569	1.96643650722132	2.49176818710859	3.27510109527058	-0.635959274081344	5.69697983450466	2.71257709608921	-1.40694126842362	1.86674308422992	7.55571205323079	0.569092511020833	-0.808019498637268	2.37701096647567	-1.97813137778037	7.20554383443459	2.62205956507959	4.60610907354782	80.5	0	2
56	4.69991166157746	5.03024002404108	1.65639086157738	2.9577928500242	5.5705343235727	2.91902542784333	7	7	1.28825944810046	3.31634492256132	7	5.23071417644342	3.98945348588316	6.1095027038846	5.53976179406805	4.21189390511109	3.34220771284455	1.07481084268041	6.29155484178607	1.95129258897099	2.91007174787052	4.61454049623743	5.96172682961767	6.45083610679548	6.69951205206841	5.71880266488769	-0.583024138500878	2.56771918581095	-6.27879639537671	8.50789133530332	-1.72801371581988	2.89267299772893	0.230427476651603	-0.456403985820959	1.70153108372289	6.85861501046013	3.99371554259388	0.120626378482646	4.34349231730427	4.68937012861515	2.78712667036529	-1.25814334013174	-0.654181403712328	12.8064712556254	7.36598259275037	6.26604498149287	72.25	0	2
57	4.60729398906685	2.04062984254099	1.95571995893433	4.58811188460426	7	1.36753805094982	1.98472360064214	1.42433916029418	1	3.06762205576469	2.71545067234054	3.46441050873126	6.18109714922855	7	1.74649224180687	3.40933090135472	2.73209234785725	6.7937476517928	1.91304318316264	1	6.07792825383537	5.96289653656449	5.42757967530932	5.3439569838942	15.5330044433	7.96100032285519	4.26766098078464	-0.900361746039592	-7.19183844341297	0.821426359149216	1.5439307456885	0.955561180885476	2.25688833456491	1.56996965292681	1.32025735940604	6.67744723368141	3.36668560839279	4.43135167881359	-2.26059422123845	9.56969184185902	1.07656808569986	2.1262747911735	4.25803212267937	16.2247459550406	13.2920382535948	3.31776225301106	90	0	2
58	2.40929564864922	2.06092676637998	6.68027293737729	5.90515458482523	6.8436591974109	1.28989517204911	1.17298283900279	5.9884867717478	3.53011031883459	5.59380141939424	3.347628226847	1.17193251031476	6.03755653666588	5.05915776726951	1.4960880297232	2.49382086645952	3.2626880293288	5.30439915203324	2.76817793571186	1.93708227718156	1.47305783420902	7	4.99815530443558	2.43760343467892	13.9069791899067	2.51550874149718	-0.299819658690801	-4.07795909637675	-6.453726251004	5.90247969153123	3.96991984382517	0.642006958017271	0.950197719851117	2.24582173336152	-0.0520238104065472	4.70027186885891	2.74175274684212	-3.45053289492956	10.8756528820967	1.84712745907488	1.24272333411261	-1.51616533446016	3.90422518578368	9.88548697989376	11.0129392462023	5.10088235060279	74.75	0	2
59	2.93032426609172	1	4.34150299205773	5.6677427637152	6.75315296566852	6.34072430430185	1.43468558688204	1.35070462388355	2.31519248918397	2.76013693786691	3.43946652447956	6.54858984674875	4.51030928281893	1.03709260147782	5.97112432058934	2.58680802046599	1.66250021566095	1	4.81976812088251	7	2.46445077405389	5.4901741033266	4.80687879843685	2.22889012344592	14.3193852965499	3.01265306576495	0.172463715428076	-1.79321078826363	7.97452299216431	3.66667144939493	4.31801944430662	4.69166789177622	5.82051667592462	4.60801405968255	2.42903764472781	-2.49118193543941	8.38083656965389	1.15613222935409	3.20162899642654	6.73071983979925	6.77240271797843	2.36123675119592	3.86939394126113	7.66482936492229	-0.632839838321064	4.29736992783783	75.5	0	2
60	3.94520711434956	6.71701653376906	2.65889130941046	4.59933091533387	4.12454644110769	5.19385504197054	5.64316168491262	4.00250162473344	1	3.09183083317294	3.26688068751877	7	2.8551170807216	3.32320997790231	6.93932507396378	1	1.61102817083824	6.6468959092392	5.54369928354026	2.91072146478993	3.8279404590418	6.44314662923801	6.03829223494911	5.26192561880244	11.6734430455516	5.55335640953624	1.81235672068256	-1.94928940012151	1.5479848713732	8.34840521455203	5.03693235325895	5.21747110839281	4.96377694124716	0.0114993214038023	0.956483298539129	6.02020173395822	-1.22838074627598	9.24309136117946	6.11671764557863	5.83363202483826	-0.00749994242687413	7.78855234907224	2.61555829869287	7.97395278014021	-1.35552794867514	7.3403279664274	81.25	0	2
61	4.48452676554418	1.04770861256935	2.5571343751541	3.522254525852	5.43910998023341	6.17127315014232	1.48661068248903	6.85140459042389	1.91587261743943	3.4529105101366	4.57011450551859	7	6.70724343996055	3.02372990633101	1.69992054107096	3.65161056625409	1.29941994706272	3.4471381199587	3.48824807227203	1.17158324318274	3.01214436930335	4.83550195768987	6.15771348540904	4.20009122726724	14.2802243708019	8.11747673104479	0.274152140111074	-2.01985079711385	1.12981357901756	3.87305913759458	3.78680677302003	4.72833547629812	5.48323973124029	4.1179055463315	1.85731853566936	2.87162310293035	2.93407405960606	2.29431985942014	7.61205291630306	-3.10985583717535	-2.45071956839717	-1.99695556208125	3.60628135430095	10.234808781472	14.6320351015288	4.02198672903893	73	0	2
62	4.18185142287705	6.63923380749842	2.58358043385754	3.84037381359513	3.40664192182575	6.25007248367011	4.37893847927845	1.48632733135727	3.65760337148876	3.84761796682743	4.96717907892383	4.4656223838794	7	5.8098014650699	3.35802025324049	1.55712501336907	1	6.99591565090608	3.99009365166183	3.54977382962727	5.85366126599821	7	3.31649480790277	4.74963639427346	10.7764487164227	6.68320473419128	1.96957687078455	-1.6410306137859	1.50827003143308	0.270984385533716	6.04394037962258	2.64904255548482	3.37208310559937	-0.752141314830318	2.41423387198998	-2.59928598513139	9.32640404359671	4.5952345601025	0.984486486335286	9.68724520619787	0.691101391549268	1.60408944180131	-0.259339380254125	10.0722585586759	8.57900091798115	2.36678058191136	75.75	0	2
63	4.35420325403801	7	1	5.86060358376114	6.95079026231704	1.53367492046884	3.2238015315251	3.91529585360849	6.93674514239454	2.05768832654015	1.38364865358995	2.26894919762854	3.94926146056718	2.45449806483148	3.44701231996138	2.51900111783475	6.4043777092457	1.87641436641663	6.1370675558361	6.31333516989414	3.1847221455971	5.52078150563211	4.4533703198157	1.44051155718467	13.8490989126271	6.75415516785315	3.48062211763591	0.280677638815069	-2.78039162749534	1.60501974013733	-4.56745007468648	5.17143671209126	0.4237191201044	0.328068825433841	3.84501323653416	3.44204950228409	-0.37526702361321	3.79741624307346	4.31914826147215	1.87195361253805	1.69302885819728	2.77916808682423	-1.4979341359941	7.4827662333955	11.9647531006892	6.0218451247796	94.5	0	2
64	3.76939507507276	1.26474632769006	1.04814466011469	7	5.81025767147994	4.41063624407457	5.70111857975019	6.84766759299862	4.49392758689997	7	3.40257933311859	1.77706335502676	2.12163252820405	6.16086051560639	3.56682140892219	4.93118367193264	1.25086886433409	2.28740003361489	6.66665453934999	2.43718878958871	2.82183857239064	1	5.29187381062623	-0.282169005624077	5.47541431886814	-2.4988548888932	7.39259097606659	6.66952988217666	-4.51291946034058	3.04244551808446	1.95862203049236	6.44080361624597	8.98241895028255	0.0965462471481653	4.42099512854921	-3.68330728277923	5.04853277549742	10.2783414807952	3.26397290289354	2.85637818293634	6.99321041952076	2.37228603080769	2.77732988848341	10.2745144061248	-1.37878587910341	5.13336376032265	66.25	0	2
65	3.38326251380584	1	1.18400697949326	7	5.80165465320335	4.23930002587552	5.84153159574877	6.3193041974832	4.39997997773404	1	3.80741779054869	1.65655071106758	2.26109773474053	1	4.29691302774574	3.54408213821864	2.16241035092369	2.79434038148363	7	2.93823749134163	3.26888982108481	4.84087298526727	5.65547582859784	-0.308600588751569	5.20502657067089	-2.49213128181857	7.81570348316754	6.72325026844588	-4.40583089371273	4.48538637638359	1.2864160568119	6.3580870150351	8.05275370614545	0.476990872991769	3.72726915240239	-0.00468337348846881	7.59157493537275	1.75646232748174	3.63592844746942	3.45593206221211	6.00355146360132	0.77656428304592	3.13817284685171	8.84860236839734	-1.65910662451687	4.664753487468	83	0	2
66	6.29792520776766	6.88781916085994	4.23116904729776	7	4.89412412990342	6.84835638444301	6.37936360074812	5.82952035526253	1.2641957824757	2.67747099463092	1.75874206424582	6.34459611004027	3.05900751379583	6.27039469642382	7	5.29796512880562	1	5.18418896547569	6.42784301466028	5.88473672584312	4.75795676431051	1.04476135287896	7	3.20737234683462	17.415840108609	11.7936904173831	-1.7094135619795	0.0403927971350803	-0.936599403181586	2.2387060157635	2.04770276657687	6.50243020758229	5.95786473689987	0.546876903247154	3.54704536904552	6.09219281622442	10.1143792796769	-1.59659395669386	9.29945699884992	6.50273571621808	-0.836332598145967	4.33136802173419	-3.76252078018319	9.01962712487183	10.3114877264388	2.39130374475739	57.75	0	2
67	4.47387250620656	3.18989732585947	3.89098762268353	1.9234559630452	3.797522514578	5.92542396368025	6.94794600949034	1	3.79631482552501	2.21693265151838	1.93213765301195	1.27349910090644	4.26667747478324	6.24739838032952	3.04051166062785	1	4.54806336107002	6.00801840934002	7	6.89221402745844	5.05318192964413	4.61889112154099	6.44871107567634	4.16247570181609	12.6964153199073	8.22329167510718	3.17144454146896	1.57129199006745	6.83794751144978	6.16410829258517	7.92058850430226	9.56550042323196	3.00328433593828	4.83107811481223	5.55766814905147	-3.25721192977345	-3.8383671269963	0.238692102163547	7.97887812144775	9.10337772122194	-4.24060352809084	0.778320225645334	3.42599387997919	5.41110894318417	0.0234816625158736	3.80655011979545	66.5	0	2
68	6.65862120544894	4.68664242070353	4.64131627446387	3.64121699028096	7	3.69546342893332	4.26883140093262	5.05468209962577	3.22016721456905	3.63951302931394	6.62558079077167	1.40841541130916	1.98540158169172	5.8404446926517	1	1	2.55177871829756	6.46569747178859	3.95081202542885	2.41922224691921	4.97897146554876	3.84141628243187	3.66533959657387	3.57106273230992	16.2436096820489	11.1050022873739	-0.134699093133042	-1.13796305420022	9.01851504074886	-2.14999411466428	0.887241155275176	11.8750777503184	1.3952111986666	3.4275931645992	3.18126888949742	0.966753080177648	6.77153703149305	-0.504566754963485	1.48939857033353	4.82511663037848	-0.757170412343138	4.43703256657688	4.02657937959472	7.10486123209492	14.182375262724	4.09160154041335	79.25	0	2
69	5.37466854133129	5.28528611046199	5.18958588680707	7	7	5.18002519088413	3.53856296502765	1.24007870381459	2.24657911761488	1.40496610155607	5.36566594369201	3.87436520351286	4.91395466470188	4.86087606771856	4.5935131554351	3.91839068544063	5.76594973425927	4.60161649069146	1.31576860635542	4.39186460785964	3.25398980587302	5.92184551661564	5.59450592666162	2.66381187326184	18.768314622417	11.0145177543591	-1.59572909619854	-0.895680016057818	8.48327682539539	2.91148622172812	2.07212169073386	12.9104927924554	-3.06572848756529	0.585010480032047	1.01480304425989	-1.9942404033699	-1.91918991737794	4.10578786931549	8.81951539996289	5.53629519008828	6.28583144769957	6.74530037349876	-0.919468056646252	8.53160440410005	7.16874278958508	-1.08790972673341	89	0	2
70	5.95661160760419	4.20639997683147	1	3.47067395582899	1.57108921721343	6.57432390042892	3.03329645071461	2.01953900767423	1.2269592905054	3.30786449210147	4.41105459608881	4.54195200727208	1.06889400177757	1.53654384197825	3.30004083883892	2.01098896044579	2.68885373547733	2.18036645309553	4.39682206329904	6.90240659196616	6.9216522846105	1.4900122327964	3.46984738701059	1.6385380319434	-0.971719843782844	4.53127313981033	2.56618937475462	14.2721455211736	9.55543904192042	4.94415541501114	6.2181532257172	8.25602124976127	3.88065890594104	0.16664062041404	0.425548717877638	12.0280196568839	3.82251527403771	9.51511678398002	4.2155580415439	2.03227656581202	0.846631126838738	5.40001674707694	3.07439487682832	11.6438582022708	-0.279835265936263	2.60084092910367	78.75	0	2
71	5.97266994231638	4.22281912197469	2.32060520951621	2.52462476851666	3.93999014958629	1.67902083532972	1	6.96645295575797	4.833399861684	1.02690135394312	6.33587928287014	1	1.97586704300228	6.05115543914691	7	2.2546329083128	2.2652594302236	1.6392864370718	3.94056433151835	1.64673383021723	4.87791458108437	4.78403362485522	7	5.32070532655087	10.6151350888028	5.22691636866235	5.84089709160341	-0.45756048925993	2.39351419982605	-2.84142733785409	-2.20384941060952	4.42245057785822	-2.09829225021067	-1.2739540136096	1.85437570244572	8.93083316136348	3.05197469909616	8.80653501810615	5.2345214059278	3.24649184909714	3.39903578630909	6.08582187664228	2.95571789508843	6.28946519524903	0.189042160705452	10.4867267150777	75.5	0	2
72	4.00184800422499	1.94686970353857	3.84570056491777	1	2.88708249705276	2.50107724863058	6.10893937637924	1.92312356104512	6.46383778868644	5.91317378499077	3.7571100789862	4.03856768529023	3.7411985919104	2.77090213775659	1.71345697012763	1	2.16413707805217	6.92060003869255	4.77764574408273	7	4.59884668266021	5.89659443399764	4.96206423043774	6.82862533213218	9.63971219976036	10.7522178034953	2.62054261849273	1.18213968291014	-5.22326386168835	1.98620805004894	6.15503366523816	10.34436723332	3.85063646526651	-1.05255382801066	-4.44458733967442	-0.770246827230999	8.92737241254404	-2.65136660436843	6.91094640913321	1.04698941856168	1.99781112546823	6.51675017151549	2.17509276914354	13.5973044269024	8.61017646917543	2.96433829518187	73.25	0	2
73	3.97932532857232	4.93984817959109	5.43541883685331	3.85884573810546	6.88184314582148	3.66239234942315	6.27357234510373	2.91852285962615	3.4211219383637	5.67580762342363	1.28575263568912	1.24511780285965	1.68875612861709	2.54424589791657	1	4.08103006791249	2.6702715386224	1.97947184989347	5.52634849661586	2.26961015168717	5.0570680255841	5.79117246733661	7	4.35241235194663	15.8102918553298	8.37880217326893	4.96247807351149	-2.22172496738392	0.349299258799313	-4.64458321907123	9.72467052412006	4.66907231714141	-5.29432842340271	-1.91511217025462	1.08371758780137	5.48966490050565	7.02159256809291	-2.45097558804571	6.55146039804352	10.1773560365852	1.31106507680732	6.71947732478761	-2.12277066444545	16.6890410117872	3.16981406940321	9.28696592794102	65	0	2
74	1.61129543670393	5.92604898397634	2.75341252448293	3.24931124422574	6.34324659726922	5.42368654342581	5.40653388522091	1.6255688779725	6.63599827419568	5.61505912215756	5.88959275101244	3.87926158881829	6.85054644441894	1.13149262871818	3.24535711998096	3.72700638274986	5.36425426730546	1.53772084219174	5.12382136617845	3.26346011906187	1	4.44489966834282	4.52053945959455	0.968188942957808	13.5148365834612	10.3860532934175	5.04980685375715	-2.88374147334421	-0.416568891155102	0.120384006589625	3.94934345210775	10.6411395952505	1.74301950401503	-0.25379330665197	1.92234982908914	9.58237256025589	-1.16225644186662	9.10396949778815	8.33892475142954	7.2553225211934	0.441258286482573	7.60400645091504	0.82354401892792	15.2597141118409	1.87997286136469	8.4448146347939	61.75	0	2
75	3.39208257232068	2.18641340849586	4.70071096763681	2.44712060861078	2.75647242145677	3.5378185955517	6.07112564189596	1	6.60984690659189	4.02454020131537	3.58703859767986	5.49442241334389	4.85693417103975	6.18221418684135	1.67049543438803	1.77889627818971	4.27611334499348	7	4.81748261309392	6.81091468632112	5.04323396083971	5.58704324333787	4.22805830089053	7.81905988227683	10.4442901493113	10.3435464678661	2.55381335447322	1.31137999456129	-6.17944318904422	1.46445087513497	6.7205272906251	10.6847292351538	0.0772367171574863	0.718665031333109	3.52105741786873	7.16964061386812	9.12549706127214	-3.23968824655348	6.21422081541751	0.656536241446807	3.62654361845513	-6.02047305239194	7.47038004712629	8.62772784802057	8.14481514345019	2.1821665181975	78.5	0	2
76	1.46164358040869	6.13508250432542	5.62925608573913	6.16165108316979	1.86071310783898	2.08371273822327	6.1428329449309	5.93596301064279	5.80559702930968	1	3.71419523460857	4.7794420080162	4.98545191723335	5.43665060356923	6.21005001194386	1	5.40846257584185	6.30632986732496	6.35221120313779	2.67362257128439	1.90554509489332	4.58830819403595	6.75814735958803	0.834111134565977	14.2738871307932	2.39307894504028	4.88316880918449	2.07086687797093	-0.660536921453664	1.97213068254208	10.1198072354787	5.41188536059264	-3.83879682691859	1.94688734247786	1.8762497885018	-1.74149939919266	6.43442909257329	-1.66577225132677	0.878219918552921	5.39346791276069	-1.46473514500317	0.139091310456522	-0.127016017160043	12.9744411477254	10.3318582783998	4.87314940935133	69.25	0	2
77	4.49291664237604	3.59338686572968	1.57955561869207	3.56827309137741	6.58796440856714	5.38884919105288	1.45026780664092	4.95839574010741	3.00379471849508	2.07983852676432	5.58274236135287	4.58609530261591	4.76136842997591	5.75304501191424	3.65636676879461	3.27253727740236	4.14978567612302	2.27655611931493	2.80336991318477	1	5.03352473194936	6.05605444703521	7	6.24011989329132	6.42238377614286	4.75726516679849	-0.901102781479609	2.32388577473717	-1.46405080532563	-0.401528596408296	4.4577408877627	3.88956060490141	1.91178923820402	1.52322058899131	4.26695360842324	1.30518468475058	5.24445394660006	2.71503371473871	6.45623427095706	4.42589605945675	1.61387844323713	4.05866822146392	0.660297201018103	8.48813567092356	4.32825152249764	3.37604872769392	86	0	2
78	4.7667559911083	5.3205744181919	4.75087355866916	2.94992794574971	6.32368293687471	4.20773618825663	4.20025301243364	5.70017531487229	2.04026130956791	3.16325703713737	2.27337244669995	6.82438183395468	2.98749553663368	3.07033860143177	1.7923240156061	2.56204303404624	6.60671052163305	5.76688344805409	1	6.99858147653666	1.61340291211874	5.14184227270788	6.19010544832927	3.2087279884902	15.4166469421324	9.39977713122555	4.48918025396473	-0.469954046786225	-2.47154299261968	6.35419566357661	3.94255906359959	9.58159179124829	3.56041273246609	-1.45995833553742	-0.687857680744549	-0.709487416587904	3.04629250115249	1.66712064529669	5.68137736890778	4.38124262499297	0.990411437973632	-0.696166933517635	8.81937157308685	13.3271991239527	6.12590819386367	5.59253089385236	77.75	0	2
79	5.55514460634566	3.92838221649121	3.99565941375149	4.86710090584063	6.96057634505681	1	4.66223954923981	3.13951786245419	2.15592777429557	1.97591905569986	4.00008693003124	3.60639522430107	3.70514726127707	1	2.36363337754656	2.00109615238935	2.25299783923275	6.33881494351845	2.01872363467145	6.47924759418895	5.69213589944578	5.76245026748765	6.10412156168961	3.62409570386236	17.9269213600884	11.0596817638833	-0.164477845196339	-0.080119325441969	3.09235261622774	0.865335164803467	1.96663974773334	1.9948209487919	-3.86582034782623	-3.10154417366733	1.8691366546989	0.0523345297896767	7.70065090082236	-2.59317939744097	8.21266459948887	6.97410463897176	8.91479435363363	2.27161379995383	2.99858869956542	5.17593337479958	5.53571536699993	5.94564790575185	93.5	0	2
80	6.23100910080137	3.34969015805175	1	4.92448939387701	2.20778372084694	3.60555636908093	2.35672405094718	4.99689922068333	1.05437383974807	5.75601697372319	3.96838599904074	3.91893342792112	4.1789805031765	1.77440369012662	6.01478779750679	2.52801540276043	4.96157327529666	1.95200979514996	4.02506366199193	7	6.7502558357739	3.53509873116595	4.13552011036959	2.48758825200949	-1.36766119024276	3.70203391238094	0.991409467022541	14.1851743801464	0.048682280965316	4.94479451422783	2.94371486951245	8.42448936464242	8.00113400204495	-0.0892985119908554	0.10255844286806	-0.312217039171445	3.37491855332372	9.82498229737087	3.38767511763614	5.98543297174383	0.382499185016433	5.6203217190543	3.71788425805689	11.969218191736	-0.077838577040176	9.84099303934733	62.25	0	2
81	5.41802509533104	4.78456328550415	1.92718950759167	4.6495037295093	6.94968771024488	3.20993486695954	3.02489033429289	2.72215413750798	4.8215963972509	1.38850238564422	1.30200403131189	3.40610409825464	1	5.52113524783544	3.62587323155387	2.15140229673058	4.20167589080956	3.31923420131835	5.08598717966326	2.09054573920004	1	5.31875678353063	5.00844817812563	6.26330035202746	5.832947788626	6.85088047226705	1.35352016676866	1.28270446114963	4.51924392493555	-1.76623521341197	5.04091006717073	4.43121816621846	-3.85144587654809	1.40114654364952	-1.35945491057408	-3.14397258260832	-0.359192964087973	2.50213638650667	8.46906757748292	6.31681506515873	3.76206729259903	1.99337487817413	-0.257704164985868	7.3133218038067	12.9877944353781	4.89307908513912	93	0	2
82	3.85811016934501	4.43881117611591	2.60298443240839	3.53223943252505	7	7	5.86064582989866	2.17352924503195	1.20458962758173	4.6852369116035	2.44590795736034	1.2442403533693	2.36264151249202	6.69405411961258	5.77168570237972	2.06906150133628	6.01312822768557	2.5733430872817	4.69359676936371	1.8445937968107	2.83075888906857	1.71340478262558	6.58834900817296	0.176058236856184	15.4478844063114	11.3008184848976	-1.47020271779398	-8.12346077870985	-1.54251076821193	1.40508331622254	7.32100559758277	7.13481677947458	-1.54961272807315	0.713841231334601	0.105081359471474	7.7478076613757	8.88835760634127	-0.652626948836048	5.39229551148869	6.50389623052745	2.43272439430657	2.45705460936663	1.60015088987522	9.16023983197753	5.92643083255808	12.1694080205962	70.75	0	2
83	2.22127533679433	2.58786715887005	2.60012298493661	1.25485345405928	6.84324277590288	6.02627164390127	5.44205848881568	4.89589247037503	1	3.96210596514386	1.7061443006637	3.19370085954709	2.57774704329408	1.91560865907607	3.76919750343542	1.3410357665448	3.78076609297988	5.15986453113891	2.06895108299428	4.06461989750866	6.53734877454519	4.60413559130074	6.18738382773497	1.52882024244029	13.847173604545	10.9195093833108	1.33235014913227	-5.32142790627408	-3.1383543003866	0.442114001846638	-7.54115191075453	6.63842606586325	2.75397604356215	3.85507684622679	1.26795274844327	7.91437609340324	8.37725011153341	-2.58957344074715	3.12443393946554	9.52973284667214	0.794161595723092	2.03866177677421	1.38301257617273	12.1244568168401	1.21836489097814	9.89503381179462	69.5	0	2
84	3.5409965068602	4.50646540785563	2.2512091952336	3.69360130507557	7	4.89784364446635	2.49193729161201	1.78331739650449	2.43078943610151	4.18452067299552	2.23546763145561	4.31154285556246	6.73351924736454	4.96075400285085	2.87362417399421	1.3430050727151	6.00897281693656	3.9005524805147	3.93912675186093	5.71899106486921	5.77203162101511	6.07181278256175	6.54971335557048	-0.166365421299768	15.1453343874096	11.7997101257749	-1.20446396703204	-8.23275095886312	7.26929303384017	-2.11372477083987	3.71714218636001	10.2247075915047	4.23253534901795	0.0790907907516553	4.59902213505812	7.71769138030467	1.56110945990361	-3.83589466428636	7.49579260281359	4.15383723848207	3.86366214902765	5.41140259783334	2.70427774211979	14.3852596029831	7.45162158151636	2.36427861743508	77.25	0	2
85	4.26496395242834	5.81507171528517	5.29149474482155	4.89579691487462	4.71667103526684	2.55133560299928	5.60556475609324	5.87125624968445	4.52158807930907	6.70184524797679	4.35396075431608	4.06844750266525	4.7320876091016	6.46518865626201	7	1.69860191672562	5.64013178523683	1.1054107739831	4.26160242473148	1.04815367830304	6.38485539912745	6.42281278541402	6.32407280703969	1.91954818518973	0.132201527899398	-5.2710648978275	0.0279970686447386	7.00225909577387	6.60769348149309	6.89299326186271	9.67449458856325	4.7692181888779	-2.6422374887718	2.66704508079152	5.07032851481371	5.13466881561335	3.50475944186474	6.13688955225223	3.87980152878153	4.4869035873553	1.92537805123042	2.05302483388473	0.374251596560018	4.29988558387294	11.4819025013202	4.92839051531404	91	0	2
86	3.31190522367339	4.49691318717814	1.84190708019383	2.76123797602766	4.59677218645873	1.29537639508239	1.993348749884	1.93095506181633	2.43273641034814	2.8422788962384	2.46680927976851	2.88915435837083	1.73223707375946	3.85167603931723	4.8629000442644	5.99007439447395	1.74691585054656	4.98717001775426	2.07854740034204	5.17091232685234	4.97791331593785	6.33418827662221	6.76277640325507	6.81207148491296	11.9703786069511	8.67368306123046	2.80301116873201	-0.473083628924312	-1.50661280092483	-0.889928057298978	-5.53234726706103	7.6424417820286	-3.99324410156703	2.55652972497019	2.40491127289244	7.8568219948502	2.12587618277138	2.33609667887132	8.4394148878449	4.5613573829885	-0.95485215426425	0.808628616019413	2.24795925298958	10.6671352276273	2.66555499294463	11.0932735683167	85.75	0	2
87	4.24968642177983	3.40221338805804	1.25629499294732	4.06759255843684	6.93393144776802	2.12673416083606	6.54764784874244	1.910683865182	1.4918698722059	3.61720309539197	2.69798247711454	5.58616316829791	3.61362127482569	2.40852775352799	4.92778886540729	2.52416240968777	5.09904048240316	3.93871916516934	3.53897749690982	2.84228658825832	6.34689329089908	6.11642891499337	3.23169446761895	0.554061537163417	14.4662070517632	12.0707582016055	-2.16666815869416	-6.96255251512953	0.970692023250457	3.78810316398222	-8.37663031511763	3.74494624748526	6.14500106767711	1.19771170506904	0.334955995198615	-2.3304948563094	11.2052008135405	1.77794506207039	6.47360148266514	5.91421813554665	-0.691469405503065	3.27242397084792	3.08047648807208	11.5330026073853	2.53130703075501	2.95940661188983	75.5	0	2
88	3.93773651450642	7	3.70125716644033	2.42790884336231	6.9018145569429	3.14034762197595	3.98928220048189	1.86393105968218	2.4330664649889	1.69747410207095	3.53190522486261	4.31928540971122	2.57704462811855	5.0222668968477	5.23911003612763	2.55475461564045	2.96670325906599	1.10723410842354	4.84757365857482	4.4729210316442	7	5.10580829595922	7	0.954524193242805	15.1198554580951	10.6634038870671	0.00535369981618605	-8.96692043836579	2.08673616910155	-0.536047908269383	-1.2066371953994	2.43271400381077	6.60683460920113	-2.67283824621268	2.92991271534818	7.61123376555644	2.90803381586263	2.77739017145144	11.6847354292907	-2.90600182830009	2.44679456533868	0.428597173968478	4.20702281867688	4.46637383761986	4.44486823250284	11.3988706937177	90.25	0	2
89	5.359961398371	5.64702723189629	5.54759842405956	4.14749743271322	7	3.79217715348907	4.20879540110904	5.84042535873094	3.44687500677389	4.70602640475752	4.88017402664784	1.09641937022288	6.31918236622295	4.53190696981925	3.18223447174853	4.8889384372222	3.92390021715428	1.17481147638079	6.57860721907349	4.47580110635905	6.40914361667742	3.1835505269851	7	5.22201496863568	15.7688799827677	10.350922299491	4.34778237528527	-3.01288267492325	1.65206690705831	-1.63100993920643	-4.10171958718139	6.63999155667262	-4.58120461786938	3.77768807645289	1.91603871983331	-1.49620973528912	4.22435251708802	0.990255894685028	5.38459016758312	8.78009231152964	7.35815257502861	0.118891507742304	-0.929969809524499	14.8849662460465	3.93873800509662	3.17846850622427	79	0	2
90	1.11405950952779	5.50676381137326	5.10482764119301	4.87623527037596	5.48889351789427	6.53812193774841	1.0983618388933	6.3458360431737	7	1.75315843656179	5.31903343619546	4.84342040388817	4.64990506707197	2.86361373088733	5.13740886463415	2.41059048939275	6.06333915559327	6.69006455137368	5.57022548671022	1.84085846434887	2.71967319497637	5.76931685413215	1	0.755052704155402	0.0934933818538153	-5.70939647013742	-0.716412705380027	4.92180459074122	-2.92908771660214	8.50508033168066	8.6170350444444	1.93673650772244	0.383666928397989	1.60989403149414	4.14161898238248	-2.64930745136995	8.00743899154123	0.457064735980794	7.26655219355583	1.91577932313143	2.41185276130622	4.52333701358539	8.24526137802568	12.3658546775239	11.3263316394019	3.93027588159498	93.75	0	2
91	4.64339039488752	2.1758011316805	3.07845463400335	5.0665414690894	1.85343489748127	2.37363967675017	4.20389021790696	4.56083854243727	2.83787312511945	4.21856614592322	2.2609033485834	7	5.17230672674537	1.47324501086012	4.43279068198968	2.77298862721894	6.9085082643062	1.63531392602729	3.49659096902795	5.44800406905503	7	6.46290848168001	6.98604403346133	2.47072738340483	-1.65742373088096	4.82553218006908	1.40875837732085	13.6083339420893	-1.22691075359526	3.0590518106029	3.73552676497103	5.47308836479837	-2.80538595062028	-1.31042368045174	2.10216204835141	9.90797780726041	1.51983760614261	2.32682895085584	4.37430915794696	-2.6506466056172	5.63205225459462	2.27035770634946	-2.60088763726356	12.7361143921943	-2.27441435987381	3.76339367843673	74.5	0	2
92	6.61886670468934	5.13120850545088	3.62575073659354	5.19639634024573	6.5864561268858	4.60305121106381	1.15737126691057	2.75035781392186	3.64358212256229	2.12086236237554	2.00816236810791	4.27936644556563	1.43067873888876	2.68716805067349	5.63519720676333	1.69605875986657	3.03149474274265	6.88638734217122	4.60717225718054	1.19117976195636	4.16738412189754	6.39822790006789	5.31671422416268	6.14125834475528	6.01579431555434	6.23602962656302	0.416632076535839	2.03293266687191	0.867967471785351	3.56224689316837	2.70666218882635	4.38832497830257	-4.6031508729193	-6.14906692515563	-0.122708695318108	-2.33361706806543	8.99038001888411	1.9695214934243	8.87281556573574	8.19037899449512	5.39674168380255	6.41397363451438	-1.48265991030629	7.51592139461503	8.55138493959635	5.71405239093144	82.25	0	2
93	3.87948895409025	4.70009381209227	6.40567818941637	6.28312050174697	1	2.86863090793603	2.83118788956271	1.2004057346447	4.20178141383375	6.00329666959024	6.24928221916497	1.58829552077758	4.28777879178736	4.63897037204394	1.08341343163748	3.76012939159845	5.77102304990538	6.64241845951697	6.07103889274127	4.6161412851324	7	6.68631698597203	2.19621938242404	4.54223522694913	10.7315797813283	4.37688101392557	3.90727067945639	2.03193124523802	2.19318047277419	1.24385806149562	-3.62835789140607	5.75164845023684	5.3771069829441	0.217321782754754	-2.24372642774482	-5.39762356764409	10.83921671121	11.0706247687839	6.1893277407751	-0.206650887040497	3.51899143623191	6.86050873902567	-1.54452076379331	9.5200061370761	5.07039464861067	0.173179099153791	55	0	2
94	3.06128182223302	5.79218698199843	6.3990595156213	6.78121177397658	1.68711191770734	2.80058674486522	3.55279154881485	1	1.81502326218568	5.83033014885418	6.30091644098284	4.49786756321216	4.17161366476875	3.85095602572802	3.16415931989279	3.44413521293251	5.30350011162568	6.97818867677396	6.0591307413459	2.59811233604663	6.6506872153544	3.15856968794078	2.74531440500291	2.98486344146641	10.5068744968566	3.60318243732341	3.78151716860555	2.44081361801533	1.25684444014285	0.90673967059648	-4.07271278208021	3.5383271942491	5.35948472330407	1.48857859059393	-1.73141420152778	-3.68899468904116	9.79856739441761	11.5448871407993	2.89269341004546	2.28833447748282	3.51835815971291	5.70341533578093	1.96623721595189	9.20727193562561	5.0228521734072	1.05952855438161	67.75	0	2
95	7	5.829357588279	1	3.9779910914581	5.56573737544861	4.14074019862745	5.48511048482015	2.35912446424697	1.96910582259095	4.68425983494765	2.21937644351411	1	3.35074396728088	5.16086944485887	4.59693378112501	5.91943303019147	6.18528055470863	3.69294817302553	1.3287883420988	3.94273470988851	6.99571273367932	1.50303903927767	5.61172848842402	4.18706138905597	5.17651317746351	-7.32151781662849	1.97823782518386	8.20031398496438	2.61537882592013	6.48859198420664	5.7982115477619	7.64973572280911	2.90079486689964	3.82817915712175	3.55421576023747	4.53912467655121	0.35351251042385	2.70632355613346	7.68495842658893	3.32462458460915	1.25669711739123	-0.163551885777109	3.21508645263103	13.5192677222463	6.33836342441319	5.50460617285985	100	1	2
96	2.81684701211653	5.74349135098348	2.29450781933322	5.50408371024519	2.01706282090491	1.53338872831568	6.44544487537143	2.06567638164028	1.39248314609077	1.99074570635345	1.8422751916972	7	4.40583824059054	1.766506160209	3.77672740709876	2.21240209197384	2.56055545238778	1	1	6.69230928322794	5.26639894454494	6.42668469638085	5.68431700931404	7.19094046135955	5.18868718353795	-11.4220966340389	4.05870939251429	14.8083874151156	-2.14200381499521	2.08612509893128	1.36133126028178	1.62785256198821	6.91429309415756	0.265354342205513	2.02539777753363	-1.81118235433642	4.97439021007741	-1.61318325096532	1.5505305405371	-0.492226679471747	9.22254620776691	5.92083258407167	7.00075900363116	4.91871819350738	-2.46701263758128	6.28786669941508	102.75	1	2
97	2.1781300851508	6.57907693436988	6.05508841761337	3.35966735024622	1.64209157870468	4.30552112651248	7	1.79996541420363	3.00683946304331	6.23437863506222	1	4.02685296119892	2.73503295870819	4.77324437072622	6.93321885911574	2.36073992941439	2.68077681269717	4.49390920948631	6.66478000971688	6.56758354595866	5.17698805713822	1.05891396047297	5.40822650402388	11.6658620579085	5.68895534151706	-2.1150918174442	-2.62134098587608	-0.0667317579273128	-0.298537248288393	-4.23025806287233	1.7327743970621	2.37793144371964	5.50480544324099	-2.05469249435475	2.87586229489732	5.62026558547588	8.96114604859032	-1.54901327291326	6.41655208553811	-1.96232874148458	-0.188655163663199	4.91422957307671	-3.36833457632872	9.75211736017187	8.99593490327512	5.98540822045141	80.5	1	2
98	2.16263943690892	2.1282749043945	1.32747843967135	7	2.34617018572842	1	4.83232981553376	5.95972794227417	6.1821953494621	1.9481353123304	3.96657417004191	7	3.76247971729988	3.21972668862093	6.36694626676879	2.87830465906622	2.30161162342122	6.86650957191299	6.93244904531199	6.5913858417529	7	1.27789966897543	5.09603913217483	2.40505919568826	7.07767890818883	5.2396155984549	-1.17632358735418	6.50637303917834	4.07007215262647	6.49313684964924	3.11293789197232	4.23047930871628	4.79462672721545	4.27367598535154	1.29547173108834	-3.75432266024708	8.05649227830127	0.531174721812266	3.14644710821879	-3.95517200630787	6.87817193819236	0.943285181990087	3.62056752538886	8.78336419666527	-1.15084684511239	5.05201248947985	89.25	1	2
99	7	2.83230181672416	1	2.69542740335295	6.95509487243562	2.51373822151101	1	2.02229582546481	4.13390419906794	2.35466700566037	3.43251375407546	3.77358550849427	5.41010043249479	5.38949934915749	7	2.61076196295253	2.89790059895312	2.16103523921554	1.00608608949008	7	2.12308377828372	6.14985298484988	3.33432552729919	3.78102596203879	2.08539540410995	-9.16098662716456	2.09059688342417	14.0531558218587	-0.949219199436904	2.42990310880872	5.71221241361127	8.10915540024133	1.46398726596843	0.467052761825692	3.29306013580994	9.981843820503	3.63580168361106	8.69345688143085	7.01100473862922	5.59806197102458	1.24555166028962	-2.98785480687371	4.41432744551821	5.23935928403655	1.92604065090419	8.44937341519989	101	1	2
100	3.02243712463225	1	2.24271697122101	3.32224891557683	1	7	5.08816792796233	1.66679480683394	3.38010975712456	6.23323911133162	2.83349345630201	1.18823393538419	6.81077677312317	5.57513239244483	3.68428473638406	5.76883133378145	1.62910153457157	7	4.03251157391819	1	7	6.68136379013879	6.99487429878088	4.20574154447429	2.56457307723751	1.16040764038405	-1.96577259189266	4.95424171829649	-0.835676096778761	3.27011400520143	3.42748545496732	3.65418520042651	-7.42916612020485	0.752481684846884	2.31153717600524	5.20327911047813	1.40313851253852	-1.80003975910279	5.93982617956008	5.66749344042631	1.42975739839127	2.34190774230038	2.23674424532105	7.71723325735653	-1.5447178514034	4.32819825793736	103.75	1	2
101	1.00249413666776	5.99407245685901	2.98569717645474	5.7433526672319	2.27905144498864	1	2.36910793094744	6.80437507635887	2.99263682852804	1.90088277382367	1	4.78081194295587	2.72197822163721	5.25647701512034	2.82348184909134	2.30386941126212	7	5.37203742109124	6.37102736802691	4.09625484672438	1	7	6.50547897185863	5.95280493784129	4.31249722767739	3.56601861767386	-2.70212220676704	4.67277794565329	1.08154541324324	4.5661007851454	2.76220083251991	4.37933947460098	7.8798976859608	3.13790060405241	2.12319631891617	8.68325193031629	8.20347515825293	2.15038487128551	-0.18233740946219	2.55047477374223	2.20983281732005	4.80203615960644	2.42391641015319	7.98082630651849	-1.78243571008258	6.47214666039817	95.5	1	2
102	3.01055052535841	1.05085792252472	1.68481477306071	3.03618971398459	2.32148976701092	1.52246921710927	5.40386594275834	3.32552089420445	1.48933923302965	3.22951292550236	3.81671742496099	7	5.97164115546119	4.71146238871175	3.97937947103538	5.73771518856425	1.40695836503172	6.62250100300491	5.59505172724342	1	7	1.86082565832064	4.36632424462764	4.20465052339152	3.11289947268341	1.24384938662424	-2.44478292611588	3.45463238146187	1.88296262527824	4.94679420816827	3.77025671477878	4.45519476620299	4.51832359759575	2.22169288008605	5.45739257514814	2.16949572030998	-0.443376462483497	-1.3561906768823	7.47543185301633	0.280967572567085	1.64050488966823	1.71039199806162	-4.36483243382722	6.26092551294186	3.35055125166528	5.64374029632609	91.25	1	2
103	2.82805848408802	5.37822034470059	1.19808455782474	4.65349398319147	2.25509105970471	2.00774165344562	5.57388037316114	6.69594377179126	6.82981865856588	6.23075640983469	5.44570334072543	3.12777913121731	6.73116132132234	1.21242782922684	6.09947094971539	1.90163447370298	3.45389108977859	2.11522162392535	5.00123565861972	3.00233687807507	5.97458577663411	5.4040189295703	4.47243648499224	6.5652757098647	-0.186986795502241	5.11289211856246	-1.84985510535328	4.08024741209264	0.258253418253163	1.06656535889332	3.75899309190842	9.17590965767621	4.19643679216629	0.0633130673431967	1.21260105296381	10.38585750102	-1.18172070807716	10.1191858912118	7.1838532448454	1.04118392765681	1.11904382764382	7.63095562919475	2.81331821246173	14.0780768916901	2.99469443521551	8.8073687554282	103	1	2
104	2.83465099331759	3.74412195815505	1	6.60340679734615	2.43170312698009	3.91241229242653	6.86588695150577	5.27672974076437	1.44198008185356	3.3045714005925	6.85063421460688	3.25793935521786	1.86310602952421	4.67806109018317	6.56807207813447	1.0127063110313	4.13553226413596	5.96448980117646	2.01627104962259	7	4.91666557054758	4.66657251208944	6.22215969380396	5.49709198262105	7.3042479261176	-7.92493815168681	5.80203482226241	13.1483327784273	-4.19147869308477	3.00704799155487	2.97754949057002	7.30219739193468	1.45141819089529	-3.49052034462532	3.80914936315819	7.60504522386142	2.99033785537114	-1.93603813179648	0.0958049611076534	3.81953548868514	2.25341394689137	-3.80982460013787	-0.279642343561427	9.26529811741209	-0.253163807666899	5.55936011434934	88.75	1	2
105	5.24195881735452	7	1.05025291518227	6.38592372538657	2.17449152241881	1.61597113904447	5.34345150424653	6.49103935962669	2.68588336181517	2.79525793657792	1.25936060631666	4.23148374395634	4.05806307699936	4.31359340617129	6.05878046457633	2.71072520104838	4.31263479913707	3.74630084926192	6.98234960766102	2.02085375997949	5.52490402617768	6.56167305829456	6.18924612225922	5.68024648356711	3.19500128555008	4.5321933759372	-3.04331623038687	5.08134369560898	1.85058644827522	1.21652340164716	9.18336404434961	6.67833098351906	6.20977584236018	2.02488628222502	1.40127140844053	-1.97358745436845	-0.356524271413575	7.64325717228962	11.6830798831191	7.98206484683306	0.735700383346123	0.781515311263416	-0.225391880218314	2.51055207371045	5.36036565594926	6.01922386630287	100.5	1	2
106	1.81501695075338	5.77871105803764	1.14046241409811	7	3.04159343783076	1.16210684994873	1	4.68294256931447	1.7395895560354	4.3078301769971	6.67526918277382	3.29735753194085	5.52763168186929	3.64027173155369	2.60844386769427	4.25284259358035	2.73498382578672	5.57790333530187	5.9918207642291	4.44876063791212	6.93452832604685	6.39802702365905	4.66016308823302	5.45114385050665	4.91939285264441	4.49588116201557	-0.991036143678643	5.88458307755563	1.77038338700003	0.114039196322886	6.95266033204956	5.06603125246699	5.1220698181715	2.64711396641682	-0.675380393404404	7.12159431051872	10.8695851838566	8.32362754958023	1.68953373457378	2.96747217734186	1.11364046965781	4.85704834458533	2.24353381697359	2.98195130993425	4.4243472908848	1.77743175102664	99.25	1	2
107	2.25683888190909	6.36965123403517	2.31924185284388	5.00075038776369	3.67967426126326	2.86151426496281	2.50056627567178	6.52243946447148	3.63570522209199	4.22407750098595	1.50154571446316	5.73268869524628	3.75954015571469	3.54160343708883	3.38522678689902	2.97911052116303	2.52810137773578	4.28285821329212	2.29477045484615	4.03888350423163	6.65491760464713	5.95816904249391	7	6.26991899872319	3.04893749835991	4.46200890331181	-1.5062079230579	6.55772961826428	2.9190303364544	-3.05851190863335	9.31741938247076	5.86106675466299	1.17470403674002	5.66111443926761	1.6237819294172	5.68996128401309	3.47780578336724	3.03786056659791	3.46912963816824	4.48633698385136	1.67104025892611	1.61786412120203	4.18329156810455	3.65996039035773	7.89911919936143	4.52272574344563	99	1	2
108	1	4.44933724764832	3.53424450566829	7	3.43173485104425	6.1362870465323	5.46863789319138	3.08210986466956	1	3.69615246682875	3.59051769981225	6.41460612873337	5.02316975076451	3.44554004207445	6.34753238706022	3.63846968327554	2.34426043522761	7	5.44387758425414	5.75249569329531	3.48071862922856	5.47525087712643	6.91588701080603	5.05777834375727	2.81481545094932	2.95380843151409	-3.38174431274745	2.59159661192124	11.7182063466579	3.5708722255251	4.82394651395509	5.32854157424809	4.64765377189002	-0.364293647630904	0.675209243011259	8.85989667676045	-0.87243776335891	1.91670457691283	3.95421395763073	-0.484553966975745	1.88983218980107	-0.617412799757976	-1.49163438998968	7.5523345972972	3.61083985290878	4.95364716113338	78.75	1	2
109	4.48322844402072	6.37751584067974	1	7	2.75835821736351	5.10407878780991	5.44015967932683	6.88032976732858	6.09807423771121	2.75033457785517	1.34712276597875	3.38900209993705	4.16113548422771	3.6552386130627	6.95170395159832	7	4.2492119605985	3.42456831659591	1.51491275775674	1.68099981652098	5.74083463523922	6.60935402661609	5.77435743394929	6.40560151301289	3.03991144145202	4.486905300437	-1.49453444792994	4.13904449404002	-2.60810245501481	1.64988547873016	-2.60473268638085	6.56812277403509	7.34405458517261	2.05237488092778	3.33759027434366	4.09385147209231	-0.710871623188659	2.04273179999637	-0.549928713559426	5.35184261394105	1.73768859579197	1.5758044771198	0.00979912876651738	8.84927580866348	5.13620844349916	12.4011202226999	97.5	1	2
110	4.65658899590758	6.54676348912519	1	6.43372670996463	2.4368647763031	1.98000727306498	2.36935402231523	6.46619474070257	3.11728395520054	3.4653855500235	2.04979201140149	4.31381775845688	7	5.17500674201223	5.21783375948449	5.15589882559312	4.03787026193145	1.6290215168906	7	2.99698221388913	6.15860610419388	6.88386525709841	5.46147598864193	6.15747581422278	3.49022838232015	3.88016739537117	-2.7901581727758	4.7077823170637	1.04136047231818	0.509938571340278	8.45711961725354	7.94152424033567	7.22695186425695	0.932726900494351	1.7281538685415	-1.69120645560694	5.76300385464599	1.50587555571497	11.6579072595897	4.28783545578199	3.93197812532203	-0.256376865834544	-0.237574204360736	1.48516408644621	12.5005099201184	5.98592251081435	88.25	1	2
111	2.22753949614208	3.77910451819143	1.28607969722359	5.77793834967722	2.81939703501068	1.49196367025334	1.33217333972363	1	2.65252016894663	4.4239836836968	4.0343140505882	3.99581627989565	4.53788268152442	4.86728547835159	2.09554984322646	4.35397872601551	1.50528097200537	5.12569566669909	4.97461611738511	2.32901104703067	5.20615980329651	7	5.16342431529943	4.51333691309082	6.07873771088224	-9.92117333410392	3.37463373740082	13.988819507996	-7.0210918667355	6.28540146469879	6.08479743004044	1.24184003036366	9.25444661423936	1.52144270116788	2.63203771755948	4.76291489213012	3.11973124685868	1.68364369849429	10.4229974478241	-3.05616463781628	1.03474687824581	-2.20871242464076	3.42748944568954	9.9458176492765	10.7084624729063	4.74799250880734	81	1	2
112	2.46113033866552	1.68092487983157	1.74178895060818	4.0409369347505	1.56654632462942	4.19259377251477	5.38577623513592	1	1	5.5736837449063	1	4.81258237731739	7	3.47612296299522	3.5221445169703	6.3931456946115	2.02459100355535	6.33195062438797	3.57857542584454	2.09027948573051	6.52973895321793	7	6.59588921490991	2.74189843663486	2.57434139941027	0.774630126457396	-1.01747805040959	4.34323433869544	10.0035017939717	3.59453881232255	-3.19141458758924	3.10431461766643	5.38206059909697	2.25385876135074	0.892455709538517	4.54212350628149	0.0496704401341457	-2.31088884778423	5.49935445265759	1.92578558760172	1.3322447954632	1.27355948593947	2.35493577091232	8.19665087333501	-1.85217175069575	4.37264726944171	87.75	1	2
113	4.07703550692162	4.404956591615	1	3.48150087929774	1	6.15722773167034	5.20730854154588	7	6.07388524104929	5.72776147485018	3.00515474256231	2.68248838150215	6.16734254503253	3.09115109224747	4.28925662467894	4.01016429625103	5.46776922687455	2.70533421407717	5.17330377360619	3.18498915082741	5.36407120256931	4.55622705419601	4.57318262388929	5.77657922060901	0.409640535445632	4.65011995273773	-2.36688681095294	4.29516521461839	9.37844512016853	0.335986583109844	5.06127206061698	6.71705248704251	3.28696113954013	-0.654759877298499	2.36179067722214	0.214231623114648	3.71463244330338	-1.4806829076297	8.38169377781371	6.58273435794836	1.17392332687166	3.63782107004888	3.08584716107073	15.8807975895222	3.25893300978329	8.96221374510755	89.5	1	2
114	1.01291637276729	4.74803999768219	4.08595616763406	6.0089803817813	1.54160370822728	3.80177927990885	6.08370225030984	6.12199283261699	4.04607495533179	1.32509206512758	3.70639824767118	1.93032780331605	1.8090903053443	6.10781346061701	3.64930809201874	2.74795661646018	1	6.67330581187888	3.65141657122344	2.68152011265564	3.02718669269342	5.13548449574889	5.6723556930281	5.71185030482497	4.31451097507455	4.06084480479427	-4.40230550267686	4.50862324916075	0.024252082771851	6.01202019362092	1.861398745012	7.06154610112038	7.53816061430606	0.33551254151549	3.35863203397765	0.148815861279763	6.56078250957815	1.99063897295134	3.29610151327083	3.21059286677387	8.05060088592945	2.67866746608013	2.2167912226553	10.8729099465525	10.7670777676968	5.50508839344642	84.25	1	2
115	3.73407712784353	2.71174212140629	2.25021706474507	7	1.56106708783563	1	1.98283111067165	3.84382109985089	2.55651933082945	4.85719855547668	1.67612242465259	1.31737848489621	6.48009132995677	2.02834493625122	2.73423459503478	2.39584149481259	1.32598160614439	1.32563994653962	5.93777728674837	7	6.40828148037808	6.42073313432605	4.19288664667682	4.36872805366747	5.28224540472061	5.79016018163333	-1.09692285601392	3.69912075542947	-2.33412732801861	-1.05171176609674	-4.86604039740248	5.51923118208595	-0.771531245161846	1.03079703644405	-2.92971584361843	4.04888472827965	11.6615171410632	4.1258131503122	8.16994306763084	2.28398000825392	1.61245827925934	5.48894223553776	-1.0423046403204	7.46255575140439	13.1320265428656	5.8429879708247	86	1	2
116	1.65577393316939	5.58749238005739	6.88025265571758	4.88783606912123	1.66631478850094	2.82134137458839	1.50466403042326	5.43636484206319	2.49614777456034	1.93369691978458	2.96398931350338	6.9818333180659	5.52216259901807	6.92375616563678	3.87464911716689	5.41043768073383	1.1041586928417	5.05321695893166	5.4024575342442	5.12090320830473	2.46019278067309	6.68563731099712	3.87795361219396	13.3310145920965	6.37759885104139	-0.85334649792786	1.69375055581359	-0.549596590254996	-0.617142241778844	0.244788771648336	5.59994833441049	7.79391219066119	6.68455150650685	-1.61156642323269	5.91169759153002	6.53623819587626	9.45450003087742	0.512461711095201	3.06466567497758	4.06958094778498	-1.78844666964893	0.419468444516998	5.65790341864322	3.51471740612971	3.33343340067055	4.33323606899529	91.75	1	2
117	1	3.73119091385247	1	5.35290733716434	1.62274440470843	6.40975559991322	5.77763753056894	4.0033770190655	1.32995012889609	1	3.71189459191104	4.36137854943559	6.08360315643082	6.28035875812302	3.05087364025866	4.11313149326496	2.88044504919176	3.9572443083569	2.79217573937018	1.4037427900622	5.47971508253234	5.99400303290151	6.32548666866157	1.29869653011795	9.21435794658015	4.0867974458151	-4.81427898017287	4.05946800311172	0.312511549107152	3.82083642725942	1.79854143371105	3.00977959060243	1.46003463436569	2.73621398218431	2.08381662018576	2.52760625830861	0.856324034488877	-0.799307718747749	6.62071224135573	-1.72751637050952	1.32374954589756	3.71893058011597	0.143435934074054	6.72819394436408	-1.67012007814559	5.8665238112844	72.5	1	2
118	1	1.9831908801089	3.77398057952861	4.32676369376164	2.08603140980789	5.09113391749694	4.73964206997615	1.4480293150044	2.72235331043216	4.67183791831722	2.50963218280203	2.58483570151393	6.50531591888369	2.4973634171198	3.30944713736174	2.80304140157629	1.16488739531126	2.55202151236276	3.50650007609412	1.61542206172279	7	5.35768125710543	7	5.18645166135643	8.24351754004513	5.97896473716031	-3.29963919073578	6.52909550240211	-2.56934754609212	0.46668835378155	3.08994950011168	8.20730445736208	0.65488946644112	-0.693276551592556	4.33518963683603	-0.852371427217956	-0.30516172568459	-0.597024918540404	9.42313295463535	4.69758087625353	6.22446697902634	4.6023300559296	-0.574256269815412	3.01382422354569	6.7098090919224	5.19394002910678	87.25	1	2
119	2.32851041762689	3.58161054541013	4.90156820637804	4.13317464955148	1	1.48005945626981	5.17689051053744	2.80025015478985	5.56809961274332	6.79276695194662	6.65204936802018	5.50628901915733	7	6.92898311882906	2.78573543470651	4.36812911720945	3.10086169967165	4.38092118107466	4.95837464384976	2.41686700141503	5.99240756082997	1	6.76738797942615	15.0278910404659	3.85146943964043	-3.27727730907888	2.47900120637655	0.714720033357867	-3.48618837739499	-0.433520584963505	3.89673613789279	11.4072135873369	9.11557208416218	-4.43892792018419	1.4203326843889	0.483878246717235	5.48964074852989	-0.744944588242963	4.18049389669667	4.23940278986563	-0.345795108033923	0.184114088555298	-1.34161887418825	3.68490763657613	-0.398966918410153	10.9594316676083	89	1	2
120	3.12630131634646	6.09943217920913	4.51260141849302	6.4486827739037	3.96945999511808	2.1950949103776	4.32659006691913	1	1.50944110397909	2.65190819032349	6.46518972573402	1.90636576345415	2.95277904902324	1	6.07565121860608	4.83338674806428	5.63624853053779	4.5701361219794	7	4.77231232284229	6.60186355541974	5.32500000820104	2.80480441385199	4.85501083299238	6.3130204905492	-10.2751167346455	1.12574770658521	11.595254179397	-0.449044972735345	6.5551128140435	3.41859745700413	4.66488771557853	0.25379865093577	-0.359596785397496	2.24483432349277	-0.960264901929724	4.82204443449899	1.57381762334739	3.38460872831268	1.01844215725895	-2.99462055589653	3.97193596210669	0.719656759979258	6.6177107732794	10.7871138237541	5.50096000108071	97.75	1	2
121	4.12151053253637	2.28440304628607	1.88424395549295	6.16163676193427	6.95690235102674	2.12437071709514	1.80574363446005	7	2.39200372507664	5.03104463801877	1	1	2.53080284252254	1.04776794313154	5.8933376679123	4.21901122647188	3.64534604981638	6.08718278566855	3.34862254193488	6.23743792750258	7	1.13432453850325	6.55296178249882	5.83270952045938	3.79158706554099	-6.29727108754726	4.94599426644101	7.29221076661311	-2.67766238644425	2.3187536284883	2.20413188260469	6.66829350161008	3.68824836999783	-3.80742148226112	-1.0632126865859	-1.01201427467365	5.86397279063123	4.42260629683159	5.08088718565893	3.28813435101627	4.29790544831242	1.70475966163578	3.84815109077113	11.4130285038349	3.73285305062103	5.94170921417324	85.5	1	2
122	2.90088548988971	5.57375334823549	3.52656775629006	4.93156855073953	3.67744006876314	2.7163050047314	7	1	4.43665904853948	2.08197953152814	2.25782950066901	4.61893013038202	3.74422218109262	5.56223365863762	3.8590764019024	1.36392197544383	3.0480204856959	7	5.88679532030546	2.3450632338854	1.05671933969406	4.61097966612255	6.47799886015317	6.57364926271134	3.22456660102969	4.16287203425865	-0.890947378099941	9.83304489943759	2.79013339428851	5.17998146799331	3.40768200405805	10.6643599442152	5.17447191905084	5.3600489716033	4.14190280423418	7.90513258925682	-3.71844371743146	0.867022241696589	7.69334893170785	8.91716324201141	1.88457652735659	1.29404153815986	4.22420330319969	8.67213211724334	6.30302481902399	4.81298986519089	97.25	1	2
123	6.90734237435569	4.07847556641876	3.36190689045474	7	5.26359230865292	1	4.75718395372895	5.54461773037994	3.44382137397206	2.64330782041279	1.53151991269371	6.43447319474997	6.03737671847117	2.79203376412456	5.28149038867072	4.51917350244206	1	4.80239615978844	3.19837061491918	2.1628589168984	3.94451213235421	4.53317260591891	5.53079724727394	4.55552601871559	2.74602552307621	6.09211791639646	-1.44704495216514	7.99806292743618	0.380862279357523	5.24303006815732	8.63250562832841	7.27163703759104	6.42545960480924	0.365700194763862	-1.00855114568825	-4.31769981108953	5.20565541107799	-0.526145890892446	5.39020724691755	4.22977319631042	8.1093312572485	2.15874546013145	1.37641929275381	10.8696587698107	-1.43398630929745	10.2023039077369	94	1	2
124	7	7	1.79276574898207	2.72355879562243	6.56586392639085	4.54103852909885	1.75968010957127	5.25735475212623	2.90499531414747	6.32286874230567	2.58411486902475	2.29453352840803	2.88840933092513	5.05311620744744	6.0491158489993	1.62351745908164	5.52398963738306	3.98446093238982	1.84293365374809	1.14499336222398	7	4.32709696197719	1.91183802788363	4.3147975896751	5.91637144924251	-7.31177456001277	1.29658057717499	8.77627654086001	3.59891086160406	6.90748839059216	3.46315603589753	7.70456906526329	2.99900420928511	5.16432050634492	0.219886562778618	3.95459824751147	3.99450603087673	0.675205161943911	7.17769345712392	3.55800357370134	0.908542628241348	2.52444783999543	1.97175488108075	13.2973303326873	1.92179467774154	7.66463843958978	85.75	1	2
125	1.21375584681271	4.19236469666397	1.22432564385459	5.9238868454803	3.24903371993766	2.49691341376096	1	1.60099055331764	3.18212349940939	5.59368644024236	3.97623868383364	4.52116608092316	4.09311243500288	7	1.75661770410989	3.98714423548977	1	5.99675370924275	3.19897956458511	2.7380995997089	5.9709170966523	5.90019187887635	5.53819092264273	5.83361651684227	6.95341021191875	-10.7753677930315	4.31604419327839	14.0563182770365	1.57725042856438	6.17599931638687	5.00402405361733	10.5981309271345	0.854963129918257	2.60719188200955	-0.58295618087193	4.02335598521719	5.17519524058393	0.482940179224457	9.49738818790874	1.73612642094268	0.148538380766246	0.963089268971589	4.2181357548577	10.0075061262853	11.5165853447879	5.49323197049181	91.5	1	2
126	2.65894119936577	2.22408982318087	1.72683946834022	6.98861766944976	1.46298362652778	5.98495792292516	5.51284906741853	6.46918943195101	5.09268968462587	1.90955568901612	1.91382301228853	4.67409147248811	4.55356479252309	4.58395262195218	1.74185916621872	2.55689796134351	7	2.02993315349272	6.3069600573521	3.33997382381393	5.41705946395341	3.15170082830124	7	1.26625833759741	5.20827659046792	6.90128133999653	-1.9796385509054	5.58848678417945	-0.301390605407249	6.61823630050262	6.2330177224162	9.1808423986523	-1.29380696076466	0.711193784776692	2.37423291845348	2.17206639441832	9.07264624060029	-1.71604126457648	0.716979526746267	8.73965468465141	-2.70471444665077	0.042041435477398	-0.18766926992846	6.12059065452844	0.422141022459418	3.0014371871777	72.25	1	2
127	6.96631842424203	6.63889666649265	2.83575511181004	5.461221327294	7	7	1.52077557903314	3.9226693622307	2.60442645255594	3.18255473946855	4.76042171916237	5.03285721047517	3.64262103342077	5.77249339344077	3.66287115364897	2.12438369523966	3.01092634426081	1	4.07565942704737	1	5.22369222984497	7	5.4467438833244	1.45590235304602	3.07040958214904	4.84054406455031	-1.66336382514362	9.15496095306713	-1.13154617645305	0.518134042259577	4.87561724336847	3.93030635653495	2.40142005352361	0.687382441323942	4.01814842402435	1.21427439746336	4.08841945664529	2.58891757713287	6.67368329804742	4.96372678901391	2.1638823201647	5.00210989908526	-0.783732016339562	9.10717988589387	6.25826312287499	3.62308345245417	90	1	2
128	1.73271955035016	6.01789803654747	1.90103298973355	5.11461589550143	4.41980754196061	2.12141778787708	5.36836643308148	1.02045654805743	3.44455742947785	4.61017608606066	1	5.67301450301467	6.66627620169592	3.24712923673877	4.02102108111331	2.46986986842904	2.18731673078013	5.98358026898186	2.31223068478837	5.27143875922451	7	6.53041874795216	7	6.4070985507169	2.58860977306532	3.65194881154959	-2.02915837892102	6.68850646029769	3.74710968308249	-2.66038947475954	6.23678024004324	4.94392743305397	0.802157215203812	5.8663211148072	3.31283923895086	4.73195221846534	3.71483264868849	2.20178434495973	3.368990860923	5.22867194636229	-1.52281940740948	-0.595204036201037	1.87633551875492	4.6018293211644	3.76300329352907	10.3718495722828	96.75	1	2
129	6.13019125572553	6.80065001942681	2.7789904129829	5.97091123719271	6.38793040043565	6.81597389716899	1	4.16514467445695	3.62159406782924	2.50025464235595	4.16138735613736	3.70111493235869	3.81512970640088	5.0676337816763	2.7057870763115	3.38108410437418	2.56445436108767	1.97996101562672	1.3669912168109	2.3652332439281	6.72963525746611	5.30980394202384	6.5737301931724	1.53209960794251	3.70404176516206	4.62459083358743	-1.67266616186948	9.40326915859318	-1.04036295402545	0.768623618605614	4.54127067438592	4.20206505481025	1.40403485229425	2.05642486654761	4.73247726799291	1.33335406924472	5.00241038673404	3.21377850098397	7.20177011697898	5.29565689094791	2.43221652948074	4.1321466583326	-1.87340314738932	9.81103761449956	4.89740520208273	4.57335734236442	85.5	1	2
130	2.43300010653305	1.2999118762006	1.54025290202559	2.66328216291776	1	4.38628217128661	3.42674112256102	1	1	5.50369934646679	1	1.24223790743416	4.75352612507664	6.95167485907767	3.08830142760444	3.0617706865817	3.01200230062943	6.59229124113405	1.40109785972249	1.32296996938672	5.95471602982736	1	4.70319499350797	4.12053285322329	3.16918521402629	-0.000307893977072538	-1.75495339915021	4.77191414908211	9.05127588149583	3.78333303693091	3.14484587601661	3.2913370517842	-6.1605457280036	2.94758459702232	0.901412613704849	4.5253435704666	4.82639214375728	7.86482999209142	7.67282068240374	5.75598136551344	1.30176631879027	3.64129497943282	2.01659778891095	7.62487887176276	-2.87629499700067	3.75263926325614	75.25	1	2
131	4.8025079786518	5.03301016341539	3.1686908042534	4.11903672047916	5.1861738054656	4.64605036500412	1.84721040067258	5.98056172373535	2.39786522176614	3.3739565074377	6.0650808411903	2.59995155728256	2.84507677671212	1	2.26919665148622	2.32533860125467	6.29421443948118	2.08994794748096	7	4.27952377753788	6.69070372747535	5.02888499126299	6.07837537502404	6.2807694429686	5.61855608667546	-9.410754604614	4.32699614415757	14.2027139953588	8.56481804878759	6.94847255129545	-3.0129710607401	7.84226576231383	9.59681766875754	4.5615489959682	1.37284490377889	5.52896369832332	3.88527400392412	9.25471106090552	5.78221131805049	1.8326955506386	-1.67516140446385	3.99927595634892	4.51884869103606	8.22483036474952	-1.85529921212915	2.96668867279128	95	1	2
132	1.1780740042522	3.46159592369376	3.55522939743198	4.27177539686813	2.63480942470603	3.64022086080431	4.89694364011615	4.43208100699526	7	2.41795931540235	1.49710967858336	5.62026188616539	1.14366355299336	4.48642367477231	3.03213373370065	1.01114331233735	5.5467098988222	3.8160733040234	5.75969841616715	4.00447015422005	6.94467707535786	6.75923206101366	5.87051697699952	8.42361232719144	5.73999136041418	5.0198843133427	-3.38091302605979	5.12145011850726	4.11642195942468	0.632286776991928	7.6812372405844	6.97734612724214	4.73244992350662	3.3731439449786	1.89739412007384	2.97263497622489	-0.232547225838301	4.77456042689903	0.442096196460859	2.7398118078271	3.23046267685121	1.49701356160242	4.20536914653476	8.88737255341807	10.6151594782308	4.32152769411212	88.75	1	2
133	3.67239091021957	4.21574326360697	1.22740923636282	4.74780870456313	2.5869321358669	6.48366321581966	1.50038056124386	4.00109635994695	7	2.82538570017178	3.02295599204999	3.66302685868205	5.209796956436	3.48295613528651	3.90349679251387	2.03275665307925	2.21785140194761	1.5831428341819	5.67421312405123	6.36283607710051	3.61068894242222	5.57102282672367	4.14745296973632	3.64026161634779	5.96860488193553	-9.92044633033095	4.99102928329772	14.7295088640897	-2.35005654315545	8.13859446300566	2.4539862025051	10.9469253531615	-0.840986741509667	1.78315684838111	4.70211540715258	9.03642681867843	12.379621303712	6.59737530751255	6.88616867045203	7.99585115385437	1.03762900337679	2.69052839168094	1.26961556273887	12.1303068592075	0.911510442757627	4.92697665738136	95.5	1	2
134	2.16474566386549	3.49547832413623	2.59943133330801	6.21309040806835	5.24935571381391	2.91616369619038	2.17021880190323	4.56372103183249	2.33989365293975	2.91045225118945	2.40409952141348	3.57721969569133	6.2732819491938	6.45512732598838	3.95630417058984	1.60865118456108	2.28036983907112	6.82792451162285	2.86716082058649	4.96878779241819	5.28757770786077	3.99584569309348	2.98305081921437	5.10533332041591	5.5746340751029	-9.37759971215599	3.30538048558363	14.8094851675902	9.62311685938589	4.63661589167332	7.25895401729592	4.30447208761799	1.81480434984242	4.33648228781344	3.53005142066235	0.527398790212784	10.096955861157	-2.03623212079655	1.66148299834668	3.81595189053264	8.42968137366907	4.03386146310323	4.76744454544922	8.06316538258367	-2.7711201842101	3.54672511960984	91.25	1	2
135	1.61289966042783	3.5666332330339	2.6656933944807	4.27543161274463	3.58016741955936	1.01224966606223	3.27560203987745	5.598449450878	1	4.31417804445259	2.69719245503744	6.71580483818034	4.03992150176358	4.95215232360776	2.85187763467316	2.87989791845231	1.4956046146973	2.3245910248105	1.8963098891037	3.17111144059177	1	7	4.4143446268382	6.01191467708918	8.4001251117018	3.73257369487801	-3.50837872269661	6.15571061940258	-2.03388575263104	3.88116492118052	5.42197095155736	2.63946039942775	-2.03685712924415	-1.29586564411039	1.04453285905738	0.642196338482188	3.58561418488041	0.813633620085785	4.1072314876509	7.70716186328876	1.75948476007275	-1.04712695751502	0.986368284311022	7.72843948052237	2.2248325075518	5.58005890895524	82	1	2
136	5.72575322483147	3.48818874923896	3.17155417563873	1.95236834811198	4.63553408541984	6.64688113874262	5.43269485667845	5.75230433978821	4.01376041976499	6.39450971292431	5.8462769133006	6.4865081222763	3.29695981626458	5.64535154096849	7	3.27237838774537	7	1	4.70012102052792	2.02009333772103	6.43381915180686	3.37222930857632	3.99756247952677	4.12896021573116	4.93523893290897	-10.3519474976388	1.08157420377296	9.66627970733068	5.5894506137828	7.31579977054832	0.563510041430731	4.77547201073282	-2.30311195762696	1.06189034122207	5.25791781015964	4.55151669379568	2.59449810974007	7.1181537129241	7.90581004779413	7.73785511998373	2.19117957096843	1.45481165030957	-0.31861439542741	5.17856511942626	1.48794910865186	4.39048846085537	82.75	1	2
137	2.62696360509362	6.49199154656694	6.37832399177323	4.45567639358463	2.11699172764405	4.09952955282383	4.61389246024814	6.50770629424535	3.51393260173044	2.61516332458027	2.8313688728119	6.69422314918781	3.98653687330394	5.37074206762999	1.61562470683913	4.95871730984811	2.95911425751885	4.57048107437527	6.2642102349594	6.63758307334102	4.17031555018215	3.86529978515312	4.96158184137213	12.2573422683238	5.1549358456098	-1.76253302489295	-1.9250768395998	-0.119750930209321	-3.03002965861683	1.64267727196487	1.37474826169102	5.92232188516741	5.80340291626445	-1.64163221418559	2.78723380321368	6.40439787294681	3.67044759594139	-2.44227001393622	9.36678657237611	-2.45425447516458	-0.31512359199999	4.79790006789138	3.21160784732572	4.43461615458319	9.52067909954962	6.04855633895437	77.5	1	2
138	3.40420128667534	4.12039372827693	2.44021736727667	5.58247120832234	4.66554533025806	1.62766745762148	2.91635474266061	6.36242722874808	1	3.87411212498561	3.65967162648374	1.36160051909235	1.06492344210956	4.58159389939597	2.99401176109034	7	2.66279241366498	3.77656071429954	1.84354771725759	6.09174887487069	4.44690566601514	1.21917292700685	3.22186181715235	4.75051253000154	5.77420299677243	-12.2078483980572	3.24927495932176	13.7280571730016	-3.76188449769888	-0.48568790145854	1.79001673038458	8.06695473980171	8.7962000020477	0.312583613289556	0.00931049945263929	-1.66165675937986	4.38981065835411	1.45267832977227	4.97573445207733	3.99782493454345	-0.77205299476193	-3.11291167338849	7.35664477547015	11.446323655015	1.45110498577829	10.6929094357275	81.25	1	2
139	3.64126793260031	7	1.23428860569717	6.75542822375716	2.9255435692109	1	6.18002918480291	6.73522818398569	1	1.47072202619775	2.75997675782208	1.34159831051346	5.86752990825405	1.64929888515921	5.03036817396952	4.40349479503636	1.1734082307447	5.80959494783194	6.31968086491517	2.90381556551041	4.67426350144332	6.24840771585176	7	5.1152863483318	1.85188082371664	4.67456291599903	-0.911728877806805	6.42456063767538	-0.658738314413323	2.45961392138546	4.16979119116548	6.10002716411613	7.84672281236019	2.8031986071557	-1.19235465538374	5.48014697793186	11.0727546364131	-4.98489666006581	-0.152205135046899	4.21151589417704	1.17502882884575	-0.049433667000959	-4.17578395672847	13.3090183178144	5.70669049738188	10.0703164548331	72	1	2
140	1	3.72048525002955	2.91514347778965	4.71541154999976	3.44480281521693	4.00911216777351	6.81484981268515	7	1.48304148645824	5.65896318330174	3.95861708816383	7	3.04972747909978	4.48191976664003	2.49081125258931	1	1	3.12062485942651	5.66606943742586	2.63561467218997	2.4402862906705	5.42916005075531	7	6.02093782542543	5.79561973470834	4.39731449853576	-4.07237541805783	5.41433837730856	6.21513943420837	3.51534679177998	2.91176291035564	6.86809687137209	0.641400242716749	1.00510481248822	3.61015142751261	8.46274831508165	5.1012141628932	4.20908597817098	-0.411247987439249	4.66009736225215	1.62442494564374	0.844135377038906	4.05564519944652	4.87735929146923	11.7006746324858	5.21090732851517	69.75	1	2
141	2.13848194113807	4.77944144523269	6.86568570016427	4.33220961423439	1.92253340779259	3.36325342500447	6.25313321212724	5.62887948737551	2.1347586424275	2.48784684451658	4.5734470026174	1.13029803059888	2.06837461696139	6.80120163905704	5.94164318211808	1.6907311046621	1.46293262036353	4.7354261032052	5.9153450415101	1.88124746597233	2.72931363737807	5.4790593438825	5.96474513411426	13.840178495095	5.85363765825595	-0.622282405113596	2.19201601117962	-1.3588733708668	6.58773581381828	0.774923107421522	5.5529697703174	0.73602076762516	6.35438805405866	6.17365426292245	1.86833223782574	6.38556733722121	8.33489453602516	1.22030252855425	3.56369562646526	1.99713185440499	-1.15669448161262	-0.554201347227713	6.15861975690612	9.75896938292671	6.74461653499546	5.48097598033318	80.5	1	2
142	6.45862448889168	6.40878059728925	1.44016934138789	5.42208011846751	6.76364929309794	2.93508100348195	3.25390370857962	1	4.23947147378968	6.47959995339464	1.5963792262541	4.57871477254057	1.01109648246095	3.04817205066707	3.2820790592087	2.10448172900944	4.65191592908346	7	3.5744282290775	6.84770934025622	5.62980592716552	3.59816559853889	7	2.89523844827055	4.70356117517945	-7.53692523669858	2.1172301290426	7.73445252984555	2.45352777486595	-0.881421767304911	-1.30698416539237	7.90068320266135	5.43669322793871	0.0253344798613709	1.5541060433395	-2.15079470773097	3.88364161534521	0.782999221966815	6.16786214137474	5.00595997586816	2.61230873567748	-0.00436664877586823	2.20339430201736	4.589352476827	0.148733875737733	6.12705334229995	91.25	1	2
143	1.41132385065897	3.83498049212963	1	5.92356143066052	1.27520841952579	5.87900798324642	5.55492850308049	2.28912214051327	1.33885038388469	2.6297465145649	1	4.84339624358083	4.2984273910539	5.77506969355659	4.57190708277537	5.87184307490869	1.24715899679003	4.84603617013376	4.15706224932981	1.13624989587715	5.76987669271699	5.91609500546958	4.68097241829486	2.13614757248355	8.79892677168856	4.82666338691651	-4.79581580776084	4.02020287314462	-0.0586809831281052	5.05505954756194	2.6669324575969	3.12155156471807	-4.01059914991754	2.89048388715942	1.67880416620115	2.16168951922568	-0.277818865165063	0.765701356150146	5.43892568277079	3.34579419936156	1.68164402932786	0.938875797948492	-2.48237309883921	6.63090170228193	-1.57016120712584	6.69697417102583	93	1	2
144	5.42772211122703	5.63429601769491	2.67007314948581	5.83248345889003	1	7	3.4171806349976	1	2.62935490491015	4.3938922154357	1.14531203815935	2.8388321623491	3.95951207831713	3.42502074193977	4.47399660498476	2.25155041052682	1.13909063298155	5.10996016910519	5.12410338277795	5.29712744527036	5.15373140368783	6.59694813207059	6.6842537602525	3.72552078938166	4.87357042443604	4.4576189018788	-3.18893026078421	5.4117215020472	-2.13450016859002	-0.654038700323633	-5.24385934012167	6.25194303600916	-4.06918969979859	2.31218412379869	1.51712472515945	7.32160265383575	3.12141284341204	1.56464211644956	1.0795072788819	4.42536830287059	0.230225770657761	0.532576379733313	2.84650740671703	2.61979022961916	-0.11558126849729	11.6575210090697	87.75	1	2
145	3.38969051171157	3.99092182691819	3.49109804447213	4.2692537195067	1	3.86842741310027	2.41590422898991	6.67280514112396	2.6702048668304	5.16763326219884	4.58847541910716	1	5.08995548078274	2.17642453063988	6.67486477455722	1.09596265123713	3.46245863360565	5.62089283280719	6.79716880586964	5.13210982435482	6.96909204292597	6.11598055156519	6.6426149919477	5.12497208569153	5.28965563304497	2.20885423155365	-1.8696972754524	3.18645709113829	11.7922904428702	-1.4723243799142	1.20833820969484	3.68049961364817	1.68239884183738	4.25052802890382	-2.38587056505999	-1.79629138089251	3.85981589386483	-1.27107721158716	5.17148976558779	6.1878238395405	7.52089921304644	0.338396571642305	-0.531756581526937	14.3226756985706	2.67357503884787	6.132873331584	101.5	1	2
146	6.08390331170595	3.69330679964332	2.85500269125571	1.57863929438125	5.90895781038482	2.37836922709494	6.42803988280896	6.67990388663775	7	4.72138588198417	6.31013150310946	5.84541817935329	2.43983073192325	1.39184981589106	6.63794560752291	3.07395778837189	5.54440326431189	1	5.70258508530298	1	5.92406313026452	6.43506613414327	7	4.20459969123122	3.47367438767469	-10.7344704538235	-0.256575815521379	8.63986216327581	8.63677302620365	-2.19357521840247	0.497131417467801	5.18472668653235	-2.09187751241158	2.41972988581856	5.15915056692117	5.58203942453601	3.22272341626335	4.68723922393553	7.0555072371536	3.06361196252256	6.75377482019348	2.27273227817935	2.99838180121511	4.26230589017321	12.2933560086019	4.25904541438843	87.25	1	2
147	3.46036095628789	5.74908688302805	1.8221034249589	4.33892597403342	3.60789829709313	5.01914291383634	4.91953559003334	1.98766978713505	3.021113764921	3.73116081278983	2.37636284981486	7	5.3892146746571	2.45938183643014	5.86904661615428	1.19569801398411	6.30102225486331	4.25392332496042	1.44590360322422	7	6.39154948110984	3.66228229306572	5.47112017417192	6.04262857144197	6.37666776211693	-10.5976720777679	4.29289975567928	13.614185732172	0.644054778575532	-0.0374016893483577	2.72111150523704	2.26586473870075	-0.383915728494361	1.59072282828063	3.91182876238377	8.16422556014306	4.63099738668503	9.08149341429819	7.49898781957608	3.98401845101754	0.447284074668667	-0.827555487220273	4.62260094022606	15.5311193826693	9.40109395548378	5.45585640573508	86	1	2
148	5.09446009949997	6.57194933854497	1.14183154392424	6.84267530500424	3.08815842625574	1.23193941693575	5.42925800523709	5.42762674611518	1.32456586973398	7	3.23356582423492	4.24622911293537	3.74295539242258	7	3.15059959896741	2.45357980913067	5.11496390504475	1.98182171978267	4.66182231973377	1.25655569894079	6.73767694944715	2.46475007855778	5.54562672386312	5.73227562656436	4.77122773674891	-8.96187574871081	6.54425442630774	14.4323544690448	-0.391840582305408	-1.58088133301597	9.54564816715357	4.86364061126887	-1.18855825208556	-0.88800574644773	0.294043177029794	-0.832118435471341	4.64637952330152	6.99798801852005	4.64136021388509	2.50450709844999	-1.41487421390269	6.47039647421874	3.29435203373415	9.83934235897824	1.57640982114862	4.10661760039362	90.75	1	2
149	4.02452765300264	4.71859754014345	1.12297190189869	6.65426828126101	3.99638326051052	1	4.62901259542674	6.14310589405417	1	3.59511819492641	3.2063538492061	1.71323956869909	1	7	3.55886387776175	6.43347200135951	2.28880811835237	1	1.54449864780304	5.88649393892266	6.56598994172395	4.58318277954112	6.95611048323652	4.97366086406437	5.4161857784173	-11.7609956762737	2.16280778145025	12.8987208693533	-2.32383371889093	-1.5943416359433	1.37493357676471	7.38184998299171	-1.03939280977043	-4.47933368268942	-0.488905149502622	-2.60924008034934	3.88921461829796	1.38588659885433	11.3683465541203	5.27246699268915	2.31192744012381	0.11403734015675	6.37584788193524	10.4955863288753	2.9743607081477	11.341575368758	91.5	1	2
150	4.81157385579125	4.26492197447631	1.41837966331666	6.79115245164452	3.10355752575432	3.84653583132756	2.53343399114843	5.37516844740297	3.15883761072491	1.78775914734738	2.77383098622368	4.75077163439114	7	2.54242974996531	3.65415674160312	2.18745881130864	4.63636313668055	5.26478429083922	2.47309112328163	3.89314446785944	1.80237615406642	3.06185516922337	6.33270855124043	5.14807386729271	6.78596579463689	-11.5657347461023	2.6921303559406	12.632540729437	-0.341966020094905	-2.05128527379969	10.9423988377243	6.5457818033787	-2.279128652345	-3.61604061205712	0.428124519777855	-1.75689323011795	5.16348708140973	3.8105281734936	5.92887155646304	9.17588548637497	3.22296810369117	0.349422720435926	-1.94532123961923	8.74604783816534	1.62820154751699	3.52744369669274	87.25	1	2
151	5.35190243403861	7	1.20382296937883	6.03156908023033	2.9462886032948	1.72474937015498	1	1.40428705793878	1.06534234404916	6.81542324586261	1.37160281470936	2.08211556063317	3.3194876198248	7	3.80451726376449	1.99924171736041	4.47914804452642	1.77741155286292	1.97251283700636	1	6.62486880876582	2.82250981379158	4.96993393654824	5.50989379535094	5.32695973112494	-7.31683261192268	5.44739865508532	14.4502447769936	-1.15609720497098	2.41352239880063	5.34515883128342	6.36299948979395	-1.10044029012296	4.50358461578974	-0.0400695552948314	9.47870118633494	7.07632768133244	7.43314984741281	10.3975871492289	5.38241304249979	0.293387987512735	2.24403127318004	2.3384648593759	7.60348644737818	7.37872456953276	3.73267084945112	79	1	2
152	6.24815681180292	3.67838236852164	2.81609794209801	4.33282588498832	1.21305705054717	4.22296406633841	5.90005550639052	3.46814894617175	1	1.06327509154877	1.22295155878574	2.09330040626688	2.2692945128854	6.3987989672022	3.43939119479217	1.04775335020309	4.84444046471962	6.62106231864916	6.50376172509998	6.14914677454526	1.11489915768286	5.86117435544283	7	2.6165679249635	5.93654074386195	-7.5624472293446	3.15057623863421	15.1378452400639	7.33237652383619	2.16975821595337	6.59672196215761	10.4984841884594	-4.38650978551393	-0.0273718463759938	-2.93343015336564	7.32967237860407	9.32687033143427	1.57844553814375	1.03354836902539	8.83900966667483	-0.890930188842161	9.48276901937426	0.582987686831457	9.04134842553275	8.90671138352587	3.34390538861492	93.75	1	2
153	1	6.89617868266246	3.47127175059515	7	1.02377374942028	6.32892296628704	2.28300220824816	1.53818383796259	3.79607963501548	6.02653145525127	1.67783718661371	4.97896488475184	6.51585262564132	1.65587150497816	2.5668403113814	4.60336312968969	5.23511724811232	5.55724653282901	4.89225632471212	5.14233102320762	6.9308242887376	5.99261915010447	1.74371833855333	4.89716808163665	4.07787067225991	4.74486047352846	-3.76225301395131	5.41599840803451	7.44595620442284	-2.42594108895949	-4.37000679870206	5.04993877765956	4.0367249051627	0.415360561050737	2.36457064483971	11.0369649668481	9.50022864520981	0.673358697872146	8.03475140053528	1.86688773492325	2.59733647688565	5.1848660432482	1.65113761149322	7.17112471608428	0.919874868821957	2.33546320689112	70.5	1	2
154	1	5.80319103913806	4.00401887594932	6.84344241180727	3.27503687925329	1.05720450325079	1.09893037195937	7	2.41293319629161	4.22406203685881	2.85450705656989	3.93509004215862	2.27526734867739	3.29751342685589	6.96704653005757	2.31974226994148	5.19101589584712	3.17950138650333	4.65554884733065	2.6730139601864	5.20813301257528	1.99864745715082	4.93342516222363	3.53682307620996	2.87326734573274	4.5971027359448	-4.10560949046934	5.52029589129381	2.10966075937634	-1.67753478916622	5.21955801626838	8.91978606713817	8.99743350600774	2.08710441313649	1.05918390731819	4.84526767192462	7.28947078656096	-0.131462481990868	5.46967506282867	3.17837655954688	7.52233828101049	7.14117800536373	7.26571311789405	9.96923053942693	-1.58656292479043	5.85508142701695	75.25	1	2
155	2.1045771028678	4.56274554495851	1.92554920040844	4.96880104601226	1.90445347149121	5.24282373203544	3.15091654912082	7	7	3.45252238842938	6.5270724279412	2.71410928318369	5.31894876061626	5.4033002707619	2.13125257018664	4.66419857232186	6.68628003228433	3.72494246802016	1.27526552633116	4.81240850650115	3.91141601077093	6.25943820114038	3.948227719193	5.97359970790886	4.16534027880291	6.61011417918085	-3.05876189239032	4.37186307797128	7.76210635627544	3.99499792106253	6.04829268544877	5.88881495352839	0.958267726849737	-2.79042356305828	1.40050096638781	10.093530082284	3.54912255178024	11.5682386967562	7.97274731325191	-0.294190869406174	6.6707026518809	6.55620021732862	0.856267904997982	7.93781967678987	2.0861149103636	9.56793283503239	69	1	2
156	1.69661020216061	6.3617045575228	3.21959393779635	3.15679135895543	1	6.54186716631459	2.59167275490802	6.97541856189664	4.96257669854955	3.14984074020576	6.58302446400082	7	5.07007191702006	1	1.77300181660213	1.46260505092473	4.97715120265118	3.11716032856788	1	6.26540690745093	6.02735904732539	5.64402196481153	5.94888263703572	7.83017660022898	6.88416022231904	4.8595173721713	-2.06642240617689	6.72142958457735	5.22600905977981	2.40709445908518	-5.61452195057837	5.9432696542642	2.89806684808606	1.88536022649216	3.50040240313628	6.78063409677151	3.41843950643588	-4.44630356225247	7.99813768320862	-3.67281956533816	3.55429523646112	1.65111381325629	1.82290587740304	1.82390776364213	7.03725594535945	4.75684580512953	87.75	1	2
157	3.25788600889836	7	1	5.82341790067084	4.08948105941578	7	1.06980953505135	1.94409988220557	1.5128648374915	5.38461616943607	3.86558189603478	6.09682739255628	3.05528371241818	1.17095371611214	6.78015583937492	3.85742538794139	5.62032778098089	1.47884949994375	3.41891054653241	6.57092036991809	3.16979605018456	5.59587180515734	7	6.27396549098698	5.52070390535798	-9.10834444537992	4.08384481935845	14.8250574229744	-5.73711178489415	-1.18506156530061	-4.1880913091725	6.50757970555229	-2.10310353483021	0.375253407221282	-0.995820330389763	-0.805872225247894	9.80762580230876	11.5147477016283	10.8581043184623	3.82760289204688	1.19581575074465	2.93028464620928	7.19098563262686	6.79615468318263	6.11778369694107	12.987924466429	85.5	1	2
158	1.30807722616377	3.33289909405686	1.71954498189697	6.18809169893208	1.16155242048224	3.66453638279686	2.1478771894299	4.99716684354507	6.88376083665796	3.65097450123505	2.58694891913669	1.56855363862118	1.14995647472213	1.31018436484517	3.04135637017796	2.37445350773744	1.88243286685961	1.72143050143705	1.96730275328697	1.11360281178085	7	6.05411482534024	4.50767938439223	1.49492742652637	7.81149109309193	7.02036008623977	-2.56570228748642	5.7914355408432	4.31391882209915	3.79045811743189	1.5802599062275	3.91636014678614	7.90157416653466	2.48360386765968	0.571922114107527	-3.008593028048	3.97262075189457	-0.344915626004427	5.14253623032908	7.45133522617185	3.55430119088011	0.910915410584824	0.256379495942744	12.1079633879767	-1.04705762327077	5.09046761900936	95.25	1	2
159	3.4723929504016	5.21435842166246	3.44175006625927	4.80986785975281	2.84263312427204	1.57522501992133	1.38748605335227	2.67358148327064	3.4492515724382	4.23785672289529	1.89515236879519	2.56979902523977	4.81317898181198	3.717715202079	3.40676283281902	2.29054741875934	5.30010294765019	6.59540475673946	1	1.60133728280596	1.21664736749189	6.74247157706492	5.57806747653581	6.42831156220119	5.36353670415611	-10.7077682413516	4.14427551210963	13.7036948847727	6.46866721518099	2.14370359028424	3.89591959406905	2.69885427200348	7.19944172374624	3.50927684133331	4.59414932627829	3.47690227282252	6.05310076977691	9.92404240881608	9.49217088188979	6.41608993516745	9.66584755655128	1.41035590739758	7.43296948101495	12.9198015682547	5.83082781064103	6.77204388104806	91	1	2
160	3.10580354173592	3.66114937007471	1.46499525430305	5.66816807507406	1.94858629535333	4.36961855563379	6.86812440393957	5.18980275605332	1.85822624690071	2.49616631478828	4.02671756974286	5.97271134088198	1.068843885018	4.02224870155964	5.82825655774778	1	3.04533807994052	3.22361872065049	1.25292445654978	5.89780610931937	5.62600694925773	6.79604998338341	5.1574085216657	5.21619921111909	7.48324795075781	-8.29870032974815	5.8916124203552	12.3513198568104	-4.20412441367239	3.69946980004111	2.95953512840307	4.37355509120881	0.219665301950081	-3.64668355250751	2.21199744632072	7.46271314560137	4.71096776590758	-2.43391758072103	0.663066883086222	4.17577551212084	2.73898550120076	-2.88475946673207	3.08386983935062	12.3672440681061	11.9060657347471	9.35913169472478	93.75	1	2
161	3.65272464801119	4.14397127262523	3.33681880831992	3.93951813583623	1	2.36202622522372	4.57889521073464	4.77536115484133	6.33856041738676	4.10150343279039	4.73386049116617	1.32363605848967	6.0675476443632	2.96978645785498	3.31102680094556	1.92641050643632	2.95643785513526	1.44390446673951	5.94552514009122	3.89494131343514	6.85262123975439	3.79393208366569	6.03196563900958	5.89063250802069	6.53747271622142	3.21065749145826	-1.27744229298649	2.64764384634242	3.0321862282459	-2.57522271778734	-4.43570485476631	3.74401642469454	2.06230381388948	3.47618783221984	2.95942803470155	-2.00545449561004	-0.000306371932881425	1.90714422768876	6.45444321356052	8.51733544917202	6.95126296234904	0.364760578883076	-1.89137729204142	15.3028677862505	4.46095181868054	6.83375439796045	95.5	1	2
162	6.88260182361317	3.2896251421283	2.74671989150717	4.52380681876836	3.63486251549443	4.10803426151325	5.7669993715724	5.95552851466926	1.78825486401112	1	4.93571069484392	5.6895737666719	2.14301651831944	1.30241816777283	4.02408995503643	4.89178757582791	5.84728940126782	4.71897656251516	6.35837758747688	3.69994660743004	3.99608345613006	3.5776667584253	2.82205076690638	4.57745080332336	6.64054973548777	-7.31595712401112	1.45610272393019	12.5442336174929	8.08720430604549	1.35007749171869	5.9664218926911	6.29057215939211	-3.65847385084968	2.06202668634657	2.98106123867554	8.00688181021407	9.10421018973966	0.92835227258458	3.30857848082529	6.97350554428699	7.12540129236253	1.46774456954797	3.09432963898674	12.778846900373	6.76832716150209	4.29930672798464	86.25	1	2
163	5.11403753158532	6.99189474314944	1	6.43027892545404	3.92382873737851	5.57013791405342	5.15273672721088	4.16699665266895	1.73065821867663	2.30968224630464	2.72755712504609	1.59376230941716	4.33318188881922	3.00360810296605	4.9043328297101	5.54733315144581	6.58801526733452	7	4.01315366693149	1.4309477471231	4.86628375706953	6.26873586525783	4.18028945863445	2.86059268314298	7.79585900731742	-8.05976370166201	4.92773602856178	15.1552075968652	-7.96705422835084	1.40827535833247	2.53059233602534	4.65602155774784	4.51401171324707	-3.42036850712613	0.0768190831065893	5.04531785105289	7.22425500457456	1.33705318710328	3.12133370263148	5.38693141589402	-2.38187246126867	2.82955885764056	0.303264782718157	10.6061007576538	1.30107109250945	3.81559855554282	99	1	2
164	1.78939541994145	4.25551168660773	6.33586797860094	4.26051475100635	1.19464905983924	4.00481405809721	5.97208508815989	5.85626520835248	6.62085182794644	1	1	5.29181425497568	4.75630940251072	6.01243227941639	5.69337013963102	4.4493222250559	1.6251812853014	7	6.61095933184518	4.18642430024124	6.35354025177062	4.30408894435116	6.49453836555818	0.0425709484418142	-2.91163001946429	0.956877943206053	-0.127537901101851	6.74601934505181	-2.21804836430892	3.19192469340079	-2.76691753057172	1.49870157389408	7.27218380868265	-1.9159496876188	-1.08083212770763	-1.87069797604126	4.61716738873649	-2.19925155791376	9.61541071291325	8.25745850939435	5.00034868768606	5.25593417995263	0.457025614593824	11.8599729925333	9.49172676433887	3.86643037883583	93.75	1	2
165	4.40043361105967	1.90084211486349	2.9958203038199	3.39403075507948	3.26064340841534	6.5822551110287	3.9913400410537	1.49263909024998	2.01253059111054	4.51145341357627	2.60715869251827	2.14830579138465	6.60444984998709	7	3.25564885930514	4.71464740640776	3.97324798337442	5.19834708268037	4.79188157208461	7	5.68645008238224	6.31603312539432	7	3.27857424123098	2.90763685436032	0.459130129784597	-2.97452274130793	3.87034166625248	2.51924355013716	2.73760421605604	-0.434569722858209	3.67166599981987	4.952244858932	-2.85107437978536	1.56278943996932	2.10772673673958	7.10755473980034	0.977600109699145	7.83181553756952	2.14629947564679	3.27874952223801	-1.48530838476456	3.7205173426197	8.69466302472937	6.41718064337016	2.74005713014521	84.5	1	2
166	2.98635157723588	4.110478949629	2.87835679207396	2.08098003282798	1.75300042823102	4.05490734792923	2.28645315895702	6.78517229241645	2.94580911662105	2.44363940922028	2.24629357963142	1.62152591020687	6.07458783413441	2.87769196253739	3.22422658381924	1	6.73104266542562	6.46147837557757	5.45760979252901	4.6271170971483	5.86985620683652	5.4670472295169	4.41141741675871	4.16569114087065	4.8670581844369	1.63348607438895	-4.6403672969535	1.903980748751	10.3789968242544	-3.85871119923411	-1.15750706062002	4.19989407714919	-1.70191423164891	3.86837018725803	1.67785011320746	6.19294474572314	7.23436565097206	-0.175234678299964	5.26629104662965	4.28159408433388	3.49325421302197	3.37875804363122	0.122631734082653	11.8106364142732	2.45489477340692	10.6236180156316	93.25	1	2
167	1.51158359603147	6.94559542647797	5.67623649264359	3.15664325577929	4.38785339283473	4.55792468811464	1	5.81322703455457	2.23042593054729	5.71265034545659	1.06161228019866	3.99937282034212	3.20318230422415	1	2.47832351205289	1.48689962132271	5.10020445306489	3.49446879064794	6.33720043034886	3.2300569358655	5.96672608149521	6.46008089332424	5.62637826180562	0.73342838313816	-0.51222470120792	-0.365982646897534	-2.83279517050678	10.7813938592024	1.26084926127121	3.49173472966097	5.88532441913141	3.5875299142919	6.2298521114495	5.17020881914185	1.60868354331242	-2.3205798897762	2.50616286306991	6.43530257805167	2.97254808352612	-1.26307975544481	0.86985845738241	1.76270536840981	2.32942874915986	7.82980468735113	2.08530757751289	3.23650663088008	83	1	2
168	4.57354694524527	2.90643949741858	3.93496979383605	6.3233824175511	2.75358002435785	5.35562367693416	1.65097643949569	2.21225991605798	1	3.01165854076233	3.05789985923734	3.80555660309734	6.11261700202067	6.19726846973098	1	6.18610003135603	2.13910145710023	3.56673202115275	6.86953445543806	2.61868165459341	5.63540549427864	6.72642096556245	4.65966082913555	4.54617217500873	5.70490711485319	-12.1854865538834	2.74699922022437	13.9787583509034	-4.35011843525254	-3.17611462351459	4.85542324054451	5.75304196109303	8.54156543420321	-0.760304510878672	1.21004338586009	-0.183274896305056	3.83264768289295	-4.12469705697255	4.6682565409634	6.36580885239062	2.22382591384783	8.35392494518425	-1.2231330551779	11.2714957796888	1.32693549649495	9.43101210181209	61.75	1	2
169	6.78680864089379	3.15222295513346	3.25438594293466	1.20770756563816	4.8599448451598	2.56565673974262	5.70372821061394	4.71732981481817	5.14964120599124	4.72738657887059	1.1521782212909	3.72151391329027	4.69824056852352	1.94717903933344	4.32113247481197	4.45918792951297	1.18215069528411	3.41497835240227	4.3003997497177	7	5.39350949318883	6.79949209062863	5.88824767403625	6.09692321693938	2.62341335993339	-7.53588727786425	5.78725474860371	11.2438564127754	4.27259838920781	3.09713789270128	3.9899116969321	9.15958241094833	9.2205076450254	1.58834094236693	-0.171075105216923	11.0689397129152	5.56282389943528	1.18112759376651	4.37114002408499	4.06698237225281	8.25064312655591	3.02331420802999	-0.161268360728727	14.6017522606436	8.7289013875217	6.71978261128923	73.5	1	2
170	4.45137479993355	4.02104573617389	1	6.44429240940267	1	1	2.73946781537594	7	6.37172208947806	4.03382848986222	1	2.05542224518629	4.08100098245912	1.94940396248431	3.01455620466083	3.5296204848269	1.85337463076631	1.50207296150674	5.1014025172357	3.9400156012345	3.67240657793532	6.48935094110048	4.15023665548452	4.90991632328649	5.70421912452342	6.25697336212041	-0.663591946664789	4.15007847711491	-1.34684543899343	-1.31187142625178	-4.85115803915372	11.8151298553355	-0.608381113086006	-0.0810665909586161	3.46249702297167	4.30467042713887	10.1112406235963	4.48263772092377	7.99615271431106	-2.87555809443019	1.23055646815267	3.38936843158749	4.9731074840589	1.67772223847582	12.9509894643484	5.76351360200529	92.25	1	2
171	6.03966338055995	7	1.28949024182276	7	2.66641023239644	1.26254678637367	1	1.05694952128652	3.43663833126787	6.46219817578554	2.47948776903361	3.95704957466512	3.46285594959181	7	3.18475258538919	2.37986966152915	4.94166481480028	1.4599682789298	1.18880459527006	2.16050058150804	1.92646438686571	1.69019541032135	5.84001109112452	6.53200045148185	4.60328414455091	-8.25424777123374	5.39796507853564	14.3740929290185	-1.20745406941927	-1.18926292906906	5.41643111572723	4.73386180641096	-0.817005261909068	-0.50406015686483	2.28648092466485	9.72377498090317	3.13639493582248	8.51862747636872	4.6062384078316	2.91251411900631	-1.87328921812342	6.83117497144231	4.84891930894666	6.8611587132423	0.77583996499406	5.7577228267875	67	1	2
172	1	6.4858197876052	7	5.27213657020247	2.0611470796028	3.29453730193504	4.01192896492591	5.1855755045857	1.92989849130487	5.56498323774949	1.39720102557905	4.17297529923744	5.38955273487969	2.29385062704006	2.87889261099802	1.25743900148779	3.27724689475017	5.20479409863705	6.50126579824053	2.96149460036559	7	3.53590287366146	5.15686894349999	4.32220815684166	-1.61869464988277	-1.32375733913283	-0.789203823042554	8.73179151474759	-1.63598944793107	8.50859759228778	1.64896622302436	3.94515214584543	-3.53693759567539	3.46651126908452	5.32684561207243	9.0626093446734	10.18490992621	0.58292348935248	2.0178455952567	5.4258767636662	2.60710142825773	2.67743304712163	-3.99178614683264	6.9667106624525	1.93352193046718	3.69433135131938	78.75	1	2
173	2.22095293704253	4.70169701792523	3.14794869575049	7	5.36180548712796	6.99629221872138	5.11356946732358	3.95210931119849	3.51598344506966	2.76828349862324	7	2.38107480837939	6.91934880599276	5.26769223781919	1.10475103820976	1.23463502689502	6.84228043969686	5.30013116393514	3.58729312766652	4.16015298143504	7	4.22407632680067	5.77627611338847	4.73467747996608	6.26209386223538	-10.8573339772489	2.58461995526646	14.6588211002835	-8.08185065874959	-2.0831092023661	7.3279825636188	11.744433612642	1.01780265882631	4.05222195731341	3.01365013346893	7.63643039725731	6.53963422818973	-0.177367939433825	2.58668597052948	5.88642658471966	-0.835009006672724	1.96365732522726	-1.62758968837113	9.48870881499089	13.0490375764911	3.34364839502555	75.5	1	2
174	2.47039566614523	4.39637249722141	2.47740259996079	2.30596081257871	1.66913265696911	1.77276609209016	1.10917706986203	7	3.81957119182703	2.52708639979251	6.02136849387611	1	1.60481438043272	1.8521616565569	6.47603281277305	2.87268850825744	1.83592449211202	6.79971496210509	1	1.09698707207544	7	5.26839287538321	6.52306308234775	2.97570680326116	5.48221476675065	1.05806506327088	-3.42608840541825	2.81765309122075	-1.48442995159542	-2.40800512371622	2.23802655594858	7.94048383408144	8.72865145803347	-1.25285510069658	0.281072360939142	9.60538707480548	5.80388960602784	1.2098532040238	7.78353197935211	5.51580447600288	1.72006556670802	3.71790581417777	3.01147420024988	13.516325626701	-0.154457733837804	8.99939773204223	75.25	1	2
175	6.20359546724361	6.4110918508047	1.44623837060185	7	4.17987654548388	4.61030130924299	4.70476368411463	3.55461389701241	1.91597105251681	1.93900356254552	4.72393865380926	1.72619712564667	4.16742692938102	1.94910657729465	4.55129665350945	5.50585851953136	3.95203027642022	6.60916337274447	2.89192497450802	2.12757303022823	3.69313678015039	3.69358372890572	4.86428649274886	4.02164933424416	7.66015988959132	-9.66411011275404	5.15835224595962	15.2101658870735	-7.95224512037577	1.46053935971744	2.11292132613857	6.21327623830856	4.8359421062156	-5.28038315133872	1.33693590831886	-3.97608019243084	6.89218121910845	0.474388038392207	9.46348953774361	4.87097021608323	-2.36830443507145	-4.58491179786963	-0.252910726565005	8.52693565284316	1.22385308257865	3.06401016830636	82	1	2
176	1	5.56426231411049	7	4.77205832564777	2.90332943726464	3.86685846346656	4.53267138626562	5.32081423824464	1	5.17696272974446	2.54226261173904	5.45435898326239	6.04791427782211	6.35217101599237	3.30336846567955	4.49995986215187	2.92958661930938	5.28005238202402	6.28809343643421	2.11032920202305	7	3.8341009948578	4.68841555399478	3.30686647793309	-1.3030106320528	-1.94833962732038	0.14280617038569	8.73391498202086	9.80804249178882	7.86212394078766	1.55620722466336	2.92443044852746	-3.62503454040557	1.34259426604512	5.86350056476036	7.26171095596544	10.4219679772874	4.53291707524424	2.47365160508261	3.22603245034204	1.56555301618859	2.77154619416772	0.887717656964396	7.15465461883618	-2.00327612966039	4.00783959987867	63.75	1	2
177	1	2.01959098970299	1.91109073890524	4.61808319441137	3.31325782404274	2.82351117794509	5.65985502553397	2.50728815718276	6.12146836116304	5.54819631164458	2.2913344904533	4.16752996883731	6.4802796363362	3.02875025047242	5.55999875063874	4.20004639258939	3.07027202034746	5.30702741560933	3.84781244689144	1	3.38369384764911	6.43802088066976	5.65595882138979	3.08744863537758	10.1422164649653	4.74419997671036	-6.14679261762503	5.7972205683017	5.73287702070837	7.16753792211087	0.774887465554196	6.84539937584448	-2.3562219798252	-3.1246565128535	1.0089174899792	5.40707854831282	-0.21493292807234	1.83733310767648	6.19323815822826	4.68384723275259	-2.81445617518151	10.9453966469674	4.33868577933701	7.52637193741999	0.143460454108053	10.8425786731312	65.5	1	2
178	4.0963779595203	4.96911969887205	3.62312690691331	5.36107463090795	5.56609181817637	6.3414600680005	3.54887098391461	5.24387767017376	2.720186841257	4.15094601105447	6.18954020528881	1	5.7852882728951	1.10709645414157	2.68900237741781	2.389216466555	1.80683492414749	1.60443803263601	6.73433308568571	4.53112442873677	6.65194995229391	4.30113537779278	6.92046949175522	6.14384225206949	5.60947973711344	-10.4037557926484	3.36832312342131	13.070219930036	7.45830100835565	7.28247445318288	-2.61670539612539	2.82512521082504	-0.873191697012301	4.23146454638705	0.632734235461812	7.65928782666716	2.79244373129049	8.78877889073143	5.49629644863062	4.48991403006766	-1.47664272338091	4.27795885849537	2.95486254386864	8.25211722134823	-0.313279046783398	4.13495757860017	71.25	1	2
179	3.70309935180809	2.56177148239507	1	6.39601900223276	1	4.12312862754428	4.10408023003991	6.77137338484033	4.84785653488157	4.79654064904979	1.50603372240745	1	2.59625757565623	5.97638251715134	3.22159845460132	2.95436299126801	2.06847714890093	1.38184076311022	5.88571108728288	3.91341087588199	3.58588979334935	5.81446491612375	4.36691450506112	4.22245035113954	6.28502135853951	5.14950517947068	-0.884462916099771	3.95843164069597	3.28697668135707	1.25083960907118	-5.51855321006428	4.63405383358486	0.73873746412894	-0.256210179124895	3.6465029799162	4.30665325911683	11.6016483566152	3.69093197775301	7.84255883396572	1.30478719957608	1.57647359019487	3.55503716488887	4.62630690002588	6.40282345478148	2.34218053711204	6.05947692620874	79	1	2
180	3.67177033538686	3.90050612274514	1	5.69538948675412	1.77290796927621	1.67094721353657	5.58158859973451	2.6269297077509	3.55262368140001	2.58541948991614	3.50560748479733	2.81123436866247	6.33709054347119	1.65728727993233	1.87078771795047	2.0926626903989	5.96366597791455	1.25407574739761	1.63582314647711	6.3775059259456	6.51353993772204	6.10266073683626	6.38354914647511	4.138661266658	1.56223865351809	4.99253575140466	-3.19394557867521	3.85943078495128	-0.526433296479306	-0.783746503997011	4.65233454141425	6.78059671455446	3.35430797390826	4.50735461378199	3.94829888964293	7.72487022652116	4.55181828559953	9.51992243505529	4.64723819734226	5.3308660640178	1.37535931553114	0.914305538109653	2.31176395225832	6.39507059736175	0.211206425309167	7.6383701252143	82.75	1	2
181	5.01089925102677	6.70574685639188	2.3858927565458	6.6125796684177	6.33425044570536	6.29199751081179	4.15166011310534	5.01538235739438	2.28582031867616	4.73805031755435	1.6164466980888	6.87121671099658	4.05282996081958	6.95935895133042	2.23687444533745	3.20832602910463	1.52198560137091	2.64934857804933	5.70377861903206	5.55826727964952	7	1.27722485328698	6.01517374793532	1.73141290494918	2.50585954101023	5.13814529445407	-0.991028373074331	9.33051904359107	-0.96265514198751	2.82054195205887	2.94513035477428	5.18684066091027	-2.64398577076246	-1.65914074591556	3.83878104528354	3.78196038079875	1.69991521122755	2.88552097936954	4.78995102124011	1.76271210060081	1.25728626454454	1.02439474618921	-2.4283390186468	13.3518833539694	-2.09745580118748	3.82600469821995	72.5	1	2
182	2.33381045406401	1.44149556152036	3.6794879157768	4.43479416945672	2.68467916593547	1.40625183442886	4.52603323941764	3.11291603580089	2.46615432794387	3.31833259656611	5.93433336381096	2.92009716911864	5.87967260169722	1.16116414718917	1.78292267203216	3.75653376064709	2.11888889951946	5.66315749142618	2.9998982329382	4.3567703936524	1.80204517131882	4.89743957956851	4.30254939940719	5.79599174212337	7.30070234380749	5.46048342802223	-4.15950100771165	6.19974366824736	-2.86568115180476	0.514358815732349	1.984108394492	4.51625922292266	-3.6624395546761	-0.90905386501447	1.54054200975846	6.84019311842849	3.24354398802119	-3.88765249220669	0.648146046908763	7.59986090060438	8.68728196762688	-4.61801950110804	2.26148151216611	10.2441248622203	6.35649885623388	-0.824937305410037	73.25	1	2
183	6.35029366008554	3.3977224455407	3.54724278340892	3.34869434017106	1	2.70238195467652	6.54215236083047	3.29612606439683	1.74282349608912	2.73774877841845	4.10517965075939	1.97123067685235	2.48439333800353	1.90562773002896	3.24737134383885	1	1.08262475878622	7	6.81122752372312	5.35848209304023	1	4.74063716279358	7	2.96543274866014	5.63780731093882	-8.53858164631647	2.66311487197337	15.2990135925258	2.6865097790166	-3.05492754851045	5.87058106666868	10.1082489699272	8.97671648866274	-0.921140476094825	-2.15954739794044	7.38700007636748	3.76439766550423	1.7893214453373	7.64841972046281	9.51082286797827	-2.98812351962473	10.0128443005677	7.21710894871549	8.21799094703944	6.03692298383671	3.93611334851525	72	1	2
184	3.07764058952236	4.14658123306495	3.1489580019391	2.53251771814884	3.42922118291453	2.63367996142047	2.64957679212551	5.82743109414125	3.22980440162197	5.57425755227332	4.64151984580278	4.16262401261593	4.37889249519201	1.93439726143353	4.56711717554191	6.97964120341392	5.57837302570044	6.74231127367683	6.69436473732819	2.82652660236113	2.96762454162244	6.72263718466369	6.2429391586517	4.31014615737389	5.73700410718494	1.51976793842506	-2.96862737866464	3.31025090991607	0.473771977843466	4.86827945384606	0.16173635474968	6.54707391840253	3.38521020459864	4.8160077574161	9.17838184801049	8.11027763189273	9.08659277507175	4.25268936277985	1.50941260642556	6.77995027319305	-0.883199770683636	4.44796525958505	4.5872766712486	5.41412036251581	3.2259110554246	10.7575067971436	85.75	1	2
185	1.15683617701196	5.42460091215252	6.11157234084847	3.60348518689338	1.0035158181416	1.25052134592995	7	5.82231789886645	2.38864221573307	1.44514283381165	2.34367642136035	7	4.77359257671714	4.98432784956764	5.11189977371296	2.22539225569793	1.37139976692641	5.42889481570966	7	5.38379893965974	2.77627055612671	6.87034119357425	3.27826256374613	12.4528698889805	5.68464904345905	-0.604525313728231	2.34459460498832	-0.874801773826164	-0.145174765425232	0.892418661977177	-5.56116269560011	6.91944875354492	-5.20748884561389	-1.33641450580031	6.1928009938555	5.06261819266457	2.52811574518672	2.57023331076563	6.40754786501269	3.88285882631692	1.92009349472366	-0.408112918273492	5.55214463429326	10.441767511239	7.48167315941284	6.02177057131528	71.5	1	2
186	4.51148048931251	5.4213898128835	1.42977313859967	5.68733877368959	2.40059825495947	4.53116905954798	4.66081699773946	2.08136726177259	4.77027595237508	3.45102918400383	1.35322597189857	6.35175807962563	2.68995479051491	6.79324877730147	6.72400595159025	3.20386454207951	4.28082120342675	3.21435011885367	5.18752018835502	3.55727412475169	6.39993584211449	5.80164686283705	6.68658550680471	6.05884045987836	5.92449147498626	-10.0550304435911	4.78029694873303	14.2208373539054	3.924483682661	-2.73807876246323	3.81933367444589	5.85102711911435	8.4389353246614	-3.29603787443204	3.76108414942045	3.2148591612623	6.43564557447051	2.23390241241992	7.00691877633522	2.99626139229942	0.492429483761262	1.07091814631114	-0.330410197407251	10.3960623117455	-0.399373012766325	10.0818834219658	85.25	1	2
187	4.46591968059574	6.96835104273996	1.88433168596383	7	6.79931443252075	2.39495214898489	4.56289917524778	1.14164883999345	2.31186057347139	6.59777756982979	2.47880060798792	6.21814896407973	2.40041294542189	5.71412307545876	6.46202155370315	3.94523929205399	6.44053979525153	1.79453185196674	1.09243131905883	4.4536369315657	6.54193288115413	1.67494216078844	6.3625216695312	2.11268608033015	3.69249349342853	3.09977824886235	-1.26798852468493	10.0840843230714	2.87965523604339	-0.999403795046589	1.60566473763893	7.46649699452345	4.81895327676721	-0.306577413231927	1.08249004707406	3.35311020914953	6.07813753053739	8.56722310344301	9.18570061900932	5.77181466430005	1.13908462656386	1.76873223493595	-0.949515091861974	13.783977271682	-2.85946124455589	5.40978774732961	71	1	2
188	3.99500227526316	4.58859224608049	2.28344705673219	6.26988552038693	3.53098836680836	7	1.98664394623308	2.80522726274521	1.53619918613598	1.99954329662152	3.36328586122507	4.33119169948347	2.89906071365641	2.06359584849883	2.06453576267616	1.1866487220801	1.93524294092568	7	1.5052916977079	4.65003233176288	6.4469366666851	5.09719373910689	5.71094669711161	6.16397745171511	9.03181296868749	-9.11452986525428	5.96342353521128	15.1873743834937	-3.26133449494846	0.626009901462324	2.59587315110619	7.15188688840595	-4.19240463484332	-3.24914252999956	3.14553284356417	-1.24415711978582	5.43563920304279	3.36691173936937	7.89168727307124	6.77693138978701	8.52993014992426	2.13795486944685	2.94189517729968	5.41503985240778	5.01999959348545	5.28924155287578	84.75	1	2
[truncated: 5 more columns]
