# Supplementary material for: How Are Mate Preferences Linked with Actual Mate Selection? Tests of Mate Preference Integration Algorithms Using Computer Simulations and Actual Mating Couples
Source: PLoS One. 2016 Jun 8;11(6):e0156078. doi: 10.1371/journal.pone.0156078 (PMC4898694; doi:10.1371/journal.pone.0156078)
Supplement: S2 Data — Long-term couple and agent-based model data analyzed in Study 3. (ZIP) [file pone.0156078.s002.zip › S10/Aspiration Model Data/Aspiration Couple Population 01162016 043127.csv]

	trait1	trait2	trait3	trait4	trait5	trait6	trait7	trait8	trait9	trait10	trait11	trait12	trait13	trait14	trait15	trait16	trait17	trait18	trait19	trait20	trait21	trait22	trait23	preference1	preference2	preference3	preference4	preference5	preference6	preference7	preference8	preference9	preference10	preference11	preference12	preference13	preference14	preference15	preference16	preference17	preference18	preference19	preference20	preference21	preference22	preference23	fitpoints	sex	algorithm
1	3.61290134333272	7	1	2.20360480647477	6.77180185466736	2.03741770922596	3.26878092840987	3.07501221240065	3.99125197089111	3.63803899717373	5.65233556998661	2.32034657967848	2.20348968193239	6.08931849569077	4.24173208922216	5.15398674817227	2.82627328647408	5.40256155184443	2.08830965615098	2.71004566498949	1	7	5.0177462223618	3.23074548746818	-7.36886662180615	4.6995694345823	5.34719370876369	0.302598089078434	3.04365009050531	4.08199087146497	8.78575657262437	-2.0842874024379	8.44043377620392	3.09521448151106	4.40789120093203	2.99023230962086	10.3269549769141	-2.4667855837367	2.52937623546478	5.44905165884618	5.20913062537462	6.62349769212198	6.16728304212763	2.93474109986347	-1.87944783275507	1.02407101896339	87	0	2
2	5.80277882143903	5.6446439023836	1.69319293425396	6.51597252104036	4.00868523122452	3.15281919435087	5.83556979828795	5.52498823520265	2.50597448712527	4.34384669715445	4.76811210823462	4.84905273944394	4.78683498926898	7	1.58824608408667	4.44358900668905	1	5.268473139711	1.15904099508508	3.0264782207176	1.95596222121084	2.61070994230066	3.76171685548303	1.52004101021403	-6.75928230571338	-1.42186505057352	11.556642180026	3.07937920346169	3.34583896278877	5.54366486050164	2.38551260288157	8.9299309189366	7.50277088519621	10.5860611424903	11.3649487924713	1.22572080022145	6.43713821863216	11.0780624191016	11.70999984348	5.57630944069395	7.48999718739455	5.80760623410445	9.09058260555499	2.70484407209942	4.98589313612853	6.5823817843163	95.75	0	2
3	3.47439157508521	1.05308786960594	7	3.51922637480806	5.17474072491226	1.71788258150246	7	1.77837670237754	3.45495656591141	7	2.7003248096328	1	1.13919590832597	4.59820361250325	4.55973852378037	5.70985050299102	5.58985720637883	4.74170731734582	4.24106202195768	4.43913289486279	4.13440282240169	7	2.17729321130832	0.777726615795757	1.96559672409936	4.42515450348665	5.02566362989256	-0.763742287264284	5.69501424656857	6.52219394752057	-0.905459596299992	-1.36835786142821	-3.44714594899695	3.65601114541382	3.96765265939705	4.54177605735934	8.77204664199734	9.516472607374	13.3821311783451	4.58340164891744	4.85899105982397	7.48052414629109	6.11895447812368	7.35613701833293	4.08413036561567	2.18451365223324	108.5	0	2
4	2.90181201881899	4.46026996502302	7	4.83096450360606	4.40712536533533	3.76277261086413	5.07669516348063	3.11595761543145	1.60148378267954	3.32118940394147	1	7	2.73326720715008	2.27926575751105	1.89991590663765	1.97216121993231	2.13873903615704	1.96227171695928	5.67680932453429	6.74500562996208	1.52392936853206	5.33526360899539	6.4874961895062	-2.28333413598741	1.0313562875249	2.52805007643938	8.48504944545282	2.20406983196573	2.73981334350273	3.69924704226871	0.625553373078488	4.03013779654317	0.786917984473707	5.17298255213949	6.71039160808555	1.73452158510417	7.91916350800143	1.70006101678727	1.10547368714966	-2.49754511097682	5.37277648933376	4.23752194195824	2.88155737416388	4.11042166732435	-0.533367905834625	6.70388939358183	99.25	0	2
5	1	5.84733277801035	1.80710678463761	2.97080577866756	5.66306560159828	2.78457353395346	3.32267650851195	2.69204664163621	3.06968303615043	7	4.44334505959104	7	5.66359338744991	4.34883547056016	2.6632804657823	1	4.05157493614192	6.46837496042617	5.57975229559784	2.97455586309017	1.30906270793162	4.43579686087912	6.01283670236348	1.07007749684205	0.372820130017276	1.5107264321883	5.35615407439194	2.98762329179842	1.92802741526319	3.17299355096481	-1.66537780084966	5.75569296265578	14.8110153410613	1.25405951059531	9.53657419296116	3.82416468680682	5.52403437487729	0.25416509925316	2.46531789442217	3.18385017554087	2.12725684007365	7.64599643659205	7.84418949531953	5.00921340504452	1.97560540396035	13.6527496265878	85	0	2
6	6.53492752470291	5.87822399223909	2.70077074849498	3.43247670318077	1.62613568406514	1	2.35350611654805	2.02975699494692	2.13554174625475	5.18950106746979	1.66963602776885	4.82094988515934	6.49614857872252	2.82485293515867	1.9541136159788	7	2.11468659357313	1	6.0449191071442	3.69907162793898	5.39350088654477	5.68609952552522	3.34551766546127	0.433632618432952	-7.99332826894167	-2.29019571167165	14.7372731525939	2.98643762763507	-0.470398946929863	7.71242896807156	5.29205226616182	-0.836154125856682	6.40340761630874	-1.58393193372087	7.28642082399953	2.40149909506632	2.04267551573951	0.557986983697232	3.98811745763606	2.74837578291601	8.63559799398984	6.12301278709088	3.37141897986027	6.55695317966151	8.22417326665095	1.06430114745792	103.75	0	2
7	1.21429513494038	6.07226805535165	4.14098099482394	1.72900512608831	5.97906774809351	4.7715673155429	1.64304703641553	3.9790315199558	3.36988708044689	3.39054629422349	2.84628288977404	6.22489418845531	6.02197843466459	3.2216694270554	3.1811018746859	1	3.00909462983808	2.86070408208606	3.79218444703989	3.87714983448259	1.15097922196274	6.55417542532645	3.77474739816681	1.50764711131171	0.107432051035265	2.45356014475106	4.66555618393998	1.93669877894313	6.72778925214523	7.29260932618153	2.51279893647135	1.31336542312653	0.710093530064422	2.19624843182941	14.3533727550784	4.77324932501678	-1.34225466412083	5.05125266050183	9.95145834011763	-0.287317584632607	10.2230141327148	9.83603450494661	7.80334075347156	2.65310064032498	4.00704321035506	1.04199320889017	86.5	0	2
8	2.65650641801812	6.23033610577195	7	2.15283439172946	6.32903720473202	4.27167036607053	3.72596473190447	3.12185961771004	2.73562981823773	1	3.79482495816845	4.42727996131334	6.54265496718796	3.23001423746075	1.28078787206044	1.88146596496352	6.92697290691806	1	1.31065528133223	1	6.71719766959906	4.98354895021998	5.441259054216	-0.659685752667023	1.25207695142435	3.61212490341156	6.95010910614876	4.47377013354156	3.59083814936878	11.2841035473419	7.95711426809516	4.34683450938654	9.08636851973695	0.3491353726632	7.99295357672178	7.62606152124592	6.04433155285702	5.23875661848789	5.26459865936794	3.80019683137542	7.56411304107325	5.93749899334185	7.74730373144256	1.81982327583327	-4.56674091573074	4.05646600273367	83.25	0	2
9	1.51515838002545	7	3.56316335812401	3.9483969852325	3.9774495830555	1.5443560122786	2.0618379536237	4.56956725642672	3.64652523803933	3.70742935969935	5.3084509670633	1.76388303176689	1	6.21521258441499	6.47679875939365	2.34705553083455	3.80658032505435	2.30808867736303	1.62928967413371	4.40938300956345	4.34514473038391	2.06883381526363	6.25016583756534	2.75266406354715	-1.23536680259345	1.56294337523571	7.11917493412481	4.2761420026299	0.553538140902419	3.1172647771781	4.33204024092675	3.25441462410156	6.75796853492887	0.50030221193411	0.605640877414503	2.99321786333578	3.84680869556785	-0.443058713637553	3.69391226385378	-0.088108887738119	8.49658677544316	3.75652239686433	4.59934332173197	6.92607462833921	0.436029389466557	5.17904512538514	95	0	2
10	7	2.07485319726637	6.1891129791564	1.13069525241941	7	2.10904505365987	1	2.85025502797998	2.80808665377275	4.39869572950129	2.31579883378486	7	3.91673654094294	4.31923503469755	1.63275752973541	2.40291745828825	2.50962179709085	4.35695072228776	1.06521446976931	5.07387552382968	1.45317474855428	5.8812405258691	2.54848367302324	-2.2894798059915	0.756266282350987	3.82000113875244	3.41590885641264	-4.14766530345083	4.32401027755142	5.55663664864234	0.384354117595655	0.191078999591239	3.792433009263	3.48611475383695	4.51015185401728	-1.13440190664637	11.2486299913238	2.13064874443538	1.97677152074225	-2.03924239764666	2.22312337254316	3.67236313129712	7.83773467565456	7.99712909737052	4.43631572326899	1.93919213980343	76.75	0	2
11	6.4614851675715	6.95943240666288	2.59785756190616	4.97819792099655	2.59848684726628	1.73971091684507	3.67086287956954	3.03649172155849	4.28642359274969	3.41098454516582	7	7	1.4392408988964	3.51155034179552	7	3.13490208543356	2.79617762059903	1	4.66264692697968	4.44425441506073	5.26044145931555	3.28990021348664	1.18737989864311	3.42837935499173	-7.45427545267698	-1.49948444109518	12.1707569859379	2.65171866298137	4.07213433141703	2.48917015731166	7.86749918003056	-1.48615218398439	1.95310577837188	3.1908709936949	2.72352840893978	-0.612129946999406	1.20429936836786	3.63628058638704	2.23388062035696	2.39402722600522	-3.55032409110873	9.43551399469004	2.2248552924118	2.13394778920095	3.20165610620986	6.78889684653611	87.5	0	2
12	2.51656052189542	2.20484087184401	6.01157214556627	3.62969866276273	6.42889085711023	2.00443142108092	4.30040767687725	3.21185484790369	1.01310019192616	6.49061599388064	3.60094397426206	5.46708725532908	3.43707915871448	6.28324305363372	4.60328476037893	2.12611687054513	1.34764179276265	2.74891907476363	3.29951487069536	7	2.67181262381676	2.57180839772734	2.34342876285267	-2.32934493793311	1.49993557502398	3.98204310770727	5.33170411836637	0.286794649706645	1.03532942152	4.29829047824306	-2.2440651129234	5.15027377196961	8.77297393935076	1.94993390471342	7.32504535634145	-2.33912700558884	1.34393966325499	-0.94142003134381	7.70280257801548	4.59531047417132	2.63796750323032	5.27450352737302	3.17911143339622	8.184827950211	1.36135911255222	3.90126596970927	97.25	0	2
13	1.53352906140181	2.89664473382534	5.05203341123086	3.26779523642374	1.94872646545782	4.39589585072921	6.6418888125899	1.02439015699947	1	4.91503775595922	4.38272926351108	1.25249583674283	3.09392636098031	3.67122967671178	5.24503962025201	3.7798607406963	5.35616537405724	1	2.87542528115644	4.7187544151446	1.52925268224852	3.67626671883648	4.14477212547763	-0.249777979899542	6.32296726131084	5.7343385704372	5.58580861222399	4.71205092444912	3.14192818043686	10.5264797121172	6.70902494986266	6.30333905473569	10.1253382565829	8.12773185248321	6.61859761514897	1.04880139354529	7.38177939984031	2.40000256381895	8.25218139898004	2.15508132518381	10.6320700178614	3.33257876804996	5.58748820291891	0.960420226332861	5.94324819967053	7.24979962540751	98	0	2
14	5.70231998902071	4.52015771863318	1.4616754881525	6.98503093918691	4.10136479881426	1	3.86017926805838	2.01955446444459	6.55319781061659	6.16516466293604	1.02587115521424	5.35413513868046	4.14962079961962	2.92696912361211	2.65999540931438	6.10323573621344	3.28175805644287	6.41020559219977	3.71621019777041	1.18795692189361	4.33947352678907	7	4.89763965030968	3.36005340601174	-4.5126591625449	5.54590832487571	13.648252903586	2.48900977638958	1.74293158094985	8.74091816127946	2.23807815955955	4.10352517044275	1.55495058031175	1.1402725766125	1.63202585901882	3.53389381621843	1.26493722962784	-1.2636611814434	14.3633250813324	-0.989502969844068	2.0648770296839	8.43370900207596	3.88984188842114	9.26967612026712	-0.277401567116896	3.07041422710173	85.75	0	2
15	1.30123514707196	6.67512409568342	7	2.15697736368499	2.54270999666385	1	5.2809127435429	2.69764801031882	2.83740204825706	3.61778895250949	3.70272380378937	6.89445400684633	5.17834158567004	4.22246248923506	1.1235306620395	1.322161676119	5.7785228387958	5.2233341635522	4.30238365335883	3.47010555796381	2.50716334250984	6.8677940752096	3.88768459100137	0.193714896694218	2.85638136928333	3.37847391905453	7.60769244759448	2.10941355738255	-1.28047059538558	1.85165821141575	-2.936424290754	-1.81240618953534	3.69877076067069	7.01178650433573	7.69736581703562	2.9041603346038	7.69076955476133	1.83842464202387	7.04796191376122	0.149623090578736	3.98123038121949	3.56266076406729	7.94207938751707	2.12120822668281	-3.97236409497205	5.93794454021512	83.5	0	2
16	2.46197976497113	1	6.70025626857666	1.26679946242168	6.67409653788137	4.05508762148791	5.06134749301717	2.65289840977991	2.7871470187022	7	2.57602615362584	5.49971423211874	7	1.39587471336065	4.10803493155045	3.37888071128507	1.85836772116933	4.70696927606642	2.91434769441328	1.78144151571222	1.96163412747983	1	4.13258561779918	-3.63265706382427	3.77450584426375	1.1673299610448	7.74013154081407	-2.8716273583786	0.121717796118997	8.28677670962098	5.2318949001745	5.49428672875362	4.29151597936099	1.14193197944758	16.8051202498466	6.73022206727496	9.57341665496812	6.65439180071	9.42041864670896	3.27551645471803	4.21888395754159	7.55596553735767	4.83187516943339	5.33614961737681	1.54392773188157	5.90148716672295	104.25	0	2
17	1.42217314243917	7	5.88077292870536	2.81959811702681	3.6268333310343	3.43835943422091	4.52497874348517	5.17517689356677	2.66923700096236	1.89594281393474	5.70896518670294	6.21500928732598	1.89522155943036	2.48134225818136	2.02566769141345	4.89518784981426	5.0372067408125	3.88933929248942	1.69295568408704	5.30772111293723	6.13582706130489	3.14611889783672	1.8522445769367	0.831584394677499	-1.43326214052834	1.14067841282142	5.7823330144654	3.4699135363474	1.69548624431872	0.114191983004588	6.71174473928189	5.92825151215053	1.21220726256032	-0.998352766692037	6.24138481662748	3.68813304219969	2.69232499740815	2.76049967748512	7.70258742532484	-2.80629008209049	9.15674099409497	3.68879668712205	3.56633276976575	9.20473801804373	8.59013980987664	3.37234609946558	78	0	2
18	2.76654029397901	2.15751572150865	5.37459091152108	2.94873091878397	6.07510903092684	2.82487268148773	4.45825166634951	2.87782801874925	1.66469598465453	1.30982469346025	3.25644325480661	6.41150067410108	3.62047847937441	5.98137186179534	4.98550239493939	7	1.27466827902505	2.32029145551058	5.74738800222814	3.71200481071976	4.66158733872102	3.77632426210076	1.27218276362026	-2.56555339028225	1.19649029938251	3.22320039525932	5.13868516101204	0.733757237663966	0.562491866450638	0.638629766670734	-3.05610163711428	5.59209474298203	8.06240297179584	1.00251492563803	4.36537195912289	2.64599055811111	9.50730881619167	-0.497817392968483	9.02198542015297	-3.62610629387587	3.98473181989529	5.52908739112858	2.97757438143242	7.53253628966561	1.90859865135301	1.21531783785499	106.75	0	2
19	2.43306699573058	3.1750487711386	6.31356369827369	2.88702719535159	1	2.87416694866009	4.36451865998808	1	1	4.70750051666185	5.72638123428604	6.60846668101716	7	2.30603497495137	3.32977185226437	5.0433593054384	1.86075658847578	6.17776265193563	5.75744319273037	2.94143802907794	5.65931048581432	4.34537598228459	1.95467024508995	-1.85065694427952	-1.13143741451224	4.07016252163887	5.80686308919215	3.84728257778307	9.80482504372205	1.53145459800944	5.83487533980521	-2.31662092243973	-1.47455198521727	4.29663558955196	7.89325332052016	2.14514285572399	-1.83026049003102	2.73405159078794	8.53889012912979	-2.55059171255611	3.94609982492737	8.93326055276399	0.698236818436708	8.99705677415465	-1.20476481333509	6.99528922173913	105.5	0	2
20	1	6.35483553479449	4.11153464811548	3.9282083607197	3.64135321250904	1.05058749497989	5.52381893934024	1.07254049929021	5.26198867218042	2.74906336100282	7	6.11307852991357	4.02811541035343	5.56795424211194	4.10626035256731	6.11266860402208	4.80506013383275	2.93142152540313	6.98696126495171	4.65505618940932	1.80615490540138	2.91447732243306	1.2395706109268	0.167358239164025	-0.0570888189672563	1.8724648696176	5.38571802453355	1.97815074934221	7.40536727951389	3.27402848421836	-0.262708043504728	-1.58350178701728	2.03440063959606	2.56165681531274	1.59545235631371	1.61859557137445	3.87235090535949	4.86931544293672	8.10401936813876	3.9324772623255	3.16291787556922	4.79247220908829	5.94042035946019	8.57323114619734	-0.757589861091371	4.66534036601975	95.25	0	2
21	2.56341250367038	6.76026123989791	6.02018772196144	3.48777921046571	4.31678939816766	3.15044176802572	1.98008149670547	3.50745750449598	1.55739594811316	3.20569090336307	6.48120184180597	5.7555108605571	3.49435760776465	5.965082631897	1	6.53077562016687	4.14725058443559	2.54326427885167	5.14237624342507	2.54610427351539	2.17697862467373	6.1182282895614	3.81085127584318	-2.18227537432897	3.02253623523057	-1.23073912843232	0.458244364561843	-0.521605147906627	3.00092528118744	4.97793568413752	2.17495852914431	-3.3641825416602	6.79320745460396	0.462662996081834	4.7804520366754	3.42300870304389	4.3154333534009	3.788192321217	6.98348107743465	2.01833052604431	3.0792424128172	7.49178613703378	2.15417181782973	-5.77630308423184	-1.59233416279248	4.84511945103664	95	0	2
22	2.93054096793494	5.2683544297388	6.86138679441112	2.22084258071117	4.28483335242723	3.55288616133416	1	1.961792577129	2.20306434506962	7	4.21190612933257	1	1.41650409269283	1.81600129861333	2.81927089736507	3.08482721071651	2.36814833508921	1	5.44368370266851	2.18756548923013	4.19605273524131	2.21155799971819	1	-3.76558164667233	-0.297748295032122	3.99306167549487	7.90584056724972	4.63670875767368	4.75223824974683	1.57052219861887	0.698545116837494	7.33491633631086	2.65658347650266	10.2315414357298	13.2560339703949	2.47079626446743	7.55980661135822	10.6034504168918	9.48286662035161	2.93699861666908	11.27292112963	2.7936937400253	4.77454812077678	0.121024718970726	3.24150183930447	1.11595425070866	90.75	0	2
23	6.44898062640026	1.96335396657558	6.97366675744313	2.26446351283922	6.762885620738	1.11074135534667	1.50029788725066	1.64495474113316	1.70660217565839	5.59061902809844	5.82602889510793	7	3.50960324133869	3.16365858596622	1.89573244919733	1.25375207915676	1	4.50499561649025	5.55464999801973	5.75131172122365	3.66782083854565	4.56692245785668	2.88949948798831	-3.57423724903629	0.182025665805951	4.9229947908402	3.40753412159508	-3.60732399152317	3.14035257442041	3.14357419803652	0.855221324334417	0.600528988053433	4.4734247934669	2.86273129844296	5.42933111882878	-0.462753487490223	11.2868015248634	1.67773602182246	1.61043577507537	-1.8410382242952	0.0706206925499289	3.93952935738791	7.83310956187083	9.02075093135286	4.45652847000798	1.26860306828996	109.5	0	2
24	2.96746031406575	6.50500886152243	4.33524417370466	3.88503150363891	3.8816208380091	3.34219117123982	5.26018791202798	1	2.50856668345761	5.37113965591521	6.38019239042248	3.9616495565207	1	5.0006163020172	2.86733780016559	1	6.74173380259667	3.13053067592006	6.09004622315695	7	1.39179900327438	6.98642884279966	4.65348497158134	1.58282081149638	-0.392584399791023	0.325030794244843	4.43071442451508	2.73620137271745	7.34734845896953	4.80297289399458	4.0861978011883	-1.27129724687071	1.99908261957049	3.05524993595616	7.97983489237813	2.5497371968622	3.28259555979725	9.30763137452774	5.06259733905878	-1.72427293560383	5.44090884428944	7.69807100905464	6.65846580350067	-1.23731365593519	3.53069961636355	6.66317159577234	92.25	0	2
25	7	5.3140492823068	3.21235715547572	1.1850152265463	1.75888339147769	2.88240663978231	3.65637197254356	2.49623149375683	3.01927685661503	3.53234953208716	1	4.46581422200653	6.54439867453103	7	6.63451197086741	6.70618709321776	1.59347887350485	1.61162239981208	4.86896695070266	4.04858985742376	5.10204653798496	5.12668728343872	7	0.596876512360403	-7.69449789782276	-2.96868292865997	14.6620474091234	2.41985220386967	0.172947430001248	3.18514926620954	3.76402235701793	-0.891290179948297	4.7170332025352	-2.1411855480713	7.37821052095529	2.86632186666047	2.5666552034865	-0.377771342871477	8.95068468537178	2.58810965817032	3.03076516913368	8.76441152951817	2.91558124227829	4.88643661118485	7.65410084015047	10.7050781287798	104	0	2
26	3.22597792356918	1.21191350144963	7	1.85688844505351	3.13082125585017	3.9447170784025	1.28891691932977	7	1.60293416116438	6.96663502388552	4.76772956816229	3.32501165279313	1	6.13376383699518	2.25344898077453	1	4.38589210622323	2.44783407703627	3.77612192811649	6.67831868268717	5.29332506175346	5.45676990979742	4.96683181111117	0.0226766560090583	2.3521456919352	5.49745959461594	5.33616509784834	-1.53443546855691	5.79066586482887	-0.785622349499823	5.93232365835156	0.960634182357686	3.13513767482501	4.351427884733	8.9071283180237	2.97550619332505	-0.576259503486485	-1.90597726001744	7.85353949175663	-0.478170251117463	5.4663550136942	6.6827793019183	4.79235506656379	6.27702813380874	7.26416125295323	2.29078370728997	92.75	0	2
27	1.07137654741422	7	6.54120943532679	1.19242756906659	5.65987749392287	6.62442852086721	3.35711988208344	1.62346237465097	1.56731027215866	5.40433981816803	3.88825415211696	1.65238171907494	1.37318804577574	5.3584209133585	1	4.46447640655873	2.64859784435481	2.39737066070612	4.55909323703845	6.04439563589401	1.98761039403047	4.34964988393118	2.59735286076099	3.67902834016075	-0.17845892471126	-2.4411038461033	5.61051954787679	1.28680922653322	-0.547432062364319	7.60487842860254	5.66080852871866	0.305380458143127	6.88397278455942	2.01174484163926	7.04142378501351	2.54037776366168	6.04747951103102	0.245038008516793	2.68738506194519	5.08622338977684	6.03229184090789	6.75585682512368	6.444770463777	7.42559114919057	0.564489574755833	3.3564646304917	97.5	0	2
28	2.86102873410148	5.17184258024604	5.53769745417329	1	2.12209953766868	1	2.59529230387668	3.7660202144948	1.20182296784159	1	4.97075728731571	5.3585396396378	5.65055704376962	4.6249423252577	1.60173178775611	2.26487195536753	2.70392215633042	2.72676551422946	6.8818129105065	3.12238995862592	2.62330789320451	6.6477029747322	2.64645416273359	0.761385120083097	2.39385205449829	0.894578273091574	6.6291297889843	3.42573844631552	7.77157728322495	2.09212076779702	-3.39864036167383	-1.262904091848	0.579059546596612	2.40039765935313	10.8527196490815	4.19156924067462	7.84252981337877	4.25485293109961	8.3688372518757	2.84116767639104	4.74647062539754	3.8474285092427	5.88240747678625	5.00245592567949	14.0725906873117	5.98308438906442	84.25	0	2
29	5.21067676517805	3.2504425788709	1.35939808884073	7	1	6.57652855193284	2.4256003633751	1.77508968228088	1.24259477321655	3.59700374931963	5.13067438892806	2.62982984364374	1.25462394068037	1.86729635989134	6.83167946317225	6.83631302797287	5.69317638952232	2.54057502367355	5.7041825847088	3.79309536504595	2.63962214464597	6.67656614929587	4.55580866943263	3.56586273538305	-2.8908286970882	1.48426235428808	10.6655191567781	-1.49045583434131	7.9399648364148	4.96680764546734	0.919801336153983	7.38069572953649	0.93723626161804	2.87661501467944	9.51794095686577	1.3547357524851	0.75495866581003	-0.46885616886266	5.76191450368612	-0.853147327226517	4.7568466430183	2.19349381286445	5.39095488131149	10.9256558833951	4.56005868072235	2.73288269409779	73	0	2
30	5.19688940459514	3.53689836792346	3.99839604505524	5.55168543409105	2.66878458769796	3.49080997686203	2.43630946528962	5.67694717172573	1.66943407095247	3.72604785612283	7	6.13873533629425	5.07020972202231	2.15199127748769	1.45108967506572	5.60973296431166	1.08169742335984	2.07834556440438	4.4038652820102	2.84699297479998	5.41540479352986	1.87616028032333	2.64777937738587	0.0676799564411632	-1.24139422919934	2.85739533389313	11.2339810825668	-1.01344799057322	4.35358617332618	1.71147772301699	7.78196709927617	1.47228690755828	-2.80829140218983	-2.0317326137217	9.88210974987143	4.93129092102162	4.35930938864328	0.795789887578212	9.88427543447438	5.05551466071477	-1.24222228534434	5.99616827680136	2.84812544759128	3.81707492926704	9.23651104760648	2.7700126694426	94.75	0	2
31	1.57447351022599	6.20210424767965	6.20324728379365	1.30053357144149	2.6112113019944	1.87583190065478	3.31275548917074	2.6482329039642	1.89073610082392	5.42926933479748	2.41113146085889	1	3.49382684664954	4.91170873428881	4.81905453537017	1.64430782397513	4.00625572195511	5.86628179164149	5.45112734752811	3.68405205391037	1.10363667728158	4.52403241085702	4.68331972380614	1.47249243624275	1.63500034574241	3.64089003605065	7.72190610669439	3.38615424972598	4.28961001349692	2.2596970630376	4.07776460032298	1.16457118609084	5.59961652328711	-1.85351280143125	8.0477961480869	6.40922966815001	4.62412216765001	3.61250270544358	11.1462372787935	0.757412132286164	4.62302719733944	10.9949569341618	5.2717669004204	0.518810185268057	7.37027372039652	2.94401297814565	86.5	0	2
32	4.15056768513798	1.50933044449775	7	1.55642401132228	4.51630616063934	2.05231451589465	1.11176484479976	4.01883505853378	3.65369428566753	5.27587100355549	7	6.75954927612423	3.97122384256876	3.11626626234235	1.15107774287401	7	4.14160269870853	4.46364926526024	6.47987603741095	1.84368334100838	4.48034900395973	7	4.80870400084603	-2.13978394066619	2.94658359164864	2.06163766391308	9.69070600434148	-2.29451949760187	6.22903601388828	1.15226677339178	5.15625980510777	2.00624023152925	5.49304257321495	-2.6035497754897	6.91896713830994	2.57528064476474	9.47662862082793	2.00039261080872	6.12422035303049	-2.28784034586768	8.22887545933697	4.58857117406581	5.89336844851936	5.76845412877731	-0.639229903887878	3.3817939239864	80.25	0	2
33	2.50768703051324	6.47763039294431	4.40559094336078	4.00744753769549	3.99490950725426	4.82477175866623	7	3.96523689391998	3.08751120075113	7	1.99378816809178	6.33269721580972	1.3594248974557	7	1.3771384990428	1.18635395718402	2.63042547821115	5.62395306884299	6.06084722727358	2.16560505087944	6.46383962267996	1.46528317801417	3.12564293494177	1.00808578856064	-1.05512004545374	1.50053413558049	5.575777188154	3.63497975993377	3.63055986586543	10.911431191692	0.199446394869064	6.60490517554685	4.02843362254771	6.52059151878959	10.4991794843172	3.28366103914205	5.75858333811362	3.87155192458729	9.36801794790431	4.28130531028588	1.88974596535951	2.81549351137159	7.44390474631166	7.60548363235043	-1.67439118006994	4.08067760352663	86	0	2
34	1	5.57247702443893	6.75528873296507	1.8070191673567	4.07774976512186	6.69013024943243	1.48077407022771	2.82944657775192	3.11385664585195	1.76474222439412	4.08507660477354	5.16674898724927	6.60328106853695	2.9568699088779	2.98087097046127	2.51906033944435	2.99319384579508	5.74891138752923	1	2.51648813483337	3.22904639406586	1	1	-2.792664328847	0.388071367423543	4.60033957823112	8.63620762446407	2.95730406367572	-3.84401991576047	6.69734468655927	0.834635081215429	5.82533374932644	7.66217205216783	7.72314669781228	13.735181201623	5.39890413546087	7.00530599067925	10.6759165146768	9.82942910328986	-6.13947210186909	4.73084904961401	6.76639028091726	4.76240652099717	-0.895693036250351	10.2008360331278	6.54507955129435	68.75	0	2
35	6.80193787223194	7	1.99466949444509	6.29746008338415	3.48118145061628	1	3.87418665525284	2.06878015909514	2.53145210679769	2.83047343868114	7	6.67097784588772	3.3633194670265	5.02236949140234	3.62045787627335	3.58866700903232	3.44489904118486	1.52790827720421	6.02568522447599	4.94797403377521	1	4.52648791294357	1	3.42885540477341	-8.07000257453007	-1.63579705724505	11.1846359001551	2.51472839683054	4.92186312306319	2.50016153388111	-0.137402084493392	-1.70049098390351	6.21659526788908	1.04875717046661	3.33643336084118	3.8366748907205	5.57248977975278	4.49569041837887	8.60207333552062	2.7882164139801	4.98709904574418	8.55399960413832	3.09665947321802	4.50455888390021	3.94324113968452	6.89533464271642	77.5	0	2
36	1.69739954024659	1.17934741693849	6.29312261394276	2.52889669135077	3.01652491382096	1	2.85370769670778	1.01335862019759	3.20275198590172	1.43567150645117	1.54348439209538	6.18718926666749	2.0815771235544	4.84498881770702	1.26994550143783	3.79590068027099	1.26677867039397	1.14409883115109	3.5160744364499	6.4149719581546	5.68891415703422	5.60841970117554	1.38000945273084	-0.949122952839777	3.12533296151661	3.8539286267243	3.99964481313965	6.04409669984074	5.17100741285315	6.93857917287917	2.62154885865252	-0.954540187060037	4.93189462249566	1.16379472472227	6.06218354030598	-0.30861279663524	0.770415759369232	3.25928001970158	3.03902407380301	-1.99070121267752	3.53474195369759	5.63870115796614	7.54350262243923	7.71784947223515	3.60478724933529	9.4135288380033	82.25	0	2
37	2.85269291710797	3.45168874915329	3.41065909416609	6.15085916950783	3.49436142237164	1.02587812917932	1.4703354297561	3.27387240573648	1.01254523708783	4.9702048441494	1.56051939889038	2.6364725300819	6.62656104746683	3.46854476982905	1.74388789440888	4.32837185633255	1.43544043496312	3.26649197056182	6.3581080440656	1.77381921139142	3.27874311941077	2.32667338829828	4.05064057395598	3.59970076135069	-5.57395169614944	2.68858891356214	10.953721278886	0.199050331428493	3.87121014391039	5.0094393294295	6.97159110088089	-0.369662749406805	7.70998660956911	9.76456977986805	11.5142489430331	6.6197737652522	5.90512386220919	0.122348921281845	9.1981902262159	-4.43626384963509	2.80110728451744	8.80712496293122	6.04639635088227	7.36665558037244	0.547327584681795	3.31710900426079	84	0	2
38	1.16763801746566	5.90323879859537	6.53144851219293	1	4.62534091328193	1.25858985672487	5.721737557228	1.9661401687409	2.02930166017521	1	4.0697006903851	4.52589364699599	5.09438080801361	6.74039228034779	5.61736242296399	2.70765183424073	1.93551088212576	3.87444080851958	4.72993835380517	4.01857985055823	2.00298444485489	2.20536182555202	4.90331565294153	-2.25082015103781	1.55800296199562	2.32466979639467	8.49826528052274	2.57289899757362	-0.94575118955241	4.22047880099578	-0.435541965640166	-1.44519588458441	6.94985029029849	4.54349879181249	5.697642491423	4.14454636089027	6.74565089638689	1.77892677593925	4.39117995357295	-5.35452779255087	4.58623914239717	9.23128541529046	7.32336193919979	4.8681993455321	3.94450570115348	1.21797176494056	102.75	0	2
39	6.16180339568528	5.47802187155976	2.11224633541609	5.67480050066541	3.64753031181886	1.00840848351458	5.09014300410506	5.76650124068758	2.34692346126912	5.00342267640463	3.86707835705071	5.76223374169285	2.62722073362371	6.23652079384977	5.68746741146935	5.39032560827478	6.1483896923692	3.79483542447143	5.4770217115144	7	1	5.76837660241394	7	1.11265456342644	-6.06841079190429	-0.907330601346709	11.4607457794297	4.1049687933412	4.28351041198845	-0.0729639518521905	7.79324729481263	1.1417233168846	6.3057411084375	10.6660070446101	11.5934690885484	0.513306919286299	6.3412093667474	7.86455735848473	10.7727389001591	-3.17830872955642	3.01729716157384	4.98373299253626	6.63110193641495	10.9724897306362	4.30009959932608	5.48064631563672	93.5	0	2
40	3.84778361869022	1.45598085732645	5.62502989559735	2.62421364045325	5.67301748271152	1.18458033460811	1	2.4202639427632	6.59124132673651	1.38935344859034	5.16350519300186	3.46197728319199	4.92382414536683	6.87544684919845	5.1336725530069	5.23169582576466	3.96901512083839	1	1.10151767158267	4.12511221649286	6.82355342397988	2.98099788824455	6.41021526950566	-2.06271279241236	0.685866015563397	2.91672514694382	6.30060133874048	-0.845094296815693	4.04161099898727	3.57906160805746	7.44961188743803	1.4794078001133	8.12304365684643	5.8147557023093	9.14361945709257	0.751881826219661	1.3427585280695	3.6152825466282	2.28351577654869	4.2606345921296	9.57227718125537	4.70639207756059	6.56597322561533	0.637577823301459	11.25066547946	2.42347688776438	74.25	0	2
41	4.47967315365029	4.20571324780103	3.0104195414373	5.10744297528614	2.04008426041713	1.62804994706562	1.59433412542608	1.58203034533936	3.54524738938258	3.40049407268271	4.7639831478625	3.98901052706038	4.03675699820031	5.32689674110302	1.64651577116665	3.18877066994619	3.23323392983482	1.63557206531757	6.17264108508374	2.04722897879113	4.12079043477525	1.1615083640397	1.76300634953502	2.5807201532697	-2.19903451265879	3.80316513096912	13.3678828012482	3.31478999829576	-1.26325901644173	8.20572211074309	2.29149324159447	6.17671058497857	6.95432471009014	4.99231951538832	4.22452606072449	4.17412310524261	3.35725362415635	10.2370035485655	4.18950450040154	0.497367540712465	-2.32893702897794	5.00110700575522	7.04333135437584	-0.683394796860587	5.10857868954788	5.75487760210937	78	0	2
42	2.14094061107412	1.446281826416	6.37566294536149	1.85851444057648	4.60472996419757	1	1.61341443163971	2.42732158904405	2.61698911765278	3.56536841201276	6.9134736380587	5.62912938525919	1.47525006564435	2.28646754552774	2.50326772676096	2.87671172148719	1.69563600271853	1.05188038561656	4.31840615703603	6.31136714519158	2.04424548131266	5.15662806163713	5.61809184274559	1.1573139615246	3.21396907149927	-5.95270391129793	9.90407423965703	-1.23879015938685	1.29798549190489	8.44346277587099	4.29261784258089	-1.25844022392932	6.02710323056938	2.84670556544025	1.1253206381668	0.516753100941505	4.98758167523912	7.28660705335163	6.77242271934469	-2.87560550932213	6.7006439725997	4.43875780680966	6.90951745201889	3.3345303251959	3.98777335087877	5.21668786228556	90.75	0	2
43	1	1.88916264771444	5.91163034219245	2.88837825465182	4.95275218105845	2.686338525627	3.0635369691277	1	5.28444552645372	1.56158398793796	7	1	7	6.408107693104	4.98690074818447	6.46436506767238	3.21042093813264	1.9316829516285	4.13913822380194	3.40410624369698	1.71418109675196	2.82079677277955	5.89227055348501	-2.33447932056304	0.784775946308157	4.32714553230031	3.95513680925222	4.94784967941301	-1.01302279285662	11.0907019961746	4.50935939475298	4.79422894099656	-0.172393409634254	-0.618409555560438	7.01351714708011	1.64613226441429	10.0857058176606	3.00963031640905	7.89266791533326	0.19710986856028	4.97214461941758	7.38951744164446	5.95467781325478	1.31543845724954	-0.58312805929363	1.99411744191857	90.5	0	2
44	2.90579463896047	5.78771688756275	4.96412817541049	1	2.27940253789188	1.70265871533477	1.17709799230356	2.88579889323069	5.7225979527111	1	5.90239171037616	7	6.17915756636105	1.11414396852972	2.45636154535073	2.5550798922966	2.72125035573636	2.03262735553886	1.01222418404867	3.19811276083693	4.0548921780715	6.7653343708262	7	0.506984261467646	1.9198554630487	1.76212973948156	7.21342225168525	4.11329235460565	4.57918657447358	-0.0278278614293147	-2.31149641961599	-1.12014629085285	4.24717641835151	2.74250495391609	10.4211933030633	2.16199627062714	7.51270176008193	5.57418871793907	1.49798955910653	-2.79144692749293	1.62087224372667	7.50730093634325	1.56429602408008	2.35500338890251	3.40331424555243	5.52618329887511	91.25	0	2
45	6.44770102656488	2.37250813938329	2.10102294669837	6.9429805753102	2.02458403817604	1	2.22235849637661	1	5.52139608505957	6.74178124703516	2.29617255570302	3.68292288888091	3.38847567598405	6.40478733553967	3.04773476762964	5.12198879032326	6.20263502194365	3.62691570518311	6.26143881772383	4.37765861359451	3.44320086088232	6.41185593973671	4.67051278698623	3.76618172853192	-2.0899164800375	-0.244381928924828	9.9982367647567	-0.7314905553144	3.92166138524081	3.76990427896482	-1.19322951520872	-1.3411261007	6.5364298216278	-0.725856843078391	10.9582253733947	3.84447254259537	7.93451903946231	3.63166325239065	0.515099608919935	5.12442117873512	-2.99333223005098	5.22456141078216	2.26634277018297	0.898895966990345	7.34018426137996	6.58302920214088	73	0	2
46	2.87948570849387	1.76218451089425	6.38602480107091	1	6.74083370496387	4.16996880976689	6.74237027465465	1	3.27940300272839	3.60907034030201	5.85560815078252	7	6.50667588273299	4.9797815734644	4.97964529913187	3.9102907020087	2.56441216720044	1.27804307505557	1	2.53603937723664	2.89198947610366	2.27992756563665	3.57570720901098	-3.41491647632152	2.42870437578708	1.18650970007762	7.32814470194086	-1.04559189164307	5.12431960920836	2.92475944624996	0.570481904393715	1.84538961256023	8.7886885218593	1.30573204337419	6.95812922747851	5.28911862916781	11.4467076303884	5.03133891397014	7.12221375042751	5.47978153288751	3.33187078861267	4.72270251509341	7.91257749875701	1.18881855246918	4.4856271856937	5.14912344728343	78.75	0	2
47	2.26620417434221	2.05687381115562	6.24945360634846	1.43506554601969	3.5919645221892	6.7514789353248	2.78552787664223	1	1.8048113583793	4.65421586116758	1.31801790740597	7	2.30535006324273	7	2.54813226951472	1.51489385091015	5.01333143088906	5.99936547759639	5.85723620967738	6.71439913489713	3.42698517240925	4.50622318974255	5.76953513849514	0.215588153683611	2.22336135770031	4.13769446914818	4.35173614730712	-0.213177792078072	6.71041098428094	1.07100905371821	2.09546780011769	-2.99152337721933	4.1137254413462	4.61969843377804	15.4833407594345	1.80500521301381	8.14950828666263	7.74629895497464	6.65241598191288	-5.51502801971492	6.8809094551491	3.09856641495275	5.62572211278938	6.55551306533056	2.44265501364509	3.53028952737314	92.5	0	2
48	3.76168999460763	2.07616879874276	4.94731281465575	2.04844730924951	5.31647520218376	6.20196175879827	1.55715320948476	3.22463000612369	2.42671899201315	5.01027761468762	6.45437406004446	5.13688302403007	4.40962164630615	5.79480738416147	2.8072234431912	2.341087260876	5.94751480770132	1	3.39280620682029	4.13054394513094	1.38389411611999	3.85191236296419	3.02035398119879	5.12099505480293	1.94739980239161	-7.86772592553913	6.6461611841292	-0.88439579192361	5.9693920395762	3.43140406550463	3.74938319904374	0.574417400421734	0.82507406064428	-0.889086676062686	5.2654108899741	-0.0147023901949406	-1.21593884749329	3.33376847696285	-0.781869221001776	-1.43417334306494	5.57451031396929	1.97160014588735	8.63460704646409	-1.61535005635331	2.94713495899436	0.554818342117716	79.25	0	2
49	3.1965230024685	5.40290616989316	6.71055954302362	1.53350024073922	2.18613000476475	1.80532402279005	1.78776883257203	3.97791678668479	2.60290161443496	1.54594485674009	2.10257597566007	5.79457755653853	5.41433070362247	4.26183554120288	1.52235531264365	1.71062663821456	1.55359862176775	2.25895257458362	1.77481220654546	2.94950779351551	3.88371738933701	3.20620094165399	6.67529083789306	-0.400098509953089	3.0412584307619	2.55367817203592	8.18658872321373	4.18055625460923	7.28927339212145	2.41018371844252	-2.84124521300364	7.21209062370767	0.990627763652086	-1.78224232651776	0.416656880644793	2.9852857450888	0.712399759502903	-3.46033371615513	7.74159776531527	-3.66482869284285	3.95902934922551	7.4186034570865	1.22330867723839	4.41677372180309	3.85341856424243	5.71760719038954	82	0	2
50	5.36901454100922	5.32624212846528	1.55889415488613	6.07505391638412	4.46842082499774	2.92612394023807	1.21008859277321	1.86272700304118	3.16244465518573	3.65567404812418	4.92232910659822	3.49112387059721	3.42018179447706	7	2.16669061736332	5.44468277500651	6.41519370954603	4.34504411313808	4.69168680127045	3.63993634428814	1.72218414343528	2.46267890818123	4.10914317577075	0.767628023386201	-6.83865174258278	-1.38619154480385	11.3085967868967	3.18074601734544	4.30767238293514	-0.407419275780599	2.15491840177455	9.16525143928313	4.96661023191051	10.4115962994231	11.324507116428	8.85937307112808	4.04474774841259	8.9812689201889	11.3576307506306	-2.88628324284687	3.47222053050941	8.1369732910792	9.70456034445044	1.86685951615639	4.18333116327745	3.41251902066314	94.75	0	2
51	6.57801678663571	5.72371262754233	2.18321703055607	2.66703435907386	1.67174536053149	3.19006713985919	2.71812668296277	4.26753229235884	2.64802477005372	3.58536777386973	7	4.04899798243489	2.22918093122522	6.83519659439583	1.40169500883637	6.73185018723002	5.40620826025363	1.27035212980935	6.03154447176925	4.02797877768222	3.76623492934893	4.3165009025391	3.13212802578025	0.420866158323769	-7.28933052508338	-1.99739475176923	14.2468777594945	2.80225813917174	6.12239234814894	3.92975998970362	3.36193499523349	-0.775800728823352	6.0955042913835	-0.931890848947183	1.67639183614603	2.90865191232193	0.455388121382385	7.60177329136057	10.2378342793182	2.38640936252354	9.5986569769848	7.22175708082986	7.80597183194987	5.53379024183603	7.44840519281285	10.5678320880447	94.5	0	2
52	5.29005359221425	5.23678578647373	2.04109089729981	6.7459834379676	3.85923520462133	1	1.49127019292927	1.72944067177477	2.10708133692853	6.19277299362702	1.51149838378354	5.92035417911732	3.26563790456566	2.17009396013531	1.80560384520536	5.92671500488758	2.96908488697069	5.98558264892251	4.30750256558497	3.7006813273896	1.84818007696415	4.25137135888876	4.74583678586109	4.12365984668238	-4.33783841698656	5.76522503968408	13.6086777486046	3.25982128906295	1.77521844924023	5.98184675514258	1.83812826193455	4.27702792112951	2.81312015875501	1.31509698538879	2.61492024391098	2.81132985345286	5.6525847817448	2.50621588707073	7.56118914962626	-0.00486793817400522	1.68791467274185	8.73137461679014	2.40468574873437	6.67924250540808	0.864387517416165	3.97019869925786	88.25	0	2
53	5.43176600681019	2.5078635274592	3.92892169918855	6.84030648687332	2.97361883648839	1.44473728967419	6.43481945613113	1	3.11619719084484	3.7147348435042	2.65523680233507	1.6250512780753	3.72427451202599	2.3733045806681	7	3.71159021353809	4.7860487335466	1	5.15199043556085	4.2041749213503	1.40670965241553	4.284584958343	6.13517898057044	2.82674325859505	-3.0659382141457	0.100605511444645	12.4552727451512	-0.984168235849816	5.30024103426702	2.07267351550587	4.83531982294143	0.102249522682823	5.04533322969895	1.36341395347952	1.38264567134509	2.13860060331223	4.05062303326822	4.10610289715571	11.3814059851847	3.50424328506473	4.90487581084949	6.39535725758833	3.41332002840069	3.7106987420422	2.63693764029551	2.81048717932114	78	0	2
54	4.6028751592597	4.58117120014517	2.70452723985603	5.84024337085154	1.0050553907827	2.84702961626418	1.78996399223929	1.71927615340633	3.0826975648997	3.64297307775588	6.43397691897244	5.48296511516314	6.06808315542656	1.19400457003989	2.66511053690023	2.46162070324736	3.27112823019352	2.13108636785051	6.10388240379167	2.12265706220126	3.82149497989972	1.75247930239201	4.45688755074504	2.93267783196872	-3.19583076015375	3.46122766091807	12.872135313939	3.01272168981974	4.23245892226374	8.01024026613279	1.58576920150382	9.04546447830858	6.76438612428845	4.71027805973519	3.71127466486144	4.40435684458472	6.86412461946725	2.35226214170751	5.28540117293921	0.144152543874725	-3.52776856390447	5.95890607040809	5.69891375847482	7.70778348366475	5.33294892391674	5.381066474366	88.75	0	2
55	4.77720717272611	1.91461719711672	3.22233865851421	5.16913910543802	1	2.12709843984502	2.53478980627889	2.52611925490843	6.2318641743044	2.69055563340133	1.47456125940715	7	1.58234714574184	6.59338619811454	2.23426462924796	2.27829498699889	7	4.67239074372413	4.48688798077311	5.50372939068577	6.71026993209272	6.89272157245689	5.17378094540065	-1.2474298821203	-2.68930914504926	5.40857476030827	13.3475603745414	2.05664886663041	5.04837346257277	8.50812345250407	5.37814123590803	-3.88750858273965	1.39956529787704	-1.75355108409739	6.95512355601239	1.53911845097539	6.84720698790005	2.68430087954761	9.06879942329483	1.96142968567758	4.44013878936002	8.47436368226151	5.47991001293476	6.6678832004911	2.58594967518704	3.25244415043499	81.5	0	2
56	2.81752827350501	3.30515651437003	6.03365635008934	1.2307750127457	3.71913310349479	5.17307514371822	5.41969384178703	1	2.66791275279904	6.39343856764406	1.54667541944112	5.63205161434238	1	7	3.11530697096781	3.40708083783182	2.77768659301085	2.2893072539753	5.81427551348883	1	1.96741085776715	1.56390009293646	1.67088330947433	-1.75856718138927	-0.1172958646028	0.953996062994141	9.2011368426681	-1.24101073816951	2.71635894892017	0.661924818989031	0.103855070588734	4.73000465291413	5.41219394779161	-0.0897460188949005	10.4662303322004	-1.05643353449759	3.4341087691709	7.02701934530073	5.80892401680096	4.12323818667559	3.25370911829912	3.67917283835257	2.30056471185671	10.9918316487073	1.65436811633199	4.44589108222774	88.25	0	2
57	3.4778712999174	2.28193680568626	5.41980272409175	2.01922232398583	5.42347870101109	1.80828770462536	3.05856691470101	2.53054226753898	7	1	4.83136458871615	5.5135070104776	5.78711607497349	4.69649870451267	6.53294822336836	3.3154897168462	4.96413412231369	1	1.30256416652048	5.26299224432567	6.21932618611943	3.64049310456089	3.08112707538703	-2.69372749921654	0.673507330162237	3.44134737890088	7.02940771837079	-0.467986831103547	3.61379863519264	4.01698539558787	4.50125527379331	5.18686025705865	7.99563357497516	7.94137359870921	8.80389575524787	2.99113881454401	1.73292874330656	2.2013215867458	3.82692576713219	4.88396770522242	8.94157736598097	2.60890416952677	6.23705705251232	10.004437972924	10.439648605212	2.06976920764054	76	0	2
58	1	6.46164722656456	3.48592848725655	1.81390782201742	6.33310684100411	2.64249728558727	1.96751001955002	1.694408393344	1.72440247501522	2.01277532849015	3.30365907981853	6.65535760148829	5.37802536038738	6.18500459403835	2.6442834550253	1	5.31514391965945	2.04173940972623	3.36781653972563	7	6.12052026562215	5.86009233791451	7	2.06955755428648	-0.179028937145134	1.89181278175323	3.98646412758903	3.10143685384893	5.22429886690577	7.34436551326835	0.400919282954093	-3.87149970104531	0.978240862381732	1.53927629516093	15.1128191752361	4.56255991015922	-0.99396106818209	3.81414625374714	0.488232209168345	-2.14555248295688	3.50880383372142	8.90351185728044	8.28739069374406	1.25945146562916	4.3103725673253	1.03629264490724	88.75	0	2
59	3.32168616262995	5.51639468775034	6.72530533815568	1.52314230789009	6.26788254520316	4.19533258495549	2.65716132878471	3.9996111185865	1.42855779110447	2.95741633493698	3.69599728506074	5.91785551260452	2.61088295190798	3.52283885134263	1	5.46248381533595	6.70391833781374	1	2.26091716367337	1	2.61007658907791	4.845453489759	4.78110116875033	0.037042799684684	1.12414786389799	3.57632603445792	7.25429236727629	3.58465699655135	3.20111764516396	11.1755159115517	4.03176897323929	4.60280650420409	4.82069794884839	-0.30106304553562	8.6704647095192	6.59982452785325	-0.27309741432548	4.81739472477928	4.88346194298753	-1.48593384148511	6.34969194930044	5.86791563525482	7.82770587959041	3.54873664323015	-3.73936183008773	4.74430907215102	87.5	0	2
60	3.08957767371764	1	6.9196860975329	2.49448688139789	5.93521941973965	2.26368169044493	2.20500340111169	3.09399476872365	1	5.55917222823132	6.91682900767006	4.52149873368179	7	3.33128756866955	1	1.32590793445559	4.0121359283969	4.71676236164256	5.9812546373654	2.09416799438037	5.24357921280635	6.13185747191906	6.52638524341835	-1.26129532054661	3.44271052534644	1.8767000021344	8.64423469042238	-0.671990732915976	4.89362106839289	2.0912276945429	4.26626460822175	-0.141446869155898	5.87511835649069	5.49430674019471	6.44227411993535	3.90964969519659	10.3752784508052	2.63548135636501	8.14296712734031	4.17868993647878	8.43158680650163	4.42389949537369	7.13485172773239	4.1471604379757	4.09773795288681	3.38974128323721	84.25	0	2
61	1.49026408583931	6.23191841805022	5.09014674801366	1.16662587474469	6.53368054697376	2.30751299172436	1.79781469464244	3.23558649461778	1	5.39208367083483	1.70701317366222	1.27873722367354	1.72988571919804	2.55963927808956	3.51844383888018	1.47095089736457	3.72836681559357	2.26597497557638	3.15355029674858	1.62304164881486	1	3.94433726615897	2.58798612243993	3.75775012026833	1.18928453610019	-3.3382737951686	6.11268429485518	0.728080155549466	3.38224887113455	3.60405142563011	4.45732664441095	5.14002672935758	2.64209558738917	9.20054936265013	2.67635634416711	4.0451362651053	8.20942691116371	0.556172169334205	2.90352586311141	5.87357261047729	7.17753733892139	8.8862923494883	6.13638445115445	2.99944654601828	3.29688188503616	3.68936001107997	69	0	2
62	2.82090559960061	2.53578558931609	2.2773214431944	4.0065815012501	3.30251782037124	4.45615585959564	4.45141195618798	3.76593223826537	1.53037155777392	5.16729116108508	5.0226727507806	4.22603855928383	5.55039643757029	5.8497500359215	1.58070535614746	5.65243247817685	5.34953136993634	1	6.71785402672735	5.27696767439291	7	4.22748257711244	4.58585690044225	-2.36158960054747	0.971482538356808	3.61002732011212	12.6344874862379	-1.3420067225477	9.83742540378269	4.24753347260143	1.72228005612399	2.82376439769947	4.31613585484533	0.202498455965029	4.71936659024508	0.0186597012692127	3.97028096378258	4.63504460762332	9.46635861312267	-2.29575654802208	-1.75569556799143	1.89040628687478	8.29386989336525	4.25190093923661	4.38147645522256	5.46168278756871	81.75	0	2
63	2.30279261507174	3.9276429950269	3.40167837035676	6.17484052448471	1.75286347600406	2.8805390554798	2.84085920061814	3.05503978161282	2.05435954561498	1	2.87517489687012	7	5.07582730782332	3.79092210428918	2.1115604104498	5.25542937430743	1.8171562157169	1.91964285643646	3.07781617534462	1.00716467936885	5.37310400392855	1	1.46123760452734	2.32383480293318	-6.08211207888625	2.35457572193688	10.8939578376809	-1.25886058008713	4.50964645881697	9.49906863122987	7.75652793305449	-1.515498062767	-1.16408816101149	0.861487997943459	3.89103798235345	1.19245883752118	6.55106140741423	3.83180987153148	0.242331478674226	-4.82698634568799	6.27355925732645	8.08230612863755	3.32451129443012	4.51633982028388	-0.0908204679153282	6.47423869296545	90.5	0	2
64	2.93401605189556	1.41712976793231	6.23084766141285	1.65262124551309	6.90702520656422	3.72725929831305	5.63381587112901	1.79158324759489	2.26383438905339	2.58758650663299	7	7	3.25958883239237	5.3419451944452	4.94910773215776	6.80242870737262	2.32425285353498	1.60575825941454	5.63282432784435	5.2360704948627	2.52819744660771	1.62354800578964	1.21064867303305	-3.07705238883755	2.77304596272212	0.829400879979035	7.688180980582	-1.31453216414746	3.02388793276426	3.07396373100208	1.3674651766575	2.75396143573131	8.37294396413639	2.49014011420706	17.51603166851	5.26337294469044	6.17981840476877	1.30300294830626	8.65318337746011	5.00980403782634	4.06609662339803	5.75272662082821	7.66599321276291	0.601084315781236	5.63634468212181	4.07013201586913	84.25	0	2
65	6.54116163275255	5.78711184591609	1.10262148160661	5.22229630412116	2.38686029179643	2.15005842703581	3.05310160848355	3.80837908323222	3.80483705768506	5.69622151152244	4.16859606053745	7	3.19594780407087	3.04030231305524	3.89782742788367	4.49826280015407	3.27487148339545	2.5355396305834	4.3155452020529	4.89513351435443	2.07507884394699	6.83937905125363	5.75908266033878	2.51185164860144	-8.32945855887656	-1.9435489647668	13.2496683870438	1.66273941015393	4.9308831425465	6.05364977029882	0.191775150005969	-2.47749534951943	7.82100832713514	0.528092559170742	3.8694393460366	1.25715948827776	5.00836706540948	-2.69188306880943	4.17802677087576	-1.40597809051461	-3.38085700102668	9.0039838987497	2.20677044905039	7.7339068955249	-1.76891207314406	7.9784696190805	75	0	2
66	4.66622929854909	6.79981318957406	4.47856833363729	3.97870058719823	3.49413621300639	3.32641882091712	6.05841188774483	2.25037880391454	2.11684025175444	5.68585608323204	5.7891229581096	3.64781208399123	1.21513529723731	4.54562332901349	3.13992783035258	1.34856850573295	6.60851772642106	1.98310424620344	6.8592616323353	6.91566172325964	4.47491598495937	6.98117270819109	4.19233258571243	2.19111331701555	-0.0675112883465011	-0.155854488097192	4.46113385525616	2.64106613600293	6.29935495070082	6.78337319289725	3.28258846482	-1.22154989866181	3.03712201313028	4.37814518206928	9.46505209840694	3.56676682413289	2.58562158959344	8.89543541082202	4.5969490189141	-2.56032819603161	4.6611332777318	7.36605862699819	6.36690214144883	-0.182644809272189	1.8041581215698	6.4751973728977	96.75	0	2
67	1.28173351490373	7	3.55655129871489	3.41668854344573	4.74038647866625	1.44083539869872	7	6.27022402694544	6.81562885485517	6.33158362509349	4.36445662862718	3.94266548567124	4.59824578628486	5.74830280461424	2.36869534864946	7	1.28994671644023	2.00188214951155	6.69412645620453	3.00002723751729	3.07965259364292	5.42766485984211	5.34250336396407	3.37988172625403	-0.295590235556407	0.928048428457677	6.14648887865691	4.29844441040848	5.49724490056477	-0.429893781431205	4.36756034718194	-1.98484125318151	6.60253416182613	6.91258113649573	2.10991351293351	3.01725417077175	2.15701097532503	3.6155487051445	7.56222054874891	-2.25308295903055	8.71991938272414	5.94839886707886	5.86768195308824	1.68891958353277	13.7621297794137	-2.40569236439005	77.5	0	2
68	1.05303422170045	7	3.19228463096803	3.53024610267024	5.22162249056451	1.38474168047221	3.83387601648972	1.02462798541897	5.61892036441142	7	6.56479909873526	3.3214318508929	1.40349913987021	2.7694111952564	1.32932549164589	2.35815358211682	2.36500153230014	2.94915018946247	3.43618680975547	3.24972342263404	3.15239271600155	5.63212858338585	5.11234606479209	3.19470077848343	-0.733520369026631	0.15533478715407	6.1200958600042	4.28412638317747	4.29340578549535	0.834989284050193	4.65112527546838	-1.61575670897902	5.30374584660583	7.28128982856068	8.83911881469488	2.49225212874178	1.95676326920217	3.39602972253479	6.0093823663191	-2.0520422100701	-0.732675141311295	6.86031727762124	5.6349590598744	8.11516770272795	14.1411888623233	6.15915572053872	68.25	0	2
69	5.15241484123668	3.88406089901636	1.69783785777447	5.38871766003421	3.31838565279218	1.40869585075901	1.09541861661987	2.19153872154548	1.3572460637925	2.96568949525448	5.26430293179872	4.57354046049927	6.35794408067774	1.97502708324969	3.58825412806167	3.75347704459864	1.65339293905574	1.25072042568297	4.82705874365745	5.84339148066792	4.41570302286026	4.55259016183086	4.24365094538869	2.21531961430574	-3.41051661399157	4.32233581786708	12.0777706192837	2.60544330596575	-1.80179443615424	7.64691545547316	2.63235389815829	8.19208397669851	7.24177052348168	9.13312581786123	4.77426888111675	3.4191971770454	3.30478773393346	9.76553850404607	4.20315605644588	0.074778874727986	-1.92959280982758	4.67728522423056	6.0261568934218	7.81152507433917	0.123834824003588	5.44876405516932	77	0	2
70	3.50548101414574	1.4752573780891	6.08484585602302	1.68092336573433	7	1.22264607498213	4.86752826088998	1.99041711308951	5.79955504621871	3.04005895996825	5.63714782373597	6.27969394643772	7	7	1.87362293027738	7	2.89442648070554	1	6.07145747198639	5.04550076757454	2.86100342582674	1.85867417480263	1	-3.59813129780159	1.95126665418851	1.51397606487384	7.8725219487492	-0.667830141108109	2.33646238674838	3.21773329308277	5.29451310021381	2.26980007679861	8.51019267117317	2.44187380167396	6.8864491852095	0.207159473004994	10.6315048570897	1.7234176700387	8.32350921368935	4.27424886652561	3.91390486310491	4.31084280935673	4.78140852673064	6.60132504160918	4.0545654403143	2.92951685736748	70.75	0	2
71	2.77332461975324	3.43799415326172	5.15261788317885	1.70456075338189	4.52539926829786	1.37089761611177	6.17326776049807	2.42973638950235	2.0394863836262	4.013265676268	3.49766689948435	2.80555263663728	1	5.07095976309478	2.62688293131078	3.39340240821601	2.02903166505178	1.58501145352659	5.06315333410638	3.42357644333532	6.38822347814263	1	2.19131703877116	1.4581437453852	3.90644564401816	2.65685482486634	5.01126877823929	6.971410844791	0.84030312169062	6.45825739566822	3.81286898931023	0.378003170482225	7.3845400376451	0.927871571627061	6.84625354569589	-1.64616222385466	10.9180150261303	3.32550009257558	4.65356112016788	-5.01150052220106	2.00384693926562	6.03380596407844	3.66828914999392	3.23499098607705	-0.386217002214154	6.59834415146636	90.5	0	2
72	1.61781859328268	2.77086920278732	6.76146729234036	1	5.30578323309402	1.74781819364618	3.23546623655962	6.02633837764402	3.91710745805644	2.7589920770768	5.54738836571225	5.18614322945896	2.71019081282294	5.3077813855173	1.24302815832404	1.10154523485622	4.52576056832523	6.9200136163644	4.38662585733513	2.04669579373605	1	6.84599163709984	2.24147846607447	-2.63786774283709	0.17672071973769	1.20177189827436	9.54043300308792	-0.643404826775659	3.97539577482414	7.42659239317785	2.12165006143851	1.45529531341859	6.20844112336037	1.76142036220664	14.748894252007	-0.0801371422657755	6.75992301162475	3.18620122584359	5.81515643202951	-1.43953995097926	2.05856035124614	6.32045118306268	8.03438784291216	4.38064927126468	-2.05792149768878	2.20947099507023	87.25	0	2
73	3.33132379352271	1.34860433811468	5.14275131122973	2.34771328829084	4.9843223776664	5.28695757868994	7	3.75205567498012	1.66382933311386	4.66773538682882	4.93138982389206	5.75377517068629	3.08150315064027	3.42725141151618	1.05261984064532	2.67538573993706	5.55868384956961	1	6.50721062407157	6.4831329602394	1	4.64463133987363	2.53295949222635	4.61561374352646	1.85094839174581	-7.31336552580076	7.1409113661385	-0.851269876521185	6.0627464389023	3.2990257793338	4.0087513812881	-2.69531042293374	2.20897249486964	3.07995049822332	5.20091437487639	2.90994981210671	-0.397622641247796	3.50736923927941	-0.565982784147476	-1.39675716211088	4.93925270097433	2.29148788195287	5.8356928064163	-1.77440668988828	0.347959265254754	5.31729632872752	82	0	2
74	1.09067375499516	5.0268674826341	4.48589906363862	3.48350110552834	4.71691396138462	1.72895510205203	4.82330752154699	1.47767722788515	3.12077254402854	5.35276715490594	5.10392720461947	5.36292476813274	5.20550422064813	7	2.36435027291259	5.6348799951391	4.86953798555455	6.76988073801113	4.82117288992858	3.9485555758329	1	4.2431757225968	6.20265365585807	1.5277499762955	0.0384634861054157	1.66389530231404	5.83881791634567	2.38529192266492	-0.338661525125773	9.20195230132373	3.53780434977032	-3.30128089428768	8.94690006578368	1.43258102961247	9.37277621855938	2.4947441460108	9.43255559534103	6.24217123475146	8.66474133560537	4.59743976304591	2.28655683209412	8.8360516886111	6.74266253509885	5.90353324945948	-3.39184547981525	4.33148652247059	78.75	0	2
75	4.06958222128037	1	4.77480640511978	1.18734666714882	4.36769416617045	5.5016059324038	1	2.81730776900842	1.41337743958458	5.38296540114427	4.32011706568432	4.67079693387929	4.02948270621957	4.98743887186835	1.77659839026215	2.75336939109567	4.1250370537081	1.23433156163644	3.16958765395162	4.8158773684764	1	3.812103584891	4.04051878620144	4.85741911234621	1.61302088524612	-7.64309837775503	7.16903446183969	-0.670229914798845	7.07451912016009	3.56490230488409	4.00065376374068	-2.81717523685047	0.491860496509483	2.00943010666631	11.2061612119272	3.07678576915816	-0.164060886298399	10.3415371406574	0.00394254173078257	-1.79712365515333	5.52710620286322	6.79546812359908	8.40204976429028	5.14273233019946	1.92290581109949	5.56170867031755	76.5	0	2
76	2.06292498828901	1	6.36295249349088	4.75954213819243	4.39253965646104	3.07806533330354	4.55666855394706	2.57337174058499	1	2.79330929658484	2.41140144181228	5.14341083395789	3.81982546821311	5.57496564421075	6.50202542958861	1.78562652969148	3.14587142953428	4.95522240487813	2.56056437616403	6.60487326066317	1	2.65360289245621	2.0676673905674	-2.8842628548791	1.70476603015602	4.12361357540005	3.92053235247489	4.95265283144143	3.46668966720715	7.57163162233976	3.75901051491851	5.74296672490352	2.560793773961	-0.332339606778475	7.66091892577443	4.81084759870394	-1.21389748759521	0.175729777129264	5.41298078578224	5.30370152914174	6.73710222762425	7.65662054630441	7.65734615212659	5.09986824756205	-5.0962396571085	4.38350869748739	74.25	0	2
77	5.5905192789544	3.91970830930038	3.29989605932533	5.82873567751146	2.62126186417833	2.31262771696288	2.74670426271897	4.48061342030997	3.7736151611581	7	4.93690327205055	6.03924007154513	3.52946797276539	1	1.05757722472894	5.68777255071604	1.09315550749734	1.87920364851279	4.46711911352077	6.20612669216358	3.68991246624874	4.78564997997702	2.48601476385457	1.45621103437596	-2.81632423821484	2.94878575311497	11.3626149578896	-1.6991699063814	4.16137626233485	1.79067470530684	8.02563356843903	0.736693785174242	-3.08084736588424	1.07376653769615	11.1317361273755	4.00609769998099	4.57455146088455	1.62551418406918	9.7810641855306	-3.80279263242236	-4.36072767924393	6.54264167833695	2.68097432139727	2.83927445977069	9.47910250755143	5.51936759329617	88	0	2
78	6.46611820672321	2.81141554647686	2.07397773294896	6.09961019499288	1	6.62287589325189	1	1.91179170405187	2.58144348700135	2.98352586779249	4.63789887625939	5.54636861492988	1.51910954139301	2.37086416552332	6.09887704785986	6.13091213572404	4.40717598549326	1.82982409965294	5.46280621999581	3.75296735319938	2.24004203357494	1.22949323292286	1.45748793034541	2.93655595264785	-3.56659955687453	1.80489882562183	11.1903924361552	-1.05851576728885	8.09725023793378	2.43327523764089	0.988393702401474	7.19644187225251	-1.03433288185805	4.46308730286979	5.03340326387359	0.903195798300388	1.18114617737778	0.12348666532806	5.12088608876159	-0.587326549785118	4.45899129364479	2.78948191302579	1.77809849129601	4.10700443477302	2.88362131777501	6.53896703046172	74.75	0	2
79	6.71980439538685	2.79730724460782	6.13943492180916	5.80750506670358	1.69137524699502	1.49776519117243	3.89819373708168	2.30985009347844	4.43082689377394	5.32181740845835	1.34376932970576	1.56257057062301	6.26650739813823	7	6.39162178352259	5.44055514202263	4.7304161425774	4.84406165725108	3.75758928076887	6.81292392070345	7	3.97301364762243	5.67724684324263	0.635631062890614	-1.69468789794657	1.65859580754643	12.5698178018158	3.50288266595489	1.11942165700728	3.1098713407105	6.51478886535731	-1.30542930944274	4.58848744194685	0.568320388811593	9.69901131473884	-0.545163368317679	10.8961447407381	-4.12917044058495	4.8585698952906	-1.25676599436015	11.4588587770567	7.69054566715134	6.49587909288511	5.67032435371033	8.06581546581379	2.62877685227532	89.5	0	2
80	5.2947018880144	4.0290310310361	6.51254917617492	4.84392448928494	1.93434336665805	3.88337070883451	4.82572079514508	1	2.68041707268719	3.734014194137	4.58577824370609	1.75170530125743	3.4882261418123	4.6971749600097	2.36820283494306	2.04996090981001	2.37883019594997	1.12848160722411	4.73018344323535	2.74148154080232	3.97845878231875	3.30499503932361	3.22117099531676	0.829096222273148	-1.26453338753152	0.573140579264155	14.3357000444621	3.33518109400491	4.95011618447766	4.865787775404	-1.20832186379647	-0.118943002939274	1.25503108779062	2.74558731969232	4.17895676833112	-1.65497535667946	0.599808842177939	10.5186795340719	5.81548685615887	-2.59083578331223	1.96400423406577	9.98628440505389	7.26360820100874	6.44370336001679	2.56905460009091	3.94586631693723	78.25	0	2
81	2.86688427577414	1	7	1	6.95221356788173	1.92451476525037	6.49655771978848	2.69030561769656	4.39891926181165	2.91734943620531	5.42856670748184	7	7	4.33482785614862	2.47428704364478	4.03831387939156	3.65687884429319	1	5.88299910595215	2.41327773970613	2.96660899511528	2.60706884025379	1	-2.33796410154137	3.15121773050129	0.613236228702732	7.74360185667096	-1.38027205126945	3.02053068693216	4.71582700562703	4.76713529483783	2.20870206183916	6.53008895739742	3.21266028678483	7.10889659516675	-0.624676576901738	10.1459006429645	4.76014481580453	7.82373465023192	4.66632639806394	3.73151355474676	5.25315963609467	7.84651411748055	-0.105309877854167	4.07775665104372	3.64177890983958	70	0	2
82	2.54553904847318	1	7	2.20464930711764	6.99286905395183	3.69273597569976	5.99045168209244	2.24915360505874	3.35038468357311	6.75427560050125	4.21108868055525	5.74009134528947	6.92194533466716	5.92515030084496	4.30953514526489	4.65347264452923	1.38552609231232	1.68414930555638	3.51385565519945	2.55902057927915	3.10989221274093	6.33346537194824	4.05571531153465	-3.30634551379983	2.21269777107847	1.10194090285558	8.57525497973313	-2.26162253348324	4.57571019657239	5.3507433176168	6.23126260186443	1.98338566985873	5.55859526582802	1.97227448483923	17.9121466502936	5.75334182029195	4.90394898647293	6.02185975456288	8.93131554845759	5.36290408548095	3.16637271772643	7.88626469492307	9.96116822837282	-0.0516829042090995	1.37719247626955	4.40369000948514	92.75	0	2
83	2.68433137935782	5.4479509519757	7	1.56833366202785	4.26984420735838	2.68348539536011	5.10592611182857	1	2.65674791126981	3.09273766381489	4.44133072494368	2.84655414543664	5.77113131071718	6.66676796640065	6.54143546739662	1.06492411508058	3.7843043157714	1.08436688335368	6.10327672236449	4.50014410971486	5.27391311082959	2.82088979093291	6.30386904563803	-2.80611595639924	-0.00038900204348824	2.00669655271588	9.51746580417704	5.05185714409663	4.86723592622045	5.87809095733709	0.59249646723831	8.34340836633659	3.02564104532977	2.47452997636794	0.295532181394759	4.83775508357101	9.14593398909383	4.56060318154951	9.33692997869106	3.79238288568898	2.07786324863287	2.57781680807028	3.62209434780881	-1.25761942456409	10.9130157285337	3.7243134021526	63.5	0	2
84	5.40952147882969	1.94918356147779	7	1.88591541577901	7	1.06268116604148	1.52026996243861	3.94661380316724	2.83808002492924	4.95114723314802	5.88992163298366	6.50984981413499	2.70598207961288	1	1	1.6159913326116	1	4.01270183093461	6.45322307518629	5.83843226747248	1.21449792665382	5.49914009559099	4.15587057425634	-3.35554809353646	1.00263138343038	4.02867030869134	3.78243641638254	-2.1755824478143	4.48510913160051	5.74468785012495	3.66737065265144	0.146104629843802	4.75372336856645	3.43248266710926	4.59457397034359	-0.834738632315781	10.2971641774712	0.0640065854461352	7.24468463267264	1.74401021827386	2.02779974828597	3.77127408140706	8.39033218073993	8.34666994776184	3.87816490331607	3.47485914643122	78.25	0	2
85	2.7392716655322	3.65431358894334	7	3.28754391456957	4.97007364027422	3.43197526720616	5.0713177861691	1.51527550790685	1.83325850987273	3.90572831559462	5.35996394176729	2.89021444422089	2.88269556436647	4.84302507714439	2.98163798611074	1.21326982925962	4.78676125132045	1.82330695513642	2.68447339063886	3.41596032513724	5.22172474413913	7	3.90944154206073	4.81389277500377	2.90353020739453	-8.57810509333747	5.77601754986452	-1.3104100842946	1.6957481762105	6.47841145489068	3.27787911109197	-1.44931687605048	-0.632367210047117	-0.943495437044201	2.97116829833525	1.22858609248142	5.91601565219982	11.4512110731985	3.05262001405869	-4.16350714836862	-0.996880178679497	8.53700415132757	5.35715362753551	-1.32987383339753	3.12179697643558	6.34451487318031	93	0	2
86	2.97584062996441	6.53973886590643	7	1	5.36192469236046	1	4.21130174168148	3.52756468785475	1.76014358932935	3.19086121347084	2.48307645584821	4.02928315079404	1.60151460359313	5.23903743635551	2.61048985470885	5.30295706627667	1.50378768583138	3.40375399284665	4.52445949097717	4.43736715669751	3.32784155380831	2.33911045960519	2.55428200803514	4.32849218684676	1.07843553082231	-3.98610771747263	-1.46858807524451	-2.7308701021604	-0.451396767891016	1.61682674411493	-1.75931441268363	-0.355593937571411	5.11273953399618	2.31253287754466	13.8702596708045	-1.23198709857843	10.0263415074391	0.594974264842504	9.81735172377461	4.65841569439603	3.0825916210642	9.30548702783459	7.60565535065082	4.55028259901924	-6.16552060713628	4.94106419687856	80.75	0	2
87	5.57424617534946	3.05847375619665	3.34873436304009	6.05103624781681	3.49821745430886	1	4.80258124219183	1.21346057116376	5.68514176428549	2.85809442999227	4.15523453274897	1.29865983949551	2.262972372978	2.27035252114994	3.51508274742363	4.58697434595923	2.61426893516489	6.41571985340872	6.39378811822927	1.29933045046001	3.83310298254636	5.09797610639336	4.10137725402135	3.36897466353015	-2.38949581531003	0.0145624549030998	12.6355247202389	-0.395561961202899	6.03005365262015	1.22821927260461	4.24734441757275	0.491459859219818	-3.10392974036117	-0.375318495236372	6.1582662728679	3.11994916785545	4.11381661786417	0.112119571312659	11.0482763344343	1.59427052531397	3.43290196438297	7.69953854123446	7.38107746291516	3.44873814377737	1.95846928861996	3.1657543976118	64.5	0	2
88	6.79549171716871	1.31806750501669	1.33443615572561	5.37838842178742	1	1.04769295546017	1	2.90880495815197	1	3.88330508998047	3.3610058014095	3.93527851892532	6.81348100746587	5.8283752037057	2.80123977854528	2.20786418322883	1.22824200830159	1.84752146480886	5.15066870306884	3.24003722775984	1.54215700840749	3.19258423048257	2.79167298895306	2.65981495498944	-3.45974280672982	-0.563086599189028	10.2733927441626	-1.95790910292875	3.16445162565898	6.23269700193536	5.77497133251594	-3.28172211026994	-0.210745807876377	2.34864921135259	2.75885798060211	-0.755059760113636	7.04200966753194	8.70604022823588	10.1793309545499	5.45558423543122	0.86543793620113	7.13782664868879	8.00184836419167	-0.0739543633142361	7.40094233975052	3.92102969441324	87.25	0	2
89	5.42859346372759	1.72324509835805	5.73488232878583	1.89546563517264	5.92150415195999	3.04649605122921	4.93846394870698	1.66449940724574	1.65306838126909	5.04659342549548	4.48899028167806	6.07295094448096	2.66400929861119	4.0721217491958	3.66435068807768	1	1.66917836353658	3.02466473999758	5.29797086293051	2.35822906325268	3.40793656924853	5.24269403813901	2.15808921410847	4.83590492997985	2.01947517964723	-8.52427672791659	8.04992970440707	-0.232290802262495	1.1916337921844	3.91792450577486	2.59554511232871	5.12256675600817	3.33031674084058	0.959209544164126	7.7665637642074	1.38047655452606	3.84945308283128	6.50929670100684	5.72930713478573	5.62033897697716	5.52166941203954	0.882681641600145	8.14541526196494	2.28912383135015	2.0999156024459	2.59471109551137	82	0	2
90	5.06784313424438	1.56552013094898	3.98316479942076	5.16854785242421	1.3310035822211	3.61248533260893	6.74112752834474	2.18226846064923	1	3.94185671414943	6.53287072191964	2.43394818897926	2.68704715892262	5.14898410501562	2.2518302727662	7	5.42595902117298	5.82839163441913	4.36671524494355	2.6298683278412	5.69368327782393	7	6.12829578535014	0.0321127884408483	-3.36765158332311	4.60305214564475	13.3327334415483	2.99400463299521	4.14300590838592	3.31928335664303	2.11922307180463	0.767067928154487	7.29403839897606	4.47673695146366	8.94325790295595	-0.612429508935478	6.02143887338997	9.30928815937379	6.2278442860255	-0.11318246662088	7.06091299549587	8.1338934875228	5.3637570747019	9.14278032627204	7.34866257477014	0.504965517553713	77.75	0	2
91	2.92434698862553	7	7	2.2889921990129	1	2.63666783636876	2.43691915960868	2.71697805973768	4.24314089799794	4.41662026725656	4.62059714717266	6.00507813533702	4.64253509625917	3.61454935636642	1.64329869753666	2.37812032096843	2.34857380371465	3.2140653955942	4.33178925806325	1	6.31987298207441	6.55036760819664	3.48588504296428	-0.609627050067349	2.65574550598867	1.48198310946209	8.6263156975355	4.4460674679459	2.58562190897674	2.55918169103863	6.30975313893864	-0.836286556664956	7.87606755187747	7.8316725963577	1.48916817019854	3.92504302969668	1.79237350232469	-3.61487491370042	9.70427115306695	3.03906260212773	1.68609755055155	8.991494470934	3.23896104722808	1.10020174781408	1.98141256998674	0.237438399587593	65.5	0	2
92	4.07104797980579	3.18280095299538	7	1.22154377067957	1.02155980880596	2.98176116264597	1.60375242976021	1.33169949161012	1.8179360418232	3.77597825893776	6.19734219140427	7	4.01214414007439	2.25064513648505	4.97717429038717	3.50380052098313	4.11847950898835	1	6.28900127736633	4.36575504550913	2.24961791068817	4.33467731093886	2.87231114192782	-0.948046903361477	3.19767114080014	3.34928207160557	8.95766394848398	-0.487113881966465	5.56154080874417	3.57156770351402	0.66517449577428	-2.70842904036658	0.617284531496145	-2.86629092456845	3.00368092052968	5.86370556283254	4.84270490844425	-1.02007195021735	6.93747182977471	-4.8459691505063	6.14981741620802	8.37814454504403	8.32801842533821	2.03770504100576	1.99441165193448	3.63152949042538	78.25	0	2
93	3.38108210973616	1.10475528949628	6.28374416116373	3.20260079423526	4.99302081988913	7	5.96914956555763	2.27526982865573	2.69628327698735	5.82658369108706	1.91492700967978	3.71958205289841	1.95495918825029	7	1	5.49254556975054	5.42995303443461	4.46757661015508	6.07646004749317	3.44990429780802	4.9854869246847	7	5.18586118617287	-0.16640388374957	1.50269261745446	3.93131523153516	5.31012638221683	-0.0246437770795274	1.86807631385526	2.19824216785933	-0.541484229471291	-0.323629874235122	-3.11800629895279	4.0630880883677	4.97305031205553	3.61769842575151	4.4626933718922	9.25254695324728	12.6893262055108	3.26010110122984	6.6784974083708	6.14477668832318	5.65543115921212	1.63771333946517	4.32349811472293	5.72878134669549	81	0	2
94	2.68238341743131	5.51844848690722	6.5063474804594	1.84681841139248	3.33472961734101	6.75042746165791	1	2.72514101704879	3.97074625548298	3.03477136068858	6.4226380993016	4.39477830478253	5.46835203816434	2.98936073544028	2.94645478120398	1.67512331432337	1.08214878672526	7	1	4.76011340624678	4.58875770992831	1.77240318857644	1.39212942466364	-2.39867364673434	1.1316760547214	4.34750036681769	7.8856076295615	3.10874080225462	2.85092107889274	6.66810123339553	-0.396419749811001	7.46552699704139	8.21584626853912	7.98373188014673	14.0312272664246	8.9371425977547	4.03126990930076	10.8260473198893	9.58122683179154	-3.96856559319658	4.36706821607373	2.41989243169938	4.8023605847187	-0.913916458894959	1.70319078964296	6.71534307427225	58.75	0	2
95	4.94675009611048	6.20068775362699	5.3225255099224	7	3.89391729123881	1	4.46448562945298	1.70130514356385	1	2.06897488178463	3.37158368777027	7	3.56021111948153	4.41016846180496	2.77159908421197	4.19409911506704	1.55088946886236	3.8229886640857	1	7	4.63816227459514	6.57721514092777	5.04205425638544	-5.06496371658341	-0.670304001344149	6.93394265738476	9.21312563174819	4.30662460034164	3.4469692994965	4.43277394120563	-1.23109188202862	6.06834054850849	0.754375704036488	4.11168159381606	2.94402790177814	5.77578771698786	8.4599901370158	8.40292866433792	2.96781480172764	-1.88013540938827	-0.0830572013076563	3.51161648872859	0.768105189173825	8.24758630403806	2.10699450668761	5.43015272745562	92	1	2
96	3.83856235810697	1.37157347899583	6.37720436199497	4.88553869375289	1.5431180835323	7	2.58794394872104	2.13608023911796	3.1706323642391	4.70968883096792	4.36511242270565	2.4384444880415	1.75986413077926	6.40709726118447	3.35503124462764	1.76080037304231	6.31558312829782	1.62301029189889	5.14885546534293	3.19100507832521	3.39732572737755	2.63745839516779	2.17920247173451	-9.36920965745038	4.13021876832729	4.54163761925094	9.06056741818403	4.39417366622704	1.5678733712225	1.54189697352053	5.53290371674979	-0.918522252959463	0.257026705784626	1.66631794940379	2.58836618806422	-1.85117736010595	8.05508376046854	2.68344800603346	10.1232540230479	1.18856187464645	0.804438593657162	7.4790260056072	7.28380418690771	-0.313275924377235	6.5764181068331	6.02313069032686	101.75	1	2
97	2.08565238385837	5.52937080833193	6.48038337332131	6.40159550239998	2.40523630515586	5.06985435074531	2.93591780058827	1	2.43057734721507	2.04767478178121	5.68042510529681	3.8297181276952	6.14844978056491	5.7396127130862	3.54717109170123	1	3.89519839849222	3.26990789833541	5.77841078495285	2.50462056024061	1	6.71526131125052	2.13199505109135	-7.68539532696662	3.45558739224103	3.91898861601271	8.21295503049825	5.5144657834299	2.88881271804295	1.91749382259275	2.22121607161897	7.58334585706519	6.17137840513139	-1.17053242717073	11.0443383651317	1.63882270221045	3.40381588899057	8.13461155885912	4.29042838903166	4.66251176007451	4.02852688131472	4.66702786116988	6.03090210150324	7.29072332985896	5.57422967665355	0.1149285495347	97.5	1	2
98	4.3288330593075	6.45951637857429	4.70231977500301	5.07665260792855	3.22803271991762	2.10352058675884	7	5.46992726675542	2.56706093503551	1.49416519515452	4.63970499731317	6.38831191155675	1.9086724507129	5.2482203744015	2.99439969136052	2.48568417692638	6.4430810512023	4.66481360722167	2.03170311245876	4.13373225559594	2.52064476197107	4.91672661788424	4.63235609813743	-3.2417838355099	5.21616251203313	7.60871865900433	8.9215348780695	7.34294410775311	-0.755204213543232	4.8096370258547	0.785186289144973	-0.730925426608287	3.85266665679633	9.9033553174991	9.36931915104553	4.56281131561385	10.4898918577065	7.37022037544494	7.28781185058148	0.498225915726262	6.57356815459229	7.21109641153586	7.56042320792451	3.75237454875927	-1.02542271963024	2.89026245743722	76.25	1	2
99	2.48896168005674	2.73236833025674	4.19224857399614	4.75721811612484	1.4345784175967	1	4.07457664505316	3.12722264785218	4.22699435307281	3.98339321707336	2.81387991564011	6.75432396970776	4.51591027843278	1.15501021880853	1.03690473696648	1.77869351220481	1.1920887669072	3.59898490648879	5.28988901052683	7	4.21638036552341	4.77958575492794	3.54325321416748	-4.14913524454103	4.58446271981154	2.38027687688694	5.25936730345751	2.6653300498614	0.700269321777702	1.06898020553015	0.679634604729509	-4.72231552134548	7.08726417851035	2.24724497449819	7.83557395552028	-0.499935150558656	5.12088427920084	9.95794297486589	5.02718639567541	-3.50737930817319	-1.85020823642072	6.08507949556878	1.84121628618512	0.36908291981384	4.04948489760727	5.67008596704078	108	1	2
100	2.72290366672786	3.80411304482097	6.16651438613568	7	1.12946108202871	2.28977853075113	3.61529266803135	1.51098292280537	4.63681444081035	2.73454888380795	3.93902243109493	6.53894466835484	4.04231303547773	4.96218326555569	1	1.20927609744922	3.14801597955784	6.6053771078646	4.4584391113753	4.67056133028934	1	2.2554408542644	6.54018373933719	-4.17854710523016	6.16808573856541	4.75728837278714	9.08510337392074	7.12811330890952	0.0301252004714705	1.24440108984973	3.56049431558736	-3.58965400042161	8.57181880406276	6.01863581899599	4.87532353868409	1.53057309889814	7.61506845791535	0.00497344679410924	9.97050494730109	4.57598753367357	2.77555894048026	9.15797184456456	5.67120927527162	1.74274374871726	-4.03908788728682	2.54113730836533	96.75	1	2
101	1.59455004855931	4.23687746299104	3.87215149900361	5.06869476406428	1.21408272154254	2.2013414954767	1.46964190854521	1	4.42855364803353	4.13130077426893	3.10626021667486	6.69035468833752	2.112208396898	3.16109200243666	5.9695915174855	5.55645321943006	2.51199310663973	1.7521009330057	4.67185135006896	3.71221904055164	2.65951828505045	1	6.2690069302054	-1.22077500621534	6.54673191129519	3.264828426542	9.31067535974754	7.22772247304396	-2.67016174865151	11.1079738470427	4.6234763591563	4.88378912926905	5.68329974932649	0.181491896507086	7.72404584784178	2.65210046023581	-0.999734406646865	0.851264848057208	2.09666704823973	5.34118373109527	4.90677004994131	7.44262353139923	5.50774501459655	0.867459782456571	-0.495994411731758	1.07096829528154	94.5	1	2
102	3.06746235264015	2.90067861160766	5.61092376381298	4.33425581987638	3.44066805896951	3.51496729854089	2.93564636047705	3.45954074349858	4.18055663285968	6.89327211431087	4.89122363549198	6.74716426633719	5.79497199142008	4.4675243529885	1	2.67352440035668	4.11895599197961	5.82864474649835	5.55780947928435	3.24388589547657	2.24402901214875	3.19417715179535	3.71088375060525	-7.87609590177761	2.73403736468444	5.69719049782337	7.59409979880496	4.27759966009376	2.13149765666125	5.02071106762548	-2.16125294938897	4.70609309604836	3.59993841395238	0.875533450294309	3.50102701879147	3.78143822528466	4.6343188196901	-0.00856152917429309	1.62197458239593	4.72363231461989	1.56090701119051	6.90197674558831	9.66659053893691	5.49810816234173	-0.101735581235787	2.92140424286706	91.25	1	2
103	5.29731065984261	6.80663904477026	1	2.21329972292107	1.46195469677726	1	6.76971288262189	5.4577184547116	4.76850468871179	3.72784480645512	6.19989209290054	1	5.75604771744664	6.35803491105257	7	6.9294383354936	3.57160277399363	2.93075417888249	4.33099523891563	4.61383752640358	4.86166657426352	4.85514891274344	1	-0.993272965914804	2.88027901718171	7.03026099777484	9.95728782293828	-0.295183984580336	7.10550887875396	6.63316605911805	5.40619019534798	2.86925698983884	6.56837071121439	0.711797948136153	2.23694523061476	3.49768855107775	5.42680048340674	0.644654167604753	6.96976039775925	-2.65957328010542	0.470230567603884	3.14777107952714	3.80618754868521	8.32073462193948	6.91479637315353	4.93724940938555	73	1	2
104	3.6159602025537	4.60051062037322	3.31187489230297	2.2455347774739	1	3.58357254159186	3.88057792269267	1.75761380936405	2.94105794465229	6.26480146233857	6.63788808359733	5.18083905604422	2.36024689573183	2.54025110766071	1.24293199061518	1.63435394182722	3.83099751925928	4.97887546100822	1.75485737167728	2.68089371995536	3.29396752333562	3.05952394767236	3.11471096305929	-0.503235660991157	1.3782400616441	5.35466243375132	5.58411800456072	8.43032805344209	7.95877482950977	1.49378948828616	2.30093305312782	2.15753029078902	5.179538912832	3.92979285580485	7.38379768954764	4.02083351857698	-1.08624014174303	-0.507216803672314	8.55232862783903	4.87505244365011	-2.28675239219593	8.70830393330533	5.05150441074117	-2.58217131450345	0.991567473718291	3.35748561069739	92.75	1	2
105	4.53712647118407	6.36958174702155	6.54474414115508	3.9437077594574	7	1.31498562912056	1.26929623842271	1.14377272219405	1	4.70800445898144	5.47159365003091	7	2.70356349336535	3.20727266925764	1.55290159334312	1	6.44858789511348	4.81808257611038	7	6.71429804032622	4.83638791366188	5.49424611437632	4.65567776782042	-6.1262465562372	0.909416292938266	7.71407362433767	9.74073026166541	3.5335376043365	5.92527025380887	0.0601184449068008	8.29653053129055	2.35636086972993	4.93112904170147	5.44920505024036	5.79992204194534	4.54552723666183	9.88466791879891	2.37288218799134	3.76323664507581	5.62355262050373	8.82031742879305	4.6826765862063	5.99465082486596	6.07854967244606	-0.21926369716811	6.61214141874082	95.5	1	2
106	1.99742564169252	1.35289589316317	1.92867094927921	6.76725308811662	3.65065614271768	4.51989578472199	5.15114062915411	2.12924617650486	3.40835237662292	6.23938408297352	5.85916150993248	2.12734230624788	1	3.83576089770012	3.27400086842299	2.06675999701345	4.45374771189303	1	4.06418744166154	3.11642516598331	6.94010663789307	2.28332695648594	3.41633402418068	-7.30521224053899	3.09503762627664	4.8188444909348	10.9948073334385	4.63616586801905	2.5899023913647	10.7646401734777	3.20244986528633	5.22973093435179	9.76052697545314	8.23915535108091	5.15407216298743	1.59782147846425	9.26505428251988	2.98661091646311	5.94469080412164	-2.97546723546349	10.9460309365644	2.80963074514763	6.05498589521526	1.21223489577449	6.46254659164722	3.09120309104923	95.25	1	2
107	1.31397572088403	4.60933610014087	5.35076275929147	6.63722114604245	1.61062044642447	2.92383861551239	3.39330756532618	5.22484616106875	1.74899492955107	7	3.9215411882879	5.36573961182643	2.40257322150141	6.57533307098931	3.96397057622636	3.37007071554819	3.24220490194783	1.3311720137621	4.31887070965244	1.27703418800881	4.02665341340253	2.49975395311152	5.17434451222235	-6.37009677705028	2.82182113831384	5.70986411834265	13.6317569404063	6.71919176342312	0.284035982824021	-0.347165535250589	-2.53289546526547	4.07203792539157	6.9540202633586	3.73907099812353	1.33504154196921	3.54122343837292	1.08580749673776	3.60311800067036	9.95091878455741	1.70182999875866	-0.451987263941328	2.98138361233726	7.81477454450698	2.11281244619018	-1.56928603505246	6.17100070498659	102	1	2
108	1.50820110833086	4.53382678247986	1	6.3856931686472	4.96094359937971	1.25305969328806	5.89400435582619	2.42441609365514	2.71070876741629	4.38678194569757	4.04454887826665	5.80319111234902	3.75741061884747	6.58884190259067	5.26052486346199	4.92466801247332	1	4.26576825033881	1.20908600720771	4.17054215021007	1.16512368513602	5.61596925728307	6.92519832774762	-3.70733156031432	3.84862993986232	-0.521804060054133	11.1939268389356	7.66890670290999	3.94389284590979	0.398566529696076	8.77245200838618	8.49158216647351	3.49943293819347	10.7490282195768	12.5002626256981	8.06524085114451	6.82242231861057	9.06168152286969	10.5157792589779	-2.07505428981307	7.00527177595954	5.53973221177583	5.90265633700878	10.0687529506264	4.50691753671588	4.11662815157446	102.75	1	2
109	2.22080714636204	1.69456784427639	4.18856577587788	4.03587163657065	7	1.67517243071402	2.73541427836797	1.31001393690113	2.31307451698496	5.1218325724415	5.19711813806125	6.50419016224188	7	6.91020784396223	2.13318700096705	7	2.00557459423761	5.49959100997431	6.48744100883355	2.72467511483825	6.35419981830147	2.66179481615729	7	-11.6551409680689	2.55298369946628	3.76736074765376	9.0714096590038	0.91033741467234	0.987638433189622	2.78052827854426	4.70021556562617	3.46145255341653	5.96166474863732	1.80786240616063	7.95396517025039	-0.0723480586695211	4.068540562906	3.98840349303658	7.14039627249167	5.7377635618283	2.83933339966364	6.66987582097949	6.0445833247575	3.11670191735056	2.17388651031428	1.6500017106552	103.5	1	2
110	5.28842196748436	2.58895656172748	1.5333925291346	1	1	2.10000748878798	5.55598241241831	4.65377037454751	2.74631932363055	4.60558227316096	1.27346165992149	2.34621390396559	3.05973755273457	2.4878828494076	6.07159871992874	5.95515220352262	2.33926306532555	3.41675555277784	1.89587307463559	3.84152015448633	1	6.96399269643952	3.95195767411528	-6.73117180162095	1.26681646694415	9.74391626890059	8.94009727881613	9.08933203812098	7.6838986127202	2.49292563745869	2.47163469106994	-2.32812994247024	2.02237159538456	4.67451630766813	6.12620364857542	-2.36531860648605	5.47087010636589	10.1943447776296	3.30386292693466	-4.26428541546091	6.3438885821995	8.63864567763389	5.53406787523893	3.95866516395887	3.72510034190321	-2.96468367231549	79.25	1	2
111	1.30537790570757	7	1.76410769126572	4.99477776241779	1	6.00464403197713	6.09072702953704	1	4.19238160808547	2.27119964318833	6.97362720435196	5.8301224580652	3.42478191016183	5.66233778958509	5.27688456783402	6.61985083150084	5.23138503461317	1	6.34569601652036	5.65247087752902	2.78156303506339	1.8199934763966	1.63341037497105	-1.5175292214484	5.00291754485682	2.7959219141535	9.94150636737013	6.32591568049171	5.81051225510369	3.01609452931662	-0.610494511316293	-0.559293732476716	7.45732223658216	3.25601980714901	5.40386452584386	-1.38400190349553	-0.0390690274683366	-0.140164715439898	8.30940182310266	3.1318602428618	2.59033404157623	8.65985406641986	5.28869660746278	8.09824088765958	4.03613978760454	5.52173516907499	96	1	2
112	1	6.59868305023176	3.03553395828987	4.92866480169516	1	7	2.97827743261739	1	4.65981859680549	4.06553035029143	4.16048987723131	2.35825755256112	1.98108743225766	3.69749746488172	1.00316536825773	6.88132100274491	2.96991392886761	1	5.55467131932483	3.40467811459975	3.2835418972168	3.36124178864474	4.6972376001127	-2.47904510484471	6.16289993032487	3.17688366009901	9.93951320550304	6.19284620505358	2.30149462826556	9.95121376434704	4.45869205590359	2.48584114325669	2.46309435284377	5.76957314502812	9.61174380083219	6.40827999685435	10.5232447395581	3.10227142435073	11.0215042928823	-0.481699216558669	0.867471559907137	6.71845704614468	3.44219153803788	3.48967379002792	4.25103937735175	1.73528538290279	84.75	1	2
113	1.40688372196257	3.53322474301649	6.22761765993289	3.51575819785642	1.88427862653776	1.58930630506238	2.29146384386067	3.25708440947	1.58323770569522	4.92408222340646	4.93780365300439	4.86788809241132	4.07240433944924	1	3.30683837374719	1	2.02648970070473	3.35382023518675	3.93385473179965	4.28457152202183	2.6510718919273	2.71895574426249	4.23698624680708	-5.0917996134808	4.77778827412068	4.0873290436971	5.87920252657279	3.16774965898874	5.59029595681849	1.26440050224785	1.61979600546783	1.47391617940705	7.96947370654574	4.2660992923278	7.72666280265995	2.88200734323602	5.20872686805799	6.92946554149743	5.03305156960026	-3.3307075255288	6.45622689198339	4.57797378897298	5.38747553448793	2.20963603215473	5.87309944377016	7.62481191692056	99.5	1	2
114	4.59365335665523	6.44105898296163	1	2.24675578797499	2.63757212444183	3.36802215931867	2.11312955514798	1.28871859222002	4.32267724920854	3.48458597941013	6.75776407680816	4.77039075742686	4.55905060500975	4.11431183847482	2.80003025827042	4.20370642488883	3.26244167870184	1	3.9577499805915	5.66351418267509	5.81249107418742	3.11280823599682	2.89942726791949	-0.379978116479647	1.3588909522257	7.63894246824756	9.48382035356849	0.0441728180702294	2.54435068746959	1.46183213238424	-1.36378457315652	-0.324738662113926	6.39243284671712	0.0728347750091018	10.2569540215155	2.37817499895755	5.22953136892904	6.70766333348705	4.56508786333143	-4.43264974940124	1.21934571252106	4.44699725844738	5.67954484645894	6.8429320543806	5.90771486838849	3.99297387682852	78.25	1	2
115	1.43854510094461	3.18065499769946	4.8649417698246	6.15816784144601	1	6.26815768678138	4.71640407777538	2.04957447567842	2.23539124987583	1.15608414222502	3.67690349890937	6.87752860643021	5.57076838699994	3.99826896187976	1	5.0841850958173	1.64146681052488	1	5.49602396415226	3.04589982747103	1.5595978039295	4.58410502094219	4.59513278735352	-4.23556497626797	5.92862139157459	4.84492331635342	9.84145939646568	8.94586623064827	4.45956611414929	7.48463555847971	4.10881774168701	-0.449938928200879	6.3530876080395	5.22534376277833	15.3564210137878	5.0219196868023	6.32810343270083	6.50522713628944	10.0846691517678	-5.26990446506992	-0.16378003419485	8.87147645179575	4.03112356120945	4.83416114455953	3.8318689521954	4.73454118158888	103	1	2
116	2.59546902990998	6.31211897411635	6.39082192776074	5.36781652560118	1	5.55986550094526	1.30427885418842	1.13727827699982	5.92821297854744	5.29933159060852	6.79474269020629	5.74594377912657	3.83757054975531	4.67548333421398	2.19665517220533	4.85993099667388	5.84086449497488	2.06259046775649	4.32255381600469	3.95457117396265	2.75667193384927	1.6266574576567	4.54412322525447	-7.32755538998429	2.1398526523956	4.76515553350201	7.05871581926869	4.6080099122796	6.54323371005773	5.08817246118109	0.593259747498637	-0.696161239013171	0.988301178553537	-0.646776270952151	8.29144488205176	6.47701558752769	7.88222654207941	6.41475921786113	8.68919268303203	-2.8430145313024	9.24451578449879	2.89416170939176	4.0143893017522	7.21987456725712	5.66161797209171	-2.36212790934392	103.75	1	2
117	3.89072897545469	1.73936265883764	6.12223582666411	3.96966723775235	1.55663883437422	1	1	6.83533530344989	1.60426629776908	6.81674916848225	4.03638456639576	1	1.37028432633895	6.47848531979553	2.44135750843749	1	1.33251953841463	2.12693853883819	4.75026748625797	3.65569660218692	4.65772839615227	1	2.32801049405776	-9.65923433117894	4.62915630589339	4.50296382693658	7.75863356571331	4.75961384828689	2.5039127819218	5.48501793273503	6.12446615851324	-1.44521343034773	1.08863699268968	2.1726105707652	10.738973242043	-0.668960593543753	8.31290572191454	2.28120608058874	4.9628321524232	6.07259243304269	5.07372823085493	6.21001017785682	6.15703056434666	-0.249121446311142	6.89082133171229	5.41120443769125	101.5	1	2
118	3.7909869625507	1.49977252929315	6.75582264483404	4.01007766188742	3.61520435497213	5.03554536251292	2.52303123203618	3.28885234502313	3.2659971176345	4.94174333022834	3.29990915490226	4.71941127229276	6.07110456475652	4.63915654148331	2.15553853912064	2.50109306928219	7	3.2213867686397	4.80487607287702	6.49516862682211	2.44421907052603	4.20236829606107	1	-8.30311864738492	3.01311804323898	5.24128567965881	9.24490385540145	3.6685707945647	2.45148340027434	3.415310060852	-1.74730713131851	4.5016483096844	4.92993030702268	0.826217129428269	5.61362140414936	-0.396306005241897	5.46302922634385	7.20489390432443	3.59509171150538	-2.20468865519271	5.4455756665945	-1.16597430395444	6.25031269875232	3.45894417644268	2.0784123601222	3.77629461426103	99.25	1	2
119	5.4397682527473	6.1964160066415	4.92577725028458	5.61906550542224	3.88018883219615	1.40628609921317	3.50176138299831	3.33198545165582	3.75373754201122	7	4.41029137980698	6.30584952662166	3.51051861005001	3.23749358782424	1	4.19090838660269	2.76134262189873	1	5.54213781968168	5.4777416015809	2.20216788251671	6.25554490258718	7	2.64564206577572	8.83749781144494	-0.183196820208197	10.0157338047788	1.7288061844574	5.13377990378768	6.36434153666019	0.598342965568412	5.19930208820704	7.92585250453249	1.31343558161843	4.23677006356399	1.3304767980749	4.71708519235872	0.090842222136322	3.23623529919166	-1.00713321824635	5.1850025058982	9.07308365394265	4.37797455399942	7.24334825419452	-3.43483384878627	8.00442464193917	90	1	2
120	1.38249022158585	6.42132500358456	6.21710781680487	6.89952733631491	1.66530832327504	5.36556970310152	1.32613151367258	1	2.45384090475078	4.34745680671459	1.95191971701214	6.20485514692983	1.74858186921329	4.04083362173887	2.27369535751041	2.3315191056146	3.02741907876213	2.90600449276779	6.43364131502709	3.60577831993528	1.66143333455531	6.96521803865819	2.67599333201615	-7.51445557469889	3.34277266147476	3.89019989802953	9.00929507772956	4.56186385782205	2.42828095903237	2.43553076079221	6.92143685783746	-1.80348573819422	6.69639902410861	-0.325080510372203	4.02733263823737	1.67445564909009	2.97585351660543	7.48759663497219	5.70312052048911	4.80927403094771	2.13517918779	0.0625036318149573	5.74535068860148	2.45411420455483	2.95810557198585	2.40424322398482	87.75	1	2
121	1.38710739435428	4.26781980323459	3.99445645797085	6.31426179854309	1.35429238145566	3.23430915131903	3.75774436078112	1.9147119791227	1.93676805711049	5.1728376847314	4.70407016598824	1.84501117138941	6.36471643945434	1.38288033293089	2.55874566293832	3.30342656904156	2.40467939680909	1.8773325415128	2.71956525484282	3.22820758362087	3.27544281428723	3.51287850258035	3.69150116656658	-6.5437533201536	5.39530183486765	5.11946543219212	13.036777808504	6.26194764053347	2.12867682535896	6.22366133658391	4.20507125475458	7.17438232941827	6.32727214390007	2.90487851175947	10.5430271474957	4.28323513123309	7.15053156269803	-2.98173086173521	8.33879974959258	-4.22229446051958	7.15877474175231	8.39433124691424	5.19646201067803	2.29298561819749	6.50115363037843	6.36651503594535	105.5	1	2
122	1.50946350832151	3.98456219712673	5.1829718447994	7	1.24402173071142	3.86161463846278	6.33844436997435	1.89749235980251	1.26446029572126	5.75442102867902	3.72092472772594	1.5535042778628	2.8346635596082	1.7253749059617	2.52066073405503	3.02966448593505	1.99106983952742	3.65125151861818	2.53343749865306	3.54715887320234	1	1.21468905269675	4.66568818799896	-6.61449279686294	4.18456085311535	5.2603301824181	13.6831407226144	7.03007418883389	2.49121705840011	3.41183780842409	3.188414819888	0.762241767338292	5.93352130472304	3.03030826851361	2.55821384425339	3.68606245967208	6.92072279059373	-2.3746582795558	8.49685489411069	-2.11234331482963	7.58615988826745	3.42686832684657	1.68779593701493	-1.03395159994187	6.32265338403714	7.28267876340722	84.25	1	2
123	6.90124041624271	1	2.04969913843359	3.78589719048046	3.82851001640038	4.90017510382989	4.7837804605084	1	2.38952682375217	1.45293561539334	3.86001571729777	7	2.76276562545858	3.7725792468013	2.10776654088637	6.12069356404224	7	1	3.55638171354431	7	2.90734408000859	3.49800134512568	5.03645433643767	0.778718548571271	2.37829336517874	5.78749300424583	9.91397673487713	3.52628108939312	0.527541536984687	3.59725272057465	3.19826861802226	4.48210857334384	3.75835750506842	1.29741234409897	6.71109239757793	1.93623133762506	6.50116977344306	4.54102577400022	9.79287248484943	4.34010902912792	-3.83934291160547	1.59480520298641	7.2365204157889	6.66117479938319	1.46172297285699	5.41744701466137	104	1	2
124	2.43877135991981	5.13531633725439	2.13645058880928	4.28827072543945	1.89135681916759	4.26131036435969	3.80525263378417	2.75293795706068	3.45569366169747	2.67461920342786	1	6.62187091912542	1	2.20975027851299	1	2.73165807131328	3.52066218744449	3.99469242487639	3.87248503944737	7	1	6.48126854326491	1.81706711330149	-1.52807550706006	6.04473143324056	3.22656653421526	7.00159511786512	7.53887481885357	5.88704307037631	8.11758703341973	0.185072821450423	1.03204477959173	5.61737954507027	0.0790456353239519	5.36738524193171	2.69903629950728	3.37228167195278	3.74957518777478	1.7986648681803	-3.17320255646112	6.38093333972404	2.01296756140418	6.17204992316698	-1.31959103560069	-0.479383018804501	-1.10600937235229	82.75	1	2
125	2.03022064981147	3.40964677418571	5.74736682962081	6.34979818690871	1.78231186429116	1	2.44275920397676	5.67365427438136	1.16068885997612	6.35960218511474	2.16007256992084	5.88921359667183	4.25063915190207	2.8814679654675	3.83139636310384	5.83328381718318	3.73287949701405	6.19184225987796	4.05588572446229	3.27186307479888	3.07842017167403	3.25909399630116	4.04813298015941	-6.18622337538758	2.02603930958655	5.46205670848229	13.6182436617136	6.73453084037919	-0.150078923794508	4.63912333368494	4.75009795229911	2.87106504438925	3.80307820791925	3.25035682709462	2.06164123020105	7.3859795124328	9.6302169723821	6.46960249124168	9.46818873606006	1.65153923753431	1.79592767166048	7.57121118497718	8.03917506855517	6.54006240534794	-0.199793030847337	5.59131546837819	94.5	1	2
126	1.5135760102136	4.07802681650322	5.73793037174816	4.63265932392604	1.37543622015775	2.2261470244946	3.22901184334782	2.99631692549735	3.52295285200561	3.02861555411816	2.81860850178686	6.62386241411392	5.32204103743156	2.75227946723238	1.30572073589726	6.27737481843242	1.71531721106237	7	3.30110227300974	6.9266017652365	2.32745629068438	1.59336533391183	5.91265682208655	-4.61234258897391	5.74239454785272	4.14889364527142	6.3660972754997	2.08809768340637	3.72590217062312	2.31760938141265	1.0831681065481	-3.82260090797211	6.74208411296762	4.63616850158697	8.02610113797414	2.82256203003217	6.68292131403932	9.09623664248331	5.79080507331303	-1.56524508050801	-2.21821434458122	4.83769296021264	2.66275531599418	2.76452102029398	5.34450166876916	6.61924325614681	87.25	1	2
127	4.85751381431865	7	1.0586958226829	1.5588668096891	2.30838276551866	1	6.74178556755458	2.33082959788233	4.05443640415529	3.16918613280868	5.56070603067875	2.40360776241439	3.99396428509137	1.44417733775892	7	6.9782941569831	4.64670337315331	1	4.96400523998638	6.16098145801757	4.4062967193316	2.82805262632248	1.18687894453231	-1.13107034129587	3.68864587237804	7.1540181105485	10.3042963597463	1.15815893158274	7.43806429966802	6.41551638838747	5.02570764768751	3.64472531172831	6.03589589066764	-0.124424934448394	9.54113652839447	3.00413375946136	5.40640823476631	-0.132577874568661	6.66711669462441	-0.0707319638520366	8.41896851241923	3.75110256705968	4.69719736199317	8.95246795425137	6.98913966337373	4.86687680353461	92	1	2
128	3.52598511609595	3.41517706342693	5.92096302252596	7	1	1.22189845486658	4.06421927477035	2.34951091992705	4.3897374329527	1.92865770397073	5.76248327419322	5.16430271495186	4.82662937315721	4.55160136144841	1	6.34411396364006	5.03106883871765	6.38267193920873	4.63341407881635	3.29900335462237	3.52106033591037	3.6518963039135	2.4023130103	-3.48782650225551	6.46210258725837	5.83775697882189	8.50638956382516	6.6093511625761	-1.26656727887752	2.92633046208758	-3.16857172434608	-1.9088120278815	14.9790909465578	3.38632269569417	4.99565104548848	3.21907205203551	9.97488314366461	6.62719201774466	10.3677775837073	-0.248135012511353	3.25035231926051	7.44303939016255	8.07221039253568	2.21076779548345	-3.94915596602849	4.71202436159668	90.75	1	2
129	1	6.07903940778515	2.56060374550535	4.25645346217176	1	6.03438887325353	6.63024206742181	1	2.35401252343218	3.00280285340983	5.16809013794726	5.84445671905074	4.23461270515722	4.88103782436161	1.09000239590619	6.23016937195078	4.72997016124097	1.35282781521135	1.55343583150422	5.71049639609391	1.58360901481661	4.49686105789867	1.09839602528809	-1.45139505553006	6.40000573247577	2.77325293755195	10.1787861977434	6.81199266465668	6.36407301899527	3.48162529263138	8.74822872046661	-1.14960299667449	7.50996150108637	2.76530567054952	5.2327168302684	2.02357772577536	3.75888337036848	0.165535877547756	7.72557407116671	3.21407781992466	3.55982305796755	5.55557672625186	2.27072284374099	0.920852523221934	-1.02158110005514	5.1226337722829	82.5	1	2
130	1.89387112345007	5.04484107846153	4.36734278768301	5.54423822403375	1	1.58359889201603	1.97110671060646	1.83541803466047	3.940693628157	2.88750335787699	4.08719338292077	5.18876694129016	3.07764818167067	2.18375765661069	3.44574345685189	2.00778573529689	3.00193592169506	1	1.94118592431854	6.92600797754419	3.78824723582601	2.04505275251071	1.73499331435312	-6.66372996558099	3.65088224347434	5.78989993547516	13.1386860812987	6.76095322511115	-1.93769799069182	3.03612389809861	-0.501858305671623	0.572118443356545	7.51502437676958	3.69201022923165	8.03674649603343	-0.104622892949111	1.67565966777459	4.16790239858186	11.3644064993847	3.33782278189528	2.33815958082601	7.90390815967691	7.42444209693133	1.5961995246108	4.48050045917281	1.58627802805515	91.25	1	2
131	1.50778837036252	4.23339489224667	6.44553068348624	5.43088211668856	1.00313773788959	1.9043768097724	3.17061046867672	3.91587802213534	1.47822075631595	5.62954577200469	4.31643308079792	4.87648109614453	3.93943082829738	2.15411639337973	1.52407964675495	7	3.91736638630794	2.27043951301024	2.91216173006217	1.29197280133832	1	4.86760226955153	4.22317523388304	-6.09561796434931	4.62105593529172	4.57484032425336	13.8360134318724	6.80327746303136	3.34337604873897	2.27002326149379	4.07399614932312	4.39819483610403	3.72740476956096	2.09168839500525	2.83810712316111	7.67857628393046	7.36907256080068	0.73602022218518	4.50377753214147	3.5199070192728	6.65177563936295	3.7752722674241	5.5492201345589	5.88046570412379	3.02465209200202	2.67022467265018	88	1	2
132	1.98847156145057	5.87024942354827	3.71869497033754	5.29890191144546	1	6.36722855300101	2.70489061586071	1	1.16936639766091	3.44149747536434	5.49490049385435	1.36751994935576	2.24999047882072	7	1.61777393792369	3.81878361462296	4.9598771318837	1.08104482953709	6.15239271024202	5.59314689271279	3.16994680393115	4.6107709336334	3.96550090783728	-1.44306776613006	7.11072078348312	3.66910166156198	9.88686975099642	5.99848562156685	-0.718608773111996	10.5191778386042	4.02269245275473	2.15542428958727	3.13307294976637	3.20447366286257	10.0693108418695	4.43557337837807	3.87255590788753	3.96557937995769	10.4237847259329	5.57966812195424	0.936549712774191	8.6832879467486	4.3729902198412	4.27683431128533	4.18543779274694	2.79194347941085	81.75	1	2
133	1.22789608122011	4.19500601628222	4.97222606259115	4.52048870113251	2.21382088056529	1.89476576086334	1	2.5910107013713	1	6.38891737155917	1.02255371660814	1.76359557521393	2.21405738860559	3.6544194967569	1	1	5.99268511938929	3.86665917397731	2.08594232408448	5.73643933392564	4.93257723234766	5.15562369069864	2.4493319612661	-5.7037948077014	2.13266396677273	3.42705349878788	9.78891599448924	4.15867463442349	2.13154557897578	10.9334236870306	3.83853603857447	0.847753782585735	7.14026612304297	-1.04414862056795	2.75752917245164	0.804548756265272	3.42483488963584	5.66684953900374	9.4171280482289	0.715374936112867	6.37118292385894	2.92199647794891	7.46986089934459	0.250441471610692	2.88924287025857	5.71630025335472	88.5	1	2
134	4.24719996726856	5.35675020793316	4.47980465060486	5.44762748167734	6.28123782988234	4.50352423902762	7	2.88589955823989	3.98275687634299	5.954517644118	1.40541789394362	5.78487000925637	5.04472512588357	1.50352027995715	6.6332121789283	1.42688470039767	1	2.17737487561262	6.53585186551447	1.5454192400189	1.8647929897796	1.339764290746	3.28960880214052	-2.8027486623738	2.66229543241778	8.84881493602411	11.7534977979692	9.9359057901445	2.05163418825442	9.01768783988881	-0.126398867302854	6.47071713526127	2.48382221531429	0.0143522602830045	10.559562018774	-1.30021186576869	11.2015256421874	3.94258078057989	8.98854296261413	5.51004512101099	2.83568168940529	3.93114768475143	2.61840568687334	1.03228378471296	1.41271669276809	5.42765589915221	83.25	1	2
135	1	5.73112452054953	1	5.67981309416443	5.2594467042897	1	5.73449032630811	6.07455699753014	1	6.29406880894178	5.20982809554941	3.90827668520648	4.16713289831974	3.45988958575885	2.50201432738739	3.6931085477266	1	4.6172581590442	7	6.37906842658406	4.60529507683989	2.29042916128871	1.05279990381991	-4.22995847666213	3.4980259952048	0.0586514855466111	10.2230613056858	6.13474806784025	0.350244091776019	7.53266095818081	2.63113866174372	0.732128576498682	-2.13594213448656	-2.87057849969077	12.1457758969741	-0.323569495689172	2.30810770477936	1.08075253270575	0.893493725693363	-3.47751347420285	2.06831453915756	6.52558184595393	6.78520779295023	2.34853298467892	9.16158159471701	6.73141688420753	79	1	2
136	4.46192740241502	4.26548450378318	1.7936480861811	3.08615339653388	2.09705064809692	1.04361373189748	1	1.87007581668031	2.38898670641916	7	5.57702398241765	5.98794358640416	2.39074126989842	2.87316583705657	6.18816914791232	1	2.43394682808947	5.27620815666213	2.77608619509953	1.32410659315917	5.69202236946697	1	1.43224235795498	-1.43911130405126	2.75387755801341	5.8131340364482	6.715960070872	6.57870945460579	4.51689701251887	2.98701366306505	-1.56994345158184	6.83412233642654	-0.963772504935816	2.22457190957546	4.8509491077183	0.565413452499408	11.1935494678699	1.07703902585842	4.46188711789697	-0.32825327404016	6.72841797234545	9.043936556733	1.79423829014695	8.88235596048332	0.43178553569847	2.77684143371548	78.75	1	2
137	2.28012285931152	5.60318813839433	6.67739796710599	5.265652817566	1.97296714277604	1.55354284922853	3.83394862390922	3.63072736107977	1	7	1.27624006966164	1.64651901940536	1.99612549227095	4.80070778837316	2.38413323159939	1.21773123165629	3.04133294027997	3.41382492804321	5.84826103540256	3.50519659502382	1	5.62581014173066	2.25433462234115	-7.25481846802223	2.81202970624358	4.49618666761528	9.2659300169476	5.98918469645432	5.52634672109035	1.31397624562051	4.077434924873	2.45662044959489	-0.281280682931358	0.245502500115769	2.09788459089765	1.90263401550233	5.45814335403037	-1.96979990018762	4.90485702517372	2.69541393510746	5.10264325221178	2.03554229517964	5.45966867977383	-1.71349909384327	5.52018885176048	5.1852230811806	76.5	1	2
138	3.72430151007459	5.43680092474646	5.85043279823985	3.86322784259418	1.31123596469963	2.962904623366	2.51411954355683	4.03707495526996	1.21279443920638	7	3.14783380500995	7	3.63182459907777	5.68003769024903	2.28614310746722	1.01244303135973	4.06941208997032	3.35137297276902	4.61985219055782	3.13642045099802	1	3.1317771689718	2.7902533830717	-8.15856091473189	2.7869432479399	4.53323298866669	9.05357548341487	5.37257500116205	3.16547587247686	0.798662184746854	6.71461168080858	2.03453318678817	0.0416540584716031	0.102641502295947	1.84149255542594	1.54402799118553	3.07710753785992	0.648006512932757	6.53168939524201	-0.898325694023373	5.43115255692926	1.43979277194549	5.50937832703776	-1.10836727404003	5.52372701589562	7.17966512505331	101.25	1	2
139	1.7455366247866	5.57357882803104	6.01064824280074	7	3.28765991295647	4.12539927059975	1	1.48166360588033	1.89485332438108	3.63028600556795	2.73091581007676	6.15533732850727	2.62220071088405	6.38227324882708	3.97276370836177	1	3.32408380807205	3.30043948620372	5.67683890727551	3.112049208142	1.42999989797762	1.34228393691497	1.91212901785832	-7.41418530209722	3.80152461238517	3.78278695940661	8.8793256219583	4.86966575971467	-0.259581874910326	5.33232311881224	2.2067979004859	7.34261577392127	5.41652514811317	0.0484948435685884	10.5274115120081	3.63818179829495	3.82474124939128	9.70904913859236	4.809802547134	3.48795525927252	3.59547826755348	1.31857500236827	6.91089968143884	2.79758441904485	2.22670776879576	0.939365376630126	82	1	2
140	2.55830818955534	1.67431395051827	6.23579687321749	2.0631945804472	1.95053640055156	1	1.57778068132182	1	2.51194328988767	3.0259333015255	2.98120931054013	5.85442219782519	3.57415178999938	3.90363219023423	1	3.49951928242306	1.79343653879235	4.70512909761992	6.48293899493434	6.33759423389181	1	6.73273127642417	3.14293816253644	-9.79170151345343	-0.262248725038342	3.26000030658968	7.32678528762002	5.11128222110968	5.31868168318076	5.95113454486826	0.65956300757459	0.291433204600749	4.84640769552565	-0.671641532520984	4.25407710767085	-1.87072858308649	10.1602724972962	0.703689947564619	7.18468165925228	-1.47660395595047	-0.678992819861312	4.50650309437466	7.62064860910864	7.14855446535378	2.00296524432047	2.42124966322233	87.75	1	2
141	4.19868513979783	5.60213983099151	3.92238270621214	6.32459880525266	7	5.93970597797053	5.6518055933788	1.26487682976869	2.07322880856511	3.00065920087379	1.11107918845985	5.903448958459	3.24559979822097	1.13541962078912	7	1	1	4.6368911719765	5.2925569919608	3.17069146981223	5.64937805545322	3.57028941016174	2.7287699759927	-5.65020765245544	5.02152794771358	6.94475353524574	10.1571146458604	7.19830452542805	3.03027117262641	9.95284138460328	0.0886275378760633	1.98243450797554	3.81383645623245	5.76923107157799	11.3207372472025	4.10904963624716	7.94387685147825	3.86112225786393	7.64449704817224	4.58718676777103	1.04228226016905	7.1079083583183	8.40796690764059	4.89473159044869	-2.41194044967267	3.99174369022649	97.5	1	2
142	1	2.40934043792344	2.50107143487306	5.22154201065514	3.20916390047185	6.17671208896091	3.50140243371621	4.49257593071411	6.80268103016466	4.90356467756559	5.92023534090191	4.26222239985239	2.362214748442	4.89772449044402	5.9822419621013	1.84470136308934	3.93414022914126	5.25852879837701	1.60867642578376	4.9054305006886	4.94591621986762	3.5223985084926	6.30389225842635	-7.68178235893494	1.07128905502622	3.68548240526382	9.44872884607492	3.93307853636206	2.24601540021476	4.58041243148503	8.50913834143453	1.65630951037597	7.99373704173745	5.65977266563189	4.21184928036048	0.0958877429435664	1.30969792143557	7.59040345329169	10.7409386603633	3.69553112234004	11.8765700348887	5.62083716653982	4.61075736673225	9.69477495959892	11.0831437226473	1.31600721860911	70.25	1	2
143	1.99614295420738	3.12252214131155	4.40310823840511	3.0933235867791	2.26552341082223	6.64664601020115	6.56329972909364	1	1.3198410717772	4.07142618393574	1.60322165858135	1	1.47792590181165	2.66878703319875	5.98334316611058	2.27267668168237	1.1480476569357	2.44325968842081	1	6.21088085479436	1.22111880958927	4.93452107036164	3.56996802233543	-6.26992822695556	3.41720533646192	2.74699001765614	10.7686166914484	4.50855067375177	5.33174796407067	3.01307632326678	3.67954534298777	-2.08979701961784	-0.0624829688348457	-0.765028046295359	6.75278745769878	-0.378225487589292	9.89691753522736	3.33377803565675	7.40422364868926	2.61422717493455	-1.11484946313186	7.24418386140649	1.7924104529222	7.75182245046347	9.01472736402929	6.10133180500764	85	1	2
144	1.41206898076113	1.42378111682819	6.09568987551602	5.31584366839397	1	6.75592525196571	3.58932005682604	1	2.0515137848203	2.64412989339142	1.58633312222654	7	1.82189950662627	5.31081193713503	3.6411900731258	1.26536637535898	2.51358699649223	2.58163908529736	3.36684772343054	5.41294955729418	4.18076025219601	5.59574044504256	3.73378343782097	-7.4181078673108	3.44146120541091	2.99401597207189	11.6091986141689	5.85489628437854	2.3869008346589	2.6932966167898	-0.553316695692522	4.02535496153952	6.48684280612407	-0.56396692474563	6.44198790586342	5.55972207656256	10.8430828643522	2.02300068874737	0.945042330202522	-3.61008658931717	4.16175557014543	5.24020453074526	6.27551427408094	-3.11783016128657	-0.711376299916243	8.24776395776486	84.75	1	2
145	1	2.05807470002567	4.82086481960362	5.54307175568213	2.14616119292844	3.42500276423263	6.4354295243001	4.5796476899987	1.67895468017476	5.24742263409236	4.64578676650308	6.52687067168935	3.63882631288577	6.96762772230911	2.97069266755262	6.12272976831823	5.38850842245526	6.42159034906749	5.5839884492302	3.7691333080826	4.30694308467071	3.46606893420663	6.22559939156257	-3.09619977238498	7.31900975483208	3.065294071032	11.6191998273268	6.27828174226154	3.23274381425816	2.19337215042777	2.32853463039911	0.213613518870195	10.7640726155091	6.21405081170371	11.0244655210384	0.609621082489305	5.18878102667713	2.56704195881725	5.27038594839224	-4.24814476351831	-0.191234115491376	4.69434766278212	5.61824657879348	6.97196887187463	11.2433267456067	5.8161112933031	94.5	1	2
146	1.20023515397666	4.89446103992277	1	5.7851009934788	4.98149261130075	1	6.05811175377605	5.49893295885837	6.1170714700008	7	6.7889405340774	3.38656159398181	7	3.95962939991116	3.14535840809338	5.75949381163505	2.26471582225117	4.35776632167382	7	5.72066178398897	4.6454812070844	3.88842809224972	1.7225493295847	-5.33737798111903	2.95160912749618	-0.800178158938261	10.7096029378199	7.4009974632142	1.26401742138181	3.28917411671542	2.37034169539976	-0.122345161142554	6.77763121852405	-2.67092672836051	8.92390259928505	4.62493687110374	2.35813065662352	0.768078951243066	7.26085727439021	-3.14979665272486	1.19340971100474	7.3463839404491	5.48937781859194	2.24723684665139	5.09857101447617	1.44909955179513	72.25	1	2
147	1.58678926528863	3.06054684936475	4.22587827257089	6.83433217226458	1.73232626066017	3.84261344591567	2.87348224910073	2.01417252069023	5.38843406043065	7	7	6.14485731316975	1.54592794865628	5.67934274708774	3.05090705210647	1	4.91307291003597	1.37116239663556	2.43987731005926	2.86584142581721	4.60230958627175	4.79894934281915	2.24712841562983	-3.35166922029771	3.91267261803688	4.91851300093562	10.4519961764348	6.58842162617411	-0.542564859434936	8.4014102194545	0.452166217371047	7.91632638191199	3.23807897060321	1.60226233410053	10.2318083615724	3.18094897983702	1.03622283677924	-1.06338460318136	4.19288181712201	-1.6004506135998	3.25169502871498	5.57706136936585	2.47572778369322	4.48325291387794	0.313374562249407	7.35291234072805	92	1	2
148	1.06933165474807	5.22119237481895	4.42717896143522	5.39665790031561	5.26665854315852	1.78431585331297	1.53187408772944	3.63785463084698	1	1.16605795738432	4.08996865399201	7	1.8045134637992	4.41276258411435	1.98886007508797	2.47397969937441	3.13238259893867	4.03323618455291	2.62057147241286	3.67605777791187	1.16068963979648	5.11424824915949	6.44313483470363	-6.4551052971886	0.957382239332258	4.0462780046177	10.7434119655853	4.07550063608091	-4.24175091556129	1.74316869621728	-0.217524138359581	-4.87090499173741	3.62459172616834	1.34583325135538	3.19483210468002	0.219958067022703	6.47393730281258	2.92667710436866	8.74750203122577	1.27052942356547	-1.5184523239916	8.81309604047747	1.77600666625877	7.74316260861592	13.0007557734782	6.97951546626254	82.75	1	2
149	1	1.9054154971075	1.13708870041162	6.21383135477311	1.99740832279002	1.28904572148661	3.38202720592201	6.06512812856036	5.06062982408853	3.26909139668014	2.26814072272337	4.7119706841819	4.15760129867844	5.86341126196712	2.11061876429397	1.29848800262279	4.08101662363526	7	4.36310117082577	4.23946838155083	7	1	1.54207231203408	-7.55317285084149	1.84746645205996	3.7110582937744	11.1722157422456	3.87859923501926	3.96693269656912	7.01129562229814	4.15087554948189	1.95420817787895	6.6797386577616	1.60445522377321	15.3731436187751	-0.223631329304044	5.92233551276111	9.65275369180934	6.19661546495752	-1.00516165588036	2.72362190640901	5.80254098871762	7.95384005450471	4.9677948655771	11.4421966916223	4.79475008240636	81.5	1	2
150	4.50310290632125	1.19526509978114	3.59331806562509	6.64389047339728	6.90344976864413	2.38037830711515	4.24794432732884	1.39703103490583	1.12451154173114	1.98900731875014	2.35387295870549	5.72761306584425	3.00593532120144	2.33001132512081	5.99857035040807	2.10661117429892	5.19121776860667	1.70344634125023	3.61340391636457	7	1.62232673772644	1.93165007340731	2.00555070364405	-12.078495309373	1.71867035930274	2.43352383104184	10.4174914437047	2.52454057159014	1.39157591660153	1.3646205493142	-2.55656786333568	5.47032998263956	-2.7683312907869	1.7197830588673	4.65543225159594	-0.714116577811906	9.60499086542214	-0.508226090476883	7.18294798707085	-2.60833931937765	3.68075562115215	5.81167365867534	3.97101616246824	7.89947107735383	3.99938088257322	3.7236795026059	94.25	1	2
151	2.25057039039782	1.48008455246685	5.72105332440052	5.76870047429888	1.98473455031592	2.97407355311068	5.8532872894969	2.43484350664365	1.96216690908424	4.50991250923889	1.74241964060618	7	2.32623056706331	7	2.75391673782723	1.55841227434791	2.62931159613677	7	6.89165879518696	7	4.33077464837968	4.65498349902455	6.06831022001171	-6.42994407361104	3.15837114673387	2.99648301299136	12.6352765914059	4.50567939421858	6.75311132361857	4.47147618600341	0.552357422955546	-1.69619017312812	5.31659160841174	3.70284575010663	0.390351849485038	-1.15691519270092	7.4874909475877	7.75513890175577	4.58373642662036	-1.43497215381645	5.95584869505917	4.11665406258892	6.36238075224525	5.2598011526801	2.51200239906863	4.28088463490217	89	1	2
152	5.25661694305229	7	5.07030067650919	5.74706255408927	3.92050508275785	1	3.9347500724097	2.80471125662535	3.90483786386339	5.41156225717518	2.97084565187908	7	3.49223885040965	3.03039368683662	4.7504190554613	4.71566781552028	3.696877528815	1.14678173309212	4.17289456613117	4.88240892688132	2.01856185153731	6.27531947563982	6.36279637107701	1.92915988731876	8.26804488238252	0.100786383806635	9.86923286710542	3.00777697653832	5.06848223492514	2.66515944240063	1.26320576152401	-2.35709268927255	7.23196141984162	1.79944274877389	3.79692619787018	1.03974926468671	5.60750104838071	-0.0627059542054842	3.61677750697037	-0.357848293782507	5.15325033643729	7.75882362679012	2.136375769488	7.42051907354005	0.308084221608558	7.10363772082896	94.75	1	2
153	3.04772594707169	2.70824265199374	5.42864166425583	3.61558871442301	3.4122834897446	3.57412848738647	3.6041179875886	3.25549279904658	3.61151842735636	6.57588872103685	4.74580740447413	5.20022092093623	6.06219800359063	4.30950501644408	1	1.84015841567165	6.94365126193713	3.57480557439192	5.64230141250996	2.82250755069184	2.2641255256536	2.17011583107176	4.10578634237378	-7.73793789347539	2.96425309898563	4.88487838342146	7.48828660867406	4.05673600762775	2.64792149641106	2.6645704289094	-2.37613302584571	-4.25990805437548	15.522090133403	0.20772787093965	8.56896076402222	4.23370093837452	5.50773992433586	-0.723411259804111	8.58302863442955	4.2228970365702	3.87659484969586	7.40261927658716	9.16724148523012	-1.05444662152152	-0.122657909863396	12.8557165833502	87.5	1	2
154	4.02979982172903	5.71138559838663	3.40288248200031	6.79966410976797	6.69330759995074	3.85295870176979	4.28633444622237	3.3262186406328	3.34652843081014	5.68229400836695	1.48690196970491	2.92730211624369	2.01152462615694	1.18295556382917	2.1765613500334	1	1.73446565652138	5.67090323923804	6.35498517003277	5.5636600589444	1.24680490423333	1.33630659061912	2.03179626521655	-3.05362497128454	2.0688280620087	8.98165754788779	11.3521219366345	8.53502043625032	6.48343947195499	9.06941594196576	0.500003726939274	6.07987410255157	2.44523576668967	-0.334783915127364	14.6778592700304	-1.07376916788836	11.4186228958823	4.7246645844671	6.7622604004419	5.43375855526696	1.55503440924312	1.46592270611881	2.7271867285307	0.812478741755549	2.90742553887032	3.75588799892721	63.25	1	2
155	2.90777632392272	2.48825213146882	7	3.41488331028894	1.76283477231484	4.19318813625074	1.91837933541711	6.53192019742912	3.13215399616761	6.31374557933654	3.35750550404748	5.94660549586864	3.15188283536659	5.2745230670728	1.58342507238853	2.2389693822059	1.74412047448962	1.65318350015809	4.61741382532612	3.60198787527519	1.77592904402128	3.83195532112781	1	-8.70371182685715	4.20060106537831	5.28790434664427	9.03873702710301	3.58018734443624	2.87855790819381	2.99723351675263	-0.811820654269804	-5.48833945344321	3.93882404463821	-0.250104455073393	10.1073968344822	-1.0769995565586	10.942987412156	6.2361630847352	4.31733823283222	-1.38220235950414	4.64083252744875	7.68352931425167	7.07636062253965	3.59941466875954	6.89307203161392	5.08493378413722	91	1	2
156	4.3726869515359	6.83954971408434	4.55354531864655	6.99313746145413	2.8823663004985	1	1	1.85618799779941	3.54024791289208	6.94777988729452	3.05274847925671	7	6.70851025170784	4.03995128999724	2.87538234299184	2.1130069094291	3.03637704550067	2.9319794091686	3.63478999195218	6.66689800907843	1.43157946022918	2.62893018133632	5.36247918815849	3.14768118307007	9.71978747654869	-0.662229840423774	8.3061323054176	4.39253555695143	6.66467738342326	5.99803104559939	2.45978736533395	-1.21565863322644	7.06134806392316	1.32970435882963	8.45984731752791	0.547854710027514	6.92968009194952	-2.13650455706033	5.48593697438647	-0.898907993844691	4.26319310651081	10.1219427178453	2.46980886273386	7.01951842159757	-0.0119489345678315	0.219090479451611	69.75	1	2
157	1.9123669194555	3.67682065136924	3.6975315658234	5.10074792501437	1	4.68463430797375	7	5.38046215427678	4.54435129203514	3.56620496068851	6.05509320330241	5.82359782264376	1.62189114115094	5.75019957693579	2.28760778480198	1	2.31066193281483	5.29685032612496	4.33946582183294	7	5.96513279178804	4.15911794944025	4.1566966980523	-2.60726168373006	5.08854738281424	3.22051317492295	10.579063379545	4.81208848430251	2.86947383075077	0.0437069268034888	5.29408063430423	0.437433711255499	3.74137099197186	-2.9743154715517	8.6006647501183	4.9799415923329	6.92695803159205	-1.4232351048631	7.46155076413391	-2.22731321545651	4.64220377864862	7.51995670957434	2.28808616035632	7.08441917318887	-1.68502410841997	4.11672486452343	85.5	1	2
158	6.48683977587936	1.00659437046509	3.29821246547431	5.62332392652686	3.32179231472976	1.30624392429295	7	3.96814999149104	1.95601544735093	3.36182273692438	4.42530712916244	7	4.20235624897514	4.51252878821023	4.74792041758125	4.76522751467115	3.89079220255371	3.99086140105822	3.66061019454351	5.60988905616851	7	4.86089538685737	3.46947104083929	0.556077235249207	1.25271111028273	5.04090484486797	8.5231386704817	5.20970956744927	4.46059574943189	2.41404041641558	3.22792339869043	1.7934433447857	4.78394368894828	0.434274510902345	9.38993869119204	-0.496388748580318	3.00387919623723	4.77987311513328	10.5411238668539	-2.50687467242425	3.39227261639785	1.04437161018347	3.57458526522296	3.84078016314403	2.05242730387815	5.4825971670987	85.25	1	2
159	1.6534312500093	5.09670059987831	3.68839487446594	4.34988103610268	2.13175929932305	1.22119503972472	1.48251759655977	3.56054924026823	1	1	4.14843437529795	7	4.9471569635357	1.87238061273077	1.01636132255375	1.91724444780445	2.12565688020402	2.54137419610213	1.65946301968754	1.84215137224885	3.79687708558638	6.67879137226205	2.56165047673409	-7.17575196305142	4.30994911100837	2.84470726882501	7.63810179903026	5.40744867951546	6.41016703250274	2.19625538257025	-2.14983976068414	7.23786087062536	0.368083653888589	-1.29845246390462	10.2744839481991	4.64333130917899	7.91242206138128	6.04708927900164	8.21880448161123	-2.9210120415307	5.04158835640281	4.22853338255863	5.06014508418139	4.4633555664914	3.92269773664315	5.77955407499082	81	1	2
160	2.45669243057409	2.91145744147688	2.78887958679034	3.67802981861758	1	3.37734778230685	2.69313866077389	3.33935661986413	1.21043752353051	3.00168626526782	6.38276455673991	6.5737062041982	5.17559209562126	6.92158197423886	1.24125647842627	6.8930354995423	2.84369922405318	1.47003480447758	3.10716365502223	2.77707897999713	5.20268618507692	6.14071141253939	3.75496757615441	-4.42622474376575	9.24700281290229	5.74091344811263	10.1399484873115	8.69072913536732	-0.859515578224007	3.41827939525331	6.39729858893431	6.60903124946845	3.87088557359766	4.98079981333212	5.64993731501473	3.25604784350743	3.50236304804672	3.47941174232252	7.12619637669413	2.73506986732986	3.92094740409828	6.19726463262236	3.15874577436397	-4.65877159981346	-1.62307912643754	3.63267396824526	80.75	1	2
161	4.70400528465301	1.78391927179067	7	4.55298627085823	1.38190362555989	7	2.86989946103612	2.66204872872444	1.3414720666994	3.4660839733632	3.98181761909843	2.09486082683107	2.02050772479376	6.07262095105204	2.87167623830473	1	7	2.80367980883225	5.00490446556105	2.59595169693203	4.69865912526642	3.04831745666313	1	-9.96273786221852	4.10740825432566	5.28723685449835	7.4349537199748	4.7944360196005	4.11452511001547	6.83303201790383	6.38722448845455	-3.90341466372912	0.503341223932573	0.348281210460828	10.6857809966697	-0.584651913215018	7.77070003070951	7.60812217811722	10.3809679873691	5.08134095424527	1.11375280885437	6.83284485729988	6.32998189792772	-1.08405212630034	7.55735469934096	5.20899312565379	74.5	1	2
162	6.50430638806213	1	2.04986304563013	2.59303090883529	2.41793412042531	3.90560431482117	4.71717621371565	1.38670894714726	2.41966752187747	2.85958593098902	6.65718235270258	3.67701519828848	4.55849169945628	5.6169737821723	3.25066057219108	7	6.5592035165225	7	5.02492998096947	2.19998532936576	3.58478595889639	4.68578508447015	7	-0.810861846468781	2.01284852418285	6.03416701002682	6.83877888406028	7.72920773973043	2.30757490473143	3.91978638644965	4.60392865815546	7.63852061306266	6.16352306699347	1.95630273415037	5.6714577219829	5.7953834139114	6.6223057420296	0.677577612089256	9.58684526744093	-2.84105022395471	3.04192391842338	9.20399792699925	5.94181046082598	7.1201400666641	6.65833632905245	2.85703290257724	83.25	1	2
163	1.91427930917164	5.23637640971432	1.10383136689914	5.90250273845637	5.92138267634759	4.07015037152576	4.57909452066517	5.50744428389134	5.5132712067493	7	5.38269409104794	1.66850628242054	7	4.49442126371883	2.86735065376968	2.76837190063702	1.63388349245298	4.98341748388385	5.08126501000558	6.3635268009534	5.47773237253162	1.26319899372366	1.09391605891351	-3.91929221096646	2.6751537502	0.0110562732246938	11.4051063138679	7.06790277385898	1.60359331624931	3.93475620581955	6.02383031808462	7.0097389722168	-1.61259222964364	-1.87799141419102	8.17516962643756	4.63530882228001	2.45138794764914	0.203746738142379	1.27165776307187	-4.22555677327392	1.90744320531954	7.71274910819799	4.77022810513689	7.28496529341437	5.25556467039437	1.48247426740678	64	1	2
164	2.99300125512972	5.63244669170637	6.80415732236623	6.45276383687446	1.11715670231869	5.17557032179081	1	3.15228836396392	4.9453766464974	2.86607024379812	6.8758008653746	3.12667871951325	3.33349662559753	5.74700843510885	2.81511048183136	3.92906586192741	3.7563912249776	3.88107569211385	5.08847804297737	4.28879395369371	2.65647400950032	6.48962631894531	2.74587207247544	-6.97498633211086	0.454187129148796	5.21242750346364	7.1511864117179	4.22083510611854	-1.03308685256064	3.02867580741391	1.13186627172774	-1.03416883871807	5.82452312947086	-0.096118778062829	7.64720849365749	6.50130528886794	5.25965690568765	6.20977440368216	12.0029549129031	-2.71936519106709	9.29010441268157	5.46528361083239	3.58232912550303	3.14756077869669	5.35224206258973	-2.47919378261951	71.75	1	2
165	4.10340687636705	1	3.47829445960162	7	6.24076577453103	3.327662967074	2.13794283338643	5.83735992401727	1	3.09602724922863	3.06026267577832	1.69477768407249	1.03642167289224	4.15772656546737	4.01423714996156	7	3.30553364014962	3.78445578535232	4.60624371179505	6.31654339550694	3.44206883705072	1.58886827482927	1.66730364492824	-12.6752647220247	2.03696067320229	3.73274144131064	11.0754675090274	3.40298643968926	-1.31533741246286	6.71903170158124	4.06024680028765	-2.61537070184277	1.74163691071117	1.4915910302336	7.21641182369751	2.93920495477321	-0.398704525397457	4.07901627621545	0.85115744065465	5.67865299947227	2.15965573117103	5.07962721927938	6.88773045321955	4.13416788432806	-0.169997955167867	0.81299383888695	76.5	1	2
166	1.83961707265278	2.73897884281947	2.49961347668448	5.9182525668278	2.07951865635275	6.90022934870773	1	1.77540986237711	1.40659045701201	5.738240963618	5.45932824766331	7	5.12059955094894	5.14439122970191	2.38515738700853	4.0711949957762	3.56714926523167	1.0912732284071	1.16642299118196	5.8354222257116	4.98878856297599	4.24363049252512	3.29896975631589	-8.05973564314652	1.59780709242772	2.54300543421253	9.42428526413644	4.1664308477046	1.80498700633548	5.24847695049401	7.93745923190151	1.37850157252644	6.79038637133563	9.0868308772223	9.67740326166926	-0.324495239458425	1.34219594247578	3.43769158403455	10.5851284353132	3.07607907697737	10.8769954915167	5.99389478785656	7.4720403436786	-0.225660000749394	10.5543320668	1.05203780509596	82.25	1	2
167	1	2.89804920740032	2.10583927727033	7	2.98963475458549	2.99666688215159	1.59114960622544	1.59225948256816	2.79147158292441	1	4.5867861919371	6.64335996993255	1	3.8396370766878	1.02899704820326	3.5193490194144	2.46685507291269	3.62807814432841	1.48207125480716	2.00572159174532	6.36080869098124	3.59611230343233	3.72326134003146	-8.2069971853769	1.9542548416321	2.7539731162501	11.8736684193184	5.4580027675005	2.38944682316444	-3.50596844976786	2.96544554681231	4.64041157819163	3.19747644723285	0.925274405355344	2.87306192861834	1.04910769008065	5.92154062911175	-4.13357248197226	6.1966255604956	1.54539616908604	7.47752406308937	6.20286794781651	5.3928494293751	7.64631785488157	2.95270594507773	8.45493810228073	61	1	2
168	5.8340290635231	2.44796499037745	3.85960393157928	2.52703019504766	4.10000717301384	2.06620034062153	4.18086793110467	2.76367877044285	1.55814268475273	6.59812816803628	6.35092236666747	5.13346460520338	5.63126545696806	6.0126656133027	6.89380451108079	3.48097809046938	4.16193982120951	3.88836122319068	1.24787458845806	2.88584764808853	6.68030752184496	2.85300562642318	3.688086446651	-6.06563224021827	5.61762246901939	4.39270742390045	10.6457815165744	9.86403342884689	1.0218220352256	7.98690690579419	-0.408624511894518	7.16925681836821	1.3717944563346	-1.28479097773586	10.246486608904	0.87090033699912	2.59918900582711	4.5909200552908	4.89171329070949	-4.44535185845989	-1.61926365132368	7.12086567481996	6.89921835860812	6.33323113258614	6.5581801862086	11.3660158025232	78.75	1	2
169	1.05185952676149	4.39465490638622	3.31177401746448	5.32370344125289	4.72738521748001	3.5631396312186	2.88557612650886	3.09250087707554	3.83318156689323	4.28274449924188	1	2.46829935884521	6.30048613774491	2.92057821385512	1.69577928189339	4.65571790346374	1	2.19577451622062	6.37934858260836	1.77687000773777	5.12284350631567	2.54711234954002	2.59523485506955	-4.47174030575598	2.69914112764664	-1.44511140529576	11.9996263409853	7.5743325334607	4.84417392544776	10.236635374703	-3.3016737754093	-0.762577677138606	6.0358553450817	10.0136956391387	10.7454774185158	6.10319009557759	2.85279805721801	-0.48564129589887	7.33765390775738	4.30448052881281	2.64923264948359	2.08993100183797	5.38985996703981	7.74613701367965	1.60281048023531	3.04606737056295	83.5	1	2
170	1.85304214376487	2.79828979524091	3.63030121928918	5.96359676951802	6.22493639881142	1.38963836791845	4.79177054843472	1.58217031603297	3.9851379147793	6.74507835262675	6.70507969067376	6.19790085583817	4.08319319585314	3.76032109535975	1.85391298916835	1	1	1.91333512061356	3.06452162077739	6.11207270307142	1.77648669794245	1.19116611403534	2.63460019883626	-8.3552512342752	1.82969614711842	3.40411693765243	10.6259313815036	6.46178532700323	1.14110742574223	8.38890023546822	4.91341721258204	-1.84117268498381	4.88033937747366	2.90498953308697	5.04263615807312	0.703969924269757	2.16337121772342	5.26765259306441	3.97813934255683	-3.45049904224105	6.93753158019258	4.52125121545787	6.84876747270496	1.97314313161313	5.72188779849679	5.92279683164721	92.25	1	2
171	1.28703669250942	1.06949939564531	1	4.51559787286305	4.18408884108064	2.60972476321828	5.07267163868143	5.75791766018003	5.28012667500622	5.43334140808588	2.57790772342569	6.58314800753279	3.49938060770629	3.4428194629378	1	5.77961732375429	5.27962713875256	2.333119682594	2.31228379521527	6.86107461461702	3.58707877228803	5.37285265223309	4.22052684491184	-6.17401644660155	3.50282879421409	1.94367797539791	11.4136966823879	5.03057602945794	6.97947047603303	10.3164617098532	5.18363141936378	-2.41471976460033	6.39749127615171	0.899809514290396	6.78362840986015	2.37576380406663	7.79353141906284	3.38675918360868	3.45940985601879	-2.3699474261605	7.06403215374577	6.74043096951016	1.42825768121951	6.05623437023522	-1.22499339333923	-0.513595648740225	90	1	2
172	1.34655126118259	3.58823929946722	4.00877160771758	4.77560087441238	1	4.43084129912608	6.69537333522349	2.3780335887902	4.54007643156541	3.03981839706469	1.98225953707287	5.35010310295664	5.45691703908352	2.17150074373844	2.4068088367545	7	2.01511954243618	4.79703804430555	6.84868582111483	6.04713494109217	2.1796903030892	4.30631432484791	7	-2.42795879052081	5.82900018573921	3.13616356757095	9.2566832215677	4.73170707165883	3.20654002942862	-0.34668413925958	5.0740408110466	8.11708663869955	3.52626468181666	-1.85455297077638	9.17250356103013	4.64857426082898	6.82155593513715	1.90308197054433	7.50160070542508	-2.18358609907434	4.98642580749265	7.33521541962911	6.71009450733284	5.76775492117375	-0.90189448897952	5.8769483058073	68.75	1	2
173	5.52323464483974	6.01397588618078	4.88015762325332	7	3.68085480905481	1.43783744765151	1.55910918207008	3.13592930245106	3.8013406793472	7	3.89324790201476	6.6917562414053	6.79912734724355	4.03811359417937	2.36130409988459	2.81082091685125	3.02053343745675	3.40354284896642	4.08947155945953	6.90026437208586	1	2.83366078965079	6.44476361260125	2.33267241000984	9.61066148161123	-1.46388759631547	8.77856398369117	5.05567185418393	6.13981092165597	3.14025617212495	1.73280722269127	4.78360910087473	7.05720583605834	1.43840201126509	2.51642134077168	2.35954177011479	6.5652900553621	-1.98627446009878	7.17398937300502	-1.09995842600484	4.1713496480612	10.6185779049023	2.14943039402319	8.3305057791353	-1.51758425281603	0.419432148572762	67.5	1	2
174	1.63560145921083	3.76364837411004	3.93371175878028	4.69678870178834	2.45171216047506	5.87126159359626	6.37881528896624	3.38419327225586	1.44138736333889	5.56873679331548	6.95988928959057	7	2.02460913991557	4.70005322457216	3.17795838746982	4.76735148740454	3.74995270263548	7	1.57618776323655	4.96958006628406	1.09276270511477	6.49376289928387	2.51236224030272	-4.88487308106707	9.13924213515662	5.771087596472	11.3685691555713	8.86914967822565	5.52945001634736	4.71013260829887	4.50473025771333	-2.05822109026564	8.44111394754701	2.95528962325995	4.42905826279526	3.37209008436235	9.75472809475295	10.87081896031	7.05379644555115	6.05598006337923	6.17945523331539	8.33853441859532	1.01847306614151	2.5928575850134	4.63663116162366	2.77828551820992	67.25	1	2
175	2.20944127483108	4.19298660875983	2.55034025132568	6.62036612313111	3.08551993411192	1.14951621531329	1.42686683837017	1	3.5654526722526	1.52452729640727	5.54239127820465	4.57987601276403	6.27670221465545	1.02749863463153	1.99589548726908	2.50577331363982	3.36236240703008	1	6.59107760230364	1.79968357248578	2.19323204978951	1	4.32108065012464	-8.02507812821894	3.07722129419671	2.39603343238805	8.42735310914311	5.87555632312965	-1.1261578197992	4.79170748310863	-0.13235979516697	9.02183024465568	8.26931186745323	5.3521184051391	4.19123073168069	3.75478285715416	2.63660900018164	1.44615283410361	4.14183563787617	-0.0468028857435132	-1.75535820365259	5.58537747682143	7.18961307541821	6.70721602609201	0.291351121030643	6.36048651839562	71	1	2
176	2.45918364893898	2.92729066163	7	2.80047228866714	2.42043172068764	1	2.01567087262802	1.41946596395321	2.97236542549088	1.74764558240779	1.94756718326692	4.4472911141382	4.3323260840749	1.9233454549468	1	4.19509783764363	3.55958405736834	2.00760648089617	6.48687680146249	1.84358021588018	2.49445402008506	2.97239148237224	5.38371599309355	-7.98953824581544	4.70110398479951	5.71356812935648	9.23501197162164	5.18272034286213	3.59737632290829	3.38943046464946	0.364261083564818	9.90935483217129	6.78008497983161	-0.730129750098058	7.81468588658809	5.43282275249883	8.05172766967919	2.38371982251608	0.0738199662287243	1.21286535271329	-1.85664418040908	1.89732031548617	1.92773045840813	0.93910582096496	6.59510307214692	4.14526330374882	55.75	1	2
177	1.92751497225752	5.21855771390412	1.98672225115099	1	5.91233203404677	1	2.31584912919064	3.90994753448438	2.53583452665299	2.59562460865502	4.47690549934069	7	2.86975817338064	2.4965322322927	7	1.97766637846463	3.2759358487094	1.60395348949339	3.22582469558695	5.11025764656899	1.82470143815749	4.44923747896783	1	-4.43583846149624	2.64058480194544	2.73664790260061	7.77832721257472	3.7676093254018	4.4178225289714	2.26915864439927	-0.391507190758692	4.9205967034869	5.80132195125496	2.82737016926282	3.92341953449586	3.09500182756538	1.03128507219124	4.52098940123628	7.92377501155237	3.29053525424802	4.99575353558364	9.97208032052057	5.23502721720088	4.4447433120346	4.98350696605762	6.35261273883963	58.5	1	2
178	3.51912689807327	5.96917700458489	2.9168167728939	4.08255045385504	6.62821473533907	1	2.21106432345084	3.61916948602458	1.71473118114165	6.46853901898254	1.68952171080532	6.29820633282882	2.15326494339633	3.33507744080237	1	1.67239624990005	1.63495896709272	5.61380478931258	6.15786200753745	1.67945510131949	6.22104713847933	5.20182474650895	2.78373075098999	-4.69274378557171	4.24838333462127	7.65055263761952	11.0180927474537	7.60476080440287	1.67505705956233	10.1457658164165	-1.9578758590229	-3.87624655636558	1.09704377815495	-0.745358164507593	4.4617550194326	-0.86827540925941	9.30213961540247	3.52484734189413	6.44119032958503	4.27783684937865	5.56561927554264	2.97515971701464	3.09984661427864	-3.18479716469903	3.62010896599669	0.620225946931793	63.25	1	2
179	2.07961474330713	1.79024607236857	2.8037086432585	3.77591748683431	5.05750342058605	1.08088098995047	3.59025596935961	3.86498288069992	1	5.38024459170862	1.75560518152821	2.67840945765482	1.37676068209916	7	6.20840142614087	6.51169123418114	1.20077896073671	2.32922539816068	3.89416254951238	1	7	4.66519483612638	5.77810483909743	-10.7310579738844	1.96803851760817	2.01671323940807	9.26827060684684	1.99533306489814	5.31393070539393	2.68312777922379	7.05200860206368	-0.258714476083782	3.11811555564912	-0.177769098565122	9.27149798128571	-1.37224840912012	10.9625986575842	-2.36929825787793	4.321168388165	-0.502683933970405	0.571397379462858	5.31411339224774	6.89031112338996	3.79128545779597	7.79057533150573	11.9695274938303	79	1	2
180	1.20401716248202	2.57030926968082	1.26316547321617	6.56039427860674	2.78950657225627	1.70500597478178	2.60064196157357	1	1.90729010524332	1	4.22706266469075	5.89231066932435	3.19529566302313	3.40927688156806	6.40913555781156	6.69972278385724	5.39527038714095	4.17975313325274	1	3.52411538093802	1	4.12064896486231	3.46121866421328	-7.89867283497753	1.11044169746964	3.97083475664626	10.0748883337907	4.44744658553594	2.54927615212894	-2.7091163836942	2.36625546610495	2.30300821537183	6.54612727057382	3.97333147133503	3.0671621383826	-1.10699993267129	5.90949127744889	-4.44211652551281	6.03855151647334	-4.05560919276746	6.11182095867495	6.62509272916756	5.34268339859108	7.86157691092851	13.2290565758014	-3.49129434569135	72.75	1	2
181	3.52640066697301	3.74666507405158	6.14049220664452	5.56213997236673	1.8942060054335	1.6612154928818	3.89606328540966	3.45913754362555	1	1.22560716298166	2.77048078938333	3.56651527537269	2.8094551544021	3.95464318385502	1.91072261659061	3.95421172578911	1	1.9087040800829	4.6305155326202	4.54139299849769	3.66002521600872	5.45159765901328	6.6930659387026	-4.30373233635882	5.90514797977719	5.40693236430689	9.34694918745124	8.80410204601069	1.72929909470345	0.677227611481843	-1.56497134339319	2.29515371774794	5.97922376941884	2.93399567269248	14.824016359914	-1.0195200994358	9.40221319154769	1.38424662823718	9.74016779517894	3.88287914555366	9.58470005255286	10.0790082276915	7.14646432854467	5.59974084177328	-4.90376546685118	-0.384837742728045	93.5	1	2
182	3.62989730119306	2.3235204734026	2.95269162437518	6.40788385727196	2.82256394204898	1	1.02957336163173	1	6.28200662161689	7	1.2901707164327	5.74506986772466	4.01586063474595	2.49658258179888	1.93081383038268	6.13930226421986	3.86776777991931	4.71503241382914	6.66204561827428	3.30130165871371	4.33480377779086	4.07980371578149	3.04899154570082	-3.70531062190826	2.12600030305792	0.142178820145934	9.79253306027498	4.88664825753682	0.481649304301318	8.84782068599176	1.72377399742761	4.86262930712016	2.94044798894917	2.91322959421737	1.75478756975103	2.22449758314799	7.21231325864305	-2.06556237585901	14.5087228620296	-1.81745810599615	4.51236645395015	4.55097433423643	2.60403257990896	8.0731301191255	-0.755384518952931	3.50932114322011	72.25	1	2
183	2.94994385252592	5.09768610004573	2.35013282854092	5.40528235180337	6.08307854619665	2.17060563967335	1.7834719524892	3.02446509069402	4.14550628408186	2.0503795866273	6.0876949609367	5.31417051826483	2.18425836207596	2.85814592212918	5.75977613673612	6.53162683905524	1	2.21649237875914	3.58227614689085	2.2145957985364	4.09786157148862	3.64087367627368	3.68210902375304	-2.90467871097857	2.99633940694027	5.32303042258792	13.6036074254648	8.87392212746437	6.9517944159723	2.40855231425546	1.07958145949976	5.45980416302207	7.1455308845995	9.09121860318188	15.0054401129258	5.7827684290856	1.60691394534259	1.39162735116246	4.10817940145441	1.96181364605894	2.43674013296426	2.58983721175072	7.16692176800157	0.0659960065522749	4.58799791562461	2.72173703202679	72	1	2
184	5.2420556914427	1	3.13001886767763	5.48089263747678	7	2.31670493997965	4.46337204739585	2.56881071374456	1.59127979317713	3.16541472201141	3.67449002223391	3.11321129952718	2.04109638288486	7	2.30896234949937	2.51306200852198	2.81494990541886	1.41853003710438	3.96337325471751	3.96525518819263	5.83159365875948	5.08167677738779	4.0124055584737	-10.4520473878673	1.23883848467809	3.24013804756753	11.4285155792876	1.43745279036587	4.25410114893468	4.58128191765484	0.0218564232919281	-1.20223408293797	9.87568655178779	2.83095126663502	6.06171792635601	-1.7962048646112	0.327215788282305	11.5455108584016	6.45745361722199	4.49804077195058	2.20013091324266	3.9615606237903	7.56721823637614	6.65407662468583	2.35965649948953	4.271284755259	73.75	1	2
185	3.77581918037492	4.5617760380476	2.76298384276904	5.26133138685716	5.8451318439854	3.52076544822995	6.35855473524168	1	2.68604606457869	6.62464732813631	5.60623615248576	6.05468356725345	6.90652188152731	2.19923575151173	1	3.15967131106119	1	4.44586873691396	1	2.74296681630033	2.74567694530667	5.99435381595861	3.12970876944421	-3.11918517088269	2.91542338464738	9.12671379664374	11.0706164069149	9.12785963331035	4.238027715544	7.45308953495134	6.14978015034063	2.35142567607936	5.25940169707537	-0.748617335417086	16.8427464402099	5.60549760801616	3.93255538794486	6.87599821400632	9.85263344077167	2.93542035625596	4.66024852177058	1.04734660373021	9.91748499108273	5.69459015247871	1.03428118019631	5.42994009611181	66.5	1	2
186	4.21648401773115	3.99774929861126	6.69519726960315	5.5144347102546	1	1	4.85681976479913	4.22774334385883	3.97045979708446	3.09809081680374	2.59603105381148	4.74551046019455	2.41090000039006	3.20090993727385	2.30032323986855	4.67948092236525	1.15832609957343	1.32956933391457	4.15550545004429	2.1192262701861	1.74035638469985	2.75185254117286	2.14068804371365	-3.59145573701056	5.2856420928342	5.21555817772682	9.44624912004221	10.0430122452459	1.3671608358562	6.38681344659279	-1.36455981945438	0.16948100567064	6.59827439994697	2.3351261671421	13.8924756642608	4.16305701410313	9.8308726797405	4.14870128209794	8.59600382941798	6.31788300173774	3.04304104302265	10.3836430034091	6.73635290575942	4.52634665636426	-6.63524366234721	0.230692303667364	76.25	1	2
187	1.81127400105747	2.97815055762036	2.55152059098362	4.36646514352513	5.27322082565301	3.78507531268654	3.01375591022118	3.15122845134276	3.2538839857484	5.9847400746828	1.20935148678563	2.89343424736126	1.82819675852374	7	2.06343823423962	5.8711431011868	1	3.12524078360019	3.1897363798604	1.96704018648874	5.82566879804063	5.01564922666562	5.5655996428944	-10.1726587871903	1.7907032570601	1.69496952976548	9.36520912996284	1.88309673625095	5.33858244550141	4.38084620170973	3.86899628170422	-1.11756180781563	2.2197876964694	0.605776032907959	9.04720925945712	-1.39359902453887	11.7246074352494	-3.02096003195988	4.60297079320286	-0.518842809059568	10.862356319124	7.94303592868676	7.72920094477943	5.95617215938416	2.97159573143956	12.0152818482799	69	1	2
188	2.23253193332054	1.60592330780937	6.0340809039405	1.1450398170556	3.050055191929	3.95460673695543	5.53640513743838	1	2.52605269186689	5.58820672701931	6.2412399158447	6.95494969498294	6.78166952382607	4.75706813444324	1.60535917516481	3.50563076394127	1.35454370892433	1	2.04148692650578	5.1753675734883	2.36703267512045	4.11365657818517	2.70798842084151	-8.58438825227892	0.904083701678044	3.33925950719657	7.73039951373403	4.80491623617095	-1.33243529250119	1.54855508097762	-0.0766866459305146	4.18188891061126	4.99734672901327	3.64357522025762	17.2714556342096	3.03383468448756	4.15891954335046	2.87125933471361	2.28394589944384	-3.4677351325401	2.48080091153869	2.38162472986106	8.23433239638598	-0.773561741675588	0.974831423946966	2.39629852197012	66.75	1	2
[truncated: 5 more columns]
