# Supplementary material for: How Are Mate Preferences Linked with Actual Mate Selection? Tests of Mate Preference Integration Algorithms Using Computer Simulations and Actual Mating Couples
Source: PLoS One. 2016 Jun 8;11(6):e0156078. doi: 10.1371/journal.pone.0156078 (PMC4898694; doi:10.1371/journal.pone.0156078)
Supplement: S2 Data — Long-term couple and agent-based model data analyzed in Study 3. (ZIP) [file pone.0156078.s002.zip › S10/Aspiration Model Data/Aspiration Couple Population 01162016 043656.csv]

	trait1	trait2	trait3	trait4	trait5	trait6	trait7	trait8	trait9	trait10	trait11	trait12	trait13	trait14	trait15	trait16	trait17	trait18	trait19	trait20	trait21	trait22	trait23	preference1	preference2	preference3	preference4	preference5	preference6	preference7	preference8	preference9	preference10	preference11	preference12	preference13	preference14	preference15	preference16	preference17	preference18	preference19	preference20	preference21	preference22	preference23	fitpoints	sex	algorithm
1	3.09714406357664	3.34721721622885	1	3.58295369344764	6.68891882344823	4.66234021814389	2.07135977491243	3.74803748047939	2.25183108393525	4.43159076962959	1	3.96397179405139	1.26850769177761	6.4879997967126	5.9039786520396	2.17281904313086	5.58565133976601	7	6.96648191535592	7	1	6.21189306107642	4.0353586807446	9.65742374800365	3.08088381999015	8.61135963013875	6.06057651911636	1.93206952081294	3.78994501879471	8.54176109234805	-0.532048781445622	6.87006443524612	0.0617063658683064	1.07601956001318	4.25454854057758	5.15125180717573	-0.519309773432315	3.00765057745622	8.11171244520693	-1.30899450189768	9.35109642409614	7.08057649317595	3.38524999934696	-3.89753696908875	5.93625734671758	3.27381012334097	94	0	2
2	3.20779732552742	3.2638081388988	4.4653562957443	1	3.30837758518655	4.96236642134711	2.44336777737615	4.5987145376364	2.51363182695686	7	3.28466226861477	4.76792918256395	1.30022382941251	4.49605153955197	6.45837916586629	3.39337434150433	4.6048675729268	1	4.46089614283246	6.78242503283691	1.58214071912768	4.6722888188989	5.73962698800469	4.9145115235498	1.32912015564	0.212791605244958	1.72971407952555	1.54570386041886	9.35109146853116	8.25674436179454	1.17031237842085	3.24806971405091	1.69607513783715	3.93900990384864	-0.399727029693335	2.44857128939559	7.04245034980609	6.50541471287846	8.34427414860135	-3.2378900379691	6.54066210712984	2.70231796959787	4.28784449159159	-3.88953687900823	3.13009907817938	3.21924965500206	88.75	0	2
3	3.41423873706673	3.33932815322876	5.49383418295001	2.86998596804873	3.30728450577655	4.83813528867328	1.44050389526993	6.07920962450439	4.69122267540641	2.73061631609	6.21150860948709	5.29293698379395	1.54318263444015	6.66686557075589	7	3.85942796844898	2.08713728235361	6.03510403007041	4.12669079576649	4.36942302965142	2.27617395307247	2.88163795366681	2.29318925883749	-0.53822707338247	-2.63455961869378	-1.01819502604414	-0.479988763197702	8.58154681756085	5.33255250962686	-2.06770862625099	-0.948291942604879	6.15276643834252	6.13446278582519	1.8619173773289	7.33667719884896	6.55302920855039	4.86082742248095	8.93465370922791	6.46817585805679	0.694859438116302	6.41545260186338	1.88879446277015	-2.64267609904734	13.882011222548	4.52097327023083	2.75724266448275	115.5	0	2
4	5.14016669785794	1.24459304153979	3.76056233325286	3.3667530411395	3.30430719641715	2.0434763089384	3.54940486635999	5.46727674153896	2.79583966103893	1.6425823898191	5.38026389954632	5.75591001690533	1.37591966693159	3.17865917822	4.770472824574	4.20152342629597	1.95869021304442	5.8931319621477	4.61663369972287	7	5.21084715830282	2.38778145554451	3.78896873259851	7.71110579487312	1.44908165541279	1.23627975353114	-1.18322260432976	4.43127773078741	-0.361154710277902	9.64183562127241	7.08565801084296	6.66740049689385	7.57238474405004	3.08945898736756	2.69066834651371	2.14495861875705	2.93760675560633	7.29405583243101	5.68831652130073	1.0829181700625	-1.07928896974968	1.4568802044709	0.159490185902947	6.57513134746133	3.67440949818435	4.22849193723137	95.25	0	2
5	5.18228829749937	3.28217041100381	2.75607730891503	1.48257291315873	5.96301105909864	4.02615723846137	5.86253656637806	5.93580209561902	4.75638416707503	1.19925844682627	7	3.98203995240961	3.41907179733632	5.49487899735067	3.8867877847706	3.7643346026491	1.35577826355027	4.9749703331731	7	5.04045751850225	2.82608561866342	4.56684650973283	6.96346281390814	11.5551585359334	1.96576707378571	8.44412504583398	3.74552299713342	-1.03258361606212	-5.79800804084655	5.70802138209506	7.23313818333037	4.47491928710926	6.30337525445118	0.649183813175143	4.88622793602929	7.19930539727937	6.83127058688802	9.81112709697886	5.61769678374965	3.2063305997529	5.39198680131934	1.69914369634831	0.746765439898975	12.9766080958382	6.24276807030567	2.99482946328578	98	0	2
6	4.25366429531025	6.8771722621964	1.82283060329142	2.32590207252412	6.22092552235153	1.55996893353658	6.66234635943606	6.32837584548551	4.21443727112799	4.31397900281373	4.68624498620076	4.70108077818403	1	6.83816648583369	4.01426568514167	3.67243624242527	7	3.47652279943806	2.32556501386432	6.76756233000548	4.50455911606188	3.50540088743307	1.0913964108255	10.5201326087271	5.5207005671571	8.85540298084342	8.20346210782589	1.37181531760034	2.67967316059525	8.17957824646424	2.84396204092161	2.11920818261259	8.35347153624921	8.38134934087234	8.18573738779066	7.88249911819376	9.91912642452316	6.77397488244687	6.78368486643508	1.93137876406138	6.98509797908165	7.63548419668352	1.50485829320306	-2.06637364804845	6.83984728805972	-1.60445892982263	102.75	0	2
7	4.66903589181848	5.93181880330541	2.78867976802068	3.71065593734474	6.4415309235093	6.08583648240022	4.4324979296306	2.17116458513663	6.91263800384134	1.22066135318362	6.58845520641987	2.9136925704456	1.16901661740265	7	6.37598383035107	2.30934971818952	2.62714772240414	7	6.97256965844486	3.45096638289555	2.56660626478728	2.279694862756	1.41813539560578	11.4711518628901	3.07240683730872	9.64166402823514	8.07883837323776	1.93164164344515	7.17517921905972	7.2878033701278	-1.05563551530392	-2.73609201797588	4.01036485289634	-0.708109857528248	7.17980273725489	-2.17992664653159	5.10365899209404	2.02788626374483	8.39120104951017	-0.842487605105044	0.269105062786748	5.99718864451653	1.86353752182065	9.98118214113951	1.10970187216385	4.86108932001002	103.5	0	2
8	6.15436092788524	5.75196739029702	7	4.71599199601605	6.24341089417776	3.37539253681594	4.07837082237231	7	1.14239656343734	1	5.69796910060707	3.55969516834457	1	6.1450030194949	6.53765060105719	6.89671618833188	2.61075296490116	5.97173052393396	5.73763698354337	3.40716125139562	6.6116385299312	4.07540230223492	2.22156487782681	6.44760873671755	7.55583117314981	2.15206591087584	-4.35050805906932	3.62576920889675	6.3524825737203	3.22396781941232	-1.28335621892504	6.2856228578189	10.2261109385095	3.58414873179987	-1.05005176928058	4.15230994803641	6.49897981615938	1.50537660320136	3.24387135964332	-0.928612873498604	8.49386485602447	0.912963694203459	2.73978261978135	12.0138767035695	1.8333765916794	1.74619851597371	93.25	0	2
9	2.9423090669083	5.88178839166826	4.83148064803847	2.16684737399955	6.21926115596249	5.10487471080555	1	4.98564077145356	1.91290665615755	7	1.97952183675731	3.28077570358187	2.85703899062164	6.55650880251154	1.83588008246435	4.45955431877179	4.4849809395333	5.35727484088397	6.73102938583125	4.23169706550101	3.49713918364252	1	2.4819213743962	6.70109249110133	-5.72947019832477	3.84371830049493	8.64489752731454	4.18520007456568	3.65302497032352	3.20300719495797	5.74897692675741	6.38370241164217	10.901990062857	0.9974182243372	3.50266679763751	5.41260010642917	6.53279342620096	7.49668641494545	8.13444068836369	3.00720305613178	3.95891109425812	8.29747167454527	3.98121443437841	-2.54219922300265	10.1085896889738	1.09818183566211	101	0	2
10	2.87211792340567	5.56355920741187	4.84948079574617	3.44403838844165	4.96473231823311	2.36967182039759	2.6016905799734	2.59019163426997	5.36729723543535	1.69149118357515	1	3.52650670285856	4.09037070061516	7	5.62482493942013	7	3.21833061306822	5.53357112445568	6.47349537284731	7	4.93350133429422	1.24471408229405	3.3958307242205	10.0667277627833	2.47244942474621	6.76630141761751	6.7595509432983	1.59083705727259	7.5333652775702	6.40431972832248	-4.12174122752635	7.54505489938788	7.79679879911995	7.09873454799654	2.57961123180354	2.16172986680314	2.24952603575744	8.18078320669668	5.17469310570093	2.2919553623359	3.99492309388113	-2.54449638361516	5.97108685945503	3.84192979493584	3.63538119086282	1.78592511046238	87.75	0	2
11	1.14794861176164	3.35778403909995	7	4.06858729778565	1.29526205812896	2.50970716241331	1	4.64372754054547	3.32528687415939	2.83800752952642	2.82481667369295	4.11428231369094	3.40476288630865	1.69987180867822	6.73518800932613	1.71235760782614	7	1.11908556774908	6.93355873751523	3.38825974124593	3.58055489173045	3.75564683139428	1	8.88890123384528	2.64022107933321	8.66285708942271	1.14908036981944	4.31150280161228	-1.59471884020437	5.254485266334	6.52985661359572	0.192703612158046	11.1308933324885	1.2017204198065	3.49969336807657	6.04113381032757	4.83880656467977	8.21852442748572	-0.81374064582313	3.89910719913399	0.143496410530446	5.65007171195249	0.226869593534778	-3.13673782984867	4.37623369082065	2.64315174898623	88.5	0	2
12	5.8644300256287	5.43580407196465	7	4.48641363853195	4.72131717821603	7	5.26265724906102	4.19168704641003	3.54192598396975	6.86043458136357	6.95965498707521	5.52459805330598	1.17737245938096	2.35937279583433	6.80022248383284	4.19803815168472	2.65973857827173	5.83787403887636	6.45044590917049	4.2565423855877	4.46157554515107	1.12684486137889	2.86229765464581	5.93811264079871	7.0414479453818	1.30857030811113	-3.4807109187989	3.17348924969769	-2.547660617748	0.517319274101211	6.34141147406199	5.97030664469457	13.0810700804898	4.05476957963793	0.610413091163257	-1.46332122545348	4.41096627403187	12.1805296059589	4.0190271981509	7.96431401093623	6.54944906696513	0.72601807608148	2.95048347644959	-1.92521682924269	-5.0718994885094	2.41067579415317	88.25	0	2
13	4.4949895255536	2.89319478275556	2.41428850345957	1.8149671814433	5.06380670803213	3.43510478204561	4.83360145941477	5.51481790787483	6.32991840989789	2.86449990697716	6.05163061447465	3.93717874531287	4.17941298194904	2.85645835422784	4.4316405945475	2.70274249307952	1.32841333442423	6.57947378533188	5.01960397800051	4.67044346495139	6.54786971265432	2.10484840545674	7	12.0654989380632	2.38560484640229	8.05200002146148	4.38907226136779	-0.831761159843088	-5.47945907558791	0.944079349943106	6.53394874635536	3.98888208706621	5.79798809822819	1.4327142582017	6.69974542577948	-2.66579369964362	6.50288762406468	9.77202315942716	8.15999559165265	-0.257961329372356	6.0050456627806	2.38461084443817	-1.97429524262788	6.32155216333654	1.20700563560902	1.13040828276173	87	0	2
14	4.84890357323656	3.28886063644031	3.87258873284369	1.97710608300207	5.38476998120787	3.1242747582542	3.55333167777763	5.66822437860177	4.72865758316504	1.87680667632485	5.94600467653378	6.57649273785529	4.32022695917806	5.94095365043111	5.99871601529661	4.46873751129223	3.10068886719421	6.48801596896117	7	5.74877799703885	2.42496089647946	3.78669917722667	7	11.7415648967252	2.86591787803549	9.58832876794387	3.11484438799873	-1.01276388497497	-6.08089398843715	-0.284559782975348	6.90761265167051	4.49839684223565	5.48618034853304	1.15652646252454	6.69616152814157	-2.24668026443227	7.15634960305047	3.73812342882924	6.29074191954	1.77786019745932	6.42099512977327	1.93583880350699	0.349731609123264	5.67916993053698	0.476335569334142	1.27125908710661	98.75	0	2
15	2.0007862755559	1.86792888905644	5.55137764666017	4.83401098877921	1.40780640716638	3.98704002561397	7	5.45071948372963	4.09734934995962	3.03392339327423	1.97385464765612	5.19332361431949	2.70106753165495	1.26640825352982	4.57975766499685	5.09137274886417	2.89581830197126	4.15525312130437	3.15188190861521	5.4631108380402	5.68899812750657	5.613239093206	2.21224135234873	5.04212847163491	3.68626292471317	7.63403969489028	-2.52102655342069	5.02415998291661	5.14416955334429	5.37225730459071	0.59283371151673	-3.62053087255761	10.6087087513792	1.90255814603082	7.58261781460005	5.90841197073023	5.62818650185939	8.77635632587606	4.60217553571663	0.119491604736197	7.6304478822082	2.5954099837524	4.3172787578223	-4.94786757486994	4.77291459227783	-1.88983585122126	93.5	0	2
16	4.32765094272985	6.83785685176055	2.75206494233084	2.98318549100446	5.58135446142192	6.15909369684123	7	7	4.6819218072695	3.32542336310596	7	5.83696359455727	2.87344071303656	2.76146486321833	3.64967889967107	4.96114776445712	4.26768279910803	6.80651604271617	2.60934560161247	7	6.82911429252833	2.55610124897878	6.07814623118509	12.4233372253008	4.30372093572679	9.19442631542539	8.31247740903916	1.09935328813705	4.40036821047125	8.54583413043077	5.58932805835208	3.60555771772377	6.15071315295682	3.71802040292453	-0.651170449982335	4.41471050505052	4.13809721632272	1.43459569896832	1.49814777131135	1.61646379041219	4.2674300131005	1.67412492108066	2.04601157925562	12.9542528657905	4.16705956551668	3.41184350349534	99.25	0	2
17	6.41997317652578	7	5.34493156591634	2.29048849199433	7	2.0917137161395	2.82145481107257	3.20859272763999	3.09388153539507	3.61764408650868	5.5373131996539	5.29070933088939	2.70795386940069	3.03797871172837	5.70427888715355	2.16297058390916	2.47160543971121	4.82202790555589	6.14440316503551	7	2.95212879934642	4.08546939974886	4.20281454510236	7.86951907221135	3.52938180105284	4.08923784515528	-3.92279950590545	2.59743514591857	4.08903737948435	3.85033498698749	7.56819094149284	0.378605703456573	6.54039779304165	-0.537016643860359	3.82832343049596	5.62978687634775	8.04755641609951	0.145424272590443	-1.50238495548235	1.77839091981529	5.50543520189252	0.0808988983052427	1.42928462601649	7.09454103284271	3.45001474123816	7.10934390784662	103	0	2
18	3.62672765127516	2.48079293191866	3.79207268225221	1	3.56493034487095	5.16692454543576	1.40454026311868	5.46728281568368	4.48185292790358	7	4.82317906819694	4.5352017242189	1.3709835584427	3.58825086474906	6.9878895432361	6.84589384293238	5.7052479109257	1	3.55931350189239	7	2.09193474189162	3.12364081661621	5.1694714111384	4.62999269245122	1.60404003395556	1.30099141177543	1.16220969695289	1.27863092453687	5.89517296452818	7.93376915938533	0.550965672057824	1.91122432197799	5.21966601433579	4.54994295709641	3.9733390834886	4.19909791113443	4.61149392763639	6.68113446748141	-4.0107135604648	2.25399672950732	7.43155553961107	6.14961036762977	4.28218437488974	-3.00885779697337	3.12114275410603	3.28911336011071	82.75	0	2
19	3.66008513571305	4.17654518809713	4.77684242189835	3.10911905822569	5.8251193368397	5.06548616793559	2.775858977855	4.05196675145127	2.10889550926293	1.72422935243834	4.59804103533743	6.98605099652096	1.78687895796068	3.68945592444727	6.12767228690756	4.20875285783786	3.61049571959863	6.36591346158989	4.85377731552779	6.40899255374913	6.12697565113203	3.16664082700814	5.45296216174448	9.25059066674638	1.13769871002383	7.11786245124821	5.2762901852057	3.0328151859536	2.94791631496098	8.70993400853215	-3.42748807474842	7.88878346803488	6.77176725028467	0.809313629748689	7.27663879186752	5.31440436155345	3.4128763927039	4.86159539380356	2.1266103972199	1.84300445404506	8.37667956372597	1.60339874147875	1.03555287966444	6.94977904022436	3.22756002999897	1.8921887385888	76.5	0	2
20	6.04866059432658	3.55431228646666	2.99638155774141	1	5.28012995831704	1.89174973138611	1.69824332310955	6.9673788297729	4.025113213585	2.80158385776562	7	6.42630510667632	1.83690675551252	1.71806962340333	7	2.91315493896687	6.36565700787603	5.1310693694758	2.60616463203702	4.72251517908028	4.61386061991217	1.31150935528747	6.73456185361609	10.0414879543581	1.69956729682757	8.67502300940405	5.72886922974032	0.206643806847313	2.22015720820168	9.82516954351409	6.08001632035769	10.2958536166509	4.63364512557871	6.52885025028964	8.77001942935113	5.73611576439439	4.41681216316821	6.06199275674005	3.69714741406663	0.775713806511872	-1.00273346282631	5.56830739110954	7.05732574857795	1.37081730885316	6.08136399615908	2.49426598566268	76.25	0	2
21	5.20543311263132	1	3.28790658924054	3.18994329579417	3.27359662372841	2.91532164762785	5.50472144776214	5.20962730573427	2.35153765540174	2.39188911408267	3.63653375978812	3.58303920352024	1	6.07089100076184	4.99726588696217	2.05313606484045	7	5.51149119149948	6.51642130458416	6.91709759680725	2.50523305833899	1.70986262225617	3.86696222803714	6.38473292333048	2.16794694273045	1.86310211850051	0.501538249106945	3.86385872072615	3.66448122604887	5.05470815095837	0.716408979695265	7.62501249331829	-1.27384580675133	1.25915834483878	8.41103923758233	1.35596489087737	6.82879297287509	-0.295506632639006	5.49330391521426	3.89298081591482	6.32566815598527	1.97440955356292	3.50313007389266	-5.22890878801197	4.48509427037546	-2.18781107844819	98	0	2
22	6.17594121087119	4.82858484717259	1.88528625313165	4.05601996391812	6.28441776668266	5.09463058746042	4.10445309842162	2.66645542109225	3.34844860358705	2.33158525107341	4.55881893828096	4.42600326681293	3.36144065254499	6.67274731104295	5.71184402913997	4.33994193664521	3.64639169060676	2.09129053024695	3.69581305335463	2.91299832995559	6.23754837920614	5.61878939326688	1.26643356023092	11.5236529674507	0.95788489689193	8.8561052880629	5.95775922905078	3.80559226696006	-0.0361713305775331	10.5747968327589	-1.59539708485693	4.56042611910013	7.43196688899383	6.31729596402139	3.55552805377942	4.57098962620884	5.43995404276582	1.27869994175307	-0.18721535540753	3.03440560956862	7.09308827669282	-4.15853128410203	-2.33168029501071	5.26581060157171	6.11742844148023	-0.503957132380312	96.75	0	2
23	3.62274681001625	6.6476018648389	2.20395297508648	4.87262749344954	6.78988570358642	4.37035818704507	1	6.48895367373385	7	2.91956915885551	7	3.09708152139718	5.20535539289762	5.30551077944063	5.65227690199068	2.4734837329851	1	7	5.63648256322314	4.05538379598463	2.97062796139715	4.89264283396195	1.92647539243649	11.8280073261467	2.19852203118766	10.2356192090717	7.66481483495042	2.58462129698708	7.51826874387369	7.14407936614573	0.0405546887161651	-2.31138758341556	3.34943863284413	-1.2145645165105	1.9523998212725	2.18733844254178	3.87071067459478	9.87030461810073	7.26196201622284	-1.14359570276773	4.82147405840087	5.77459352515022	1.13722331123864	8.67365431268545	-2.15224522966189	-1.92086726975865	110.5	0	2
24	2.42826575683795	2.56836530515536	5.37775635486435	1.97994175696466	3.15808849446628	6.74366897326334	4.12230339164647	2.17702685062831	6.34332718474477	1.80337428735513	1.16111523736036	7	2.45231247862136	1.67269584195006	5.68128803023778	6.36957217431525	1.27313026174335	4.47469152374854	4.20865413192505	1.88464499435313	1	3.56449422000695	6.56503319602332	-6.00465742255127	-2.83343929712396	3.48342598759896	0.540569205384648	8.90677978250958	-0.100247643631997	5.74472338040581	-1.82531217331493	8.59994364813909	1.43162503014984	4.36121643991788	3.41205652972646	4.71063687993466	4.9501951573586	8.35765758261149	3.42530325117563	6.63962633684928	4.22152284598289	1.4243788602948	0.207184152710974	-4.56713354933511	0.159114445322443	0.767028628964253	75.25	0	2
25	1.59725011395429	2.23255817324356	5.85376290325565	4.68345948613991	1	1.23472610921414	1	5.90367637043646	5.64336677023305	2.78570392640568	7	7	3.3710245637937	7	5.18729936143855	7	2.51837126422798	1	2.17531999289447	4.17700085585426	6.52426124174403	6.87033109712592	5.53870121147618	5.16947079816163	2.80906898747526	9.5764641494087	-2.14128764570746	4.27066463839873	6.33196861208276	6.45015731372059	0.541188321348964	4.3474203242875	9.2582845374914	0.671895411617279	3.59970212907521	6.28550638183108	3.57876683709138	2.2869927462032	5.27887755204178	1.78423243298808	7.7503232309721	6.324332160228	2.69099530431071	7.22106499469505	1.77819945672648	4.71567086824141	90	0	2
26	4.14990576236422	6.95096469004144	3.24759636942827	2.85441099767467	4.41437740015792	1.39296846988013	3.95196298965729	3.78721504089423	4.16800946468045	7	6.62079419333909	5.71843600246302	2.79407838231208	1.27254351255462	6.64659771308083	4.71847034647966	7	4.6234801199689	1.19225179665277	4.20091231988693	5.69998830842431	5.10909485088253	4.74929453693652	11.2668832190484	4.06005343700942	9.5104795206383	7.18626216904157	1.69113508971973	2.8442525313599	4.43238698911155	-1.32092480953306	2.89277883507242	5.31974014579132	1.30196235694728	-0.956129654472989	3.31324922351711	6.63227978183629	9.56629898517392	1.12948931837377	1.1216290737121	5.0002219473035	6.64616349735062	2.44445814409558	7.80914669955855	1.0635278651873	7.37990707459542	106.75	0	2
27	3.06177561372991	1	2.61535426965813	4.24489267428826	4.13858882613792	4.55183845263988	1	6.34629460886634	3.11369813804155	1	5.50065461358621	3.80019172611	1.54902062198175	5.57330983799681	3.48793073132169	2.45945227752777	3.68396137291533	4.97109516310489	7	4.25252003072917	4.66042473790145	2.36608306606227	5.7467903139659	9.19708218844489	3.57913595878635	7.26158034577168	6.31234764834071	0.692659628483666	2.90288422453038	6.07698894081222	-2.3479044898325	4.5205994984881	11.0886052506183	1.2280549486856	6.04261797452312	-1.77671774242331	3.13887714188497	8.58662800295715	4.51142701353878	2.70406046083646	0.241087359819662	-0.539358761555895	-1.79173141423545	4.75896453163622	6.47294226666548	1.85333332740574	87.5	0	2
28	2.33566741988544	1.14678845529973	2.77883155080934	3.35440856655999	4.32456783899467	4.8643210885058	5.13200184265592	2.121910702573	2.33848210800107	3.78288493792983	5.99433944916294	1	1	4.24882199265113	1	4.08793788022144	2.63131880189275	1	6.70232463347364	5.7831080036449	1.62685717856755	7	4.61934208463397	7.29899589545194	1.50295116534183	3.71050122284601	-0.98462581151232	4.68486702226319	-0.584178628527028	-1.86190538574837	8.82626642881171	6.14536624967834	-0.936193484149684	1.33891482685618	4.45151088290712	7.42659181893817	2.0388118866461	10.6907840769099	8.91113407996854	5.88238170113713	8.0912267302973	2.53540001909986	0.868307479296894	5.98647745728953	1.53740564059797	4.41266117358486	71.25	0	2
29	4.72053772996894	2.65677833320128	1	4.35305542925226	5.49068849995837	5.9820160315647	1.84866671075637	4.01769194179572	3.90371858347179	6.7980784191604	6.54782209982556	5.50251861010674	3.87513263530657	3.25663517822226	5.67694122591266	6.76216355050484	4.15286683026882	3.76178263737192	1	1.84477441261655	5.38887632890845	4.52399144476097	1	11.8419244889453	0.315291984355091	8.1306201949141	8.56507988423886	0.113408756123984	0.944497852248782	3.37723581414252	-2.17714480279651	-0.313236677622509	-2.84057402293857	4.16522158281802	3.3699042109132	5.50351761990044	3.38643870403569	0.229122728950005	10.150360338655	2.32690197846122	1.60981298731105	-1.01193940694714	-3.48728184445724	9.91917949253785	0.856176578122092	1.85409068293094	86	0	2
30	5.16419773073478	5.15375914688395	2.40786048542613	4.47188269346274	6.69283237452112	3.56084956185756	2.18209373586904	7	2.94917647634291	3.44256797149544	6.25241353244631	5.48816923735632	1.99240557646084	7	1.74767392848563	3.45617608680276	6.36256929564475	6.46844936842055	4.24432135514087	3.63088301138252	5.23066683121464	4.56666778788309	2.47605835269519	11.0792821905941	3.27763723250448	8.07507917629527	6.53306183760774	3.78384796437104	5.34627303861487	0.893989045999194	-1.94751285831143	2.19070167761323	7.31648315800908	6.01651383137486	3.36738376774674	4.14110211580738	1.9788146444141	2.12188844704831	1.01049174951673	3.56346589929468	-2.06430567164843	-4.7897829582434	-2.13419260691756	-0.55229115581006	5.26830439771699	-0.173078065145834	98.75	0	2
31	2.85475260259593	4.18956777231951	4.20437216751967	1.73131877789351	6.27904486661438	6.52640036184537	3.93143222063959	5.69919178879007	1.52030534106836	3.77903162901162	5.82375807824056	2.40024381331336	1.82008552750788	2.64866028311318	4.51230654776201	4.24947147557957	2.3219543503821	3.87448833759194	4.32225784121792	3.55014654209102	7	3.59444087420031	1.93204431720501	12.0877216853641	1.81353757040818	5.49321966337524	6.28695202020642	1.31903819075215	2.50350407135982	10.9777467227598	-2.56469239463678	8.95771840428619	3.70290177705706	1.8443357937007	6.98598608355839	6.89807776004709	4.64116100463982	2.73805369421701	-1.1593466066432	7.80536586404861	5.15201495621939	-2.70577531780365	3.76297543404855	5.50010500027519	5.82842203287414	-0.210932186237321	101.5	0	2
32	4.5355185596996	3.91824523883912	1.41134344274083	4.73647707258114	5.14855474337686	5.51885925555177	6.09117659765148	3.86613417609202	3.75632462499176	5.42772003481056	7	6.10409388878233	2.24584864462397	7	6.2953098922954	7	3.81370516936528	5.04908596957543	2.26370695761074	2.92209780052883	6.77359021562036	1	1.01535009039743	11.4348093616465	-0.990872986397879	7.69218180076848	8.85074896348189	1.00619550626141	-2.4522606301229	4.59269890588565	-2.29151894569807	0.0495868996479902	-2.68782245676492	2.71646823546653	4.02964680622789	5.812713938111	3.90277572071076	8.18191439362321	1.92989100617518	4.44605928630905	7.06631887061008	-0.67029583565158	4.92855356623114	8.72794166931575	4.30390655617627	-1.19132587600072	66.25	0	2
33	4.66462193343428	5.75531056022854	5.52012556922236	1.09472813716818	6.73296112388867	6.55129072760747	5.0018112258336	5.7313140867853	4.02832215166742	1	2.34365730168086	5.48404537840539	7	1.04191470365461	2.34110236616452	5.98506501931452	2.41601543611261	3.19337453983338	6.20866761011962	5.06136424175027	4.92280597906832	5.83611328062882	3.01902761263125	7.70020935168297	4.50660207607847	2.99057608912627	-2.84994098348069	1.45052252022743	0.379295094997952	2.64216947804057	-3.48005274103695	0.0997009315520235	4.55846140670319	5.6683324433795	1.05069291916785	5.51451498180642	5.12710629072497	7.98224002943583	6.59200351121927	8.70663951076538	1.87193859680092	0.673039184855964	3.72505170998601	9.25528263948109	8.07374611707939	-2.37717935264824	88	0	2
34	3.61073477751441	7	4.25343799706175	2.26934042354719	7	3.32283973178606	1.15680176335599	3.64070806165159	1.04130249551257	4.61797844334933	5.3958373617115	4.43573477594964	1.24670827721038	6.25336799393833	3.17385182134703	5.61874166910052	4.71032011945675	4.05805793716625	3.88880192234783	6.41926879712302	6.39864920936377	3.68511587596534	3.14796611465564	3.51971941998401	-4.9636119042136	5.90001708412237	8.74914636810429	2.29429125625903	5.7277602694248	-1.19399600348347	-1.85344984615728	0.930160187808444	8.73278816773469	3.12404426818238	6.72362594728207	0.415288025369453	6.11998480022976	10.3405191348623	8.90207810836505	-1.40431402189468	-0.832036674060705	6.09384004323161	5.3846204311348	-0.890117144171489	1.49441349500208	3.77191840993268	83.75	0	2
35	5.77574605583477	7	5.63383131952225	1	3.10293793804736	7	4.45101136876066	3.49267816395713	1.22463534078492	1.87472562886017	1.52756671607858	6.7786833170552	2.93475447598058	5.69515336333316	1.89575392937514	1.4570753205582	5.14177801697451	3.75197209101394	6.405078580367	5.53198678554837	4.60050635254432	2.37992434933408	4.22964134079581	7.20266625289739	-1.05749969051597	10.378993723098	4.73982318739745	-0.951313225863744	8.08836598646199	9.54862968526007	-3.84187665389283	2.06518431815388	11.2867495791129	5.2446518930725	8.70884878396102	-1.77562517705384	9.54109261010621	-0.0205820182271779	3.88143958548331	-0.266092735727458	-2.28609907812055	-0.308477872886854	0.924478016158355	5.98386202053341	6.15867555978296	2.82409978443489	80.5	0	2
36	4.376819584992	4.67113965878274	4.96139475939324	1.07431067695626	4.59010248277671	4.43945919306288	5.64403236846235	4.0901019043281	1.83169914767874	2.60931942335245	2.4202528904247	3.55286139752334	1.60010133838974	1.25019591919738	2.05188511826756	5.71526509386013	4.82537780459058	6.78236804700151	6.96728885434567	7	5.88635229015663	6.20895041483853	2.21185097455228	5.34845805675652	4.71555360332119	3.18772806501909	-3.04947310851386	0.702649443671321	2.51641782684291	5.20145996410558	-0.136856640077743	8.62669573142552	5.21997403576175	0.134227683502046	4.44177725487673	4.70049329978824	4.02947192337451	10.5330847506383	3.3178090506412	0.257650204532822	5.54027208610222	0.326917018241205	0.980524044096097	-2.52000126697408	3.6929128039441	4.7205048373581	72.25	0	2
37	3.30967888799332	3.81748922397031	1	3.4141646549902	5.75532105465523	3.93261009258718	3.94330823245671	4.80425473222654	2.01552119891538	5.46849353605655	1.51543166130147	5.1567676875659	1.55790839314541	5.35739007426703	6.18666510421484	2.89081411158813	5.53430473448264	2.15460187127753	5.76309469542323	5.66999940907858	1.34716018499641	1.80327891768425	5.9861739228341	9.42728934128676	2.32189149727652	8.22007586423426	6.23255155817354	2.54484209592961	1.94902022429639	9.66345022951007	0.136512816253819	5.71658883709608	1.30923743313899	4.31134002076417	4.25933523465276	5.07923362097472	-0.253926793091594	2.04115603391148	9.78105843304727	3.14847811233124	0.574245890222804	6.89400797802979	2.89613284435356	-3.25616664669215	6.45212034728599	5.08692152340023	81	0	2
38	2.04834098531099	4.88995999755257	5.71412618038162	1	3.02620948125668	3.92991130471539	1	5.12302524506224	4.81671302639991	6.12417661934552	6.67754699130519	7	1.1807579143803	6.76718607694642	5.21231631955948	2.72364624046791	5.76354894051276	3.77088834201901	5.15125405447333	5.92733730170427	1.26178335437434	1.27976463323086	6.69155504929409	-1.25116645794377	-2.77283711928877	-1.22550467207695	0.483527071677683	7.31910616844671	-2.10537304732226	5.10348545626531	0.785170962587273	9.77158904358278	9.12738421871036	2.9807811027252	7.66766333560418	4.71390326478651	6.08731914520167	8.95023316340409	3.36411453386911	8.12853488029286	4.10528272742433	13.1313601458835	4.9488528261575	11.6240986035149	3.45804660420354	1.94813710513487	73.75	0	2
39	6.2519554374264	1.98403883813327	3.81413353732313	2.85471955086596	6.7217463457527	7	5.94486155272032	7	3.356636827308	3.23642552079979	2.34386971323819	7	3.55794090122879	1.38355153913888	6.6669764820591	2.07497142859252	4.59241008096058	6.33605004037893	6.25022590146921	5.6067350799755	2.69696486024294	3.17305803197108	2.92414905926653	-3.13334980920323	-1.57567118459942	2.14186444171713	3.43290520759555	8.15521695486905	6.32269107308397	9.03506115988966	-0.499891880035867	-1.13283164545048	4.45724799837577	-1.89833285224495	5.63540890411919	3.2409230688242	0.732546268733941	9.22847298670659	0.634811117813408	-0.0697137155566692	-0.907122114305569	-3.58991775178899	1.7979554948188	5.01418299169404	3.660406088865	0.707068544267641	94.5	0	2
40	5.16300534492301	5.69661047829023	7	3.07080180364217	5.90415712095165	2.09359385258372	1.18094714466075	6.79548583797652	2.69957117918591	6.46669557715877	4.89431455761614	3.96827783332193	1.81008609458532	5.31682914135143	7	7	6.00989094028931	7	5.45236549610828	7	7	1.39228519137805	2.3102203933991	4.47259356013269	7.69689005172401	2.13390942058163	-4.9562086099919	3.81312585164418	5.66357444583076	3.34203363531302	-1.78792907415812	6.35333105103265	10.0447001755473	0.858437321362039	-1.69980657437729	-0.867298113809268	7.24239183495237	0.185830468184765	2.90182027434423	0.172636516175366	3.57116440359867	7.07568604393318	1.6564317357955	-0.0657753526962326	2.36698086279827	3.81987989828139	75.25	0	2
41	5.35416819482273	6.53250509297424	5.15569044794747	1.01700862079055	1.03217223426124	1.04292253173538	1.95114688099111	4.29697129287476	1.44396798713713	5.75644964171185	2.73024214990543	6.18907798321035	1.92940088593089	7	6.91562873661871	1.26627726939922	6.72639777797989	3.30580014168145	7	4.84363311488249	3.38437685664161	6.27228228251004	6.51301006999619	7.64631729358374	-5.07445698715033	6.28004908586044	4.74583736190619	-1.01449495223115	3.11396687504471	7.20874715160919	7.27306309145905	5.64811498612553	13.3910818619363	3.12139530602374	5.10600002417215	0.48232308059548	2.19421607587318	-1.37201332321305	7.67988655499449	3.47047126243988	5.08489712692941	10.9961781017684	1.3841263286921	-0.466816859673947	3.18015415273219	1.08229881916644	84	0	2
42	6.68624428171453	6.13780513471267	4.88127844549352	1.38315503240069	5.81920582605967	7	1.95061129897934	6.91939961775588	2.28190626727379	1.42751830261809	5.81809398694351	4.82272860513382	3.90691648917217	5.89229318995131	1.58533779748853	3.13945680439452	6.37513990223028	4.58666922556186	5.05752417831561	6.56062255828357	5.04016532595176	3.97521368653348	4.20444491608549	7.16209470379018	3.06859658070501	3.27277906302254	-4.0162271320157	2.42968220775335	4.96916467865395	3.89565486202698	7.62274069658985	-0.379483664030578	5.97331827326386	1.56761353305517	4.20120571297293	5.45856428012995	3.80249389172949	8.1401160199376	4.78137600717203	2.08146559479744	5.73946735593194	-0.965214653524294	2.76176828316726	9.27405456020166	2.66132677964729	2.2669181972847	85.75	0	2
43	5.27493479315331	3.00514727274746	2.86214150484408	1.94078884330078	6.74443890984021	1.62647279354736	4.94465048375507	4.07444421918507	3.65431089933837	6.91831141877406	5.64403317183452	5.4173421158981	1	7	3.92950004158502	3.0752247295507	4.36528917302055	6.62035145045945	5.20093557510547	3.71234315093584	5.45865238262079	1	1.04347988514779	11.4199510272386	4.01753142052922	9.81149176606763	6.23214087583716	0.883485195335	6.22986132405519	5.42399336409367	6.70648829795117	1.3320328000821	14.0890772761566	2.77459891769936	5.23240795952845	-1.52184549798871	5.55888181331257	4.31396723181755	1.6531747206485	1.33152041016456	5.31035566985487	8.58855629443504	1.69208398246947	-3.04796603934509	4.07776830117664	2.77742598743603	69.5	0	2
44	3.58424790510198	7	2.15849823991001	3.78013850924549	6.33578238437665	1.54703859754278	7	3.9825216626526	5.2058563478993	3.26108179257049	5.30344505049891	1.87654748621426	5.08302650825978	3.82698101887239	4.01427981167312	1.8268293891951	5.23288355233812	4.41751339420367	5.79675966715512	6.76665937563108	4.60431561214409	1.36063812906245	1.52618885783683	10.3504026466149	3.91946655063069	8.95733370901171	7.72790319163443	2.50384439361589	1.18961589344844	8.55920016972069	2.89400546434862	1.88107710397706	8.97216217177309	9.1928330124104	0.396674600852588	6.12907007285445	-0.987204102117037	6.29028263161803	2.86668337521182	-1.2498455952252	7.14025330304018	7.17529467688881	1.83030815205253	13.5143801854858	6.27643558179562	4.24091911929249	82.25	0	2
45	3.93687399178447	4.1828021507189	6.05859357151218	3.3700219423908	2.60716406871723	5.59100835120384	1.19964267725531	6.38281561788223	5.08711914631472	5.11439787404386	4.27718444119749	5.18935248296513	1.54174816594145	6.9870810062523	6.79294883525418	4.24271534137372	1.18707187617437	5.6077107763432	4.86370604315928	4.3216896454232	2.26125666789871	2.0562758706805	3.46504062194691	-1.53840436129257	-3.04111659911032	-1.94931307208169	0.613747073689427	8.01164156471754	-1.2990421215918	-2.85047959368499	-1.54544261125487	9.89958186849165	5.60533977346558	-0.53657090866138	3.34644555389553	3.90989512968294	5.38753171230444	8.81196883492396	7.03324373537051	2.52834593258888	8.14130346081181	-1.89214949790596	-2.96984859625208	11.3555583374681	2.23265601401003	-0.815190293451571	101	0	2
46	1.91198004327682	5.69223261018867	3.98327527441635	2.60251182614841	5.35030855552164	4.66610212372799	1	3.52502167045908	2.41460997078503	5.66705950392582	1	2.29627074360849	3.19114593449216	3.36156942397259	1.92413006188884	3.19087331071303	4.59600169457017	6.05728288370533	6.51712547643757	5.46707323452206	2.44611557588587	6.10389503431392	1.96102347614358	7.11722675579297	-4.51019188221319	4.55545913311722	7.33274618033077	3.49607182878169	2.58042898643309	2.70309981985774	6.09168707714443	11.6179163941228	10.1627217390757	-0.0304343228902867	4.60446128001902	4.86501240421545	6.4169114036952	8.56034715209057	8.04482368350318	2.75607468163571	1.71155930676735	7.88563576232814	3.56440391360255	-2.9816010474678	9.35686814281577	2.75592039803473	73.75	0	2
47	3.14394925167611	1	3.00196648035129	3.60920950955893	4.12993311009115	4.44428938733434	2.29786750264246	2.05355539160232	1	1.46577013962729	3.69162324857908	3.67375023620391	5.71919046388579	6.09620055699549	2.34508151103896	2.63871029576533	4.73010538682635	6.11807917951652	3.63221027784678	1.73270001271909	6.6511423383202	4.72073289791586	2.01173023780091	7.59655415102041	7.98248333107483	5.49742831750178	8.62807931246292	3.0095184256629	5.7238601369548	1.9179804440722	5.73296395979205	8.37055702281138	7.65592861864211	2.28305666073255	6.40153585789287	1.56499431543769	2.09201717300355	3.74629397448221	4.20264337099385	-0.273445723910255	8.76821767334808	1.54373289014957	1.38559083293237	10.163472357694	3.07003669066671	0.510895567132238	84.5	0	2
48	3.5636464008882	1	1.91648213778565	4.77240477998268	4.87674479393	4.76905156685076	4.37915918867331	5.08599742657314	6.81000411879218	1.32114212806703	5.58121645841587	5.04368680948681	1.21488693266936	4.2847846887068	4.88770821613637	3.29139868818775	3.42049646989449	4.91048463481373	4.99643699967184	5.35698944875897	4.65721534851192	2.60238034335209	3.80900849381895	9.23602504564827	5.30400276402681	8.43635943817208	5.1831738789801	1.74623105385259	-1.11045442396681	6.61028069378631	9.45979981658167	4.08273380686904	10.7765748662553	1.23138634405656	5.26670452675692	0.797858215089607	2.80412156687138	8.86264141334724	2.07191508589017	-2.53515206944417	-0.0820525700582178	-0.133350396105481	1.55363401529945	10.7089342551766	5.24564795908152	3.91025271788034	81.25	0	2
49	4.09297269114714	1.4089086867536	2.90632562244353	4.20647051272584	2.84190926647052	4.55485543037968	1.91319740936421	1.93538208187747	6.08404695762055	2.52626700805373	7	5.09271414090551	3.57216998242719	4.19336129018827	5.34622412892786	3.33115341313637	3.1257289773105	1.22091475622945	6.08048870904045	1	1.07020448127644	4.848167485399	4.45372437225002	-5.51474986320498	-1.60427922946823	2.37228505136363	1.92829945651846	8.03777044538088	6.49225550462345	3.85264128581032	-0.762113697784526	8.40025300886721	9.73150986695047	0.556197249240507	0.0303880126053637	7.1153671191052	1.1986522623329	1.46511398193876	8.90458431667354	4.49461506859972	3.2634617068411	7.54279566162357	0.217062392238137	10.1995462878889	-3.31354508478497	8.38447195295938	92	0	2
50	3.47571087623017	7	2.08757730370271	2.34340460638984	4.70130154847392	7	2.92212183022507	2.9663716107102	7	3.05750594614467	6.71828367523666	4.59313971463179	1.81231737579868	4.03444181822753	3.05774618236652	2.34577838155457	4.05138643176752	5.79736937442727	5.45580679750205	7	6.29732013412634	1.29268646294231	5.5047601633667	11.950287207818	4.49883500393298	8.56169426969296	8.42829157217875	1.73390043817275	6.68597100993334	8.44856015439269	4.97619997440551	3.26073757531033	8.96868624601279	3.38897993489531	6.36979247009744	4.89371157252115	4.69805417242202	8.44286221790343	0.980975185898023	1.60819897687118	4.10102221942638	1.67680728499727	2.71843182219314	13.6014760186617	6.53471434137879	2.67522250988483	76.75	0	2
51	7	7	3.98584383345052	2.19629945205309	6.18327546933369	3.29291776988663	1.2305296563727	1	4.52779714061658	1.73867271871372	5.95509400371612	6.71841825287835	7	1.30976030635535	1.48843068025328	3.78688729074957	5.78892769899881	4.31142443992081	7	4.57200023970789	4.30175799566838	6.84830410077275	6.82567604758388	10.3467291202849	1.46476999503242	7.20544050770091	6.13957438925805	1.95218442133223	4.28202383693877	3.37037408993848	5.47293978271629	10.6841096609459	6.34654662947113	7.11972664991981	11.3343754861543	2.96618456823051	-2.59545005909053	8.34086393425594	8.77023024354953	2.16036668177705	-0.312273162196028	7.8511906638834	4.7242789076503	-3.6118666597394	9.54044792288908	4.02454756001365	82.5	0	2
52	2.67520476190045	1.80518864020965	4.74057322349666	6.44736643580782	4.94973463754848	1.33988616602636	1.43248648052709	5.80931924633416	2.10971972813972	3.28778751478837	3.63675340703233	6.6269925204172	7	2.75230884677968	5.42392792780995	2.41339029603468	7	6.96223576465049	2.9800393967933	2.9659345238322	4.37448065896768	4.00118689551624	5.42740442596976	6.19807365427334	-0.162486176205901	7.36858195148236	-1.78586379769575	4.56163550740279	0.941942320968156	1.30032126148266	3.77442458304056	6.93707252255596	0.701446224564733	2.04850525087567	3.12407635340918	1.87906113663804	6.48584592921716	2.191614037405	4.00391811860544	5.17055538117395	6.42391642429369	-1.49833128516873	3.56773960709608	8.96449924490291	0.137959439414814	1.76627015754218	84.25	0	2
53	3.61493573582121	1	3.07220434571752	3.29105080091648	2.74484069795372	3.36009278199627	4.96085821280402	1	1.81207011898281	1.9063675628864	5.52424249529405	6.92744607064655	7	7	2.45249994562873	5.85514600180377	3.05362673424304	5.35005219718007	7	6.98392441590167	3.22709861399575	7	3.91306340405339	6.19518123078335	1.33630617962875	2.7818421808292	-0.0839053443226408	4.47203109599642	4.67204277667222	8.86145979770577	-2.82883894182405	-0.444729630771355	8.01405217253327	6.0109110954202	2.97125543918111	4.17934509957038	6.73943017857238	10.6516647136395	5.43718642373213	-1.56759203720591	-0.82656188351541	6.53539513845257	0.80409694689477	-3.53151072742812	2.01360310684378	2.72901986880969	80	0	2
54	3.0530066951935	2.2036233065893	3.44769117091211	2.72466456385775	5.61809796933852	4.42131812991139	6.54046072037027	6.22194543978302	6.54336572490234	3.5927816356939	4.54409094948323	6.40355206454786	1.76283300276241	1.35861932024591	4.14837303312864	2.2450995067743	4.66926926854883	6.67610775149363	5.24647862646985	1.2699540327992	3.68939457657549	7	2.43100114900587	7.5162362214141	8.34565285277648	5.5634064523067	7.67679660291844	0.695096150484243	4.13276261447423	2.18553701392589	6.8331650975682	9.20229984448773	7.4794235665662	11.5448683346352	8.51117510070581	3.0000911742349	6.16160438419186	-1.15854498370073	2.89283817262555	8.07122864237236	7.19634617062458	2.05586348437618	0.476480433840013	-5.40396415281993	3.46050533241795	7.03311290382787	89.75	0	2
55	4.30936987155634	2.67364700523978	3.30091389170653	4.38633792316582	5.44171268037738	5.94859055056118	6.69678287256678	2.85585653257576	3.96777727623164	1	5.35358319634381	5.331357933064	3.40954632837534	1	2.98788359323351	4.15119326666789	1.37310945390493	4.18773013671442	2.91379722896017	6.77169607590228	5.35549343795108	1	5.31629466972624	11.0645459416646	0.876230091828347	8.45338743333999	7.45766745380914	-0.00492880650360622	0.138852123074721	1.62850438783128	1.93993478964186	3.24290577389166	6.80167063457235	4.3442308314404	3.58149809025945	6.57834890736372	0.1671248228505	7.41831830718494	6.65238618773756	6.08816018683752	6.85986910382834	-4.81698751687753	-1.29299838289687	-1.13966386498326	1.21425486956578	2.37784931590708	84.5	0	2
56	2.9373348046393	1.0266462710691	7	3.82058614381431	2.5365147905211	5.79448653591389	3.63435924643138	3.79826835768014	4.23209991440752	4.80719142667549	6.59309306285331	4.01462473532236	6.25212266829439	5.56468679334299	3.07858831530817	1.87449412038762	6.67458229565106	6.78812152578574	2.17544798427034	4.16278943508768	3.1374171341737	3.89535612985744	1	4.11785753182715	4.07597117771849	5.52351814411335	1.69447350532861	-5.44429338826217	0.332116297690536	6.73574002626388	6.83917292113447	8.50256137532402	4.58398407292366	-1.4611016400489	0.233956577385902	0.547150477126234	3.735781214741	5.8492429130258	6.29152037970995	-4.7025637158242	8.09598477376047	8.73304057266908	0.587664716232613	10.1527574125266	-2.17298541892957	-0.379332303893116	78.25	0	2
57	1	1.68439231235238	4.53415599181794	4.83930114238785	1	5.27271797450895	6.73457018046342	6.0256882757828	7	1	1.48857727560864	3.47687828553481	4.25933572405715	6.33853467980485	7	2.25757092552922	7	7	4.03382949093337	5.83269068682892	5.02901301970287	5.33206257288042	2.60967899050604	3.74680687939283	0.998323259645001	9.23858744325424	-3.741143764445	5.1693282223821	10.8427055887683	3.72283321340635	6.64523357614818	4.55377234311658	4.96090471019702	4.64705137304869	4.11901641056187	3.21870555142284	9.19786632360664	5.81933401329179	3.23315907168998	2.64763374891327	-2.34964539903699	3.34926873993311	3.92463439448491	8.28341819645923	3.7287209810643	7.64128206971381	88	0	2
58	3.48100959161727	6.10883160623541	1.09789940599833	4.48445090897624	4.4360801435908	1.01295293575382	5.06571925682797	3.32791636933047	1.05697556965603	1.990285093837	4.46093619264507	4.19174260396078	3.2932691084193	4.08100436472136	5.15857154226232	4.06741096821851	2.45712234444609	1.66343617323045	1.1831772243811	6.95490997800667	4.30053162381601	4.68998416331054	1.38033777749884	9.99490321056089	4.15640727481962	9.1229304787123	6.62104395130949	1.18184593722127	0.859707883762834	4.748822853678	0.966333549532326	1.17402771926929	7.21503200893506	2.07289810514903	9.48043458616185	4.22122216387941	6.95861511670605	8.46777428130044	6.10437697632512	2.31317056750087	7.23426336474276	-2.54793984442691	1.88271090055057	11.0462336427358	-1.59633842014084	0.00487340193977071	89.75	0	2
59	5.90918747880134	6.91704557050027	4.67924477230726	1	2.25261742602675	7	4.56333331736391	2.60863223364828	3.61787091903376	5.68701913776051	1.69693433349515	6.30472261938499	2.9816409877073	1.72645846955107	5.9438174121678	2.16644920611939	2.89893021759927	5.41136529114518	2.2716163145919	5.83260206500469	1.00623205893652	1.82223594239738	3.95343957289916	7.62064557848375	-2.31228010083158	10.3640691918679	5.82124257956526	0.40371401148805	-0.0885495561945189	9.41046446360095	-2.7528321770596	2.80939580648527	7.29984229629638	4.74764368203765	3.63826442758147	4.76499033252306	8.61331977883422	-0.48351095632386	3.23466411485236	3.12903193341598	7.98275963216781	-3.72535596816527	1.31286626517156	-0.877885162614091	3.36314386308751	2.23312832822507	77.5	0	2
60	5.6342109470092	2.62763844655618	5.12167040050297	3.26315752305488	6.36494246567221	7	6.29478855269118	6.53930449514194	2.99659143130988	6.96317024771974	2.34326617069245	5.61760992244388	1	5.92749883549365	7	3.26480491167189	4.1412411260562	5.1544561564619	6.74147435718259	6.48727133799141	6.77106691259506	6.5810472255769	5.4215024149084	-3.13020225655437	-1.60811118528056	1.87687919980986	4.52290273145565	8.20310563070081	6.5271413761838	8.72516076074854	5.10633537735678	1.10743431714855	3.42384221145803	0.905297134133529	-0.380081878290188	3.66893764038029	5.61991953656696	10.1295647148635	0.680431564678999	-0.151788461515211	7.16185496273111	-2.88520607864204	1.98159811254572	13.1211266890744	2.89843134817267	0.479684634894876	73.25	0	2
61	3.38711436639927	1.96375634502334	2.33458917367829	4.56864542763722	4.81060846549183	4.78754048910861	1.37600542265488	1.67528577349423	1.77392058210233	1.22417668748453	4.5968542974439	4.14138265585184	1.59428783590383	6.9289786511595	5.97105615528054	2.55073242133476	4.54315080262317	6.73819153918419	3.63629404506412	1.03162920234352	2.4578849722358	6.16178381957799	2.5614497100438	8.0041862824879	7.26786833953532	5.21922516677925	8.36470901609753	1.54620467749858	6.34309713945744	2.90576140032679	5.6301050916255	9.26235204722772	7.97407512258861	3.1784254437714	5.92914201820166	1.96616889211092	3.05550202828705	5.85196083013208	4.25030298077024	-0.0405929701220173	8.29001090298657	0.180922657735369	0.12815672597397	10.1089066915389	5.03110645197077	1.01806301441306	85	0	2
62	1	6.21650791661435	4.59682335163628	3.28356054199592	5.50500191642337	6.33396555526736	4.46026766135273	6.37061212329928	4.68937297456845	3.166777528306	4.67675456874951	2.63516059239238	2.43682569443024	3.52002725296963	1	3.86189831635465	2.44819672471672	6.89084645982781	5.81139698158614	6.40541348462563	4.0475908218846	1	1	10.3553091234637	1.83125883868189	5.84338952118233	6.9520990962964	0.559403219610098	2.285505115131	6.64722091738424	-1.9813162092592	7.08520123536607	3.59168342088201	2.04896763321098	4.21017124146494	0.126070414327785	2.92437368633279	7.44831206260013	6.95830221760799	1.3034665745518	8.32191503363872	2.60505838833076	0.714461263918098	6.49338478459221	-2.76437737640964	5.23715212170709	74.75	0	2
63	5.08679851216964	5.63460771583443	5.22633707946848	1.19765005184598	6.25180189886697	6.43693288238322	1.37824214505057	6.71963650579933	4.83883874387313	1.71195440282122	6.62607122924711	4.92146733959915	6.2736553997903	7	1.70768175759693	7	2.30451803620618	3.38117838139823	5.26203476050389	5.64018645336482	3.97647210340999	5.82740098488983	4.0668171335287	8.61350228625113	3.49245718587509	3.23890109396355	-3.70053875955246	1.15492865004204	7.47526926673824	2.38614457668982	-3.24068874345023	5.24838645498051	4.29610638505204	6.59501637538083	3.3359875743822	5.64863473106916	1.78755583667546	7.05956282247923	6.24857939347706	7.93065934827989	6.35734854754141	-3.81812894324782	2.24435579309739	9.62716929255042	7.68539612869769	8.16658435186507	75.5	0	2
64	4.94920464475077	5.10551425054346	6.0268023528721	2.10153003592015	6.6973562184064	2.66516284872756	1	6.0501197443955	3.98267652294115	4.56595039142818	2.07956032791203	6.0932122177499	5.88084034425961	6.87712920804548	4.65079788816605	6.19940987835206	3.0720674921275	1.98301555638534	5.6659045862911	4.77240831771916	6.41005350262184	6.92411408834839	3.02726321218475	9.34470916862401	2.7977719854836	3.6062899470596	-3.69030328918264	1.83971190720937	7.35159261290891	1.71149131319654	1.99339747701026	4.96372633540954	7.01896764828772	7.14063376785175	1.14447861738154	6.91549451457979	4.60242653747506	7.95105362236441	6.22830711543077	9.39945816174085	2.78709182643314	0.916831162105294	3.66998283387697	9.18568209394241	8.37526283207374	7.70730631691977	98.25	0	2
65	6.00774065383835	6.69098673707853	3.75290433316679	1.06728988861728	2.53156701821951	3.92767028150504	2.32034368864898	4.16320014520266	7	3.85272755007169	5.61269340886718	4.36324667163473	3.02906116533284	5.52372811597011	5.95910380647121	5.82104929376421	6.44261441384368	7	7	6.70501801354966	5.93456351409504	1.30185580040296	2.18222150089117	7.95710278222533	-3.56259488318779	10.1349360897348	5.64697267182159	-0.0192251724462638	7.99134414542432	6.30255897093263	0.0771430564047542	7.44808870019961	9.01084776230713	1.74942478743087	2.6367905183439	-0.169657912600331	6.23123776479595	-0.277498799225087	6.15280535817873	0.731204905032116	6.06220901505304	0.502633688556204	0.155080246992614	10.5253101724772	1.99990064502729	-0.799364688432523	73	0	2
66	2.6169442961557	5.80968965249104	1.62897121440924	1.08794130379201	3.60743535570785	2.32381257593883	1.37891287854186	6.79718279938227	1	1.34595709905538	6.51455000738965	6.45510044296055	5.31820011313765	1	3.91993615890515	3.36188424577834	4.97438054075623	6.1785158182969	6.84052161970194	1.43612784455737	4.74878422672472	3.35960926046374	4.90114792451308	11.916832413834	3.67637785447414	5.3874986230451	3.19184816342014	3.48857278797714	-1.47912648929952	-2.08300288496073	-1.83579530059111	8.6626539978453	5.21122497671529	-3.03964681352637	2.2177892410144	2.22459271984281	4.95405639643923	6.70327974241352	4.89893919177451	1.77826958293185	4.15553347006004	-4.03243412224666	7.21614593306332	6.94125887709451	9.02332878685779	9.5110082921632	80.75	0	2
67	6.94528164223492	4.8213110758551	6.84423482214434	5.4428095009089	5.86423150741023	6.38682248373811	5.49863596901066	3.09079809588329	3.38748173029924	2.12663747140845	4.28730295924577	5.27471382407107	3.99722114977108	6.91478431199724	6.32479869603006	6.49730797225702	4.2286850940682	5.44439024076928	6.45867445812019	6.82341032350257	4.94527099167101	1.41376962116031	5.58673413784203	-3.06743922107577	-2.2342333022398	3.35637684744749	3.05817952856318	3.36346446692965	1.42358372886594	3.66672512729041	-2.42847219043763	-1.835966312206	4.28284952740649	3.77245980883368	2.62269127984056	2.99842462668406	3.41618059151092	1.40914623350255	6.68562867518335	-3.44267056494464	3.77100642204618	-0.136552298668221	2.97740160319011	1.38776323507251	5.62603307288849	-2.16163053926292	63.5	0	2
68	1.73313581074485	1.33728290175506	2.44569867212926	4.16429122844088	4.35403805609081	5.91751017710048	2.81898512698039	1	2.77872260542559	5.55436343026987	4.6678435786699	5.81050740549583	1.48690446124009	6.69474836469293	3.15575929858007	2.00169138414734	1	6.32891392296826	7	6.9011927025577	7	1.20760894441392	1.64910225869668	-7.28325950784907	-1.70162352175816	4.28864391167287	4.06799205039033	6.34123942484543	2.41832642288564	10.8842425779529	2.05431885092193	7.89957303629019	4.29187695936611	-0.943122542741445	0.395309764327238	5.43697892608093	9.30679464729919	9.16037586227966	1.89718186612965	-0.316824776537369	6.17943784494918	9.96417559680137	1.77738889174899	13.0516003483903	-1.52319493744992	4.77800633312305	82.25	0	2
69	6.09911228109666	1.98852523853361	5.11205514914512	2.93970033058575	6.37309622584454	2.16461634844629	6.77155386049042	5.52911320942135	3.1088502716694	3.69821121069188	2.59628284078366	5.81614966714973	3.05598742802061	7	6.84601675035083	3.91535346021083	1.4360349958433	5.33075859658359	6.37722768492504	7	7	2.66187990961819	5.11324153687999	-3.62083876496202	-1.55553454913628	1.42309121027315	2.2670893753326	8.19474578442638	4.58735002322233	9.85485485112149	5.81971767473266	-0.156234058846506	5.03696310338764	1.81643088353097	-1.48076740459236	2.89978966013741	0.402172911288443	10.484503262411	1.46482300050132	-4.43278560986043	6.72643663283995	-2.74718428349714	1.68024298369309	4.83912053568487	4.93548115164078	0.78119033941411	89	0	2
70	1.8193847039346	4.369908955323	5.62845028975509	1	3.65642238967004	4.68600553223915	7	5.06481599374677	4.05868810773578	6.63388937846771	5.33735875922332	7	2.3201326520113	6.71789545817157	4.6154526475937	3.24967330203724	6.14201223562385	1.27396292039347	4.96830080275374	5.83813733879602	1.75794249225959	1.03969433820033	6.61884114174496	-1.63718263209945	-2.84682848498833	-1.66393065452811	0.22360793323177	6.92363004234427	-2.0330832579978	-2.78810798373265	0.548848108520872	10.7875154948172	8.67371075020261	3.09567264750809	7.80468685784156	4.35248045501439	6.92731319355148	9.12176002961945	2.53732344121272	8.33334056522556	3.13964990592816	12.4440961635456	5.38995093684864	8.93556939938282	4.17250123856918	-1.05129626905396	69.75	0	2
71	4.04689071639968	6.43601325619523	1.40881868551258	3.27268198517899	4.92132963937542	2.02746987623258	4.0392084182149	6.71997704302045	1.57742230471269	1.70391701862468	4.51200102658096	6.30956972671469	2.63144415924855	6.51899818970185	4.57683092516232	2.86550754550066	1.96110133207693	2.15580249118671	1	6.3642746643417	6.45477088328287	5.55961652604627	1.98697287769011	11.5735656789525	3.7964974985042	9.67083766421826	5.57349752473988	0.826819101964801	6.9543004758695	4.59612684292595	0.982906808940449	5.32223190561607	11.7262938626851	1.85339392383276	9.27275770421817	4.17011581876729	6.41077974924011	9.01130621317134	0.167226188065335	2.21438105899394	6.24785276797822	-2.44385414714409	3.54639553979281	-0.765043803250659	-1.99076581248533	0.0210228408345694	87.5	0	2
72	5.99510462908123	6.16971169208869	1.87633850271322	1.30266429611748	5.30990268525914	2.01407475347786	4.4397662966455	4.90519132077454	1.83925499706563	1	6.97391914305267	4.49393042865163	3.30077495813271	1.60813332257977	4.66360285881125	3.38820965376411	6.35428295724615	5.30905378768791	5.87697929290054	6.39010218183415	1	5.69579158418729	3.24585004634812	11.9213163618271	4.83642291391297	5.59144805491303	4.05901354699137	4.03484471977144	7.32268377559363	-0.898010538023869	16.9406104093799	3.13266814426101	3.70456033072402	2.33477825919995	6.55784316532693	4.26459601806036	7.88130251218407	3.63524847732164	-1.12317993352843	2.40656577017213	-2.38334772100302	-3.70607830545952	3.97062607797478	-2.29085976453687	3.40715706717967	4.55700851005357	76.25	0	2
73	2.75528835020297	6.30296125574594	4.77464252843768	2.66124410544947	5.72740270905979	4.85591246079352	1.14824232003065	3.32855849026937	1.22051320036001	7	1	6.22252816427816	3.01345678302492	6.71451729430248	2.15710861806419	2.41758132945376	4.99929680557903	4.93216133520953	6.35146683138723	2.77893032404487	2.64137570879645	6.48473480164217	5.21793075522662	6.83939089286096	-5.08421005048379	4.89155460931698	8.37464393407742	3.22804164634553	0.714822409618118	1.55484345004735	6.4636389863373	6.25465380260311	10.1827018126647	0.535139538066248	5.58725488520377	4.78684961228836	6.09906682203558	8.86306122922397	7.66565352137606	2.31999657577812	1.03918875317823	11.2899859424723	2.50390589801093	13.3507128156491	4.55106559646288	4.1535557743145	75	0	2
74	1.52714995150659	2.40529062518962	5.59114463735879	4.06844250781184	1.72896339832509	6.28063237168834	7	7	5.37434709105582	1.07255038759121	3.32188523413959	4.35156032741875	6.96720329938762	4.0135356544584	3.36154551536377	1.44730264638319	3.46669431863769	7	1	3.16709398991847	2.70617454668561	3.79797000347042	2.41255294646221	4.57860675162641	3.75473981443668	4.25821780747162	-0.206155051579561	-4.11433207200897	-1.33636671357374	0.458890202831451	4.83849630192862	10.0461994512778	0.84543138164357	2.87973159090264	4.26660727690304	-1.49801539485006	3.97473853097367	5.70669204266873	1.08020760812652	4.58172868837874	3.65876206145323	2.16414251872627	1.35937052300708	1.11355730494576	4.06618953046827	3.18609070946766	86.75	0	2
75	4.20159594507223	1.42007871277428	1.63742895787537	4.32378877790802	6.12650244289643	3.06776673807468	5.6221184872194	4.11779250374131	1.08284352149195	5.44589938321967	5.20504860812462	3.25134426875131	1.0707106234976	4.24746565461591	6.00279689053846	6.66943878268463	1.61721831003788	1.71219073608094	6.25520894564814	5.90626405091132	4.67701001855476	6.59349321028783	4.46564522163542	10.6566357308205	1.47489000777126	7.56838402189173	8.94482763896449	0.643966388472296	3.497001371293	6.57399715052225	6.17109387398441	6.36312590350109	9.96812941602274	0.243889954970144	9.88313059020537	3.68271773795914	7.31436725344937	9.66853659079479	8.67397696260797	4.84100459328804	7.55954313243631	-0.253602257562808	-0.0690853433708941	11.1799574618458	2.90970786714393	4.03335549286742	78.5	0	2
76	5.47846305017284	5.35345886544143	3.7260908879176	1.1878372191141	2.45723363742737	3.50052457169612	4.01056132968977	4.64487904162521	7	6.56580283881019	7	5.88638952932083	3.79537113336736	3.15563705996166	2.01021664968214	5.58612266876725	1.55192770867085	6.26677422074751	2.77495712099534	6.40593165721765	6.09737505778327	6.15560724165374	2.11027827472862	8.27280853383719	-2.71340369750779	10.4857210567382	5.98953467597433	0.67387803101505	7.75195683437806	6.91862934599779	6.69284926346962	9.02918884245718	9.19438511979463	2.26580265809119	4.56115392353847	0.0525014825679172	6.81843460323594	0.104807927762291	5.79004719094647	5.97429037005559	6.09950084491181	0.871003044920232	2.33585867757996	6.28157861609704	6.08388352738824	-1.75356145971547	77.25	0	2
77	6.11046796371619	7	4.492853346664	1.18423634434125	5.18094339638932	4.05782297377712	3.47045313797535	1.65247449981396	6.50590890644286	7	6.28406447960268	6.7444289051617	6.55917302520602	6.59474326961417	1.07034935695001	6.57941321737277	2.73085989625605	2.62992054318074	7	7	3.5501470127384	2.49774998472225	1.83609908502998	10.8421375167587	1.82778761410977	7.81335979022401	7.15727520616373	2.84516624212249	10.073911621156	3.29112611135736	-6.40672215846628	5.69393612446124	4.55979784144196	4.28742508771853	6.52354047358356	0.624388969360059	-2.81777608766315	7.62388079582516	4.25796104929977	2.38742980106948	2.84662689803152	-0.0508721674172782	-0.883800115362245	3.88795973428849	-1.71463763936204	5.72351036941802	67	0	2
78	3.89690946357837	6.16400840969101	2.5872203587408	2.93561348369206	4.20600853708579	1	1.26691025543668	5.98902484069358	4.93365894229046	3.13245550184889	5.62548169585555	5.64396996468855	2.64337764943612	1.46485641717544	1.55078987860885	3.97152087148562	2.41018499474237	4.39960946445728	1.99418875742224	6.37413673676749	6.40347078138549	4.92670610071686	1.49771952684418	11.233585475577	4.16245365216211	9.36300086601073	8.06296141763517	1.52997229529821	0.590480243842966	9.486482380752	-7.89340887341993	7.06326882398454	5.07129320326391	1.95059503486293	9.40682011529146	6.08932917367811	2.9138430250162	8.15174575091137	1.34380956408539	0.323504454622993	4.19473776662314	-1.38950149335018	2.10619217615007	8.42191414357523	4.1863590174427	2.95660063465047	90.75	0	2
79	1	3.28474907920108	6.96207212701726	3.98285075410788	1	2.52446077986343	3.28973666799969	5.12137707432384	2.72800796195377	1	6.46133628740016	4.26164886028501	1	2.92299079615298	4.79951815681918	3.98696971087728	4.66827907444287	1.00213793333325	5.62451119364023	6.39341574451136	1.78676320988997	7	1.25380357920017	7.79458393334622	2.47807424562566	6.48674562278459	-1.04727140054927	5.25305812232403	5.18370673854732	5.17604740784938	9.16391215051952	7.36729487526425	13.4426625581892	2.03653119922034	1.50859827590688	5.08800756018955	7.15256056485564	6.35461752714439	5.67268162421938	-1.26619758638061	1.19345571335272	-3.82319582957233	3.67572516848342	8.71462792677453	9.4870467611661	1.44295809174652	64.5	0	2
80	3.59450231323311	2.82451483104729	4.30362610417055	1.52598367976039	3.55374312720804	3.39820106673732	1.7017908938341	3.08470306256427	3.3958342816595	1.22179641370095	4.29590528157112	1	7	4.38499241255623	1.94605582647174	4.14820139514826	2.67173401003562	6.74030763346066	6.17414516857442	1.13300638928701	1.30717131504803	3.2385234487674	6.32719137428347	-5.79639330384077	-2.42986435744341	3.95663090229279	1.48787267162234	9.37988911940594	-5.28353383326259	-0.579401084404795	7.18638665171875	-0.433038110718138	11.5035174506703	10.5512974761224	1.06149065032098	-0.893679850416281	4.23648481972896	2.41922889659273	4.574289345125	7.27416270539586	6.07640757449172	7.52307361279277	1.03981156801721	-5.50992256629095	5.41258528553403	5.16279412885084	71.25	0	2
81	4.25770190417347	4.45086232692212	1.16869234392647	3.16374013095666	7	1.04745046411781	5.0243085534762	2.48556734302589	1.50544036710643	1.98409732610255	5.11559596629391	4.74937299321368	3.35307958403755	5.25964479361141	7	3.94923697891868	1.4414859436794	3.13948305231503	6.27649069560484	6.02235327021248	6.38164140707555	4.34884614836749	2.07981068883242	11.0666438420511	2.19296637427112	9.47126950356996	5.2976085584225	0.907456160895267	5.2824329745231	9.171245051223	-0.324006613301632	8.9087026563131	6.59925208031192	0.23245834581797	-3.37644103057009	4.28128219792993	2.90703290724345	12.5965440599221	2.11035260563394	0.904992468135267	0.203228177531745	9.18126350070327	1.89787078717722	-4.73423143403193	3.66105096215304	-2.36055567491525	73	0	2
82	7	6.97102919599474	4.79829730118828	2.23235831844195	6.04157524630577	2.48989358361351	1.15628975239835	1.69836230684224	4.86104670728664	1.26531126333629	6.47685430432301	5.27417298764594	3.57133272097746	7	5.40744454089891	3.40448357962028	6.10084102450105	1.40129899255964	7	4.60094563198824	5.03603469673516	2.91020327968777	1.28058912606735	10.0388670258174	1.69786440955198	7.93354276357887	5.51389899010891	1.61164037425045	11.5236472807797	2.5617295489374	-6.88468334341817	6.83712668861727	7.64327200700864	2.99377651429236	10.8596081866344	6.10315419393808	-3.27690022378092	8.94185631179122	8.89983171313851	2.68665411879302	5.75582384981278	8.39476890747851	4.91343561453196	4.04256191414483	1.84060709710287	5.56399736336016	82.75	0	2
83	6.36425420325837	4.08003501099401	3.73671498345506	1.40008784058316	3.59566389566912	6.02120532494227	6.38630067108491	6.23972501001796	5.78729479393643	3.88921377563371	5.30184601803664	7	5.48411004545771	1.97198588616123	2.6310945344233	4.3150157433369	1	6.05858284157074	6.81416084806782	6.5711467125843	1.17490391974539	3.60315383212484	3.20183694582809	4.74385515420235	0.00784242127710816	11.0950543600415	4.28752807939654	-1.22379429027446	-1.05196809390937	8.12180671538709	4.11943483804927	5.42043413258099	9.44347402384078	3.34998967723975	-1.21935895892517	0.750550953988983	5.38234063971678	1.31610939006575	8.60718830254612	5.43830763547551	1.45227050476541	-1.48434040355527	1.4024371416657	9.1365791767073	-0.792983237228066	2.90714015236937	89.5	0	2
84	3.48712864171637	1.2762338052509	4.51111300884709	2.9424072299193	4.29193739273396	4.92106274235593	2.51034080925236	3.51538962288152	3.88295111502916	5.23762514707149	5.87065040499601	6.67787918258499	4.75523193773048	1.68745519919668	2.69082695497738	1.67705900929626	3.82865557248898	7	5.29446392590723	5.25335359954011	1	1.78842144040734	7	7.2634812176212	8.10549001662652	5.86618236490561	7.11014148855553	0.503181417705726	4.3104060899784	1.82000095629448	-2.50900937693612	7.94694571297027	7.90996560220585	10.785486225922	4.91945419116937	4.84592938365208	2.39732186162302	-1.32742317518533	0.0909903293073716	8.20548511990413	-0.921608163465503	3.11794884630828	-1.74805202972424	-5.22430432060644	0.589926030758481	7.08400144831729	66.25	0	2
85	3.28937280418551	1.18146895149796	2.61562270547519	4.77985230982248	6.22595211199888	2.25532590884956	5.0402842096113	4.75752943398279	1.11748396360421	6.74393071069122	5.55798194431758	3.912762442284	3.67607003588334	4.07643788180407	7	6.48575361852584	1.68322893188706	6.45848793362777	2.94473158175185	4.79596273962477	1.65199685099781	6.30257078665599	4.46378033863883	10.5457539916377	1.54858791005936	7.8026404543148	8.57873090605545	0.853140668990942	4.49509505231006	6.77138846735286	1.38346227500268	7.81916059059072	8.62655480912426	0.0681946268137481	1.27406542400933	2.79675610937673	2.46019596813326	-0.803630493521198	8.35124329518016	5.0311794951702	6.05410292136518	0.689595873096597	1.37353270697477	7.52442188059425	5.89584961513318	3.57842831337362	66	0	2
86	3.39028829458949	3.30591885392899	3.09193140481742	4.50217759956031	5.27912762221609	5.42677190548519	2.69146086679087	5.14995856270241	1.47797593187295	2.03507760514673	3.40024607375398	5.98496691294596	1.46973381865351	6.81858291779675	3.66481190239428	4.82095332950593	1.65664747096464	4.81485642039541	4.792273255853	4.92481310349348	6.50611613563981	2.7608136960993	1.49065782879557	10.2840063160025	0.388378851325819	6.16525818002654	8.83269484805124	0.220860968344116	4.54001641215698	5.72064350072612	-2.33851407247273	5.14519100533982	4.26185157496725	4.79125031348444	0.850293375801651	3.45012535465101	2.03685065355418	8.98966030808418	8.23727947438783	4.46631242819	4.17988771559323	0.270501177842754	-3.75259640208365	13.7971120292008	5.53822300729189	-2.85531895061803	66.75	0	2
87	3.03967800021324	3.14311961074055	1.47964771082591	4.69230230682203	5.57944731208157	1	6.49762376581788	7	3.61916249782391	4.68257347389178	3.6425020193357	4.99648944580308	1.61979996088807	7	7	6.91125507850304	4.92015928100304	3.66494329410612	2.80566078927773	1.89121391887693	6.80222824828691	4.47962221475623	1.59216420520663	10.4572465065858	0.0195411809156401	8.7972386627943	7.85592922318637	0.44411800559612	-1.70707696277966	3.30721371002746	-2.0796625044648	-0.408007023078355	-2.56249859134385	3.88923456362588	3.683497031004	5.112856146751	3.83664795116647	9.58667667986801	1.38576105402114	1.48125228716786	7.57220057937574	-0.837433366613	4.76478059025104	12.3033754285946	1.80339555860443	1.58738878524223	67.5	0	2
88	1.98545955343289	1.64834320627331	2.97051536381108	2.26117447386141	4.18526437557379	7	3.70670586632255	6.52057925115598	2.44713279351532	6.03657928682801	5.84583578505297	5.32462800854031	5.77210485809413	7	4.14974162733106	4.68867142631485	1.74095941068973	5.86288397022948	5.3287095189135	6.47518936477297	5.80308741406419	2.26775172141067	6.64657433959496	-6.63701958467142	-2.57872505763607	3.9722581943187	3.25453316577628	5.97844061356383	3.18813536135356	4.80478617723075	2.83534980673442	7.57114257893001	7.34065567964061	5.44154955754278	6.30519912458853	4.28461011376686	9.7171780694537	8.84947422539847	2.52109537995607	-4.21392622241067	7.73852720133865	9.49476278816126	2.15912168664448	6.55480925741211	-1.59585216583825	4.95038777403054	74.25	0	2
89	2.63854260274731	2.49536316343661	6.40351972695814	5.15788233756431	1.39608010428252	5.04673020162531	2.36085265414243	2.59840709321481	5.09726160504189	1.70230423447972	6.19809548605064	7	1.67670753046181	6.49733387480708	6.42132052927546	1.80639631066522	3.14530652974193	3.15207998293238	7	6.52396849322345	3.67676789607496	3.57151327474864	1.78322464348799	5.18977265660512	2.86778280470955	7.60266903096354	-1.46573971552492	5.02529587725053	2.06768138239189	1.386764605592	1.91798502663457	2.49280431500298	5.35016868524059	-2.89406720649059	4.95636128094249	0.938191135442399	10.0576394489251	6.39989326348776	-1.04054904141278	1.21672327953126	6.0518639995306	0.595959849632878	1.0363935160974	12.7294534762668	4.27539320624628	7.06100205703703	73	0	2
90	6.09322226283196	5.23924104276295	3.19576836407088	2.39630958881988	2.52840657595079	6.71721766341385	1.37109821396235	1.34763926792861	5.10130857356022	5.51451701450105	3.34331667325665	6.034334656163	2.15059527667629	2.41195401173441	6.7580667357915	2.92284590449263	6.98221074776313	5.03568456146723	1	5.16393980115884	5.38546387653798	2.07958096914057	5.27285608576121	8.63299692184705	-0.859996052360846	10.2938007276866	4.98428677255942	-3.01778039929988	-0.845914025196547	8.78289828928457	-8.18536261263645	3.41160730556413	5.50961172709946	4.64899067222781	6.76671108463411	4.61858166788485	4.76636334993203	3.27699148108274	6.95052867700468	2.47012401827252	6.9273329065044	-0.0455009521839691	-0.953273123237681	7.90537221949489	9.68779918686496	8.9568928501682	83.75	0	2
91	1.51597872018813	1.65080577865131	3.77723772214792	5.79084010190172	1.67503002815753	5.60731440902899	6.80359389659693	6.31104882858726	4.4607360736413	1.45723621785506	6.43090268234873	3.7142491914492	1	5.89804906667186	6.39736714561371	4.38381971119061	5.09940299791543	6.64011861796434	5.11207345426987	4.80788952414937	1.60583270424489	4.03990706997147	5.42006594826884	5.60972490614664	-0.173165946916413	7.7411625628802	-2.42591312185039	3.49637360310774	1.93430063708228	4.43885182100819	7.69885407581893	4.05593361980561	4.41987966836295	9.4184613214175	6.31220069813453	3.32553131124435	10.3427312121327	3.51032210446202	0.585954069771357	0.486043785873911	-1.4926235529081	-4.11371717626616	5.49671312775159	-2.95607515089867	1.61564116092718	5.95357541504399	60.5	0	2
92	1.76614842054311	1	7	3.8270199104564	1.64543085812528	2.33134240573585	4.38575296001013	3.09479416558316	3.47333087289443	4.55429727794667	7	4.508480226123	2.91467679446743	5.4616560459292	4.19788212297333	4.39709451610929	5.87136317884056	7	4.90152588068064	5.44293987492593	3.28022822246724	1	1.33232908225851	3.48181293915295	4.75515374845832	6.25953553266461	1.21266421887831	-4.64575730451852	2.41024348670797	0.355481563905631	7.25200922336714	8.35504374419028	5.17268737223133	8.33464700255438	1.8364249562788	0.391163604944435	-3.0764393958709	1.69755263699744	5.53433444428095	1.998314111698	7.29551779840726	8.88789238739719	4.02763673693689	-3.8068143069182	0.389965377016639	-0.63109289420521	65.25	0	2
93	3.40557875679072	5.59754808719668	3.76207831173014	3.17435118821668	7	1.91110888923548	1.24453598344391	6.10559750981742	2.78957556138813	5.28957793632116	5.97685867750501	4.45480098115121	1.45231710825479	7	2.09583478711492	5.70167927609988	5.13100085956204	5.93652948802304	2.05367410973326	6.84635693112895	5.66342457809674	6.33885718584036	2.52231721786384	4.83890113187573	-4.28846910398893	6.26752264444631	7.74279413277796	2.9637890539446	1.35743559318762	0.121495388029286	8.19705340017756	0.221755327461063	12.7688362406743	3.44996426957481	9.63934686493708	5.82277170870749	5.4022091743902	4.69677986300447	10.9534364579123	-2.74069374441278	3.27137153427357	1.18776163464436	4.45606797556771	0.295693920692559	5.03241641420441	-0.164523817383879	66	0	2
94	6.1828780438254	5.36375267010039	6.24257138382115	5.60666804197518	5.50030987028305	4.43305568409029	4.5092524390813	7	1.74252596551263	5.3953358934494	6.28070702841982	6.19945100985168	6.98003029834805	3.81291936019627	3.62999081973938	3.9660658124586	2.23094702646298	5.41528890068914	6.463266309503	7	1.74760009988755	5.62165903903777	3.65598317642129	10.9482854247991	3.047396325273	2.52323962899196	-2.79888028348884	2.1777413862529	5.81277625279498	10.4317719097705	6.14638759784597	8.00527787823052	8.769525804875	5.56357063725613	6.20636982212292	5.29213751579322	4.54331472174491	10.0153908437929	1.41420637549798	-3.70934705968855	8.10155822485134	1.36930849097697	-2.70055942022827	-5.57508691065156	6.39434766038702	-1.77427851210266	65.75	0	2
95	4.59901068954217	6.63993656735796	5.94828922326999	5.81204436186111	6.15958378343449	1.48727420368364	1.20060982356588	2.98790703211213	2.52072990649319	5.35944477531318	3.98410758577863	5.95921919453318	1.23103700222721	4.77218272212016	4.67783473825725	2.25635682966844	3.53568853912419	2.6269752895172	6.78317679490685	6.11358195300982	1.23153928787661	6.22697509795217	1.2979876586103	10.644493629326	2.36491538940594	3.70256569321151	-3.09076293235037	1.31979758469597	5.26944583675373	12.0505951785305	-0.85113259966371	8.46924868609485	8.40786221500801	-0.269460976797051	3.66879246658345	2.84595174547372	4.02063704359061	6.67491223753517	2.2023114534673	3.20939848440936	7.99483869415852	1.85418738604778	-3.08714940097541	13.2315466299571	2.63651215837035	3.05634058625231	74.5	0	2
96	2.00694498807965	4.09602495043024	6.87412858596559	4.7342061885737	2.38511768972801	5.30862084318885	3.00622214252834	4.80891303332504	2.31696433607911	1	7	6.0477754159173	4.71864206242706	2.78128278111631	5.9900555427225	1.8279057713866	1.646243551369	2.34080446072308	6.96699850879087	4.86239652048783	5.37837718025313	4.53800083345422	2.03775931536628	9.04894256161332	2.26037862425296	8.64389482110308	-0.323311609576676	5.73137528248828	2.79111751459757	2.36422301015941	9.72452213453605	-4.7732797993161	3.5629790376422	3.79500026933826	-0.116916459745094	0.263784763144477	2.00964228383284	0.530867928479092	3.81855235445599	-3.90576833191682	-1.1144924860722	5.93708913202893	-2.62765575206596	11.4046681904916	5.48941557708672	-0.521162369935669	78.25	0	2
97	3.83638732178841	5.96720855545879	1	1.18845987454547	3.96294233696894	3.97798970519431	5.30521703808503	6.11876060049612	7	1	5.7678498973762	6.24083540153007	3.09788068731683	3.93986384257038	5.40428733131762	2.62451179703271	4.70817700289407	5.56991358044865	6.39540447205792	4.3237719108728	4.35018763582837	4.31449593992938	4.91143598027652	12.4431780554134	4.2332479752918	5.29667009292385	3.18188506929485	3.97947373016908	4.12401384948156	-1.11172606833308	-1.60789551057396	8.46578261321732	5.28879716563755	-3.42137479070823	11.010157005693	2.61766172585364	5.40297718458219	5.12957431572173	3.88925390797731	2.08623370167134	4.96587440470377	-4.63920312706734	3.52020670321762	-3.51175661021509	2.7069198078655	8.97893549584935	72	0	2
98	5.90134853044072	6.86332746848165	5.21859126257417	2.56156186599714	5.66735672706693	4.67963101903753	5.94724222701548	4.9966592481976	6.49482322692215	1.64788660012786	3.91685521779792	6.64800680425008	1.65090798994458	5.83187423566281	4.41096063450884	1.59887144917737	1.62073456117705	1.612936655659	6.68642749572966	5.14399249195935	5.76274205615964	4.48406920829712	1.15325401377068	13.3442518030713	3.14541483870365	6.63202901195314	5.90579679823613	3.59951534689057	5.80029516152839	3.01425457005316	14.3648642424726	-2.4707292725984	4.67531390883321	6.95089289293659	5.48171971265502	6.34010565068231	4.7096882035585	8.46484568662905	3.49658772406688	-1.67144961876907	8.19165384079707	7.41714541970865	4.81848477502639	12.4980464109187	7.43397715977559	6.36114744407111	80.75	0	2
99	2.81688903294042	2.83848231627666	5.86484380587732	5.42541396888139	2.42642283701178	3.06200244019117	3.45152659307329	6.59512639560171	3.75954906729247	2.48541927472991	4.44375979125364	5.349840477006	1	6.81170614244212	6.781477960693	5.45213395036465	3.20693529843287	2.13526295705356	5.81969688188949	6.00677301426596	6.97921342543901	1.06503447706476	6.58821839982904	7.38028314548588	3.03182172362717	6.13479245042696	0.22509617503678	4.68279261507251	3.64231184364864	3.12992889960846	3.63277819535071	11.4960264724718	3.16287120840474	1.18641710821607	-0.76506551904601	5.00262145677724	4.78071878905472	6.76608093492994	-5.35148618552399	-6.03286962060375	-1.4112828606335	5.10971576215298	3.22662004972878	7.58914685083795	1.92871735813143	1.92556735092942	66.5	0	2
100	7	2.45334183391833	5.01558833441717	5.79705911506878	5.70508016303547	3.80039247208169	5.5121457205624	1	2.22610688756397	2.21130705877317	4.47056724346685	5.98835415681401	1.79269268745198	7	1.1537851993386	2.8111529064803	2.57549042522824	5.39413516009061	6.31634286465465	6.15099339426757	2.98699701495001	5.47959175916761	3.45998540403129	3.3810648922395	5.0296759951771	2.08851332216033	0.954106435834719	1.19588957855695	5.32403455185159	8.37417088451388	-2.17302220213479	-0.884522772843076	-0.451117850989834	5.46047088311333	0.4892257071617	5.5356503740339	1.39129900343175	4.37907279221627	2.06170846518718	-0.607223239189158	3.86466602537399	6.90448483571583	5.01265094264593	13.0174801168817	1.41188001361771	2.57747834159317	98	1	2
101	6.35599658853766	1.3957028661733	6.26995479000957	2.51675544075435	2.33138762156445	4.81544018661617	1.04295514600422	6.39407636675518	5.63509960679177	1	3.96192672705425	6.78382100503242	6.93601161891791	5.12450532085633	4.55080404039917	4.37086616264644	1.0941827396724	1	5.985064643181	4.93913522438176	4.43597373574413	4.99706883604298	4.88325721391243	0.621209763079858	2.03618877225444	4.57071023301647	1.94404845764077	1.31706628372576	0.505524232803817	2.03544316284757	4.73942300320325	2.89340244186179	6.10640049024056	4.4823586516209	2.48974835899812	8.10525966644631	3.00052604665728	3.66004277082815	6.72874057110477	4.32648561559727	2.1209245737138	-2.53889554651229	2.55068470355329	-2.36895374381078	1.0558582624429	3.80765254585684	100.75	1	2
102	6.04842890105185	2.84264097723453	5.77754308580696	1.27546819246898	6.11330356638218	7	1.97073805047613	6.91904282684782	5.8566964667345	2.17331441997525	6.44432371510433	7	1.07879591018066	7	5.92361872532768	3.66373539352986	2.51742895874673	1	5.16200351521019	4.71536473992378	7	6.30011800195953	2.27321238926276	3.59673759892949	-0.887703511297368	7.7064875132602	4.19579902492685	0.902021874772946	5.75562896106615	7.06568739864266	-1.15662208298375	5.32767047868177	8.34445248754988	1.90211777147035	-0.880368225283949	6.17083651935929	5.12626854816569	8.54295865254189	4.67942726768466	7.08909543964007	-0.885284070453261	6.28410019432709	2.31403803362326	6.37821757319614	2.50149539921199	3.41617161030216	94.5	1	2
103	4.80528711308848	3.08996466739589	2.91601465815925	1.22064891846402	5.85107627762416	6.63503303723342	3.61711321604769	3.32338296444769	7	6.57963267639001	6.04379487555712	4.57667588068604	6.69554556467679	6.17104204143833	7	4.14670463032	3.25674277109018	4.3601522745779	5.29379962954843	7	3.53998765219064	2.80439514960145	5.09636406922801	4.37872707403141	2.55274981565188	12.2335316250336	1.49182181052781	3.29625138757443	8.18903046131275	7.04710516061781	8.07878867528114	8.7420000514505	0.507592517598934	4.13418171143864	6.47993655326769	1.71414303086532	5.68680232290413	5.41789984658719	4.54125329455468	2.18884870364234	-0.321194372482524	0.752465883675829	2.48090754929361	8.02210062461153	0.814320887013386	9.50728270871549	93.25	1	2
104	6.50881139547299	1	4.20132972438434	4.83888038885279	2.8923532523779	2.79168539687731	1.79170238846638	2.8424680288196	1.94870888111277	3.54834639886056	5.45690843089268	1.16227445762331	2.82348750053156	4.90011132202612	2.03920714822269	2.67299570544935	7	2.72333490092473	3.38336710019578	3.02065333049841	4.80245623090725	1.1669165517046	1	2.89543626176375	-0.52095617511056	7.35591973168044	-1.87633683942811	1.71880616562245	-1.37544876950386	1.514005382218	-2.23484691304997	3.81848753039966	5.35217860723783	6.64414664567497	3.72173245553511	4.42977623366575	2.33450678036629	1.62652925610397	0.40783577691516	4.00759698628739	-2.02013465363943	-0.126690413238032	-1.62713391427706	5.2870010288826	0.0249272084029616	-0.307789454986326	91	1	2
105	5.8505318103991	1.15351808766063	3.68079527002647	4.10492233680467	5.93338232130903	4.32869923487794	7	3.60244216166493	4.26883701766764	1.91495330629618	5.43256560945657	2.05398859494116	4.23110980339303	5.31039640063602	2.76326662859413	4.97229042368495	3.70322382654984	3.28902266213657	7	3.84560505153343	6.41334538696342	1.32307602998695	3.14556272067128	0.360770159047327	4.512621528072	3.50201357349743	1.38686975822001	2.37924057669194	4.69118507725169	8.69496077014235	-0.383455935215546	2.24366368400495	7.77327952543507	0.88760267132249	2.96241313517688	-0.766352651994771	6.63922059162161	4.77872262658709	1.47528796774258	2.62787665966006	2.85210096780622	2.15170171773328	1.45366328694294	3.59733539496186	6.45546329766095	1.51163003882587	87.75	1	2
106	5.80275209404956	1.69423200782229	5.98357117751264	1.41948596719669	1.49088435984968	2.55695200649974	3.10435923055227	3.2275137985059	4.40611777939564	7	4.71199561130279	5.49348219575843	3.75237155864114	1	2.82569327186866	5.63140026608429	1.77661461881594	6.69494444714279	2.76158358619984	6.71392615524591	5.19053293251767	2.42640260598487	3.80609412777849	2.20055016976779	0.85624611301961	5.20725432232259	3.15028162087292	0.365632118323351	-1.170529435344	8.22697115849126	3.04853038188868	3.33468395687141	6.3978860397621	5.30296691533997	2.99297738965876	6.94309368279773	1.54219235350306	7.99816172054683	6.16883524970039	5.47408102343773	3.19299215486614	-2.67454400782696	0.642504204403179	-0.668551474783569	2.06869248284966	2.35123243870239	102.5	1	2
107	5.75888884679541	2.62561946586809	4.8042208283204	1.7936948359769	6.57813431484674	5.04610376337862	1	7	1	3.0385343317507	6.23620957647231	7	5.65189731914675	5.33541112223087	1	1	3.57023530480829	4.25798490834516	6.61467606370702	7	4.51993464615297	5.23009336445138	4.59487446058183	3.53491712510413	0.581821589972084	6.90276856448502	1.39425530235517	1.10306134711426	8.85068732260002	5.15471447395909	1.29279757437999	-4.06495994269975	8.86850614993118	2.68234328640793	-2.0751181740971	2.38194954773972	4.72509482219101	9.06101505111325	7.05697665542658	0.584650174694556	7.41318992988988	5.91637238095517	3.74929635712005	9.40904473556962	2.8061666169372	1.70422113219211	85.25	1	2
108	1.68867280527261	1	1.56682990155803	3.473177161887	4.56958675692068	4.81828011855678	7	6.41463507819857	5.56232639198675	1.45586896921677	1.30893210000494	1.92812635290541	3.199589521076	5.99794633820706	5.5286654170245	3.49015313638182	4.85770933146598	1	5.7505443350899	5.6095873076216	1.86706996377647	5.74281609839789	2.34163037052347	0.268882756554774	-1.06030063500082	6.10458004371557	0.182436671316721	7.23488653506174	6.14608754416127	5.18627954326965	15.6387484684011	-0.972241886554689	5.10177516437935	9.08663997698545	5.45667836931446	2.3000385792517	9.02967980833973	3.98465306382013	4.27523483595803	-0.145945326831624	-0.814565068102678	10.5905364241063	4.7375828080509	-3.04554180515079	-0.800462427847397	6.37704149150494	91	1	2
109	7	3.70729470941536	1.49489307798976	5.85586986941111	4.38909431331204	2.14800571254455	1.50058723791281	7	4.70102495381086	2.27570078110871	2.96333618823279	4.62690685655268	5.39774470200375	4.08964244723317	2.4610118449951	2.06140617547681	5.98618399990282	6.5492195651335	5.97438107926229	1.54985269482583	5.3603397693666	5.60842595744073	5.16283718376431	4.37971042054054	8.08025950029131	6.29197938992761	0.532991121672883	0.949359024410263	0.666466852572563	5.7408196069237	-1.58089205515868	8.91468175284	4.88925464707522	0.68754890613032	6.9708988696726	2.08244993992108	7.10134354442287	2.88976333120131	5.01186455865688	2.65382105107634	0.545284652742298	-3.08190020397962	2.62031719369085	-3.20460811279834	3.46378986027531	-0.241085903803831	73.75	1	2
110	4.81800739061906	1.61314039642526	5.85427997792634	1	1.16408354463817	2.85790944167672	1	3.76326071918002	4.05992543675704	3.2125964083512	7	1.05267415540757	7	4.61885590101681	3.87990503891158	4.33630423342281	6.15728422224963	7	1	4.09589057106019	3.5202463466283	2.8524209879009	5.77589829423037	-0.669928078911882	2.45225982726242	6.69052215072747	1.52840214967807	0.0992655286705574	0.215311875435721	-0.0700467642394849	7.64227452459983	0.757984698419092	9.92961203691857	8.82975954826203	1.52057366559207	-0.010576880146275	3.72147603108727	1.58964568889948	1.55652147260923	-5.56592094744562	6.82377662955089	1.03184984150811	4.90673639273305	-4.03726255377693	-0.126770341433774	4.61042584742793	77.5	1	2
111	5.21150891296334	1	5.71573696184618	2.7126409715877	5.24902625357837	5.1481425522656	5.55888753345656	6.70587349673383	3.13875680708505	4.4867269262667	6.01698096636743	6.35622525829073	1.52321753176984	3.11491139103164	3.17793662799155	2.02701392210459	4.90669840894642	6.41659668513741	5.73625318189318	4.26962674688465	3.21815005995016	1.80128331622779	1.17087464306382	2.55952609982495	2.09704668194851	2.02008811750361	4.16349857269289	0.023137915598486	-0.539347307450182	-0.986150206218341	7.3579868903855	0.965726836416661	5.48541420851217	7.18791989293672	5.33989394915888	2.46120769888299	11.2654638953072	5.36656407809941	2.82337573474565	-3.292256263285	4.82810202106634	3.30102635911179	0.677676970345444	8.19376861001146	4.74690363319594	2.4442492715997	98.25	1	2
112	5.66940419541548	2.37166243550358	6.59073255438917	5.15461028164237	6.52829416914989	2.32920417352275	1	3.91759457982074	2.744164843255	7	2.2019823053634	5.23734971628174	4.4383263644469	1.34495277142066	7	3.74646938400053	5.12660147657956	3.13547671024034	5.07691089969083	6.93326718749201	6.04123672625082	3.65042858427904	5.31405283499665	0.791131661869753	4.827114266467	1.15295054591019	1.20270752546509	3.4205964726221	10.0499008465417	7.61033158548088	5.33987989882364	0.189423481256493	12.5657195780108	0.126574192473155	0.0646866152079187	6.34253252233577	5.49673323456371	7.88171960915673	9.96263236565891	1.72781456576035	4.46447682796329	10.9497912974356	1.09305612751292	-2.91110012565153	1.53127493511266	4.80451577317303	102	1	2
113	3.72540943700311	3.06242386102578	5.44316338410334	2.03849296697468	6.15520884530706	2.23312650900188	3.48019699174751	5.39528768884225	1.08771260419123	1.52202875289114	3.49337146569181	3.16656053815838	5.29240996312117	4.06175581277089	6.6446979611499	1	2.71438658521207	6.50481604095325	3.62351595466911	6.08568279193226	1.68852131293743	5.67430980642439	5.3329566470482	3.74965003350228	4.28245849554316	10.0575666922889	-0.166203228869069	4.83806191932688	9.51974869645434	3.70703689841218	-0.482935983003806	-0.852292224128289	3.1792026627282	6.53017731482712	9.50055516798918	3.81475817859036	1.78350217304507	6.7833411472858	4.41423760834857	1.66898822666212	3.84380691925953	5.58378286084909	2.00370334452394	-4.66947653390178	2.88392832252467	9.37699275712951	78.75	1	2
114	5.97830679830351	2.02466240911428	5.24990202411406	3.97167805555168	3.58813350664063	5.55972521370878	2.6479830318736	5.12349235690844	5.87518968459565	6.56782742813425	3.67484197194934	4.33567421524031	4.56002844342096	1.41170326523079	6.71214994733806	7	4.24914154784465	1.38167741818612	6.52692964890536	4.32868452219656	1	2.95033638096032	3.16944510742625	0.814177505881921	3.38864918125093	1.45468240008735	2.01678984374831	3.42791922959714	6.57294602775228	7.25168514539956	0.215961492066814	2.66207322725032	5.77040170903159	4.08071893562833	4.16659741296356	2.41584369589335	5.00340279000918	8.27606918702735	-3.83700223089632	-2.62496676377982	7.00398799030439	1.52090158298724	1.88063382569994	7.4816826807284	4.03602452016669	3.21078649452195	98.5	1	2
115	5.97021310780128	2.6334782869361	4.31211062650497	1.84193523400831	5.4755962554736	2.54607528434633	4.50235621313364	6.88300814861867	2.77614647916491	6.80985815342934	6.24194458295728	3.96525768674401	1.53356295245387	2.21983887486914	6.60665093524906	4.27546207452737	6.10518843510944	6.04798442978884	5.7365566312634	3.97916101695094	4.84573273758671	1	3.38976324780413	4.063768086067	4.11459961642083	0.916451399425318	2.20882970718865	1.35701520283138	5.32594175203484	3.03773777838465	-1.4680768541521	5.63498960683282	8.57496574555026	1.49244619715799	-1.7316737164347	4.48927360288863	4.17266662622662	0.0253883393386717	2.51879504918639	-1.16139245146194	8.14863817956104	0.890907670065387	1.25436307688302	10.9926259241404	0.302431454255009	0.780031042845493	93.25	1	2
116	4.71529893986585	1.52956595801276	4.2623787989813	2.48179076435351	1.9912582121912	2.4512611915249	2.14895881157575	1.23094157974703	2.98575648465589	1	5.16371494641783	6.36733570061542	6.50078634599934	4.93315372533657	6.73687304114726	3.71547051795984	5.92794704322544	3.99443613504422	3.11329231828691	5.23081418864297	1.77888815021459	1	5.54306773029162	9.75609118563297	-0.448862705199737	4.62665584028782	-0.596345285928752	-2.95442395552662	3.0366826557678	11.4703600608368	-4.29117313733311	9.69364776542399	5.62269573655097	1.45985135874375	-4.95785840037758	4.34153432481447	4.04633871277382	6.16496339950885	2.67697931116409	3.58285363570479	6.10760353742082	4.72851422220482	-0.079280239768587	-2.43257003720696	4.26128560658614	4.20899111366436	73	1	2
117	6.30782325571415	3.80224446037558	5.05700052114691	1.75997061702705	5.00194986603604	3.64025767895444	6.4682622547907	3.82519964041481	4.43835954667304	2.34091744197925	6.69975821382887	7	2.28642464622075	7	5.02335798305262	1.80304942026506	6.13201200399493	2.39523926213055	7	6.54782082204379	3.90987631036766	2.39447644860368	4.13769316461165	4.34732416494382	0.983871755925929	8.60210040037236	1.75743055714587	5.26185054382897	4.24944956772138	7.05574109311979	-2.55934377658779	-1.36362076395754	3.16499561625137	-0.957437240826706	4.26305513905616	5.47086629583472	5.40143071688543	8.83901127305163	5.78122292938366	1.10403226811781	5.19285724190232	1.18728438736088	3.71833725936406	8.24673798930447	5.56671381441017	1.7541847541831	87.75	1	2
118	6.21018647423946	3.16793781190545	3.71207494727566	1.14541569962319	5.60903592038023	5.04125163705675	5.16021798088076	3.63132274527263	2.48391572882723	5.99662057458457	6.27063252052906	7	2.03689433133844	6.65757299857089	3.73603751916626	1.57279158265818	6.40438865045582	2.17401672813949	5.39411500771407	6.08827358137032	4.27407104299175	2.93428741329636	4.08898463901578	3.91100683601942	2.00840090186307	7.38966935401017	2.54935476154748	5.06854898401487	4.91717832097832	7.13575211368098	-4.57525346333902	-0.186834977826932	3.47230802257648	1.47403409846938	9.07148154791387	5.02542411221555	5.16716829052478	0.794355789696158	1.19460126662732	3.3806461055765	5.30489624330906	2.91856678520336	-1.08439769779264	-3.78012663607656	4.9648914693899	-1.82930551125569	85.5	1	2
119	5.7186087386261	4.34585760880798	3.83541907508569	3.85401883225098	5.47953429556659	6.74658563658318	6.96079567357431	7	3.1323580041128	5.51236974977652	7	5.80936682331079	3.07157035602491	7	7	6.16454122558881	2.18155911557291	4.09719531898643	6.27800288865836	2.72346549636349	5.56834614143441	1	6.27939682224306	6.70134591872421	1.37900305604629	11.5586283229116	-0.226395024406691	-0.289689275994173	0.870091728325851	3.55276869070416	-1.38374442195792	0.351728629768771	4.51935494451917	4.06874356552597	9.97427520361198	5.55322097567178	3.36046168485982	9.30950204926454	9.82835681468824	5.59846138269979	2.08337715564105	1.96716156100906	5.29274253549123	9.03844790908177	4.1150440296972	-1.66359577414716	87.25	1	2
120	6.80738010245768	4.87083228981867	2.39581255855413	1	5.40490719225153	7	7	6.83474681767797	2.25475755712047	2.48168413552934	3.4164303287353	5.7930462041162	4.229912358899	1.47013143724571	6.94465487953118	2.3484961395305	1.65236730620426	5.01056481332785	2.701086442466	7	7	7	1.94327263062759	3.26485702109811	3.32345393371307	2.22954766542084	-0.133261245298999	1.44894948794734	6.11087295593789	2.0447667050852	6.47101976976186	0.306479067773	2.58043012288323	1.35985618856735	-0.917432803335566	3.57040379346291	1.61951856471543	9.94464249085508	0.150239890167205	-5.278033008467	7.56980836422368	-2.7727885678979	4.07005272087541	4.10218164152249	5.18566280582314	4.83532240977251	106	1	2
121	5.19842340577086	1	4.8610883623572	1.60507833783002	3.44859361994766	3.21635461147865	5.11498051630425	2.86776839644654	2.47266658535178	1.03264722088855	6.50708646070828	7	5.55418982857412	4.24257133499039	2.24510817170831	4.25070733167548	5.57852777432431	6.92056373574824	6.2041375364072	6.72453503735768	3.2714098958151	6.96640085804529	6.17167408445039	8.26028420576657	-0.458362100531386	7.05670352170139	0.771623509414835	-2.45117741741165	5.46524609137084	3.98024190790318	8.04815995557036	1.78762186002673	6.6884483122791	-0.850018655078454	3.64815471573152	4.67147901584607	7.29980824739571	7.6171318727867	-1.20622170211586	1.35273943918387	-0.946375125225024	-0.0992693236092795	1.19639882375714	10.2774147056593	1.79580149497708	1.71496873515502	99.75	1	2
122	5.48763216687846	3.61739381637866	6.57855509438714	2.71118696745058	7	7	1.5393660873378	4.8498233873727	7	3.41534921142776	6.78799989574618	6.55992708235158	4.42894128125496	6.21566156232926	7	1.28154889176163	5.31939242960591	4.46457349658814	4.63870776238825	4.46462993779711	1.5050175038484	1.9877341670188	5.55717739123505	4.2887963945104	-0.0873481199210841	8.04308272477912	3.45941542643671	0.351729221051962	8.3519043322383	9.53948870431917	-1.93475569504794	11.2891523088341	8.72043916674627	1.31500193216485	-1.35123692297918	3.04817778966838	5.08751469647957	1.51044007053384	5.28316717793058	3.77831833700346	4.39441317599637	6.33715866923855	-0.680761907689532	9.22348829100557	4.98792549413469	6.15766096415437	90.5	1	2
123	5.95609498468595	1.58046833047495	3.0881670177581	4.82163946416071	2.63128641681445	4.56144970993073	4.76795632520153	6.83060884167069	3.06469406059075	2.96730879181292	5.32281432447656	2.28759646830561	1.99396559081069	5.66776579141255	1.40397809509184	3.39761456212571	7	2.92051729476019	4.7820990935508	4.36557649210393	4.96003023791581	5.62017145654656	1	3.02479671836153	-1.0311201645677	7.63143992703792	-1.18100421573878	1.46915534317354	-0.245256265217086	9.1633914567122	-2.40601485966581	2.6554491102245	7.77570028063943	3.90548585313542	2.55690691489488	4.21132895417764	1.42512110702632	2.24978717262894	0.505992064526624	1.88274188208313	8.17155760462037	-4.15510415988906	-1.7054934010051	5.8796584729036	5.33646098414037	-0.351590125561654	72.25	1	2
124	6.3760567621261	1.89745652643613	5.14544192746428	2.47438868869223	7	7	5.42844121103062	4.62639339634341	1.10800181945429	3.03832062844099	2.72711321420262	6.2329183200153	4.51652696505606	6.16112875705314	1.55545807857964	1	2.23898424841647	3.80122718145644	7	7	4.74038193123461	4.51701589007662	5.15792932690034	4.78536386972267	0.264940879213931	6.97587719139806	1.02443095986551	0.766827916232166	-0.961855399498785	5.12736940929121	-1.07801053312137	8.87768551288461	8.54866867005875	3.18326469929948	3.28951186267536	3.66310216112235	6.07512271035037	9.44532031573519	4.29440001497413	1.35673002504494	6.34346145961847	5.25599509892071	3.55955974385127	9.14969296259995	2.57403774065331	7.49951014697153	90	1	2
125	6.04538995162438	5.1403575454527	2.67584400480438	6.21201673222539	6.15323457020415	6.29451685885334	1.08806546671602	4.24490622824471	4.69387442398102	4.10786448489288	7	5.16361121437054	1.62230834842415	5.76514412895505	7	1	3.61495305635087	6.68953932066246	6.92624853609137	1.39240523404301	4.53651300524554	7	4.98194129912999	4.88317188771809	7.24140865261812	5.99095389439653	1.41121750351683	4.08213870506989	3.92088838269754	11.1092663558693	7.64960401833698	7.28730657393799	-0.92941594786486	-1.91834309270093	5.46694922856857	2.79087212822887	6.47008731677931	0.940196782646418	6.65301020139647	2.19542625732971	6.57259604744195	7.48358975834482	4.38015549709915	7.12636554322234	2.33565936864894	-3.01298379774798	89.75	1	2
126	5.73213512791764	3.17079071927123	6.52764253271344	2.34403252923816	6.20482183165109	1.61018921189368	1.5526966555076	6.01417997372781	5.35181464512981	2.12592258198564	6.93429036022228	1.99460884558456	1.02985023594377	7	2.24829872174086	6.51403883790536	3.33756689246908	1	3.27986598194577	4.24752867997493	6.2535915374052	6.90614703519184	3.51061247734972	3.82487132847292	-0.547361398023055	8.24459940104576	3.68403973676887	0.778762137683505	6.33045107203576	5.58351888087779	-0.848926888121754	4.26012657011486	8.3808878973959	7.45991975597319	3.48230998269952	6.33929061822326	3.38651846717449	8.61067314122252	4.76443503250166	6.62385742881074	-0.621634775610047	0.933574000241828	2.11787058094487	6.14415903011128	2.39111700304193	5.1937582036532	99.5	1	2
127	6.43494858508171	3.8752705708607	6.15536514299637	1.25928546159569	7	1.93161653232339	2.10671686003598	5.65739190998698	5.18665561843856	2.38607310446732	6.77912197134555	7	2.85346304380837	7	2.14069238357778	5.06539035084656	4.10764994422039	1.51207018474879	5.17651029394781	5.17541053689945	7	6.7051350461332	3.19135292324737	3.20718578707163	-1.73143806670797	7.79008596745348	2.90074296813824	0.411482802592401	5.56211467815614	5.0421691110292	-0.54083343041428	2.61515828749805	9.39427336585319	1.42978375822671	3.80812725250019	6.0379878810007	3.62658515064053	2.53730976569674	4.65326570444468	6.21435397445613	6.96729854896449	6.03440736668726	1.48154223165746	6.88012812028602	2.46873701800504	2.53650699136445	93.25	1	2
128	5.8469897011042	1	3.62078464251342	3.67769474318003	4.87192446325872	3.57750862277368	4.66588413907063	4.90493254246766	1.91246508786443	5.39894431755702	3.7499515441967	4.74785352751431	2.33403865041948	6.11620652668573	2.76929754073704	1.0861187469715	1.20306948001762	3.34507397716741	2.01190217821431	4.37757972934547	1.44869081685547	1.62333226435674	4.37703182459158	1.6556435879221	-1.67933303709467	6.83614395434218	-3.25620688280258	1.22138695499207	1.72050657786014	9.80824441288034	0.0969870699449637	7.20718410983659	4.53818438797353	6.5505364611674	4.88862509071486	6.38143425950755	8.08666612687727	3.05985979383112	7.65300767413005	3.59756528957553	3.61730933204742	3.39581109075952	1.71391288558738	6.10483509873292	4.4993467500921	2.98145414541563	86	1	2
129	6.17695343604891	2.35610092811231	3.71972154801171	3.24933390324954	5.59033025241041	5.17185392847186	6.48613795704215	5.34888895002753	4.73863549652758	2.46996399463211	4.90109378902596	1.47382594010578	5.1206014643762	6.43462582297156	4.56089578944085	3.10697054244056	6.89243336088074	3.08142223873707	1.72706730764013	6.95851988558128	4.13397305503557	4.15146061473864	1.52103165749192	2.69872997507379	6.01848867196059	4.45826837066841	1.16775665178436	3.03919126649973	1.81170722444199	2.64630799464047	3.21328222913249	2.22511283737202	8.1111670157561	1.68403424147821	7.45610476392326	7.97256193927007	-0.451159777477661	5.80585237040438	7.43879434940325	-0.520114385424869	7.03126586391673	7.47375432551021	1.58195023406302	13.3057924275601	7.3877306133001	-0.819621562379924	88.75	1	2
130	6.27054813056503	1	5.23717830023258	4.84537411748757	7	3.78258403942315	3.92248959719422	4.57617154961665	2.54153725369509	7	1	4.37612116906219	1	5.23149017076681	4.80471043373992	2.06857664596721	4.56318414897715	6.93605757814564	5.25501896544452	6.36239193434789	1.89921899485326	6.16928921410791	3.47533544628515	3.56130098651782	4.65319573257821	1.64354108705398	1.78792323698525	3.26700062430689	4.19068720365532	-1.10938138105276	8.16012541304076	8.79158781288754	0.0987037205859507	-0.052545717626633	4.54846869324969	6.37431530825865	2.29258825225416	3.2393656979339	9.70105461713444	-1.14727295675414	9.7637751382973	7.06171793651889	2.56304994332796	-4.38565162362264	3.58274210150669	4.89019339324535	78.5	1	2
131	5.87978294925635	3.62540046871077	2.76846713580654	1.66811382172589	6.18567770490241	1	4.54668072318375	6.39948578474036	2.66725600410099	1.61614866910831	5.35021980923912	5.30969256049809	1.70683556099001	4.14570645785529	5.55020499368913	6.7623243365132	5.18452349019553	1.04922257714007	5.60490264924087	6.4365062177275	7	2.78013010412835	4.72036255191957	4.80147955477271	2.30973348185656	11.4517959291997	2.06823535616194	3.44321189591575	-1.97090946966807	10.1722720421159	8.48891744561325	6.44571787710421	7.49626409315534	7.10397547180794	2.68958538492389	9.89276995604455	6.43486777666722	2.31769681870568	4.95616747098722	0.787709752189023	-1.01299168215805	-0.101772221374811	-0.324959139197357	9.35784576396119	4.12005536168746	3.84988573797691	71.25	1	2
132	6.41106402742637	1.32686608016847	4.58095355015818	3.72610291986853	6.10215607025698	4.08672311546181	1.35991936711366	2.80802081906251	3.03151907421795	2.3560558644062	6.01443866067705	3.38430504378207	1.56581634979544	6.37851744121629	4.43541841158235	3.02713658647383	1.51521267205391	2.67835999450198	4.81148382994198	3.9168530378955	3.90226770121214	6.80030775442636	5.04664925188994	3.66088095184988	2.37938492845926	10.9805730617877	1.43936328935745	5.30640958295564	0.0387481476410115	8.58688345218327	6.738074707105	-3.79361780970854	8.73039378626714	-0.921899966225373	9.08883714839574	1.33564873731038	8.44813324942935	9.22022136492851	3.90444509973704	2.71552957371895	5.62391755902123	7.75603704399736	2.37074353511522	0.991996715572238	3.58864409052995	8.84809785704163	87	1	2
133	6.50177283256175	1.84550915203322	5.27460231479983	6.87521677753234	5.96043955184698	4.62039417331805	3.34662537338888	1.03449880280884	4.17883624540012	7	4.11653161102572	5.26987858060155	1	1.16935873078816	5.83774932789546	7	4.90893486472167	6.75850123567706	6.9750576677413	2.97485701631012	1.6063983205063	6.54864438560879	4.40723410305213	4.75595276054207	6.17883131394894	7.39604230277066	1.75967797800415	1.92350491392078	3.24374172066579	11.2721947748656	-1.24401057860165	7.96895618362282	6.51281438207283	0.778268734841302	-0.381827062908736	4.69493454682035	2.48816547160969	9.43818740966085	8.30941796621462	3.68530490876009	5.27963819993212	0.639110717765066	4.81537046354858	5.66592855847863	5.43297911378968	8.87172532994747	85.75	1	2
134	6.37623584869855	1.70158631272164	6.77975344240611	2.78512794139148	5.22211154572442	3.80264411101733	4.85530987181666	4.8447797097798	1	7	2.16726154284845	5.47969044895715	2.53410815439383	3.56001190510829	4.52044339884606	1.96303745186743	6.99438003351819	2.89911658343879	5.49861878577008	5.8875445275032	6.5140640824366	1.24172215424503	1.58762403278538	3.2059315965288	2.14310453950467	2.23509867103788	2.44030113148771	0.708680086414357	5.65241322157258	7.21046952030464	6.07515943278484	2.6634036251267	4.19184094587962	6.74714059684395	6.05297683027829	3.12576543604172	5.41648994151198	1.41900734630315	1.87987541629243	6.61944935914312	5.03525606319995	0.120974556014255	2.62659154568023	-6.46386968854873	-3.14190387887193	5.89921607834356	80.5	1	2
135	5.26377550636277	1.00253640487997	5.5997445944104	2.36137560537844	7	5.0201568772711	1.97286920591517	2.37924417502754	7	3.04196836884866	6.07537997639541	6.65124701523127	3.76978691024514	5.61447950600771	6.9928520022102	3.49247892952877	2.30084368092568	7	6.54522753451259	4.62869506332876	1.57292338236386	5.17313133054405	1.52506297367277	4.14964594288414	2.33531248514763	11.6788657321	-0.0408868650136114	5.40012665498347	9.34290563614191	3.4233921221599	-0.17501304594998	-1.13061227455847	8.99371585475243	-1.42556507299706	2.0875915236715	0.27306865247893	2.7190365672459	9.18256535472581	3.37383311231945	0.450456359373173	6.73427100955298	-5.59679823335583	1.03015433331045	11.9756606585628	0.241741650088528	1.55314795082894	99.25	1	2
136	6.52244552495891	1.84110384824606	7	4.76634899014169	6.75587803388556	3.05030808743301	1.80404319399761	2.84224015933073	1.5841606115545	7	6.86774173275746	5.04431463845946	1.96949549548928	1.6271812549571	6.10734279365024	2.49353946555169	5.28993800189807	2.78297525233763	6.15759656204671	6.09660151730523	2.59254082522604	4.02860652915219	5.73204711311261	1.4679437450872	5.00278344483348	1.58143693360061	2.41778773602264	4.56309782357707	8.99342521582409	8.23125881135917	-1.76261100199045	0.164214195241153	11.995800707596	-0.241030723186606	1.15868477513485	5.36974267466088	5.40680495002384	7.78530957844448	9.09437628844835	-1.58665612281834	4.11604131646323	2.37773858909302	4.9181341983989	-3.61774308500109	4.34840232587378	5.38557467300261	93	1	2
137	4.53266152910406	2.03360333485512	4.87519859230516	3.37588913654458	6.36637809537106	6.38714831353572	1	7	5.77245388636165	1	6.28116145278866	3.77340494296284	4.48447994728929	6.55398357200323	1.93373341260323	2.58651484924794	3.9285037785512	7	7	2.69442442806977	1.62188129878619	6.08220387142901	1.94244879703542	3.78208900913795	2.55173818234917	10.1531884668315	-0.430233931607533	5.19961631766254	8.61048316464317	7.79303268598516	-0.292137473956939	4.44475318257008	2.08137229444769	7.79405403075556	1.87333052821945	-3.25860902186745	4.42526909749865	9.58208434387117	6.30507110880992	1.75721964258396	0.11939737196894	5.4644693499513	1.19186231308671	9.45146004094757	-3.61840961988021	5.21680891468954	84.75	1	2
138	5.2643108544344	1.762309863301	5.69614693835264	1.44390971777933	6.47127337072404	1.42040502003776	5.67585106101732	3.53119634196089	1.97010355747288	6.93790729919473	2.59354925786112	7	6.58700840619441	1.31836162676878	1.94119313431089	4.17494129538	5.53017568984388	7	5.53427553447436	6.93384150002441	5.50152604145482	5.81164887108729	3.54377878679117	6.19692635710374	-0.177651286824016	5.17542108447018	4.42362185001724	-0.552264555913412	2.65390476740206	4.40872239655999	5.22384378829	5.91479459595677	5.17040068194924	3.02930419157869	3.4056508279375	5.88665857887338	4.54287033910831	8.758665432305	5.48858740505823	-0.787470197965568	5.17412672366704	0.612715768030923	2.02799295525269	9.29497025410404	8.37886225499542	4.82638016496304	89.5	1	2
139	5.47760487236649	2.07340934834766	5.0289829087989	1.14926851085528	1.79220887842341	2.91068689077819	2.44741931895925	1.14308261932227	5.18954514117649	2.85461375828799	2.95221137882642	5.30709459362029	2.92652682972036	1	5.15090187824851	6.06298661413417	3.49362095071841	1.06500939690165	4.27788224581395	5.61588284586127	6.18928567470033	3.33860319540641	1.43787644463601	8.69861058539714	-0.252547121698107	3.25330905226516	0.745236202901955	-2.78306314845781	1.86477995156713	5.78288967858636	0.398653829002944	-3.02509753741965	7.34833292337248	2.09643588638538	3.35848095589981	3.8870604698426	5.89049427562908	8.03192290849615	3.705537809884	0.42183011733743	9.2362185554377	6.8543459084573	3.82059733352517	-2.94000423306693	4.41778572654461	-1.13074307310127	94.25	1	2
140	5.28732045282079	1.75482142012099	5.64439767420819	3.27839810275678	7	1.74690918141888	2.50783258224062	3.91073612571331	2.08826879910982	6.49546173271812	6.68360934161149	6.30800693919946	1.83906063282518	2.07639170628121	1.4951024499745	4.03732394340294	2.5974661223137	6.25984571181374	6.65029138381722	4.26931097418211	5.18128694809236	1	2.32264444451302	3.17902970329106	3.60180823884579	3.03082235013285	0.8577400859315	2.29359781260543	-1.89026368454898	5.26282608575406	6.90454331121158	1.28883320059675	5.53188635227298	3.51000749363595	8.06427395504658	-0.578569094347357	3.95873250073795	9.03004620719351	6.04281697716773	7.64645386022596	-1.12774529653439	7.33778396312739	2.78894988789235	8.89811069689902	-4.81693102940205	2.80413544800217	85	1	2
141	5.16007499415113	4.66517587820741	4.37881644702521	3.89386008185138	4.7307399745734	3.66192738325221	6.92396747747071	6.7083812132926	1.79925177137569	2.87825288109731	2.15650294287461	4.42301497599323	1.55194088114147	2.15171665559164	7	4.98332796912541	1.51821300886432	3.88808610722646	4.67137008096214	4.12259561772	4.13924084263034	1.6285743444069	2.75038826876842	6.44320165173811	0.444193543063101	10.5124567145724	1.49934151078988	-0.985353449154722	-0.808800587371802	5.95692708352219	-0.756448864283532	8.98664787431807	6.64694660956758	6.41642378033631	3.12597712439227	8.32528766142355	1.82417654888771	0.0988260172765862	0.312341809687018	4.02366714779806	5.78043039283064	-3.45884649852958	7.45720372426011	9.09819277051211	5.25856968955351	3.01204639754575	78.75	1	2
142	6.65228674868078	2.39831171966531	3.70911933533157	2.21188590428697	1.32411402671646	3.3861346174425	7	7	3.20247658345298	6.36738664732874	4.64464786164899	4.90738878466949	1.3727211250959	5.44149439297382	7	4.47061250321585	7	4.86516708673239	6.86523718301264	5.13833719970814	5.7803944467454	1	2.96470245305974	1.04636975643183	2.27241982431945	9.72991205261654	1.08400961064413	4.03318600014069	6.65815009722042	3.33484851847349	14.5544526933791	6.5868929888733	7.61206877579133	1.31059800134269	-0.718063423955315	4.13637343703461	3.7643189560834	10.7170492407468	2.93429065938863	1.41427825950062	3.31203163623475	3.17219300505252	3.32515787790039	9.9454631199178	5.8299370142104	4.89855780505099	78.5	1	2
143	6.25796877482999	1	3.47044125567189	4.6072369199031	2.88134153245511	3.69222914724838	2.27098897296059	6.99447654064493	2.02410636540192	2.069722215526	5.33567599807639	2.52288780049049	5.06201259097282	7	2.13561473379864	3.44524018649706	3.68836516013685	5.75541535256262	3.61873815045627	3.81407019322631	5.76713378613747	4.6959231618409	1.62832424092173	2.76061125389408	0.692526995086734	7.69944078911307	-1.33424860628242	1.68880862716863	-1.51946742501113	10.2676607736853	-1.60420904667253	2.49080793828507	5.46204391992538	6.58012840358675	2.81312688163745	3.33065420932829	5.98488082799573	2.48497257112737	1.2537188402101	2.34915923423614	-3.02434946858567	-4.40860728822356	-2.38445284159286	-1.64191054612051	5.3592200173186	-0.0592581261655597	95.25	1	2
144	5.70489289894126	2.31222490189881	5.63515126922086	2.97050275699657	4.03411814659867	5.40513087519187	4.17243508085439	6.99247486967684	5.79241044964609	6.18406562304421	3.13117138103328	4.66239519264741	4.24671766996537	1	6.66659754535168	4.28237617218587	5.16838212626289	1.04965041202112	6.12553119149543	3.93977840343478	1.2777740486898	4.51019797923808	3.69328222811609	0.845288329739142	2.2293159875706	0.17680558094357	2.43992964097726	3.53327908144576	8.05402104808874	9.99043917142619	1.30004876632328	7.77091151674396	4.93263731399253	4.47678583474755	4.9706783388707	2.57170069018695	7.87488762394067	6.63381237785287	-3.40529722511918	2.10942671348438	7.55753692765412	2.42897960579326	1.99728064629943	-3.38907056007435	2.83137733476423	6.49665576619411	102	1	2
145	5.413388449052	4.67702060704757	3.82719679081907	4.66117786118324	4.96764610520193	5.7995836429104	2.81647938174229	1	6.29987242509593	1.69328199943474	7	3.3118326615558	1.86191740908993	4.84694448935139	6.27066196841035	5.88562246791221	2.23908345780383	2.95570297718195	6.07536394881521	4.65014956239541	5.2851563467395	5.92507605659961	3.66576389729855	2.43579784522049	0.558742281387148	4.43033826700108	-0.534256143681705	4.01399533958059	2.95237743559962	6.57181319051808	5.02477403709342	10.024454622679	-0.422536144699911	0.634837581389864	10.1682877592053	4.99213768673546	3.01282803267887	6.99827387339473	7.98899069807538	3.20670492810273	4.82042888026816	7.26663204916314	2.79371265881358	2.77264820089359	3.73692065784745	-2.11125718395551	70.75	1	2
146	2.8728064760758	5.64472553757575	2.97256123091414	3.55125107119411	5.38896341356725	1.2370278969232	2.99513671982187	2.68110432282057	4.92143315099773	2.49425543482568	4.79773594036738	4.12063402915954	4.51799677757281	3.78798164078782	7	7	3.47495100577066	1.18066133225391	6.23309777323457	4.14822507264524	7	4.3830852869692	2.93241373287543	7.79616188765266	-0.379417884803323	9.56063272398843	0.141056272683496	2.80743954058112	2.24718957978147	2.89818598655271	3.45642845839767	8.44083816370905	-0.644171452817706	5.27937262391926	-2.82431074985441	4.88920748317615	5.97544901176099	12.3871508873995	7.89365678187152	0.144503620016347	6.9862630006383	-2.03540965884896	2.67200950437179	7.98841227755445	3.61867537029779	-2.63049292635177	81.5	1	2
147	5.72073575112984	3.06668278864513	5.32483161226492	4.51493996142387	6.51672500902718	4.80937529830481	6.4630227013548	6.16510791567254	1	1.38206633245553	1.24184283683076	4.74275591210128	5.74987642035259	1.30453057963355	4.71052360237514	3.53011151601105	3.07814609593121	1.03656598235067	6.4575400421155	5.68110563686916	3.0294463513613	4.7983242461998	4.88524167590672	6.46486978412529	8.10448256085319	5.81731534890027	-0.336894437552838	3.13325495934327	9.57037853789551	7.9133506873762	-2.72492451593404	3.97981430635391	9.65854544852802	-0.741120128168994	1.06941850381889	6.36281680123955	5.14903058966284	7.63783164594303	6.02756440831362	7.62202555682074	5.2063490200087	-2.86543439243775	0.879754724063881	0.0453069620810772	4.71751164433252	7.63529179359761	94.25	1	2
148	6.62594054304137	4.3101381908867	3.55184923660978	4.05356358167484	3.82935950881053	4.43088934869954	1.65214107476848	5.96620942299466	1.69417387930468	3.17982551974441	4.91208636423616	4.42589321587699	3.84816796002554	6.31579539643591	4.17513125925007	1.78878785707901	2.47128097798155	4.38758292794695	5.01925948261575	5.63889316342306	5.65579408621393	1.78959000432827	4.32287211707393	2.57817467856801	0.834258620628092	3.87269499312572	-1.30559273345279	4.24351109723438	4.15226092595155	8.4777253991277	2.99082892147463	9.70664861296706	11.4491427190433	0.869974485845423	11.1092323752099	3.83641112186147	5.97495118228472	9.22187141039874	6.57444971070572	0.153436266347157	1.77126409925748	7.21085893651652	0.693802485007207	2.24814816088053	2.78693879503208	3.32809308142103	79	1	2
149	5.89479256831398	2.05305752415194	4.98382783663623	2.99281115330684	6.21016690943863	4.12201314926248	1.81082192398239	6.6806619207805	1.46055304095109	3.11891032055096	5.90129634092641	2.53529719035618	1	6.98315496112956	4.48248913846699	6.88557972025982	1.12917362841618	1	5.12190195278843	3.19775588403288	3.22416447675945	6.68590696902593	6.39449538797134	4.32901886986704	2.15553997506687	10.1492203432446	1.96015258186978	5.31060816237382	2.19182938373899	7.71398787131164	6.66802575102888	10.8167257958455	6.30169272739554	1.27830571895336	9.7967886665114	1.1546465711646	9.12674184032911	9.66555575059086	4.08278561702651	0.479413337653373	5.30379568525968	-3.11668450838767	3.63295344914832	1.71764956366953	3.50698086461375	9.19436416777497	69.75	1	2
150	6.74746987357965	2.99016899840504	3.80450086947265	3.93416777828855	6.04112326901747	1.64183514958347	6.15093582948129	4.25960483271723	5.01845383192811	2.69640956876187	4.84256965215687	1.68350085910269	2.20582054711115	7	2.56479330328335	3.18677027210171	5.10018633466122	4.48975698847651	7	3.28284713822727	5.033708129099	1.53171290132537	1	2.30104785956429	4.55164211999596	4.18684424754039	1.55012992723724	3.36232311138817	1.67472185636785	1.80841775363846	2.75812696102958	8.75249814020998	9.85162008029151	1.3764482678414	0.454577980401542	5.65153293657051	-1.47357040143779	-0.0314628757640418	6.3790586237557	1.44752311195463	6.84365281053456	8.19073403138707	2.10621760599688	13.323367660646	8.08273272626868	-0.40012871837561	71.5	1	2
151	6.62706847743365	1.81511599964473	5.07844987263578	4.57778161584477	5.92100358378933	6.90631234839494	1	1	2.43409225156909	1.74167237989882	4.70304281787596	6.00220002248312	1.74468012148101	3.91155913400713	1.28584012392919	5.41628672790829	1.91433780582898	6.67511566018619	4.40629634380307	7	3.02437751547771	6.19300965700058	3.95463454178901	3.07815442555216	5.73421900689705	2.36745194813152	0.804226056459583	1.34710887553576	4.39805524355397	6.86012771451493	-1.83437215202493	-0.512340025563598	-2.14471713520078	3.31167111784107	0.250597495040507	4.65751709127738	5.95141264258737	10.789886794242	1.89458172820438	2.27295959546115	-0.309161482818448	5.90249754789229	1.87002229977992	13.6842154141417	3.15891161118911	4.42877111559298	93.25	1	2
152	6.01525979505815	1	4.11868185755163	3.69373282888046	5.27210526672233	2.50714045884177	2.92357426549047	4.47302692285898	1.65711890958368	3.45087831872603	4.03357110456354	1.0771926489447	5.53492189952425	6.36468423574805	3.30645646891313	1	2.5730158704473	4.08756507360507	2.77254569892454	4.00016498240183	2.19967096411993	2.66238353576462	5.74812955625649	0.245437553914769	-1.60012250368273	6.69982928061141	-2.1711180912505	1.12374535242821	9.18783339072795	9.43932071626853	0.185493809832533	4.18096082405888	3.03875078228012	7.63321728076215	4.72958607976863	3.30631935679477	7.91440322298445	3.6720949386164	6.9852236081152	3.62094901230626	4.67766629664288	5.93639813870105	1.59781287036155	5.41151742999256	4.68503978263585	0.963473673085894	75	1	2
153	5.30024724130147	1	3.78465327256339	5.36703806869156	6.23305258024817	3.53750755321435	1.03329459040471	2.74471486236196	6.09239531478172	4.82626681721004	7	3.00149651542276	1.51502220254438	6.48220048485083	5.96397252210208	1.17331386227226	4.65645963711231	6.05086137455363	3.49993361192477	6.29411760738747	2.06135633350475	5.6233786145949	2.52359910135726	4.07537620955908	2.44522105074426	12.5241590543293	-0.0679878390534365	5.16724329597909	3.69272767843105	7.90757481700107	-0.360655331300265	2.90757720792279	8.38262016140019	1.99185811883173	5.45164655750441	0.366222843614564	2.8934542672831	6.53255468815013	5.44879279032233	2.10397529394008	8.05543648040568	0.918831054345996	-1.38764878618593	11.0579932752963	2.96566992817728	0.61217764062989	73.75	1	2
154	6.25209975239798	1.05602544724325	6.68593608212483	1	2.30797933238687	2.38362353411791	6.90769099293591	2.52514223475586	2.78473131964063	7	5.12064545524598	5.33191456753056	1.94994404818588	5.73183176817285	2.63877115553775	4.78378791826649	1	4.74100645526736	2.68642136755938	5.9296015331364	4.79041073807881	1.06375295029708	5.82556265364269	1.60701013369633	1.19029853491182	6.04508383087713	2.64243215481165	1.63631421518883	-2.19404893619264	8.50875349181675	2.60383397589221	3.80135460691819	7.42551516202414	6.42701688639151	1.93177924890239	7.01337677070599	3.01014900476099	7.72954505984633	6.06031766419333	6.37215914987829	7.21485778425254	-4.5078450163246	0.499176817318602	-1.06211883498684	1.60722969075472	2.28279341197898	76.5	1	2
155	6.55892351843889	2.35084526656431	6.65854242705363	1.16917717387908	2.17756867830702	6.02971753936285	3.26030416965917	6.06373320972462	3.290906182007	4.13271345277024	5.59173110470876	2.87672295012573	1.63287759704578	3.52346993061074	5.96347416863107	1.44120075221875	1.99191516245547	6.88000875373735	5.2512115350364	6.51934793397955	2.52097311137016	3.82312264252461	3.99405528262293	0.559836207855652	2.30559929800552	7.90677944471468	-1.12036752560503	0.345890347296569	1.20750012059442	7.30655223110144	-1.56027951858854	0.41567938760401	3.70457914382468	2.16496969590567	4.04591433255417	4.73771786157929	7.40952610296475	10.4982917807213	6.59743091109247	4.43091383153691	7.84712821886269	2.0334404555168	-0.191766845349398	10.7970393872179	-2.77395904531631	5.46153090276603	84.25	1	2
156	5.78855974543716	1.04156099761351	6.33573680659541	4.98617709117608	7	1.69607110842778	1	4.73991347562229	1.56285966373171	6.44065905520181	3.94611316961014	5.93048991450712	4.23955420110572	7	1.67641611136703	1	7	4.12161870554222	5.99418030983118	6.79360227844084	3.31526455354068	7	5.27022832561504	1.98093664180855	4.15552723582034	2.25567208040574	2.13773605194032	2.67671006301928	2.75497554351381	7.78874329593876	6.77984988462245	-0.839602375271003	10.5211379364585	-3.031653573571	6.3677768267831	0.811142140716881	1.45188121151945	5.88598753910346	4.36720684303267	2.33036249902237	5.37323590128402	9.63194518451622	-0.376321631912764	4.33292069529091	3.91056933774957	0.752505088512291	89	1	2
157	6.92454236068329	3.25398251501912	3.26923378315948	1.945541003854	6.77244065537922	5.26805652314436	6.98685448362497	6.77786953918787	6.14281256080194	3.72418226259496	7	7	2.86803377923127	1.75885926694881	6.11942214988468	3.33555994208129	1.95161052929033	4.60744236026328	5.55233078709782	5.25115454041039	2.47297615184718	1	3.39243196506066	2.41254609289507	3.39673861987656	2.09266684248592	-1.46791310844839	1.18864130795767	2.52576756583685	0.614326843136889	6.27108003828879	5.53653794661005	8.99353714214083	2.59077383862085	8.67569413642304	-0.606208213080588	6.55679749187282	11.0991243517932	3.42436582683081	4.13764766585766	-2.15765716207677	-6.44975055849736	1.47878561275171	1.11482409311617	5.86752889669663	2.34040397985428	91.75	1	2
158	5.79164736401516	1.10163813503841	6.86948298048434	2.89973966735171	5.86722915150897	3.55451766346819	5.48962674900135	2.79688028801781	1.45769849889654	6.06865353928071	5.69648981021873	5.72332642689512	2.35404094113888	3.51678307168761	1.63774917555349	2.81860999950843	4.20997755206375	3.28291926577019	5.71703830253152	7	5.73279626162724	1.12734548852532	1.79098532459391	3.56468958317513	3.44719749140479	1.94101919733684	3.06647296346942	0.795689375015909	10.8950243226797	1.34301147257278	6.00216477556159	3.31191559585705	12.2551453016742	6.97159334418658	6.75660873504115	3.74672953041866	6.69145159551357	0.624484852365912	1.39086261681797	7.41018097596942	-0.301571822590463	0.237394551886547	0.682899127225059	-4.29580100219709	2.58999750580936	5.62372754470674	79.5	1	2
159	1.86716169747901	4.92396124289788	5.63163529837719	1.99348523212984	4.41080395988948	4.08353427395397	2.30542226421326	2.79289374235864	6.32752701703957	3.88598112275948	4.9272038560097	7	5.18287562086091	2.75719038111811	3.20050238407514	2.24529227078111	4.47083456796612	7	5.32806226025564	4.57879719655431	2.68706046437261	2.01479858790191	2.63869928676017	2.03902239275946	-2.38573229483144	3.35936299964308	1.08974070596979	7.48611944956826	3.86267441321936	-1.18282113508829	5.88408967011101	-1.19613965137445	-0.150383832144661	11.7371266642798	5.26993585947078	3.07955213258503	6.06491551283682	-0.796520253143093	-0.135293092465787	8.52037074184471	-1.81784928237968	1.91803833314528	-0.932909956511167	10.5478861892051	0.551160110883277	-1.1143649811307	87.25	1	2
160	6.36459262975157	3.49313831715931	3.89952159799779	4.66520088447435	4.50511652350423	4.82283431118647	2.87455534404914	5.40548371128344	5.08269355199365	2.79248418337714	3.32845728745834	5.48228553020597	4.100080394282	7	6.50900469195189	1.80800228794183	6.5756477449641	5.2913477755163	7	5.09804441827209	6.04486620803321	2.2700546267716	3.73648249097079	1.2804942986596	1.67016393385644	2.77195847947718	0.100508533382266	5.48852559130286	3.94564760879738	1.9827316552623	-5.28613856222661	9.20689513077457	11.1158967916856	1.08616890866262	5.33494635317135	3.75017469059909	4.70213422712779	9.3966322274103	7.84422509003157	-0.261165945647925	0.692569635824193	6.45712556121174	0.451188017895725	8.56875423916673	9.46849628501939	0.373160725758969	86	1	2
161	6.1949892144229	3.3934906206748	6.79374475331367	7	5.82336159171934	1.04831887044727	1	6.35666770357693	5.51487038248438	3.28347524220376	6.65752849835273	4.90167501564938	1.40841087110784	3.3668476042495	1.99063111567405	4.00957691715027	1.95945886029373	6.05427407215356	4.6843539337473	2.7089957839061	1.95611550870735	1.44409556249732	1.59810062980712	5.93320949427401	7.93026315095003	6.91796266934886	1.22763687141093	-0.280034992692975	-1.79258690017252	10.6921488231428	-1.18718326770923	8.03434120197249	1.38809522015962	-0.272740556418577	4.85471267311064	4.05358551024627	5.49358975252483	9.60054292144455	6.51893768955895	2.83194301179046	6.89398219322135	-1.25601070880968	-2.09668501339431	13.6571237931595	3.4500881727687	0.995862657474797	89.75	1	2
162	5.23367351053567	2.21484648910074	4.48334567879732	1.66437791679875	6.87067690627837	5.05794919547354	1.21058389802419	4.63287554534356	1.98400450403653	3.05599757998428	1.97704104908604	3.62879019276545	2.45359265326599	6.83758693008852	2.80453152125154	5.83062610627692	5.36062270211781	7	5.29186499473325	6.57484876468647	5.73575174961417	6.37061367238451	3.9047732856578	5.92651123443973	-0.362148657744044	6.10312829200714	3.48755918064877	-1.44146096282962	2.35928891817041	0.88826215848692	4.63866075434098	6.86827895526224	12.0607104259041	3.05781547082409	3.35230192977642	6.16178068448569	4.6117240708984	9.56206713182007	6.55523544841801	-0.195383911856647	5.39300219360078	10.4796397198093	1.63023658592436	-2.60769254225733	3.75193138500829	4.35384104648039	80.5	1	2
163	6.99450986617146	3.68845307792391	3.69367734079875	1	4.79164994628478	2.86133037746528	5.95138280800842	4.43340375384352	4.38739099776195	2.42839584329626	6.64646339203089	6.74456138354259	1	7	2.75648594129044	2.27904246264591	5.77521548026744	5.44060827534092	5.10159579720376	6.52176188579784	2.14966253705418	2.96036683868414	3.8816393552764	3.63438272659926	0.82742503767039	9.46100678282566	2.35530708257887	5.48913402840167	2.16764106576984	5.48836742683111	1.20703469028133	8.66853546611745	-2.17184576127725	-0.454568333832832	8.31312256078931	5.60649896876723	5.03444468447816	8.2880358839868	4.82738915247878	1.96152323457606	5.00671686817808	0.21572309885256	3.50133791990504	-4.07242598329392	2.7917380520416	-1.39521927537643	68.25	1	2
164	5.4615360125218	1	6.79238246570696	3.36013623351235	5.77030908456815	3.45940819529577	1	3.8044116231191	1.92399461953899	4.89571431630696	6.42821256911428	3.93799424757048	2.38373009661772	6.77956254015723	3.30050182369738	5.74296016395956	3.22203743420115	2.67739141069035	3.46129559983952	7	6.15536526148628	5.42313432150228	6.46749901815341	3.89518817367453	2.84734755341864	0.194313185133365	3.02379743175733	-0.227007195673598	6.71943945015211	0.601609869214138	-1.85825993419754	2.83151718148118	12.9511883138512	6.47864592440021	7.03219310878433	-1.46459411544123	6.58503075585318	1.30748135843436	9.8333581520687	7.02926544594235	7.3297055487498	2.53969442545077	3.35042636381073	-1.43499417761102	1.57634126229656	4.0529766616854	95	1	2
165	6.07511814653938	1.47312309843363	5.72052818368568	3.79883251541781	6.67343865734812	1.60851799141463	1	3.81669784615733	1.58864472324294	7	6.18616600700063	7	3.80272137845507	4.35172835424172	1	1.42779237656754	3.95852358003035	7	6.23006410332367	6.56971417302751	2.81096010718643	6.28740689979007	5.24341992125627	2.18512004748732	3.79029115451814	2.94605789772949	1.32658901808794	2.28033902842755	2.90888836333907	6.8693567237347	5.9777997427072	-0.905035496739819	9.69315092400431	-2.78243202614158	6.24705549878576	-0.51105946437537	4.89803732765093	0.056362143199096	7.61776184147424	3.41263504701685	2.52336373913893	9.00779050378287	2.07751743596548	-0.940678185472566	4.06406076633505	9.46264329364526	77.75	1	2
166	6.86604438536082	1	5.87153366141747	2.80665656918429	1.82540473646483	1.78236090085909	1.6332238136685	6.89379109933141	6.53626298701522	1	5.88732415712556	6.27557061421457	2.02684183015574	7	2.02067810534715	2.5016424581094	3.8568552730407	3.07255650522894	7	6.99214120487747	4.0430184902099	4.58742345729247	7	8.71889510274186	-1.11358299677797	5.68742996180918	-3.34758326819529	-1.73714599952198	1.54746190519334	1.94833980220369	0.00573735977696177	2.42359260281136	8.68915637569588	-2.60909997808833	4.18307947264997	5.73749141051224	10.7931041612337	1.81248357262759	6.76837749762777	-0.567544449436985	7.21558274666619	1.13735162458076	1.84933788945557	13.0617571156396	2.45860803132284	6.44961228807963	72.5	1	2
167	2.44024169087545	5.1652263701677	5.85320467291148	5.76544251859311	5.25090329671306	6.49349910184582	6.96952188017289	6.32955350226033	2.68554864125217	2.36636367826613	3.05875949533268	1.61130875432203	4.69317087446093	2.79777100833032	6.09418395755528	6.20875699049238	2.07281118967556	1.44458484450511	1.29817146810765	4.54520735279425	6.52143229647594	4.34593462636185	5.15503215108198	-1.75652961616787	2.56579264792781	5.62417460969718	-1.15527790868168	-1.48621096429759	5.73384359185949	12.2756506055384	-4.6932552213986	2.93272580293876	5.26927267075097	6.40067674266981	4.34310095644895	2.83168793611152	5.54641622640016	1.67733258905646	1.91048105795564	2.81005152665968	7.19421301256651	7.1293161303476	2.95783915181472	9.13733231994414	5.41188481995257	2.62640114537087	77.25	1	2
168	2.3493908906611	4.75777779542164	5.94436708398389	2.21825256562741	4.70362450662169	5.0568292981581	4.97855314992234	6.45623546248001	1.71967109853803	1.65977153703171	2.24921024028977	4.67976795306571	1	4.02883175704676	5.2665402588869	7	2.43184256317473	4.77434667969862	4.37728884505598	5.61953368336779	5.41245827963745	2.50370586549706	4.83504454745663	0.867304852317661	-4.8638173623527	3.50305014777458	1.96478950376302	9.05829101194769	1.86262624484855	-0.358572743794489	9.37215843326731	5.15555779470173	11.2544337014951	1.64841573460318	6.83466797004722	-1.27615811809018	3.87111396483485	7.885250504642	3.65963200782974	-2.70800192906242	1.36343855292856	2.54685774137088	-0.952191703266291	10.0336009847087	5.36371633785736	3.44938627648482	72	1	2
169	5.08616957434827	1	3.45284020012191	6.14780308950111	6.42656242894448	4.48989195721317	4.99823510408685	5.11913834640248	2.08031366139922	1.85702879694432	7	4.34442358938929	1.3093306277322	6.74261719642518	5.52176436432909	2.30354856234445	6.71789057220833	1.93415535687977	6.23205917629289	5.90032754774917	1	4.08729475070627	2.93718006494487	4.31699225544604	3.17374927011089	11.9908439724872	1.53164799423726	3.81846252721464	11.161574730306	1.53201176685227	-1.38774087019991	1.87045657060627	4.12931815800153	1.24683727345915	2.38169238674478	4.21783378990255	6.64117049182625	-0.932701366224002	-0.263246937108423	2.24472153416978	3.5185574275938	-3.55172924216374	3.63041752689763	9.8071454446597	3.36223905576745	5.01486525269147	74.75	1	2
170	2.42593022358856	5.95709151214495	2.87876023326965	4.40291051734753	5.70946655245613	1.5803982825653	5.41903746709796	2.90331394158752	1.60115478819728	7	2.91216310955721	4.830232459755	3.47605551709895	3.92622539836867	6.65593079940406	3.30612655682617	3.51625043152163	3.98712511905307	6.27680671941409	6.63578691114613	1.93487935963762	4.29721671296215	4.20932642821499	7.41021225809518	0.913181752798329	9.66855920196503	0.251605652757628	2.80343752542227	5.39015343641671	3.47111112480357	4.48719341635952	4.20925540508619	5.61250924580392	4.02208517112315	-1.61164202216299	5.73008415317896	3.24276107495397	9.43385687357136	7.16844130035685	0.639729641633763	7.77898101362871	-2.25485302118777	2.65345190835745	-5.36618722375263	4.45292577150649	-2.34286233248437	85.5	1	2
171	5.76238979929763	1	6.97933608996497	2.9950650760208	5.69772471535067	4.38230292709704	5.59413146437828	5.54449432396166	1.95119401411029	5.79731232473704	5.85452264044683	5.51284061921854	1.54786303402328	3.96155078614018	4.63429060975351	2.30997366066885	4.09267425116136	2.5423729494143	4.73772315743245	7	2.0354807484379	1.51791441259579	2.11539047342	3.35595934035264	3.43187328814857	1.48628932805176	1.77900110418235	0.409208024305256	9.65195326470132	1.06922392869405	-2.24246541717815	-0.554216220171379	3.74679461256732	6.46117731057793	5.9949923219186	3.06654432675031	4.67318142255799	1.04104569307685	2.14380044930733	6.82369526438704	-0.551658547733735	-0.315535391863781	3.67605348500867	-6.05108095723067	2.24086319224343	3.60306727973079	85.25	1	2
172	5.52782733928822	1	2.55537036314277	5.95404787961726	4.46736259624321	2.16388849274364	2.55205674331086	5.84800723340525	1.50261810356368	7	5.73277260451879	6.62954742163795	2.69259272792302	6.59075973108764	4.3410321235049	6.93018521140844	5.96823512066209	1.16316967734028	4.23346500598197	6.60837465626763	2.2727705423825	1	5.34751994382852	3.30151497634223	-1.18300581772454	5.40733563489603	-1.07915824927229	0.889575102768243	-1.74067022271917	-3.52002506544743	5.56414216606021	10.9382305822969	7.09240766989572	3.03993729348951	1.529541911993	4.71927899176708	7.79830243874201	8.43612225372536	2.80382664943914	7.948104596584	3.69249472562795	12.5989194259005	3.94486498739804	8.44016777001297	3.303869358585	3.54757450914602	77	1	2
173	2.80418044836963	4.52535142985889	6.58606718426592	1.93064036358841	4.38641931265814	4.82319539470491	6.97091662295609	5.91964473630848	4.18978804664876	2.51174360878259	5.30765446784939	6.34513865541891	4.29838672177904	2.1858984037871	2.89663706508894	3.14893052689043	3.58679482103713	6.51218339332052	5.24879330709873	4.97764573927033	3.4809993215475	1.66717050896605	2.3649874724446	3.08690580601225	-3.14930521771647	3.25527233034749	1.33371451336478	7.11041682564407	4.24507192076484	-1.74994574186834	6.42669394930509	-0.213150579123764	6.3781406276619	10.7606417931762	7.98763872825245	5.34553751292721	5.90681357307274	5.31745875314714	-0.849286437302153	8.017596435297	7.27758381159733	11.3919973894759	-0.555603626026057	11.0288142115459	0.895977548285128	6.16962886415432	85.75	1	2
174	4.33209920819945	4.01818100937436	5.26162852171605	6.27721516247726	6.26578242035652	1.87004180500168	6.73597117908901	3.81813508504639	7	2.12090133518588	2.73034069992726	6.68795825954685	1	6.47406499416104	6.75105231347023	7	4.75988401054503	5.88910966802831	2.02727870179518	5.7550369302143	3.07031414860921	4.49298471188355	5.01903506842991	5.80277529357432	8.08922278054308	5.20709861182791	1.88297111090817	2.09807948137488	0.625845339793279	8.58700364942144	15.3907909058706	7.30099831578402	4.24618835733234	-3.89339058139384	8.81520047546046	2.18751837163777	5.70730116480194	10.4632042028801	2.40651335604389	2.4485454364813	5.48436533508218	1.70662483370355	1.31526384286118	6.99372922850468	5.17965982771574	2.72648218552436	64.5	1	2
175	7	4.46077356849324	6.49523896428329	4.1705361330531	6.71367075695006	6.55236245710479	6.80951655626306	2.86797926215727	2.5471647131798	6.60408568616147	5.46576717963095	6.77920736847959	7	6.80883611944655	1	6.97442568288827	1.7401726988157	1.91233696491366	4.88312194312053	5.91035789926371	5.80658022005772	5.63670961860256	6.66490848599596	8.01516334651425	2.94780898778215	11.2564931684094	1.13214734081407	-0.495489597149582	5.32145805503663	3.75233166568111	1.97280968948998	7.89570079251111	8.21466476282782	3.01190734596999	9.12296181983391	3.40501781387383	-1.89251745292812	-0.601296446576568	2.51534345268955	2.64091647318278	2.29152694700502	-4.64622456347218	4.53726688504365	8.44905069378826	1.57279067072848	5.25600385754811	81.25	1	2
176	6.44747293966667	3.19877409546207	6.96799149949017	1	1	5.33339359500692	2.62356077726896	5.19967044786065	1.81952057954698	1	6.58613865433234	4.10739861834492	4.1060832679012	1.70433826856563	6.87836852518515	3.67106596585844	1.48095392422834	3.60729871189575	1	6.75618168642341	1.51411055529419	2.08939433410829	1.02215014534908	1.60128006443426	0.739467542719663	4.25587562566291	3.21709548807267	0.592122328579844	3.34649614939082	10.7321545376867	-4.60047878088362	7.59964041707303	4.19802898239683	2.74876168911699	11.0000978473834	11.1586581907368	3.54298396803197	6.78489011506846	2.44700444386708	4.38169208027666	6.67301125151645	4.10702081477847	0.0881749062411475	-2.60517542749961	-0.430752205999681	4.86555676750288	81	1	2
177	7	1.098601191786	5.82866340039511	2.73390093084131	2.74773510350029	2.34414882612113	6.13014719891556	5.93976570907737	3.14546102561692	1.00293688594362	4.45938292583198	6.06884789079386	4.86156697874935	4.18402843634167	3.46692966451063	5.08878795790076	1.72240225950872	1.81581756154971	6.50314284270647	5.95005360194333	4.86834685025614	4.85545209242349	2.00706501752981	-0.518772395620743	1.59336071523366	5.78153778522745	1.46461813386507	1.83451570321832	0.816631417404699	2.13504553456932	0.207536047138821	1.82663647371474	6.4255178781277	0.276394368210967	2.14821845642045	8.20707470814059	2.31149611362993	2.31234720744782	3.93803719114881	1.75457551197936	6.98713079884884	-3.62499860075503	2.97414083372238	0.0487836761585367	4.29320672174592	1.0709076998097	93.75	1	2
178	5.06471102839057	2.45516243295451	7	2.12730964662707	3.51349176107127	4.88056133141847	1.07978765401818	1	5.89476346532085	1.9162251317327	4.73511845462979	6.42342068008737	5.4364148734148	3.87151143113273	6.08638641161001	2.71904789486661	5.53698334051678	4.52278234178079	3.35808210649726	4.15825102553927	5.04776813260408	5.46001375603426	4.44065076699116	0.326480165559824	2.89600978976576	7.579164563729	0.215027505964966	-1.4190203255449	0.250091875011697	1.58645922985198	4.56245162652972	6.92673269992174	4.67501113274542	1.5183533721	9.38826958422347	-1.09287974837968	-1.68693120378372	2.34575086098407	3.11016326548534	5.44654150142131	6.35204671139478	-1.91049162667792	1.31540082141002	-0.390799431034374	0.388865946389972	0.256287376712054	84.5	1	2
179	4.98211867504782	1.3788398148243	4.80829944513343	2.20229051186402	3.769430791944	6.43458076608698	4.36956014497881	5.72741043597218	2.44786121604497	1.05461169479329	5.78655178120091	7	6.6602078800643	3.16161912987728	2.15316955200334	2.03684841217049	3.1643497942935	6.87036816633542	6.19238146123206	6.84725513269603	4.89830697295754	4.94418559556345	3.97237955728925	6.99102098761136	0.197292686900381	6.03177260750078	0.504316360999134	-1.75058273642658	3.33081597500228	7.8056955934602	6.58105701722925	-0.717536318132729	5.21069265870831	-0.897691860890193	3.82587404056961	6.00757822584456	8.58474074531134	0.709294671575121	-0.869796126495819	1.75163157028549	-0.0326822542851094	-0.672255832082034	1.28297787821718	10.0281474131474	3.39396873215404	8.06330780085853	88.25	1	2
180	6.25101856247838	4.15360180216382	4.01140731305925	6.13169008371038	7	7	3.03209453261467	7	6.76033826749592	5.44941702548554	4.00949570006035	4.4190663618614	7	6.63422286620044	3.98048335869293	2.63462993840905	2.33684756076998	7	5.15169925067158	6.41446335861417	6.75762117390828	4.46995658819857	1.01416386679884	1.3504293333296	6.25048337054493	3.0999475524514	2.18508344026247	2.02784613528752	0.975380528914342	4.4392269624678	0.449977224923862	9.84767694442087	3.41853379895997	5.58136177323385	5.16713069233357	5.70745252533957	9.56362601122439	7.58473824167885	2.97671360011098	-0.0646610483815797	6.66072370688935	-5.49867556784183	3.01492356171908	6.9633002372909	-2.33793387703071	-3.11017395303266	72	1	2
181	3.75052429108321	3.73013963931174	3.42300604160507	1.87608177651926	7	6.58643141370329	2.2722871013192	6.98991323328419	6.25903514129991	2.44877224975992	5.48375829484957	5.91061202365168	3.90121988774215	3.40374071325548	3.01372765678118	7	1.72448171419848	5.34369416889829	5.8979361445667	6.0571120941699	5.93915971465582	6.26065349730193	5.74756836623724	9.46165308402288	3.23333029640753	10.3973812659953	7.38257030455288	5.386184022558	4.27525230452015	-0.850800691409871	-1.86191192068617	8.13488256370106	10.7208558335586	2.8273609374899	3.51792889915169	3.97141381683493	2.92767385628273	7.78109718628996	2.8976073212135	0.649991476493563	3.95825376035873	-2.20932306159218	2.58660753274735	-1.30147504092202	5.05048777873311	5.69389455831007	73.75	1	2
182	5.45892501081916	2.56862467315366	5.01680527735961	3.34000014892137	4.81639053924722	4.41387148670241	6.91780678007882	4.41161532021552	2.43509736381502	4.29554512088959	2.60939611733515	1	6.00879437801911	3.82435955886239	4.67503178618836	1.65447550732112	2.12154438007545	1.84094337044332	6.56471898058775	5.09025206733118	2.50554533232699	3.39656372510014	2.06443801675927	10.697289625236	-0.92945194740953	11.2856988415384	-3.04729750160139	0.57141714883737	4.58007705910011	6.54738091701471	7.31518311587452	7.16880061806875	5.73384879393943	8.50264516757225	6.36286560674543	3.33575409306066	8.51087851961471	-0.19453509437839	4.33216540356992	1.94640296887366	5.24415458065751	0.850456476752135	3.08996239695788	7.15340280848906	3.49292940652436	-1.11179022129807	89.5	1	2
183	6.52777841746442	3.27847778937806	5.24188799885685	3.5142466799173	6.35481493601889	7	6.84129139462053	6.82959146154503	1.60377544106982	6.34009195201963	3.5045633518767	6.10951032933019	4.91722077271187	5.48367417924514	2.01852813228353	1.28273503039403	1.681437145014	1.96881306419417	5.28739171343814	4.71000488078095	3.94825142711428	3.77741458354863	5.68880598435726	11.0141393196751	0.217213244543276	10.6048446414604	-2.4839725791631	0.545590489356798	1.56503768415285	8.93756259644631	7.14802277928697	6.82247796248784	4.56075673137259	7.15399944222326	6.5115657493579	3.9089326245381	9.01168650949561	1.01231049424984	4.97021767402063	0.563914217844021	5.34845662204997	3.42888168032712	1.77358882694766	8.02222360322647	2.60031550099277	3.48583947700656	85.25	1	2
184	5.47896955069719	1	6.18049969578579	2.36377681849744	1	6.55707025186925	1.39257619181174	2.13886984345282	3.6239527477246	1.38187954684785	1	7	6.15003315496535	4.76656854741727	3.07410928280931	6.24069818983714	1.24110602849932	5.25065421829548	6.79974122423688	1.06713962234961	3.19093105260652	1.79133809753703	5.36038752782942	0.0772525701052986	2.93445395929285	6.11819254067388	0.588501608550193	0.141093355321222	-4.39225488436172	3.9618958385974	-1.72850115736499	0.126973441590854	10.0391391518338	3.31392715543667	0.403988856087951	8.2791377551197	5.93770324590003	2.85255847448372	4.69187829018978	0.834253311094882	5.3230079159475	6.36090388923733	4.79864475628184	-4.22910280094353	5.79610738465859	3.28104532478455	62	1	2
185	6.56102039366247	1.52598516720153	6.1318555951128	1	1.29128239503694	3.37056529127553	2.34874254212588	2.61978257764805	3.1593344452293	3.90132910389515	3.84662705921185	1.20239852140474	6.24510796192829	7	1.86539131506714	4.16179200790996	2.30895862080878	1.6659462031594	6.63758109479535	2.25149873327452	3.18548575647265	1.33354209939069	5.55100406132676	-1.18811245255583	2.99289924320166	6.37109214321502	-0.219139311062749	0.0262569233058095	3.33865744692078	0.44809796112421	-4.27199549629426	0.641579218102197	10.9997872604057	2.74981017536291	1.06003909211053	0.456058876701731	5.77612920362241	2.38072571950792	4.31404611866304	7.62913579551271	-1.72321833064177	5.47109143897858	1.49962661776765	-5.14039849817597	3.1314864607244	3.9744966787633	73.75	1	2
186	6.19940814092137	2.40003976727177	5.60952838791291	1.17303384527664	1.44733484778443	4.02772040376108	4.12065901682963	6.31327872546806	3.03494848212771	2.48054251997561	6.87831287311529	2.81985623198292	2.57989641452591	1.78686584526355	6.50751633297589	3.43611609369484	5.50505722873626	4.51336880590099	2.05977402177265	6.0532722295126	7	3.55302125370478	4.26238489194988	9.1325058157643	-0.438571979854885	3.59581204516129	1.24346895070323	-2.17030677829746	2.72310049923899	10.325885856001	-7.85949575615264	6.03938636148968	4.27740014201812	2.001187330033	-0.688763346837538	6.28306674571384	6.25077643812527	7.03864003222161	7.25699304837196	1.37057667200144	6.43062607267015	-2.53964168803066	2.70930908187195	6.79032883474493	3.82586270055258	2.10777848110715	64.5	1	2
187	1.73691322043162	5.25535839863751	6.30812593460642	3.98412185112599	6.66148054697131	4.91130762791752	2.33049019760112	4.48761628969368	1.20746856691486	1.07292121968639	6.89129299788405	5.43520324828289	3.90413505596716	3.49926593798943	7	1	1	1.93875210533655	7	3.57970158643835	5.40539854612191	3.85969557234803	1.25335302929577	0.989797463504451	-1.09873597665703	4.66582079346478	4.44938763880163	7.5954670503924	8.19205754104138	0.126058007303383	8.39340506239378	-4.31676747614775	5.42415564749846	3.3109328249372	2.66849399152725	0.0349997665537288	5.86698034958485	-0.258674902729041	4.50405934295938	-4.08177785492128	-0.111780012221913	5.45666808423372	-2.82882417735164	12.1943228800022	-0.103293389684517	-1.34257995716199	79.25	1	2
188	4.58177765918977	2.55223048849358	3.93645585341604	2.1563401868522	5.56535395433173	4.88587116566799	2.90526576864484	2.17590853005159	6.87489164458345	5.90554879591229	3.06060202479614	5.39897328112606	1.54714730146915	6.86445086999603	6.77096606243241	2.50910982062294	5.89689797723634	4.28154755914052	4.98800946325891	5.48363597947053	3.96709804797241	2.47238743050764	4.51389319774583	4.8321902701435	2.55128908250426	11.8724351688504	2.02519404025737	2.74246147506389	8.39361897210926	2.50636692396351	-0.701570100208321	8.25608829721279	-0.373642744253275	2.55131854883644	-1.39200546899995	1.18216431954598	5.20159450682838	9.59639213547551	4.14526561118538	2.00077644198	-0.174542490453217	1.75708061655829	3.10554818381127	8.52924247341332	0.329814258162943	10.0993354355131	67	1	2
189	4.18971413941771	1.00821358451828	4.69260173545818	1.99706464204135	4.1039384295717	2.33158640281586	4.8362672022212	3.15431421149252	3.64885930992677	1.13770449510488	6.68377144065118	5.07191782497842	3.21278074304042	2.89302836838294	5.4984740917816	1.95362840167795	5.50296455042562	7	6.82808674995664	7	2.80227982844847	7	4.44540608104735	8.12451514485759	0.261469557389515	6.69662218831167	0.878994985823179	-1.79821290278961	5.34679739878168	3.7764121293142	9.19950284595464	3.243586113675	6.58909772813157	-1.57300812490314	4.33605115472155	5.56722617536719	8.70244241446312	7.29603576048351	-0.0176930564611552	-1.801001451328	-0.586966542831993	1.3131980393697	1.45688576976139	10.1849510536543	1.70881662415824	2.11124642100527	76.75	1	2
190	2.40799069841384	1.84147350939848	1	2.27808698075071	4.18687349548462	5.24258560849785	6.80612046189045	6.90543461818673	2.5212818137882	1.44630102424138	1.67813501827171	4.05550575855103	1	6.51453635367212	5.33295345208084	1.35925819726032	5.43784996108511	1.53039888606956	4.94675344403495	5.28165706864164	6.12031373240559	6.04534108226316	1.39270198369106	0.244977596902372	-1.22725792440418	6.20538297059866	0.547432606697682	5.74089987734035	7.86146114417949	11.8635444143774	16.6427721012536	-0.777585106989238	10.2598667220313	8.90021829237176	0.728689782131365	3.68174325747377	9.59026211162261	3.92552774239709	3.27903278400938	-0.186691767924976	-2.15570202966925	-4.49462378767359	7.21376687167008	-3.8144506319039	-0.798501803438502	4.3375625064751	66.5	1	2
191	2.46848677831539	5.42932973993994	6.61354847155775	4.18459915481242	5.56234828456209	5.84034322248419	5.78934630580689	6.0185651956949	1.33427386220251	3.9469432927878	6.02229841516621	4.8569976788963	2.92553259633937	1.94030367745332	3.01230332923585	6.88791239257377	6.14304481289483	1	2.01509023051027	1.40158837007846	1	3.84109601287127	5.05421347999146	-2.26873233869006	2.24140098191186	5.66269611991563	-2.18854695038306	0.547451983871488	1.0399900024862	3.04086216153525	-5.20595228008438	1.74391190979652	5.69676176651548	0.585284825228102	5.26707340376732	2.82979083002096	5.91578242908512	7.78859846787872	4.38644609864491	1.64085639905279	6.28042905772526	7.94990780596231	3.29012965027504	4.99990752145472	7.68762775856055	3.43885881234585	78.25	1	2
192	4.80686592306747	1	7	3.54158208266825	6.35416095047769	2.87025577448457	4.52190224941574	5.5309310177211	2.00316596942613	2.17912685528613	7	3.74813139884296	2.06996287001135	2.94455944277954	5.13652626498116	4.51477294414889	5.04676695768393	6.66276608513415	6.83219668264933	5.40086433572801	6.98283428036201	6.76266641821876	3.70238208446093	3.57943650390043	4.17922625327813	2.24965281732504	1.01742819721332	2.73666925476788	4.54941460504064	-2.26692384839924	9.43520766589416	7.68951105192833	12.6547297147197	4.2372806241691	3.6757545927618	4.5209475571904	1.48482069274488	4.74583997606767	5.21960331084543	-1.88278443714516	5.84638053073631	10.8927975824822	4.69370371082275	8.34588098021742	2.21096021024522	1.3203460650615	84	1	2
193	5.86589507306844	1.27957476327692	6.66016062548173	2.96044062027898	3.52437540993394	4.54672249665172	6.24098409843548	6.73541543014808	7	1.37837283060279	1.81612047193202	4.26197378190786	4.14487341429639	6.9276204435303	7	3.57118813548861	6.99691831526354	6.93577481472262	2.35560489151771	7	4.61755225122483	4.91000332985527	2.94957489494782	1.72271927470911	-0.67060574208872	6.63419155657458	-0.264124432107651	1.43792893611172	5.03554692848862	4.87232870750774	-0.949631359058486	-3.16443135513881	4.517959621303	3.17404461940921	4.08416445707209	3.4987255902123	4.98954175369311	6.52892453809024	-0.990912816655573	5.58985345281672	-2.12088109077355	3.52916191870347	3.71340938654822	8.81446214888811	5.04531031901902	8.85775670944523	91.75	1	2
194	3.87437812351984	1.93332975422147	4.91040359932873	1.4701681898405	5.93940864805768	3.14778909245798	5.05878665462809	2.74672842750183	6.83105144426707	5.67701401052222	5.18460193961941	5.37727552602021	1	7	5.5697798585988	6.23127603264618	1.80748628201548	5.94283112963671	6.29491882993923	6.5093030180698	3.79838946199903	1	4.02595209703586	6.42481381015286	2.42260944125098	11.0944554700496	5.88313146642205	5.69675054789113	1.1646119684961	2.77120158079423	-2.07593198684209	-1.37657685225269	6.82009282400366	3.04047709574679	7.27426623157983	3.25080632661241	4.17983542213309	8.88240923619822	6.96659654060992	-3.7436549978377	4.20988848291806	9.54674574502517	3.50326829727317	6.2387236602304	3.37272779931554	4.04548831343419	66.5	1	2
195	1.58747680331866	4.90746983046271	6.59937376420582	4.88078485652156	7	4.47967856852193	3.77990539402169	5.70206345310461	1.00329496951741	1.94232906878215	7	5.28071571753503	3.86593258088912	2.99167309967479	6.84189149226893	1.40125129103953	1.25542529638702	2.27361062635799	6.78687314570252	4.29594174884936	5.43866011593786	3.68129391392005	2.17511137442605	-0.465289906409892	-1.71747354559158	5.19529307429365	4.08011991826395	7.00017387578021	7.4714552033238	1.38982388211865	8.34285817963554	-4.95085954471331	4.78189709568216	3.1110659485502	0.975696899254699	0.467982135322113	5.7398343689844	1.32115304123575	4.39236598008994	-3.94182847664004	-0.586671035812778	6.15226797890338	-2.56514744274961	10.9282565002191	5.11706878108854	-0.994516005488957	82.25	1	2
196	3.83822358307772	4.91257819305666	7	5.82382757097745	6.32959808648596	6.52422763127383	4.24078357870807	6.11309799201517	1.32239296089914	5.45413725453582	6.8169029753377	7	2.5187775210906	5.515812431387	3.28934944876501	6.42877725228386	3.44878634686984	2.34601349203925	1.59483434997889	3.72323739528306	5.38323305264833	2.90108153863798	4.5712650990934	-0.576830219815596	2.73188806717552	5.86894391802011	-2.17269906457105	-1.56483709444452	4.02660957110997	5.22125741759817	15.6946232244622	8.84882400351179	3.76596748108337	2.41068682604856	1.89926176360962	10.9641795773242	8.98036486524972	0.708599952054189	-5.77963894863202	-4.75078949604	-1.59419876026371	-0.614445094452238	5.85109329396965	7.42296076623265	-1.68604493344502	3.77282115723009	74	1	2
197	7	1	6.65494217761658	1.45594896591357	2.00325335110802	3.29832318322052	2.67526115828136	6.76659687543639	4.76065087327621	6.25002781678374	7	7	1.48055516018587	7	5.85182871726001	2.42298387910118	4.01430538956982	2.55798605413359	6.45793356351547	6.71988454886	3.13332759979665	4.72090401532548	6.94722423013867	9.33994640929987	0.508372676936389	6.74815585058755	-3.07358836150522	-1.21900354206569	-3.64428304388854	1.00640122466033	0.869858743422456	4.6855766713445	7.47620333512172	-2.80775940753503	4.33729777022318	-0.271981753650812	6.4311007203425	1.47057485500827	7.79562514100124	0.712291114744227	-0.344329774913969	0.0509160047014799	2.07716395679764	13.0152994368465	1.63416166253719	6.54954429686141	77.75	1	2
198	4.97166559782677	1	4.73469132040399	1.95154614317155	7	4.5285212042818	1.8870853899177	3.01340171557343	3.28441416369355	3.27865555233826	7	6.53221046769255	1.5442506353105	6.84405561006487	6.82731253731907	2.59020893803882	1	6.25859334005932	6.33596750708956	5.61460063964912	1.39877348893887	5.99130717343691	1	5.45524301679546	1.93363789578451	11.4275580548913	0.765180997447572	5.0855352642825	10.025660454957	3.70929764727912	6.97418445493386	-3.02237004163713	8.16297135775047	12.6661028522807	8.16910699183585	0.568834440415362	3.80030933381205	10.1616898521539	3.01345711824443	0.14132392520289	8.29051441913196	-5.23016687680908	-0.930397062497671	11.3532614968413	-0.632983619623612	2.65127605023852	74.5	1	2
[truncated: 5 more columns]
