# Supplementary material for: How Are Mate Preferences Linked with Actual Mate Selection? Tests of Mate Preference Integration Algorithms Using Computer Simulations and Actual Mating Couples
Source: PLoS One. 2016 Jun 8;11(6):e0156078. doi: 10.1371/journal.pone.0156078 (PMC4898694; doi:10.1371/journal.pone.0156078)
Supplement: S2 Data — Long-term couple and agent-based model data analyzed in Study 3. (ZIP) [file pone.0156078.s002.zip › S10/Aspiration Model Data/Aspiration Couple Population 01162016 044213.csv]

	trait1	trait2	trait3	trait4	trait5	trait6	trait7	trait8	trait9	trait10	trait11	trait12	trait13	trait14	trait15	trait16	trait17	trait18	trait19	trait20	trait21	trait22	trait23	preference1	preference2	preference3	preference4	preference5	preference6	preference7	preference8	preference9	preference10	preference11	preference12	preference13	preference14	preference15	preference16	preference17	preference18	preference19	preference20	preference21	preference22	preference23	fitpoints	sex	algorithm
1	5.65770108351863	2.45235525564733	4.24873975803478	1	1	5.11212466834423	5.65936485763005	5.48553962452289	5.3860830851344	4.40645753906614	1	5.95366224311878	4.88804846763041	5.1199992530055	5.03473890291822	3.75627008559969	6.05246767995197	4.1271040619332	2.50383735998169	1	5.82211057033893	1.04311741746319	5.76768214166921	2.54060728651945	7.18238946224441	6.7761571683142	7.43623622719445	8.24420180244169	3.87830512620551	10.1808687976552	-3.81331254622464	1.85299798895359	3.27242460384774	7.33413220112652	5.92712842562152	8.82022255511059	1.09657806506469	1.207110286321	2.32010476072083	5.87262250869129	6.08929852500441	8.26272139687382	4.12503740810802	9.15116447585313	0.927813810015444	3.5846150232452	104	0	2
2	4.48369661292309	5.30213907630131	6.03397293625719	1.7926179630012	1.65923304623892	4.21545524679424	2.0220037177453	1	5.79444068104515	6.14492104072461	6.83614808649138	3.31171112717233	2.88655663431648	5.81957526601122	3.30388589077482	4.70038956467026	3.07626992328979	6.83330204629728	1.05536172486877	3.019915376172	2.81917189323252	1.08460879002128	3.95099906789754	6.34237591560034	20.8436341693656	1.33983224618478	0.00114021735293762	0.247430701691681	4.92012119085572	2.32937565946872	-2.02157132132805	2.84102475777736	7.99346182699224	3.77699585392742	3.92028506242063	0.382194076050027	6.15045831635126	7.38274797085206	5.41091087956375	-0.153464494264856	5.22539585888604	-0.182195433080037	2.4243333925724	3.17507778682894	1.68275385889529	4.82916010033516	90.75	0	2
3	4.9840395786376	6.36764935495457	6.82507534370429	5.42565918079009	1.88413504235682	4.30415363208185	1.01617836855248	4.27568424126422	5.87902626132566	5.60185082101744	6.62405594025365	3.63632039520021	1	3.89055716006559	6.60310224186324	5.07830408689304	3.3066396147032	2.90070626811867	3.44683115292686	1.62769000011661	7	1.58455378635366	1.63342458178716	2.6587235544056	19.815434367084	-0.541945136203475	1.27812281492385	4.99260932056003	10.2148814679349	4.61724330918604	5.57573688026073	11.8848388923624	10.3627550061388	4.6493814085616	1.60712025595356	-0.279045220074515	-0.349950307548453	4.93653634049012	-0.140106913039056	5.31833486764149	-1.04357335587656	9.01548209185565	1.9031217304496	7.91351170647341	6.95472934064295	4.34393934135516	94.5	0	2
4	7	3.47603470691353	6.56058541354435	2.54692927170601	1.38028029319857	5.38050249815848	3.57691403921363	5.84361870790167	2.34895412960516	5.29628756614318	1.88342977210186	4.51663093630088	6.91302271030721	2.46582617382064	5.23014415450515	3.57003460485139	3.28325411410159	4.04920259214412	5.98098319818963	3.65569158252152	5.58559727049386	1.69549387637151	4.33370263555537	3.51523227124578	24.9033101986769	-1.12060764552855	0.890135326868586	2.64908799853701	3.65332068400039	10.0870363167818	8.52118870036868	3.26582908153081	2.72588241430557	2.22773539429634	8.66599507061469	11.3744077570229	4.40146413993662	14.4608020698664	2.96983785454528	7.08861493995591	9.71292400133562	5.97557461944144	2.78765758795187	6.11284323020311	1.07267288084452	4.01258211081445	85.25	0	2
5	5.84197815305501	5.0093777221581	7	1.9587453484215	1.43846071077509	4.42235119025013	4.17654377790097	4.06300285330302	7	6.48848273108899	6.37585812965438	6.64594736518707	1.4268336879477	6.15472525632395	2.52825638031609	4.15478461984415	2.23893671207178	4.26247371913477	1.75922841869071	2.55431931341864	5.26822153911685	2.58973766660205	4.71483157164705	2.93826659271956	24.6302323979489	-2.2150466138474	0.53375096711131	2.16894746458914	10.8271494312413	2.73153967101002	9.17140243728336	1.77703506239544	4.55973140399741	4.01071707193369	2.37070060750027	-3.03929459459226	5.08071981067777	6.23806209869848	-0.0377460286318541	7.0496967539473	6.11985675335543	4.69744281186746	3.68078657385804	8.48846723608579	2.59191243618387	2.49117555951454	97	0	2
6	4.3998717945555	6.894234874975	3.44518319336244	2.15702049892163	1.68623202647088	1	4.88439152821169	2.93232019190986	4.16613618287757	3.10359964797759	6.96389627960564	6.59766016752387	5.47434840241984	4.80224711429032	6.95381785391342	4.15639890116382	3.05438818303801	7	4.71773635312844	2.45591898511926	3.07963781398427	2.13098054589859	4.78602586624974	7.40740602221827	21.7080208927473	1.14345385562612	-0.724995600529591	1.50146278035575	5.47717665596231	-0.398342820621399	5.02413096282184	0.554368984599964	4.77208921043575	2.11312581883566	6.67665109539267	-1.61770961042618	1.21376091456213	3.47968301014468	-5.28810460835569	3.32677137979269	3.7488130850594	-1.86434084888692	-1.77873261178708	1.48151235526192	-0.541857945640121	1.34317601029508	88.75	0	2
7	5.36041412372393	4.10587149088492	1.37271115356733	3.27516186358931	2.49816347803641	5.90892048423493	3.05548001285342	3.07924761475062	5.07469696685812	3.08339363496309	6.98366721529427	1.79248685006261	4.33790293586607	3.31211555715801	5.67438009653474	4.47779147746323	1.34241983296766	2.72264575483446	7	3.75549892223385	5.05833496897879	4.51280821723881	6.15688130024863	4.07219224365906	4.43258424396098	3.15901706040635	5.20064058067019	6.0520770777022	8.1932168697	-1.56729171143297	5.54617876997079	5.31264381460648	9.34791255326816	5.5219695604214	12.1371304103483	0.691624016538261	8.49350758852795	8.01846628026254	3.79836987598706	5.02195149835344	1.37262776368785	6.95659597854482	2.99214687736958	5.03390912874827	2.18066306512946	8.92888704089398	76.5	0	2
8	3.18953870695629	3.85591220619865	2.46326831089783	1	2.68443322148617	5.35751204524935	7	4.97424389096836	6.83435935143218	3.45092352179733	4.35571566153391	3.1888687579796	4.14996022681209	3.45795958069745	4.95877712023594	1.91561692423378	4.7291565609445	5.54310592232475	3.83406276919075	5.57440049252627	2.80827615641507	1.07973930132666	6.26914674596088	2.22566178856274	5.20720760470202	0.895097135328487	2.7391505313448	3.03914546683082	5.93497627423495	6.3913660843559	4.30906905997425	5.04740619484419	8.01134919026866	3.54965241167711	1.60806998345572	-4.02597602624185	1.52217338299212	14.1510813531845	0.813994056105081	7.8012647864207	6.2647175418659	7.40979959825918	-1.87811420676561	6.61587325283477	3.93073402356801	3.46555974059814	110.25	0	2
9	6.57288202768103	3.15571140614558	5.6845165498032	2.00258607185651	1.75571450719763	4.6483080639556	7	5.376756481741	5.25475576445575	2.44393641498936	3.53763703877867	4.3813332493293	5.74847013913068	3.55965155451608	1.37894952958639	7	4.92917044994724	3.45980314916583	5.05660393458689	6.98848040712983	6.54380215040507	1.29161977585484	6.96756333687296	3.34316340062356	22.9950182688838	-0.980089555063156	3.27519738670808	2.4584873193619	5.48798431457593	5.91334499364965	9.66316275125481	4.16850047212429	6.84370142334831	3.15405959666198	5.23410591104366	-3.59772545387319	4.77915867376424	14.1532860274295	-2.3878519917965	3.81952914086961	7.80992627591834	5.75257460228882	11.0553010956493	6.26131158704043	3.83889534180777	1.15732404789728	102	0	2
10	5.38264002119913	4.21089631383911	2.11760392909765	3.50181084561798	2.9311244761752	4.79573129668845	1.12289099351171	5.75744437236386	2.71112811700773	3.70193355790202	4.20066487109229	2.68668668045021	5.2868749633253	2.95056262479788	3.36512042402898	1	3.67504263851922	7	3.69639608592829	4.08421595141865	5.36430960225844	6.7392269650901	3.65511351477675	2.4139314588495	5.82194400569973	2.2146526300784	6.63293181114214	3.73195633761512	6.9777810608428	-2.25404899909036	5.64023938509768	-0.19183236423715	8.1231784128609	2.08062519113385	5.38684249294547	3.06190766002834	1.25001206948617	2.3180959907107	7.51690616965261	8.86992201306352	-2.48515984572075	-3.96216191610297	0.662187663217745	4.89478029568079	6.53990988614707	2.88867003950265	83.75	0	2
11	1.82937575794909	3.16774750514831	2.54573796635946	3.67086477762541	2.01675515797417	4.32178875391192	5.94128008025172	3.36946443502695	2.90956010797557	7	2.6162318160794	6.81713728867477	1.56647204197242	2.11728425183417	2.70710436259054	2.71968893551632	2.73082959816963	2.26496321860645	2.54873221115792	4.85008987487005	3.79544741098508	1	1.10021041625792	3.96890659945821	-0.558539599864324	6.98817378918466	9.89467304620463	8.10921895532172	8.69459072693712	5.81014116396682	6.21135938448107	8.7681036742491	1.44278934471173	1.05425442093873	2.92741876706743	-3.93445097481744	6.01082367393976	4.15431769216234	1.15594039529027	3.96633092060436	2.8462560762294	-1.61956786751681	0.577674385906142	4.85222879625308	4.60498542078655	1.87851454147502	78.5	0	2
12	5.42367195543077	3.68517066991528	2.90307319015465	1.50872690626426	3.68368652970415	1.99045345601718	4.33541167246476	5.50165105035351	7	5.64288721357376	7	6.77117894065359	2.54868543220503	6.62304900171319	3.12261786357464	1.04869538884109	3.53754791205532	1.367516231506	1	2.2001283708288	2.21413085013331	6.22621658549426	2.31541437758912	4.94502563882749	1.8642172116205	11.2717548375794	8.1437024735764	3.90056325832671	8.39726414003444	8.15046225692919	7.64246961869302	8.14776976229353	1.05617847640318	3.67863732805348	10.8569268446449	-3.43459830037883	3.77095900681893	7.93895799637623	5.1139464956992	2.36162890701267	7.62759240987607	3.49278833824778	-2.25061792101054	1.69293179080773	1.00220414873575	1.21888269161476	99.25	0	2
13	3.50871384596368	2.51375108966179	2.29468737882583	4.94589740880482	1.85785622404504	1.36274839846498	7	2.1355036474923	1	6.10107818236413	4.78290783150752	4.62538390600004	1	3.17215282215127	3.75169453033403	4.34724934680839	4.69422163662467	4.21752616592589	1	1.34056057227804	4.54234257643622	2.41191682397088	3.13884397601583	3.08080525977712	2.59125621989469	11.3278408750967	6.17832680728496	8.49380056468864	5.80100422787437	-4.00192933792041	6.40655594618927	6.94257969211245	7.48250699075994	1.33647947233521	8.9198168919989	2.96302066661658	3.09077575891757	1.92034574696973	0.502997325302205	4.34953341828562	2.34409008418417	-0.204614926195469	7.67694520771116	5.83640222092335	1.54926995934277	7.69066350995895	82	0	2
14	6.5498850409008	3.57668811791794	4.84181582518235	3.63623785420695	1.75436884319482	2.93822684336319	5.20134267750705	5.35526691893259	5.75720127758546	2.9695021503694	5.94476946690904	4.74412658457783	2.09297223904113	1.68550205231285	7	6.91106970507993	6.88551956037379	3.02599653332963	3.06506558565648	1.6051674729674	6.91959196590924	2.59731390955382	4.82593253226321	2.95746742970074	19.6230478749295	-1.52607905187986	0.606457417937024	2.66104332528064	9.08475235083237	-0.412829846757119	9.20435818080156	7.3420936208245	3.93254374963008	5.78413940926365	9.08274818884356	2.53921058408032	4.86540137061127	5.68871499578063	-4.18256715679633	6.59043213301727	6.08682814176573	4.11011994817926	-0.144330367686543	1.55293361746625	10.0774301583365	4.00846643414513	98.75	0	2
15	2.27422635353319	1	1.72884093770862	6.2795763519061	2.00301307672266	6.69267373332147	1.61997267683187	4.24598474175315	1.60681377995718	1.97551502364481	2.67882072077741	7	6.65753816760227	5.98939091049146	5.44562839632736	4.8883062398513	5.2793505834462	4.22318825105268	2.600001547526	3.41772001019723	4.41276212003302	1	3.46557662706101	1.83247454709592	4.32693847743571	11.2539335925705	5.54577680596231	5.88757545083056	2.0936399978657	6.5973170641401	7.45710188391014	9.07109517769975	5.33883031263178	0.897909581739977	5.732967885995	0.405266675733128	6.76644597126279	2.76522571803728	4.40831171032849	7.93966991573721	4.77830011709907	7.40671223423877	2.55750759660584	5.98329701504956	4.24374624156075	4.03864556251208	80.5	0	2
16	4.06139962098202	4.36064344271587	3.06085960414506	3.02284983183075	2.96640200715573	5.45373455735884	1	3.9499814400189	5.86302390557445	2.16895001600109	4.26675281356327	4.37701426448603	7	3.24587911587401	5.94972745985296	1.85366724034595	5.69377549492934	4.64722239357014	5.8990502922191	1.3484530381834	6.09451206816625	4.43097917996256	3.64611434759726	2.76543293080201	5.09161497288205	2.57255602532359	3.12773767236974	-0.258370928657682	8.53295555317263	0.346987469575228	9.76418118503611	-0.662234097266818	7.03367240069895	6.07312893184126	8.51012295416147	17.323714775953	2.72112014177965	14.6660183150569	3.38120381240599	5.900577738942	4.34072769748043	6.52505645664554	0.0149813600406583	5.44542563664489	-0.225874354737879	4.98402738072917	78.25	0	2
17	1.30815811126059	4.39738895686822	5.42799064718522	4.39585969351724	1.52277314264011	3.48454421943077	6.63184542013166	4.5242838707801	3.40257060704037	3.8249552878739	6.28803732663277	1	5.3523658923314	3.07709298452858	1.73287367289351	5.40458823062982	3.375816179735	2.94107769691758	3.14267391941443	1.99268584332152	1.59962199403644	6.99564458948929	5.74481580639861	-1.06150401469846	2.71013652952001	11.953617123985	7.01864558220874	5.66709168305176	6.85275370198219	-0.0961974816731323	11.0993211875953	9.76769440759218	3.30983177817771	1.34718722111434	8.80844680768586	6.95767910203883	-0.183175405208238	-0.635747627669878	0.423121043856489	4.41533822829	3.46127877972586	4.85019272716555	2.5308624510133	1.85551740177519	7.8746491195322	-2.69482905345073	99	0	2
18	4.99994335835344	5.59254970028604	1.84345537090034	2.66370153014814	3.393017428483	2.89593002263225	6.16041586897155	1.47734957343021	1.85436352144563	4.10553178031247	5.14840744072044	5.67968307476485	5.46335698440144	5.90319554332446	5.99133851550397	6.44789953583173	2.62600496560922	4.78555575199619	3.27329841983243	5.03059644439364	6.04529176850982	2.04732501054099	1.06925325339868	3.77310062038771	8.29702896631469	2.75077336819289	5.83494427714881	4.77379470545596	6.62237564748741	-0.584248497354633	8.36160537297933	10.5453016796607	4.95929290510615	3.27610725569391	6.27587332696757	-2.50385717297999	9.05448839428073	3.28989827097878	2.56808254704682	8.64324173867446	4.80915129852277	0.996153451264717	-1.74762441990788	2.92439682775364	6.76023633321556	4.82322996218504	77.75	0	2
19	6.90157752033769	4.65477637184184	4.67051352273275	2.88495465388343	1.07325223399193	3.18051359845067	6.29383810582506	4.80995947147783	5.2409681331266	5.67431894667254	6.59705977439456	4.35572721957776	3.49814657029238	1.5889319035995	7	3.60745019153952	4.62974306481013	1.05182038160423	3.57010352882279	1.94871555165744	6.5291100773099	6.5704531202505	7	8.77316200371474	20.5953593608923	0.311139347471797	-0.966207957383982	1.13654583985131	-4.43962220775645	-1.25964522269321	4.25252289290215	9.67674184720104	6.41159675032494	4.98853190109851	4.55104845294307	-2.76450459476691	9.30466213015306	8.66019299270149	6.79577930122121	7.965553030438	6.51792372162017	5.04361837837497	3.81112529809874	13.5101742272749	0.623770664919364	7.51847845233874	97.5	0	2
20	7	2.31639816779261	6.13998618942592	5.51321309905073	1.86286803925899	1	6.7732224134207	6.06870383125109	2.47623546903139	5.69303854435596	5.52894567881639	4.97047359228364	6.52184528031218	7	3.09460375339023	4.99853333746685	4.87797470524513	5.96668993062245	4.05725538142715	2.01943805188353	7	4.30311015983654	7	9.33828722557093	22.2514900209479	-2.22450971154794	2.67280649253065	0.0473070452982877	-1.67130845904145	10.4428340893039	6.1250372114472	4.52894108799799	3.75905331684813	3.17199712494168	5.25416593894757	1.77901283913553	10.5141202798643	9.13027897656457	-3.33841479562421	6.16077902073418	2.35132225407342	0.0175326518881326	1.98954112961418	8.49975721018124	9.17265047163821	5.11583175259368	98.25	0	2
21	5.73909443627295	4.85212931261933	2.10218723454845	2.7378838311893	2.95454588466615	3.12874457303595	6.67114641496463	2.89487888719097	2.32974350141572	4.83159365210424	3.01982201786603	4.1889367219552	4.673189011247	3.8641572492675	3.05452778882993	2.27163547066593	2.04621060798984	2.77392768864507	1.52120047462622	1.2710073844331	6.12126157370999	5.89346326445019	3.59254822220441	4.33440898504307	6.53881152807396	2.98979601632118	7.15275222069216	6.85390733154179	8.50134314693558	-2.77157290176669	7.39408355271648	1.82942688669674	8.40990461837581	4.75757185647823	8.12259796307242	-3.02861558282856	2.86807639552392	5.22146299377265	6.41240216646656	1.38547527752078	-1.59759928351947	1.69208451842012	0.185210263888197	4.34573747643725	0.840807437450205	4.48946756630866	95	0	2
22	5.45549428723474	1.00913858585464	1.83923099752091	4.49138580408538	3.10506562110917	5.52858040129742	4.0849730367965	4.44773935128727	3.53587904370749	3.2234980423313	1.24620037316209	1.53727765122719	5.15764410373653	4.26864346152314	4.44052276530277	5.5792567603071	3.67074661829646	3.19840466016254	5.36092699175469	1.0354006996716	6.32081347212649	4.05261871259149	2.67830316413776	0.216096898953732	1.63725065014121	12.2885000830477	7.37498899166286	4.53244710174426	9.8659823613257	4.66251059277259	-4.44170099852148	8.67725869470918	6.00611066300699	3.72821238928678	5.83777550243537	0.717716761121074	2.10259173736039	7.93875650334498	5.41065448414738	7.10184939200924	-0.54483104768128	6.94814540011466	0.803914373464986	-0.571588112441725	6.06999859118096	2.13229194896414	81.75	0	2
23	5.0540956125872	5.5885867574584	5.60866247347033	2.04878767444838	2.06942107633773	7	6.08794742144581	1.81596685880787	5.56887560942289	7	4.57362632429374	2.93971667585792	3.65902151582041	4.94151358445837	3.68188245431037	7	1.98562839775059	4.25218908463345	1.3796983471126	4.29839163837848	5.47469693396766	1.27886980581876	2.41546960423143	5.71137324914968	21.93013188273	0.412740017829825	-0.57789558849995	0.0414540060681001	9.57577482259596	2.12705948793843	-1.95888701980835	7.54176781470529	11.1528630562251	6.63807869216702	4.24293881215408	1.15514831005487	8.0380133456768	3.43094160493435	5.18929174817066	1.79387325425562	3.9709770928827	0.0794162387380693	6.17959114414237	3.05881587996774	3.75155235041683	4.6127448445418	95.5	0	2
24	4.90112829155606	6.47414181057351	5.26020339045786	6.72174647588065	2.30804068242773	1.30175473760803	6.99961563483753	6.51330088581066	2.46585479455218	5.98897891194158	5.79472863025995	4.79976230926337	4.84235808329551	3.37880221634571	6.95624113628191	5.67656166492089	6.32296913632429	4.29849045278564	1.32837438451293	1	6.62070950302128	3.72215964282922	4.57137245270139	2.07293652046239	20.565397180185	0.74352915389668	3.44405987701027	1.21032341443834	8.14387345627001	-4.14226814539759	3.27550791649508	9.64407653916324	13.429113494563	2.4998122198021	1.24461815094573	-0.121260895763052	5.43309507220056	6.91187091146864	3.7124090448486	6.7446798356733	2.98943442721436	-1.05029942269966	5.0329259050409	6.42802317711301	12.6360823498897	-3.38404292707553	110.25	0	2
25	4.1834591023389	4.47388199074698	1.28384978394207	6.60488830733045	3.92213470638368	2.24136199248987	3.84853405370002	7	6.70993675382381	5.41059767421123	6.53837081183578	3.66202363492769	4.78292140784057	7	1.89875461804133	4.05377053793255	4.58268474205718	3.44026883332197	2.41186139907364	4.11380691377097	2.63969457560519	1	6.5636266022199	7.65564894140927	6.67597241726243	6.9514997943815	5.91339776697386	4.08298995144398	5.43862814303419	5.48672373099379	5.44622892437683	4.45054962203418	9.39551482100288	9.66631949295259	2.07260940522755	-3.75067032228914	4.39897246197642	5.87943096764982	3.11389991398803	5.1531841456895	0.968851376244825	4.05227219772022	5.08837813893983	5.25260981460429	3.15490767917821	3.50086276066039	84	0	2
26	5.62210337828761	7	4.81860536844783	5.8305983724875	2.67436997280831	1.81299016119965	7	5.98802270528281	5.16448882911978	5.92755600643325	1.46642996422778	5.93975015276871	4.27129381310527	4.06787300585532	7	4.50480268048279	6.48682506085604	1.65974846909459	1	1	5.83004012787545	4.62192389080149	3.58650014392076	2.67453926196766	20.3122989096418	0.154081141892355	3.69689007788223	2.86066233851489	-1.70696511179038	7.9062816438676	8.19355829113795	4.29479039106464	4.49560256235498	2.73255546107464	2.07198321578536	-0.344405902503307	-0.577516270206137	6.40855209304163	1.93558828966887	6.45473665274675	6.13354612681944	-0.667357589526022	4.65573565333951	10.8938868354558	2.43830852361958	-3.4472203150708	94.75	0	2
27	2.32619597978211	3.03485882329984	1.87566177158575	4.16477589763307	2.4881388082938	4.82163661742795	7	1.07826974337685	3.709563437767	6.6620163351698	2.93034029046326	5.51034997341324	2.3613785248382	2.3269335717831	3.25282507503825	2.84156409614023	2.65421607895221	2.85099664423526	1.60285010455692	5.46391248551404	3.52174169350001	1.65567201418351	1	3.53342886531374	0.718516864692026	6.25858536755961	9.75427013332528	8.31198455324045	8.30575098787507	5.09175183491702	6.56850673057864	7.93041401241678	2.00714141113268	1.53312317116019	2.66929620148234	-4.17086807983486	6.79529079950229	5.24931235215846	1.1137952427477	4.52995912185705	5.86899627101511	-0.84950662305819	-1.61380453110014	2.81138735706349	4.76182293345177	2.54585405080288	85.5	0	2
28	1.46694879900548	4.25228030681908	6.64227197654483	5.57753609546855	1.21873064092234	4.71541009270519	3.06584220007381	3.11763318703275	2.21482577601853	4.23696889773114	3.77083778055022	1	4.78701323863056	3.64212407623154	1.77713405828045	4.34863810249103	3.12125195256263	3.29337834556692	3.87151565715866	3.25370842520111	6.94276403077679	7	1.48217656578997	-0.392446052805971	3.35349963717851	10.7156231151923	7.59928293740328	6.23446322387933	9.79751500769691	5.19895402097114	2.35809085878787	8.9285694714478	4.27362614890973	2.5836497721195	8.1669169094789	4.90904422835168	3.0142135351174	4.95009097461982	0.945136415858242	9.5404956299795	0.643278522878868	-1.42714682598661	-2.60814018909914	0.862833278170635	2.56908563020127	-2.39320397266024	82.25	0	2
29	4.43264090113195	4.03874202246263	1	5.84269662107715	1.0781676799021	5.99022388099219	2.53853978630128	6.16338361506211	5.882980985019	3.82467079343095	7	6.81036424702764	3.97297475228305	2.33166574651589	3.05530507143456	4.1605279492083	7	2.97394026861424	5.1201438725978	1.9999297883422	5.61698261507007	3.88449468448446	2.13443669352006	5.59510868560797	6.30169087019552	7.19391491145494	6.29584868819302	2.25252861111289	5.00673960726903	4.36642656585241	9.31290428676063	1.66159142699297	7.86676855221501	3.45609675091273	3.38232376890553	-5.90961940199055	1.98952461501625	6.91293376866283	-0.555106957667584	6.22274950808246	3.38416577348764	3.8415984933195	1.07794833956215	5.42208761063704	3.56921355207701	2.50437772795527	89	0	2
30	5.18971813388159	4.86799322912559	5.77630690554464	2.94723592991344	1.46928408613323	1.60664524934825	2.85886751237624	5.81981906867369	6.93086774939289	4.40183952832326	5.66411870013442	4.44194900818716	6.6742562233557	1.94730626244448	6.63305745766706	3.21605070969034	3.66085885512517	5.97414838162367	2.55991970101559	3.42408815863188	5.21621175734423	7	5.62704444132957	6.50465895518404	4.12044323076512	-1.01958750776046	1.64386558008416	3.30899519325764	9.62668236962109	5.33144457078583	7.47101415975228	4.95332348930732	-1.21691074816271	-1.45228384400813	5.54247275177805	0.817000698997259	2.95937293165693	5.34884045858384	3.46133108405155	7.28948209695665	6.86670793513994	9.74348900045159	0.999488393277298	1.27461589429507	10.730348577628	3.3480505293869	99.75	0	2
31	4.63191045653283	1.60754291761756	2.211447675527	3.58808576097831	1.34383382358104	4.03812062197727	7	5.4790671289553	7	4.54857256683913	5.08244322995193	3.0758439793483	1.0272975421012	3.8674614889859	6.81910041381399	4.14963539150318	2.04841451064546	5.85359139290264	1	1	6.65658360170872	6.888653412983	1.91681433801316	2.59289549929172	2.45566938945626	11.0424253485769	6.1451235746399	9.0716930622409	8.41729066649194	1.24415446222627	4.70796556769147	10.5192138647629	3.24366504160837	3.53140233894921	5.03020718975263	4.14188814683355	5.24858117315271	0.883644410075184	2.25742275077091	0.402793614785912	3.3208439724743	0.287033881079631	0.432763801144724	6.23649685111033	-1.07264978022342	-0.0961735223951291	102.5	0	2
32	6.05229212261955	5.77432918193809	7	1.1915550181315	1.18597772205337	5.77560516852347	7	4.72515446677888	3.51595244532804	7	5.68398503342206	5.56736584812329	7	3.79533599527409	6.47124271428929	1.07739574868492	4.97780633760395	5.85851413521996	4.55398305586743	6.23304339979246	5.82895335666193	6.77803190466774	6.59082400627095	1.87208260683459	25.0762127928366	-0.566668971483887	1.39556481568646	1.70530685295488	7.26177280039125	-2.0899964199186	4.82981031001605	7.20944331043655	8.14856568657193	-1.28270226548509	2.94482391633823	8.49643160673629	2.93088428684886	2.26456258515333	5.34213290269407	5.12022011362103	-3.2641622769345	4.52564456014255	10.4153817910968	5.01149515049463	2.72081172509131	0.22468785476339	96.25	0	2
33	5.9308422224947	4.94265022282138	1.63011848107065	1.55860965645595	2.23684797615019	6.1755103851427	1.70460861333441	2.49203193636068	2.86945631077614	6.87971313568254	6.00284973748382	1.53621036969682	4.11958276225701	6.64739968749537	3.48838438136593	4.85178231145167	2.69668924759622	2.90278398685401	5.19464770363599	1.93173718441983	5.86941200641816	3.50017732562706	6.65996143308234	3.13929600368605	3.43952411113729	2.93428571393966	4.44888088810265	4.82888022154851	-3.73352664772613	10.9994878359854	4.96840168969871	3.79645814208614	5.32737283233194	-0.298582656679243	3.12871185570144	-1.22145909836043	4.76715838598259	4.02266750430469	6.75093464656029	5.00068794180757	5.44198517538813	4.8425339479852	0.738688959143498	6.40913567094479	1.61924895530856	4.95527680220631	95	0	2
34	5.87144735284754	7	5.91146825287062	5.14368797391451	2.79647837438379	3.28799000911534	1.77638172061308	5.4480799641151	7	6.00401428945808	7	2.47320951198787	2.85478885274483	2.79322095288204	5.07462402923998	6.66688816235379	4.10845716430741	1	4.73732890693512	1	6.87967556561929	2.00484143164938	3.98503152480649	2.22947622437163	20.3085766377099	-0.414832293839093	1.3254876365585	5.53311580794898	1.39323272292043	4.7788214047923	11.4929715920268	11.4744807858933	11.0070169460648	3.74768671687182	1.68016161863791	-0.0834931576115945	7.66353240866148	5.84682287941337	0.300413077925267	5.33981103391019	6.52234626131878	9.47913875532059	2.40852244973119	6.35610315886671	7.56415124934236	3.1877049574199	81.75	0	2
35	4.05489315286829	4.5918623807899	5.74595659252522	2.7598827227655	1.38285035719327	2.87594523514674	4.71953039526928	6.21168218846386	7	5.04053815633468	4.74379997288406	5.70339005996399	5.7725034931222	2.38457288564419	2.48705815020907	3.62980564707801	4.18921502968938	4.6196255005434	1.32753326969485	2.27930763957137	5.36782264361497	6.5052574086411	3.13720094336464	6.11835973063464	3.26045316114998	-0.988685253992563	2.17329931537519	1.34166082154169	7.29333747754621	1.44236561561272	9.2004619476562	5.18617711910924	2.78530223747504	5.95285937051626	5.64289230923679	1.07910047373091	-0.668385748857832	0.336142315416396	4.66130549384199	7.93863894672913	6.94343059951222	10.1100740255487	0.726578412755147	1.65189737887237	1.94478344338573	2.55724144063824	91.5	0	2
36	6.2897156019315	6.62350188147325	3.14433815697125	2.39208661538729	2.37188420680202	6.33689414457839	6.77556085535233	6.98615732751984	4.33450151069116	3.87608760542975	2.57721948080356	6.13125737619046	5.89220564356378	3.64763411800419	3.70851911904295	3.30858139728673	4.12802370619322	3.19723801335987	4.06080393934166	1.27826069052131	4.67913175667316	1	3.86089687787717	5.35370415526786	7.70105703396768	2.20900560237627	5.92336202252319	3.82052662898347	8.01419083806313	1.85600690602372	5.30324734457773	9.4027953798347	8.58434775435029	0.0610101508725762	1.4792733689967	-0.946102115020309	9.93598063665345	3.75180152765531	10.1782885143544	10.7111496477031	-0.235163759973742	0.313008725549046	9.45382967571014	6.38201892261085	-0.505392491772161	3.74857933189407	93.25	0	2
37	2.66066484181771	1	1.53145191321006	7	1.78789008705823	1.66446885335974	2.24520546588455	3.99763028687717	1.38826724697883	5.6560894825138	3.02249236623273	4.52622587989649	6.39876505168618	4.95848290604099	5.14637094801408	1	3.77939022498697	3.41762838305444	3.46822638372738	3.68005308783221	4.91258726436511	1.89427647635288	3.52480801545246	1.50029211282763	4.67337262808311	12.0208859351853	5.4356220491613	6.66680869041039	2.92997605090439	4.08058389782566	6.83349279970749	7.34767473169257	5.75651236027427	7.35784270160803	5.04909935112709	0.362472288844001	4.49754973271603	3.75578319662432	6.48157389467304	2.21934104101111	7.05922865267477	2.95228822241113	0.402730564068032	5.72728914879758	0.823610886002821	3.99871795706674	79	0	2
38	1.34502066772178	5.23366465798591	3.88096824743781	1.91209973820117	1.8072564269393	6.73669223148515	2.57411443612153	1.47663501861356	5.41587911374714	7	5.43592479933801	4.60275003110912	1	7	1	3.12458587128001	2.26892504411141	3.52268400663089	3.42537944305563	6.46803976143068	7	3.79977337643002	6.35140588138255	0.820067056071778	-2.74697299372405	12.8510749801085	6.63992737901124	3.96270901724453	8.56599950326982	-0.486996579652812	7.6489280085096	6.23114861394647	5.69092417179017	-1.1912141388058	5.31281183143493	-0.352204677178013	8.62145110310264	-1.60464450599264	1.81201831076055	6.21198186664089	5.55532042043878	1.48221420319365	4.65892487570372	2.77941376800551	0.000517560587106725	2.3164661388805	87.75	0	2
39	2.4659782000904	5.71640688533932	4.77832343942821	1.28775656593697	4.71570081957849	4.15023318405957	3.77938654923984	4.43747277578893	5.4357474905883	3.41262874923996	2.04826508748275	5.80610015044522	4.89556201286725	1.70588602966927	6.42576888347484	1.48944470986157	7	2.2708640075452	5.24266838408946	1	4.28959470046742	5.80184752512897	5.89081962212472	-2.1869348077435	-0.894387449095356	10.3163128593898	7.73576137025287	10.4734591722247	11.2056297893065	4.944950481078	6.29051891351085	-1.61519645334136	3.17689062572348	0.267908260221679	3.85561327723734	-2.46582192522048	1.50647367140373	-0.408894826111443	2.32591976652366	-0.757771358295902	1.28140946579204	5.03732635153215	-2.37919621353366	-3.42665089882199	1.62976315616951	-1.59525820572878	69.5	0	2
40	1	4.23731397917063	7	5.82045696790282	3.04095621380827	3.29865686983227	5.32761316327244	4.16218672133154	3.2769091303597	6.6443473194222	5.15404099167622	7	5.70784316979365	2.42160438637456	2.28183821057262	4.56835727992535	6.90351436602618	7	2.98800754218047	2.68061937942975	1.29344010384352	6.47997560650042	6.87273246396362	-1.07972537624418	3.4885638853423	12.6025974662667	8.30663063207454	6.06063607604907	6.72182391783436	3.57962592161567	6.65264661083213	6.27102002041639	5.94891482054094	8.77808698839849	4.88049164737946	8.51324269586757	0.308804701136855	7.19009137311732	7.6426584895654	3.22161392786113	0.843966463766924	-1.45431493587607	0.368286514295684	4.51638481000697	4.48694228787067	-3.10498668273965	80.25	0	2
41	7	2.92904097941453	1	1	2.6071665824316	2.64742931495759	1.73424076460117	4.03725590659555	7	6.67500901892884	5.17755269465083	5.32730915326468	2.62503232032802	3.48182544669659	2.10467442846312	2.87664206718102	2.74311171708153	4.4576562269385	4.03679358300933	3.11171822075261	3.59514914825897	3.99074516100168	7	2.011778360636	2.49621212338145	3.96528525930101	2.46329312973934	4.43819207898863	2.70118321015488	0.849126411387827	9.73958290561357	5.7897220667264	8.70096841820311	8.26210782377868	6.46999211736414	1.62225446162218	7.72151360405404	5.41111772329072	-0.0217086021057937	6.35184885003612	1.6892948536352	1.615109839657	0.255443227089908	4.70356407841964	3.1852242432889	-3.64812206050272	70	0	2
42	5.78102568628864	3.1824846781085	4.97421888471256	4.99526527944347	1	1.50169731694749	1.76079683326103	5.90775151186304	2.50961748586215	4.65481476486677	5.58536458191348	5.43613764051416	2.80213912864435	4.4473145515892	6.98676893769198	2.87194245516038	5.7980628615726	7	5.36943654028679	1.9875475658853	5.79592162806319	1.62590625844491	5.23385760007119	2.32317036282647	19.6809350742735	-0.669223249437631	-0.412157937269847	2.18227756348389	8.14012644711328	-0.621560232389874	8.90172516771317	6.69488910365268	0.684679361318815	-0.173956793016767	8.24437992360431	7.21967794909693	4.13121660834874	5.42616644681032	-3.81623802723445	5.73111978486977	6.75157356510824	0.130445565596149	0.195068877750382	2.20875752850798	10.6189919103642	5.43726860815314	87.75	0	2
43	4.71246653669989	3.5216194417352	2.21598418614084	2.71401944920687	1.82910864147388	1.15521314139215	2.12654493995475	6.99460795830803	6.41867348524003	5.47166746261174	6.14402901561489	1.26567361653111	1.97487678059469	3.24110173858001	3.59816618122884	3.64528409692002	3.66937155769414	6.33001634507717	4.81420820055831	3.73213899599845	5.83362102055743	1	3.13856365745005	2.95662690817508	6.23742060620782	2.50777457158382	6.29888143627778	4.10581135788245	6.88531883386699	-3.25383599702807	9.96441134459835	-0.192869310268718	4.18116522154308	2.85278012559514	4.70300461297074	2.89795791962229	5.10492928364262	15.2205360774511	-1.86442975624087	8.78273828037915	-2.29786760778079	-4.08837183596738	1.32751319754091	5.20958281906443	3.02950499286318	2.5124063915057	90.5	0	2
44	2.59918081878615	3.48844606502401	1	4.71814751400654	2.47623414178469	4.86282725488663	3.05091307403212	1.64236294115508	5.98421447164189	6.05830106593371	6.49740210756971	6.56824201425826	5.91657838004244	6.54371329116192	4.77905489167402	7	1.56079880399575	3.90435931205346	6.01306406785473	2.99097098196283	6.40464840170189	6.0581380541271	7	1.39850994717366	2.09979012021981	11.0517579882461	7.38357092125595	6.79422231193259	3.09911492097436	-3.77530946927231	8.9520077132227	0.736314895922594	7.02731893683415	-2.85932032253261	5.5438086126004	-2.37843736421272	1.96778079793347	4.15408789417672	1.12138519309894	5.17008525387666	5.09376640339216	-3.56436686278753	12.623772454882	0.989618970044037	3.11251359586013	5.07309775014899	82.25	0	2
45	4.39321111281974	6.89088699696327	7	6.14276820626155	3.56990488111568	1.85069686622556	2.65563678871313	2.76712712024366	5.22714353331958	6.89825842437445	5.68040852209099	3.42128235747475	4.67642322353336	7	2.00622061955629	5.75257879047915	5.74858286871337	1.20907206005019	2.54472573250492	2.13249511571779	6.76267780497443	3.14675940105871	4.22850575293812	3.29392768564141	21.0933317723519	-0.63880844225616	1.06322779833998	4.83240633515803	7.7260064227076	-1.05886755609456	6.17293366584097	3.6021985519672	6.96354675813827	8.23609897945492	0.334583268197263	2.0817016939544	7.80492927553032	4.14387987345681	2.48320490320031	5.2386730073734	-0.81954593560724	1.18577853796889	5.56862624939964	0.828486809188701	-0.108685024927902	3.6385266111449	78	0	2
46	5.61443951624261	6.50684134871467	6.77350549430191	5.22944963497904	1.3626269638946	1.18045967992293	1.56392230094826	6.61257664058831	6.17876955133836	7	6.98965222114528	5.1383299255341	1.96549233524563	3.25391558792195	3.99017482604122	6.52686400293419	3.07718793615389	2.43768447259693	1.88314863001203	1.0639433031471	6.88333471584598	2.72410652162923	1.01851008480165	0.955821315958751	20.1759715889409	0.947398883542227	1.6405918692484	5.31178701338089	3.07545468322908	5.41634009682616	11.7005353656349	11.7436683655905	10.9150159212437	4.93464362843212	1.68433530226541	5.85988805869572	7.88476520123651	5.56808319366848	0.575495282232565	5.93750536294697	-0.975862200162535	9.28123519160311	1.40192155098706	0.685707845520419	4.80905225753653	1.33793384524189	91.75	0	2
47	5.79264342715189	5.89413642453427	2.2860358606768	1	2.97296717996049	1.22781831434599	5.15617761904279	4.39890390825562	6.22841712730595	6.04611761770756	3.29735429084108	3.56684113182383	5.81280350328666	7	7	5.5615094122788	4.972615362836	1	1.84400660300788	1.3672204191814	6.49161959620542	7	6.57288398191266	3.77677114402589	4.05049284270644	4.05579710737472	6.6336076418202	5.78946216249274	9.35636480790293	0.0559180697165511	9.4238253442641	6.95381378055014	6.97624489185888	1.93750358209696	3.56580981521692	2.86082624706804	10.1753203729638	7.10681027876225	5.97889752281785	3.23671589857732	0.845819600638264	0.247398989331329	2.8599335400155	4.62331455115891	0.788149200960398	3.85625386539005	83.5	0	2
48	5.48892917403989	1.04682268538945	3.30165579531291	5.89437798788765	3.79690517076453	5.53307480700479	2.13546749273796	7	3.67125181376109	5.94872673415969	6.00449804154264	4.48345845670411	1.37663987027077	3.14840234788321	1	2.59304322179542	1.08818293609526	1.2026308642244	1.28348715068272	2.51487230828946	3.12076432924996	3.97960711819805	5.38912834298686	1.12572251463489	3.43270678708913	10.783086136776	5.10644027283591	6.70902407635219	7.7986304002668	5.42667519364799	11.4706200613431	4.73136531949723	9.36500040028002	5.33588300822681	3.36746752023078	1.06876475892936	5.53588525367827	11.1494212198947	5.72499440265699	-1.19710449435863	8.85829503242822	2.00615803467444	4.86563679736994	3.68633346761333	0.0366417265564689	3.06306427729451	80.25	0	2
49	5.56668062777822	1.38129927882494	2.44590787383586	6.13114358558179	3.86395916820152	4.95863216033125	1.80938393812618	7	3.28008588907221	4.79188862573354	4.67731701435324	1.33642453093255	1.11878756533046	3.16846972101679	1.43982546586106	6.48054771483555	2.5415455821341	1	3.21931154862817	2.16870625667566	5.99733860778036	1.42467620848093	4.79124774491387	-0.0509765889835386	3.26298437618912	11.0568715004809	4.77925887148381	5.98074862837383	7.90617957954461	5.86778462350203	9.58007111937704	4.51352360008508	8.81608381192771	5.15120727809582	2.27561413187617	1.31249999991066	7.28880383939381	11.2937883534752	5.70058667855806	8.30783070279773	9.15456358482176	2.95358289093355	8.3457194423548	3.88666099358475	5.70240581401265	0.278163780547703	94	0	2
50	4.8499035520426	5.91385160598895	2.4751396442918	1.47062383149088	2.21604288287187	5.08067979579054	6.07861434162394	3.14556563625792	1.30914567069963	4.05159785770414	3.46199215403915	5.61326943799134	5.39080095028003	5.19913465741159	6.31372690189735	6.30079454452731	3.86143344264759	2.07852597020216	3.56685681301735	4.64218075634946	5.77825691687436	1.46053017487778	1	2.28336424598113	7.90011645018088	2.42755025443281	6.82868949687761	5.24913199297381	11.3907193150623	-2.14733143467559	8.63551002177529	11.2880199455318	5.47388321233481	3.3160174412913	4.95777532494313	-1.08406987623258	9.02569653652122	3.39028214727257	3.50715246316312	8.59907507016329	5.64969265561572	1.33821194073308	7.27980579409944	10.1293821843343	5.98416745376413	2.01916216530901	84.75	0	2
51	3.58439759132276	3.93944813845931	1	6.86833331659432	2.23244172149804	4.01035142696376	1.25920641990221	6.80377284211817	6.79436871382603	5.49633924943626	5.67973587689157	4.04031568504982	5.12364648306006	1.20923124033739	6.28918718176851	2.32237392823062	5.62186830030442	1.99303793898	3.18333159764829	1	2.97014052068168	3.9210056364161	5.58887823620988	6.90585116481307	6.65678179375841	6.06995597919885	6.22603340535564	4.30634111943927	5.14286775205231	5.37528244294913	9.8331699227548	4.46729160830846	8.97042324999508	6.12721262521369	1.67397423634276	-3.68152060919941	4.56175659811489	4.80667425530798	0.437090187684087	4.3380620808404	-0.363911693682854	-2.42006857906867	4.44929359154425	4.35958204238908	4.53705525380743	3.20296270866368	80.5	0	2
52	6.0772168102305	1.322041883101	1.87413432769437	2.17440350542232	4.28028580540736	7	3.41727429633098	2.07069099593926	4.26397215154666	6.25707042832664	5.24800768850612	6.9889825930429	5.98322489869228	6.3744303921198	3.45083575288431	6.40829134558957	2.49980472932636	3.16045511408044	1.43870821520565	3.96358614961449	6.23545354824773	2.94064009206659	7	1.00198695623357	3.70306723210881	2.91476730129258	1.97453035853	2.55282394054977	2.80749808393991	-3.37086390012457	8.77643188852142	0.251911077061963	7.71780327021681	7.9853362482188	10.7269317076998	15.8001093573683	3.40724845865425	3.91448112236937	-2.60068359319026	5.06000135400696	5.09759018809398	8.6126299103814	4.12994625748075	1.43965832255154	6.7001871350846	0.0603176242267744	89.25	0	2
53	5.7327132461903	7	3.41231355343861	1	1.44482042446347	1.66814822624362	1.19004286026141	3.18216773998799	5.56159359310364	4.44678449180651	1.77092376296697	5.56045646036797	6.17225710591497	2.7741462361731	4.10893380806814	3.91539670278457	5.49320335659428	2.90267901654067	5.28492979685885	1.93554713085145	6.51739791281178	2.22300256871598	6.00157671597939	7.152099121413	22.0541961722121	1.47526963434419	-1.88521599162161	0.701956156607045	2.47890563607859	4.01234238894981	7.74665964843682	6.92553357191969	10.0495137060301	2.58982393399393	4.24987999958854	1.60344926231072	1.92204235104484	8.99105721988726	-5.73526429785078	2.96581635448615	5.96564138354607	5.21841900904289	-0.955651649131187	2.59611924639253	2.13773677390589	6.34471220652614	78	0	2
54	6.5563643956338	1.91891833417683	5.47391286332625	1	1.47339853772939	5.38403008399916	7	4.59721744830879	5.65186226926617	3.20153348435671	5.27325282316708	3.97488410793428	5.51513812369621	1.70716831474311	1.6711657197928	7	4.98742862121706	3.60260351888017	1	5.90587296015009	1.81644048034911	1.9906099792278	7	3.76429193231741	22.9156610175245	-0.989803390395276	2.91798843247926	2.71224872118161	5.66022201772269	4.39039760451177	11.0166974436083	-0.0731943533773288	-2.69345987626398	5.50783741799871	6.07359801090579	1.55762915763027	4.7579133842504	14.4002222031084	-1.38798310387581	3.84170348708643	7.12587548698447	-2.15535229429186	8.28742049249603	6.72305068768551	0.710050486192471	3.41513759756122	89.75	0	2
55	1.65734997756837	6.0540702049497	4.69578425727924	4.54908342954111	1.36406790322043	2.449783662125	7	3.26198412355943	6.86498240958935	3.62160614350525	6.18247499550364	1.65500137208605	7	4.40376017349479	2.4056793193423	5.21690482610446	1.85059212497774	6.47638978657811	3.38306016690409	5.58358152044849	5.29309529258619	4.7412144322105	6.10217602981295	0.8345868189606	-0.359718261102301	15.1173822871882	6.64910543229531	3.27656549982047	7.0377276180826	4.72015615962842	-5.36926944571736	4.64653485740539	4.22654252287314	0.0751029724601925	8.79775582263025	9.59250987289218	4.41583620607694	8.74844673520918	6.26702298015158	11.8543777452593	9.4170951178174	3.36501877773471	-0.963379377484444	0.0103962006622049	12.1297134859686	2.80255811078745	82.5	0	2
56	4.74137135475592	6.34019280233017	3.58709228977671	3.35687841948439	3.42910723810463	4.20174843312265	6.61910278382739	3.00175857534834	2.23338050373861	5.76648566501094	4.81116755308932	1.61915290436134	1	3.97818466745034	4.28140473481794	4.74363180593927	4.21052339811172	2.78648555845567	4.2410720850101	3.30159652305153	6.48071320897995	4.72198873762958	1	0.974000538459792	3.18309764011774	1.59681846414036	2.86671997757577	4.43643094076696	9.53603859272406	2.37790037438083	11.9438803581933	8.52787394452585	4.77269393732673	5.82877804338882	7.6823130620157	-2.80362238334215	-3.14970086667848	5.97751362431972	-0.627562521881801	5.38385376732371	10.7487332372877	2.10997422432157	-2.27839205855423	4.66186608063679	-2.22649044675781	0.71507327590663	61.25	0	2
57	4.5459100565039	4.64536615158399	1.35641946300799	2.49677558440943	2.66333585291135	5.78494051159797	1.83087873666386	3.32136011080844	5.17177836139089	3.60577742399227	7	2.37416751036494	3.95191462776735	2.10922062628791	5.25685446678585	1.97877647004206	1.064652685804	2.53598906211202	7	1.48337295696088	5.45205133336479	4.01645885413092	5.83448218852078	4.43791341407504	3.86756051607532	3.4099308560563	5.56006406767323	5.76832902832287	-2.85462601479387	-0.887814286484865	7.83083968706429	11.3239092832696	9.89490564615773	3.69203655348666	12.1307075919907	0.745159069852308	-0.947895793562147	4.96506836448432	-1.50215285314363	10.9124569321926	-0.318563038611081	4.44648702437116	-0.484401661040175	6.18045307529503	2.81734643349903	0.998597855254521	88	0	2
58	7	1.2094288719453	1.16433649840482	5.6287037739604	1.43926575556788	6.98059230408913	5.74425404001534	7	4.3974607871514	7	1.3527542433527	4.73230682308872	4.48176125939406	6.46502832878829	5.06369005822412	6.63975831637956	6.18880400601309	5.3016522874952	1.29397467583382	1	4.29411093252479	6.68142945476922	1.30944479847483	1.95604923655386	3.73563946408543	-0.385305235365827	1.87650689608788	3.01734837072422	13.3232459650119	3.08057348581976	8.44714155699362	10.3112806209356	6.6992514183953	9.55064037238613	5.73322338028653	0.716037570947578	5.06653020673382	6.04508853347181	-3.16916773145163	9.50493295593862	5.12364387392302	4.07932090092286	9.37113360498232	3.24252602466857	13.1800619723331	0.0705085301749036	73.75	0	2
59	5.4135361086372	5.2575739025859	6.59814219133981	1.29320984787158	1.92960754931034	3.82484080848452	5.09840898023333	4.30248039648441	6.66984242834669	7	5.42728365421244	7	4.1229632106259	2.12341927093206	2.29237708444009	5.11756038431762	2.64502924594016	7	1.0690141652854	1.86327120057623	5.14245131295866	6.11797488784799	5.20625799071438	3.28052274967705	22.8117421154167	-1.15490644783676	0.990193731494584	1.76404234840474	10.6560121664984	2.01077939187049	8.69873987713563	8.9310666169029	2.65792862424341	2.60656798996987	2.45784281804561	10.9213221903752	4.35958054461521	5.65735787775695	5.561611756991	5.62894039868417	5.24598184745723	5.10098039676283	-0.173821435474344	8.87619450033856	0.940788393807691	2.6359308566488	88.5	0	2
60	1.37531815431732	7	3.34854022255041	1.88699440793077	1.56608129063947	4.60388796129111	2.86793319326349	6.32257745074093	5.42672783927583	4.50016251759931	5.79205921138089	3.88112587566348	5.68443818428372	4.98098553878371	4.50491766710415	2.50810038669659	1	1.58133011101817	5.7104182608099	5.7907144984489	7	5.85749169163807	3.32123837712708	3.91620694741048	-1.27514793086918	12.6168935246571	7.42242387773905	9.31712646515568	11.3853826866759	-3.33712097821638	6.36675119858053	12.3722413377428	5.87769441131442	4.41340359785822	7.19101079884346	-0.348676502210352	2.66016086647824	3.32821594625815	1.17225726186122	6.08986000539231	9.45424829936613	-4.44791173068514	-1.73208078723809	1.90082080400617	2.86268541957129	0.471019321726313	99.25	0	2
61	5.02189804686121	5.62520332843116	1.86677784358809	4.28183722085298	1.69840104752143	1	2.9965862376657	1.969223443809	6.49821579551109	2.97599264724579	6.51649640906349	4.37791840796679	1	4.06846760687602	2.50654662845415	7	5.39752289611227	2.57112257594393	1.48254592463803	2.65473445589545	3.71867426845474	1.82002681341058	5.47658297171295	1.91553136624413	7.67454368835098	16.8095149470939	7.50847884653868	7.95444698336487	4.39131765260988	-1.83510778290822	11.5026912092782	7.48802305861758	8.12986506537841	6.29393780774592	5.91537057510709	1.27112598894604	9.90123497341379	4.23039504013154	-1.62835870857906	7.42290914384172	5.91882516130247	1.19536915022406	-2.69805425390494	-1.01094281990697	-0.447753302789573	4.03364359895439	83	0	2
62	4.40142133457102	4.83052683808424	3.13222004707186	5.29154898152248	4.01356514328905	3.96299784558656	1.75857603191393	1.95241739216519	7	4.92949124575415	7	7	1.27409281448974	2.11227368573359	3.7487239355122	3.87671418757664	4.85368443603962	2.76489531863218	4.32048646088708	1	5.34584403438094	4.38494898656791	6.59524735199461	5.82439611373911	7.50222120160876	7.57688299093068	6.70408950760561	4.17189019690146	10.01525495645	4.83021947552364	8.8985055568101	3.63787544452357	3.46795493380995	1.91064018093047	5.46083055911904	-2.57889828841909	4.57461609788013	6.32865509885444	-0.748157315891166	6.78844056998396	11.6886248160133	-2.64406337821949	5.30320266731762	7.09015287709481	8.04901415536104	3.12427553751735	82.75	0	2
63	4.36779626988608	2.74436460653839	1	1	2.78501096221382	7	4.59969452154991	5.52150016371288	5.8919672186632	6.54559007012503	7	5.9555402556956	5.87910916789531	6.13467672373639	4.33494951851809	4.07008605750318	3.72583805231051	1.41287492466289	5.43094048105343	2.2525235687302	6.86639520240685	3.09778982673372	7	2.50004386835627	1.99125986625049	2.31676628098333	1.29112116292994	2.72004783933931	8.80384908797275	-4.00886968970406	5.78684264120479	5.51929576141938	4.68757632673207	1.13538396128601	5.67271610306022	4.02006461583928	5.83531084435567	5.12657079919446	7.52451188193121	5.84596143596941	5.95614256845891	-4.00774166635079	-1.2952925589296	6.58782243575896	1.17088913917119	0.801999369666238	82.5	0	2
64	3.97186562119283	6.01796133680509	3.41633218364238	1.66054711553886	2.29031502390132	6.96887433093413	4.3110140299301	6.80207491462149	2.52149200700371	3.20539695656321	2.4361088374288	5.86794226813518	5.4198745967292	6.49178194663589	1.27081857296429	2.13986940716379	2.93913384555859	2.87827674948819	4.98261851967401	1	5.40656888945928	4.01054161405413	3.64575011762199	1.6266672082493	4.04854134805437	0.938739265955619	1.84494227924698	1.60905922590434	4.79392013349084	-1.26076664061395	5.28250838540889	2.87662841611617	5.37420294280084	4.78672060249683	1.93797192181024	1.24716520112464	4.69629243545819	2.18382558196645	-1.69140020804744	6.55450127318176	12.5550229136323	9.04382427202278	9.36622730451387	1.98650116401062	12.4053841827464	3.29666879851509	74.25	0	2
65	1.31204355999381	5.02912791113843	5.00034408236406	1	1.41279632559225	6.8246815069833	4.99768765115247	1	6.24999147043659	7	2.84078935478895	6.74811923023576	1.21616778504063	3.69239874619339	1.19430480385281	1.51388132612851	3.52668161792655	2.86183703060181	1.02288263817574	5.80795329072724	6.80956620470569	2.91280574891668	6.57768061860923	0.29090873917818	-2.83281269018841	12.6208358774107	6.40953098827808	4.32595474527618	9.15110559613393	-5.50932085093308	7.8421443290356	5.76794352241512	10.7654925198242	6.63783017985605	4.93981798068463	-0.96065461312061	8.39553095892668	7.73983307110762	1.98875499923802	5.41452555680623	6.90450713593957	8.06130794611028	4.92860626742284	8.43376640765242	7.85516572777539	3.00466839550323	94	0	2
66	5.88254419106294	4.94025295046632	1.07973953234432	2.00793615971433	3.01641371844064	6.38195006950216	1.52896628697309	2.89680408052555	2.64599160717023	3.26540855208295	6.89589670334565	1	4.24693947389327	7	4.8370049050277	3.87120979081223	5.32887403311183	3.65217076314166	4.43123268649595	3.21868511568366	5.41967660874733	5.74827446875964	5.40007806504762	3.27539487181496	3.61193645557118	1.97116406554841	4.30392053291865	5.77770560954298	-2.22721628898544	-3.00439598910437	3.59804814502194	4.69296092555712	4.08177434220174	4.81415864301963	2.69851159190585	-1.16860251666107	4.65333461776919	4.27870254732291	6.94399526947345	5.99258329597433	9.242864593194	11.3023218001879	1.41949305052503	6.1380383565342	2.52516886397559	0.0374724177291624	86.75	0	2
67	6.22609751217871	5.83379590753162	3.45760638190612	1	1.78046325836801	1	2.6996302538248	3.90134900996431	3.76735361770625	3.99457900215838	2.56297511125052	3.54623834234202	6.76490996066486	2.91854473938806	5.08909667910182	3.41338038036516	5.63550838840264	4.65383682505197	5.07588627807817	2.39555764471046	4.74163589477127	3.21165358833669	5.15147927968793	7.02635981399116	21.7521803869827	2.04005436136334	-1.37702278521578	1.32496381509499	2.63864021089441	-0.634262679138854	7.82991320830049	3.4243030009551	9.78153401461611	1.76084256607563	5.15990935808115	-3.09356336402096	1.45247964819811	9.2242522039991	3.08952421923399	3.8820653933843	5.99065324581133	7.05958786315059	0.642018327369847	2.93100775217169	1.76032331749616	4.27687802592221	85.5	0	2
68	1.59845048331331	2.90168599429454	2.7998286163793	5.55124301096897	3.63553896238452	6.17244584009841	1.27632351432322	3.61527218876624	3.87505237527541	4.92682792345612	2.83088488362572	7	4.59282638302684	4.36974419560131	3.85314158850365	4.33891143477917	7	2.2343870910333	3.58280522601639	1.74365304121436	5.33291955298832	3.53308885993635	2.97678704853899	0.897755763377721	3.431429696109	13.1637611384267	2.46983174349378	7.42760199241433	5.21748227232461	0.558477456937623	8.69580962479884	10.3114834748646	10.428645212321	4.58391312529507	5.054786519288	1.35332874353485	8.53173765930564	-0.833790905656056	6.54397589205726	6.30776379238894	4.44389833706974	-1.18427911535574	-0.453878097714217	6.66999730348893	3.54993898588226	2.99936301358441	73.25	0	2
69	6.86824553858801	6.456057291841	7	1.54532543250951	1.10828863064145	3.50743915026558	2.73850906171931	4.71163963922304	1	1.68010464709633	2.08614590767093	7	3.95478992058168	4.25348130746721	3.42376726483232	1.9501523862911	2.81569224204589	6.97102430249398	1.09657022367508	4.71630931608047	6.74494519657096	1.48980081190085	1	3.13785619231328	26.5286910403638	-1.58607979443369	1.3801547669628	1.4334444901957	4.40451305761055	3.2254821785341	9.81155559567143	2.88826800015153	5.55761561466907	1.63818060393475	5.16875599411287	-3.11907721429886	8.97016035679085	3.14116012448524	5.00961511248873	5.10021503573968	-3.9353742108716	1.77252951964636	4.46229368025687	4.3983570560873	2.55809234504246	1.11837545544058	83	0	2
70	5.35787159254803	2.77960299971446	2.86680341213504	1.01408964077644	2.89576679941188	1	3.97490685966141	6.5115322679864	5.89882057070107	6.50382514199824	6.03193619991322	7	4.90858530539655	6.63934779205645	7	4.15078862443389	3.7830643647256	6.06655378577909	1.34576217972429	1	3.22355165125528	6.26445585900085	1.47900322215581	3.83692707528006	1.09344859324871	11.5251737682992	7.68614433914506	5.22770916964949	7.43673451389212	2.13341627714612	5.54756793937627	10.260965518019	4.86974109045938	6.24973543734897	10.5899455571701	-2.86211079676977	4.33611580149023	9.50457950202207	6.48697090892475	8.49672928490505	7.97743481779477	3.97724028941553	-2.05904858448537	0.627099211488405	0.465447197886545	2.78682603711516	80.75	0	2
71	6.01030422800538	3.36591411946459	1.0286203599095	1	2.07654592262791	4.11811921109305	4.32992553272002	5.0143826297564	5.45146529684756	6.80091166089681	7	1.69162557325894	6.13143274796623	5.1414069019967	6.30658879814995	4.85004330485818	3.86824647316881	2.16655582735859	5.29251852194247	1.56922432528092	6.39795231585152	3.08462873269857	7	1.98721348841028	1.11161518466512	2.60934235119914	1.79556425054778	4.55495942035805	9.58871023687744	-3.43399740118838	-4.77386777121429	8.31127328255445	3.17679143308451	1.05979105982304	6.19698217360157	3.41091036511873	5.53043767703475	5.00590296118193	8.44256490479609	-0.661463648399158	7.63576670720362	0.876789780350676	-0.552965685691224	6.85221400445147	0.924430719085818	2.22582983628704	77.5	0	2
72	2.13831006142507	3.78001875378418	2.57427897202342	5.20578127321836	2.2593180090676	3.97651303610006	1.09806524657188	3.67740723364656	5.43961180868704	1.25548794418977	1.04468899369931	5.94595463905933	2.55242338580766	6.27308593133256	1	7	1.61266327684382	6.83380894613812	1.82420921383738	2.11610094834368	1.44148239554108	1.34871335088106	4.302395940049	-1.91655115749527	2.14641911818303	13.7698356885153	4.21116397263389	9.57436864421966	-3.60839990563492	-1.21908396930334	10.6510344413518	3.39865419362144	7.52080281686188	8.4887510758083	4.9711734243248	8.35389185265205	2.66209660293692	8.70943781334815	6.9509765888679	2.41331312962797	4.43989978647521	7.2921075621694	7.18734388803321	3.94416792264573	0.258263497338541	4.22449339776948	71.25	0	2
73	4.9791173791376	2.65443195368089	4.80540221078828	3.10304997025559	3.84950423594419	2.70980545236536	2.37298841159696	2.44074519749475	4.71800972687239	5.56308710651887	3.58952541842966	4.07887747881594	6.9136574565822	5.22373016676009	5.36107525734951	6.01137155008215	2.19069594015846	3.59071974971819	4.30561813999242	2.35345148487907	5.99470233555163	2.34843977902468	4.17924095303296	3.805288589699	5.87667812805534	2.51642055608363	1.39231391697879	5.83917320038691	10.8076722941679	11.0139821216388	9.64618940050421	-0.873381789877971	6.77332255740602	6.96927247280658	2.58062181997676	10.4303979947153	7.26477027319058	8.14898731457471	0.808629134477199	3.19128467184287	5.89451907383898	4.72539649223294	3.53104615526787	3.86712646070494	1.665463206912	-1.58715403511495	74	0	2
74	4.23567629743577	1.39988680928469	3.29719183009906	5.96993546935704	3.75870986505383	5.66126658284413	1.34942562128589	6.94828050084414	5.30012230676368	2.78995334746427	5.94983552765481	4.42658701798631	2.44926697514577	4.90722786801312	1.31877415120435	5.12097662148173	2.46724095526057	5.79556737173553	4.15015352355814	5.98914486912817	4.11704547707506	7	2.80265518884056	1.64071465752239	4.59125805299053	11.7342443848738	5.11892243877752	6.35080252978641	5.83241760966298	7.27954959972585	8.29686362732457	9.89277447199169	8.98266334758332	3.6666873669253	-0.209796668990528	2.58633894070149	8.44327516677505	3.67537017673084	7.06567595377769	9.55859783707993	7.98191999101552	5.00539593793868	-1.07496075570402	6.41122980501504	0.587430255196435	3.38308734047942	78.75	0	2
75	7	3.56531211086731	5.3420119198366	1	1.82225875699664	1	1.74935034898018	2.09198072484896	7	7	5.04439623242405	6.36956716990906	1.97690694418618	2.54922489524357	6.27633445535987	5.00333602510174	2.25806265472892	6.38719998029278	2.30700633551054	4.14290681417978	1	7	3.10506966374328	5.35089611992591	23.2095033770163	-0.593807700849505	1.29705459353401	1.31007170481005	5.34053504917149	5.17369329798804	5.43612346030768	4.92414163356069	4.60004867515784	3.31879065559092	8.16545294365997	4.77644746070594	2.35256334930585	-2.3696800489193	4.46048585596758	4.26946372952352	2.21542641545377	3.60013227820283	7.00760428245449	4.12119493122483	2.61357319588347	0.953624770699489	79.5	0	2
76	7	3.04825646961591	5.75272523226572	3.86267519843293	1	2.78383485647461	4.80114555433868	4.5688505689995	4.69929832172533	7	6.66229225688433	6.37669815391709	7	1.77651412379438	1.10332896236999	6.59950089447578	7	4.46325404758519	3.44344291330045	3.27185474122888	5.23069158472148	5.38127478017548	1.21931537182116	8.95341990293866	21.1118581013782	-2.72725238675951	1.07021146431332	1.39857760133017	3.68533070873105	8.1902338052328	6.13445063651774	5.34669611541231	5.50178788206483	8.36562998292715	9.84632151120709	1.61657555748474	9.25787579543549	1.13913400355423	6.87399248552386	7.07799446591965	4.03281479765917	-1.04004078717952	-0.403293348311468	3.49617128421254	0.759797444695918	1.00975484594955	68.25	0	2
77	6.01778634408482	4.39459046932139	5.3803785048946	2.63414131565235	2.65196714732951	2.57257739202686	6.44305495154627	5.80009808432731	4.96198932096127	3.92823495949368	5.69656862461952	4.82299313201734	6.61295029350391	6.13398692507459	4.09111333874709	3.40213509986545	1.7431199021819	1.63435124527039	7	1	6.04817179215108	1.6349562261686	5.03559660344761	8.81056964854626	22.5400709293437	-0.0632697350643133	-1.82263264486436	1.87323477972192	7.53157192457223	-0.728670509542301	5.43846204472064	2.23473319186514	11.3452109609836	4.81176674769407	1.19694820722821	1.35551260077464	11.5256992134226	7.73426451000617	-1.01019715807675	6.23229526635101	2.99578242170427	1.09870882598346	4.46867452959869	6.91882097763689	2.80103623163925	3.71951390395253	81	0	2
78	5.25939760961859	3.52120469250007	3.55438084302946	1.17482790162305	3.34151776706618	1.74959452217431	1	6.06499132125258	7	6.18234647157457	6.96874295860285	7	3.11625682381974	6.0067304349883	7	1	6.01055549366383	6.42677510009987	1	1	2.26934526434971	6.11848194827008	2.56341786853963	5.6913826615268	1.7424401349625	10.8494262036583	7.01876991813693	4.16678145278403	7.73612133813522	2.59968192315146	5.07058567937935	9.04622780238624	0.681579371916895	2.11844700868114	6.07550708594474	-2.02091295422121	10.3346773023913	9.41227207616196	6.83420153932877	2.53121140719371	6.15375594222156	4.75857389558738	-1.86615937574004	1.46510609981188	0.768262816377656	3.6049242064849	83.75	0	2
79	7	1.58350924826887	1.47373796778158	5.0977135340055	1.54358766451202	7	2.53537094424758	4.23751300159057	5.08883813673702	3.80070442269446	6.77654188896398	3.26055280416946	4.30398713516803	5.82842714422077	4.85446002796078	5.31602448148907	6.89472430645303	1	2.16370680495876	1.21135111984242	4.85675820255546	1.88347129895104	6.83128604634059	1.78782455253155	4.08905430866171	1.05277210997364	2.83020652788391	3.00634343424955	12.8661622176702	3.62170635987304	7.3449750227632	0.932819467923959	1.0383189738013	2.14466748384245	9.81451092463474	16.018496046404	8.6350426684978	10.0193815830584	-2.18117262983127	7.79240053253775	3.88862837629383	-0.396501890667714	2.31263468310513	5.51585679026609	12.5258369815029	4.48929722935201	69.5	0	2
80	2.44210020381069	2.04038265787986	5.82494199796222	3.75702955112273	2.74623816838645	6.21557192206633	5.78925370712902	4.92547277023467	1.67433886112083	3.85167786487982	1.01720849100225	1	7	1.26159620372938	6.96735945685152	5.94386771021591	1.98626651504323	6.59333778768185	3.55251658126578	1.5346077673025	6.2967512153175	1.33774739137275	5.08363396398744	-0.776229968948215	2.07831529547119	12.3698729853284	8.06227574980595	5.05571713609964	5.60338318780773	-3.3662417040805	5.60436864590477	0.0333800185358189	3.26736531566047	5.12617421459068	7.12805975136488	-0.835876244400899	3.91686973091506	12.4281658821462	6.10257811235896	9.93923592511383	4.72372435702635	3.20160403516341	7.1695780378727	5.67296888371473	5.92287978080495	2.4841634760189	82.25	0	2
81	5.36915848373067	5.879361401978	3.64325142557943	4.28123426294902	3.51343233240415	2.15501199283595	6.57247240637524	7	4.56422802934477	6.0357246469686	7	4.76910576250725	1.15500063667028	2.84452065667225	3.79271999741199	5.67188894901949	2.70505630284756	5.42025445224705	3.10687337460389	2.58631469474658	4.79197592842693	3.52861054623434	3.79562069143383	2.21103471840507	4.82799086181166	2.09642587388107	3.18585153190236	4.37120522168662	12.2061732710586	-0.322832372808259	8.19843182400123	7.87383139944117	7.98610597590654	3.1123616322288	5.35549426066404	16.6881106087976	8.77421511157564	10.0773419645595	6.63041580727519	6.01718603644507	5.38506695564076	1.50892790776977	-1.39590540752429	-3.26405151060774	2.52710530069216	2.79747435481729	78	0	2
82	6.43402658241299	4.46814971047383	6.81185413791009	1.34092019773316	1	5.47688853168574	4.57717006661866	5.21909460058719	1.34879703575106	5.53033418636172	1.9520481776599	5.62035007871348	1.92144713961105	4.83476709665973	6.18823052746163	5.58779077517483	2.16672288291592	4.1051540957199	1.27323775792597	4.03969099420266	6.8659956778579	3.72476983282863	3.37265219046125	2.5243183719123	25.7114707763329	-1.89591994342533	1.15354771234225	2.42377549045325	1.86498682006159	5.00944551697598	8.70005508889503	4.08371471360373	7.13258111650432	3.31555244329267	10.0180961888014	-0.608737503010373	5.64243871205229	9.44975200571301	5.1416153415184	8.02549239327177	1.26863447326205	6.31813882878471	2.16236385432839	4.24367469617236	6.54942537718538	3.93170895545718	82.75	0	2
83	3.90241866590087	3.5954569370346	4.37937705606468	1.46197299081788	2.61170585150041	5.56392239879521	2.28544345772027	1.12277683676267	4.76370211915942	6.65864700242147	4.51734767708381	6.41226743319674	2.02275778950531	6.73611837631239	2.15056284623096	4.25722746359551	3.54740988917674	4.59790122340984	1	2.63149328432539	6.89103787016092	3.50608670908085	3.75525257423444	2.74335131338341	6.1401227396944	0.476116075637647	0.11929630150239	4.91317166393617	1.58345842968109	-1.37494159786187	-2.85389892551855	3.89870198763221	8.80796073828403	-0.391488868113549	1.73145411408841	-4.36738624224994	1.2311009509363	4.46561234874484	-0.327631905344966	5.64151864455312	7.34588789249734	0.353833811246748	8.60299512775591	2.34216382595951	1.58063890378304	4.70633778791557	71.5	0	2
84	5.5570328747865	2.45554217873916	1.61717835252619	5.54930416466366	3.49667169640924	7	1.24587046247774	4.55789581519589	4.70382394799275	3.2715645277877	3.47497968655379	3.27520765814843	5.59885962062671	6.30049206672907	1.49690548805832	5.39590144942273	5.21855630849806	3.77947922024374	3.66308645576896	2.17693143181609	6.29040540497881	1	7	1.75429600759947	6.19311196367801	10.9517279390489	8.47377405668167	8.94303311482665	4.94445592561889	2.26560589907172	9.77199218572363	6.53848604542933	7.38811754726859	7.56048331424842	9.04039998666631	8.73095278176512	8.4153580310903	6.16670213120889	-0.461258556062026	6.89107109975855	3.04125970470417	4.12949771057871	6.58679867562665	3.86903197318864	-0.0683426599817137	0.759868752756785	80.25	0	2
85	1.70238820215753	1.98923975121508	2.3453480802953	5.33379896883685	2.28442066391651	7	3.33426841351067	6.39305259007542	2.35270863191068	4.75911007474775	3.648534546774	7	5.41861345681011	4.33798655541427	4.14039438261707	5.19662570491966	6.7879259484405	5.96277237655249	4.60939444976611	2.29031932289832	5.53134613049203	3.76926992212816	3.87081800421611	1.34886412872215	2.39085431038138	13.4139111502937	3.22428435619699	7.68156041960795	8.00644476122279	0.610524696925305	-4.39831595146299	10.233315873201	9.3914663042886	4.59746106232706	5.21531838140475	2.48655088750345	-0.718646852646031	0.00550475480701701	6.44222204547867	4.88913175960267	3.7114865897778	-1.94525225382835	-0.215434333658006	-0.0734405078156994	2.69324443499588	3.80736983103358	68	0	2
86	7	5.0400268419504	2.85137397776532	4.52434866774463	1.90870633073792	6.81199911353969	1	5.95731903616959	3.97267194864835	4.21924598448262	1	5.88361151914982	3.13514921025053	6.58442160280157	4.2480151416912	4.63410060926035	6.56402203613829	1	3.15480206022761	1	7	6.65488229878959	3.22816657666477	1.29911500053839	2.03141080101751	-1.68605393004547	4.26636876010364	2.17924131979253	-2.92340133142208	8.32824623261445	7.38286130000075	5.87786031804303	7.04936268501233	10.0610808830043	9.23183223552798	2.91862262876683	12.0180071601096	9.2826371936848	5.03078812566287	2.98182844833417	6.26827348788414	-0.908364793738939	6.83871453850035	6.63507294076586	5.78680411993161	4.43508925166486	71.75	0	2
87	4.51060096296214	5.2925705848926	1.98216893114696	3.31604626759603	2.53128860452397	4.2351742851642	6.51298999827354	1.5777573624228	6.88210273722701	4.56873672360713	5.7916128769452	2.38924453848015	4.90917207818282	6.1260027355859	3.06372320988746	4.71737892319568	3.68667145179992	3.84637998272955	2.2831467456836	5.20258739103928	4.96269139998348	2.81135015784943	3.36591283330949	2.99878310696615	7.68541526523513	3.57366447901194	6.06633564459958	3.87503001768004	10.9221651560453	-1.85491846843932	6.57781997558808	11.2682817267626	6.41841755612937	1.92047934040135	6.13664310806986	1.60005332979361	8.50957314260975	2.89935449185113	3.20654691877906	9.48405381836482	-1.60888410245256	-0.392631049505344	6.74194792497664	9.39401712133306	-0.569147435967887	4.92660151603398	75.5	0	2
88	4.19435317014739	5.47649314090942	2.78659641092912	2.44313509237136	3.46277035491745	5.50691576891045	1.21961409978575	6.70241364840737	5.35087094928067	7	5.60130990807101	5.23731871066035	6.75754323931071	4.65292375157658	4.16210343266231	5.73837765574056	4.37923324860252	1	7	6.4391053766822	4.93796789523589	5.34855139047799	1.63248960569936	2.96294166229325	5.7132405993485	1.33296134940306	2.06411835474707	3.84729696150589	6.35970822086768	1.05524090557179	6.91890754969845	11.0739411051477	4.36684031537943	5.94282956034346	-0.377883831510513	3.17053729449725	1.79519297406961	6.68966204250935	9.30847421323624	8.72293854827505	4.44062848981701	6.72241144162375	8.14829464002141	6.00859956159261	0.772964229560074	2.25210539739485	87.25	0	2
89	5.41752538358117	5.68348625720707	3.41956272540265	1	3.54665949272339	1.14460452841464	6.04525887770893	5.96296932273454	4.25236879694174	7	1.686162638903	6.97651726446221	5.70111699317718	2.293022347706	3.10503709232651	5.0551013588951	4.43351310699538	7	1	4.84867670415469	4.9466344847368	4.92265603367895	5.39987893078656	3.27448463972349	5.04856153502522	3.25311379727207	7.55411125831711	5.85123417169295	9.09406491263616	3.57889658326192	8.21013334858857	-4.90595360719015	3.53605203485878	4.13832681134949	6.62129268650441	1.01083063412726	6.03460916107976	5.10690092094446	0.100987652613179	8.06615682151125	3.78654439108765	0.90206567238629	4.32279590076263	-0.932506084707262	-0.954608538299009	7.4549019188384	86	0	2
90	1.73565992819119	2.42941560486125	1.01150591425493	3.34769495159291	3.36386680668253	5.48195951960304	1	2.93022411407803	5.24768350096374	7	5.69120783621186	5.46881503105862	6.96331253600412	1	3.47744038699722	7	5.2902781380825	5.61835700040183	4.79973998248204	1	1.57808446590465	4.12979734782376	1	-0.492671761495097	2.72925805338291	14.5856299294293	4.20067394973435	10.0648865403304	3.19010381951072	14.1493655632149	1.86355040463515	4.21738558390562	6.7752640208045	5.30224863726412	5.8533481144355	3.21687570538718	4.20648322302588	5.82801798104568	5.42031984495771	3.06214282091646	3.19888055548195	7.37461763806874	0.578668256482397	5.24208748054818	3.10419570237272	2.46206206436708	67.75	0	2
91	3.11150356964886	3.97020811147086	3.96618430267639	1	4.40163632717083	2.00153698146556	4.46706623572139	1.55565711858878	6.12426048825015	4.68612648598134	1.08167357878583	3.11473048669902	2.8665846610273	6.83613804974056	3.84228821865835	4.00320270445168	2.92764983980797	3.17481390138128	2.88314232807983	3.9381197010451	5.40522815640085	2.21801337075994	7	-3.03541419310002	0.865016717882061	8.89206800360714	8.77094387024276	10.6831285339115	5.39612510357282	-0.428484826150662	6.52630616404051	0.182601207801561	5.09123434960624	3.8398990745091	13.4668353033599	6.32558997571267	1.48100619687383	2.03369763782585	7.71290133250589	2.60518919235835	0.4025625491402	2.28856966585809	8.98115129469113	4.59076628667114	11.2106040897426	5.27545454889593	53.5	0	2
92	4.15982692275328	4.21799485097995	4.38610722366676	2.4886240870052	1.4817792457001	2.06277074315836	6.59575086036199	6.9294222190035	5.11379357776045	4.49306001322462	6.34016826214688	3.16222319151001	1.21674055588804	5.59329248345157	3.03643543968697	6.37289488313822	4.64653157762452	2.26504220840717	4.90381968339915	1.21014029099746	7	5.34133890317354	3.50456996355448	8.49905472673342	21.4403693258487	-0.061033969366482	-1.0331195660644	1.23024971772221	4.67748912026045	-1.65126184883534	10.7621958246816	4.50037979219088	6.80940935014689	2.99799210960262	0.0448790743693117	-2.57138026769124	2.10776508009426	15.5636104126588	-2.87858716883633	5.58618444931105	-0.855644589875335	5.82596465424576	0.969547314258941	5.6516832117666	4.25892519449283	5.28478713850007	81.25	0	2
93	1.86918657586852	5.35401829514847	4.20482059532999	1.72939244743802	5.38148114775626	3.44665750981175	1	1.86528006095392	5.02570660066852	5.39469608398125	5.67839239778339	5.84987033693941	1.71452321355985	3.32781737069835	1.68886952763035	2.64994435620765	2.84436407012044	4.94760347182415	5.63339386687421	1	6.59575862956562	3.36828663828517	2.07103897097032	-4.71005356733668	-1.20132547661425	10.0836042628025	8.27059768009498	12.4080234302907	12.1890267141941	-3.80449267222176	5.75827305849434	-2.56630983931775	10.1121645103154	2.4126358368361	8.56910405388687	-1.75001804748903	2.82803761048776	2.21158185741	6.75256460780227	1.389481086044	-2.61782592984888	0.186107892238285	5.11923035877542	3.22536942721925	11.6840412138404	-1.3881326203059	79	0	2
94	3.40240975973186	3.0888796624164	5.08999418225197	2.78060289150025	2.60043306287047	6.58599329463114	2.94305500418605	1.99852011188114	5.53292603022746	6.42691172999553	7	6.02564298184952	3.26083630795993	6.88559346672956	1.26131773077885	4.94118015270515	4.99594704973097	3.8513356293046	3.57774891388293	2.63335949431112	6.24461418270006	2.91429738672168	3.44545599604193	3.32639454837724	6.56928160087409	-0.47509222596042	-0.808222947110787	4.91343471518249	7.15135818084511	-1.07687185377893	5.46233756090329	5.57253995643142	8.49000400242448	0.96699435800666	3.75270355792983	-4.48546771390825	4.65616672239928	6.99045492832416	-1.00184996812252	4.93584980046348	8.10818181479432	0.554022209039807	8.51966208032782	-0.801377250866841	1.23260652603456	2.96589363268326	68.75	0	2
95	4.91626519403635	5.197286628551	4.95066869071252	1	2.53334117508326	1	6.3741706806586	4.64852503121164	4.26372077683902	7	5.0483952721181	4.25263698014447	4.53340262813102	2.76955252996381	3.72666577142644	5.10390748573328	6.94426622221809	2.39862816695418	1	3.14433782323571	5.11338009709319	3.13522025946431	6.23459805490489	2.75112953560269	4.73306844813423	2.75417397599679	7.27686649451997	5.52012283028133	9.02516122519977	-4.64942954774216	9.62621100883383	-4.91265799500133	2.33905870418438	2.31653894749973	5.37087201999095	1.47881068435125	7.35432473884415	3.6276952428089	-0.280432859747489	10.6039859605306	1.95419953249452	0.750078960692432	1.36616900517321	-1.38666105236785	1.85562646712706	7.73179101611782	86.5	0	2
96	2.19044210981795	3.73013705843049	2.44997851330782	5.84337096158747	3.39815716772337	5.5124984134049	1	6.68172985095051	5.9672900144608	2.06103611184526	6.43270822373379	1	2.09769865276325	5.67801279322495	6.2326773335526	6.25380472011638	2.39401433003078	6.87096660229454	2.37030394400541	2.68060847687254	4.02350398188445	2.18847860854061	5.32163191381827	-1.25481710944454	3.18907142611234	13.0810723723286	5.21043900367556	9.38115918255231	5.08776841069042	-0.667758519865671	9.99795919814901	4.73556238212964	6.5439936093931	7.81155003910039	3.50135474795957	7.55985374260056	3.5074408816447	6.73639472887519	-6.24283346784416	2.27160867783821	4.2764282052611	4.62899556895223	-1.11062020547795	5.52154197046593	0.212717341649092	4.92232824514868	68.25	0	2
97	7	4.71239040656116	3.16210067025486	5.31189428020829	1.30009706421811	5.71945036395384	1.1880899036294	5.43621521529608	3.41818331038132	3.42790155908768	1	7	3.51663705719307	6.68858529061306	1.32483515546428	4.88791659751515	7	1.35266358772896	1.9244526678436	1.43368591323375	6.97436237190528	7	3.18463412820133	1.88562506241906	2.41644556015272	-0.946035736998102	4.09031034041157	1.56838261664701	3.34664129035396	2.57079678122588	10.1593186633158	2.20126860258941	5.82734350054553	9.92806527966876	9.03324242461343	2.82353917058719	5.24433847999773	8.52492373914965	5.12287268427782	2.93496304460851	10.3341164444654	-0.905905737880507	3.76102100861464	7.47596559764229	-1.60936911565763	5.79720115666064	66	0	2
98	6.62662105767137	3.1314295347114	1	4.04527027760117	3.40335646581276	1.87248138404396	3.38707575883027	5.29672283385718	1.28452191931791	5.77727514266222	6.96373566631794	5.11148765545137	4.8494500594074	1.21628953877689	4.16593466628155	2.91822775354031	6.24868692859376	3.08415043268013	4.58478144238738	6.96058918327814	2.8322126838723	7	7	2.96155794387793	5.95836472779517	11.9012838095087	9.53934010544068	8.61881212506691	8.10365293470099	-3.49329702781254	6.95049880195891	-3.6757561403235	9.31849194542666	4.692081512095	4.04011084628851	2.99453040245015	3.60399964352328	5.84448356461	-0.80674347300793	10.0911603639676	0.00330989759883957	4.04674879420169	6.68769692097491	4.73493597893767	0.461413911921413	2.26070768469942	49.75	0	2
99	3.06994232884724	2.37591352538979	1.07597361576176	4.20731894164386	3.21211064301167	5.27411196766079	4.04464006104744	1.64424588621134	6.3661658270786	4.81215799785747	6.87452721959923	6.74505396906392	5.63048767933362	1.87734029781891	4.27483812697193	7	1	2.07852181303862	2.00452936532071	2.96715237869821	6.34167290471428	2.10048676182287	7	0.609628681280933	1.15603958363613	11.0477847529865	8.32342133037441	7.08521743054973	3.07716762176204	-1.98921197131506	5.01684839869356	1.85784507238628	4.29812081469045	-2.44983921658175	6.28571283178765	17.4195978675351	2.284957087134	4.21131527304032	1.54543954335931	6.00237581968113	5.64163228759578	-4.03920979612207	11.6071764242619	1.99178706785759	-2.33458224265612	4.63892357604889	66.5	0	2
100	7	3.10362783778118	6.45526896538127	1.01585344249079	2.37788878520032	5.21658727161648	6.95255834104349	4.69385685590477	7	2.81709299448036	4.6092263203104	6.35048819090871	6.89813692288358	3.09929382360485	3.07778111226724	5.02105899012561	3.26283760526562	3.11038479566264	1.63774072487916	3.44801540562116	1.72391654815616	1	4.72586402669185	3.65551394748424	22.7012728954953	-0.675336904131373	3.6096117866679	3.42137149554141	5.24194237044962	4.13142228287143	10.6681410493428	0.274459250636706	-2.77406584867067	4.41617892525374	5.7403730190024	1.08827434416956	5.05007734125488	15.1875619466732	-2.38451269422547	6.38561379708154	12.8472889839571	6.58828434004405	8.32705363073773	6.81408226018747	4.51848131469021	2.09162200959673	75.25	0	2
101	6.57163093297538	4.18941860281688	4.18602794575596	1.40911893271666	2.93626308815539	1	1.5223965231022	4.06041655824237	7	4.18647375415144	3.5499069764487	4.56091820393572	6.49963126952119	3.18124326313508	3.55654008769139	6.34043572597611	5.59587088206992	5.22487446410567	2.41703138685686	1	7	2.95850460686499	6.36537091010739	0.972064654487159	11.0476564164708	-1.34531393798967	-2.9939663838693	1.08226737668203	6.30076139724715	4.5226367390946	8.09282808223164	6.32006621089908	3.36309271914601	5.57490707122403	3.93861158792619	1.39560006918516	0.814763668477408	6.37590049508639	-6.19248552940933	5.34170403736962	6.73767776870771	4.5150891131329	0.517048333538615	1.99577353078634	3.17409793089315	4.12345002209518	108	1	2
102	5.86997289253198	4.98960236058615	5.39649670153736	2.96723767531059	2.30062791172451	7	1.42080313537253	5.63780795388977	6.51930420845049	2.07942694203046	4.74583315322147	6.10612642568226	4.55432633460782	5.03804874359584	6.65988825507986	5.05762001961059	6.06492845813532	5.04686227465792	2.59114702295235	1.28906161767328	2.46644264452363	5.882852306493	3.17167241280072	-1.08241528605593	7.36875691920874	2.16541192151316	3.20721405828974	2.36193390665995	3.65873963334962	10.0648470966427	6.43131304241972	5.7036071371848	9.2697142015681	2.19819513427869	5.11164843427424	4.38859034451443	0.196586058813543	-1.97027038372244	3.48269760237434	7.56991420647266	2.69054741390895	-0.158346036228402	9.31266860394893	2.90925601199813	3.66846847989746	1.34618616312057	103.75	1	2
103	6.8867527869811	1.59511329366181	4.28395167940188	1	2.31651743860232	5.32382921828332	1.60049928554409	1.53226280947863	5.88435973503123	5.0619619769741	5.98129091096566	6.85645800128856	6.85188170934612	5.66600802182491	3.83832593257939	3.79712453154425	6.26100930474409	2.37671784816611	2.64203023455442	2.44496590733177	6.95672039040868	2.96535017470899	4.86395950054777	-2.23754048999647	7.54227584324165	1.7341423998931	6.90268479155541	3.04239052108644	10.2089146684502	-2.24737188770581	9.81779503672027	0.847182817481095	5.7720628510505	14.8993824337036	6.48942893640695	-0.535333169260549	7.34184642536303	3.65883942085469	0.677676731600919	2.68148146758783	5.93702601592256	4.07108663533996	3.43656316664541	2.88796849069742	4.21843853716928	-0.592476522310867	103.5	1	2
104	4.56051192559727	5.79295489143515	6.44273373307883	1.77135185895477	4.29774041594769	1.01781366478639	5.47170597174173	3.26377270494974	5.74464263119608	5.10691595439826	4.79362119221431	1.20172535499993	6.97465238466785	4.77059096238934	3.0448496458516	3.9250636026743	2.17895144192231	1.4377486443583	6.62424935665732	1	1.40996950478903	4.75989860240317	6.33979839307779	0.852040883762232	3.30420321074806	1.03130273046241	2.11197187672107	1.55156070685287	5.9470664703248	4.16653762295616	-4.76391865384169	3.83301004232144	4.78014651328119	7.2920731411842	9.62634955209774	9.61892978435225	3.23890593186309	1.16526925891757	0.683873694597254	10.649139609415	5.51220137343684	7.42107248342553	0.944669778805708	0.541635102296379	-0.23129862257744	-0.185967408802573	90.25	1	2
105	4.5774168048177	6.10727446230971	5.69227407334224	2.48388753714746	3.15223063984593	1	4.59524322880311	6.24925139117815	5.86418743400422	4.28158297720741	6.56246721311787	6.73102875832676	4.00106039524783	1	2.31624412119417	5.62913727963879	6.21919624222166	1.8624311196317	6.1828472648305	1	5.9672637065271	4.81494644549694	4.16363207066279	0.503830827470429	2.63167228641227	1.43090848088557	3.04892491651601	2.66281675924359	5.06586356054291	5.28668054852314	-4.5481367008442	3.0184634038568	4.04870134106599	7.36391714608179	6.74872990337046	11.1170638354063	3.671247200673	0.696624979560738	7.01605655628239	7.54933504102267	5.45646297573323	8.40377899218914	0.0566062957767787	10.6906329328487	0.734977128402206	2.66686364130917	98	1	2
106	6.11434440002036	3.59403788040259	4.75139755297268	3.34928384921392	5.45760725916717	4.62963247302234	4.94815692099505	3.9715261440941	7	1.48453086970294	7	4.11319027176855	5.95677942776074	3.87478399464112	7	2.30232554931411	5.81605754867121	3.95175853144404	5.45021165398721	2.35600653527303	6.25977162557946	4.13705788688835	3.71376476061471	0.976354138192481	6.04388409501258	-3.79249913747653	4.6730396599659	-9.02015505082982	8.8538309572715	3.77539171000023	6.57563582741162	-0.665973984102782	7.85367314413989	7.05443873481155	9.12003148544137	1.48868872235377	6.14143658411121	9.09609640110534	3.0778710348899	7.45336902478865	4.62878449235488	9.12307930556892	2.5497350884671	5.61915004411815	8.106877588637	7.78663207212849	97.75	1	2
107	4.23413436097062	3.22448062809015	1.91716488038959	1	6.88003098073281	1.62419631379422	3.88764550241787	4.44603325810739	5.79007005934688	2.32925927379509	7	4.50302502464882	5.45658180809766	6.59558422354558	7	3.143253843397	4.96902700675852	1.84225450805526	1.84522557251723	2.24763669811407	7	4.99989903095241	7	0.313400441166858	12.4356436313863	2.7556929579198	10.0835445117065	-0.887058554238707	7.19273269179667	3.21428002104513	13.1115679109632	4.18358606095455	7.26390735200691	4.61807240893104	4.99771441560549	-2.6599479844584	8.85068698844157	0.190563115486093	5.31292906584578	7.72637793136151	7.12668793196318	0.580985465406952	3.804139407448	8.32636963177102	2.81434685832011	6.24768020433313	93.5	1	2
108	6.85026528224906	3.04531580978449	3.98712568489385	4.92140962651246	3.89417674090074	5.55187685676427	1.17179027761791	7	5.54481929712626	5.49706819152679	4.65530268260502	4.97506771854035	7	5.00245752011122	3.36725942895528	6.30006484343915	5.55695507110134	2.0313937405539	2.4830691527465	2.78360977570013	5.26150223195351	1	2.10826704863839	3.50850857011582	6.34584868341843	-3.7240827906206	5.11789003306571	-8.33835849925799	3.55663619178845	-2.15211041933961	7.8409579764193	5.10691926664881	11.1161812561827	5.86080250854867	2.70934612161698	-0.156950282505964	2.75187663902355	6.27359954702974	2.96272877622172	4.40377923654606	4.19007899702649	6.66798851977055	7.10475293050465	7.26979198042129	1.02212264719764	2.20735890330215	100.25	1	2
109	6.86089627079649	3.30600477405308	5.12576202047646	1.56373778875874	3.70828215144811	4.45271903096241	5.57184519645942	1.96421207810471	3.68200870027131	6.77977761748576	7	5.76068013255294	5.08752796576395	4.79148225363489	4.77536067585163	1	4.18669532082138	3.41645212917171	2.59735169559607	6.26693790269615	3.0420603157069	1.6947040490336	1.54302446386702	0.259635415697715	12.2310840634463	-0.258583936101485	-3.37712554348213	1.42895298013172	7.07709855165612	2.94796996064987	10.4104814540137	5.89973826075941	0.540114500042982	9.36725859163905	6.97365730594311	0.729963799927064	-2.2897947681697	6.37585025598408	0.527026084417603	8.77967010255048	6.72240509465848	1.60089413411053	3.13881867938048	2.69708954972603	0.660937388436032	4.1327497208889	97	1	2
110	1.50322869745695	3.48959919245989	6.11138688968755	2.59957726013223	5.54131311392481	4.11190502799089	2.86628717331272	6.68470313549234	6.06511702606333	5.9246993771413	2.37278865668653	1	6.66567732677821	5.42468062014944	3.05384944243627	4.63275552022807	3.54053309869029	1.81146511268186	4.97775594415248	1.57548488333642	5.89419547651922	3.58970872938889	5.90429295526386	-0.790067493876933	7.87695783934295	2.70399379434968	9.97020960514014	0.511352808652173	9.22001558588552	-1.18285031495872	5.84121475493628	4.76765228362455	4.91271703695953	1.49640330776358	3.05458238735944	15.6184950728996	3.6395182245287	3.93499605448316	0.735111745287331	6.03781381141363	5.66754291650247	0.238363628691763	-1.94015606923203	0.382358904771173	0.731690501230651	0.851020148202017	86.75	1	2
111	6.26841247392479	4.23953864737882	1	1.30830800825436	3.49520187006681	6.78273177210798	3.77776453012008	3.96043172961486	3.67652562685087	5.96704663942085	6.7067526235389	3.16425600654859	5.01433078018826	5.92682489547776	7	5.36896276298068	1.37038759325281	5.11971875665877	2.72655190335462	1	5.68043087307761	1.66835265251078	3.64162143911833	-0.137932805460209	14.3536033700807	-1.84412091925539	-2.54947565482448	1.69957770976599	6.51742843715137	3.04646985797854	6.46902124737973	1.57350390066122	5.71586723590142	3.12609120068729	4.15508831302278	-3.05477964774841	3.0827732243385	11.2571612625451	-2.65470311794634	8.03183888553881	4.19342172690571	-0.539746957156653	3.2731602464573	5.79258115202258	8.56779105277372	8.60933803004014	80.5	1	2
112	5.36486038108877	4.81210346354236	2.34493818144187	1	1	7	1	3.51480189699783	7	6.16731832807598	1	4.74745299145153	7	5.49384391332995	1	4.76511168180009	5.41668088537787	2.01544725433408	4.44632863289175	2.64213565177697	5.81546486880933	6.69214976935743	7	-1.46003226746029	11.1824521887251	0.906569375837459	1.86661636143795	3.76131679825676	8.02870480414335	5.92903508808321	-3.74252389562999	6.22445338816084	6.92002794351964	8.18175225378734	5.17755224683955	4.2903157677496	8.21741044119162	4.24972226610898	-0.286881037450368	7.96524433688624	4.55669132274181	-0.901695671591306	-0.954646953882216	0.967866928236889	-2.83014863840752	1.42149119214956	92.25	1	2
113	6.02703442716963	5.72575780055961	6.54140209941371	5.79885891103074	4.36417592860196	1.63164001995028	6.15981478090939	1.8860337543441	4.9792767154261	2.02850586110348	6.43762907589224	4.75092484975978	2.04307006593414	6.14700035605495	2.71233691391032	2.58990030155229	3.80382057148727	5.27337173267696	4.72162853857324	2.14347848729308	5.17744259940056	2.50545790657342	6.88739469618503	0.359343343597248	2.52961563468944	2.30778578220404	1.74671389018735	0.810886053414385	9.69814313619987	4.15451315345128	10.5047234234926	6.69150733430268	11.9850600768772	7.07004805281014	-0.0162240617510366	1.17019139809397	7.98820167226208	2.54118479096095	-1.44760628949047	5.19127239911585	8.87373303336024	7.78260301656315	5.23049014162616	6.51062305697095	0.65320097613254	2.21220913267028	84	1	2
114	4.36923937011947	4.44172948068873	2.46148717443888	1	7	6.43991588268987	6.75215164565558	4.01252943356148	5.66959358504986	3.54256447239947	6.26462841123355	5.91571378576348	2.71511207840647	5.60899974299851	4.15807002855698	1.90701232235438	7	1	6.93359557416205	1	6.92533970084584	2.50748313195645	6.63105581432537	-1.06370226487777	12.1714255391596	3.06590955759009	8.25077232011933	-0.30958896053833	4.75861285323847	-0.738578595626058	2.38718039288976	4.58617258872786	12.8046938998284	3.95101985825824	6.0845739401937	1.40840676009237	11.0095278917544	0.592462723508073	-1.06306051150978	6.81439660885107	-1.79509596394504	5.4328828991747	4.63148476338406	7.48974777740019	3.88375659753321	4.84918504131962	103.75	1	2
115	6.62117890051886	5.79215531710589	6.21425486445829	1.71553857834629	2.67423335734219	3.93818382329929	1	7	6.57278199083043	3.90831894699611	2.94000903252888	5.15516524719001	5.16345697931643	5.41621140302042	1.13195306300369	5.86347207517852	7	5.11819228779306	4.60033764475481	4.87124420593457	4.7275017937552	1.77940879590203	5.60351540833692	-1.85774543064172	6.32076264222147	1.90053130088471	4.12600454520447	2.07287600432034	12.213236309051	5.17510829008423	7.26190580248778	-2.07358778069153	3.03425774271686	0.678059159745591	3.7155641740091	-1.96436955038335	1.71057700007463	2.52420478201649	2.82614345913277	2.34748432235989	8.10296325010882	5.57774461053269	0.851059931980132	-2.8342230377615	2.84785528098714	3.12714966797688	96.5	1	2
116	6.12378171235086	4.00750900800309	3.55502176565267	1	3.86243266204214	2.48623516167115	5.01476131557495	5.9196854656074	6.14205299994708	6.57672449972767	5.18151231609951	4.88854925169382	6.45664669845067	2.20425481017924	7	3.34294537385584	5.01078580135312	5.63198156109202	1.0511423782529	3.80083517866273	4.753592833534	6.81581345746105	5.66733281058822	1.79089574593615	11.3309405002985	-2.07866640492489	-1.96905126870497	2.00787420631754	7.62848510277386	4.26463419333435	9.12111264744798	4.08043868539562	2.35627455074685	-1.28766482660316	3.10441857239025	1.1208937478001	3.25069701815201	5.65609244395291	4.88289415964313	7.89333954352862	7.11002681175109	8.7421170519409	1.72993799366327	2.40799307432913	2.16565807920325	0.624597151398824	85.25	1	2
117	1.17191447616251	1.95665940190323	5.35567062104566	3.12624678238018	5.25065778269695	1	4.17585190437717	2.81498909991344	3.36675504679851	7	5.69438958417924	2.2190480210423	3.1636805476157	3.60792608706204	5.68363319079225	4.25193339803434	2.18914522064141	6.85580690771014	4.09878812403645	6.95029518919404	1.07563004897523	6.50009439536788	2.52420454780198	-0.786759766826426	8.30546228811385	2.40824473468556	8.0187450312473	-2.15184142300076	5.68466853699758	10.2604714798966	5.73201194063813	4.02393084697814	4.92671170505822	6.37974661309172	4.28697318191615	3.00670331814153	2.06763888585723	-1.59304787725715	-1.24699041697333	1.58924434024402	2.805244337546	-2.27775591129872	-0.0146716945383992	2.72707249208832	1.11316830225231	1.75207395524917	86	1	2
118	1	3.12913030925122	5.39395875662526	3.69144041635989	4.02859312012088	1	4.55423648067376	4.38475895668585	3.70557736133433	3.46830578580545	5.40425280172402	2.65036229227472	4.46457496666199	6.54457137582301	3.13514267052835	3.56333189614506	2.50560879489314	5.87384527477251	3.8371369715998	4.13824727034142	1.30196551850543	7	3.57000339841328	-1.39880422299827	8.61758508273654	1.75317757210613	7.83389857229062	-2.30836253577811	6.25054663151932	10.9029651973627	5.25796467321452	5.615092377955	4.5370396456924	3.49877037185092	7.71531269164612	4.74611250521516	3.1021421225825	5.83212241708919	3.8937879515635	1.31968019832239	3.29552407934053	-2.61615685649077	7.36889404242636	1.9151071470399	1.2345319138929	1.08975053064329	80.75	1	2
119	5.90937716451306	4.65892517794352	3.35886602907882	1.58094508399135	2.91583573006516	4.00721023385524	3.17841326042575	5.28644956855613	4.72353441395815	2.29739803721594	6.32213095751441	5.44885672711121	7	5.42587172456544	2.91955828034094	4.06709898037061	3.38818556360447	4.81305305531871	3.3711428861037	2.71197798509149	6.51581800161005	5.16060558185689	1.7352121659708	1.15881577120893	4.72002819493477	-3.81022802838684	8.70694262115814	-10.4085700447378	3.82179154078744	1.74413805525769	11.4238089557312	5.27877920229879	5.85073512323481	3.4515235195376	5.76770541839766	-3.32553500748892	10.277474382427	8.76623854472605	0.584244095859962	5.5786124872595	5.79313178495407	3.03726953600779	0.549680061698395	4.00307406385324	1.86801877790748	1.0278764286013	88.5	1	2
120	7	4.26194195610582	4.72889135853794	1.96860743326553	5.81074655920111	1.07841306973549	2.49879353043145	6.45754657338678	6.19365800076103	5.95533578211891	6.57547465864249	4.81502870416337	2.46809166807435	2.93131077200359	1.06908100758653	4.17430445773498	2.60711617509057	2.4680173883433	3.93532784992933	2.22920343053347	3.72676846342066	5.3887153321431	6.82600131236943	1.2647519123663	5.73752720244977	-4.57575661291013	6.16029559877702	-7.24024845474538	1.99367813939793	0.022590599638065	8.77690916545071	0.48658237348624	8.9259270260204	1.71904019006358	7.8217440291065	1.63318193948621	7.3148891745468	3.63963176281407	0.713364936582616	6.72670403711773	2.76282768820952	5.30984448865503	-3.52350645896915	3.67585163304111	0.790016618450293	4.29722236968411	94.25	1	2
121	6.58483247348943	6.75180874839757	6.94266273091486	6.38588616355203	3.73490730046994	7	2.57331958852515	4.60560368934741	4.66701711046134	2.96924902558229	5.94169475836587	3.83743973160962	1.38602767020939	6.79972019043908	6.79262094598192	6.18797769450033	6.46546736779412	4.20445355315785	3.45656127095323	2.04440782707459	5.35303294637737	1	2.61563887725227	0.685170835671353	5.99021940549167	1.28764979460261	1.27469125764141	1.45057164015361	4.67501695811932	1.82621486518908	9.39691687161948	7.66764453428667	6.2069846780314	-0.108408287907871	-1.31477688742744	8.57786346812434	6.23511720244218	5.58215087313448	-0.815000581946838	6.88582445073477	4.27556517577141	5.57248304770588	7.90287671625371	7.17547250633544	0.515008241615288	3.6231501689622	100	1	2
122	6.14491288321297	4.11288634537234	2.32650421093083	2.51729425663692	1	6.80229305238849	5.13802291372744	6.89701649933319	4.89569255390376	5.59252702985331	6.33687793505946	5.89520192810346	5.68759258483914	4.5084469979482	1	4.54245545039328	4.57748805911611	5.93842787265929	1.90671115602585	1.78040468012729	1.97203966388781	5.7802904184843	3.87247432148139	-1.86084511744948	10.0896769459012	-0.820386966159574	1.40296717008314	4.4392217052762	8.01913316327188	4.41791586405258	8.47135919039025	-4.0149863879605	5.61550595038225	4.49418198924583	3.25775498837173	16.5529078032648	6.22917156232138	3.29324179503775	5.55757127641365	5.88923840678898	6.36951706316791	1.46951350268506	9.07844571669843	0.0508133275720453	8.94016932875331	0.040280758842484	100.75	1	2
123	4.97891863613556	4.80004502854729	2.93576905270715	1	1.10532986072341	4.44446019583198	3.2698675117862	2.74971981700175	5.28393652579357	7	4.99757730326232	5.74699831144262	7	1.82648317765754	6.29283705300426	2.57973349906447	5.06889353546408	1.86116640915439	2.72904660828811	1.68061644234551	3.77815483110896	3.04216355456106	7	-1.24516792503892	12.1335968215824	0.872136468981266	2.76219070154477	3.40827839975768	7.89905699477338	-3.46824962104583	-4.34759304489415	3.81872888849491	6.04916482922666	6.03244184394191	4.38267806447659	4.01467905221322	11.371083602587	4.45327680326103	7.2526575211275	9.64133727654748	6.71256964806174	-0.54470755329497	4.68325011797529	0.96961276763186	2.96038661666064	1.71810044751395	85.5	1	2
124	5.48322922205895	5.03719621626801	2.47779108178946	1.41265170703888	2.92603215765989	4.63598681538737	5.17503690118892	3.9842263597375	6.49197634922787	7	6.05981035192846	6.97274226948158	5.66182967521942	2.30303858221387	2.78654028884779	5.87219455131971	3.23063028061943	4.5560823521574	3.03980790986553	1.47069757765687	5.5066897865748	5.83442315910689	1	1.78126230715931	4.80996194803274	-3.77454439549981	6.20440518562633	-9.56633146392258	10.7164341143752	6.08514334467992	8.01964956798048	2.97908135131082	2.83374853822663	5.73994886293312	6.80863112927804	-3.81995549586031	5.07789160435779	9.42521316251856	-0.583078056681836	7.72979734972609	5.86869050186597	4.5450883462808	2.76371584689139	5.45932912817012	2.64522260290349	3.41917720295023	93.25	1	2
125	7	4.66819762289857	6.47949067484042	4.1456527148974	1.69762890775284	2.57732436529572	7	1	6.12887342621181	5.42229151061562	1.44015444015597	4.30213112996959	4.91779557308418	5.25887005370418	5.92511267704742	5.61298121058252	3.13687051775849	2.58958305457975	1.5286687320208	6.69205656880683	3.71733348912491	5.50525897727334	7	5.59242459763865	9.76362901345691	1.41378776503706	10.0762543908266	7.3184885716841	6.87169724071278	7.54800578648221	6.21600924834793	1.43481357772487	5.63461610757756	7.42228313866578	8.8610727127638	10.2888379837083	7.99484835464821	2.17063505284509	7.01360947409179	0.0702575770103325	-1.83360912318015	4.65201310142516	-1.26422541615203	4.4838867503769	0.786887816398908	7.84912772184674	95	1	2
126	6.65975196711666	2.63702434211142	3.731811287431	4.22129040029834	5.17050636543958	1.44199684637757	7	5.64832845744748	5.5698859635617	6.89944757772081	3.96411853658427	5.74611428487877	1.42921953949528	5.59666165292258	3.49333677151043	5.53897927605548	4.6933160725139	6.80012896545111	2.18727909162798	7	5.31279646151113	1.26531331895996	2.28651689069831	3.08956444032352	6.93400577769438	-3.06427746783346	5.25705388784136	-6.66431207707733	3.88141973062908	-2.04383475889698	7.85893398143228	11.2187829239108	11.8253464735477	5.86984812532175	2.32109605444062	2.57758684200858	2.75192077717911	6.26722362626096	8.47781828974446	4.95104929605248	6.87554687321055	7.16620519312508	6.67804694042814	5.27488969600997	4.67820252208643	2.01572193989861	106.75	1	2
127	6.24125090313722	4.41605167831628	3.61418168852819	5.61608137028647	5.32553664182569	7	6.23323980548897	6.83203807867958	4.40135618129126	4.49235491819018	7	4.67434466606824	5.63691339219812	6.62453759942981	5.88742917041311	7	6.23110237205805	2.73899612962331	3.56438579539963	2.65174529140404	6.02372192101509	5.30875161756767	1.87193129773939	2.55620863803663	7.5141497358907	-3.11345977016319	3.65142817753108	-7.44167991922446	13.1473875139675	4.36249024759545	7.31925577525583	10.0634288195515	7.00088160175213	9.10208935841216	5.36525017150383	0.371221293494259	2.73782505190386	6.91790605814989	3.6412950609121	6.72836797484736	9.81434548074506	3.63485138894145	9.62867394787387	4.04365053451598	3.67443393865256	7.14556407885492	91.5	1	2
128	6.68448591784947	4.07607863955958	5.47490286148928	1	1.87729055576884	6.45249327614194	4.50559583165849	4.63470424018255	4.64305949107983	4.74939373246111	6.83308052771974	4.13577343481125	7	6.29749776867012	1	5.16360023522297	3.93392979399898	5.69373412696001	1	3.13813534318885	6.8172931808019	2.1869618808124	4.70385494045727	-1.43945908683391	7.3367134128033	1.4355096437955	6.08568313869638	2.88847684597807	10.0213979839474	3.85709749930529	2.40529534625893	1.13944177285187	5.50096739419545	0.877449321867802	6.47576621013337	0.193516377303287	7.59097898602743	3.55408618669535	0.743738356557834	5.96629180767015	4.95895848953506	9.32553959851383	6.26221894477846	3.82400671944384	3.59328160870087	0.994007991728902	102.25	1	2
129	6.19182798684998	4.53906954381292	2.83601985438945	3.40905260334481	2.11582761952803	5.75021689851344	5.99642570610605	4.46162907844783	5.08097178280597	5.99583414352884	5.74028897151141	5.65753639904458	6.33115582906908	4.69979427679926	2.85979929884208	3.55216629780343	5.76109532637126	5.60363121188052	1.93534699926143	2.37775527751297	2.54911817398698	2.87570335651786	1.62925483557919	-1.07465131308266	11.7216331996674	-0.110992665693422	2.84953683369355	4.0819343683479	6.89867183200817	4.20449367616827	8.00142045447124	-3.31424624615086	4.25346215134041	2.97402667792079	5.04170691976957	15.7287553388215	6.81746729379008	3.46718670338235	7.56588268460754	5.92523803619316	9.52949722015506	0.651859138667879	8.35038067654974	0.204997215738184	2.07628376124903	5.84114537211105	97	1	2
130	5.22321278756181	3.8010591094798	3.26246068258806	3.02729879396663	6.61994667478645	2.07212540828291	2.22080466330651	4.65248771938709	2.08012798158884	4.26567190877208	6.50606718373403	4.43806602840246	1.28202326707384	5.42551346524676	4.56317846630042	2.2354841807576	6.9651593387838	3.13038480516816	1.1360795400405	1.6897370685821	4.92856651589912	2.72232628599681	5.12195976391079	-0.938014217643303	8.71050137356215	4.27687610175167	10.7090350264733	-0.507767281405071	1.67546767156284	1.84062737334282	-0.225588876686667	6.98549164885669	5.6548446869953	5.5049537557581	4.635568012691	1.61663599149257	3.86204180814641	5.62172697709669	4.70229343570779	8.59974951152999	4.11358924163874	4.28324786186449	0.946416920580195	1.07359060835106	8.34346864535262	5.23417164671001	99.75	1	2
131	3.24369756877371	5.22202351194205	6.35555454397331	2.40543483516484	2.58559203414311	2.27565797734711	4.07252944079276	6.24545714291579	7	3.72860472717642	5.26945290978477	5.80713612502261	2.19905269001809	5.16072318914311	5.81570225255398	4.54202458965306	6.47166832973213	5.29264087397973	6.69947846087822	3.51118656379004	6.85508743865903	2.62906413800914	3.32910137962307	-0.752679499149143	8.29211386936184	1.3636263379807	6.33803774491425	-2.68463071310637	4.13184209953645	1.57032858495713	6.18879042246629	8.07565475066696	0.234826994678888	9.17209348364945	-1.0279391726719	5.9383859189837	3.98510268684223	2.87004775227332	1.64345673468656	-2.05596115288349	3.61858152768559	8.99253527361907	3.90835974994208	6.13489812151934	1.05494921196152	-3.3088941037932	94.5	1	2
132	6.51236927581277	6.03784993732661	5.66539484593201	2.53276172629754	3.69576983781877	4.0846674137749	1.60332047750244	4.25929082778917	6.46893746266912	6.76280931720851	7	3.05412493814725	1	4.56989130732028	5.10153516059043	6.13947451058419	3.81000732317375	3.08358411514398	3.42834387114077	1.44426520949643	7	1.07959571064187	3.9703843005257	2.06442339510383	13.4916877590855	-2.17022083826658	0.861039854053762	4.84343085258168	9.29964163059296	4.35920008464526	5.96062248226124	11.413350223873	10.8337344740731	3.73311262042673	0.699634673572159	5.65800332006905	-1.26545805123896	-2.16588017032726	0.151327940910567	6.58975385801583	-1.51430939107586	8.80548284741957	1.41910813283261	6.54461975812394	7.43287122592325	1.32828544867698	98.25	1	2
133	5.98195046178721	2.35496804194965	4.18134138999079	1	1.98634361247366	4.68209215666047	3.29445629754921	6.88041969277257	1	4.85646529418073	5.69425811745993	1.47460630409968	1	5.27030597527296	2.19032579745907	1.33673050542799	3.08190618297764	5.79619036070343	2.93567937365436	2.15037401382737	1.0329857507259	1	1	2.8057198742574	13.5903139929285	-1.08125491370783	-2.29145022185373	1.60114373048394	7.4677728256476	-3.67650301031187	8.66623755452305	-0.189183166640008	7.35485411481184	4.90767463129052	4.12722308220751	-0.798274989424563	3.3548416100702	1.99045870818941	2.70601398169158	7.6491343667828	6.83146134213361	-3.34627715703798	-4.3316961246213	5.63871573839298	5.66675811370307	0.391335869050238	105	1	2
134	5.6434616517261	3.23016849227381	4.45695240871645	6.38815233248892	6.02266329439501	1.9584274400246	4.33857565231811	4.33700916308568	7	4.56533556249384	6.4704111325479	3.245286750271	4.45459927427939	1	2.43292698833079	4.54672207252476	5.44387476246342	4.37420807235339	4.88984850149297	1.10813050879557	4.05080493686804	1	2.42524929562891	1.42490597902137	8.31485178584465	-4.16068502542449	3.88613183535867	-7.53036273903655	5.28797748784109	5.35835716720953	5.63073492555292	4.38203137431823	10.2453351600657	9.34284211793752	2.23980191977952	0.929760574409106	5.36401759625516	6.72104150679426	2.77978548025069	4.82480726390196	6.2381039261609	3.30165424558704	5.76025809052666	2.85238074571914	7.29052861792079	3.21490724005236	81.75	1	2
135	3.13758085207166	5.17168991991363	4.90551656201554	4.62029730070906	1.23326811201345	2.84344094166641	6.05376733765479	1.58260758136806	6.05677192524394	1.51001353026862	6.55346877212791	5.53322583520426	4.0784148975969	3.03392783673803	1	2.67574568684421	1	4.32755315848875	4.72777697762186	1	6.93395199954756	2.05885178585459	1.00594488596954	2.02138803427269	7.07447450590763	3.8341707615203	-1.11018529196191	0.675477923875621	8.77224999932905	1.34453361110199	-4.87941799999181	2.26289361114478	8.97132472431015	2.19369421596047	7.77249924878111	0.470104213779738	3.53930119081475	7.87229540401546	0.104054921372965	1.28954919476361	-2.92925142237835	-1.11892509690922	5.35415463056553	6.9504260548443	11.8258109337828	-0.668736449615185	71.5	1	2
136	6.35003307089424	3.32745022945561	3.87208508764781	2.65533151213481	1.7740307667451	2.8994748289366	5.77108696994555	7	5.37610545625322	6.77049209200319	6.21360626447733	1.13272296407409	5.82731484868435	7	2.7525494171035	3.40645284241833	5.31668012582631	4.49043255529048	2.0072307101414	7	2.60075016305422	3.67510884714897	4.77974419475315	-0.825971175620404	11.5820665876969	-0.761925887037636	1.96018455945758	3.86863367730535	6.20165900783025	4.60514074061478	9.12342604205533	9.76287513855904	6.30688897211362	2.89248163904479	4.92311521622197	16.862993910777	6.70927526494948	3.35663451237307	0.815960863927371	10.9525858759868	6.39014069226308	1.19190384462314	-0.908730717992275	0.722457586086021	9.4870981555358	-0.417945624418368	92.25	1	2
137	4.15432791585748	4.76886063840424	2.62661716770365	3.04739964147223	6.7504756987024	6.65041864483032	2.23041149096972	4.97020917789437	1	1	3.03519606902322	5.94631762158488	2.62003520869187	5.74652788541094	5.90381771319683	6.03855397833885	7	4.73792615293991	1.09097643987064	2.040069700234	6.51614633786149	3.33021669241849	2.91959316736167	-0.213052004787762	9.12177550494365	4.5183733275583	10.1329618756096	-0.0463688080896033	5.62859513770477	1.06418972244032	-0.767515256897132	7.58646565084699	5.51184164974038	1.60104862187604	5.42792364112747	1.05758175014178	4.65050280139706	6.14748631134541	0.978276106785988	8.50345646788609	5.21139978548325	4.81173957077457	4.85043094811511	0.97860560935198	7.30270582507092	4.24562583956206	94	1	2
138	6.15592042528946	4.49782278580852	3.55406514635839	4.43232618932275	5.11117977890585	5.50020607712214	7	7	5.20824645669592	4.19349752848298	6.09183818459643	4.99823499892143	5.93110904815401	6.65549804341279	6.03399047700606	7	6.72405155595016	5.65603222545882	1.1795429876312	1.62408393838767	3.59033704728024	6.24745574473155	1.83373548865866	1.33362159970725	7.76290149992616	-3.2999154901032	4.51011482035577	-6.72692541208003	12.9534389735905	6.70097269322868	7.3480634639297	10.4553826324504	9.9958024498492	8.28395151363844	5.89608926320843	0.961590953896748	3.1522178633316	4.85218612593149	2.96345125299269	5.92600984328711	9.96820847861317	-0.421319952102863	5.22929579090965	3.53423932763403	13.5778806750586	8.1618294383691	93.75	1	2
139	5.13898439739543	3.83815233899091	3.19326082999703	3.39922968884459	2.04006947178928	6.65264080086724	5.53986615932073	4.29611652176535	5.05145929412587	6.54977551819899	4.51557738677748	1.86441831007184	5.56701800699271	5.05670817665539	1.06543311173137	3.33563281856343	3.31429152810642	3.78608337934855	1.58528958529074	6.94943067193998	2.00161187805396	5.6499057231614	1.69519382670461	-1.40279857272772	11.9125986853121	-0.538791754122495	1.05933354159584	3.88143341009154	7.25983558554584	4.66242761238923	8.26134105743578	9.00009203310457	4.98817442555308	3.58416596480555	3.36406372309824	16.4987914152583	5.63899446866981	2.69708940762001	6.64480719096551	5.86537585640415	10.4418482961436	0.859998213982779	-1.8985668290797	12.942544248753	2.16796091426104	-0.258784295358496	86.5	1	2
140	7	3.15456344849639	5.64859668952279	1.66579096329535	1.90733314565714	4.3192266452298	4.19086320049481	6.52665604221997	6.95258130348959	5.4763111246308	7	7	4.04198777721715	2.68395352897764	6.09036939708694	3.37346441844921	3.67696608441642	3.70218419027223	5.16774886647709	1	5.58786461560197	4.2116208436203	2.19985012090576	-2.58056146087274	8.15677551134696	4.71409227811821	7.05352997093545	1.70382766843009	4.65467140619548	1.55615883520739	8.24968957917474	1.64156006357418	5.79656165518083	1.40644268061405	5.27131862495663	1.57359978456821	5.52999754965817	6.80358466337315	0.989689080427023	6.73685508892923	11.3210818347433	-1.63736498897439	4.74959636034504	5.31873446545475	0.381288704063616	2.02996142423597	90.25	1	2
141	7	4.59369196239939	1.28570155941516	1.26673527756656	3.97213678880104	7	2.49885806415474	4.64192802719699	5.12845366664065	4.42792191405224	4.50363679788238	3.1427647288254	6.7671358030092	5.96585016331676	5.30863510755877	6.30570471445523	1.68808677490647	1.62890965624866	1.45521624442668	3.72693320968268	5.14797775581026	2.69805074814375	3.72536311618257	-1.52189933615871	13.7614940595582	-1.29215693112591	-2.82319811151326	1.64022401158461	6.34912033282297	-1.03545162135616	5.83047326016777	-2.71421871979443	6.80941788070806	4.36350189071585	7.9093747623193	16.2204676690458	3.3678179269297	5.44200666501601	-0.91401172025838	3.3240558720928	11.2189638746412	-0.439345774261046	2.18646185139761	3.38224606490749	7.58512335604722	7.09546732737369	92	1	2
142	6.41541373428468	2.83344875380003	5.53232399624769	1.7893592775759	1	5.25238625808233	7	7	3.93169653475854	4.21620547101192	6.20201551485387	6.75692157896056	5.7000013658605	6.07437058842561	3.63870464888596	2.93755250908766	4.38062154490347	4.9213843157746	1	3.15908509287797	6.25686524771984	2.78325593316246	5.20722966716896	-1.14751233077945	6.92166103608139	1.07230842125645	6.20857984158521	2.25926207073741	1.16150852733462	-1.37955897044961	6.27287023626189	1.76496398730027	4.47069328571359	0.639619785370294	7.32979174152553	1.13947671574654	7.42468828761669	4.15348556523843	1.3707005801492	8.14444403663963	4.80620478077846	-1.06018391577947	3.58355415846849	5.93186405022583	4.38170872377924	-3.18498783182246	95.75	1	2
143	7	1.59588165937918	5.18890122630476	1	1.42910939833532	5.7082874341599	2.38517925001765	6.82612411595357	4.62150642822561	4.6991112565454	3.8148253659698	5.0662091845846	7	5.98430504855859	3.32022196207929	3.80518599544208	6.81105174007268	2.34288600757274	1	4.12789045563294	6.46866821929404	2.75481768323026	3.53213908733504	-2.67831040074599	7.5735768888512	2.34311843791762	6.05531125546512	2.29613661490745	9.95705579830867	-2.37026635790438	-2.84614455141636	2.90502913198141	8.29740183436247	6.35401062839514	7.26872459266144	-1.41234735443836	7.17912659361169	11.3630985458347	0.284443909247684	8.2238153362707	6.84659055285245	3.53596099656684	5.40687935068713	4.40207698492612	0.848985343272645	-0.114527787474121	85.5	1	2
144	1.2833239807898	4.14059124963793	6.26812103505786	1.44747109158297	5.43904232588486	3.75407155041328	2.21690511573651	6.68806883005972	1	4.20955171252074	6.63459147505346	5.96395698160708	5.78326847382696	1	3.98778461253611	4.00546741889475	1.81298194536624	2.19792566956055	5.33594826330233	2.46825775088404	3.49203602569936	2.0437611605654	6.25840324868237	-0.362927332466867	7.23009417471889	1.09366229406087	10.2764161474325	-0.248552782517363	9.73048212870481	-1.56890782158654	-5.56513246446914	5.17296834107448	4.31553278629705	7.8767376489452	4.82956162376533	14.3365741877066	5.87133895630069	5.81727042879354	6.78851338922308	-0.33902493763236	6.09317462804272	-0.519475894004988	3.42283590986353	0.678164005333716	1.16394011244703	1.07264565089273	93.25	1	2
145	5.32694516134726	5.18058921125676	2.23363075386278	4.1166084327319	4.54553250031378	1.24174897857282	6.80309799528818	2.8491623833559	1.96016425021291	5.35632021878644	1	3.01600741753372	7	4.53449301951128	3.86176026810511	6.81780801718861	2.8419956370227	5.67768747012498	3.83595943499437	1	6.90739599667726	6.23710191325137	1.47110120019842	0.66219243690218	15.4717413729487	-1.04666357264391	1.51778276762009	4.19840913051649	1.85930670699987	-2.5190431748584	-1.47483436463145	5.49916364450309	7.1375931316865	1.52794228509875	0.940576947088618	5.32313724608202	9.57394607537228	7.2734350083347	4.85998729427422	6.26813156049398	4.20776687754012	6.9259632137894	0.442350706868715	4.4169063034181	2.47815539175058	3.39508171043668	81	1	2
146	7	3.9407441393526	5.2995436211523	2.84825704697138	6.21539989253406	1.55720466589069	3.98319316204097	6.01684591073442	4.79891184798761	5.97935018835255	4.99801474100852	5.78158859374409	5.06286479712473	5.25542662532508	4.58851409030442	2.45866888017634	3.97212908985073	2.23307964912482	2.31890028961812	2.32931930494097	5.69221841769176	7	5.0075037312896	-0.682142100098427	6.86429434192398	-8.27672741303685	6.70469142382727	-6.50029936586996	7.24720574588522	7.9241896533578	3.38948648775461	3.16097741585327	13.2862787820175	3.78102280208561	2.21687889555838	-1.06188382194227	0.138567963278433	5.67852518748549	3.08926308729156	6.93743396514755	5.63804523990287	-0.229483704593936	5.19914415680028	6.13181840430084	12.5460787422741	8.63866657254514	82.75	1	2
147	5.73690947132689	5.49419874840093	3.46249702929709	2.46829628711313	1	1.88446558090217	1	2.18429629259202	1.14411177354845	3.70339355382143	2.77800743626955	4.24260654291202	3.76810486958189	3.87625502428073	1	3.00342359540187	2.68846873975049	4.23999941891896	3.87644491214756	1	3.2127921554388	2.55003981663822	5.42876082159704	1.64456732986937	15.1026351728213	-0.706790987938875	1.25010871814021	6.26429717569252	3.26479099962579	-0.539459417178739	5.34777823599553	3.79321071643956	4.92490713823662	2.61301779349279	6.36318532501586	2.22538260367594	3.84914764393571	6.03033157979049	-4.48093802335666	3.45162366721908	3.91838791820801	-1.84011276130978	-1.73738856560541	2.45452135366334	1.53264826645974	-0.761368858415522	74.5	1	2
148	4.35356711312878	5.17459369115708	7	3.52738351135909	5.45165793449384	3.81226480131747	3.58363752143095	1.51513344237061	6.52587882989156	3.72598363978787	6.6918158766309	5.43208260551858	6.53747738194153	5.4779071369891	4.65186580105467	3.04321143048473	3.75569722420965	5.62838471177442	1	6.39299581518324	7	2.22432591256892	6.43537327140881	0.0422704240630952	7.6594791290864	1.87941054481196	10.2331099729986	-1.706390330454	11.4352468500024	2.7741310698331	4.93018009507384	11.6280655646207	3.97216438434879	4.95673145453499	4.75578649920393	-1.49268602160281	1.06153477463984	3.89975045965639	2.52448943452634	6.16055077384546	9.5150348856554	-3.71253569459692	6.67283673284885	1.63881440472867	1.8554693492197	0.0383406623595373	78.25	1	2
149	3.83146932893366	4.23766691729139	5.17556249078184	2.63275481191851	4.75844722275996	1.45302420955293	2.0750673391533	5.48791717732092	6.2990308679972	6.79095787819841	5.90183253890241	1	4.97454727056094	4.38442312264426	4.8163196231132	4.21314186845985	3.90414641833763	2.61552565134134	4.84169171095308	1.51695280990645	5.65186509367495	5.10928837887894	7	-0.491452949613652	7.43038285130269	2.27234472727562	10.3599371446199	-1.48187066766765	10.0075523936583	-3.65295727129774	3.81749864720684	4.75533989117023	5.72026681411726	4.2174333993204	5.83079274525706	1.56962984824076	4.52221874246158	3.43415049605404	6.92048064556801	5.50081256630041	4.94900232520832	10.9184899512158	2.67076314074241	6.27567403644202	3.73371148084223	0.670746859038908	93	1	2
150	7	1.37840071745479	2.64761061915415	4.17104481229904	1	1.40352292685523	4.67906449985204	2.07845835928987	7	3.83718368469398	3.62086954253251	3.49683591353917	2.54770793638037	5.36652114683829	1.71725857955065	6.67946269830909	6.69339451239274	1.70377498709355	1.13566525833788	4.67475772563855	4.66381625228799	6.61495080896222	6.59542619925493	-1.00293655680385	4.36750960237215	3.84335724047155	2.77561348607466	0.249589672041182	2.29441893976222	3.19343053789179	11.2382394779871	3.19595970569342	1.62110933949609	5.22948405130211	5.41126513676981	-4.06835109428243	3.91825175566758	7.1374968583537	2.22374352509093	4.57940676616139	5.01846226917744	7.94236883594402	2.1356991557864	5.75357748147947	3.58537470596955	-1.09644576588511	71.75	1	2
151	6.58169821208191	6.75051609525337	5.16935701463679	3.86976434798375	3.54214219176889	1.61627990474279	2.35977252784182	5.17633787306477	5.84947972600078	4.65591173871322	7	5.68385765830263	5.5177773691783	1.49037307068886	1.78830639325185	6.44418769499293	5.30123660043706	7	3.98452960197715	6.13978138238885	5.70159323851185	3.98242563609593	6.60304223567171	1.04581797234102	4.03195806295835	1.14561894380443	0.825767401267759	1.46032034324694	3.25011536781191	3.99350768932859	10.8033079284854	8.76330897724494	5.15294229753412	8.30122831305344	-1.66211702281541	-3.23353279759793	8.54910107514594	4.95722374384555	0.946779365675465	5.37425728957443	6.74921060501995	-2.8219016881986	3.97152828796956	7.62751115116122	-0.828202620538998	2.78722976583446	83.5	1	2
152	5.15116010874352	7	7	1.56642701896598	7	3.53652302516276	1	2.97160738832621	6.87778024271411	7	6.555356495847	5.07023410703105	7	2.23745711519959	6.45743273995774	1	6.43921320416318	2.52575921094061	3.2287926696352	4.61529238061209	5.81559926579454	5.67064859453275	3.37434263306102	1.82178552765709	5.42632365021913	-2.65772935310847	10.1820704850363	-8.62939433304147	8.41974341946028	2.1151199751288	-4.87089351633908	-1.27509673558825	8.98102121543766	4.13270422373429	7.58015549175698	5.66308054022161	5.25527345399765	4.5789521004112	-2.14387534303714	-1.05079137950076	3.16023684633251	0.165956985323284	5.3829787639302	6.36158907876703	-0.0989134596714225	-0.595645881970834	71.25	1	2
153	6.42096559448504	5.94268859795417	4.23948847841932	1.0810947152392	3.54337447211922	1.24336277051438	4.07885312382878	3.49702854237673	3.88375225156629	6.10976072251932	1.68799401103304	4.170077165119	2.39699035746857	1.90924751828194	5.55178345387715	1.9584541065323	5.36130578676519	2.75901425589914	1.41844865129245	2.2255891587887	5.71891542374087	4.6489469706262	2.30728851299475	1.59209427569431	14.528808784515	-1.53227828617127	0.646698894876823	7.73115454049705	-2.65949443357863	4.04160509056837	8.27073765629025	-4.0979904514986	10.6070475756637	7.59603173838095	4.84177108033326	-1.32842765723297	7.4881481125237	0.10946157424826	3.343510928369	4.16667276436212	7.78818411352885	2.31478149726566	5.25481089806047	10.4912710727903	4.83752406263938	-0.294177746476105	82	1	2
154	4.30080279955091	5.33965180540742	2.79702426371623	5.24122487358499	7	7	6.05988199324343	1.62280258871028	6.31596799646942	5.89066261312446	3.96790405399049	6.68233177821493	2.56382850992982	5.34353669468726	3.61161187897324	5.97342532215215	4.26811466732929	6.6851691289704	2.44670310860639	6.91105230104279	5.68924619628485	6.3914400550999	4.26181048978614	3.66723972277607	6.64466955412232	10.488340211252	-1.75021847122535	-3.69004675896062	9.15122017402157	1.88690216863928	11.9075968993276	8.13472704337964	10.9879824773048	2.96402104944239	3.34419681430509	5.44871222967844	6.44014075969115	7.39440084728986	4.00343940478391	0.562292679736465	5.33386596875692	4.48109017421981	7.38979619536807	2.78713668190168	4.91019439949944	4.9658918622893	67.75	1	2
155	7	4.6037530672708	6.43938561367151	2.61740572700755	2.88665497689731	7	1.55424246055105	5.04973954163279	6.42403344953854	2.2062628138401	3.30185840808769	5.06782356717501	5.4306621870863	4.83444775381424	2.40115278147682	5.16612029535738	5.66079662360364	4.868521005618	1.5040549706922	2.32014739713195	1.74387337590966	6.64670817513358	1.91598390040264	-1.39770227642265	8.00569312511232	2.07346075851417	2.25339424931748	1.99592111095937	3.66668950166861	5.79652474452672	5.78057130204936	6.63727516231302	9.51891830124378	1.74828098265062	5.89330027266674	3.72363577202428	0.830013885303757	4.05831523720868	4.832456100113	0.727070887569065	5.83330882563823	-1.95291248467873	9.64327535908745	1.99335557593156	4.37089187577027	8.89088413068718	86.5	1	2
156	5.17684931557814	5.69286080917939	2.56692942722069	2.27612674227714	1.95817859637096	3.50373579994664	3.37006199794216	2.58915094153712	5.86717915535119	4.16972649374613	4.6018809122423	3.49096512197963	6.03960199800195	5.69505210333216	1.71091940287199	6.17291961809369	4.43609596666703	3.74351469984968	3.24296212794353	2.31643539314069	5.28007781503841	3.21205688294018	4.98872483001659	5.3742581983035	14.2708180487626	0.196013277254293	1.30117302836083	4.46249092903899	7.90294440435523	-1.20476805434374	12.4242596694452	3.16700621564688	7.24868636669111	-0.022189538405102	2.49321197473317	2.43998187315218	8.62819293114792	3.81984442097346	1.95750906737256	7.11300276294176	5.24705250960222	1.23036568771486	-0.604147073125373	0.851558445370992	-0.0161397121141107	4.40238368047197	75.25	1	2
157	6.35655858899167	7	4.41150658863877	1.60978314976799	4.37720403283009	1.07982475992595	4.84747000010163	5.58831224399077	3.82634261478242	6.01978048852263	1.3522267993957	3.51440667681054	1.80675607941619	2.77660044012845	3.4645629194527	4.68397381302897	3.78203778850897	1.52163509772379	2.29324127161844	3.27696845967318	7	4.47448486842528	1	2.1704692471891	13.1139513091669	-1.24013911714078	0.451638693347523	7.28217783259681	9.93945874543342	7.72791476320403	5.85804846094179	-4.78862250322734	3.47361976742544	3.72825299517188	4.67440443886116	-2.61248133354053	8.01379605010147	-0.0709986362556547	3.42426648335802	2.52117723768076	4.22791075232762	2.93748953832034	3.79545590883559	10.4372183541264	12.2176549517764	-0.185370022476738	74	1	2
158	3.11840841968982	3.57763137749239	2.53681295777556	3.03342773078749	7	7	2.49052485410567	4.04109747348852	1	4.00748950905501	3.0791298434915	5.56740245321506	1.59750223598209	5.86904051479881	3.96472082067059	2.70462023935434	6.18587670155841	2.47588580893096	1.47766235663786	2.83632074858681	6.5743454828503	4.66087048158244	4.27681808390068	-0.803030590212866	10.3302910110843	3.27976402078813	11.6593860081782	-1.44127576336388	0.433543224964433	9.34710808001663	0.515473980679421	-0.805874102110554	6.13441215509919	1.8103288122351	5.13000148209973	1.84190396189459	3.04258346881691	6.1454229973488	0.0407199725936006	8.80156968305424	4.08490110177701	3.61012038115762	2.41464536428062	0.713495971499564	4.94339340492166	5.34064590659253	87.75	1	2
159	5.5369038323162	7	7	2.18580401293628	7	5.20583039179208	7	4.00140711101835	3.14399822610538	6.5232435069426	6.29113918813131	4.59077085444143	6.95616310214541	2.15077202952415	6.29589821236227	5.78966771577911	4.76121043417417	2.42307667004952	3.05966692140529	1.99361767617573	5.25037579578043	2.74336834540908	5.3612491779474	1.82011966850048	5.2248625506752	-2.90973412092803	10.0228696951318	-8.65567443186809	8.06367597003701	-5.03515797105828	9.69151060568396	-1.89468876247209	9.6783637842791	7.10738636584062	4.78180199214682	6.56490388116314	7.7826186782595	4.11494720920605	5.21148666163604	8.97648531432966	2.04404722385868	1.49659815837146	4.6430479399597	-1.25380913287331	1.01711933872543	0.284198085038354	92.5	1	2
160	5.89336623919103	1.22552986110234	2.82165098215445	3.2846995490892	1.21661108506303	5.03984253039916	2.45591224248645	2.05088379883929	5.73226217954821	2.80209979881708	4.68091176573979	3.94941038601113	3.25878809887534	4.81026242057156	3.31633770508827	6.82397905449742	3.91253252437069	1.83607778367196	1.16593341182309	7	5.11113775330478	4.71712221246293	6.07105746138826	-1.59898061740995	4.48908087204271	4.55638999262607	2.47253721602881	1.13589812967129	2.48967643881408	-4.53067389726342	11.0876067795575	-0.92955111393541	-1.58683175847535	3.71557387368048	5.8797618889157	9.61982454949064	3.01502630911906	6.53208358418316	2.9111455852635	8.35689890792824	5.0535248129115	5.08214687493411	10.6018220516234	12.2094592785745	1.72509174108359	-1.37800537264835	71.25	1	2
161	4.17469334354482	5.47155943562416	2.80681720847558	3.41128503607762	1	1.37556225764237	4.97921724305743	4.45974890514944	3.08578364719626	3.91768392075914	4.63162724580534	1.03037034541046	1	3.83713400344051	4.05357718045156	5.95792065427384	5.86451725404703	2.67361835929922	4.62833312134896	3.6092499133752	4.04345889211901	3.98786823894846	1	1.41833842003461	7.38235737574568	4.69943062986976	11.3498488231779	-0.347143836992325	9.37821238403364	2.51507647234372	11.9820523562784	9.21326389701358	5.11260658026516	9.224601093103	8.16654542466987	-2.74212920608545	-1.56673012873827	11.323333596974	0.29988294516492	5.21409330562631	1.55811737262936	1.99328712947717	6.91640711537436	3.77509261572962	-2.09293620934532	-2.91310661346691	62	1	2
162	5.24157534677266	3.77262188829512	2.67807494084269	1.56737105896046	3.61973171410442	4.2005816832888	7	5.96585119281072	5.58566175099636	6.1328555322003	6.85042552581762	6.64893751051066	6.15004144921823	2.30313539315994	2.10205022659314	2.57893868859754	3.05962865673518	5.72166100226779	7	1.64506839065369	4.21374829130875	5.55414477278804	2.19175095872681	3.17093014608722	13.0225877849347	-3.14622890443458	-0.363901867972605	1.54435889787198	10.1643667918025	-0.982170392772627	-1.19815374207384	3.62410279695204	2.42481390470579	2.14324690234012	6.66558141707258	2.96005723788478	1.60923858867888	4.9289437684605	1.9208523798916	7.04567650935831	8.0177694759948	2.90794776290169	6.27657960679719	4.29557524378917	3.48006563882346	0.0437063104774206	78.75	1	2
163	5.34039708947501	6.99385537351989	4.89413701033033	1.78355418913377	1.40474292031877	1.95738402942489	4.34535627168889	1	5.07556254575385	4.25681744560305	4.38092606802299	6.95623452167008	3.34167970712943	6.88768129988147	4.80984494437043	3.55992117894755	2.91461346225162	5.47645452074894	3.0333978253085	3.28553497885564	5.69571462252913	3.04903894068672	6.61607446765924	-0.141266840783906	4.29532565583206	4.3788498041672	2.17971386158358	2.58991693862761	5.77417849909245	8.71700001953073	6.699861959934	-0.702550561140712	3.97813895620186	4.29956437279273	12.2427255178578	5.24193205706463	7.52946147699835	4.65244164089069	6.76760942977602	3.05729347842896	0.474155226050832	1.07967937418077	9.47862704421745	3.84864226487573	-1.25031827860423	4.9000749723725	70.5	1	2
164	4.23719010930095	3.06653334495812	1	3.90755643468127	4.93737247247302	1.07832022883591	7	6.43624562607163	7	4.97637557807365	1.22554044178327	5.56081079533342	2.18143411137371	6.43105449699633	3.29839269805799	5.95079059744905	3.71870090609507	1	3.99839967533232	1.57670475909417	7	4.82125075626676	3.68488616207323	2.58669615110968	2.37985142588925	-8.5941637739984	5.46162355560875	-6.31696381706836	8.25594096231294	8.89157298007074	6.81057031728005	-2.22227227372958	4.13852689836643	2.51312304171004	11.062555756199	1.98759578701041	2.79262447461817	14.8990295312646	4.69914249878479	5.01996945417252	2.66396386674551	0.276219105478309	0.347612992633969	7.61739160730196	8.21345533894957	5.20633822701341	95.25	1	2
165	6.60389001889096	4.10251816383181	6.32566759034558	2.83427584403194	2.87808064967653	3.22081561166988	1	1.88011800906732	1.41896530348197	1	4.12453158716387	4.06813049419748	4.85206649273194	5.74616261507847	6.4778160122547	6.22033217921129	5.20332061439354	5.16219289364299	3.04280253561565	1.07626556331759	5.09336015568551	6.14580586535709	3.16634654214268	-1.5680096667175	7.6136507847926	3.05989904026776	3.27328222564214	0.849006993720865	3.89032080982492	10.6419388549579	4.08699288956512	3.75710721118239	6.46723677944456	1.49934835499857	4.95060593497781	3.95905942684306	-0.0105650552376964	3.10411496851833	5.45677671301481	8.01371034021026	2.8213746580688	0.0719789210582211	8.48923328664691	9.46683775013925	2.7052296588104	0.76583426005267	80	1	2
166	1.14090658564197	2.08647846458643	6.70412584516005	2.14029061810623	2.68382786836119	5.33878177831495	1.46872800560214	2.09824712360509	5.56005369770101	3.30612991410835	3.17615859838128	1.84008585978715	5.50784477363563	4.11271188025956	5.80949096975091	4.67015118769279	1.89900072431121	3.127640709965	6.65490726892144	2.72793819838904	6.1272163006021	3.34686188921505	5.71360776512857	-0.770014422428589	8.32972845487537	-0.328230869211556	8.85021496864476	-1.75646782539272	-3.22409032048538	-0.630109821609299	7.38570709249679	3.99698430562252	3.01239434728299	3.79063089757873	11.9783693567993	0.900687100294201	7.31056776653209	3.41863767426766	3.75739470484664	4.38756340776384	2.490953825511	5.11856993785232	3.53989648227195	3.52743906566799	2.43148305408183	8.96117116418879	73.75	1	2
167	4.63414427446303	3.30681547522744	1.78323894388943	1	6.73535966274277	2.24594742330482	6.21348050693183	4.57277444628184	6.34317431335281	5.3886213190771	6.63254417822696	7	3.56030826583292	1.79585375532792	6.86159474064635	3.9798847299932	4.24341320272289	6.03766558532174	1.95330191289548	1.26148800106649	6.84035790325645	4.97153197243496	7	-0.750437700880664	11.6091754467952	3.03846286690161	8.73840105381678	-0.836406945252778	7.18214542890892	-1.5758384868866	3.33607753641619	10.0639908951772	6.1184598958933	5.67892506907849	4.43381641999795	-2.79646715608665	4.8130083429682	0.192161862302595	-1.57255017747688	7.10422278249684	6.57478815693051	0.561133426772536	3.47041207449264	7.30213116166783	2.6022367147329	5.76278831990665	88.5	1	2
168	6.26895362200669	7	6.56698391975926	5.38701506160121	4.56665349767892	1.51470129637324	2.51869671746117	1.911228677156	7	5.69095016041423	3.6306024928544	1.10629355526049	1.47756493486101	3.66199589713806	3.14046925982233	5.24041156360968	5.07080531601064	2.25349418832056	1	3.45021124605615	4.57872151227674	2.70304097575372	5.2239426257411	0.333673630715001	3.56154407057378	1.9481100532769	-0.570677320490255	3.24540630128854	5.00062067574862	-1.95928895599739	7.05496632753619	7.65323914737735	8.89466799615261	5.28745733334229	5.95367529155423	1.08229159228288	8.20766323924273	10.8043174046906	-0.838661413696867	8.69521826124307	3.3472068544666	2.30954517858062	5.59051619106904	-0.385375219039444	-0.0566123690424949	4.62985159646786	80.25	1	2
169	5.62123453664012	5.90969976097035	2.27776594882669	2.56925815606809	1.57858600687882	3.61564911746959	1.19282107952731	4.33164825026109	5.97323301927648	3.79233358610113	3.65689040252089	5.66353476694077	5.96021316799787	7	2.61136322027631	5.88472096722889	5.12720976171161	1.53126473958661	3.43504142496244	1.42024673020498	7	2.3741721729278	4.8106563121833	3.38853217137325	14.5856380939984	-0.674497368289059	1.53225205284469	4.8774734419587	11.4484596245005	-1.43143451066536	6.2104613363698	4.60531890568755	7.7804581541076	8.74714586447519	1.03490185359353	1.03338738381677	8.06270817222523	3.38882719281686	-0.526334196870854	6.6275314017132	-0.314790110895978	7.80459258261358	5.87680983473123	1.63207838118465	-1.03153712555861	2.98637202169102	85	1	2
170	6.77059467174176	3.45918960140497	3.51625917950369	1.31212828809219	3.47484803379418	1.22655782888329	4.6054123690319	6.65058261128191	6.28626102162477	6.11098853913391	6.63101040368028	5.43045505126224	2.09502891618595	4.61143905223718	7	5.51916047681997	7	5.83388308281659	1	1.03717927034198	3.01528460562841	6.13011838687666	2.82572044031768	0.850681713550238	12.9800884116044	-0.80925098039876	-2.88244187849772	1.44475883549219	7.26355939962337	7.25597051029841	8.69309696955393	8.75664349476673	3.99460156829585	6.07199630276739	6.41311515968942	4.55916860121248	3.18692726469407	11.27477829649	4.9959506744195	3.27331735466999	7.96572707053821	5.10506004463478	-2.49711383959225	0.844154842932494	1.84376283221346	1.87338951007575	91.75	1	2
171	6.95245439147539	4.89534503922865	2.4462300112961	1.31850287774643	2.40381527097117	3.09551948963945	5.92126597272613	6.50629061515465	6.44332083558084	3.32920722598282	5.12987983940604	5.38133995613692	2.76880552959633	4.60476856618064	5.95579132747111	5.56369852185737	3.47383822299107	5.69924014139071	1.46193049205925	3.25811037776703	6.48016656052745	1.59864164721429	5.52273051998222	-0.43130678559085	12.7255741339785	-3.15268057423805	-3.09102424161011	1.69664997212775	8.7520304399358	12.6649811910165	9.19879248836925	3.16486857051896	9.68216017271897	2.61730805372897	5.03634702444736	-3.99201322988684	10.2102965528122	10.3592082674458	-0.12702506840693	2.22261130493972	7.01826231198932	1.35184520308745	4.51048897371065	-0.552924805141385	4.51246155418286	3.76981126970148	82.5	1	2
172	5.97814116336907	3.14224486644108	3.70682229341826	1.96118115148927	6.26781322990935	4.40496420562103	1.56303092555239	2.51863525854481	4.2019897968376	6.47644383802557	4.52842845435085	6.42969782198147	2.21502897264337	1.7559414852741	1.29559597857724	7	3.32626027833897	3.87200467236263	2.54356813223716	1	1	1.54242801118151	1.65161027754331	-0.107088780535036	9.98764880080429	0.71842778816618	7.66135406398748	-1.3577330782138	5.51646957609682	13.2929573660035	8.16199971027602	3.86431070997485	-1.19972910194888	6.40491895805427	4.26717484993689	3.9234014127845	12.942339490947	6.7505340144016	6.06491737138298	3.52995879661809	5.24781144105523	-0.531387970756711	1.6723388878033	-0.675843924161312	4.3703504738979	2.08879871153208	69.25	1	2
173	3.45014381843246	5.75243773015113	7	1.00069635576119	1	3.5512865399077	4.03624808051681	3.32862425156751	4.11643545585905	1.28414809977467	2.12425070731969	3.20812389301719	2.95468835899058	2.54158390487378	7	5.57001089283723	7	4.5410376854109	4.14513533273392	4.5675321028428	1	3.31730255627023	6.3790195806976	-0.643568763328303	3.67067978046926	3.08517902109479	2.39834181578936	3.53861566124191	7.47939396161765	0.565513465172815	6.47474181900501	4.00803566691115	-1.55700127918634	5.39412380490169	4.76893030647783	1.74249228130546	4.55499520410475	7.36830461938631	5.93015789394351	8.49545407530727	9.29612339156237	0.519763934993407	5.88725238829732	-3.75650486342918	5.57867479847598	3.90603320392366	64	1	2
174	5.71917595156254	2.71427278450356	2.61409592901565	1.22779787059977	4.22929573154036	2.16027395584797	3.34197104659256	5.79279203159704	3.05059942981421	3.77988713813435	4.79655174643269	3.68512031701263	5.73763459152978	7	3.70229189594347	5.35185329249405	4.57750564148871	2.6699207860262	5.45973965501157	1	5.21826715451409	3.23608433075422	6.43061602137857	-0.712760546321456	11.3471755247029	2.41934220987604	9.05333871302127	1.82083592101434	9.19455962593636	8.75340980145733	8.84589055939558	0.359865956283484	7.37286975676853	7.69189071243408	9.12937144943135	17.4570570957566	3.08922616276344	4.52983258083492	-3.67300882811798	2.88401535943682	9.78709260892967	-0.252837839440539	11.0419105943614	0.724609823046861	5.32229421630068	-2.89841445254172	69.75	1	2
175	6.98487539702141	6.19581180664586	6.89984649671149	1	1.39847117094893	6.74118597833184	7	7	2.01434171278582	5.84293547968315	6.60746865315092	5.47476347558236	7	4.79594540036111	7	1	3.70228420457804	7	4.05972240412299	4.40411945888	4.90603335629703	6.34232939715515	7	1.9526235087624	9.02877415397735	-4.71636504093242	5.85145565713247	-7.14655808786518	6.7766973915249	4.57365544795023	10.5360108479751	8.73214089049316	5.93346666221943	6.97769212492526	5.67369863615615	1.90566761389199	9.48970840861052	3.00366737151899	4.84859734370823	11.6934658691578	-3.97481007858332	-0.58022935785576	2.59130949002123	4.6094185993148	1.55693022291485	-0.389398033592434	81.5	1	2
176	3.97120297023248	4.11515063800552	4.20238168626457	6.60157370082056	1	2.10015094501336	6.10047792701287	3.31057748139704	6.72051712297208	4.05457852694188	3.48855755980625	3.3251336236186	7	5.91301631212059	5.37360736954958	4.5366715706021	5.60014827409633	1.73854760447337	4.49709196280125	2.4613707249773	6.30339604401785	2.91047876458091	4.19981881138148	4.33221090830154	9.25914612030495	3.35578462762715	5.51670092412871	10.053149931287	6.94281018364844	8.44488638969861	10.2562617298987	4.20862978700346	7.09865049584694	9.78596555675372	5.53635613992148	3.93820832832431	9.45640933171355	5.64119421531335	3.89591542378132	3.09439215703156	4.61281779875624	4.32001175075418	3.7441574082543	0.405703513063446	0.0409866851940859	0.626198417613898	70.25	1	2
177	6.22089926259031	4.90206662608589	2.00101864226859	1.59019665994798	6.1382441996064	5.3278171850927	5.85769869498274	2.67303380243915	3.25257831437813	1.83385067457375	4.86996713566849	5.87785266055564	5.82655405702867	6.30763714745402	3.6173883073861	5.92079293161208	6.46827797724469	1	1	1.53118421371045	3.78692451885562	5.94684263486536	3.1365586689687	0.40977385811228	10.946140013561	1.5396961881132	9.14221310972772	1.01459153413046	-2.58710908620997	8.82863847918833	10.421960621538	5.74832527408621	8.44678005247715	10.235894931255	9.17879007934851	2.33010673804821	12.2828477254414	4.09140366724818	4.35585525569238	2.79372118746455	10.3079434919725	-1.21381031480225	3.40721345032439	8.08668748809165	-2.04130371064773	-1.96703981949936	69	1	2
178	6.61765474660879	4.61386003080007	5.13165784024094	4.06247681295353	2.35764317093395	1.69533914458499	1.42838792007308	2.81213124696071	5.5119559820079	5.09822854654847	1.05894144288514	4.92369460625534	5.03853920546938	3.6996922309519	3.14191103502698	3.39015906152052	5.13461228320745	4.42537400622069	3.76611662925348	1.73327358089101	3.53748479464574	2.29624432441048	5.74002076322839	5.9648255247052	9.6126408592655	1.00765859192497	8.31210216143165	7.2923624197896	8.92438480674088	8.88635729593956	7.7284452117074	0.33568408444403	8.10961985837226	3.82931914999984	7.94408777265043	-1.87836419583996	2.02018536230372	5.40663026401901	7.4432487879478	1.64704111640076	-1.8711836048776	1.14952152334326	4.75171356994535	5.65420488071167	1.11681551068418	5.39230720176429	68.75	1	2
179	5.76886606316445	5.23120031469539	1.59706880540444	2.41497858152311	1.98602944589663	1.36936973865964	2.35334334432252	2.43833722082543	5.89008971869311	4.38933605828778	6.5034740107207	6.19667885096491	6.88749413954311	7	5.36907375261777	4.61140362541615	4.52565612090568	4.68724656187834	3.26655786646327	2.75741740537005	6.04656896564187	2.8291054485941	4.40653973386583	3.93054527252332	15.4981657729973	-0.91913038950088	1.13724391335798	4.5608069797392	11.4911552636505	-1.94847249911798	12.3087428499481	3.88768019719009	7.79483980530986	8.46144270498239	2.33614314374408	1.91606719342179	7.80155135401628	6.97185288762079	3.39303736195026	4.66691107013887	-0.243181070434468	1.45261424776331	6.86592901358518	0.855331220407738	0.286749483679679	3.80555814990886	75.5	1	2
180	3.8958420088236	4.50256960330472	4.93859953387973	4.15492798247458	1.20001143386031	3.69041332461501	1.82941009199369	3.3586485892312	5.83291804404299	1.90749662172524	5.15244185455777	4.27544053570658	4.35660148892266	3.58002501955281	7	1.89082756866345	5.67006483369888	3.61839777395372	4.62427775955024	3.34360796740165	5.66033690247905	6.56622688340542	5.82090672907175	4.1961878416913	9.22213571446825	4.76631292551862	6.63693047422509	9.15166371217831	0.768262799818992	9.76912869369907	7.15091775846434	5.03522902895804	7.95056804793296	0.255309395667837	5.19643934066242	5.66341464890998	1.95930616613236	5.26656853326841	8.95590902850029	8.90438036672969	4.04591846044411	0.567174292756232	0.648812749385638	0.0934262350007892	-0.710514294238209	-0.916458302151372	57.25	1	2
181	6.13790489418271	3.325953771911	6.73491610832457	3.02122961688419	1.3237095119858	4.3247119417978	1.87446825815289	6.13019961775856	4.60116477841272	5.130426447484	1.57022844455891	6.8013314350689	4.13743783688982	6.52338933023666	6.23207185805204	5.12362128125181	4.38902283744131	2.92752224426088	2.75640338988602	2.61563626606846	3.0293055285899	1.4436503103702	3.88378996367263	6.28263276423161	9.75988806542107	1.34978017582747	7.45360844686208	7.34232173314677	6.81135480983029	3.15715088811627	-4.32005105856805	2.9330669837452	8.33473911365867	7.45357362373256	4.90513537246764	11.1510909366942	4.0428232791718	2.79521732326196	0.312447614793599	7.54783637095619	6.66215601619124	4.39238863271115	1.98378541853496	-0.301114384392128	8.24899581759426	3.06528176661129	64	1	2
182	4.35295652163862	4.52544456833101	2.66302329236652	3.76184166511697	2.49000561119091	2.197904921924	6.29397293114527	7	1.50372903137367	4.23830811388209	5.52407051320309	2.23157247821939	5.36415836557574	7	3.32973392270035	4.6224555114358	3.02272857510696	3.72463929272516	3.53100433777053	2.76241720020668	6.85631753336539	1.21403700166306	1	1.50575169569695	15.8277122605634	-0.822288822456258	0.260975706456703	6.46906618149867	6.36104357973277	-1.78756831379567	8.31522708021161	-0.719240768671755	5.00586722887229	3.36508859123148	14.7896137500539	1.61559304603042	8.19283517923017	3.26038641251531	-0.0581700713335438	11.4888621285879	6.0245195654245	2.45100847339931	-1.31431192685637	3.4839529898096	-0.437092061299798	3.3078208648419	70.75	1	2
183	4.89739287019138	2.86220546365156	3.04273891856184	1	5.03325612887185	2.47252678606508	5.59599624442639	2.55001996807206	6.11891662005472	3.91686538033921	6.05388025284786	4.65686435509954	6.46610506178315	5.71016240720278	3.85630130773631	6.56939569138489	1.9802084234389	3.79715350477214	1.87166085889704	4.30413484902535	6.09228364321552	2.18082451988241	6.84076275676678	-0.293443092100976	10.5502688827004	2.59424310904558	8.66020820700837	1.57694494560126	8.2253718044094	-2.57098715512824	9.49900375007002	1.54029572677619	9.72436519728643	5.265286829707	4.86536286407654	17.7935762453031	2.27999933694407	5.14469339984557	6.22446839433404	5.6051292342947	8.55823616486811	-0.143122858951593	2.37545117996469	1.53118139794968	6.58522196923666	1.13126515681141	64.5	1	2
184	5.49138380698899	6.28197396787878	7	6.65495575735338	4.70486581696048	7	2.84257475371343	3.47530348307376	4.92466858487251	5.4118823487421	3.43118750551912	3.79290854359282	1.20203268412223	7	7	2.64484923288187	7	4.29647391425104	4.41653900266485	2.27991798244112	6.55360219121254	1	6.41569173215191	1.06158928164179	5.35191298354353	2.59464865440934	0.901092327792206	1.23175367917477	5.2939922247068	1.29275714056505	9.12746640994999	11.8197650842149	6.83513629751549	8.20004046324888	-1.43459660246672	8.42078735829277	8.00543801321189	4.18045450546293	0.962282718428358	-1.6876773218553	9.60503665237541	5.34400562008627	6.82559704090103	7.28052329046809	5.238451773087	4.2267963414329	69.25	1	2
185	4.57183942335057	7	4.72399348678826	1.81174138468152	1.26309014296418	2.33767707120013	6.38336235702501	1	6.00445987233678	1.05330150989133	1.46191019896268	2.83167829616998	2.85104829477743	4.61468756850447	4.49720618739419	3.41122650533202	1.63980889748042	5.53732428636153	1	4.82158613043265	6.43107600504673	2.39115982900052	7	-0.697796002724393	3.15484812588857	4.73905807529404	1.21549745209886	1.8128194147203	4.69927956092314	-0.641555197366158	7.45708298020673	0.469245912796884	6.75303900933363	-0.301646689649014	5.61720636066272	-0.0802994312207836	1.27928574301015	4.95395892562098	7.79688406178678	3.56226915350004	4.32554727188756	0.941139527077257	7.76502657436334	10.0157183261249	10.6688486119608	4.62033475737106	62	1	2
186	6.51834057661014	6.47974735113846	6.48568598305849	1.60545957180291	3.53997093157275	3.08272370815906	1.86139000545524	3.91873963363173	5.90818708250298	7	5.8916154130832	5.45703308694629	1.40500422609165	5.2507038510945	4.98339135233593	5.92282249513716	3.23306489590604	1.73290510244462	3.02454337352036	1.21159261676076	7	2.14701589177288	3.84864754899845	1.65865928673133	13.4183251853806	-1.81378529717433	0.910983674129935	5.8483316863608	10.4435060536018	4.9932705236341	5.93332187693153	10.1829642799806	10.993198392289	4.17981656680142	6.20172357830273	-0.118009152718214	7.92828769207984	-1.23732264372334	1.97266940398255	7.36238660896313	-0.15054702626992	9.03644356258375	1.80630675271563	7.27950230464219	6.16668533891972	4.07421666697745	91.75	1	2
187	3.52998831476161	4.6622684655439	6.11370687643367	2.43034530457766	4.71198724401208	6.89568403759078	2.07942641241544	5.08725384656192	6.4982910778706	6.91951524751843	5.56413192646141	1.73022814264828	4.5272546851185	4.38816538704411	4.9113823306842	4.89917215431361	2.94221645282181	2.50673153211551	4.77783508916482	1	5.54987094428237	4.93507365870222	5.68877753205953	-1.40626114429613	8.0797344159873	1.61232561705136	10.3874254908378	-1.34615478091536	-2.17019699224744	10.1120168048814	6.00966563705604	3.9997303979363	9.04179212571611	4.80033165314709	2.60617170411846	1.27133352360316	5.01467059351147	3.25095368087195	0.64517671953829	5.77857623650581	4.78691927174128	4.89781772284458	1.17177924004447	1.29081574422867	3.8281006031371	5.53427977547855	73.5	1	2
188	6.2472026704281	3.50607354843398	4.0715515271696	1	3.9289235260008	4.77959714529744	2.26749504238552	6.30869626310792	6.64289812275857	6.53887222988148	4.86851395860054	6.23712582198349	5.49056711026109	1.58258317047539	2.17754055491627	3.9863391300189	4.67022369362604	2.78610551088619	2.34353069842287	3.48683137853938	5.40265091632464	5.25772965015612	2.80908537891761	2.64382497123956	13.6963867248175	-3.07235886797309	-2.0025507233441	0.949972588312243	9.45995445758887	-1.17151413364451	-0.34080138824927	3.88785942150385	2.13938667018824	0.295793177060168	6.84797641073269	-2.26692073595532	2.52847689327447	8.44547921676489	0.892872044889897	8.29209607026883	1.5660228629839	3.17388373259036	1.32244018377108	6.10849560618573	3.86841286347317	0.759995737431922	77.25	1	2
189	2.59360195662329	4.1794408971835	4.51888884887484	3.56413411118882	1	3.31205372640798	2.07552077778028	1.03032923315779	4.4910126695704	1.67480459557862	6.38253636576619	6.17849616363492	5.11429847637277	2.37906427430905	1	2.57453016207408	1.07022677284525	5.37971325453928	6.10320427959728	1.46662426844976	7	3.00372883139632	1.59861866483744	2.66815690101238	6.74335605308904	3.79232398012261	-0.650956114568996	-0.508056080245007	12.1218751267661	1.98553067612905	-4.25592333622908	-2.62431459494699	10.7509065825328	9.46494278987245	1.86761304105055	-3.12638434982194	2.27577900465178	8.90023335659962	0.236887408698705	2.42016944867129	-3.07269184045044	1.50993143382266	5.53346936130157	3.42831945690505	2.58456125604783	-0.989934132737846	82	1	2
190	3.29844700281273	4.40178422001104	6.05630903017768	2.62809947663237	6.14614526357024	4.69388154716515	3.82026962552202	1.31614978224529	4.06166805134429	6.28975325062545	6.65050306830327	7	3.92415598962288	1.40991318837193	3.49156435181965	6.23956569906456	1	2.15807671223375	2.08308427625361	3.91823510873536	6.03455335118855	5.169798639896	3.16793508982548	0.405542133033529	7.81271034318701	3.24729773923943	11.3793974169635	-1.08206387271864	3.50562833353276	9.06418918007865	5.81898255921648	1.72441162490688	4.73502802657176	-2.72303966823902	6.05518026722427	17.2942782366894	1.89381246242163	4.09339899438969	5.8401090632379	3.40917888256313	5.30022457930962	-3.99323397254412	11.5501361624937	2.22991207758393	2.83961626748733	0.704172766070922	70.75	1	2
191	7	3.37088161554872	6.24005206070047	3.25888840761151	2.0169351408494	4.5462254158716	1.84190881230675	1.62123939617567	4.62342391213207	4.55232132488241	6.53334523130654	6.00776905329494	5.01790896975293	6.00653231153851	5.88635981040277	1.47403648891806	5.34972236325356	3.34229858985036	5.96418684475872	1.41641562563315	6.29660227963441	1.77464145245897	2.36324216354304	6.10761056941503	10.016795192542	2.24679213496989	8.73762406140232	6.90879447091651	8.32088881596975	-0.427109243956612	8.79171612225373	1.4740875290987	2.3188385632052	7.67612100483003	4.28416091805722	10.9950041889702	1.42408364909554	3.07645267990031	1.15040265970679	7.61678925254594	6.09621016616122	4.44132281347612	1.85262624449424	5.01612190520107	8.02869865191315	3.79349021097058	87.5	1	2
192	6.43308316009008	5.75516754763056	2.2553830879914	1.93624002204976	4.6094553285791	7	2.58708464494211	5.59026929876383	5.24298598280848	4.28979872900852	7	6.68844997439436	3.98678289758005	4.17051843890034	3.77200885839525	2.99272773457658	7	6.30542261753418	2.50502754085918	5.93434602840977	2.87966352120432	5.58773854909109	2.78222557821217	0.920257775223775	7.13744576948762	-1.71720441217159	16.5854037812771	-4.19211489785168	4.8301727674114	3.10101275919347	9.47756781462897	9.26243216875373	8.72982569560382	3.33822013604906	4.21343394527897	3.9087721408538	10.8421973657978	7.99915898414346	-0.92070629759432	5.28660391702304	8.47311975229568	3.83195703094475	6.32130874860168	5.50360449188147	4.00270500715876	2.58328296968631	77.25	1	2
193	2.67964112174881	5.12588673672113	4.52192441216968	2.42766905945506	1.11958867000422	3.42306630296333	2.96926032408718	3.79369686917947	1.65142113839887	4.55172770590317	1.2277451833558	6.30440343932052	4.96422242233378	5.64260457235607	4.17514183661773	4.2708572396812	4.16114504046939	1	1.37288469876328	2.26985632593152	6.8137060363789	3.45250011503152	1.37643194194883	1.85791462285832	8.61334129758023	5.6978130178083	11.9309985144009	0.570322432687926	10.2708331747326	0.108760590137248	10.1224414930338	-1.16322879158545	6.71625664576517	3.55538855533529	5.25736285968287	-1.45144911791226	11.8846863550915	7.52358418388657	4.42050019787271	3.69706549162382	3.92740737243843	5.58759858730535	6.77945627734806	5.3256444976192	-0.791863805807862	1.422459838478	78	1	2
194	4.88247780934237	2.76323757565151	1.90518298879392	1	4.03855134698859	2.38226652533026	5.74387080625793	5.20388039555006	3.7319881121024	3.54508969788142	5.20653275881224	4.32856595423591	6.24227965436388	6.58980612638395	5.93654684817769	5.77067655621749	2.1881616366459	2.87045854251282	4.88080191128253	1	5.64773015484718	3.23569433554858	6.91750451213848	0.00475627603130437	10.9413029948096	1.69649551118752	9.30748991558348	1.17539127386637	4.05245771319876	9.22115043052677	8.8465446326463	-0.0627286947196616	7.0084644714239	7.64655574383434	10.6687595389186	16.7120105446287	11.0383549804048	4.77380798159177	-3.51192314058636	3.54737463074143	9.99825100041571	-0.570692479901126	1.91492980894204	5.30279513342573	0.374691174406717	-1.58482623178509	70.75	1	2
195	6.09499864580338	5.68221558382212	2.94113071131915	1.13054633798693	2.91468772020467	2.82988167382513	4.3237709484185	4.88376727842822	5.09437579735725	3.30835098796866	6.63569347908163	2.69024107260071	4.78264674253432	2.55591698971962	3.11038831427465	4.79803069644302	3.18006212055162	7	3.77072225776788	3.41146937692788	3.49344012128854	2.74805239067064	6.95319549541457	2.74532934082027	9.75966533411498	1.6826918729627	15.0633940400346	-1.90417839610807	9.19971359746941	-4.98869133231729	11.2169018818381	4.2408933379885	9.68215912952582	5.50891339310767	5.87020195516113	1.44181473940143	12.4106600320268	14.4006995245587	1.29044567645806	8.04886790439459	5.00028789228088	5.70164844239971	0.462559788834985	3.94009039206252	3.69560421386958	5.6923008074065	74.5	1	2
196	7	5.91074896964852	2.99844341356909	1.18873662154867	2.39881158721012	2.54024063097136	7	5.46094935750512	5.07777166475322	4.32496805099424	5.52823140528602	3.25975037292481	5.79812996166915	1.70124501060486	2.47044374030745	3.71892996013744	2.20608308412406	6.65561645149494	2.5507893444578	4.67063619375538	2.51297090718072	2.99583009375178	2.80073504445122	2.0215792458756	10.3008071947742	1.35116329949466	14.9487880238271	-1.41166943432846	9.15987031253206	-4.76590055065245	12.1478509620231	4.44620971095317	8.30696751821027	5.41984798583745	4.42341288359062	2.87158014459858	12.8129762356391	11.0256515366228	1.63862606072966	6.53453075448564	5.36625932421786	7.240473946798	-0.855740833702051	4.10218180133757	4.90801455660909	6.01186002931341	88.25	1	2
197	7	6.44038084200462	3.03050600209395	1.62846027361405	5.58008086357833	4.79675908856061	6.06387708935465	6.83245381600982	1	1	5.93972378324854	7	3.32484187865506	7	3.14512123611459	1.84463872079585	2.40183524927208	2.05979497597934	1.57561791623718	3.95140476279468	6.78355069354393	5.77284821177782	1.66568414098978	3.11234971731762	6.31731164329525	-1.62100225330212	17.0730051730204	-4.47510390215514	4.02816164228435	-2.57376735315097	9.72833782055607	3.47545048546519	3.84544610831606	1.18868463318964	4.73552504548913	-4.37270645054417	11.9467738570074	4.11951040926842	2.81323360580673	5.1503652873106	-3.45799477701242	1.11799364620602	2.6033233617733	5.56863768817805	1.99982880502311	1.33391005254378	82	1	2
198	6.84152912090388	3.98184649744191	2.78254281995953	1.13517517215435	3.81583517157375	1.69254096228804	2.88330152855723	4.33142307653068	2.30429534512821	6.08506833346512	6.96325322414732	5.08394306037824	5.14362648655649	1.63333181347404	4.03754682124154	3.84044704346194	4.90852607363701	4.71568924346656	3.75571594032088	6.43860692045794	6.54186511015784	6.37792537462091	6.10045899117345	1.07547729112341	14.9982062214031	-2.50642904645269	-0.627205044104633	2.85730281628296	10.1450279956681	-3.51012919691353	-1.0270978949649	-4.12408004575369	5.49931833250065	4.86294816940665	3.09226769164767	3.20680942165477	3.73191752522655	3.6297674952609	-1.25333758058417	6.92450363804491	-0.709916125445644	9.6195143322825	5.63321827086999	4.12040931285019	-1.3805486695648	3.6598700535224	67.75	1	2
199	7	5.98204485387991	2.63969508972128	1.82921000345621	3.5287895609061	2.43835449003135	1.70085737137986	6.76977657469458	2.6935183469621	3.74307013020729	7	3.61929523298493	5.40261336430209	2.36238938696311	4.17119043517679	3.62066361146089	1.20248176419446	6.52727314319767	5.35195021355678	2.92039423576872	6.31829107658856	3.8623167035069	2.44517960055358	0.779637691171164	7.78922036532379	-3.09944415233202	14.7995255730964	-4.3915487271052	6.36242623412963	2.6207256636055	9.20896152923518	9.59842551539006	5.12416998736909	9.83208309892133	4.41385480150588	-5.17931140897054	10.5320805127416	8.01402704183003	-0.486241753869978	5.22186936386332	9.21897159090075	-0.751261051251176	6.63414496622729	2.37533703917835	3.92101948129141	2.53196692864486	70.5	1	2
200	6.80761725332374	5.50333556643876	2.55919943409046	1.1815581740151	2.78769284451769	3.71199419660686	7	4.20508466571214	5.5922638631519	3.51287850156384	6.37887261085258	2.09181802854798	5.64554383511655	7	3.22416554460727	6.54228051904267	4.449252192065	5.96556472982851	3.06052873279934	3.4680158866313	3.25349201551443	3.63132558151178	3.90265109595217	2.29985151888791	9.45831401250121	2.30631582391821	16.1858744511359	-2.09521332648408	6.88160730229964	-5.2170623336003	11.3296158334367	4.80144214606451	8.53399767030342	4.34337164120507	5.36353736969158	2.41585614938649	12.4438827489313	11.0065752393394	1.32589739679688	7.82981201976417	5.60263791113358	7.21033695518241	1.4212891192873	3.6138236453574	1.93255685158331	4.9398217287201	71.25	1	2
[truncated: 5 more columns]
