# Supplementary material for: How Are Mate Preferences Linked with Actual Mate Selection? Tests of Mate Preference Integration Algorithms Using Computer Simulations and Actual Mating Couples
Source: PLoS One. 2016 Jun 8;11(6):e0156078. doi: 10.1371/journal.pone.0156078 (PMC4898694; doi:10.1371/journal.pone.0156078)
Supplement: S2 Data — Long-term couple and agent-based model data analyzed in Study 3. (ZIP) [file pone.0156078.s002.zip › S10/Aspiration Model Data/Aspiration Couple Population 01162016 044641.csv]

	trait1	trait2	trait3	trait4	trait5	trait6	trait7	trait8	trait9	trait10	trait11	trait12	trait13	trait14	trait15	trait16	trait17	trait18	trait19	trait20	trait21	trait22	trait23	preference1	preference2	preference3	preference4	preference5	preference6	preference7	preference8	preference9	preference10	preference11	preference12	preference13	preference14	preference15	preference16	preference17	preference18	preference19	preference20	preference21	preference22	preference23	fitpoints	sex	algorithm
1	5.25784168313066	2.30017317696006	2.6848220338838	2.24404181910336	2.70672847581441	1	4.86965662408775	4.04053373989126	1.61701105650914	1.8683625708324	5.06182330616069	5.49610819723664	5.68974796538945	5.34170312833587	6.94716195526903	4.48006396097793	1	5.72332669641656	1.71540766306454	1.63397529678554	1.68901104300713	6.27050295558287	5.98348543899174	3.25703972414481	4.14723711719894	5.30670194189473	8.18953067855569	2.06796501192853	6.07147304491333	1.14585681763821	-1.56883958664561	9.54311492049445	9.41889983631511	-0.414198623010417	1.02971322211376	-2.39817328682425	5.06450698543075	6.22050133835531	2.51385535368205	-3.4410417952461	-1.28703389671412	2.87193669277957	9.34639839839821	7.7005866053747	5.70490492586829	5.71696727025415	88	0	2
2	4.15898179379849	4.86439340405214	3.31828527132756	5.61176511867921	1	2.12548182270965	1	3.29505324763578	6.38897483834258	5.06580691559418	5.88340103285356	3.38506154248368	3.16843531792709	2.2039014281653	5.41460172411491	3.81341078424818	3.94574498833137	4.78531261659732	2.80839991287202	2.76411233523473	3.84442058583797	5.10679739322431	2.13051829872133	4.4611567443119	8.21985852656849	3.85514157757521	2.9442931361051	-1.7268776108974	5.69869989197209	-3.36544971739345	-2.80738351368046	10.7987952691201	0.64545562350412	3.68524438532462	4.01943505311839	4.86450251138668	5.68914094900889	3.07303768668783	12.6513689355457	3.17385899866093	1.99038619980788	10.8134353576664	5.72145304497995	-5.07855443542055	8.03325486779102	-5.28813906854792	95.75	0	2
3	4.35774260342592	2.38208444574764	2.34633298476314	2.64151936076131	4.64213281233823	5.54721887865811	1.11643743143005	1.35596428457673	2.44766748924178	3.86254210841585	2.43827203136667	4.7343269173642	5.76671629257134	4.73839480379771	5.73616930856148	2.2707340499903	2.95414061614027	5.67638396707125	6.89927117391868	6.63396428103874	1.32384188648536	6.28495404242614	7	4.24199553470465	5.46695521109123	3.20052522958197	9.67454015907759	-0.116928894475787	6.47261153470088	1.92784418812647	0.4487362584447	7.82098023799244	1.1756001295965	5.49135205895543	3.68019748688376	4.97787185774246	6.6593661173464	8.61209699336953	10.9587008242709	3.79646358008864	1.3125299713588	-0.828672796736325	5.84761034324477	3.53783174252518	-6.79392926146304	6.33881793132012	106.5	0	2
4	6.16033772909115	4.62743671525064	1.25543720110083	3.99977394672446	1.64214659139518	4.09017701691071	5.82746825564768	3.99794622774281	4.24958848159376	1.31123254624192	5.21229342287796	2.26180017866605	4.25073169261324	2.17046770182309	7	1.62784751481757	1.16131067900839	3.13267874314194	1.56533338904705	5.92692659780548	3.15865311847531	2.38871312787615	2.93817525950401	3.62533038363067	6.3793850608648	4.81385483646222	3.73518486902545	-2.53395088960302	2.21110584894704	-0.450160215890395	4.55544938182987	-1.58539184712073	7.30769062740912	6.53717620472314	5.024317049851	2.54013092571537	6.07547915741623	2.0823759823679	8.14724201478064	8.20783482803933	2.0292658122712	3.69707964142154	9.26629599245235	-0.00842805471228708	9.99161568456984	2.05023748869283	104.25	0	2
5	6.00228840364559	7	3.85584971945853	2.59088281675657	2.577477130222	1	5.17260607353679	1.51901754451544	5.01225313571424	2.33385411843601	1	4.26725733177782	5.95832293425272	1.18412277867277	6.78106102253087	3.03149977619647	7	4.73820096979659	2.23285120747637	6.61332299307901	5.66935161287511	1.12491917237283	3.45273849988631	5.78789753522619	4.07231131354706	3.25933691777885	7.37847194093995	3.55800236596196	5.49333039647303	9.04166509206978	1.24940304782262	3.47913798412057	9.0031073228606	2.34211690752044	4.70765328752842	2.04106069684458	2.56374713504662	2.41628712279521	9.93236136821528	8.74782073066889	2.50919666001982	0.337772487107767	1.27206989521773	-6.24298998398828	-2.96376760222157	3.68578910748051	104	0	2
6	2.1772530457489	6.22435782688375	3.18232187048492	7	1	4.11093257123924	2.74586259368906	6.31772910451547	1.48704515324599	2.45622761325221	4.50772637561276	1	6.54349026769046	1.26667219050095	6.61197238369355	7	1.50800767601262	5.12423960145494	6.8510516191199	2.56216035302463	1.95148230018297	5.19081706396591	6.43043855638195	5.54362488306388	10.1782519151984	4.3010432256422	2.75721207011134	-1.51365493977831	1.58600357272454	-0.206193489801381	4.6829646715699	2.81725198857115	-0.558033418600368	7.92694364951809	5.84020835700237	0.226869465633073	6.50952698436552	-0.41580225460528	8.73051256567771	-0.453287222312454	-0.400559937129157	6.39752597780747	6.60002583348001	6.02900947093056	-4.89476315799201	4.74799479763855	86.75	0	2
7	4.13270284620862	6.20132292206735	1.46779963635175	6.41348593825581	1.88410582336993	6.76153359158487	4.60044939257519	2.49780122236521	7	2.05099452298477	5.77669986251737	5.53123843422812	2.98537681083851	3.9388822072709	3.92570095735664	5.89161831219521	1.75415187525133	7	5.36960378863067	5.75776979394444	6.62157995643296	5.75839420334952	3.61171273368557	4.28809324454941	8.0264424010539	9.69393123062052	3.7329929886752	2.24792350216063	2.09201582992446	8.56494802894338	3.48275633242818	4.64829868124581	5.57067300615821	-0.95792222151848	8.801535958416	3.03889201918171	8.32694425499606	2.0122988792265	4.99332114335666	-2.6946722224527	1.81987410229198	7.89323858603016	4.47344032010614	2.68585135892954	4.6092317263606	1.29323472657517	88.5	0	2
8	4.16201689833393	6.90048074408732	4.96649865214914	5.63298156559115	1.89776845591707	1	3.07736648580656	4.55501309993273	4.65759105755821	4.15575198667236	4.24209850269679	6.59672327949211	2.11548883374852	2.21237335455599	2.88638600265057	6.23752087089362	4.07777341979822	1.48908558493456	6.87931901783982	6.80660294601227	6.85180044547201	2.6134522938659	5.13863884424551	3.01724810948412	7.27550192501831	4.37303510233245	-0.236392611147093	-4.52319428155301	7.03761740393892	2.80526090595784	4.85230769264425	6.33532241999099	7.26437817459077	-3.34572941916114	5.89310543360249	4.147219874673	4.88760754781311	1.68734881588783	1.4012878377283	5.49206498837339	0.621905660280741	2.90751342663517	2.90584094211794	-0.235662041643328	3.77890549787441	-5.24877252716582	119.25	0	2
9	3.65524348056872	6.24053643281928	1.34592851173501	6.75805195704247	2.02557777929552	5.14770196323127	5.78458069109118	2.08147890853662	7	2.21394261303297	6.1164907137567	6.09657042630539	2.92788873650743	1	2.15149922291624	2.27205894663994	2.38503848520649	7	6.02680740070442	1	4.91530747292519	1.43526340837266	2.95594369779976	4.64607010492087	7.56984764420712	9.25350574151241	3.80497036547357	2.55402477945738	6.80115220911304	8.17402808388603	-5.11675441052984	5.00615104188241	5.16976799287704	2.83962416270652	9.77828534596372	3.8038380494048	6.90261473946883	4.15885265460836	8.64659388739252	2.96987488050991	1.64065553387235	12.0121891224794	5.17577562397484	2.01086529305421	5.58602691985641	-2.0186247159828	77	0	2
10	5.14624651268301	6.20782829768872	3.03014719236626	6.58261232951324	2.39059326135894	3.71263592893847	3.3194360256368	2.78081180583981	3.0686656676815	2.47832775752051	5.73246681317483	6.94106021538547	5.35830654640963	3.22859835042598	4.60579804015017	5.78702194283184	4.11091826366246	4.25812031296055	1.79909391954772	6.33790631657396	4.62959613248194	3.92652897209381	6.247559266398	7.43357101144196	9.01141422179822	3.40758315314614	-0.540558198630078	-2.19789288558585	8.07767803478061	1.49904961341589	-0.705499540366372	5.98680564018694	7.49464585752223	-3.86397520725497	3.49056292791052	-0.475541267882577	4.36469018238583	2.17272847008053	7.0393983572468	-1.1169550989711	3.51068240556377	6.91312182138665	1.64085169075989	6.52374489515288	10.3486630544699	-1.96612183513375	80.75	0	2
11	3.48978985778427	4.63928750628217	2.29744122499932	2.91736828742022	2.31764561917899	1.68096334398546	1.57693274566175	1	4.71295270550447	6.74229296737219	1.18449276440662	4.21861702224594	4.09375093130218	2.45407868993076	1.82635297714357	1.06612271377244	2.02516644090149	3.46227776550538	6.00114229797375	3.41195651355111	3.22484152971159	2.59314336382591	7	6.10455674290515	4.76940837341125	1.59296330848612	9.20527071448867	0.313857588582172	4.84271259831586	3.33038166971354	2.26880692290526	6.37425148655632	12.2238951369956	0.784295371203429	0.267302540598638	5.31992985021299	11.2196363833186	5.91101349461229	7.5267848218891	3.45479755578425	1.13908280506244	8.60088523011758	5.07087466058391	-1.81245558371443	-8.69222668313259	2.78701642750318	98.5	0	2
12	1.3683295015852	5.62587142823338	3.18430904101091	5.98865570132893	3.17703398495767	5.10518680693274	2.56180372387034	4.27077119508203	4.54063106092888	6.48896632368907	6.33819242782319	6.20439167776931	3.58874007112395	1.82622918733402	2.3688486189599	2.27676951052405	1.86090971607356	1.17653554451606	5.24118175689456	5.01624000206495	1.06465615381653	5.40469587423831	4.63617450400932	6.6359069134169	8.16948219960756	4.34121283317828	1.20965419139177	-4.74148434275529	4.26554785489264	3.39964216180255	-4.45156750014138	3.43827717993395	8.01198491221122	1.40337128808549	-1.25154395864195	-0.834568726536032	2.33545697793174	3.430846881596	-2.76406190011351	8.12198837422506	2.57208116889418	8.07104956832193	6.80749059965699	1.12640618153868	11.8093749856203	-2.54198013330971	97.25	0	2
13	3.53345621678743	5.30117147173871	1	4.3549002362198	2.29556305349936	3.63620709514285	1.04654020274824	1.19700338496394	3.04728697267617	4.48117767467261	1	5.41343115207327	6.04398840827596	4.33398110361081	3.89447793758754	3.19118859614294	1.66468231605956	1.67497765846759	2.76185379713133	3.05103911327926	1.4885188693857	4.13833099408944	7	3.72089841047095	3.6122089812173	4.19713506500575	10.0302281447101	1.35156643347318	6.17775051709585	2.03678117493229	1.56513897739957	8.09904724966823	4.52581279730881	4.8552152010069	4.25934808522927	0.358645054481138	7.4297011647643	3.8817334712734	8.33866715429764	-0.66545351778556	-4.1572552290616	4.54105837097364	6.75661207306476	4.77839793380709	1.76513253035517	-0.920087721954148	91	0	2
14	1.41513916549546	5.89585496148889	5.55777209838794	5.86167138582176	4.07176575717358	2.72929602690929	1	2.55851119979743	3.16111441697217	1.05589586128079	5.0093838652798	7	6.51776351253535	1.35052152524213	5.33994838371799	6.2699159110286	2.24388240964083	2.8824911806638	1	6.57319125568728	1	6.95862306389239	5.47399557809937	5.48627448440243	-0.999352216993244	2.63455723767646	4.72645941670791	4.71449412714522	2.02923844117654	-1.18495476007775	3.22375709037949	3.72382642151132	0.815876593438654	2.7700464377904	5.21825191650598	7.21428194514809	6.04922526269235	8.04171101318001	5.59760897859555	-3.22150631006799	2.07947187912223	3.12304921295156	-2.16207347725627	0.703192692780785	4.85350840061871	3.22970911374428	96.75	0	2
15	4.07769608907318	3.08571893601981	4.38154069292288	7	1	5.46757318097731	4.05265060366406	5.76462710314636	1.73923785351234	6.14764962163788	2.04197111438027	6.2985574660367	1.73086900742422	2.57603025633986	4.36887078751114	1	2.26526505840212	2.07743494011733	5.61554654451621	7	5.92099617627762	5.05487194973448	5.14809913283623	5.49602848225422	3.45562158098886	0.177479775032046	8.08930746051132	2.32789816112335	4.36956535590391	7.335149727506	4.31123250020566	1.95159386696401	12.2716706004172	7.69802966610001	-1.84291566119386	-0.46012070412608	10.3486620353023	1.22592049373735	7.09338668081876	3.39837990215423	4.09610387554255	2.78061515764624	6.49388357930362	5.085723429827	0.703350533490664	-0.319558041949401	73.5	0	2
16	3.411414823068	5.85929470383727	2.6081923878971	4.86673114951129	1.29203546038034	3.49280633830861	1	1.12995920855391	5.69307695806604	5.20964797196807	5.93642462813516	4.29320081176356	2.18531789634271	2.66860838543534	6.2582828850808	3.97947494041579	3.70689218431962	1	4.4050721469856	3.25433661677449	3.33146094581036	4.81176239223519	6.10965613146899	5.33962754113925	7.63385743949546	2.73623102271486	3.48456327987044	-2.50118368642758	6.20521370824016	0.737964587249385	-2.09685980162322	10.3861802537024	0.98693753454335	10.8146751754717	3.82572429809388	0.304596205840507	1.92823182656232	4.06055836879011	8.95129133549699	10.6118997001161	2.70976849550567	10.7807670870938	5.5766280589283	-1.31981145854039	6.64547044722189	8.14320463552513	92.25	0	2
17	5.83990101591102	3.70136114380814	2.32926213892141	3.56189118097481	6.23200202114171	1.23062625953272	3.83645398470606	1.39430983957323	3.80102159089087	4.53202693237475	6.58566847265773	4.25158124788326	4.73830806777029	5.07504154752638	7	6.84333353315409	2.19043393472679	4.91588872046088	6.48122417095974	2.12032625684043	6.63790674656187	4.57421369536783	5.39005618843977	5.74373719481592	5.81120287977558	1.82454151770006	11.3736707412243	1.02406917235765	0.227798561984627	1.58523777910647	8.61505094812916	-0.597079334294751	6.36811799174371	7.05076879956164	4.29698880003283	2.17675861502222	3.89782055568794	4.13603800204634	4.34040069560152	4.62176426089131	3.58310845067347	7.05303674229733	11.0313418284837	4.21092597835784	4.56181325640136	-1.51889732982553	88	0	2
18	2.60641740989465	6.35036497337878	1.30596837543729	6.60886737557396	3.0994089813788	1	1.99817630437372	3.05215614228306	2.61499732379411	3.38042201639425	6.9288045242654	3.64352966855267	4.64251937869411	1	7	2.84045793627273	3.10909391260905	3.20606644941486	2.22801757713989	5.90927676670534	1.40963944797302	1.92179838148104	6.3503397120755	6.53555648049338	8.44101632283292	10.0224857457409	3.23488926005621	3.60101890839699	4.54294116190221	2.89618879994853	3.43574818339965	2.60257811302825	4.32200747464327	9.915570277304	4.50217425567332	-2.46460599956869	5.88507600347073	-0.277979314984233	4.71221255825487	0.0178409478537067	0.631965778647606	7.53186184623811	-1.13986394828675	-0.703031533466678	12.1529197340566	10.6358045116483	82.75	0	2
19	5.88913932979533	2.83033886434493	4.76518687428442	6.60935790975136	2.27294012395446	4.79499770642533	1.48631874020483	4.81995827069444	2.050352195467	5.95599887113073	2.45265443644295	6.51967661397421	1.16297565508662	3.95958881039708	4.45827875826436	1.84573840525939	3.2101908479673	2.58501508245033	1.65037773982666	3.10773592542795	6.45297341363045	4.72309458112757	6.16353156784642	4.88543463843159	3.68030664401133	1.33922873569772	6.75651177035208	1.94895913250267	4.64828541874571	8.2965678756253	4.47662770100069	1.62640855368114	12.3105407577662	7.80738779884459	3.59631884408554	-0.282989339601213	10.567041464317	3.71379488397398	6.15269434436437	3.9828103003054	3.84350305986838	4.08518431601931	6.66966887798477	5.49544473963529	2.38159104356563	2.84905919411954	92.5	0	2
20	3.75957776502801	5.03044047850713	1	3.67216913708878	1.73525110380706	1.75075047048845	1	4.75701085652945	3.52726493219653	2.71969451800297	4.96027812647813	6.84405638245026	6.73112075347922	5.50367135863619	7	6.56056355254052	3.40774662217937	6.85478454081237	4.18362698332075	6.79632959235462	1	3.89562800561804	2.63287520713441	1.80361318999455	9.44120511574728	1.90075295856186	0.943227901587282	-1.7845894338504	2.1340803036333	10.5665032155853	2.46600372288125	1.26777750670228	4.42966825028361	4.55983961639407	3.10028901447868	2.38528652595698	7.35379680777433	9.07470851376376	12.1832959619244	-1.42336035290276	0.925441488479272	7.80136664236771	4.65109941015746	0.595815751310066	8.49772139800703	5.27822370200115	78.25	0	2
21	3.87484360953916	3.53019251715361	2.68648973125168	4.34506221962915	4.81151292585351	6.9059211165528	1.39138640280527	3.16672700844305	5.02727260297049	1.91881955766921	2.26961241613931	4.47385293698339	3.51846725182701	2.71900515036118	6.26006222590142	5.29584608130292	4.02569207395463	6.85222760302473	2.16279952927659	6.21700994293369	6.81537921210391	7	2.08554274312652	6.4963108137199	1.54989219205049	4.41469778572766	12.0400663968164	2.72444099515091	0.907490966054878	0.757666399363334	-0.962137139212644	8.08851365911151	6.19259650562999	7.53773541793865	5.36527403220727	3.76013186591656	4.21951126628549	2.48194143945292	1.51490353750385	7.71375051651548	-0.969687479676733	4.00283148949584	4.7213141876673	4.56655724234612	3.01850322234491	5.92077162840625	96	0	2
22	3.57690811567654	4.28323694349637	5.06396891507375	3.97441638579208	2.12053964062781	6.7657857040647	5.70746248191765	3.05398722027986	4.04437854273119	3.24928368054319	5.65614093463841	6.46160744523748	3.63976778768304	1.93161683134497	5.83673982598974	4.99096330768618	2.49668057651655	6.43684304101544	3.1452197722766	4.93680486366117	6.69342044735754	2.44230575590462	6.45437679347905	-1.86511755781632	9.32590557142512	2.74216768441582	6.01461004626682	-7.83176836983127	4.28898055792455	0.793938251684464	3.23660280541721	0.953014519136477	5.33632114266424	4.56516766808708	3.63853605132717	3.59847796594428	1.51388659554236	1.27691653665078	8.75280001339975	6.860930685369	-0.174557058050433	1.65333720888036	5.82104833516523	-5.24759968116465	1.900860108385	-1.33997148143906	88.75	0	2
23	5.98805210369624	7	3.36801640208219	3.31867150110528	1.34263875924842	2.04099508568328	4.12708360115137	5.88390717109263	5.75115467503679	3.92272647826097	1.70496886626725	4.30301027618073	5.18946766621619	1	2.83963411484823	5.96236578556158	1.31397009137248	3.38690639912241	3.25004763393154	6.81557715135581	6.40464734287024	2.3289484028175	3.92562825936033	4.83203297731889	3.17092593090787	2.72012220427939	8.04921747598652	4.18943071964599	5.24440301975941	4.63870748725755	1.9492651670885	3.49691956418306	9.21589812802442	6.2038694153389	7.35721475040218	1.11026885049728	2.25231452428852	4.15380933856066	10.0932270698225	8.91905420876214	2.11218068237486	-1.03059414615195	6.88733134799486	8.03027420223085	9.6621056761865	5.12765405700902	100.5	0	2
24	5.52784235832605	2.33254167490403	3.80773697004258	7	2.61072869559845	5.280883044366	1.46263342004731	2.71026698614967	3.04187831346145	7	1.06129900767818	5.99642777870328	5.79840639652333	4.10160282394715	3.65325273670631	1	2.65896442112662	2.12094475881283	5.72666186692913	6.19616896688813	4.51306354585024	4.68059410374801	5.87598566524374	5.30579211264093	3.44656476780245	0.319918986449159	7.66627937273863	2.27134105351402	4.58202494380619	8.5154748441238	4.60913724514969	8.5806221113848	11.9385910153349	-0.992643727168426	3.59587814765588	-0.723242227815628	10.4471333292022	1.98887279715046	6.44486232212165	3.62970791683241	1.827592434428	3.01550670242149	5.26067035939026	5.3043043710608	3.0775820240191	-1.13288596735103	68.25	0	2
25	3.26089113091205	5.20151668981236	2.98992317948565	2.22959857298226	3.50833339674659	6.63607012118952	1.63628021855372	6.15354270290244	6.9061563075484	2.38517125756042	1.22493048733741	6.16891106765663	7	1.1907359407221	1.42392076801725	2.977295500153	4.42887662052316	2.74061299925088	6.79289588003686	7	5.59359402793097	5.82757410361325	7	2.4185768580817	7.93512210301333	2.08417515179498	5.44050429706674	-3.55949330789354	8.60514819435356	3.72304292318147	3.69109602978004	6.67893212733922	6.067093886232	4.98373680465114	6.75883249926991	-1.8517114006988	6.78557104323775	1.98584402545071	3.87993777850648	9.17567318659346	-0.245162999021353	11.8891151068065	3.58375498132557	8.28013349662633	3.3613792415116	4.90847281664174	94	0	2
26	3.64267793918865	6.00657803343617	6.03857024101704	7	5.23195267351817	2.2476973141046	3.38877333536373	1.3108825645419	6.70988866764578	1.30093763955799	5.01654923801699	6.32409596935951	4.77591302581248	5.5844049842969	5.81333993203303	5.81089456379602	2.91560698374308	6.67847081216943	5.32870501402808	4.09338735032382	4.1651229075934	3.48801107463723	7	5.26603691941736	-1.59949741758383	3.59398262720179	3.36492259228787	4.26547015935357	6.51443992570047	2.83026645367446	-1.32889523380626	6.0857283936844	1.66377618119122	0.335741535451877	6.52449757366025	0.953850808630443	3.62765080117594	1.33525260868164	7.46288938619377	8.20319129648145	4.38291621080574	8.50537147358301	-1.32736116892039	3.81913648879667	2.24953967706901	-2.57564643541776	80.75	0	2
27	5.01216632063796	7	1	4.26497481273013	2.46043306205984	2.52800592836901	3.06052485665269	1.18060851233777	5.88629612461354	4.73873646784069	6.88414775554499	5.45053523547912	4.56391312638258	1.92745066226614	7	7	4.78250782227007	3.33199737764006	6.72466794911906	2.28466376753914	1.3900346773374	4.89514301967041	2.56460326193524	1.9409839932023	2.13447685864805	3.08846558042612	5.88036584608607	-6.00564905319167	9.94305246713094	0.595411167284269	0.623303308153014	7.5034557320659	0.931712172268401	4.61077787639398	6.4697313999477	-1.08021814847978	4.0735400413378	2.78232521209549	6.76846103024704	4.70346773090254	1.42753384327891	9.36029201232094	3.19634155628539	2.9556871558034	6.52337955186338	0.844273238766245	86.5	0	2
28	3.92537150286164	4.63575945177605	2.79818680016595	2.76833917005763	4.13718193963549	6.66762715447324	1.79253961351999	2.84797901378736	7	5.63263287825961	2.11928663738812	4.58737198926885	3.05975660675577	2.40334198149907	6.19880548099689	3.94032005187839	5.45912438036106	7	6.5872584868713	6.25470825359098	7	4.03542860203073	1.04458575795596	6.9137957521242	1.47683210374544	4.45376411514415	10.9322354664179	2.99077317255117	1.0614559083145	3.45804230477515	-1.78062535039794	6.96909345290543	6.4823496706174	6.85533603203918	7.03236695226894	3.66859643324684	3.53890744279296	3.20522584227357	2.01054906979719	-0.591823185321556	4.66021304621312	3.23652538895967	5.5454171777294	4.62727299682244	-4.7268458464071	1.2589713859642	94.25	0	2
29	3.64208084273191	7	5.69431381099051	6.16772565334828	1	1.43155553790924	1.01335006353247	3.64543869234552	4.39353530509355	2.56403644542801	5.06790223256115	6.39820651093724	7	7	3.85315403804773	6.43221385095146	4.60816728356008	1.42622684931319	1	5.53235054599964	6.10416751888432	5.31336115719481	4.57463198096708	2.19686917771087	6.34919921875511	4.0600886516903	-0.33997247060808	-4.54937510415379	7.34258847566158	2.62241766568975	-7.15786395020765	6.41548849675516	5.93491249208657	6.83482165412721	5.14482462066263	4.60686611463602	5.28856698192389	0.159065118888735	1.7250586070082	6.1634362601341	1.49417203591454	3.89338404993993	7.94468810119816	-0.258901714647554	2.69856724190182	-0.353721996547734	101	0	2
30	5.23963281404848	6.91975633462744	1	3.85107370739314	2.71014971313375	3.30846801772831	5.83202552302721	1.06056593450467	3.33813318525029	6.55099211623683	7	5.46386717108024	4.64276505383799	2.39108619097484	6.32157262504493	6.71627413408583	5.32738867061384	5.53426230056352	6.59372235052318	7	1	5.43707370885183	1.70582680598414	2.74604010141005	2.7127337642014	3.48650332622963	5.00573478512233	-5.81078888411213	1.42236854249658	0.76514364990277	-3.93937864780224	9.03618886664264	4.11464783261131	4.40058106359255	9.27123073758456	-0.779102979969613	3.34302463389844	0.908011262035516	7.20700729034042	4.21068854718983	1.31020007032317	4.06122065415066	4.21959319198338	2.56183230715634	6.7009999932446	0.364051598036813	82.75	0	2
31	4.66916642056734	5.75562683738334	2.41509299117706	6.54347385728033	2.40771706072518	6.83736734224424	1.51742772926577	4.09448047341545	6.8946028326435	2.68921893104251	2.70061450523694	3.71168261890419	6.72390326821369	3.48750713074492	6.93053837120046	5.35145415774679	3.68758758512146	1	7	3.25288904634074	2.29090071655396	5.61275468110948	6.20488840772059	6.94026918534848	7.13431920052719	4.81135538394009	0.254045287098092	-2.58741317438567	6.58370912392853	0.782269976704892	2.99058510919498	5.84685316964983	1.32456293344851	7.22772364963665	8.8496710474564	-1.06947806738719	2.77358950856094	3.80889000686108	3.53985337871855	-3.67090244813515	2.65792604532125	4.09450919189672	1.08174422618179	7.80933839230538	9.09204516113322	1.97493724082355	78.5	0	2
32	5.88089809052286	6.65623907426325	1.55699258124597	6.00055881069036	1	1	5.33355381282697	6.4580235404586	7	5.02066631694014	6.11094570556619	3.56930580503788	6.70924418810325	3.51362231983156	6.68828971122371	1	1.511453249224	2.11136421871381	6.47920271044643	2.54031835142428	7	1.64364962172209	1.61441916323668	2.27233650341013	1.33322174685646	3.78058677172416	6.07100233273913	-5.04906484774577	1.87054240503786	0.59246881700623	-5.25431065198198	8.32475272773512	5.35835719761292	-1.45151186519968	8.45374570526475	11.0452488534656	6.27177040133956	4.95766538580463	6.97775070124105	5.49118137513528	0.635610767028553	6.64366018577161	2.99177272167593	6.71070733629038	-1.51165271049404	-3.46480227191502	84.25	0	2
33	5.85306911553789	2.57167500711692	4.35112565961168	6.91340006223202	1	6.74146262752145	2.04898462428614	2.20524827258929	2.90629802139944	4.56094455819318	6.40865382723604	4.96439994090125	1	1.85222440354209	2.24157810081144	2.36746924052459	7	5.15741004121399	6.88388591253096	3.25216544975585	4.14439750897452	1.64741898746371	6.08815462466163	5.19467826872172	3.85118680919434	1.36406050485274	7.22787594695716	1.38958933851527	3.9936550623313	-0.593233064704737	-3.35786860543944	0.214916685797291	9.1567987965344	8.99069185988224	5.61546724128897	2.05214709041211	5.40190315853144	4.52228648109849	8.9748291651524	1.16900662799189	4.52835419955021	6.58499314157401	0.547694028641786	-1.56807430113075	-8.90897375485507	-0.911309626670184	99	0	2
34	3.4985216557582	6.05043359068117	2.0962589255535	7	1.66807128304167	6.26248115296964	6.45128239106585	3.92751777109283	7	4.00134076115931	4.9116576349186	3.48144818448284	6.27270948301254	5.12974558530572	7	4.7694966827137	5.95226897766358	4.57428046671898	1.25269919501676	3.9713608800754	6.55549139954083	7	5.0339677824856	4.87939413387224	10.5990819517719	4.1616012183832	1.27806505005353	-1.94305404523955	7.21406651029413	3.09952171393631	1.15328876810368	10.0893116653226	-2.05538713855877	4.53385973321185	2.1962323993595	2.8989291659471	7.0042666834777	13.2640684257259	2.39445165574227	5.81281387354343	1.61290696917505	5.21167585288246	6.30049939466026	4.09779305113795	3.06294455911689	10.4452548965826	85.75	0	2
35	1.03318245020153	6.76519868453236	2.26573040305068	3.18802659053874	1.27303750067646	5.7763831604614	5.20691242293857	2.03226502635966	2.77517806843896	5.81108998047031	2.75040042611227	7	7	1.37249670866107	3.773819929314	5.90400854639682	6.14860727092718	2.97737052329693	3.6839365932188	1.75929673168605	6.72809075163487	7	4.94456450275505	2.87405633117665	8.0144276971725	9.76754008779378	3.07648145835944	4.34633834886372	3.31325153050053	2.42383534015746	1.83669081504687	7.55610766914856	8.43641154771976	1.5610493506975	5.53218441864871	8.70056567218121	5.21273660327381	3.63631779983607	6.8276275318263	2.34278150904339	0.788535854048529	0.0319444796396862	3.99045474541753	5.41100894955061	-9.58643706703228	4.54869874863951	84.5	0	2
36	2.77318814904029	7	1.68563424131021	6.13816034441273	1	2.02132467382499	5.12375140920663	1.31851758594824	6.60299059494585	2.36395706241782	7	4.61906930336445	3.51558602162782	1.54203200971392	6.26751032053412	7	1.93373193567941	5.31972799315287	5.19035888131799	6.7247264230995	5.63224053940712	1.22387174852668	2.87532458254163	0.722347943820366	1.31688596380717	3.61646402011541	6.00919560981115	-4.12906254347347	7.71725345648687	1.87650206640062	-0.613651661450924	7.48185662015147	6.24794464673471	10.2408749180922	4.34682424282701	2.39156662948587	0.829169102511228	8.82385764278283	8.16173381424505	-0.89416946683851	7.22588858308914	5.51781370310544	7.59651839758097	3.87968871235787	1.49209414412307	-2.71928803694463	103.25	0	2
37	3.18531654197759	6.75781232470852	3.67544737733681	5.13423497123347	1.76394134481107	1	4.3258694288589	1	1.043130129472	6.08635334211416	4.07554725718176	4.4661913232905	4.90572444271538	3.15292682059428	7	7	2.79439892106411	6.90913563955356	1.89288271030611	6.01028104058685	2.83595130545348	6.92210864589739	5.60975502676474	1.64325098285653	6.10769823030325	2.01537962766047	4.58131780702138	-4.94921191004131	3.9370607305715	0.721914481521506	2.21090404288463	8.43867780673624	8.56376938991515	4.63618533613121	3.11734877128585	1.09710897294864	4.82638760880952	5.1590958097834	7.46604946252658	0.134885363948277	-0.0595583554780835	-0.412551828406052	1.22459651822908	-2.9757377787326	4.27989833414127	10.6170118214958	85	0	2
38	3.14518102811755	7	5.98816535464327	6.59633576660378	3.65524769241532	4.5882344459515	2.0211542199901	1.67424738805339	4.60758112004207	1	4.66162987794488	4.7033782980868	5.96656539950184	3.78353010342719	6.92035323354415	6.02672458161213	1.65477878655217	2.27636918309618	5.63354748752502	7	5.03743888643052	3.46333357867209	6.1581963868633	6.53207285543465	-1.35452132724437	4.35910134060409	4.85770038522696	4.10531672114378	5.30934520689937	-1.0887494889313	4.94464632780788	9.7740574273895	6.80914434591655	2.60212608572013	6.18396924586658	4.91756243216369	3.10379722382523	4.51827838977364	-3.53295093592898	7.29063407945342	0.206518881941935	6.68193321551036	2.19497169482875	3.21451688839567	-1.48613430035374	1.2035039053608	89.75	0	2
39	6.5260599123386	5.795000898771	3.0258928135279	6.78444955408936	2.32187738201236	3.77824110216901	3.17154853608406	5.2443143732251	6.33389987264246	1	3.28225864767969	2.32475363675449	4.52409930799063	1.91318303913713	5.12654729615744	5.33222702653011	1.96496642733981	3.2026325268907	6.39007890821458	5.46235370118101	4.11544170569621	6.4295910956377	4.636981255582	5.46611882967277	9.49395934184556	6.20202582759811	1.58442050393842	-3.42632299592526	3.88653791396971	-0.358967748309208	5.44854059138506	5.63739561121714	2.3354203585737	8.79868796559098	4.99400896921017	3.86425417661823	7.00569112521435	6.87085322084497	7.36875011518906	-3.46558168204718	4.18341092342028	0.40817856270333	3.17262927409776	7.76133486510791	9.60057508095839	2.2758020243984	82.5	0	2
40	2.61341495012029	4.79739197830106	3.6813327880532	6.04360499914396	1	5.10862972032465	4.69398552601963	2.13221725097013	3.15496536580032	5.38869264026032	3.67720455147963	3.96927789659475	5.71395064362007	1.77084711446713	7	3.0593717418418	2.94340039264769	2.89254876806486	6.69152589104368	5.67404632021477	2.29610588718209	6.48403446563861	4.75127187351416	4.47631717564421	9.97634156314552	2.27396857899569	-1.15618537885973	-2.74435691985537	1.63250409572466	0.0312717349799793	1.69640724814021	-0.320606376607351	3.80155952174822	2.48298345217689	0.606656655661973	5.73162442398962	6.38347671679265	6.1825890834399	3.22177516414132	7.69404882180034	5.17563466490768	6.08790695928068	6.3070172375161	1.58273644952725	2.49285403858511	5.41468616145531	104.25	0	2
41	2.97225525491203	6.39550707771582	1.52358691460664	7	2.62841791743724	6.53619884328832	5.67267950004266	2.88434630750936	6.77149568184931	5.54549991314376	6.61804771826794	6.36006343328397	4.17205343444311	4.84758281180542	4.2089707508535	1.47162492157828	1	1.79996814461142	1.54394625411417	5.10334652924069	3.4101234271529	2.26810174665825	2.07964602949084	4.80570691352757	8.5861185179633	9.13346654273095	3.42109155674974	2.8001411359489	4.30591331121142	2.82958207756584	5.40825789614422	-0.920385798287286	4.90923256315665	9.6072037782189	10.0917284983591	2.01765875509264	6.35788294660867	5.76379132154758	8.37500545548903	0.707685895647634	-1.40007139654619	6.48870914647265	5.01554945458993	4.99701345741146	10.0420101045207	6.62716710726774	70	0	2
42	3.47998289555176	3.94382490853821	3.81497852743322	3.86674355192236	3.22251181083467	5.92677863168467	5.64716196383896	2.97316076024421	5.08113537993473	7	5.26634972256245	6.97320768195123	2.74779651011502	1.20522088956967	5.08760510187519	6.52712524290898	1.01931121030097	6.65620370532515	4.37331307684656	6.44999366851167	4.54395119727135	5.49824224785587	3.72255020136898	2.87975778963965	6.28341666076694	2.5861792690279	9.85285571241447	-0.84280230381267	1.34556403767422	-0.814441881042389	-5.36026135189585	12.6340465999738	4.70512370547656	6.2844919892163	-1.49665170800822	4.28001355619146	3.50876900358545	6.86059677812098	3.99490115177131	-0.710686232453352	-0.227290107988228	3.03444241494534	5.58698199838732	2.71648051108255	-2.24352025520311	-2.93257885790381	74.75	0	2
43	6.04892521260578	5.5597485402643	2.57233176012377	5.72949436132023	2.21623644086818	4.33402973258416	1.39882291203722	4.68060134830511	6.68507385101107	1.04180691121201	6.3663448827479	3.79886576739407	4.38171146032846	5.41693425669483	1.81059931463003	6.34977322871839	1.12539489487553	3.84270771551482	2.44361834340303	5.64684290428069	4.96641953079018	5.80841500889889	6.40521552177598	6.51500834519991	9.3043621020344	4.90896226522973	1.17078835273553	-3.25147813870511	6.7125144022731	1.54058140025875	5.27561082631105	4.34499600385936	3.32846848106683	5.74646903878106	5.0714532429853	6.75301303180218	6.79905795640063	8.56571324564545	9.53259827741502	0.966727056398393	-3.50471008243528	5.43366279618312	2.80655089626615	7.74561323265956	8.83382115446046	-2.62038512245588	97.5	0	2
44	4.89507827428889	6.28695855861554	2.91401370671593	6.6852390596687	2.50856102181307	5.68750115428484	2.75860884869355	5.06138730238734	6.12317400354403	3.68066682444936	6.14990387977903	7	5.96141172509374	4.01674539762681	6.60115376047606	5.31564662593287	1	3.0772969231734	2.22201275654268	1	3.96507844094485	3.48666274543411	6.21051366493022	6.5945857358519	7.21452714260728	4.184291044354	-0.0245054916611561	-1.70543776745572	5.04531464999423	10.2608499598481	-6.16613479376411	1.05900297852142	3.65194892915732	-2.40046607282118	9.97212218917655	-0.629540846920568	4.70792853931455	4.20140282454344	-1.7850712601031	4.02044014144318	6.14397156362882	5.10425995925865	3.67090061808693	1.55247462601094	4.44094914855387	0.228628160262776	82.25	0	2
45	3.34650591743306	3.66100032641084	6.34492350862022	6.52253118240148	4.82594019231621	5.08189958108656	1.12092606356731	2.44338464242554	1.76338348398198	3.92393225420099	4.67034231018791	4.62909849660218	4.45820955128539	2.10232811457463	5.41074848327856	2.42068823676018	2.88912285108007	5.57398409654312	2.60991810064699	6.30985443534298	4.23486994905638	4.73516543442167	6.03371516313622	5.45861122696761	5.97488763804619	2.22709359335669	8.01500544944621	1.33133467495688	1.70910174980796	5.60175363417707	0.676109461330232	7.10894362526623	8.22806815597414	2.11887139054286	5.81484244293516	3.09193437765957	4.84394434952044	2.01872034733783	12.9563762071999	-1.50292379435639	3.08774162126913	2.91370466770221	-2.18496878102175	2.2017602249889	1.49883978540036	11.0183799618808	98	0	2
46	4.42120625816954	5.08161985669836	2.88313684112844	1.74568797916436	4.67019076986389	6.5265327534656	2.74678666815782	5.0933336865111	1.93675110483963	6.41918797895162	2.70362152425506	2.20859368147618	7	6.15523737178829	5.5179105573712	5.31966037881234	6.42325212821414	4.80905383456198	4.58793739819578	6.98955318396329	2.41865221865596	6.27238513271236	5.4008014718726	5.84567993383518	5.81157804980719	1.41418151356609	11.3220483797004	1.09031101393121	5.53333301963089	0.617942843364789	6.11617086159299	4.04666458666695	1.17652028234615	-0.0460947746753896	5.05919792954603	1.60214038250863	3.63191336979807	5.54860468598547	3.80260964134511	6.52792867595897	-0.269336587059351	3.30556085446031	7.3979534453982	-4.61940477820344	15.7684009435979	6.08438554108023	88.75	0	2
47	6.3888546525767	5.41507014559015	2.53733664163427	1	3.98793249696236	2.24832990844483	2.54157424075919	3.25414832903256	6.72210798748557	5.50913819071065	1	5.41422039004693	1.85895862545301	1.58762963377834	3.60131369814224	5.47868967200536	4.98876871673143	7	3.67453500867397	1.45071688216112	6.68962300035223	5.56118981311113	3.35559517783445	7.00874963294177	5.29391731209981	-0.231911544074985	8.40344437974694	2.05355886675982	1.66256097525933	-6.00920060794779	-0.196418029850644	12.4961569766899	7.90061819568026	2.15153629122913	5.89642536175368	9.49074743559344	4.97360122551505	6.4752210470804	11.9997271151715	7.41859586900741	0.043602435580562	10.7067313117784	2.76731357401974	5.42713911778227	-3.2450364882407	11.2707665335673	65.5	0	2
48	4.34582730960155	6.22669880479482	2.94409579270305	1.82820322068159	1	4.01485548066501	1.91603981778344	3.47716902518882	1.95869439817243	2.93000656053705	4.32902531374581	3.74139206725726	6.72945843627618	4.31066761590869	6.79900906335018	2.2853685977668	1.36802557569442	4.15233454386625	6.03704523779478	1.28944299709021	7	6.70830369935529	6.29936035467087	1.6020238561792	7.49300791687033	0.311409956314386	3.38601088152779	-3.13887434362849	16.2003888589619	1.92790748400436	5.83482192534767	1.34715294008828	0.00206373271883808	-1.98550836893191	2.37769692480003	8.10165988841231	2.41864581144275	1.56480358929507	7.92196220570661	-1.52330300102272	0.50702724123661	-0.724302652942608	7.10010181691804	7.32695894378435	4.39605210588763	-1.19662096956714	101.25	0	2
49	6.3493979605195	3.46504039015982	1.59752445736149	5.21601797196375	1.64975930876499	7	3.49455873911335	6.84134874276386	3.48904175704022	1	6.78224686469224	6.53931353600553	5.89252573906796	3.00865741076626	3.66793926769082	3.44793087727249	3.79233982755721	3.29223036843556	4.41998863210754	6.72285797514914	7	1.9488032192565	5.22619964729011	3.08047473815193	5.09941168039556	5.2281592423486	3.2989067097229	-4.23266845868586	0.0065487099000503	2.81416950024136	-3.93052804941873	5.4608168710212	2.56129921216485	0.325724554684788	6.89137703624606	5.62111048319573	2.7326920023548	7.48532691849578	5.24013660878766	12.5473241332689	-0.123411853720287	0.146647645299074	4.90961111664162	4.18833374385349	1.77649420411338	0.270939391453993	73	0	2
50	2.47964541980769	4.2383899123274	3.04829163170165	2.68296597421801	2.49055913381594	6.61292031254621	3.16668324880592	1.33223132315611	3.61265352159103	2.6729836154225	3.4697603456973	6.3770722813568	4.31011733011438	4.07176022066097	1.42780167439173	6.26769455313179	1.64192472735418	3.97012100262119	4.85512297103324	1.69451713694844	6.17803607328382	4.61491831331421	6.99444433600455	6.88799377650859	4.49370402145354	2.96728980832819	9.7334738585518	0.317230047854984	4.60518288530011	3.14992137676089	2.46756073880549	0.443691664173725	7.93233226860087	8.07781821045569	1.05615374389982	0.75148272073386	10.4771683424061	5.45312609786591	7.72582944120967	3.52154235825472	0.738421282787532	2.60489660390738	-3.77371168421249	-0.204960343856241	9.64499811627448	1.83758821436043	80.75	0	2
51	4.85184074022458	4.74332426203615	1.32689575649866	7	3.66267579287631	1.87346753684019	1.82200838760085	5.71790912949414	7	2.72431043909094	4.00003346172174	4.45786845485023	5.55787186810377	2.08172436036025	5.90967739647	2.3459038429603	5.81358361605898	1	6.64646708297731	5.3661857024794	5.82104411957056	6.14887838046523	1.50385040956618	6.82624967706142	8.08570095917943	4.32393684440601	1.15391494299357	-1.19754010236442	-0.337560133741137	0.458800000546756	-3.51316886372912	8.90948176799204	0.468751018651163	2.70701572765774	2.14831257390678	5.15506101198602	0.814163833651887	3.26143573240838	6.14235014335972	-3.77549487711252	0.168126051040851	2.87554489241972	3.97475306795602	4.05692893250486	9.59332424943323	2.96442829075851	86.5	0	2
52	3.24492833949489	4.61479105825946	3.33374607152548	3.02167655382303	1.9238151136088	7	1.98970640283883	2.64300412245808	3.11267599489001	4.61260315181032	5.81247487018804	5.21222942646348	4.10934428630006	1.40511760594396	4.17526177376697	4.44403162051403	2.01385113777407	1.64623469248083	7	6.43167072488537	1.47264834691162	7	7	3.01763280631282	7.96877412763787	1.53863565228923	2.04885341114146	-1.66482182076829	2.08099429280174	2.59044840249169	3.86643273872347	8.63544444133794	4.32488359651412	0.938746502966425	2.36743319861027	5.44832464276939	2.90035496283259	7.18367687165398	4.01076390093125	-1.34017943987879	2.58633152096734	3.71235048875472	2.81224915147584	5.82444057731593	3.81484638488436	2.82527748564844	77.25	0	2
53	4.9190801802921	4.66671941914644	1.57907046231163	1.75814855878007	1.93236086468485	3.38384155514288	4.06530231385926	3.2451975808405	6.14587059315006	1.77584938883023	1.6466248484706	5.79237514494619	5.35055967763196	1.64600044408815	7	1.01362142840782	4.19467181085439	5.6492073258008	1.65101479066074	6.54790935035369	7	4.67519251263217	6.38384992971081	0.410033824596028	8.70279265826522	2.02867557989296	5.43957319072666	-3.27258005114963	-1.5221944973858	3.34178323447916	3.04170737815423	8.09006583381123	6.62265891851768	-2.70181788883257	8.04717154634291	0.955716233605209	-0.814188442632301	0.416344792906596	-4.12226004177577	11.8738931099441	-0.256250452525278	6.8567486969424	2.27360862382825	-1.85038243613466	2.83735700479711	-1.77559658159877	76	0	2
54	3.33728732124819	4.7042092149973	2.78508703896905	1.64666869169769	1	4.99966189309065	3.12797042170095	4.38386105017582	5.67472249868186	1.32028175384014	5.12016094852542	6.76707258004177	5.06885952462504	4.11484790437007	2.38128043482802	6.48551088140167	4.66044080714792	6.27682277204666	4.76337024713703	1.94858851581755	7	6.09185096241903	6.030994635277	0.0754254268018498	6.87488695824415	1.9987766426382	6.96551884077295	-3.23184532850987	6.86140458014367	-2.41211176767178	5.89834136586091	0.509115690158245	1.41644865231336	3.92165805194115	8.18591053960508	0.992672405612263	6.19931981596224	5.71386393451993	9.77084455467447	3.45701068581337	4.33757241432724	6.54371649915652	5.72741731754042	-2.3801733661734	3.95117741888957	-1.17273551201734	83.75	0	2
55	5.39223504884652	5.73803618961835	5.30069627716791	5.51451835057893	3.28667803370205	6.48485403189348	3.02772682529261	1.54142024790086	1	2.10283174681741	1	5.68393733240914	2.71003254226036	1.64851947420405	6.93775592901153	6.24828691336868	1.86406677114929	6.44690682649536	5.55005769478395	1.20936863917995	6.27570030743221	1.53981160845689	7	7.97271849761223	1.59109589645277	2.69622715502672	9.25935557885729	0.30163446712882	3.73066243464212	0.804226107517422	-1.22249127384211	-0.581348342933442	0.628957195670283	3.21942842029835	10.9664191945338	3.38719109706884	3.05258314212419	4.12977012716687	2.49282944011409	4.85224596333626	0.892443228529928	11.8630674263013	3.07677882225772	2.82320661626018	8.98029703717242	4.49327544619485	72.5	0	2
56	4.21710418314534	2.20102565041827	4.75333791321333	6.56735051066288	3.98276070605542	2.33721292850174	6.1393838094038	2.94906581463782	4.9692675314711	5.03504688981953	1.70939476347397	4.96773163731267	6.23212014267378	3.75363337144809	5.32106213572731	5.4811720616495	4.04704533730589	6.25374531068954	6.67378649740948	6.40015489500617	4.28679386977624	1	5.78932437568607	5.44579665916524	5.56323871344589	2.9534883385625	7.87926553847013	1.28811313072947	1.02380320553794	-1.28526200501054	7.02520256847354	1.77870406259989	2.93173637877946	7.47226789716049	3.52052925014052	0.711203845085133	3.31171583662575	7.68410091617703	-4.20617434091105	1.9292834656352	5.73822162045711	2.46013542189879	4.15360810548378	-5.28821704346137	2.64151774466841	-4.76668000383169	76.25	0	2
57	3.75410852898233	7	1.61115504542571	5.23817152827461	1.41689153691258	1.23610074074973	2.67914555841539	5.51607300181109	3.18129692927593	6.7211784451764	7	6.14816661240247	4.58825056508241	4.46776082555345	7	2.20464861443528	1	5.40814493204599	6.14453068524537	5.86462061232224	5.00552342204481	4.36809969846947	5.41919780100889	2.48520731645377	9.88914355525231	2.14676222897448	0.93175385290049	-0.796797805647384	6.6481361036157	2.05328982870919	2.25697305978344	2.90151125564841	1.55700297834812	9.21116633047668	6.94549722206117	4.76467310560797	5.63976066449933	-1.7970410408798	5.01236999455552	5.80860865021075	2.70458466007533	3.17490495659585	7.51023134147045	-8.17234154916938	3.23805662481221	5.04343969505951	79	0	2
58	4.83624676725845	6.26190671068177	1.06715858079581	5.42825239598892	1.15319603841964	1.42617927126082	4.43985740936273	6.24027048154947	5.3421810961919	2.74850721294009	6.80219074080882	6.45563179268979	6.00674134341038	1	7	6.81123542240935	3.49563637996527	3.25903758971966	6.24072516199023	3.14716567980833	6.38591470826221	7	1	2.3741706325567	2.1243060861255	3.96077848543148	6.1839881869568	-3.99364863770626	1.1301997457273	0.135759946271698	-4.90469023336489	8.06322473833587	5.36559293493542	-0.575425914092649	2.96166845083584	1.65551092746172	5.77299860749458	4.26445029528162	5.40568741391268	6.51556835754827	1.41929211600704	5.42606727428167	6.931181141367	7.24116001574114	10.3201002190296	10.7250168260495	80.75	0	2
59	3.53625965782473	6.8639074376671	5.29687745918457	5.38936814031012	3.97432439776065	1	1	5.0408985557371	7	3.31638785466759	4.99500080306352	3.97050563187747	5.58087210275414	4.03704856907004	2.52604284996166	7	1.58799828800566	1.10722575761147	6.97004365215044	6.35728764245994	5.6042555800604	1.70933726790773	5.64005395911044	7.06101362393015	-1.33760216446191	4.69759553158609	5.26925918672057	4.55983217613275	3.57682630983711	0.585292917739316	1.36742036210251	-0.884633068162288	6.14967551651594	3.20739988110479	7.24062871308189	4.86559733896915	4.21856286801872	7.09104412185268	4.32362870870441	7.84462343317168	1.1789039972305	8.21199147621202	-3.47501856330183	3.31327107241243	5.76616557309887	1.83776540176125	87.5	0	2
60	6.93068218970868	3.9246728340515	1.77285490454676	3.91408742705678	1.75531945496828	3.71485903746997	5.22649152692827	3.78592920294968	6.2086142775764	1.16750787096106	4.20260280324694	4.58044630441012	3.0623564343021	1.39818472482937	6.86878593939799	5.7999495006937	2.49597112000978	4.69464331480563	1	6.73143376221731	2.94537863589074	4.46306286164168	7	4.24387677658453	5.89284155714862	5.49069121902433	3.10118220382113	-1.69138305967568	3.57044863894505	-0.0532893928612639	5.00984724513689	-2.05232955029858	7.66968764462101	4.41226936513506	5.79051389891902	1.54921428533656	5.68154482924259	-1.43714188100547	5.90219258196561	8.02339546399686	2.50219592763119	4.41051717718201	10.0878053184598	-0.0686215748693576	-7.16909366423991	-0.545661034109673	79.25	0	2
61	1	7	1	2.93586599449625	1.12492885976007	1.53006657278714	5.83321675457792	1.13258170983662	1.50568515668436	5.14478869041197	2.23528901981008	2.11052534853306	7	1.2384782495258	3.53185051201632	5.72297438639063	4.54082493786959	2.85520604654597	2.41135152668274	1.85687444980082	6.79306937447148	4.68072478181355	7	3.18243677233245	7.95242847100797	9.48027754178522	2.04652508548275	3.59344685656302	2.28417532474394	2.26737844311712	2.36406461276891	6.03490298706019	8.56764265127288	2.17804713204524	3.45384364679441	2.09152423343249	3.73624429979799	3.57386957667963	6.42781037644079	4.58294525731817	-0.341887178030207	2.87879565352564	2.77152108544106	0.179186850055802	5.6946350067872	5.1360371117541	74	0	2
62	3.87877160983878	6.55763646612181	2.09998204131006	4.11982731694042	1.57318944626686	3.48325041082238	3.37522279444929	4.28514478324079	5.7911944856483	4.55804199850986	1	5.64360067042286	3.6083443445788	2.3399431780822	5.47448450506464	2.91678598574403	2.50964582702736	3.36915228779919	2.22628656926079	3.21987326333093	5.69951141701885	4.05865953184032	1.65588550113752	3.00609091668388	7.7215978038044	11.3865309070256	6.31623201669983	4.99409166857601	8.55127263922285	1.4017207803853	-4.59291455744946	6.8557822467487	6.29193920092863	5.31826234425278	4.18861262815742	1.23387366606461	5.89919707253646	3.31588621890244	5.59691150676206	3.06691895328096	1.37030699932952	2.13239554965316	11.1308404533958	0.699961983826191	1.72147574557314	1.21563771709214	88.75	0	2
63	2.80208695690383	6.87842993662025	1.99931399936123	5.89125631746085	2.58390524605249	6.65932904155889	1.52165736126649	1.35039682641281	2.14016253749372	5.81083340444798	7	5.63293246098945	6.29894679541589	1.22464546747066	3.60331857871035	2.34814024808077	3.07812332819213	4.10269120947134	1	4.84768401177623	4.34545643395604	6.45889340911523	5.44420991469371	6.1217021660591	8.57308949461306	9.19945540094886	4.10009860200782	3.7172339051597	3.90966228930676	0.149907733815213	2.81990674713168	5.45982383113768	4.00412042017537	5.48854805051216	14.5241290214779	1.40722113875133	7.44393619140997	3.26979780533433	9.65534247650091	-1.12240399353051	0.914843891696923	6.54348201970075	4.0950270082916	9.22737033795694	5.636439827811	0.643992849906434	77.5	0	2
64	1.11607861687788	4.6209813632188	3.25963262744957	6.26143908731722	1	2.64785648240754	3.3888203816402	2.33438777063555	2.29453671657272	5.10422564564025	3.29848700314852	2.49426642868338	5.73817958629289	1.67446476343915	5.92807318562269	3.79440237444086	2.15965067010042	2.60292055621732	6.65505627445859	5.53384025083579	5.33381029657627	2.85792379252093	4.68463015059297	5.45897531271474	10.3511779508335	1.6712952354839	-1.13495866350305	-3.22711055438439	1.41346129350812	6.47821867929558	2.29184680467398	0.0530562918615291	3.86708818522048	6.8160229590907	0.0167182214776695	4.62641274121941	2.20748628813033	6.3588088867553	2.73798150985975	6.84275107967462	-1.45671099392331	10.1059034217664	3.40711210800482	5.08273287066918	10.0565199140916	5.80949718632678	96.25	0	2
65	5.20096763052865	5.30316216195994	1.51732845183134	4.90644281874516	1.42547797671014	2.82004713835935	5.71039135524784	6.81268712547496	6.14696033290511	6.01695181272885	5.49276600979345	5.27387968337073	7	1.97390687864413	2.14591900143662	5.83444319140329	1	5.09128120017567	5.23080942307329	6.54742974540469	1.3944839698279	6.38363424972509	7	4.85435288318395	6.92007388308496	3.45889400066987	3.04116276577555	-4.26278194032755	14.1998083662073	2.41713819721218	5.53372418726046	1.1145408809145	0.697583935820931	-0.908526081690377	4.52528064094171	8.6599109621955	1.77466710334294	0.426525186247772	10.9620017538812	3.16899501743926	2.46942264610508	0.994496888773588	9.06624746102116	6.39909254953032	-2.03292094880135	1.47515014629699	76	0	2
66	4.34744112348884	3.05146437952715	4.07382119499095	6.69796113623557	1	7	1.96861950451065	2.0433289420908	2.06740671844174	6.0280045608074	6.60477449575415	2.65410869767853	5.36966257554574	5.42342170488379	2.48519897777311	4.41574547174462	1.90741213050969	3.29678320683555	6.26214946516886	3.14321970180915	5.17001488295529	5.85114935399108	5.41522404072488	5.42775093268684	3.08660339368798	1.87209224272527	7.58670015376784	1.28420068097927	4.33820955891086	1.83457317821	-2.11119885397784	1.31193040708415	9.46663727380153	9.0763888860118	-0.39029740224217	2.04446254533432	1.69135140134201	5.12355750783161	6.53792217751986	1.19517939092688	0.271727276033458	6.60774992441008	1.58206125881422	-2.04009507336858	5.19983813502767	10.9974241059237	74.75	0	2
67	1	7	1	2.95103462850903	1.58923319326993	1.33521555422805	5.13976839690907	1.46301986252179	3.60872400450194	5.01454244578557	1.79278225836168	6.81372399937144	4.64492587497666	1.80199311810161	3.09388876643734	6.288323316755	6.89497207238905	2.18101366065745	2.48728015362308	1.48322639617877	4.74416376787195	6.44270694820814	4.52146796877727	3.17432677139888	7.38707652701205	9.49531157772224	2.88620026726262	3.45609320392718	2.62637112182947	1.51813727336828	2.3296857285285	9.47362025800525	7.84038524749796	5.99442362643748	3.47485823825697	9.36224024010954	4.43504517401562	10.3039797244182	3.69303472322565	2.09546533749959	0.176401831299351	3.48878555717241	1.83774211464989	5.07616405229265	-9.0303355614271	1.7963705546842	76.5	0	2
68	3.11082032846486	6.71635648467603	6.92837037304716	7	5.90833784735675	1.31380638831171	4.43137946990066	4.49373030815181	6.26229159262199	1	3.43101127560259	5.05199380397026	4.56466767621489	3.00488626036162	4.22897227024675	5.97224813983031	1.83347654100013	7	5.30881057188724	5.29651089397619	4.63830416905392	5.96454706401476	1.42737231301495	5.50735359486603	-2.0432864644804	3.02729114292605	4.6953256882392	3.07637005743922	5.55090578765171	3.70492442995479	-3.20199800371719	10.5476925986529	2.38696417520685	1.97945944855682	2.71546900918778	0.343981861138031	3.51202212408941	2.54906935361686	-4.96210458357296	0.671401166057486	5.24579608657581	8.84707483546607	-1.74740207589324	4.05996453608108	2.0315422510836	-2.27811255411904	70.25	0	2
69	3.29586939399673	6.646941013542	4.09418985544435	6.03821406951314	1.34259999439082	2.49307677293795	1	2.91135061036709	4.02590574855453	3.66584116489857	5.11458250590113	5.91917726253533	5.49958594015523	1	3.44124840634937	1.92102209404247	4.20146376662492	5.52664572894355	2.44077329706957	5.55535922658284	1.59168927090245	3.34608039465816	1.66721096411221	4.83056523535674	7.28648953700447	3.02809567671075	3.33186440671545	-1.74591598003332	6.05705376092838	0.957015176777348	-2.83015821379385	1.80600076185952	-0.131597263854767	10.7530927895218	3.88969298746767	0.0955933353142969	2.05072086674041	2.91620170457941	14.0063609063544	10.5425712050616	-2.90506226904179	3.37771857383566	-0.729841776747261	0.00452014503541731	6.77606480765699	-5.36317056658524	83	0	2
70	4.56609979460392	7	5.57017073680895	1.52727764659814	1.37711220796104	4.26065685302621	3.22959248651967	2.78261245668883	7	1.32822185997589	6.98244577052702	2.4259497836973	5.5008892017134	7	3.85801906687905	3.12807567074903	1.62779146755488	2.2272036003549	2.47506777891189	6.70768309158397	1.35530146670734	5.3833472772869	3.13799452411051	0.627320522656158	6.26507045522718	2.76362418627448	6.8160880127087	-4.641938859823	1.27099626897746	-5.74283948965231	6.95441919922632	3.27450817577666	5.42221576023832	3.07305195287114	9.76915184797156	0.617231904315841	3.8902169880019	7.85908488796241	1.77357823464063	8.00574870150658	0.736900540156673	-1.15197034668646	4.52425066968316	4.26177874058168	-4.58231100890535	8.41517080678877	69.75	0	2
71	3.56915154751568	5.89402759209704	3.86739470773433	5.69151652759427	1	1	3.28185992173311	2.02083794548177	3.27461628587496	6.88909475636323	4.04089113242497	6.7905962911534	4.83312910128999	1.19103546140706	6.7491521210004	6.19895858119909	2.48460305665562	6.01968913772015	6.35263967011339	6.02449030651404	4.35751107870362	4.88524746461091	5.06895495821005	1.88505442733858	8.62112666177766	2.31651912682091	2.44737218910032	-0.348620211759792	8.21989761227405	11.6726981494197	2.09593520662697	5.5532342551045	2.27991624178065	9.17897337862027	4.56244506804666	4.06509391507827	4.52066386144515	1.37018634261718	8.37879478246724	-1.22012203250374	-0.855680760193573	6.65123499927862	1.09203265690901	1.97893460781324	-1.5408661752258	4.62480102260104	78.5	0	2
72	3.56572195968942	6.15173751067282	2.00602984066356	6.97151315481867	1	6.97093317366772	7	6.16360661847119	6.87960923420115	1	4.63566484430499	3.42829539831637	6.28159685402968	4.48721174980844	5.64746378606516	3.54425331526639	6.6473347000234	2.88777861937058	5.09076706722041	4.33907350970743	4.61519264370885	5.70081569005737	5.61259318365873	6.57638562053502	10.0500192763388	3.82186197529733	1.37244831890446	-1.53860557883065	6.85346322964867	3.92519757347449	2.15931993742422	10.1462455293576	2.1656009147778	4.27962659896058	2.14989093557725	2.93378408693942	8.85556620066168	9.4648194873096	10.6360890075408	6.06755129892844	5.13713273915409	0.570467751175234	6.62515510758206	-5.19110081344449	5.73344550402631	11.2316462013397	72.25	0	2
73	1	7	1.03151447663713	2.63057996227081	1	5.48203774417223	4.41094418004661	1.79085526481877	1.22186905990289	4.92920907667968	1.02084107898004	2.99492294602583	7	1.31124821497495	3.06424954355107	6.36435162230377	5.24375182052267	2.77055592310318	3.93685804751948	5.76294041895783	6.05807404562632	6.0966626172291	4.76226184010079	2.59069257595716	9.13316334639871	8.98202263274417	2.66350733335734	4.65018847459854	3.9591891800131	0.778624266056267	2.51936202317006	9.88950882757483	14.0673849210746	5.62594851244114	3.04280547115531	1.4247694072724	3.39182583657711	3.99198272664745	3.79989550544062	4.0215278357111	0.861072349273305	3.00648275679802	4.59514694902042	0.0887319875808763	-9.81655850175882	2.97479124084276	72	0	2
74	2.85564624952036	7	2.21531163358597	6.36984622582716	2.36253549662899	1.42178213971728	3.00078889323284	2.51328289184266	3.43929067662001	3.86675357484305	7	6.08835346937763	6.07554743162052	1.91330164447585	6.46876487853851	7	2.36406577449363	2.09280705855961	2.30591223399212	2.14934880293026	6.3855634834688	2.1202462651425	5.53351419376989	5.69587873916175	8.98295482827654	9.04184294738931	2.40983556171633	1.89788062467066	7.57084785610301	1.38739686008304	4.76810911106494	-2.1341643238553	4.6434955141937	10.2962399100199	5.59275205039643	0.848678661137481	4.52782127365903	-0.443334749867316	11.0825778542464	3.62077277064687	0.420598872954045	2.43259710969798	-3.79412363208825	-2.10691128154619	8.90887216642053	10.8086168437911	71.75	0	2
75	3.99279749330983	5.22753173499039	7	6.10825076279195	4.25094768952974	5.97867835312108	2.76328113236123	5.14009636081096	6.82559478876236	3.88789967650837	7	4.79103527578959	3.39934581194397	1.38120558195415	4.71155835122126	5.45955992907634	1.74005040043477	1.68460580111175	5.1020532263263	2.54213013956456	4.83792740111345	3.53053788485363	1.30972278214351	8.55631544115165	-1.18506603542168	3.83395710961937	3.10057740041864	3.45168038316961	1.71198959177891	1.38157945883485	3.68901708686396	-0.398575921842813	-0.0128454191832369	3.91266356339818	7.12476973551329	4.18208636315403	2.22293772255584	3.97476639380194	8.71409759399772	7.03884285564946	0.187902777519017	8.78158873292226	3.98293549636106	0.122228571696409	8.85400002047273	0.427144100783244	84.5	0	2
76	4.36658288207439	4.37536019699329	2.95654254968273	1	3.19643283332304	6.572114137936	1	2.61879567238623	7	2.85367112755815	2.1171846219445	5.83731355623914	3.09440017069988	1.35702732508202	1.94857013251058	1.92448181549246	2.90258258509615	7	6.98370391650773	2.78916368209294	6.03835360084689	6.16212961481777	5.97623094662698	2.6172640232203	7.97272021463103	1.52659907528525	5.37982195078474	-4.36502054418699	8.24349127827554	1.83488128396059	3.76082898724147	6.52604309927789	5.41550209395262	3.69307810916448	6.37310502069502	0.570912525908324	3.56296265342939	7.21746105140572	4.23246353651375	11.5901432173827	0.488322580864151	12.7893520160064	9.66848320603992	8.57724504546746	0.489270030665216	-0.617780133874324	74.25	0	2
77	6.53014660089191	6.15369045544191	2.0440723305707	5.62898981567058	1.76532755307891	2.85941268957509	4.02265391030061	3.19020510491089	3.37184445259809	2.82767795437515	5.28429347456646	4.75334978325429	3.15424737836625	5.63731134728699	7	1.02851094410453	3.37731492280532	3.9823768314099	7	6.62606107557329	1.47927116561423	1	4.89190078547649	2.2951898707123	6.64646134975829	5.74528887220203	5.59293967080433	-3.70820680973385	5.11220533344975	1.20533671590403	2.79254456969105	10.3278162964653	2.19407385912981	11.2449218377624	6.14449402817594	-1.17007819145471	6.8628958483172	2.90510378191394	4.87963968077704	7.33319724181279	0.801010378261993	4.55040676979852	-0.754966473034693	7.47473413768612	3.29837874554188	2.03316559496161	69	0	2
78	3.44687675869593	6.94269813830455	1.24475737989771	5.80791520846959	2.82393434709061	5.79441556601318	1.52438227158961	1.88084643658407	2.6512060637113	2.67290460696585	6.53588743203287	5.21733082623867	3.95692524056381	1.62851554899448	1.41231021737302	5.03378940046841	2.1074729242648	2.96532870359201	1.27143547864766	5.84450383956788	1.0588924293378	4.59847134574936	6.57892906367826	6.30751222801942	8.65794342640196	9.93647875444248	3.04862988789554	2.05520804071508	4.75222979843847	1.4236580123953	3.31602133542411	-1.31914103854464	4.06229055880736	11.2516214068526	4.94382858299557	0.359329438140235	4.35529965782006	-0.477706812600503	11.5813300053196	0.844919623229759	1.07448543618968	2.52147563636942	-1.32683638306103	-1.89516038137449	12.0222302777791	10.1822273351719	78.75	0	2
79	5.66100198373311	4.57457045908191	1	3.72607764966641	4.27647327376953	4.10495020505708	5.4707911110264	6.59891788647649	7	1.17396706975659	4.63160332143402	5.7258279393423	3.06578103768245	1.40868305081411	6.27939666690467	2.60950207553436	4.11257672899555	7	7	1.44804355238556	5.25005277795818	7	5.84931743258431	6.92204913245049	1.61363192091752	4.25307772263809	11.9493216406285	1.45364998611511	5.32661330265088	-0.533801299809409	3.68437559947358	8.03694458732625	4.2189940516944	6.54604198156381	3.07054645474823	1.89576085618072	6.67636913569189	7.03266222487343	3.10186923176734	3.08709629445466	0.000894007642890216	6.46170738471933	7.54295975132988	13.2256458832853	7.26498948584589	12.9480378313498	67.5	0	2
80	2.76487686864392	6.15743961237395	5.49160321453922	4.17786353850424	4.26586681290009	1.50992995605848	4.32064352632826	1.85574740826347	6.16335579145002	5.43726086304114	4.88668701971473	6.38417429497174	1.80417304591668	1.19672966988332	6.39306690956914	7	4.34630795622653	5.79181160437545	2.6245709889424	6.44991079166033	6.88757272426562	6.65400759561143	7	-0.355590791471027	7.77725499325883	4.16275451502529	5.82288612356121	-3.86500007304585	-0.62541358032897	-0.0654760970751836	-5.9832321695813	6.44533211170758	6.9271075770119	-3.5390337762763	5.54157646898145	2.35843352006012	4.28562273740705	4.23017278110696	11.2700619932332	6.90203340004828	1.63356303308574	9.41033990444976	3.13050040729098	2.8406345565833	-2.64686692367176	11.6586023452331	66.25	0	2
81	3.93219750002271	6.72934275858687	3.15209193815132	6.25208287965998	1	2.22610383783882	5.43345447038394	2.20073285775405	6.17372014030784	4.92505317762294	2.79625513418843	2.91894582565306	7	1	5.82110188927661	1.48755331077685	1.65127616314109	6.74764812527714	5.988139762876	1.31160992773355	3.01563194618148	4.97015626082017	6.3579379763829	-0.679883525437067	8.93358855353078	1.99710575709377	2.73087571294319	-1.53735435343989	2.36922725958445	0.122154064073516	1.22015346555595	9.09801391543782	12.7073566179915	7.98915253679726	7.23624403687653	-1.07660413561575	3.29973840611707	1.0232147040854	5.38476231197838	4.26352489302384	0.445243261918654	2.21170073072974	-0.954453896587167	6.58348762745452	2.54916752221307	3.34268887179642	66	0	2
82	3.03934977021371	7	2.99603656936605	5.93020278147549	2.17459451283224	4.04191828427142	1.78248887558179	1.62299313849526	2.70608098195048	3.18083126863292	3.00851275486283	7	4.5308071601892	2.09633810893246	6.79552607298478	7	1.29888394744499	5.10745672777224	4.90091422657732	4.12274707273422	7	1.06428622137484	7	6.02579053594302	10.6710941290007	2.04431603760485	-0.18579811160321	-0.184247968546391	5.95400462135313	4.72726409936157	4.33449573249785	1.36950341975363	5.9252927546189	2.75469719567382	9.56462677444076	9.82212710940711	4.25320964345968	8.58105976065385	10.484332033142	9.93862773016694	0.0873794799946766	-0.48330458982305	1.19138715428364	0.48509647615683	4.61120109140811	-2.1295068010199	98.75	0	2
83	4.62078769903691	6.69722289511577	4.65170809203105	5.41187626175403	1	4.24330834114684	1.12652698551807	4.95864372955002	4.43898396301508	2.74195242121636	4.30909169685894	6.89605580193069	1.2630173140519	1.56070409539937	3.71634597159988	5.58211637403593	4.65692113752243	1.55796158871363	6.98563916731475	4.53249359460311	6.83970292692327	5.81242755035597	4.87309274395978	3.24360449805245	6.32711037928181	3.90849363742248	-1.29618879371682	-4.96073470325585	8.43282514493299	6.35649342413881	4.42266749063944	6.31516214701925	5.37383821552905	7.16610316869002	1.16888658220077	10.4191731291922	3.25419838438667	2.07280428678147	10.7750490237683	7.20212284395496	0.783247818018293	3.34889726541581	7.27196173564129	3.34011334927094	3.58603239042083	-5.09489505614291	85.5	0	2
84	4.68281115812413	5.41682414465573	3.55789763970424	4.75443142008574	1	5.64173442618234	1.47891746772257	1.57186853858799	4.72758988822638	3.52537146266271	4.32313652614303	4.85193955249116	3.62499747593081	3.33527969109007	5.66474180956465	3.66110197377054	4.28019693453508	4.10501751466902	5.5199875687608	6.03772136504392	2.75357295355006	5.92288924045973	3.92708772517901	2.26333014208521	6.67526772581434	5.39740648987877	3.00704136482374	-5.4717665390243	4.50078898649895	8.04438197130841	3.69576216102339	3.73964473092654	3.13772011237028	9.14290550405408	2.18501474079442	3.18738292467622	2.09930571447471	6.58585976297457	4.62924012115194	0.829198309901446	2.88457501537656	-1.24417454147978	4.28730183698842	2.85360957910823	5.73475788933344	2.30545834870657	79.25	0	2
85	2.96665322841291	4.85764867769966	1.12849232565735	3.32463952142049	1.1669956354781	1.59012485516621	1	7	4.2319137114823	5.16161659696425	5.33083715146087	6.57297323919265	6.5369192812343	5.72191489199742	6.88195979387658	3.61767279609431	3.77142652386579	6.75751348343351	2.80106226407232	6.06135562768577	1.57632013026397	7	4.12258975790149	1.85734765356186	10.5249475778447	1.54744717261569	0.552933460041053	-1.17039539100957	0.772079208412288	0.276801232439195	5.2856083332328	1.85173646521108	2.74884171659815	4.57065603001675	2.92940253150324	-2.05843872494685	8.53167042837839	9.09793379146335	12.2854321098998	-0.596155454368255	1.39932025380882	10.7746722293757	3.42362945598137	-10.4125112386236	8.00406420185387	3.3364859783177	60	0	2
86	2.79675998331836	5.19614016448641	2.19472709675089	5.21474359399271	2.64642346085273	1	3.26821609627016	1.96020538246501	4.57489891985706	4.29876747654515	1.87754292172819	4.25587605191265	3.49189526665585	1	4.29544915829465	6.71285206756864	1.20602322702907	6.87439362863836	2.16287815982091	4.98694960226012	7	2.38329629393611	1	6.15911407130216	8.29830185614923	4.20294064586907	1.60982746391367	-3.81963727341211	5.75921796602586	0.916318442367933	-1.638015369305	7.92757134682329	8.71581687537194	-3.0773690847642	1.02323540438515	1.39756918576396	7.07594180772121	6.81016564657952	2.10544886466023	6.5212574730956	-0.50415386563378	3.92914963509121	0.476271379365107	9.34280768150707	11.9080049450848	-2.26812979490936	79.75	0	2
87	5.09711353098956	6.48276751240251	2.27105610850173	4.69050461304614	1.39774295451132	3.41224434826244	3.6628273114801	6.99435915966641	6.87100318382217	2.69208397658026	5.12559717680429	4.94901354898064	5.94344620091271	5.08958621528445	2.98253819919017	2.82235568387837	1	4.32515107500977	5.5898737840869	7	1	7	7	4.74519570375533	6.606139653847	3.15197118048613	3.269834085198	-3.36422390754514	14.0503831998017	2.76751851757352	5.29203884629338	-0.198459805605209	5.34026726617317	-1.84030659679222	4.28782605914587	8.88920504821319	0.517812615865108	0.471563482334028	11.1488930078274	1.47463194967343	1.53754635585961	1.79451376956269	9.07057065320746	4.88808637835415	10.7373464255184	1.3998810853911	73.5	0	2
88	3.32179756712454	5.10713949526818	1.55243125942482	6.82545977455362	1.6189735613137	1.20353809777618	3.1399370443126	7	5.24872148283407	1	1	6.81850455587077	3.79628857775691	1	3.61990887973119	2.28831263202099	1.46614025148236	6.12419399045387	5.21304113615716	1.50497325285822	3.27542308315361	7	2.04314875569152	4.27925005882315	9.43280086653746	1.68225086955265	1.91703480623911	-0.0958234680363325	2.05388123228806	10.5688216240214	4.32236234764683	0.959624602758592	3.65618492637082	1.58716412907242	4.71333817623913	1.6238384299593	5.95363559302857	4.16790516236249	10.8234872063557	9.24500357915305	-0.0501809172763003	9.61923124902632	1.04305421649578	5.39635965068147	3.50641673171146	-2.46511092120437	78.25	0	2
89	1.76867076339388	6.11625483357426	1.5420204490514	6.56243312733434	1	5.57474711076499	2.25460416714103	5.13473117824446	3.50527374204564	6.33549393651743	6.30398944714712	3.70080656388045	6.96494925464434	1.60450445022497	5.89056991568016	6.13872684331944	1	1	4.10974531013083	2.66480353652717	4.57619334575846	4.10016769082269	1.04257019842718	5.56927958366371	10.1255699800488	3.63782451489858	1.43497867444435	0.387293826089192	4.89463053554288	0.993631399251254	2.7653270952105	0.816256211543564	2.53854133403169	-0.562708731056766	0.623639833051952	3.02766426694526	6.71199779593435	1.91468135737114	10.6831917263816	10.2087146274833	0.743596513493075	5.19759364854486	3.44123643390373	-1.89799161843736	-4.68946784702798	2.80121167380853	81	0	2
90	5.05651739804735	4.59507150838692	3.47285384512708	5.63848514636169	1.04127668640764	2.7474229874322	1.38694381264838	3.35447045412723	6.35063363421786	5.72562974143674	7	1.59641242984135	2.19804839644699	3.1809487529717	5.91203212669487	1.33839192630139	1.9755462239111	6.71315118748318	7	5.7370571633458	6.71414567572078	1	1.68554819667191	3.47569560673045	7.97358989893015	2.79094497767666	3.32812190112215	-2.31216801681763	0.942026188675012	2.7571542873378	-0.836642855095137	-0.303346039741906	7.51519051746581	7.0620946635049	3.31752660897255	6.01501470255959	7.37908575592106	3.04229274213767	2.20992542501368	-0.51627695406278	0.878059223042472	4.45781416726975	11.4778374368127	-5.56571040792178	-0.293745076916766	0.427613246725595	65.75	0	2
91	6.74867475908085	5.53470247055249	1.44817107772752	4.65592099991356	2.78510523074528	6.25077417034719	6.90738499669339	2.06160656438384	3.0869994782663	2.55971150041579	7	3.34630568655195	5.52568246631709	3.20535053323817	6.39014184004864	4.55549531816022	4.2181661383058	4.37290154795895	3.95746501686024	7	7	5.72843599656824	1.14811845267623	2.33021896801924	-2.20158529318992	-4.87442209870145	-4.03142022455128	-4.22072142694452	4.86465006293955	-0.56583753559502	2.24064202884612	5.90516043706092	2.68162659450459	-0.683196464553544	5.24493980969174	4.42012033150413	1.80308475721721	1.13601164662986	9.96458162397987	5.05443436192913	1.29608115505648	1.99015938538444	8.16366280508554	-6.91161197506372	8.43285328802585	0.689674128335274	82	1	2
92	2.84301041075378	2.74990506717815	1	5.5038204925262	4.11979448353987	1	6.41751613034653	6.13322080743552	5.89141119930416	2.73982243387173	1.18260487639235	4.16882367912204	5.39998933899546	2.44833788569487	1.22608551326448	6.56169031958841	2.75054630047765	6.23657665082111	6.30907583783667	6.588749096822	5.79088100018471	7	5.22936493197953	0.0954209182579795	-3.91729749502776	1.00034757364281	-2.76957393542289	2.88642315595485	3.075878619224	-0.0155621694158179	4.3848664517952	-0.725400509736465	2.53136432719829	2.78831909344123	3.54204790253422	2.89286063941805	7.13270267531257	7.58031721508001	3.33961273181204	7.05702823936867	2.15914153457223	0.952946820724733	6.39759569520565	3.15511475524472	9.03303267431124	1.56016710955895	85.75	1	2
93	6.22556518920741	1	2.51626690592307	7	1	6.37250255804244	1.20317723400411	5.80115489257729	3.43945643610477	3.24723789707307	3.05857667189816	4.27320358320107	5.54307580000154	5.45216442645068	4.89163018282117	7	3.56756516921336	4.17280630911381	4.60199456830128	2.97091209550541	4.59675160787101	3.1633365338394	7	5.28454379324866	-3.11909666276172	0.727184528834421	-6.16112173658983	3.30239416239794	9.01047291194268	4.73459621242027	8.48981550540409	2.58191352991684	4.72805267921208	2.24000020646618	5.13233447469871	1.24240358502784	2.68554043222998	2.66008219219384	3.47740635802272	5.77885619664517	4.21818736497278	9.42117194921211	4.88680171819304	-5.40859199610326	2.73985134716217	9.22292208949231	107.5	1	2
94	7	6.99385211053986	2.70303999919121	6.15772166343169	1.05316856560531	6.0890153424349	5.54452166619716	4.56225471088543	6.62664970243823	1.26839532108183	5.59829192170245	4.77773105417657	6.68266083912246	1.81172547606804	6.10753953967576	3.07097421546946	2.69739874979657	6.05363113894849	2.75168219101658	4.07125605050136	1.94828640874365	4.41730890901673	5.68693140117557	8.89770015704172	0.787672783098939	0.90831199848177	-3.22704530737148	1.97224516989629	7.99247508764693	3.44512887571145	3.39867451583667	10.2925751490041	8.66849523166927	3.25998177472394	2.69310925053085	-0.138573868772046	8.24549688275845	5.04150567411412	5.57319521663635	-0.560131749413	4.17649069540639	4.90648792899512	2.77366591636472	11.6232190826828	0.604953731543117	8.1757988149434	97.25	1	2
95	5.68251929614811	5.35673234014009	1.35954612179794	5.88510370074605	1.10833613522597	6.80766768892111	2.90610250180401	4.67561990131691	3.58369505458743	3.02720377952302	5.0274836190721	3.06996557270595	6.81518422720687	4.7748312826602	6.83627577492643	1.5527274497698	7	2.0994451791686	5.22138401763298	4.28515816083143	5.13903253602954	5.42448149855095	5.36838638060369	1.75135047796708	-1.22416099156237	-5.46163649057246	-5.62004702384841	-4.8565223622064	6.66860650442912	4.23140861123499	2.02006151516535	0.0752154554582658	-1.0466326960813	-0.504972540629737	3.00459549379219	2.52449277668922	7.760543657675	9.93876701646319	3.28015760968027	-2.65957270682209	1.5954878613925	5.74347513104534	6.31609715961976	3.63029710574598	4.61553667873366	5.46730565653458	90	1	2
96	1.15406786409587	3.15142383484392	4.60093029653484	5.88132068610634	1	7	4.21872385532179	1.46643186048194	3.32803039002279	2.22609250379898	3.19716016832087	1.44889833549308	7	5.74909485291934	6.53042910434068	4.24752135900437	2.57111357814295	3.9603827544846	3.96965749682376	6.52473731783668	7	6.93498553344523	7	2.67869366673368	-1.91476776424399	1.42264130218282	-1.82470697218276	0.407834427369771	2.99824405819975	2.29151195424535	5.83947204442729	6.5748176510515	1.44325257978976	6.88209569204437	6.5304755839971	5.20497382561332	3.46722438099612	4.95977523474568	2.77755329481624	2.04661737806243	6.81402308684171	2.28282369952088	6.91820333919544	-4.39512955472985	8.67979621066731	9.16558751399231	93.75	1	2
97	5.57687721849402	3.28671724017883	5.2432815812325	5.45762840238985	1	2.47190403760504	2.70060384719276	6.21335084741622	7	5.19423424100904	1	5.13114410661903	2.08203569259888	1.24548609073151	7	3.80187807792139	1.09374327411841	1	3.56709665390493	5.10981397190882	5.18720335636626	3.62073946850305	1.99380942470977	5.72709787124793	-3.32550334925101	2.61678104981502	-3.73210699453971	1.61945731693669	5.21171767721816	0.358319271749855	-2.13395919346301	0.632979276593799	3.82938678102102	2.39468073847418	9.31876210673752	1.56483843808705	6.4733898944342	2.45120068934707	11.2528351021028	-2.42475669008762	1.48289594404697	7.07322955175007	0.316432662218237	-2.78451085274249	8.92749061024056	2.96390962255947	88.5	1	2
98	5.29318714816184	3.55607097811052	6.23842202544094	4.80763772798545	2.27942460769507	5.93935759272992	3.25782246312687	2.22425994510362	3.10277542609404	7	6.66510983039443	4.42204053815346	5.74574958925348	1	5.05619431115925	3.10901852253201	3.35581936537805	5.79785184509701	1.0534939104957	4.51017646923968	6.79889774459348	2.3603273800659	3.73484063062091	7.59311573900438	-1.78522134410497	4.64111727114149	-4.76832399657099	2.52293419597871	4.05264056353088	0.103132149969474	3.60229901409694	7.00848373040199	4.07483409940094	5.86263255035542	14.8362500498025	-0.688809267068392	5.61529139838053	3.91067810229363	9.48712510518328	0.309229123323878	7.24277722743483	8.08621198603542	4.32892492470487	6.45680981435965	12.6189771457828	-1.10122849384554	105.25	1	2
99	5.81552351644539	2.84776239656463	5.925012804397	5.26487914000083	1.41756689927727	6.73193595491283	2.22152131250594	1.54535573775452	3.44351991975557	7	7	4.5309369467954	6.79048588699518	2.32315488842074	4.51453658345405	3.12647470088235	1	6.8291003135838	1.18394353941763	7	4.73801820696879	2.93711751658341	4.20752388141579	5.43620444330152	-2.38533813015593	2.9461605810353	-5.19076818799074	3.17987015200116	4.7508914679488	0.0939599908977601	3.90091097772857	6.30841227211605	0.620655165569075	-1.31182569796386	15.2454856251887	0.519281456462566	5.18661405646299	4.07089850910393	9.64386692890014	-0.641453005035049	0.477799119069398	6.76214305520764	2.8901398284918	6.41277560344202	12.6544419282418	-0.393407816090021	106	1	2
100	4.55063274543847	6.45563903916816	3.33307367941224	3.30229702540372	1.99431946584386	2.87754494278806	1.69410187363167	4.12419677874867	3.0866869707065	4.64575737574282	5.12964338403308	2.35588951842775	6.73964018272782	3.32861734314067	6.56878619250073	2.9202077662337	6.58043072627944	4.18342548565763	7	5.37400631394166	4.21301247442169	1	2.2649894133141	3.29274938321318	-0.960183439191028	4.56227016694323	-4.91518930456519	3.60154751876239	4.67771651834915	0.609204936332313	1.97644593915965	6.12692914122824	6.47351084718527	7.84776256021583	4.19820097224518	3.63710829528594	7.74703504708252	3.88268380666313	8.62604769968558	8.39426258520717	1.42718582944257	3.99696168018931	1.45134998291111	3.44602428507826	9.00303606235481	0.42110868132213	77.75	1	2
101	5.61599393873866	2.51619436611075	4.16113112627177	6.06525074315808	1.76258570322495	4.01188082862903	1.81124928711667	1.05077656932666	7	1	3.09885561313995	5.30830076722132	4.11132206388513	3.40304317896041	3.01995183494485	6.69772781331541	6.55671069766395	1.89202212433215	6.81107861289945	6.5411270530685	4.19423325871905	5.02150178294718	5.803300375961	4.68074783004016	-2.11627623849557	2.61511520393731	-4.78007473933974	2.38769565098308	5.8177836143539	1.63031371652965	5.42763994069479	5.28259047342855	1.05046619284116	7.8483790717972	9.27025764293311	7.15906054889231	6.97343556881632	6.51474709144579	7.32622323187378	1.67800534124423	-2.95135076629003	1.29353596955891	4.67499982874333	8.34117160512736	5.26239533450498	1.91332566574143	98.5	1	2
102	3.86767794520324	7	5.45424863808901	6.27211417751097	2.06738253251829	3.98078170261805	3.66643114013218	3.48891042797701	6.00946976628631	5.20049297370835	4.7434015381217	4.26492835148166	3.61667588247001	1.82467407900036	2.72701932400922	6.25160614174749	3.60655788649327	6.36443118589868	5.53471271967197	2.87842464324712	5.81278426340461	6.10960971832267	6.41593353221789	4.57081754954697	-5.15590633882569	-3.15208763720399	-3.18217562051333	2.15825024436192	6.46194330203739	-0.974285453874273	5.99216793153898	7.64339913752795	1.8108034310888	4.71235669772805	9.26365940979211	0.0150861374562765	5.70208960173286	6.41086769980907	9.34422401055332	2.92270468061519	3.85218204208173	6.86401707008336	6.79487420566142	-3.4426998900191	3.69415278179099	9.68017994691182	94.25	1	2
103	7	3.68066131933326	4.18980007449082	6.56074625812866	1	3.18199796600614	1.86324041435636	4.69366261696753	2.27123100525987	2.15030532815559	4.26681146646108	3.70567139702421	7	4.70098742661654	5.65987043643007	2.93253888484005	2.71290060622023	3.93283631965595	1.15013894495115	6.23790714631677	7	6.96515931238477	6.64655418884844	4.50442259881229	-5.78163354499523	3.24225694742669	-4.38389689601542	0.439062455748573	15.8989598656307	2.72804997627611	1.96903739623369	7.46328176645144	2.5957117045087	-2.59965050543331	3.17505619881368	8.57872202873509	2.39028354723508	1.8918210128983	2.08111058617506	2.31130306992085	2.82329241158598	-0.212619858589964	7.32941986929507	6.50157362366512	4.64064134222768	-0.0237188343374937	110	1	2
104	6.74558756186855	7	2.04394222853219	5.81247225844709	2.62163909632392	5.23977190956966	2.03178369269758	5.25839458114618	2.80794359447143	2.70426770524705	5.98133708783058	3.99571726249263	6.14109584732685	3.27285256844923	4.48583108463269	2.98326768117527	1.6390899395521	6.05847146133056	4.68082277352607	4.79246171301578	1	4.61413257709764	7	3.26985013872661	-1.31274602426393	-3.7379113909316	-3.84080932813647	1.49363233446109	6.01626240544938	-0.324001214679528	4.53221402397721	7.8904880229926	6.7870380274299	3.35452946135263	4.99754151051404	1.6412116791668	4.09084642192613	8.62862013181148	1.5527809216801	0.576799590297313	0.00917591326020734	-0.16750221503805	6.38847799083724	-0.574510270745048	4.18435544421444	9.8929084920845	88.75	1	2
105	6.19099315742738	6.00588629690828	4.47462991179999	4.34816845887792	3.08597651544867	2.45015193346866	1.4920171823369	5.39005328954271	2.83136816233884	5.20984339157915	2.60719932060185	3.16662830826719	1.87225800643522	4.40528012606231	6.08484087349836	3.61593340148714	2.84901797553135	3.06390027754431	6.63656178712442	1.87048553440038	1	2.53214329830041	6.28156742681204	4.70356710312029	-3.35851904241303	5.01114543466998	-3.29692776320414	1.91302012162118	3.71346101836141	2.99161573992087	-0.522322578315882	5.37805091802618	3.50217911202619	4.72511803336412	3.14531552558445	5.40504805094114	4.36553394834287	5.30756404299417	2.32016172391003	0.74588117130041	-1.43820258868692	-0.787472775499517	6.99314633996093	4.5792223685532	8.97454045386671	5.81711396558008	84.5	1	2
106	5.53103562491744	5.6267336096619	3.36490958076493	5.9493304157695	1.94047954062166	5.65471064276024	5.40511032455799	2.27734319121932	4.70235505161437	3.82293995429139	7	4.200482927865	4.4584783995877	2.64390562288089	6.22538660339636	7	4.25967458883707	5.25073312327538	6.14422156440093	7	1.42471706501007	2.32325744006183	1.27022419146297	2.83440194376754	-0.439948468322758	-3.02821629438832	-4.38083907808816	2.69389429374382	3.08966123830244	0.50543899796147	-0.424563276365643	8.96130665511091	3.64745772628814	8.48183845015699	8.64101657335632	7.11057503071646	4.2314762263514	0.982678397993306	7.49818235499246	-1.6935530324515	0.0823246685382546	3.57552766706809	10.5997117378094	2.95100512803583	1.96580350095396	0.397032650925305	104.25	1	2
107	3.36193459552144	7	6.31517515337203	4.97171469679305	2.85126270197651	1.78727404478119	4.02033294997116	4.81459007469873	4.77285186989712	2.6955643362414	7	5.51999243921118	1.68872415513071	6.56520599733781	5.39178119660724	5.05959395446467	2.8182938546329	1.56262970357205	1.64110572376893	6.39541657986436	7	4.65771624283737	3.58646123031992	8.93076719477142	-0.489780956314263	1.54004425035856	-3.07757381190634	9.35090990316283	8.63219510099504	2.12574945106537	4.05547838964408	6.12066087210167	7.82470410571699	6.76794230054356	5.37375542021895	10.0263454857877	5.69091795032442	2.55998648243654	1.85162130231128	-1.98616814282778	0.777993335291514	3.90412101962971	6.9014877531501	-0.770117702425386	3.25232993735416	-1.74839035172771	83	1	2
108	5.63971131786224	4.99481843687393	6.00092193816659	4.56976800655744	1.88069664086291	2.10763884807371	1.49493935624499	2.0912413750722	6.18506280188103	4.285501405716	5.04401946122304	5.80227975502117	4.51929106833907	1	2.99287491242313	6.6347678491801	6.49169222283063	5.45485190016842	6.99193300130802	3.95833866832644	1	2.50626006547188	1.53680556759406	4.37820091370314	-3.67613206022123	2.38554099887217	-3.13157291659007	2.29937341129794	7.46854320819025	1.60050451538997	-1.73113046179162	8.11657724755064	2.61455529709501	5.75022660407722	4.25893803942436	8.67669524490268	5.02749261476267	7.96583433541108	12.1415921659763	3.58500547296733	4.56465941100758	3.95556431844657	3.97498164158089	3.6995546634915	-4.85277444224873	-0.96887981104131	83.75	1	2
109	2.64692349876042	3.59963856194591	5.55129684326322	4.411443678221	2.31001982940336	6.02516634048362	5.4088469878787	1.91784754694454	7	1.8502252984621	7	2.58734748207403	4.76181323056395	2.75674445720549	4.43011100709886	1.59436925388965	2.4787083099165	1.31614694522275	6.71988125894815	5.2490640073208	1.25210127469525	2.48800393660077	5.64655504504559	10.7434989980733	-2.69465313323977	-0.985735593966646	4.51178271203077	-2.21610458173088	0.427139850031793	1.54971133694504	5.86778781126846	-0.790754306273305	3.98481937208921	10.3895709467953	8.7619450727024	0.89936811526804	6.97455258237531	4.43256765729976	8.92933832510822	5.81202953569071	1.66178470251593	5.68009876541527	4.94002032763302	0.552043899288631	6.04926009347964	4.83484166311769	82.5	1	2
110	5.92036596630031	6.94261322976202	3.86018788405802	6.90878729309187	3.93787018746974	1	2.72065518543709	1.25420781286915	3.33582298545921	5.73645205648609	7	6.3271861047375	4.98405423230428	1.9035235156104	7	6.11187107954062	3.75519675863466	4.51862450925993	4.21134472213291	5.98475257265145	5.44940589634956	2.94942168184593	4.19561206937788	9.03648577097221	0.180220917622743	1.01765959687366	-1.00020710086301	2.97322975184863	8.55940761958762	0.259991429626805	-3.61062512233615	4.02182979727477	8.37136394388841	10.0352180317103	3.45655010574303	-0.874246584299157	4.66812094576473	3.67407857938865	10.494710871178	-1.4946482574406	0.305151333891645	3.1738487594786	2.96409548607256	-8.28062144866302	1.84570476493026	4.19192776949997	83.25	1	2
111	2.82113241929347	6.74181752213765	4.04084620657283	6.38616173634639	2.79831742745869	2.8624660117867	1.88777620851603	1.63679462515965	5.95576717899544	6.16704344307969	3.76951169486002	4.30683501072608	6.69282809621987	6.83058505076697	3.01595729876922	7	3.72304539786928	5.31077211247901	5.52837217486132	5.53129472639882	5.24322977490294	5.84288205968	5.38565020855636	8.36092630286946	-0.9693504008833	1.36813420098525	-3.03732110700624	2.89098287217139	7.56180081247663	-2.40398717403115	4.2268463010943	5.02682266334455	10.3923048149916	2.27768336106526	5.04469170539882	0.0650816510199099	9.57972151282402	4.98857894530088	3.42446236221858	11.54255271729	-2.64239692843501	0.964057725915299	0.60457503123136	-1.55419211916388	3.63055415058397	0.838714213517388	106	1	2
112	6.62841300508824	6.57959839020714	1.73980373752671	6.67041789671975	1.55277577340886	4.96201986002387	6.79531492304918	1	3.78199524080995	6.57322815663777	4.19463456762828	6.04254119360795	4.57351913834038	2.56483373904796	6.89302569543339	6.20670445096828	5.81314524979992	4.36376717454441	4.14311106170148	6.84411201467083	1.66146674637279	5.78382327582239	1	1.30105300626852	0.38844111525065	-4.17869638473343	-5.80246760780332	2.89040901752959	1.50005338766545	1.88192705172259	0.57904017777994	7.43530434097114	7.07053467786036	2.19754091516266	4.4802966923422	1.15039338778231	5.68820840657136	-1.23657980050917	10.5634211458198	4.52711725824833	-0.130474607445557	3.79794314949756	9.2358452728547	4.69816405162047	2.44483688508542	1.21134606519908	83.75	1	2
113	6.25835284194647	6.8900185835616	2.15145052752879	5.83193920786093	1.43065151729237	5.77036251325477	1.84853072003794	3.67311987348622	3.11670851666202	3.81436792883348	1.67007760110653	4.3481099594053	5.55133448967545	1.06547906309153	5.60942203672703	2.93967115549217	2.45243749148064	2.08083933708124	5.66660615749871	2.84825544163036	1.8888013749667	3.39739417928004	6.24996350191926	8.31781492184884	1.26833812856976	0.540330994618792	-2.37690338698108	0.941658038728108	5.96862379648541	2.74727549778537	3.5015080945967	8.16070465452702	7.81782187398413	2.10847666732227	7.59453309308903	-0.117674003843539	7.05935204436927	5.6341308358031	5.16293106879813	0.22616299087643	3.12102994668075	4.42086273445072	7.70573087914748	11.5351431722276	3.99724376751769	3.48065432777976	99.5	1	2
114	2.18944286570178	7	4.7097499104838	4.45373568541206	4.72217787165222	5.27760861718115	3.47612956268665	2.9062262892584	5.17317867509446	7	1	5.63266922973078	7	3.97327144137209	2.71046493617577	6.0593659545587	5.38651582456614	2.82004483594534	5.37824662510445	6.18626808032646	2.09784691537695	6.35217609136078	3.44330775595591	8.49350358080257	0.477256963383294	1.36986819014324	-2.42268801338368	7.74862854482802	7.35798420422114	0.743139248281726	8.49453059151054	2.60269918067192	1.44053806823553	3.05288317239937	5.5878779467509	2.35124025656455	5.1650845881058	2.86521809826511	-4.07851513239565	-0.88176625147116	0.618136552991619	-0.209791215739049	3.53035776222253	-1.72009870922303	2.27722485880616	1.69931292060711	85.25	1	2
115	1	2.04860551722705	5.62778411868473	5.70781987325129	5.65535594111311	5.3414296986806	1.73227404221931	6.4496738393279	7	2.22161740777574	2.70168578516175	4.80400780154389	4.65505450258815	2.9259865621581	1.32218957187641	7	4.32737055437618	1.69996915865659	7	7	5.42180151311864	4.8657362308874	6.32671872483948	5.55469251728825	-6.23318175905798	-0.953582979374498	-2.40633495376266	9.5015101927097	4.32067172465518	1.45540485710547	4.19760035800562	6.14894637627092	5.62958251923254	3.77479283941922	6.63052911970175	-0.382984550434116	3.9573577339081	2.3277505612837	3.90595182888819	-0.071203374369329	-2.70126424311294	12.1097263057541	9.52665725101904	6.22437823619518	1.08460160465395	3.89818498987796	75	1	2
116	5.67841147984988	3.12827690550785	4.66642267971578	5.46816724439921	3.80324976133888	5.95023934721049	2.00636509982242	1.82145962596413	2.70504138474505	1.30306452625906	5.60735229230502	6.24974916695026	3.91950969490212	3.93772352744876	6.0672098624634	5.46736791842843	2.39375378383494	5.25308238098943	1.11229340983673	1.06373085738427	1.5778540426995	1.54949789978796	6.57340274379031	0.137749537952294	-3.84897313519052	-2.40373950480168	-2.84617642099751	7.4954785530006	2.20222208121891	2.90244739517585	-2.97730937156712	4.74214754112595	8.5329021442939	1.12946428828549	4.45155195997081	3.05805000367782	5.25506701347584	4.55679724552148	12.0185284569254	-0.599146154302774	2.90554082825541	2.37639549445578	9.55518061155586	2.55180985996984	2.07556788565519	7.55304358838445	88.75	1	2
117	6.37376702379683	6.63823735029019	2.48565707648299	6.08020607826224	1	6.61987110699927	2.92396678826857	3.11271326073926	2.61203141441358	4.91085325447758	5.48325613932529	3.10456046664175	6.43698913130387	1.80528868644862	5.22264992626639	6.68751902535422	1.9660551065435	2.71521780206735	7	6.75702697166421	2.53027008903504	3.10837337430121	5.96568119082015	10.664344228889	-1.90974998940943	0.137012261415578	-2.3584475970804	0.23789199161041	7.49881893180117	2.12955414280626	3.96246122500993	0.725835031337827	0.890730616262292	3.50039946383508	2.82643646247658	1.76291172405456	6.874822789727	1.66161045786771	9.52571601639563	6.84326682848811	0.786459621640479	8.58224063633708	4.93928331935916	3.23943441877336	4.42095222334815	0.617407970159453	95.5	1	2
118	4.05394547367272	6.76034661557854	4.85096007388327	3.69136984622167	2.93693298449219	6.1630260378735	6.67048557213668	1.31644098596014	2.76148630335306	4.08764648250378	3.85996401178249	3.69809745751947	6.06486752749505	1.33522147979757	5.02373857601258	6.33418694448424	1.2324810851732	6.41914142366275	4.25064802984135	7	5.57622525371636	3.03690893639197	7	8.04151571331314	-2.49170702618021	0.411006731845122	-1.16538735122934	2.97530708332233	9.37251018512656	-2.23634130525756	0.125318412332146	3.64491284877549	5.18194642870546	-3.29217977784485	7.32642966116297	5.69926873859645	1.15315403450256	1.16774468160948	9.80279489721317	-1.47907776113573	-0.0355101810763313	2.97655803021144	2.86176162566389	-4.66901285037808	4.44397526380405	0.762914511181845	111.25	1	2
119	4.18253308923287	6.37568631796887	3.41261905376133	5.90852551743618	2.8900463078806	1.29463541227895	7	1	6.67329173589391	2.05391916710495	2.54365807597065	4.84045264567409	3.36138016202036	3.03954330697836	5.62202484430659	1	3.82716825211284	4.87992624038923	7	6.56591022868959	1.60835312974054	2.77903712205043	6.30003266608762	1.94168768543604	-5.10204853081325	2.17511529021114	-4.32002717587118	0.615463110323752	4.89925816780647	4.82624271196753	-2.1600441661873	6.85329467700987	1.74158669708718	2.39617235573864	2.05554304311682	-2.55492480624148	2.71678091196943	6.07648890396741	3.69662136928333	-4.68442074351042	-2.58324550095486	2.27257118540386	2.32694456883604	-3.76580092596766	7.99211173911491	11.3112455862568	87	1	2
120	3.9050411011005	2.10173491506193	6.24875235368039	4.38721241377722	1.10118411533929	1.33213963634249	3.07266181617731	2.14819465662489	7	7	3.6053328318392	7	4.16581404780588	3.12931175834862	4.50758181613889	1.99472432172518	3.74062388664389	5.38484098344639	7	6.21747850764435	1	6.73144191040728	5.14436200749626	3.80772308580982	-1.67136065123775	2.72916390049427	-5.17928578477622	0.35007917659879	2.19145131060403	1.18636256253345	1.32552907647563	6.2224391291744	3.55184802075205	7.23738569947971	4.39532217520195	0.749370297295803	2.61387117208768	7.9501457220692	11.7794240297373	0.924633995629885	4.76846311984871	2.80556941807124	3.98039641686012	3.63661278392895	7.00537014868053	-3.29340501261005	99.75	1	2
121	5.75560946463864	5.39987752950659	4.1447808465512	5.0786909709774	1	7	4.73287077932688	6.17888140124334	3.38832973638233	1.12111434269491	6.85233545432089	7	3.58855625476772	3.97458358778804	2.97883631050584	2.03361387323527	1.24653354884782	4.19303904766317	6.0760539217752	6.78787789586595	4.55688463911783	1.68990349718886	5.72238622066181	4.46703506741558	-1.00561975630774	-1.10248691639528	-6.27524213956193	3.72188193889801	0.9832803067874	5.66090567358676	2.34839093997905	6.13155262026571	2.53519989296508	10.9725272602915	8.32444949291672	5.08616766203409	6.87794202267248	8.40874299621457	11.2942028494744	3.51826072833239	-1.28453864829272	0.158226286061187	5.18976290161136	-0.260098344257268	2.61432151962696	-0.95748714485967	100.5	1	2
122	6.6853219032484	5.59920882657222	3.57831450151275	6.55610945480533	1	3.48853221418882	3.71791104960277	1.0822865189968	5.65948771564963	1.88093743765076	2.2217545878926	4.1543787271314	4.7493672435209	3.53630593239573	3.40875228755188	1.02762352605029	4.51794225177977	6.26346857178637	5.65155635044662	2.67999954343697	3.34321372786963	4.21771922848483	7	4.70642355063245	-4.00633653089137	2.40700004880297	-3.62981542766605	1.26999741808612	4.04535589050927	0.397481784982408	-3.04819658361496	4.65068526296425	14.5564049584605	2.57830314703718	4.55248807531702	1.88935127454693	7.03825228121789	5.2834576848423	2.05338959297679	2.23704154674596	0.751280983388056	-1.57340851761268	8.74570480302442	-1.78646531639767	9.82549584859348	11.7997698847331	92.25	1	2
123	6.11406228861908	2.66461859456828	5.75684934139834	5.53225813970012	3.50635902281131	4.88271507995732	6.51010652822826	3.91826788920615	6.92768499777579	3.32364015316057	4.95699553733635	4.37617798548645	3.27686749815913	3.25686061999743	6.64314571401653	5.9984577154441	2.12170944785635	2.00970131684169	6.38287204534812	6.79540544773463	4.92722058125811	2.80816205144186	6.07608370529006	2.21434354629651	-1.25480040439681	-1.04363386600344	-1.63122438079597	-0.000919062553979777	4.3727883437168	-1.09610749282543	4.82408610947166	-0.791199277260666	6.58605570716304	1.9362329390638	7.98851510648126	3.9919585801949	7.07363445924862	7.25602642785763	-2.74543481270311	7.20107434299047	0.282419428917217	7.63878948309272	2.87662133926787	2.6702542760738	6.22067282870074	1.29928290830399	68	1	2
124	2.88797183452938	3.7240816817772	4.96208361797582	3.71881640710344	2.52275589219743	5.64050572203902	5.44575900308577	2.4888816014735	7	4.82182994069773	6.98151370194059	6.8599737433406	5.20521965027966	2.76544342401379	6.33059627014483	5.66018235148058	1.32936436799246	6.96494300680375	2.04308259583675	5.70454878177575	3.79732971601807	1.75055287796239	5.57859649293941	9.81879925061603	-2.55178252003574	-1.03731482091833	3.96861824946497	-1.48867556646771	4.83833675674212	7.30866730007067	6.61332070356532	-0.733461908768911	3.80658431745791	9.79953086871047	2.84008478050865	0.0398216366238813	6.76671097140241	5.73179701635297	8.7613163045361	5.93340738182607	-0.934021154556445	5.07134554287965	5.15398951277509	4.94937916836703	6.19721908574816	5.86278148242722	79.75	1	2
125	3.03584656600175	6.45662903949438	7	5.80610774833198	1.43264003978991	5.4746962352127	2.45414802953419	2.86619697850655	6.36045224005674	6.17001063317181	3.05377773660802	2.32084592658502	6.08571732733219	2.09848921998564	6.55360001476857	1.25396783884819	6.84682295545617	4.42485402451023	2.29213664909947	4.45931908831579	5.34991703808597	1.15435704248273	2.21679916767456	6.2151101510643	0.259875841783029	-1.22191980463573	-2.06747874506635	6.2396285730941	7.80930047230784	1.09728627058376	-3.7262778672357	-1.23820169792647	7.09447068817233	6.65045063049714	3.242171340687	1.4819327808878	6.78076889988871	2.77967476465117	5.17476256582938	9.37210840660902	3.24379842272074	4.53055450629982	11.1918129445739	1.81553979683052	1.97098710950479	1.09614780796095	79.5	1	2
126	7	1.91634505902909	5.81457897976122	6.24894446760434	3.37109312557547	5.78371940640308	1	1	4.81451026995713	1	4.30126674843906	1.83621429168528	5.7887930982762	3.51010131007326	6.98089105388741	5.7355678723811	3.04719867516596	2.13420348949558	2.27147478262347	4.4170444095594	6.22810699967921	3.34923793357707	4.02678404581117	3.3226990113026	-0.144568077941917	-0.949795859761563	-4.29695855413288	2.49071525395252	6.65959823447804	0.981787785469214	5.10765753629602	4.04682437665847	3.35096997232713	2.06853340371113	4.94794179426666	5.65667916253676	4.51136212394191	3.08624785713072	7.29120020695117	1.06202490351721	0.722198224089427	6.14289772740276	3.63317025491944	4.24977313305498	9.53281782426003	-1.88266527071434	90.25	1	2
127	7	6.68888004083808	1.18005493412603	4.54664667431114	2.03611281889636	6.98793313424293	1.26659058742797	5.79775185074682	2.79862008757058	3.16551417779799	5.72545607624568	3.50207337899102	5.56377434818975	4.33994946201911	4.49823927294941	2.56985526982467	1.90491498044239	7	7	6.64053479726321	4.06228026180265	7	6.02327219954689	3.41601645247908	-2.24798249339318	-4.19477424026453	-4.84278798409166	1.06227744608387	7.90812708073549	3.05990704394634	7.99788709691159	10.9049105561829	4.11849504756052	3.92389582608924	3.2411813435272	1.85771583778524	4.51320350556823	10.3401409953658	2.17323004977257	-0.859781486099657	-0.863101021763928	3.70670461110499	3.13689786091007	1.06778297332227	4.5087825755003	10.3721655731533	75	1	2
128	6.50582388198954	5.20376451192631	4.73249528434254	4.96360625157519	4.84204097280782	1.69466523823935	2.15538363368934	4.61221001925213	4.65304903708501	2.39637860886027	6.20397466236002	1.99963848509894	1.78557221093811	4.75218625225509	5.43230671081208	3.87234478647032	2.60143911802616	3.5281247898197	7	6.61761391967635	1	2.37275105138439	5.34085211171323	5.11813401430962	-3.1936802229366	3.79234062052678	-3.53606015258481	0.997375236452024	5.21843229077599	3.60557368606704	6.29845029391293	4.10281605744895	1.57111596936561	2.06280219469647	2.57460478304396	5.74849644169717	3.58908783093283	5.97259976155096	4.63920522146164	-4.01316597071011	-0.145506875575993	0.810160552550365	7.18647676012923	-3.25572019625724	9.88301260576239	6.39050042660343	86.75	1	2
129	5.78609845570819	5.41974134830306	6.5400569338923	5.92203241741342	2.08433051002453	5.08820404708339	1.48747305995095	5.43751229583255	6.34665016469703	1	5.59320985713546	6.46384026133592	4.62125946707493	1.90501026183837	2.18620794621439	2.73103660294054	3.70594250198012	5.21988072113224	3.13408582651152	6.72669861233063	1	3.71561140325644	5.30313172526234	5.28335470773709	-3.67801042610038	2.88677647071879	-3.1386006220726	2.20198326749564	0.933044887855008	6.49251367381404	-3.26861691108761	9.11206126731686	0.68001115934566	5.19376323822116	8.59787875320981	5.51870296326736	8.62754018693559	6.61037717565851	11.8920965833082	3.99386190605063	7.07265207025662	7.53473869187455	3.16909802195189	2.07752465840377	2.04183482824394	0.0383069878181725	84.5	1	2
130	5.63736968822349	6.69106344008144	5.08811390832291	6.42526639921123	3.52034535699034	5.87760199988172	3.96008282776443	1	1.53932473833512	3.4652866817342	3.57492218832548	4.61118218665455	5.27106776691194	3.71089246613799	3.28985684437907	2.29728478193424	2.80764347787929	6.70856011195762	4.20315399441421	6.95532505633886	2.92122895809486	5.36147536176685	4.9277565372287	4.70774432292146	-4.95772308209514	-2.00968241059664	-3.19601056180628	1.54887128348082	2.57818691367746	2.5913909938164	-5.53310912827246	7.4719775848352	1.61838593298818	4.70069032440756	3.89316534028179	1.82467237178824	4.79666078033106	4.30926792855084	8.81931878359584	3.80759472224935	4.66223878951221	-0.247845429416174	1.20082973866054	5.03803222326404	3.09008515323467	11.4538221287957	98.25	1	2
131	7	5.26897642464013	4.04300438795147	5.68350272062646	1.28692343724915	3.96984003787045	4.13228141459262	6.74097976025684	6.33204849221154	5.79277178835345	6.90373087346151	4.71653165402309	6.95696716325534	1.83453655702864	4.00076848027415	6.53397653928864	2.63962446495958	2.63841994375426	6.75949952201147	4.7071251214517	2.91828680692611	7	5.50026301117405	4.41366451607787	-4.94168337273529	2.68566601914258	-4.1273507477036	1.07186582023736	3.16618340029742	-0.233019060944856	-3.91992606623813	4.0320228733589	0.468541814586783	6.08201821655967	4.92592215606643	1.64127200099542	0.649291481095984	3.0901258181125	1.56167763184338	2.23896995211408	-0.537238180796869	4.27075271891129	9.99566665106232	3.44389649128699	9.99494574780646	11.3877785796107	84	1	2
132	3.91791550910156	7	4.97270902578572	3.88869862505963	3.1449118860895	6.99983653319508	5.05992150370954	1.95288824870895	2.41165931197418	3.36163908779744	4.13455671726871	4.12549757478061	6.36131128746211	5.88083906205543	5.13476035829021	6.19114865732821	1.0068478054967	7	7	6.27766803102406	4.13626731333645	3.20453867057317	1.89650457403398	8.90688583648313	-3.29861316536634	0.191729307261659	-1.52473301286638	1.94438872424605	2.74803186849437	3.99846630685915	-0.517216423930616	4.30401710830867	5.50032210154695	-2.72468347076688	2.69371687347291	2.5010056869581	3.12766565154894	9.0645000908491	10.1063197962767	-1.74340393633486	0.471165170451689	-0.81014236303412	3.21668352535496	-6.38957354407871	5.24007237075745	0.840780152879569	97.75	1	2
133	4.4522581879169	2.57083528416227	5.7314800422203	3.62990668142783	1.06153734390802	3.55896626955346	2.65941839906146	6.19394903434029	6.78482530137981	4.27090385242182	2.17423671958278	5.24536548291221	6.24746608165109	2.82028789914896	3.81416874759304	5.96773120512176	1.66972741552257	5.41505096065844	7	6.39242391097317	4.0190979778206	6.92208338296668	5.46002609287077	4.32651367393657	-2.10309146384428	3.48551092468606	-4.36795770145448	0.911351029165128	0.671159043581334	1.67776017663242	8.2249676409822	1.66969503121417	3.3353870237786	6.37951335825931	4.64806925725524	1.42651098528297	2.88755575173392	7.1961858604891	11.9303317427748	-4.51787602045378	2.13292368846853	2.00498702034016	4.07273571115613	-5.73204676583866	6.70528459229755	-3.17577088176915	78.5	1	2
134	4.37695461035978	6.85200220862797	1.89310905312073	4.68568625202503	3.73644844715843	1	4.0792227677875	1.05758746693706	1.39530297646284	1.85470528676217	5.22918840282175	6.18280382165216	5.49976756779773	4.88506193985133	6.56421010251412	4.73439159836372	1	2.59152158149347	1.80189519715664	5.72650814118118	1.88868998876921	1	6.22723076625761	4.01730733055297	-3.19175454448088	-5.76080931421361	-6.23906658885564	-2.28856205237338	6.84806094292178	2.29008766760495	-1.29870171375451	-1.13998640514075	10.4857376203491	3.09865433839884	3.44097900661	-2.16899714357161	5.04273319860567	1.42128425335886	2.24175547746439	-3.78137283988154	2.6988884110358	2.83207554016371	5.38117088851644	6.54437396207688	9.28785627579301	-1.93886538239579	80.25	1	2
135	3.00232886641168	3.75888718524187	6.44553588893387	1.01129926867913	1.86403795818032	1	2.26295488410218	3.38064007298808	4.78154032517012	2.90122861398918	3.44667371399069	4.25322831647388	7	3.82617487503418	5.71402862649246	6.34502026228536	3.95305978411586	5.62912694258007	7	3.66989334160522	6.0768865607717	4.92103121344232	5.73385371245046	8.71594173378153	6.92508427326065	5.47245418215908	5.09986926218836	3.24332076016347	6.51933942286828	-1.00294185130512	4.42019069761823	5.53824646518302	9.05937330809624	7.47229093047032	4.28054453177111	-1.68062035603306	1.97545732702668	3.34497186232022	2.91805627356432	-4.75307774845746	3.69624712117778	3.98765518519313	1.62002660098747	8.46838002264576	11.8488834203911	1.22217439085512	87	1	2
136	6.72956661155729	3.92606142993234	2.36976953390217	6.69203170225138	1.21157708963658	1.50016928784279	2.00751274818464	4.89844374918332	4.4514569990305	4.08766241213396	5.6391011680636	4.02731877749139	2.92311060975735	1	1	1	7	7	1.35076345873012	4.01593230695534	2.25779811757221	1.88164331147115	6.46433949883759	6.92666937086803	-5.183418728022	2.12612008874776	-6.546020745589	1.34860933548322	8.51759962156319	-4.96440572209404	4.99795496734918	3.90174807662435	2.64668810038578	2.85361284361968	10.07263297944	3.17106539068434	4.54600630955976	3.47528539208739	2.88901839794273	7.06559474508352	6.62406653264181	5.03768676831138	-1.2717756264544	-3.08341602409019	-2.82760049962668	3.65926032259809	76.75	1	2
137	1.81218041457414	6.44536492400117	6.78241873232142	7	1.78431690556999	4.64052865944425	6.02098834237161	1.8196892794622	6.55429015248304	3.19235799689358	5.69670272694769	5.03050196315356	6.04203237408599	4.92747504270806	7	6.93797326384883	2.3801455709159	4.13554186502093	1.76254370924924	1	2.81644632820837	3.28418529684557	7	10.325879731695	4.88263121943416	3.73644421852883	7.80317693517918	7.37020626632769	5.38206761873958	4.40349141624312	-5.51184706279255	6.73225137140786	4.71593231708248	-2.09595540434702	9.45970289222651	-2.3547434975139	5.42867865200499	3.10357990216782	-1.97201172706906	3.66824409646329	2.16353734079097	7.77593793726118	9.13016498817825	0.302940822440157	8.9144385987798	10.2804498115308	70.5	1	2
138	3.05905861569108	1.37143003788119	1	4.24014564846337	1	5.56936629191468	2.21468713545984	1.1349065057722	2.38232632611292	3.68022133810243	2.22362019223693	6.96665508442517	5.17122392342695	4.08280180938288	7	7	5.41500312173579	4.27356618015935	4.9028254767427	4.38255769979655	6.87091440690202	1	7	-0.887216595829494	-1.24862721215091	-0.225141069211044	-5.57161300196189	3.57573047818941	7.27703404362559	0.605790412858948	4.11764344666553	0.963780334457943	-0.854006708428093	3.26884741610272	9.74915791172509	2.46660988318536	4.33112107711468	1.62664106530181	9.8980672709935	9.9070893494756	-0.303392616813161	-0.952431819928513	1.72156662469964	-0.188738512924666	3.75771813622436	-2.76082641154487	103.25	1	2
139	6.47850899119976	4.17701040633034	1.56454348614718	5.26478766857034	1.07953346590081	1.18348021366743	5.66781891779768	1.69532392852716	4.97256801452931	4.59788284317657	5.32373157890358	4.13670316601215	5.54379517373646	2.14547430298053	3.18096291254516	6.13229460865906	1.56929406369538	4.08014390660261	2.21163015875422	6.87395684731246	6.74838994471958	1.44255057782108	5.5431692289775	3.40312976742502	-5.80136797923924	5.21315830190803	-3.285281493219	-1.02260047991323	5.17771070302463	3.98533142857927	1.37253015287709	2.80171070511691	5.22579507250138	7.3597572693283	7.49022104500385	1.93479930043394	5.47561544510779	3.42707540402394	9.33786720241623	5.57209183909149	1.79458904788546	5.10519875444721	1.11340618580629	-6.09287396288266	-3.74020342133832	8.18640360782697	97	1	2
140	4.96381620315042	3.82978197362759	3.88819213845834	6.92582266587339	1.45523104835533	4.00912081528148	4.22647462077847	3.17989139683121	4.49083351847529	1.73226775128094	4.50134842983167	6.25895954046631	6.06027462732232	4.60523503963941	5.5875305231053	4.11745395881574	3.52252221064623	2.57112537257048	1.12694309558708	1.45278317923212	1.09350299615626	1	6.55592217773381	4.52342676508602	-6.40866099907019	0.552125725773211	-5.54478873908932	1.44767416305074	2.15936678026963	-0.197403558872063	-1.32098025548537	1.65449029537774	0.767622430947922	7.9571431332801	3.75479064292706	0.948378990350798	-1.84486329772081	6.59075907244463	2.86510550542276	1.81996108599839	4.12346730789243	2.50481358415625	-2.39874557691251	4.34953535440059	8.96533473089425	10.7294329154356	81.75	1	2
141	3.3993948822121	4.03974644902076	5.64806511706938	6.59036893475952	2.75846428433969	4.85385136458545	1.41512870257416	1.51242574078776	6.3968917228006	3.81602589796615	5.29171385738107	6.45765204837264	4.00201622173964	2.25906648779642	6.04827609602001	4.24126299342917	3.54521461863912	3.49627967785979	5.70290040465516	6.33593731403837	4.70592692818097	1	4.37546879621004	0.883727579993479	-1.05052591122246	2.40766458397571	-2.75152665053369	-1.27437952629625	4.40023951603498	6.97628308635912	1.14535264482907	5.85212012690475	3.56168368400456	3.69253439426867	4.7103692416922	-0.0599568303571892	1.92464356688141	2.04153270644017	4.02822155189278	0.905503706992262	3.10943292793924	8.7505561908145	3.0271251622678	-4.39201441301557	3.45792014949731	-1.24754766375923	79.5	1	2
142	6.50631401039749	5.11326393760477	1.83053411200328	5.30236885638879	1.49675559405567	2.4387444697849	4.07785679101697	4.04391801848979	6.50566584158642	3.0271111189237	3.63400573303099	4.64494468298187	3.04671203688139	1	6.62639897621668	1	1.19602904411033	4.07104172498598	1.44882530206972	6.86482476525855	2.11890665176748	1	5.49961003332884	4.41380606100113	-4.25175237860629	5.56920838603765	-3.7610698324713	0.936316298634259	4.49318567721333	2.70294378274388	2.30128552706643	10.3694950442514	1.68410052607308	-0.0294407074263207	-0.0984798136294189	-0.704351086491088	7.28677596907195	2.65957693432326	5.52347394270954	6.2206740057186	2.25333351028289	0.0953237418266167	-1.64551454465872	9.33544888691804	4.37363136430668	3.41581144135719	79.25	1	2
143	6.20441241143451	2.75665253646843	3.57570123629427	6.03287337433977	1.77764676940717	3.61933006355241	3.18351451732004	4.67398294641922	7	2.6208358051218	2.09103022170804	5.72158687431788	4.15512501399947	1	1	1	6.21932366288071	1.758745975504	1.59786662009891	6.58844525271096	1.8950618449743	5.7188269244946	6.80771716049599	6.50111724574183	-3.95607782047601	2.10548027530348	-5.17005957017834	1.53919982810656	3.51540320807074	-3.35658344632539	1.87691840287314	7.35969837848759	5.13221767161505	6.59062523564369	5.22877834005954	3.04281574230618	3.5087965778026	0.6642496921936	1.39446473327619	9.25543927808581	-0.899051947995213	5.76568704123511	10.0634088210655	4.31952508132888	3.63603391504444	5.17677092291548	73	1	2
144	6.79282686013688	7	3.99140243389316	5.78956666158416	2.13709500660099	2.37164990233135	1	3.7620606974763	1	2.11258770784767	2.82752377194596	1.32107043081472	4.73437903261536	5.18943946367737	7	1.65775681874466	1.93972015209098	2.52551756970904	1.34229738798315	7	6.39320860846719	1.4922230913368	6.07672477470908	8.64572695881001	-2.22587128771592	-0.782205066933264	-1.75978879173459	1.13304384341697	1.35028271467203	2.12800046478178	-0.871325910377154	1.99222885452046	-1.54467227000324	3.81952541652997	1.86525801870685	2.89048078864121	-0.659113156241536	6.55205593595792	3.47748554274488	2.27109680407671	-0.342258912910708	-1.25315105562416	4.03968217243055	-2.08743444954442	5.40326839858385	1.01144800973167	86.75	1	2
145	4.08733244666056	2.62443745836919	5.7229556006413	4.88489801966121	1.98762795499186	2.61294600818976	1.87714407794714	1	1.9300356396915	6.20458210129709	7	6.39786766792788	1.35005168991108	6.66131204324518	3.43555941398809	3.88634843775965	2.13794732852746	4.06169992393458	6.69938318595306	1	5.85200443003722	1.46833567490684	6.28685394745594	2.39689206069272	-1.11424933256848	-2.886215779011	-6.85681546876634	3.80470258299368	4.53873300432197	-0.138539077405454	3.77756224403389	-0.037336694295734	11.5429135681457	9.32640271745038	-0.867099841976313	-0.738726645738655	1.53508381499771	5.39134594250304	6.61799111619515	4.1948669568728	0.229422476802487	7.4078203179468	3.67927514947469	5.15092597501065	-7.88879843411875	12.0923203252025	82.5	1	2
146	5.4118589634069	5.11141470982736	2.44900586807491	3.08669944417664	2.39066840191569	2.49115633728063	1	4.63943688871021	4.43229023325147	4.48040195338028	1	1.74878236151144	5.42799144470324	2.96770969660404	6.56616800698452	2.01498976729979	2.83665305748049	5.68664383461199	6.28247156336933	5.03246610824878	4.34442792443721	1	4.99901005025653	2.82474400404332	-1.18340671287935	4.47724575322639	-4.69326440579334	2.49408085098799	2.09221020685999	2.69750996161123	2.69458311173841	-0.575436426747086	7.5903233499501	7.87309569505603	-0.894119699125565	3.55173413515156	3.49318903585795	3.15616073017479	1.35179509031726	2.14489560107732	1.8712915348452	8.44316515243612	1.00078745629499	-5.34098001008887	1.30962888333118	-1.02814782390584	78.25	1	2
147	3.88096483158686	6.48665271617201	4.73372072681026	6.43836286697865	2.98315934051238	3.38348347292974	1.63702407109729	2.76880248425007	6.7245547343925	5.46664022416698	6.47002922421655	4.8189830939183	3.36581877271383	3.48132979615915	4.65205315999831	1.51673449522753	3.4265827807731	5.02763035242318	7	1.0523563780679	1	2.29035976462178	2.5270327300315	2.10363759179884	-4.58315531451325	0.916595561696638	-4.60994039049383	1.89987415669385	2.35795440310663	6.66161113777686	-1.50651492293813	9.39547291503565	2.33071446978629	4.08674197252169	2.15848330892578	2.38806437384482	5.72744418513957	4.20112560524913	2.63218367323752	-6.06180281475809	1.00868399654045	2.04591027343466	3.21750783049231	-1.67767788579142	9.27139502239089	2.26680134607303	79	1	2
148	2.12136222534942	2.88878700531878	1.61280050949834	6.04837796609298	4.15721232547935	1.76384537368214	5.56907759676433	4.97230956817149	5.90372021508712	4.10956922324764	6.51767451557318	6.0416695779806	1.02961282574683	1.07292761010443	1	7	1.14080233835637	2.83488231703836	6.51604266267287	2.99883366393132	7	7	1.33992066348528	-1.26692417067565	-2.68871070842578	-0.834260189074128	-3.50586531481938	2.76419560125698	1.56831933512403	1.07126572881447	-0.983362282478571	7.90025316990332	4.76992685792957	6.77777589897745	8.1273283800964	3.04343026765429	6.89491360343509	5.30477429967731	6.45982518298305	7.01841513585269	0.39105173004274	7.17122754420512	1.70820708992596	6.85239231571346	10.5889465887156	-2.11225351607448	80.75	1	2
149	6.63721632621776	6.01885907848535	1.74632561515268	6.48674514256701	1.57965568076753	5.59101076961974	2.8285053053296	4.10684562212567	3.89896523776361	5.5546143268309	3.93803585490479	5.62666950297109	3.66377139955992	3.04221612002643	5.13138848508423	6.15722989028623	5.25549397656019	4.1626624828564	5.55720978633544	4.03840215781691	1.70369212544291	3.30332726958193	1	-0.160436253500305	-0.413343056014517	-4.43603898025818	-5.13578150704633	2.99123029174979	3.81616766745273	2.60296023189109	5.17880458453458	8.46569136642575	7.53462054113767	6.6509917008917	5.51955425916788	-0.0791005632682646	6.13061588029225	-0.671531133758092	11.1432230231623	5.15889718876943	-1.12902911522719	8.70247472464858	10.0486480204893	4.82478618057182	2.47224871980817	1.61163549708367	80.5	1	2
150	4.30059619564239	7	3.93415908843242	2.77620170992466	2.47238485940214	5.69584064740148	6.05280506603492	2.25090378210615	3.43105442642322	3.0436636884658	3.58538665491624	6.0856591845934	6.70387233198016	5.41556459515335	6.73416275669943	6.86780873169474	1.74462820411142	4.37865785432354	6.96821445378631	7	5.64394714291284	3.66912775684736	6.80727085226801	8.66846637681093	-2.91107202597778	0.223123730264043	-0.981429628452947	2.11462382484158	8.29136181467991	4.37730311521809	-0.771493428434149	4.6978326929382	5.05008903217486	-2.75651199908266	2.20620898463939	6.35560643765943	2.27261929775165	8.78360302863955	10.0626024351319	2.56045740107931	1.2757268492868	2.59410001119657	4.72362012211324	-3.19378024517467	2.41388375036754	0.36265310191587	80.25	1	2
151	4.19743984835338	6.62505821983565	6.82166483106676	6.63599582811694	3.21368734177658	3.47069647507226	2.78648980928567	5.01502027434621	5.21515679261256	3.47311359239454	1.97623547352329	6.59385307502457	7	2.01693806313459	4.80186248499404	2.33667083791214	2.64004281984034	4.34270956761009	5.86575814189933	3.2154736003015	5.12641817374835	3.0470627902533	1.2446054273414	6.02341421006024	0.822672169956911	-1.58200007430503	-2.30668749602776	5.12524578209124	7.89499616278642	0.885544234692834	4.44260648462303	-1.45606979538076	6.58155451304558	6.53118199346232	3.82210114720321	0.888205720038687	4.73037998228176	1.67597786590049	2.99697888169872	2.68859404104385	3.21753311114729	4.60767743080013	4.01268613876409	1.1381862189609	10.1215474997963	2.47991969159103	94	1	2
152	5.77008586972376	6.88173599990752	6.56851725445252	4.77006106010668	4.02976229712614	5.42132096634089	4.5294460118403	3.81436729913592	2.31677782384974	6.97824406728559	3.05640020637902	7	4.39817734699163	1.42502025425306	3.76026756327501	5.44094582309614	6.41939351876355	1.45946277399547	5.47990779264242	1.25936927311552	4.81253092355831	6.43466081461677	6.55359884039907	4.48253553977134	-4.55896416963157	-2.71055352592752	-2.148172361257	4.44934820343665	1.67341661246196	1.61544534130052	2.62026623559438	6.67057382513057	7.94317513373362	5.36438219395404	3.17472892230102	1.71980046540109	5.10912573075738	9.7565268242359	6.55165571256084	2.50072677372181	0.629305490507245	0.187701284407689	3.79343403933897	4.7863048270778	-9.54687017716128	5.65272955402048	79.75	1	2
153	4.74398853978334	3.05975404513148	7	3.97571280050472	1.50427890651968	2.83309818756652	5.7872266179933	6.12597987871809	7	7	4.26057239033793	6.89023255820014	7	2.69524542344445	3.45441912009248	1	2.8947514122167	6.36386758937441	7	3.34774198125955	3.12893565594897	6.62441397990645	6.12129717288476	3.85942070713827	-2.15440417802047	2.93079242973857	-6.02886706979587	1.11089218985659	0.927396332688963	0.790569713484018	2.04584478608348	6.13345534329945	0.184237133662092	7.60781613992857	4.04205100123019	4.26381756371315	3.73671069771247	8.02522835638517	12.2138167769379	-5.41737814955269	1.90313893792228	2.06804880061791	4.44685017427978	-5.05431059991655	6.1753166850648	-3.81572374352106	79.5	1	2
154	5.36662381263189	6.97448912328057	1.83629800427072	2.85003651139332	3.08047972139241	5.36219760055007	5.47667962082943	5.51974992097488	3.53414525692348	1.15364659518055	6.9652760109015	6.90286812255193	4.24622839004353	1.87418942135549	7	1.46372712250093	1.44925554539493	5.81581446775028	5.09326454559978	5.66911703918745	4.51910712784882	4.69559907516312	5.12145530939348	4.46273700717006	-2.4578577228595	-6.33986078089464	-5.42228857492338	-2.72835534226667	1.76336531332404	10.3307261666652	1.3060443180443	4.18780275910623	2.65616449017757	7.92234063437935	3.87562468027311	-1.25785838205534	5.09488153970266	4.04308549432689	12.1178514291807	5.51421261890106	1.10773709053982	7.60900127407578	7.23703029201058	4.7868414627391	3.1894729005326	5.5800426828138	91.25	1	2
155	6.0401952999545	7	1.01033339765977	5.80785546125114	1	5.58711002095901	1.25910895579587	6.84116928642236	2.3732101908858	2.73368518750426	5.34328676521209	6.7431153848466	4.34993724520398	5.4809977723511	7	5.78974343067358	1.38562227444473	5.72035544334313	4.91690554011236	5.2682129963477	1	3.99455687293561	4.21614631651629	2.57457000311641	-2.44789790666788	-5.89830734955366	-4.27432125696378	-3.91119100817801	1.55839514707247	0.858812441306407	1.85509615863871	6.89442239514777	2.40347216679567	2.4805748376743	6.77425763927612	1.7438144035959	9.57776082088962	0.704748396075116	7.12894552715674	-1.45227391682156	1.6003722409257	7.84600278954447	4.88891051389015	2.46660453801452	8.43380147823639	3.74468146652289	90	1	2
156	1.92049614925213	2.57098956750296	6.09328911908396	5.67477766036121	1	6.02869157002854	1.37801052429932	5.11273086765818	3.70869298589605	1.78278412901496	3.64775391999913	2.16739159865098	6.91940163066888	3.63497236238487	6.18358994806051	5.13800276800434	5.27029873860574	3.62835845442922	4.55421696281875	6.40755179571677	7	6.39893965172876	6.38287341918058	2.53206917730282	-2.19158040660871	1.14720319311366	-1.72106951719365	-0.121742427986174	2.69957549574466	2.34703463860926	6.44002117600559	5.4044285379691	2.15135972669022	0.916908734647309	4.45958376138768	0.57700893072391	4.56462550265147	12.6587041968885	3.26020236729285	7.19453754874232	6.88091992594418	2.09778828405066	7.60470372525407	4.04259420224999	16.5669031463237	10.2892469851835	79.75	1	2
157	4.82974226276749	6.3781846849241	6.04376247328871	7	2.68047390313857	4.28629997354089	2.86625796158818	3.93426865419113	4.69419356657692	6.62983743482345	4.75966849309557	6.26397956013774	4.06387434262809	1	5.00359192106401	6.7156050909547	2.01802887742999	5.0585908801787	2.66830720327076	3.11618654715253	1.77852439409692	2.29370968805854	6.3481379501211	8.55593912857308	0.268191287969425	-1.53004540428584	-2.05778324018371	6.64666857010117	3.64901822600064	1.36080880452366	-1.1737002411476	4.35917584173277	2.83694103194082	2.59837727332803	7.24582231422814	1.07559033924515	8.15745968501347	-1.60998130840435	2.63639795843094	-1.78261599172994	0.210966141010518	7.47018119367943	-5.07946756221066	5.64394171149485	7.55036529027908	1.9545196136042	73.5	1	2
158	2.66197222423574	6.37349974429387	5.54093815725831	4.38986406741244	3.95899728699602	6.78335314429996	3.89060108956983	2.20526864186699	5.88856243300253	5.3880109166007	2.13902211621297	5.17272529522775	3.74460868269932	4.08131518635731	5.61705456007164	2.74722827208235	5.52269998695174	6.16932717690719	6.67096531328075	5.12948918160308	7	6.34245497233016	2.74848668828162	9.12649037476368	-0.261460096828088	2.05735694288946	-3.57769656937676	7.93628288913426	1.43950366188696	3.59343637619768	-1.85533128006007	7.29201230287284	6.14046281373759	4.64299911127263	5.93080648921634	4.21965423078541	5.20948045941734	2.49109786097533	1.00911149947179	0.307524920108588	5.46939508813543	2.87561783115386	5.74288883368727	3.89860911681124	2.78491022154011	5.74769070636898	74.25	1	2
159	7	3.86598224862088	2.15870755325072	5.40322137690171	1.47233929015101	2.73156415218722	5.40408339000307	1	5.68413510060469	2.14339597723436	1.18762150165026	3.73288736252092	5.53887095485559	1.01791823229977	6.27587883742589	3.43662778934056	7	4.81116060899916	6.60622919702375	6.86724952237851	3.06660598439816	1.34588922606084	4.1237479891735	2.78649734659132	-6.06694915174836	5.7775143424633	-3.97338856450081	-0.0208309118507287	5.98256640791851	5.09338795878605	4.75365911612687	9.91242067434884	9.58052563510871	2.32473292449167	7.66440013190669	1.78430823105746	4.79802039735671	3.25258807198619	-5.62871106335663	8.38684086925185	1.04798759556424	0.019505959315877	6.02358588839084	8.40017637900993	-4.1200912872358	8.37001116249135	93	1	2
160	5.13423549899834	1.46058519785695	3.73130112971074	4.47822824674912	1	3.97099170934624	1.11428404231308	4.90107864385755	6.6362588350967	1	3.90764881637641	5.36247657156851	1.02734297871463	4.85399167205567	5.92814561616181	6.53269734181138	5.61947480001596	2.78489872222067	2.19289890484916	5.67996104746691	5.62299413550749	4.63332780598269	3.99070134325793	4.6691123029037	-2.6331505421114	3.49020608901423	-4.46172157514717	2.29334292483701	4.23941362376252	-0.970187813534526	5.57063935218018	5.31236610070612	1.11091196922274	7.55428220917629	9.13714931865739	3.17295637372368	7.55326034514648	8.2637625430004	9.0480978726274	-4.41217209648583	2.92816518848217	5.59570111855572	5.67258428310549	-5.26390787803243	9.01409015046738	-2.73246097067004	91.75	1	2
161	6.74796964754718	7	2.28590179052827	4.28265513436584	1.63970965450627	2.36082921615505	6.01016604177612	1.84239238459045	7	5.3370196788502	5.62389574546579	4.64654825363724	6.12048830961885	3.34571171257041	3.74656623559692	2.56437030718571	4.97739255402405	1	3.17391181510381	2.78561294571387	6.59024610160481	5.05069368613449	6.91103225327512	3.3134957367989	-1.83927201810016	-5.11090918217482	-4.15076602382161	0.926455544755786	5.82616525455716	3.45056653749079	4.61134551137264	8.02448735759743	2.79921004761718	4.4691632649051	6.4474370223041	-0.0758322398596123	2.97045858159639	2.76597442916815	1.31098884095685	-0.227918285054523	-4.70127210515604	2.14413247404523	5.64810548565259	2.13752063036793	1.73069495252458	0.249273692432336	74.5	1	2
162	4.59040196519843	3.51058770789333	4.9833486766685	6.09710281695115	3.90478332818663	3.28762127135127	1.67250694275399	1.00675170237151	2.16749364870301	3.84039961580191	5.47046457372476	6.1111948085145	3.85600852235645	2.3055009170327	5.55974426252969	2.25663777893911	1	5.97046934904468	1.91881411178146	5.75259668588505	1.12778434642888	3.84879268525411	6.20758972249361	0.309070043113896	-3.83267492655539	-1.86751338027089	-3.15859101825718	6.5344038795753	0.751997599819883	2.39950254796848	1.05810858713319	6.45508843515225	4.62460750311481	1.22305077137476	5.85844929383435	1.66737062319099	6.29251987174061	3.78410827019974	11.9852410340564	-3.75589259422162	1.8579364927651	3.1412798296197	-1.72016327822348	2.03500059244743	3.9313008981905	6.97302467667738	85.25	1	2
163	3.68829754818842	1.55533880637895	5.57853309148041	6.63995804439892	3.29176684679726	4.254186706902	6.27686659723439	4.97016155485093	5.89350632590634	6.01522976638238	3.29486183076699	2.25044667405594	6.76356445123749	2.24460580940507	2.05190222407012	1.91122845350442	1.84602766496446	6.25195291059681	3.02103397211948	1.91229116614095	5.65228166379277	4.9058762414935	5.7425330459141	1.15079502212929	-5.28822133818777	1.18132201888056	-3.79808001522185	8.98338768274902	2.80318438645733	1.28555549811083	1.41922040647821	6.13720534907896	12.3748101563339	-2.61747263272113	4.30695030467023	7.26319387087452	3.25059741536629	3.13559410850643	4.09203340296268	4.31710266538649	2.76442294597078	3.47636228236628	0.944577998674184	7.0223506821353	1.80247657253748	-3.40638974063265	64	1	2
164	3.13774586796079	1.66628036503734	4.46360729476176	6.40368026010812	4.28204166048992	5.81665994068352	4.97575264388405	1.43814990208458	5.89552106921655	1	6.83199895174435	7	4.2616078565684	2.34793830846203	6.64610868950292	6.41345467693395	1	1	1.00892480444455	4.96332968925303	7	4.2543977987762	5.21456879132699	-0.472122271825598	-3.23321049658723	-0.930512555992427	-4.04958751276956	6.24077015554498	3.88894817577695	3.38645664560632	4.76860882430966	6.97463775834141	8.14621032056214	2.06368851017626	11.4328199343863	-1.54518615469964	4.07839581238527	-1.02545311464072	-1.51600463307036	3.99232909253096	1.15138518537128	5.23530033808406	9.7910076760382	6.81797724446219	2.07249087511306	-0.462280519935326	93.75	1	2
165	6.48320124996594	3.68808276989397	2.76220739079937	3.4518307368116	4.78105120408138	5.8017282294825	4.45416166514362	4.57333096314281	4.50249485102736	3.61916062898271	4.94335626437791	2.49053961853575	4.07373860632915	1.28304979737111	4.53925360142659	1.15134000665991	3.11226194045515	4.15146796234729	1	5.04993445369688	6.96216869384893	2.63331814680876	7	-1.62740493411825	0.690338870451926	2.5487759340794	-5.46923319205329	4.47403271404949	1.55224639110212	-1.3742748291029	1.24976815486618	10.5144800034851	7.38701268372006	-2.41822300060206	4.51656099375629	10.0552590075964	4.71422578636286	7.40330249157889	6.39356683589111	6.49148231935933	2.17633276620871	-3.61737023497286	10.6522590926736	6.96920119177404	1.63168578908881	0.56474493368442	86.5	1	2
166	5.37723703310674	6.95144629555807	2.37537092614845	5.45468345298801	1.0066338878394	7	6.27793077710386	2.91534913785868	4.65768264628834	4.01865698201637	4.54404574945285	6.23146962787745	5.69333114789128	1.94781257613679	6.10342421103737	4.48823441373955	2.40521409475133	6.98453996365334	3.66255164120549	5.17053954357579	5.70343148294323	5.05238755871533	5.68189344028985	11.1835552781348	-3.10131234152056	-1.09414028896432	-2.79231126947151	1.5067678451009	4.91108840697511	0.790610896025027	1.87112863505016	10.5613901344475	7.28955398201709	5.05710694306293	4.81371131072663	9.37636272712775	8.41630137113581	7.16924536392477	8.73061166966638	8.35564763208198	-0.394211241891343	2.82689194634022	4.98587083426923	11.907161926529	2.40445562907013	-1.33950830011651	77.25	1	2
167	4.44805714782024	1.99900197214121	3.35373622328887	7	3.24054106148965	1.15277520039583	3.32125380891174	2.71736800952426	7	1	5.76631891590856	7	6.14973575608222	3.10522385840103	5.59641312588671	2.73688504987187	3.91472406926835	5.78607739146548	6.2207232675787	6.54906719558036	5.46690644577596	5.65778374710296	4.22000375075535	-0.595395672140552	-3.90721108189083	-0.909387385511215	-3.9987245491249	4.10585932308125	0.833628625005028	-3.52999141381181	-6.58333469741391	5.80003308053014	7.51200789242321	-3.70915057852521	-0.809168695496172	-0.767381504157308	4.42724090411794	3.71228248398097	3.58785657697873	3.81596584475776	2.24126904471185	4.4133919516695	3.23570873708022	2.90947633002432	3.54881353075077	11.674835936816	62	1	2
168	3.0454579322423	3.52266943554474	5.5370905685346	5.33071214863754	2.62653313256501	4.35320867706329	1	6.46705604296383	6.08902376555888	4.56280971124402	3.52996001724585	4.49113689212831	4.61678197765616	2.5162185913492	5.15243701045182	2.42179250601417	3.96113914045985	3.4475663704992	6.79418518483227	5.43987357667697	3.64537508098738	6.68657609184549	3.16769447314582	1.10265569620064	-0.641021947787113	2.65817705494026	-3.03573132764379	-0.423230484787696	1.7259503877828	2.40636815874439	2.87291563005228	5.85151448918416	3.56687169393754	8.83839935340534	4.10444318669494	2.64549351701508	2.39180838202611	1.73554378392038	3.59167079497499	1.92040479300761	1.19498061881923	8.0675789758045	3.69456125069541	-5.26227073333044	3.66830565042949	1.1817553410564	75.75	1	2
169	4.26681846072678	6.07553912978501	6.99948640313869	5.66354300783934	2.71011334605383	1.75565069702656	1	2.95267862706861	6.6562293484539	4.16889930330332	7	3.64465006051835	4.69960205122068	2.09231799682479	3.18328335270287	4.73142593723172	2.20132146949867	1.37226017482195	4.85029345749981	1.92323087806595	6.53166959942956	7	2.89023885130031	7.37149349209604	-0.240953437388751	-0.0676510675882122	-1.94850217384772	5.95757414646895	-0.289329563526741	-0.604750121321334	-2.52646164107418	5.27591095467494	5.05767963732507	1.45598900049052	3.22784197638073	3.24520991466002	5.73157644511723	7.01361152285773	5.45654979573153	2.43866033433634	3.26598512084412	10.1529747288263	7.8365251852861	2.37161774896696	9.69246463813821	0.37361406760717	73.5	1	2
170	6.98868820332904	6.48890659175333	3.02351953900226	6.340336088794	2.45306218609854	2.81574349520792	4.33047525761906	7	6.36061809066277	4.99952213872218	1	5.35942414203643	6.19598968005025	4.52554209894843	2.1409813895846	2.51426860008916	1	4.71296560048598	3.85807173784986	7	1	6.76696496936809	7	3.69613690185361	-5.81315352727317	3.43411851515183	-5.51386897136762	-0.488258670127016	13.8166112018698	1.89964436972437	6.11302062208714	-0.649450493905982	0.731173375563428	5.87654249877645	3.1942756726635	8.71904331219979	2.16396288417137	0.55960807450342	7.79895497639001	1.15228193569915	1.53131893942052	0.568138755840781	9.47582599967506	4.87407777819247	-3.05232273435264	1.56548844444206	73.25	1	2
171	3.53760502742617	6.91459657110548	1.15526191967548	4.87797736100636	3.95867610114082	4.29182780030168	3.39136984525673	1.92003298741655	1.82425749871893	4.93342632742559	1	7	5.71977647119778	1	5.30702576234482	1	2.55972502548771	2.20994490743957	1.16780195237186	5.39677431877834	4.92372078408615	2.19840690637673	5.06824463592865	2.60270439452664	-3.9826677405714	-7.05157416723511	-5.22466527467775	-2.68466731188001	7.99666884689896	-3.432365521658	0.336782812894557	5.59798177370779	2.00057782753442	-3.44318534111848	3.51451166356745	8.47390638436812	0.690883037741324	0.877873800502552	7.11484456766747	-0.266325266278612	3.90636770455367	8.09387881650039	0.599750146201179	0.686602832550198	9.83345054601852	-2.32710411269618	76	1	2
172	6.59172235953878	7	1.70565023677736	5.95258624931166	1.2652619524655	6.10691021353406	1.50480934216744	4.06592515052735	3.08196817763591	3.55307306590838	2.14234254348269	5.82327967987888	7	2.57679902057509	6.16161422102447	1	1.60128223127076	2.95076477252066	3.24860679643893	3.84015265017971	4.11801329773902	3.41020141901294	5.98700239062806	9.05029559241419	0.51099909757987	0.0539584014189595	-1.98713336628857	0.423843961489241	5.19022178005049	1.94045452505682	3.16149020970592	9.87679615715068	-0.0989716108310968	5.77965312376728	3.51429386085267	-0.0855432520192813	7.23983097605158	5.17398778763637	4.53060443271667	-1.32119748250237	3.64462927454715	5.16908980110359	2.62067231343883	12.4487168887463	-0.325695787857459	8.42963133615497	67.75	1	2
173	5.83624546461496	3.16532400794589	1.59380328989402	4.97423066176366	1.33754234334516	1.60070405492189	5.15239238142413	1.7884337116934	5.88334018322752	1.24973401012667	6.00571549634401	3.99930946919138	3.26650251384576	1.27600267393857	6.48582971246068	6.87738429868893	2.43243794248189	4.86131580110564	5.13453324528492	7	5.81744554655515	1	7	4.55761663677124	-3.26691618216185	3.24196151675357	-6.79060103455778	1.62578627975725	0.528747905335831	0.206917656849323	0.991260479238351	7.13012011983275	7.66546293500785	9.9641016815012	5.30202868868062	2.49882710449866	0.447669120564566	8.46693782158814	8.5650149696929	-1.55573590904677	6.93956692194953	5.09855155554261	5.78661417512132	3.3204377417851	2.90184670789756	1.99338514754453	90.5	1	2
174	6.42834410087311	1.74869336187702	5.53153730085543	3.67920207256534	1.4219199066307	5.77899100165845	3.79352339549352	2.5227664612875	2.60872288641301	6.11118641430643	6.6798570297075	6.79233820538274	6.90887830708448	1.08623454920186	4.03602397732831	5.79317704345511	2.64144581831384	3.21995690423202	7	1.134600562936	4.18351778209967	5.84163648135692	2.54620752433201	2.32725920693401	1.59513342465308	3.92030387378417	-4.8386948497699	2.22609931028314	5.93576817487862	2.6356850692128	2.68683033775303	5.79863722533017	1.86783091961466	-1.93695870312209	10.7701110997558	-1.06592024502262	6.38103341576511	2.43419320335535	9.7077300023273	3.06334706450346	1.55866591480064	10.6171814293536	4.71203667595195	-0.527319888603675	6.51706734269007	-1.24109853886998	54.25	1	2
175	3.17632664118957	1.89087576900387	5.55345585564254	6.83562916015001	5.25123339122095	5.8422224213112	6.21097413097215	3.01613814206441	5.18056228888239	5.99937285228212	3.85828063193803	7	6.49005612778023	1.08248479391375	4.85131649806567	5.53073865666954	1.68704460776884	5.9651458887675	3.86502713315381	6.20164070283914	1	5.21816122469632	3.27508093863939	2.51281093369555	-2.74974423390767	2.26730195535292	-4.89603306336473	9.52117960508238	2.04790029271741	-0.321192053688327	-5.13473962318378	1.97090511107852	4.58470269149756	5.23404790687595	9.34549873063091	4.4939442272902	3.64913649068629	3.85050012419416	3.13020425209558	-1.17732470469514	-0.579561449555654	4.47590409977666	1.52820189582023	1.18276818477237	-4.02034116061066	-3.38161388341202	57	1	2
176	4.58031911396084	1.9807042779167	5.7264100918932	3.03140620494388	1	1.04792422161671	2.64644224387064	4.4281212308401	7	3.03230079498014	2.03601363569656	3.9920832084678	3.52550587090094	2.77415534507466	3.6783345882277	2.28924509514604	2.1825787994206	1	1.34633332255922	7	6.74413845905944	5.26735589471531	4.3132954804083	5.46502911484811	-2.24499709904993	3.45105865765304	-4.98792975257006	4.99578766711406	3.6216497394962	-1.42818505556185	-4.36188677973151	3.55627261068927	5.30024509594105	7.03224865133876	-1.37565887217279	3.03924450264717	2.15574350296064	4.43388323699138	2.03024206840369	7.50733614228305	1.20632197496694	8.24308926148517	8.19920102851092	-3.15976337818728	12.2471125552181	-1.83727294587851	68.75	1	2
177	5.07021040582051	7	1.58806331106556	3.68046128051406	3.39194944790972	5.64146875420764	5.49137027333809	1.88343968875193	4.10507761283353	1.24186897300897	6.71940391963099	6.22308013012564	4.68347490257796	5.53911480054266	5.54033859254171	6.68977839760629	1.69090199067634	5.85363400203273	5.56359199831044	2.53596470361113	6.30275653753566	4.18446705056047	5.00165257579222	3.91719028175197	-2.77010432962668	-6.29337414010274	-6.73302405828413	-2.56468133012976	6.99298960964942	1.01784993972145	2.11375922117166	8.21330208777726	1.16509355634488	7.0949062866354	4.29240536643115	3.04800428048106	7.22140342180977	4.24502746181463	12.141998316134	5.91259697117577	2.83226481196454	2.8261656412217	8.01246665895979	3.70030141891249	10.7632484982317	4.59134320759444	79.5	1	2
178	4.81077671160092	2.90505701759187	3.98910024452414	6.52423886909141	1	4.04183387427338	3.57235523663809	4.10889508399431	7	1.73873072011645	1	5.70636747459623	5.26404804048618	1.08489492898325	6.59551808153807	1.15379437763727	1	6.89131348428086	1.82560013040281	4.30033051413533	4.91406127011977	5.85200089662746	7	4.19410644709899	-1.65487009506359	1.9068553186368	-4.35946957634579	2.21969478408229	0.128566434682019	3.84716977613883	6.42921773419237	7.55606829915697	6.9579272259651	-3.90730806711126	6.68370387303276	0.824102276240668	-0.533119712889255	4.42986290223533	2.59788773628009	5.42667327643666	3.32928586588104	7.80512226978052	2.19008855713687	5.25995837734835	1.94943893719284	7.01606668617841	57.25	1	2
179	6.96071315322305	1.01726335887547	5.95518530617014	7	2.50122112654858	6.81398994827408	4.42943619338976	1.98238123557426	4.87642448855297	2.58997896294334	3.74419252664278	5.82351353708416	5.74461895147449	2.057390314546	6.66595162222727	6.09197181206142	1.12276822455089	5.65811410149582	4.68978366871253	3.35316281228684	6.53672349980468	4.03655933321505	3.87545795805059	2.98892862773679	-1.16775946450858	-1.14455843168578	-5.27032911003186	3.14335605839727	-0.567668224446625	0.674275195712934	5.04209352659662	10.1953556346622	4.20706191228429	1.62496335522077	4.16232807335622	1.34037156926002	3.92178057916755	8.49472871989405	6.69045696474781	1.75031452682814	-2.48742494031987	6.12548078018596	5.74294574932499	0.286575685417143	12.0755067207002	-2.02071802021785	81	1	2
180	6.59463893453167	7	3.30610940272516	7	4.98820665066277	2.31213468583756	3.61719946902033	2.85327486085683	6.93739351695833	3.20892685848682	4.63292055388642	6.15926193200943	7	2.8219775699151	5.58048184492452	1.88776061991927	3.17580686212312	5.60397687836957	3.35851051414363	3.78050829188105	1	1.69451160366963	3.93333306209836	9.18829333663203	-2.19599836222171	1.91446383397596	-2.19072281175469	1.77028700016647	1.50488398070003	-0.91676685957189	4.06081316364926	3.67816285130583	-0.837436101351041	3.585423666169	3.07323696201972	2.77875470675147	7.58734843846318	7.8692710527119	-5.30883159760195	7.55609842042308	1.2200366129969	3.50031340208737	5.05374609493553	1.1999584826896	2.60313180096286	-4.48077953235789	49.75	1	2
[truncated: 5 more columns]
