# Supplementary material for: How Are Mate Preferences Linked with Actual Mate Selection? Tests of Mate Preference Integration Algorithms Using Computer Simulations and Actual Mating Couples
Source: PLoS One. 2016 Jun 8;11(6):e0156078. doi: 10.1371/journal.pone.0156078 (PMC4898694; doi:10.1371/journal.pone.0156078)
Supplement: S2 Data — Long-term couple and agent-based model data analyzed in Study 3. (ZIP) [file pone.0156078.s002.zip › S10/Aspiration Model Data/Aspiration Couple Population 01162016 045109.csv]

	trait1	trait2	trait3	trait4	trait5	trait6	trait7	trait8	trait9	trait10	trait11	trait12	trait13	trait14	trait15	trait16	trait17	trait18	trait19	trait20	trait21	trait22	trait23	preference1	preference2	preference3	preference4	preference5	preference6	preference7	preference8	preference9	preference10	preference11	preference12	preference13	preference14	preference15	preference16	preference17	preference18	preference19	preference20	preference21	preference22	preference23	fitpoints	sex	algorithm
1	3.10949282489081	6.44049060618356	1.48047996024848	3.14853123534	3.21467785871586	2.76943607393517	1.10002048883997	3.15507375807423	3.60184972013065	6.75888222756331	1.22011447719317	1.13205633066752	6.54576327634914	2.17543874443822	5.46825108024666	3.08395310110554	2.921425186845	6.14712552725906	4.04996179602427	7	5.35173108579661	6.14107909461625	1.20346747457316	9.68349752050134	3.21083961158839	10.7579041097916	-1.82264795657557	-0.161975219705604	8.27579799160786	1.19705365514583	6.04642775507269	5.03303108727081	2.90938913660795	5.78472415968439	0.378852360713251	1.03709984452408	6.48001619689187	4.07202134537212	2.67043403659473	10.5573831401593	3.77400600308901	7.18931639116076	6.66497358964649	1.06424547951227	3.83475530895118	2.93178322420631	113	0	2
2	4.94596490728754	5.37761442356658	2.33066165970695	5.41822424473674	2.41065995757794	1.49314053616027	4.06850565863446	6.40677324068819	3.07968758073997	4.31756107197381	5.17647889637592	1.36135012271234	1.09196016516031	4.25982418396712	7	3.98925070990229	2.4840494392925	1.97954163943891	5.07890877350282	6.86618857902383	5.10622070895687	1.88722353475346	2.11645666280112	4.66856743110136	9.82977063201108	7.66070223048366	3.41876607574105	3.78699180095429	9.89429704171519	4.50776941987939	4.84026970533038	3.05334142256239	-0.351709855365392	-0.192658430280884	7.11471119900869	3.76548678780285	-4.11659599429306	2.35293608171639	8.08839491884565	0.12067827100027	4.39619883950302	5.28340326387838	1.87181524711379	4.79113232382383	3.31555032357341	3.088660789429	103.75	0	2
3	1.25622479635939	3.93198729133093	5.30906153128751	6.71207849787138	4.33090875828416	1.40400220656081	5.79187527150612	1.49555207128631	5.22816256891755	6.24399034273925	2.76439807132938	6.86107381762032	4.08914927400724	1.56860363944685	1.98215241591447	5.68977901035081	5.28886051810846	1.54154964745256	3.98339146911246	4.59921651189528	4.91097334056209	2.03990645926806	1.48548289455636	10.4656734960388	4.41333510448976	10.7072564287538	2.90319052262905	5.99879437752823	-0.234266225047556	3.52473440335494	7.5952101007338	8.95964124981701	3.13100539962197	0.543269597120703	5.30651105184358	8.17329515544763	7.96956375498826	1.09118967705706	9.02404177746937	0.204535257668445	2.58011824157162	3.56997465858893	8.41599923549967	1.9170571236263	4.67908573996306	10.788949185123	83.5	0	2
4	2.14104464208281	3.1115444293979	5.47492880292046	5.78361109199759	5.73351840317485	2.20388166709411	1.41713547217391	4.45258714443995	5.64357543205536	7	1.76475763899816	5.83622095087988	5.11868286520677	6.57323943073337	1.03869938189916	6.05559288225786	5.62027409470009	3.88931787012557	2.66745051688395	5.93559851045315	5.19395829473558	3.89333772839309	3.58564394389979	3.56419733596334	9.97143240620096	10.2894031273166	1.36171050770346	2.74940334368619	11.9198213004542	4.68065141074712	5.22329114105575	8.79287097526882	10.816686393602	-6.04509263877345	-6.46280887201785	12.4848043719408	6.32345895147428	5.30802484510862	8.84694399947045	2.75047025531879	3.21021809251941	7.82187681575209	9.95058828801505	4.46351449716503	4.87851653041266	7.61483062365472	88.25	0	2
5	6.63062348602622	6.19040178417257	2.96329180310555	3.92519716004167	4.43465993755855	6.65672403036086	4.39828937546385	1.80356662597775	5.22776596647299	3.34527020039021	6.46104493034637	1.42313277687426	5.61615426838969	3.51011548290278	2.46701813644153	4.45139281026619	2.54334969384311	4.93792344718567	6.81680129387834	1	5.73499603102218	5.09241653903384	2.42034594686745	11.3568790602496	7.5885012574524	3.57608131274995	2.38621886642481	-3.3958049142611	10.2971060459509	5.58730126214421	4.32878263749953	4.07732635498992	-2.14103840583451	4.34225136900331	6.23221784630093	3.23278068700749	4.10123091960108	5.85374965424647	11.3285692832695	1.44584070899061	3.01520323162123	5.6523475103247	7.86030935591543	1.67991429888862	0.5189079761806	2.2972832577982	85	0	2
6	1	5.09199690578917	2.30592874630435	2.80450550978916	1.22158392378395	5.10068731725143	2.12178977646941	6.23739392349803	6.44118534242902	7	4.45445405621222	3.20858691576154	1.98020338108385	5.9840854715431	6.39982073817239	2.21356872247589	1.09940608829339	3.85887823994968	3.56029972369678	6.55303872239791	4.58906950589377	6.29604724281738	2.66798413613671	10.2103253422958	4.87591710937592	9.04809285999416	4.24398106503336	-0.17139329194699	7.0310558824446	0.919867194582726	8.2642794160678	5.14654967107708	2.41867331980346	3.40140026841373	-0.639101719880031	11.0269095796768	3.23394774738535	5.8916449602392	1.1078914153074	-1.94111239139776	4.10428244374002	2.88205605209329	0.234292395298271	-2.16637736409629	-1.68992913036188	2.38790755639703	88.75	0	2
7	1	4.13032918786857	5.67390066408072	5.79315844917232	3.6275092312041	2.60843055608191	1.98982387248875	4.1110265568647	3.67645049424297	7	1.41669859865497	1	6.12279931386474	7	2.97365565324989	5.11211883971224	4.8419906413702	3.07326732287444	4.8624901527421	4.94227657940381	5.8664180149112	5.70794138527937	1.32270948512047	9.1928474971343	5.81558066540102	6.80516552748171	4.05377076383325	5.32204877062903	1.40182980451269	-0.644226274928181	4.69530482220122	5.27903740780539	2.76000141265702	2.55226961600389	-1.29974214269633	12.3830012806996	2.00600513572685	5.11525504800348	13.990546539643	0.714930835250174	4.5593124862364	0.384060574451302	11.9424369337348	-4.09154365507064	5.59755796092979	7.97454524757384	85.5	0	2
8	5.14761116988233	7	1.74671611150059	4.29859505045913	5.97407710041496	5.0639841771633	4.39228335054221	2.73131063641505	6.46407133886736	3.08760248738977	7	2.20063176629288	4.59177229814368	5.52228548458086	7	4.89130473980377	2.92510852320985	5.95416760195868	4.3973109830917	6.61395127643221	6.23979306531804	4.858875388921	3.28910775610467	6.06882334760828	7.75922767445296	4.1840690417308	1.00272544979769	6.19048992380648	3.90618531406361	0.385458003465864	4.76801787414659	8.69525927040377	2.48558111545504	2.77656136122548	0.187456899120097	0.847201996419773	3.92732549746195	1.25371915848707	0.722017379504094	1.03557950923723	4.48568866180162	7.16716986045361	0.508615607904745	-0.00406552560993845	1.44899367896626	8.22445030076977	92.25	0	2
9	3.43959049707995	1.63259761942558	2.49034284591584	2.74355000902625	1	2.2263788453895	5.13907178939217	2.56428157742353	5.57938512548167	6.59654170027063	2.81224456518742	4.80974908722889	7	3.11061604363701	5.65246680472866	4.74414059494682	7	5.96922033379273	3.36918913879243	5.20535404249567	3.95558853458088	1.82960515452785	1	4.01192036582121	7.5960726284964	10.2807590900358	3.54964337122915	2.88634239791077	9.35241085502767	9.4468953085224	2.8492764355161	3.71711243207718	1.32844366478211	2.41985331910939	11.6905131796048	4.96197213157549	9.65688114083745	4.7113490476149	4.95789679525989	0.329236262007316	4.92994848672857	0.662033490538479	5.56790212221719	0.827920010467152	-0.845003937446051	2.43876855609189	92	0	2
10	1.00553203134694	5.36554021024752	4.46526479781435	3.90169193560703	6.62181319285605	6.84701570024435	4.71334045412354	3.24932076408177	2.97925969467957	3.617856452539	1.94256182240002	4.94726600886093	6.06184626755649	1.26939433863974	6.71831164140365	1	5.51934457863799	7	4.6369987138751	5.32020245888306	3.13848212359251	1	4.56225635265631	5.3385748235568	11.1843164204038	2.6632589138099	1.44683568095419	2.32477504584548	-1.00091046299846	12.7888628694875	4.60093699995814	7.02254050163252	-1.33073057932644	4.48839173364892	-2.92537418783038	7.79781492074008	7.46919139512219	1.20477084727	2.09028104484109	6.8001039352774	-0.59080375061207	4.17029963782928	1.19240926247117	2.57832860045646	2.22740558077095	5.24383511451151	106.75	0	2
11	3.15226596558981	6.43274625437725	2.0946713389731	3.06473102787402	1.63296320737649	2.50651245619502	2.76663709756841	5.79374710457046	2.08534551064666	2.74814985716892	6.25746994904826	6.90642662476061	5.49805543952948	7	4.6375958027066	1.49838832954334	6.232091924378	3.56305836945483	6.93911157545779	6.3292064300855	5.51633571707791	2.46691358690417	3.78807549269803	10.1886330770604	3.46274918086683	10.0750976681995	-1.90330337246379	-2.37168590233012	3.03092481929956	6.5757963449126	0.87327945622166	3.65188735211421	-0.269488039405308	5.57655031869478	-7.39886530910231	0.885232882432838	-1.89428005816916	2.54489371954681	8.2062678974573	6.58143704232845	3.34150311024178	6.47501892962505	9.48222902540323	-1.16590279662639	5.59629157249301	1.37591419104078	98.5	0	2
12	2.03659767358584	5.83950480011888	3.62790954275413	3.21741403795548	2.53758993048937	1.62277659615141	5.63567205164429	4.63197557258823	1.43332108687399	4.88802598425769	1.30339134954027	3.42940298186952	1.85076439756735	6.48475627487835	7	3.77184386510892	5.31230131796247	2.78656350822393	3.22297456932073	4.13171376905781	5.27480950304538	1.14285467028397	4.25691863087594	8.03029208818776	4.43335839934497	9.49557356500893	2.12947643432035	-0.132254845310137	3.49145419920737	-1.38359181167246	3.74964483984564	-1.25086090025915	2.45642495858071	6.10132438353397	6.64356329979737	3.61307518594632	-0.673168447317309	8.65091783297267	0.616670090457947	1.33183103100496	1.69308465811016	4.219413057604	9.20619098912302	3.0754090834819	5.06409893886014	-0.596201941220764	99.25	0	2
13	2.92521580801429	5.57145210453734	1	4.44982519477981	5.54476254637144	1.69936164077118	2.80019999441509	3.73098408386302	4.40794771967902	2.82965159839181	1.83685013252134	2.83068106738608	4.22292970704669	2.81067764768559	6.72470009340389	1.8308443724607	5.55997070390134	5.17964691847635	2.56627167030255	5.70241183971081	5.49988647670025	1.46545198352351	1	5.15809436425119	6.83473564418286	2.4146305830123	-9.39563062327885	3.36383228140166	7.51237830243427	5.4458202002537	5.5157065458321	2.97839970124025	6.76193819267185	1.209323355684	0.0371359234278438	-1.10006996796811	-2.44102503692282	3.63333857077481	7.16100810324412	1.94042020714566	3.16044657050987	5.64249116959438	0.504429895209879	2.3835053003206	7.5557150279176	3.58310225261421	100	0	2
14	3.70417400377469	6.68570513719304	4.31728949033899	5.94840529109114	5.16173936454376	1.61935898815929	3.48729481591724	2.43401559334085	4.36336487012086	5.50806197631341	3.00014876005237	3.97953783474482	5.33476946625581	4.01352417976584	4.29990685314078	7	3.32096037702467	1.00955419573056	5.941825492584	6.76566627478069	7	1.97021568890379	1.78906524579121	4.68300743750019	6.14719417554019	3.31976847354538	-6.22840194685561	5.76605884261069	6.73794329125481	1.66543673104486	3.24718026394655	6.54314941612546	-0.436307043707183	6.79191729478975	10.539613792162	-5.73529530495584	4.8070303452617	3.76947364992729	11.603468725518	7.16353353333073	1.57353272742992	-1.63858600515878	-1.08927219055364	0.411963222701951	6.4936365009241	4.93667016600061	87.75	0	2
15	4.40060471925617	4.02935544678635	2.27728202052853	5.69861370110219	1.1066625699867	7	3.15730315201907	4.26522014091374	4.52715058929034	3.03913319168585	2.23237711348092	1.63191404946571	7	3.36924812124535	5.72187411078299	6.38541905078931	6.20621369705833	4.82280610755663	6.29100594565944	5.22437561572389	4.75741968202151	2.72001726782598	4.00675717095753	4.3205034274753	10.1182833722162	6.79730744090908	6.29674981622093	1.13360950420437	5.57360515772829	5.55180723533251	0.661402162332791	8.28625227599786	10.9283304204126	9.0375128546527	7.85010636198962	0.48860398805469	6.8315471095836	5.50681369427423	1.49173676093355	0.586476578224816	3.70802196581752	3.48663057332315	2.61757111338945	0.113016946904064	-1.77136536195009	5.24723056427756	80.5	0	2
16	2.15815273471749	4.07665702763818	4.54869484735555	6.9730873178864	2.68504656180127	1	3.3642582225204	2.87502133752794	3.39953553928942	7	6.65963542414412	6.91398663562006	6.23865346386776	5.16577378764516	4.59805442968588	7	6.35509705441733	4.71669729124145	2.25941110593658	7	6.17012767899829	4.19191875035417	1.72290748583852	9.71014599636505	7.13770319696237	7.5529069673869	4.02761575008834	4.25629904774157	5.27863008936432	-1.45583660270391	1.52083423141886	3.6775828012646	-1.97296006101423	9.46084170540373	1.5628555969559	5.35951376178753	3.03230533182503	5.99383206430938	14.2934772849623	7.48145518475934	6.82567028636191	4.09370007782145	2.15291126241349	-3.84997844182565	0.270552698022298	3.7661042214031	102.25	0	2
17	1.21869782985576	1	3.45932569481009	5.57051546340254	6.85373216273119	6.08252818541413	4.27124973549491	3.32270895088655	5.20108464536847	4.94850347677618	3.92928401455735	4.7231401508365	3.68763784992835	6.53172354957441	6.18862950152153	5.6587442152968	3.34670099726429	3.37012326036588	1.58042973180171	4.20272163699969	5.50296098579703	4.77265527219099	1.68590619145938	7.10981772104921	9.24950213066061	11.3052701480792	-0.796888912335558	2.28429686834778	8.78893182008442	2.52303361712418	2.66365145545707	4.21296267171777	0.6627581473533	8.48559531699857	-0.402513936394328	1.28463019330496	5.09456119532462	3.32922254425557	3.20125978367857	8.87940376440547	5.60465230073608	2.37957995377097	2.38011201494995	2.10130332703684	5.51010836795819	1.70936586761947	89	0	2
18	1.30006339420614	5.37243829616393	5.46778524348681	4.93389574563527	1.44763806050539	2.4034242683526	7	5.16512612981279	4.8979138317046	6.60055188514334	1.45381176756891	4.48611534112517	3.21757204920024	3.40988299656253	1.09293161742463	1.63919742856542	4.56293706567354	4.53885073740537	4.11671982391783	4.01551338414786	6.77531865775491	5.28631496925476	1.22725321116185	8.83056119113034	5.3306422467687	11.2473920739502	5.7509064000774	4.58509226959143	6.26037082139532	0.855941408868425	4.37029138723628	6.02083939426413	1.35345972129071	0.209142804134098	-6.09337691960527	8.70101977238197	2.45959794897085	8.20594087606803	14.7747303561363	3.86414660199151	2.35435371796921	0.300412092187391	1.45389279330822	6.16904872228005	4.74698863451693	7.13965772825242	86.75	0	2
19	3.04941530638679	6.86029945003277	3.41338952869753	1.33493255196642	1.15534510369197	7	3.80802463054311	3.52698374735869	2.64901115503206	3.25587210254541	6.55494648962868	1	6.30764792625966	6.02216407113067	1	3.18074614026592	2.30192969369231	5.84259117340885	3.42944318955492	4.62181879922249	3.87506695197764	2.61244934527096	4.07741707286402	10.8310043808518	2.00012471874426	8.3662077894488	0.917297231219753	-4.61388598543163	5.60233981189987	3.88083672722463	4.10014796148762	4.46615067471878	1.94049306825778	0.322480730296812	-0.924313959066829	1.66473413499692	9.66672958247181	4.81628788274487	5.91598781842137	0.912038276084933	5.70857064743393	2.99713156227061	7.20842393114528	-0.249531537251271	6.77750948538574	4.01189590041419	81.5	0	2
20	3.36648856683275	4.87101658562881	1.42761808381117	7	2.50004963752135	5.05017366917196	4.33779678763404	4.15094796984889	5.58678322888701	6.05480195083489	2.77643319015798	5.09837156225845	1	1.38516890764394	2.24070632839472	1	2.01621655057902	6.37361683355772	5.57449286665489	7	5.94876032390857	1.8299047473137	1.10838004654934	6.73915693281975	8.392563312449	7.23295824161107	1.92996016653604	3.83573533187721	1.66384282615373	4.08697933785684	4.55383026156629	1.8188781379114	-1.49267801114563	7.26142553673756	1.98259052651197	4.74094787457013	4.74296611380857	0.651926651007837	6.21994475434598	-2.69790259651263	4.39115635611444	7.38148369464517	-2.19629270587239	4.86715385442393	5.10931789089834	5.53734465880341	91.25	0	2
21	3.7827428232676	3.04119483481746	1	4.47064297556359	2.48707687733127	2.83713224822359	4.34171221139845	5.65225002255546	1.80181941016778	1.38921817104881	2.99073247888597	5.39938349751048	6.36117482012515	6.34533932342394	4.71730071957302	2.94642076894925	1	2.95549974116752	5.34613881623633	5.92819185015912	6.06526966122031	4.83232362567655	1.4087596086983	5.62755892144958	2.45485979738018	9.32711038024904	6.47062978213678	2.38284930478022	7.48936357239262	6.65009717910523	5.16646587313224	4.72237793241263	1.28803492778325	2.7679477814332	0.755729921599138	-8.11389461874477	7.27395312443276	5.84576110164595	8.23087809388995	2.97257419189038	5.6534234601028	5.12729843243114	6.11888137355999	3.20981668946298	4.33496506595953	5.42198650588344	82	0	2
22	1	5.9148404600959	1.88794405446475	2.28294292776444	1.12027653749276	4.50648700221438	5.35907962775987	1	7	7	5.78949078588206	3.37876263996207	4.13066003754628	6.1860600209769	6.75849511815803	4.3965013001268	3.74292360345777	5.39163003088958	6.63431954158756	6.73005674138031	3.25750845204052	3.68940249423206	1	10.6737751395492	4.90474257735326	8.43469860368813	4.71061483327622	-0.737447611116025	9.96403520181612	0.35887676829901	5.30120632158464	5.98800654893474	4.11439654690319	3.88511539111743	1.64364743536114	4.50478583264314	2.82963114287397	1.70888041815228	9.97585595986152	-1.3523943105141	5.09540790131606	2.94560157564647	5.62125654111775	-1.82527862555121	6.54526686525265	6.88566734600894	75.75	0	2
23	1.52653952113144	5.6302600390856	3.37039080546399	7	1.98415352275942	2.05418896848174	1.80288248183192	6.62574226413353	5.40495277491522	4.54803911327733	2.76820766886283	3.50307951095816	3.0128648704182	1.7269989501801	5.88081942815276	3.46488394965799	1.22965723555011	6.6848564596446	4.13998879624791	5.23424757503031	7	1.32838725150867	2.30080836871861	8.43529834219481	3.92622155263859	8.24910388131134	2.24325466920746	1.99143895538376	3.19189305058716	2.30273901482138	-2.00276886655215	2.90826683243816	2.58948487587377	0.599948989469478	-2.258565665287	-1.12975158597877	1.93801977282375	6.15317143967601	14.0648950488897	3.03506882527631	3.2015108661038	3.9375603499992	-0.718556191001551	2.55090008283773	4.23014810124985	6.92325253473046	98.5	0	2
24	1.25925730383408	7	6.48214191192634	5.44627758423529	2.42575463654899	2.47577176468789	5.08073317007219	5.42705817737221	4.7824174021609	3.26186838482139	1.61788147058603	1.14525868744021	2.21669599881018	4.88612458713074	5.46294125033863	5.46246138215469	1.48761296212993	4.77005465606364	6.9985419312912	6.17623869005539	4.38200072196934	2.02912373943637	1.80251177642692	8.68886041937845	6.94338253361699	11.2765768807567	1.69759654891616	3.50554513421514	0.14948648337953	3.72306664158067	1.49766611394952	2.17254715121046	0.169787778377706	0.646267767800296	0.366501409416187	9.13545700359209	-1.35811995277954	2.60689631358216	8.00290696201188	0.851165838596798	3.56782925272025	5.23168863581783	2.67997541993959	0.000713075053343393	11.6415559201555	4.53348349189774	83.25	0	2
25	5.87363690582436	4.81330737892171	2.40383252813048	5.27645745257487	3.73973392073083	5.6512513277467	1.10577340122011	1	1	2.71757603509697	6.44131669208342	6.24304953174569	2.50320232274679	7	1	2.95712561762389	1.27176042108279	2.44867567023869	1.61857326359071	7	3.14500324529789	2.32436137238202	5.87959483740075	5.34785306211572	8.52839937501738	4.16720882881186	-2.07137290537588	7.56576216093512	-0.514091287481509	6.06340237348641	-0.670287847175277	7.62115822491892	-1.41158708394504	11.4340525342756	0.473248159293754	1.943731019404	4.78898607147293	3.16861878255618	10.3104482403138	1.68856871043356	4.22765232130628	2.07855276530315	3.75891344060687	2.3749120199189	2.2348005680865	9.08987101003657	97	0	2
26	6.1520637238876	4.41526688722984	2.33412045778288	4.9472493144681	3.24693742509788	6.24260059964651	6.15036164940723	1	1	3.29334041976953	2.23218906364228	5.98899216811768	1.48280194018836	4.59575095461374	1.6176228445724	1.96702142231562	2.60302133939084	2.86010602798543	3.50336745021276	6.43934195261895	7	1.93225662819476	6.61348610862757	4.40726844355855	9.58884042325554	4.84522815770413	-1.19260946806813	6.77562449305618	7.48026810969951	3.1243608583216	0.680645594731343	3.92549470425275	-0.464530876030423	9.41086614302587	-4.37074259793486	9.28685241531701	5.36148242332002	3.37310377365972	10.1152875992428	2.31774759515629	0.385124473584055	5.79487834617221	3.84908825722998	0.358535769367262	7.3555652023373	9.19651141497178	100.75	0	2
27	4.05066479875319	7	2.38528874753089	6.23976392490779	1	2.6634377634946	2.90754540841341	6.33662321892872	6.55484195235781	2.48589483138106	5.73086844887927	4.07623012293289	3.03083965165031	3.39999393909597	6.99431068915589	3.54235024626958	1.38457232806615	2.25420128981328	1.72223625100722	2.3882671022802	4.31615540432372	4.38078739114632	2.68716681621849	10.9881142233478	4.44324520311894	7.24916819807868	3.9774332753361	-1.84652728086149	2.1740420935732	1.36789528559902	5.96777313081915	4.28192355685182	2.03091516634718	2.76997852086654	-6.24479213139843	2.92063344596423	6.64957607023726	4.76405865380148	15.1448990453476	8.75882840694704	4.27672909846946	0.652782023528003	1.66181231307364	4.88618816012767	4.21932219225155	2.21421147868545	68.5	0	2
28	1	4.17728430937344	4.66978132936874	3.83745509873526	5.96120762303943	5.31300023632924	1.28201418234608	2.68411428732764	3.36532796131941	3.31011494117431	2.76607841971265	1.84652300812659	1	3.13548989675346	6.44131872909841	1	4.11899759049101	1.92692252055801	5.02649818048147	5.99440381794495	7	3.86898306929685	4.75707713645002	3.74220070348799	13.1915056372302	4.0431873411874	2.63317744112662	3.51467550204767	1.48610475102451	5.02500591507188	1.17972658942014	2.65905356299825	1.51325127320949	1.77049245723819	5.79283699284816	4.01666756599839	-3.52366803742735	2.30310601958566	8.78624141814774	7.73741226443056	-1.12218550359705	3.04146138504846	1.71101955378469	8.59478629542281	1.09059846084221	4.75578461361787	84.25	0	2
29	4.53835746308513	3.88689869507007	3.88224823637188	7	2.1999728765429	1	4.83813900116017	3.3908985732971	4.15298825157253	5.06312173155406	3.18744726589961	4.4534062367597	6.95093645693658	2.87078567687865	1	2.90353571628902	1	2.46285704196074	5.10024090711213	1.72129053997273	3.71349563556251	3.92857050020823	5.86533989069866	6.24955635996467	9.05060163244819	6.77089061613612	6.57377943626466	2.02911078230978	2.68538227243881	1.92427363715966	7.75043865135821	10.4388476259577	-0.579998523289244	2.7385905676601	4.03273260361131	4.35743369709231	-0.842684091868802	2.13149506558628	13.0776382317472	2.82858438876013	3.10045463123277	9.590740115726	0.552664867931731	-4.28166035047632	0.304719583524327	3.59857753755517	92	0	2
30	2.38501102324821	7	3.65326384247777	7	1.33078326329405	5.51693954535113	6.9336152385633	2.98164966093569	6.52854038033744	3.6945129722532	5.92239534653548	3.88421802798304	5.34265926610697	1.3990719651963	7	5.27257305833242	2.80679778349124	2.85456983627738	1.03406580304619	2.73882346681346	3.75311938739344	3.39832459649579	6.70860334229836	11.1842437009401	3.18592368426192	10.2143270345603	2.41146555514172	3.59833299455019	8.73526619894774	11.887151178108	5.75727873949332	5.88271301900022	-0.649087536901265	-1.89304662327725	4.43308453816436	3.84213780525519	5.00996952842554	4.3701487068431	7.83847110000702	-1.53705883554232	1.4841227342304	9.60718319219536	5.11339152216501	3.0242022166108	3.23350682703324	5.53915560972279	97.75	0	2
31	2.17384280223172	1.27705254900124	6.6861320845905	6.00234609309653	4.54418495766191	6.21166715273872	3.27935436957145	2.74977192499309	4.6312788323729	5.69764770671857	4.75360869597139	3.96451740136903	2.74266575381785	7	4.32754386960833	2.27281700837095	1.75907479530516	6.97206955516909	5.08729380189678	6.47480940156793	5.38617417829828	2.27482799905354	1.37566563006198	4.67961758574405	8.72888193515686	11.9335403671732	0.189180670143688	4.19940963952276	3.37513132503846	-0.670329123830942	-0.804394447181626	5.57939204988908	4.70797177909011	10.7096765029404	0.669403364334868	-1.72577909700569	-3.74313600234478	2.41009281264683	8.47302929634369	-4.15924108971292	0.720337026236549	8.61080449005367	-1.22622480466209	8.3708626901331	3.69910287823969	7.25631649949307	107.5	0	2
32	7	5.62265422643059	3.8927597205555	4.75613061213103	5.72766298327764	3.62393876687098	4.32350869919672	2.99220350007491	3.1931861800715	4.08425584629723	3.00532794279859	4.62662309547872	1.3720773308103	5.77503679183675	6.92028346546294	2.99552806257551	2.6492106304037	4.73815435704584	4.0853028038643	4.08384698294013	5.00550150030682	2.78841859322702	1.62772210432731	12.844764215462	6.05357213086028	4.79430926217861	2.82601422900943	-5.0403065642268	8.85364738349711	4.76054869986426	7.48683456876828	0.631947756050813	-0.0673003600117896	6.70117060139772	-0.139592518392136	3.86714284924368	6.05239711583855	8.36241671251093	12.2854440303353	6.73580893813952	2.39729028170329	-1.38101421590083	8.68383000086599	0.325818282790238	3.01238684459578	0.386562618439477	101.25	0	2
33	4.2033889679655	4.39004139178493	2.71486249316815	6.4355508660367	2.78733582371787	2.11246690516122	4.48701327791563	1.33933322978549	3.82022744854419	4.01886332933539	1.15818138276102	2.21954468341573	6.88774763720702	4.2838977997959	7	7	1.54244542132959	1	1	6.77827666308968	4.56197712679017	1.4530549334331	1.24916979295551	4.83619190920174	8.685068724553	9.26197372749385	2.91413929848282	3.61391459405279	9.55332673359428	3.6178129708467	6.01466132873346	-0.525541688539404	0.549615602055493	-0.777147518272024	7.94024184408212	4.61100895035052	7.92197442949391	5.00023753193777	7.07076075683209	2.12433345455291	5.47729217360214	5.89192639774597	1.74746768588512	5.44793228440681	3.88243175609795	3.40464414945479	102	0	2
34	4.15734390216743	7	3.19364964973176	4.11378366383539	3.58048367389006	3.72543535315039	3.22804294123048	3.54974901284615	3.94771491421106	2.32126153141301	6.72805910676382	1.6261990769894	3.35741765988395	4.15869928512126	7	1	3.10549441370951	3.33352116685104	5.04796385892733	5.45135449629904	1	1.4518343745583	4.04527203359791	7.00657435673006	7.6598424802518	3.85680052301313	1.41843181136978	6.04638673707818	5.09658880170683	3.83770091878906	1.65351440668086	7.05837937108671	1.51872265128942	9.18244223289593	5.10443185635254	3.92231567105112	8.99483108268674	7.28686624877811	9.29927911102374	6.80700695337474	-1.4904532597285	1.3654896995977	0.446062347333929	-2.99207773129224	5.55392153459149	4.43934722201469	72.75	0	2
35	2.40471582529668	6.45202968746682	5.08744302811099	3.06373152879861	1.0486739825893	6.77980071430829	3.68542103369527	4.469704125059	2.63431797901385	7	3.76984038197149	1	1.54848889841731	3.07006026756406	5.03377717144651	4.58622997536162	4.70279329812491	1.80502065328041	6.14028145854043	1.59864962126294	4.48135157486584	3.6668485422233	6.1508930337287	9.2137897682494	6.25490388101131	11.3496766752718	2.24470548232588	6.21898726373071	3.33776231693347	5.9587608390794	1.24587792299723	2.27210506421815	10.059709926343	7.33908945852798	-1.53037681162479	1.33595232548408	2.87877266511831	4.58664233868656	1.85303249634851	6.41605107000317	1.90279349316491	5.02776411805322	0.764014321894366	-1.27585089242903	-1.47040129239257	-5.11535369938207	78.5	0	2
36	3.33440153646723	6.17480246448247	1	5.76386482129097	5.27264395475034	2.49852822331003	3.48111248860037	3.36424474939449	4.5680936764884	1.84960760103871	1.91521575347354	2.86540185192182	5.73519284107879	4.14924766148972	7	5.07534937462709	1.72429517592174	4.4310704417608	2.16889906237104	2.00834185323566	6.56093650289606	3.60552938082736	2.14645681479375	4.95896379387552	6.98215605559582	1.28077263957502	-8.62432348266176	3.75171237688325	-0.85565998405998	7.57769970550382	1.36291214276734	3.54487348229452	6.62113744356064	2.58435786822086	8.22456165636531	5.56514218624326	-2.04814318500868	4.43577604030011	7.29161469495193	0.696186790975517	3.44712794191381	5.72923083234268	0.345273791761658	2.75204507199687	2.56385318172117	1.23882356886644	77.25	0	2
37	6.89088642407425	5.25156850436905	3.37478045526897	3.92013679051802	4.66025751183205	7	4.91997876020221	1.40063636491755	6.39896492395329	3.2440403319851	7	1.88471371538224	3.25522409095558	5.78549914904084	2.31350041027058	4.36985560709357	1.92250785077659	3.51223177973972	6.3154689624315	1.18716439567287	5.02410710943978	6.0465245059889	6.26247925107076	9.80913508002388	6.59295498554013	3.62817732144655	2.20415793872711	-3.87242470906633	9.17590230672749	4.18047018004129	4.55017453204808	2.99996506397739	-1.51586398100725	6.13107056472235	6.46786291228461	-0.517031901687754	4.50574913261716	5.7072084978843	10.5771603411585	2.84743205125286	1.47115808310007	9.680863048217	6.91052414703987	2.3823123055796	1.23779196564422	2.57370376953106	68	0	2
38	4.75813772222055	1	1.1571260112217	1.44187050158554	1	4.25375151706094	4.60262263844094	1.03090888346723	5.62875285229012	3.66551906117481	1.65835675741947	3.12121321328132	3.92233827251392	1.33334991574252	3.46611843849762	4.13091217299251	3.56844092080177	1	6.23111117581483	6.8159140260756	4.7717833166345	2.73934319546814	1.28540501481454	4.02026320627269	7.08346604755434	9.86653524167344	3.78864110947921	2.24879435789492	0.185416979906619	0.430818984472826	2.24268604023059	5.49504651717977	-0.254834071765456	0.0381073400700379	0.536159750348724	6.78195702075872	4.62875545688199	3.93314483265632	14.4661840966527	10.6579442333101	0.274060125935278	-0.714306912080304	-2.87681036230463	1.4208335937562	4.5384491836625	5.58385631235316	90.75	0	2
39	2.42072474590413	7	4.43626475761927	6.7309886307384	1.51437585294816	5.13807967141094	6.46035800593817	3.46876435936866	6.04966797118609	6.80179183321066	7	1	5.70090811420804	2.57959424899155	6.99575594891832	4.45758259814354	3.76569309003689	3.22955773525417	2.31777933672066	3.11463926034358	4.12228283420278	1.46025628373643	2.29041785178244	9.86090721808518	2.88799192164918	9.54417445000294	2.19437881604282	4.25200672300537	-1.52031774433137	1.62316292008894	4.78039311852859	5.63394417578365	0.708393439354149	-2.17312923766062	0.6340896730063	11.0163448525768	-0.00259196001989029	4.4741681814206	3.26484056513517	-0.314229907840956	0.79857600354033	-0.803790075933582	5.27044248053858	-3.37604480318722	6.13882988981569	2.48996223596209	85.5	0	2
40	6.47040497947581	5.54638498716841	3.53309039707198	4.43231827862294	4.54212244179482	5.94737862191521	3.94988516439509	4.847585965157	6.00072061031225	4.79875049338999	6.3596805171217	1.04847481550682	1.9755260223703	2.95411257619363	1.93145142589765	2.31017560962189	3.61112224173264	5.28714554043004	4.85138697804383	1	6.2873283678725	1.17051674616915	1.84519150150064	11.25520572865	6.54337504742199	4.38831303487812	2.92287200150186	-4.0017556164648	10.7491990259951	0.39097258697061	5.98789384671702	7.30622807589034	9.27832007646944	7.2471127236896	-0.371418732956475	-0.254212745988171	-4.08005785782471	4.17318087341374	2.6380412383155	2.29645508928784	4.38356616791309	6.62228960945253	-1.11420205148755	-2.31684638577523	5.75982354467906	3.2094105852629	102.25	0	2
41	3.51023900390567	5.38227072940707	3.1550028571417	1.6449847269308	2.98671705180766	1.08026745630898	4.8972459369243	2.45887382133752	5.59210551060487	7	2.10345458601915	4.561851210233	6.48616015062727	5.33452096974235	4.97817404994345	6.59135418262279	3.88958163261509	4.48234786333052	2.80085228204432	2.64736698850342	2.29168369926645	2.35761819525987	5.09073894396134	6.08609274283242	7.65825855833121	11.6276062759987	4.04696446559796	4.15656280999161	4.36720324622764	2.18979224908779	4.00126522081247	6.01145552936226	2.66074583619691	5.62419081914239	7.49313667391048	5.03553745221097	10.753696259119	9.0070614874961	5.58536975069475	1.36957057352997	1.3880754201942	2.25665807626344	-0.330671684520319	1.21370205903346	5.43671042095951	1.88875035453861	81	0	2
42	1	6.33263996298556	6.70969157179622	4.97736375350705	1	2.48110382884098	2.24817128920986	2.92802430255441	6.25484672782625	2.45059210928465	3.2709305559405	3.31907417286006	5.00902723532656	5.72994500378844	3.14561458045412	3.19323766825771	3.65809831295154	4.4020827271973	6.10251240921365	6.45628568565578	4.84051580303002	1.67063197228165	1.44484650693617	9.79980078796934	7.49101634995339	10.4851341134396	0.133386431428257	2.0689201928755	2.09324782619094	2.63462953375076	-2.33490807243931	2.29251456461984	-0.807455475090128	2.93461316294958	3.32434217387273	-4.62190244186202	7.33747997391336	5.74586547063744	12.7683331676811	7.09476191845216	1.81591894581513	7.14036833398956	6.55887950001556	1.9659386614729	5.28394394796652	4.05916904911183	90.75	0	2
43	1.86299443729926	2.6400883178158	1.58708618087639	5.11286841630462	3.77336537063469	3.62996007670787	3.80651182285374	7	3.74012069618317	6.28121387725349	1.2162677203824	7	5.7539043029555	1.856227393861	7	7	1.97158349173236	1.59189320114405	7	6.73605483589744	6.3207942003546	5.13011985002291	2.59346313771943	4.1442708719048	2.54286805883828	7.63294021697656	6.45476705558782	0.834605833655823	10.7293646697196	1.15708674572981	6.83308686064678	6.78923363516648	8.41895332336792	2.83146483908459	0.146380865703336	7.42382602881595	5.06351287238592	3.7594105323549	6.89812430345086	1.44908212605765	4.78489386005699	-0.952425862679405	6.87909742744138	3.67921248713293	3.46616604866765	6.12144089079243	70.5	0	2
44	2.03955166365849	6.2072031453646	2.19924743205486	2.15333875822547	2.60820860263969	2.47061702450748	1	4.18135214768373	2.5933044002686	7	1	5.75579370232087	3.35428877352513	2.27255095247433	5.20831995054749	2.76871389824439	2.00349198884135	6.88119699350947	3.27341511329253	7	4.75138178496834	2.93721742663079	1	10.4023146891352	4.2326315095293	10.7581982320417	-0.503206229613093	0.718492496573455	9.51455245782079	7.70514151294901	3.33799459824091	6.00854497197389	0.615675010329069	6.80451304038899	6.35551678663674	4.96268976566027	-4.79459350067259	4.7101657646644	2.26909631627626	-3.94133823428885	7.17133779228904	-0.4991934250941	-1.45264699016849	1.98153399514667	4.12135302634766	1.95152873110297	91.25	0	2
45	4.06745354958626	5.29073131467908	1.19981994499057	5.68329809459537	1.55811670911091	2.93531644605212	4.36419633298436	3.02343994483808	5.49444913522142	1.94923107702623	5.6209434922354	5.06741546586628	3.97052193218293	6.72229553448562	1	6.6409648152241	6.39990010548398	2.62634562479745	6.57566939894066	4.95135949137908	5.62133149154988	5.059137211583	5.48976005059519	4.52258660867997	10.150191203474	5.55791589964582	6.23404658047339	0.313436651774415	2.71350670257822	0.957529906310827	6.95878575075155	10.1611958687788	2.07049817684011	4.61028435493102	2.12438733385752	-2.44120461824209	6.37174154882662	7.62354137877694	8.73697866088916	6.11884978398852	0.243939636443791	1.10102738651296	1.33420514419107	5.12065798064333	6.35013134885464	6.66891863456506	84	0	2
46	1	1.93914958139865	1.31572402308589	6.4096932373431	3.10386491859774	3.47127579306172	3.89003174700841	3.90587473567838	2.67652730413184	5.9369686706711	5.96452480479155	3.55353436027399	5.50513659973833	1.33349036718176	1	6.81670921333714	2.2198119306428	1	7	6.62029431103683	7	6.05718575965789	2.0145536954404	4.90731593314306	3.03472732771685	7.23960869783806	5.55043827049386	0.866969085712579	10.7581022088695	1.22818089134813	2.29872682379613	5.74500954165604	3.09611078154684	-1.8557891513057	7.26736337915933	6.78984319847934	6.32175597988002	6.92022509774087	4.50014709194426	1.74704089863189	5.28906610835054	-1.27111796363155	-0.264400703036487	3.233386837977	4.00357594984629	5.72288808288977	84.75	0	2
47	2.49241462447355	6.17973801223478	4.35072903652005	3.47180478707001	2.49993615310864	1.58117853216592	5.61419154305095	3.53935781416381	4.25667560449555	3.92832319118126	1	5.76885664165278	1.69508262648002	5.81889413535385	6.66607032035477	6.93912550134494	2.36520402560115	3.85276254087364	6.41983619210061	6.8769882531948	5.505393838047	1.51338306422552	4.130397021865	8.35603815611534	3.43372258828105	9.26447267750543	3.80619694446061	-1.17258474070718	5.21315388631317	-1.7298730916429	0.0341244949111971	-1.62365771962071	3.69918503174131	0.0790620559188095	6.19738995911222	2.67395088329328	5.8028392446741	9.33042344817746	12.8923165896443	1.55070659989404	3.00847875130833	-0.0221161551433077	-1.17689778042239	1.93679819741788	2.06901354893158	-0.919107827833775	80.5	0	2
48	3.04493627720897	5.2237043256381	1.99258522337876	6.91021249653771	2.96623937983686	2.50109809478065	5.29392272362045	1	5.06709476710329	6.90376473705504	6.04914393840596	4.02811373972695	5.25723815433626	6.12716595475257	5.71058683460449	5.95673366362512	1.83402007238933	1.7766044872124	3.34348917723072	7	4.1532079270752	1.57086243225059	5.41175633636313	9.52536629113489	3.81720126742622	11.6015897088513	2.32387235463618	1.87044109864509	0.987052231260263	2.05704654929025	3.62171015916334	6.940035155053	1.39983412535935	5.20003402150932	6.58802648711982	4.36497898008354	0.659342547060695	2.47335484277031	6.92473616203302	-5.84008746108492	-3.08410986863699	-0.6165002031895	-1.88346858116988	2.00344188446535	9.61822421552839	3.97715809494414	79.25	0	2
49	2.46298731742535	6.85143026867393	3.97439451903394	3.41097808794999	2.86938836299079	6.65902700221392	2.35710717347384	4.4288976109378	5.30312733272235	4.52960187736354	1.83538606002276	3.0321836056606	4.9539360744265	7	2.25331472867986	3.04980160468384	5.67543764788203	4.46573209862901	1.76634337116697	4.55386281497613	5.30985197160885	2.56128786164369	2.83489107565637	8.33037901260436	4.43922191805162	8.86873765801575	3.06024619707897	0.583765077490628	3.64992694104465	-2.21031698496151	3.35610640473531	-1.5572568425343	3.50775032370546	5.96638029745264	8.4089048151122	1.99057044397963	-0.393206367567187	7.56779185532086	1.24872164570894	10.7942251010121	2.12030259970179	0.948189982045148	10.5143405038761	3.3886108740836	3.16185051040602	8.11776138610734	91	0	2
50	1.59096003351004	4.87709822001503	1.82141511613522	7	3.99692299767874	6.87595295826549	4.11170737862684	6.04545086446334	5.03379886019164	4.84693482950173	1.66223476720878	3.25392395820385	2.77595893299478	2.58493129858643	6.80010032762656	3.44844948704747	3.54975014686671	5.53528560026744	2.72692651580289	6.50672605645447	7	1.90741477327974	1.47049152235341	8.204800028103	3.89593181214419	11.6649101520698	2.2879934260232	2.99283344447161	2.3565072830862	7.79157469153251	4.77024103710406	2.51551362368776	3.3132424366285	0.997720646334589	2.57866713649417	-0.0676553159790065	1.75146685600593	6.84825408990745	2.87455155948077	2.62176398996367	4.08006605340828	3.65451942642105	9.18709718927761	3.0581170185347	-0.147537020857598	0.295504937722556	91.75	0	2
51	2.90081009098583	1.84975753841388	5.80170371480722	6.56875384087633	5.31598355284738	6.15992690131898	4.66400398989633	1	6.35281179241256	4.99979645008879	6.16419875546634	5.18554610233565	2.19607278988852	6.69809237095106	1.47624001421387	3.11462941948703	1.5770693933604	6.91778028823168	6.05844962451371	3.80679463787548	4.89933576585577	4.62454980757362	1	5.06544145336976	10.4199412746629	10.4329332437423	-0.352123745866724	4.68118501637244	2.98897483350581	4.47195964584795	-0.554795212993866	5.71172751324765	5.65377164443926	4.35021196573877	0.483238935694877	-0.392764603689621	5.51750400254007	1.80724856402209	6.30087133134337	-4.12993952786125	0.816490600219737	7.90982151100201	-2.56831159668005	8.37351734437087	11.2672636115829	5.11166761031864	84.5	0	2
52	5.63102008708973	4.73684186630958	4.47178957291771	7	1.14740813810674	6.55267421118028	1.53243754533169	1.78303135343902	1.98168465265494	4.33131477203064	6.84820147680837	4.28499073574747	2.8584335751067	3.45831158125752	1.67946529323266	4.54344773998369	3.13941226219016	3.02928480294233	6.21326919797516	3.68276773480383	5.41529487665398	4.47323612013929	4.0073788534356	6.95799052870522	6.73508782378206	6.00768206925324	1.5768705217694	0.980727139365787	3.79941730564391	0.126064171428624	2.93262146095612	3.64951007839253	4.53957114507531	2.30636141596798	1.8310332652544	-0.307926675522978	5.55385510166626	5.81196264928542	14.1285330274486	-0.405925160787282	4.86844954628776	1.36766557469797	0.582704922092504	-0.467156770088454	3.07428485913988	9.0218888021535	82.25	0	2
53	6.02245181700631	7	2.1982161271619	4.23628310321858	4.52430510575533	2.29936678492405	4.9308431279524	5.83407248771752	3.69353394882105	6.79424853495221	1.00139135837149	2.73569997275072	1.92698868888807	6.48530948705828	6.92655174194586	1.76813833170863	3.39715889160451	2.14355892782059	4.12750156093081	6.18208959340493	6.82259500522283	4.56225308144167	1.04871311884074	10.8661178444446	6.18188663155583	3.69662312211499	2.48602665611962	-3.74456775964126	2.41644995285074	5.99408730896399	4.59097585132585	5.44741191269243	10.4115302341992	1.04139047117298	-1.31207477318667	4.35041011071179	1.90741289461075	7.15778874498108	10.3853587667932	6.5782459720036	1.68720400015218	0.0729186015384136	0.049717365961254	0.917475512079722	1.97742208516936	6.14603764699575	71	0	2
54	6.74438807402564	6.92563333739704	3.95246731368926	4.28746104347834	6.70520480115568	3.23024309885348	5.10343106172061	1.96657942110301	3.80530744595475	3.88376236754836	3.91950352149178	5.70902981677925	1.87592213250501	4.59372413451971	6.78773907327653	2.99388384763689	3.26962961780328	2.9210196054885	4.8891174012367	4.20298164756738	4.87209674716572	2.32972012181449	1.5010648077506	13.7712902931137	6.43703582738109	5.1544853126212	3.4073378021438	-4.75266865121902	9.66120126692127	6.44384244119449	8.06245711450571	2.54666631807082	0.674768645991402	-2.56639102849855	-0.141013783173532	6.78351811752782	-4.59078046530261	6.84285944686605	13.4655874641335	0.176034339958761	2.84633169195444	-0.369985328800872	8.80773378516054	0.0347725900475691	1.28686045747531	-0.544621844341128	81.75	0	2
55	3.48499035990451	7	2.23523325584371	5.12247285088217	2.31252075420422	3.50312562774004	2.59473354438368	5.43778677284824	3.17316361698441	1	1	3.93396219745502	4.27178986799387	2.1423787078806	3.66760987415938	3.12302628251445	1.43884149683445	5.71796655703679	3.27043101508618	5.94335760113004	4.81817490501287	3.688808315935	2.70295242670161	10.6782061285073	4.8525311080511	7.19453554244464	4.40274368081367	-0.846735661077421	2.35643726634199	5.29974071755764	6.08560857008413	5.42488528859367	5.81921923456006	7.48987436865393	-6.73170416214636	7.60543768208356	8.28469066256076	2.01544422103959	13.5958372757682	9.31295861043299	3.48078509649418	0.588431546956522	2.48211380051266	2.29279102205708	5.92461909105494	3.21031262734817	75.5	0	2
56	1.2755011068223	5.71129805929763	4.22178240394224	5.44112820703298	3.31225417456952	2.73180683598047	6.84052280683134	3.71383695756839	2.25694754212989	6.74607265521731	5.09921239653833	1	5.29791594170242	6.56755926442625	6.79981640636607	7	3.10967374743275	3.15938685584817	1.99150115552225	5.85280698299531	4.56934838829375	1.38487996549115	5.96823702421641	10.7782334276583	7.84805654294629	12.1756338175427	0.591871184147754	4.17140897414809	0.793219944803397	10.0496341349708	-2.58475172846921	2.84694209381169	-0.608150326879067	5.49034456827049	5.36313042422918	-2.13639299468056	6.97290883502222	7.98460423983636	8.01374483549189	-0.671737270867626	5.38358835738324	10.3260512835237	-0.408161412688168	3.49752620931973	9.29715067502812	5.09208591610091	97.25	0	2
57	6.3216903318651	6.55613656391746	3.19822633827447	4.29933593715665	5.65018517545198	4.15898640467077	5.36733692230843	3.78794404208852	5.29434935988699	6.0070694895238	5.75881562743152	2.5304150809992	5.09916703598054	7	6.67654383094907	5.15891579862646	3.56212482620124	1	5.01879972450946	1.61742730640335	4.34192459302712	2.02356075234386	4.39286887968648	11.7583975908329	6.9480696127281	3.372725118821	2.97825896580291	-3.2123312416109	1.56479261353299	6.52432689306379	5.42983810942892	6.01760750248444	9.66192479350727	4.26870227554329	-0.520412048465375	-0.658154758543313	-5.5473816794681	2.43325736881833	3.37346122558599	1.27059584753453	2.02371446399512	-0.436992821580032	3.7789042180321	-0.970960934432694	1.05908255788123	3.45429343499457	73	0	2
58	1.939626871609	3.69451757782382	2.14382691013651	5.71004218364563	4.10551550997008	1.44986837983552	4.41520578886443	1.28580139789197	3.38455693680806	5.05833079300012	7	5.80620817930398	2.99231609090771	5.50532246259149	1	1.54809764431003	6.95714747054295	4.10786623558517	1	7	1	4.86323601255495	3.80015589550281	11.3706854873015	4.30761259961308	10.2087724729175	3.25748383900392	4.84344652261097	0.048593111125542	1.96707271721236	-2.49473033732665	2.07172683104073	0.542066968527029	-0.805488001668335	2.32800327756407	-0.179243377177316	1.7345745963743	6.28236280428447	13.4823301441304	0.894061431005442	2.20695278973624	-3.50543519660789	-1.01047431611264	5.30822327071587	1.84187092056619	3.27391258051266	83.75	0	2
59	3.69999218097872	4.50131530489258	5.61622182083346	6.7761475272023	1.80452278465813	1	6.96456630101935	1.85169602009401	3.84553022049244	3.30557754114562	2.82562479727603	4.82596614426893	2.54744082165034	5.78129223001821	1	6.78713134503226	6.18774887784289	4.19325632031296	3.16288159624838	3.85047431904623	4.96351238257588	2.90158775795145	6.7529602860664	7.56509407130592	4.9175190331076	9.62047736143421	5.5052592989466	4.30755635382073	1.22632945019954	3.01859963564569	7.47396371150524	-0.0385533538384766	0.981612752808803	2.70617211971304	-5.32296018116524	12.6764929338294	2.32650668453349	0.345018198245975	11.6042819068645	2.92566395016093	4.94057199164807	0.0534542774499185	3.71549354789587	-6.03534032729523	3.97661274416945	-0.539911926996819	75.5	0	2
60	2.14275327101772	5.90731228305267	2.19134755313731	4.80785337563139	4.36388621729759	1.78340534676994	4.11529872224854	3.8803660348039	1.15556360445381	6.62163075224461	3.66842522488343	4.45991651200256	4.82946415321889	4.47560902084984	2.79016555818998	7	3.82110432056498	2.28580410572474	1	6.85228621253676	7	3.89631736726349	4.1543644007121	4.41612470184979	6.33675567181727	3.11517783670448	-8.16084886120113	6.86653722681753	3.10097468511775	1.9726231004788	2.11096674914867	-2.45613243669221	0.0831459036203649	1.86804256240443	9.84907101219024	3.03361689363385	6.17804287721013	3.25082926582501	13.0980211655927	7.65903244762029	0.581085943211921	-1.55564650328018	3.59202727530244	-0.656963790186913	6.49490335081525	7.68473096084913	77.25	0	2
61	3.77280899530143	4.65491623685973	2.16261140439182	4.36144862510156	2.42341478670597	2.53775285771897	1	1.46996212818023	6.54381334746493	4.45198127222136	1	4.39112949080565	1.89679598418889	2.14764461047964	2.28583595887769	2.01553751854442	2.88383862641851	4.79191217732864	6.35759153481909	6.91660456581708	6.64205552139616	2.27179736750381	7	6.3975471273499	5.25272677603664	13.1566371366224	5.87968054819477	4.72505838942483	7.42578504360782	1.43586268909722	2.46717766094096	3.90484919298254	-0.0459861669667463	2.08865338126627	3.35340408377863	7.54428940320596	-5.81341829926681	5.6701301724969	-3.47569338030401	5.21602980031469	4.15092200734658	5.39252888559138	-2.92601536752933	4.70643040509928	6.60926180465964	3.80447577304692	71	0	2
62	4.4942737124864	4.32078829178754	1.73726284922043	6.22486891004161	2.3514324295473	2.29042639891102	4.55160242121811	2.61911193125333	3.74668644592913	5.48037726341323	4.70722240894408	6.96887881021288	1	5.23302394660008	2.11106738689445	3.60228710020931	3.04629051537346	1	6.29713616171532	7	5.91523731863847	5.12848998847015	1.85146853405216	4.56192906718564	10.0747653754492	7.63088006484017	4.23013063514783	3.99441793540259	10.7922611006025	4.82117743789782	5.24356393471237	-0.438602501295262	0.316347884293175	-2.25344205023698	0.89077537801334	0.807456989531071	7.44393494134663	4.78356735725965	12.768446450154	2.16183020682629	4.97144914023311	5.0246568784442	1.43151737057196	5.10238722823581	5.03291295496502	6.9977133401805	68.75	0	2
63	6.52511601049621	3.58986831888443	1.92402233936746	6.37234511800306	1.35449534934724	6.07757387318377	4.03428779463048	4.14834412010559	3.46273634172871	3.23544632582786	3.34377153942208	7	7	5.407012863929	6.06895087234026	7	4.56857500554502	4.911865347818	1	5.45033015433605	4.29295684476243	3.82224482868768	4.14062534195659	4.55777420241145	10.1254197833611	6.17534905434485	5.58572538280301	1.24523859125747	2.30923196078109	4.44467267096372	-0.977299173761819	8.42525393474642	3.63450178170543	-1.54007074351832	3.62782019062124	0.972675431698716	6.81679584642354	5.38855212154399	-2.81916018539493	0.291043985771664	3.27791611657105	3.27885431865233	9.11308513736116	-0.318904232843714	-1.047766014029	5.71869299654542	78.5	0	2
64	6.04315236547549	4.37724610909933	1.6322269446457	6.20597193485567	3.30787344407942	6.42669268187895	6.50430258336718	6.59812928698041	5.77395477284844	3.29747907470419	5.30035476911827	6.56088427443955	1.28968050676481	7	7	2.37286293875138	2.1661541009145	1.14791718561275	2.15128330411778	6.02059051971412	2.16361430229249	2.1325129976098	6.12731774354733	4.48452536278405	9.29584142947219	4.70416893959226	-1.52351796708747	7.90869201057603	7.65208328487071	4.82761739847334	-0.510900569236846	4.14558815190986	-1.30626095470348	8.79433139053613	0.628226630221294	1.85413724313397	5.19876606483589	6.29502053998433	9.90244621568117	3.55484372116205	0.787362855189718	5.26968240954873	6.01616309324933	0.99623681705424	7.29349248151308	-0.686593268927116	85.25	0	2
65	6.2328044257192	6.72465678403866	3.78069580881229	3.75243757781076	5.4906349771963	2.39286931028849	3.81251143489674	4.13451511771591	4.17310424473052	4.98440977842036	1.39925786145015	5.92655786613076	2.06275768883242	6.93685089397683	5.99808506677859	6.17105519045057	2.79242096590871	4.59512089345844	3.85778904381347	1.97370176702312	6.34818425056486	4.42885158449992	1.65012766809085	11.5864327728277	6.19567072116307	3.53654779959614	2.81390637854739	-4.05873428609111	3.23754163353049	6.07453942335417	4.39383471516408	3.97514966395189	-0.221191930211433	4.97230153975501	-1.32999408174465	6.11956446551364	1.99168972376531	2.3745445482447	10.629190180412	5.90189475089343	2.31165630416812	3.35032449676278	0.412486549160186	-0.0614114172580504	1.6373273079853	6.29174225777824	77	0	2
66	4.28331131424992	6.05261596443462	2.08974287036049	2.41408974425987	2.89698504749352	6.37885332080915	1.78369602070289	4.82673145222446	3.74163175622435	4.82670785173843	1.05345719139813	4.98279974809149	2.78263572312921	5.1290576830943	5.3610739692773	4.63891280146196	3.43331134801355	4.73371183206718	4.86673499921218	1.99568916371422	5.68829318829855	2.99025986508302	4.53155596795974	5.41897949690829	7.23464731867797	11.8360646948857	4.27677251747733	4.30538566930529	3.40032891120756	0.476991030438323	4.53620694659334	-0.769530518031549	2.30966104943893	-1.13997906331566	-0.465957875813999	1.02200445056999	-4.6693532548554	8.83489785730218	6.01489010190636	2.5775106847879	2.77341553061808	4.55012688444395	-0.259758451242446	4.58108852173023	0.490231358334184	2.07202499469728	84.75	0	2
67	3.18154042809439	5.00276924266088	4.20002740122699	2.73218588404677	1.86329245949037	2.05353995852856	2.05767830216915	4.29080133976098	5.70424029279919	2.91952530915193	2.10170255648608	3.38209291247248	1.73605938350618	6.81181462370195	3.0275406238014	3.66978127007964	4.19171448537859	2.18476968241269	2.57704255929349	3.13940041652732	5.04536148255449	1	1.48828891428045	8.34200310548227	5.80574311445135	9.36269767816906	3.04533650585093	0.556209930709239	2.84939729123384	-1.48712468656228	4.20892098884276	-2.03116591557206	3.36436891723041	5.79449833153647	6.88256785601264	1.97617525325946	-1.12115118957974	7.9446710902329	3.68156722947711	9.39423593527078	2.61664024376371	4.30304416458585	10.2780348340878	2.4665660930898	4.14769972814839	7.15939414893217	97.5	0	2
68	1.53651142334221	5.58504518188192	2.73792306731166	3.63672475274173	1	7	5.33144692040164	4.42194507973969	6.606510128608	3.13544981704601	1.78651393136424	5.07952060290875	6.15384699773234	3.49622787371025	6.54395663932275	2.80678264126758	4.52605767718607	1.26809777846165	5.79081873063739	6.85109711117016	4.74736654354307	6.71171216204947	2.8323365439151	8.07877892524731	4.28635831462327	10.9609614058871	0.686342069101435	-3.58255804709049	13.1967230890698	3.10445548676487	0.714041923380634	1.83017184024541	4.03784136264741	3.23800088560143	3.97538647091436	9.30530658051933	8.19916869550357	4.10942454048624	-2.17149554611854	7.03705527429614	2.50759567422156	0.727225291063993	10.0754920582461	0.610290179966956	11.3898883635658	4.51918886454348	69.25	0	2
69	1.33652061578503	6.01926437623265	1.8101990043091	4.34021644757471	1.46746400997119	6.10059994586506	4.83433524166382	3.43379263516306	6.00524935582975	3.03525489348441	5.33422754354105	1	6.42730863200577	5.68981053803114	4.26971486187179	4.68420529427108	4.6478417091259	6.60456101511664	6.110808251624	7	3.5790751163995	1	3.33460788156308	10.5633906292245	2.62387426810652	10.6465459761573	-1.40596697408162	-0.823919214378967	6.21113296886893	3.65810940480775	3.22084703733765	7.19547667646105	0.456876476362019	10.2519349115223	-7.09542862508345	0.355536392516939	8.03945768840051	2.40330282634141	2.95069857274979	3.39420841255123	0.294444511843114	4.35637624920689	0.562008178049702	0.352936290628243	4.48158475841542	8.4434594149071	71	0	2
70	3.62680333732765	5.61774599722087	5.5262617248948	4.94930763018071	2.72990107696692	2.70849407581159	1.28243969810904	5.34747418175996	1.45025342688587	1	7	1.02896989621199	2.74865126797769	5.60056332801007	1.41289517651008	2.0202314897651	1	1.87029513309595	7	6.5687218075624	3.64928175133539	1.6489487214355	3.24600673111335	5.03749705991315	7.50543630690801	3.03286355938839	-1.86110198307808	7.19805765231093	6.39137476919705	2.16983678000817	-1.07179101726329	9.91233792837188	-1.01386156577483	4.57665318376714	0.1390244261185	-2.4335808666349	7.23851241145553	6.24694137137033	9.34538095509826	1.83262672011898	1.87881833470304	5.59720892239347	-1.32446087932754	4.47420377852236	5.86287202073557	-1.77609245877326	81.75	0	2
71	1.61115973357969	6.16667263101265	1.30654649828511	3.01626400747504	1.41089513343209	1	4.68962775646479	2.94926410685389	6.40735149542274	4.2080602511567	6.84362174327966	4.15845193391784	7	7	3.69769593355782	5.32924245881712	4.43816485718849	1	2.42831992864911	7	6.67218049108999	1.80145795808739	2.72402302989179	10.6251938355014	3.43534528297805	11.1910597536301	-2.75272077894311	-1.92294463373583	0.912912994255388	-1.20653956011377	5.03781662411598	2.54033666337879	-1.3678063040879	6.45524397869869	5.25928673863514	-3.54243617471885	6.26292536935946	5.47235227053116	10.0709598312773	9.34074932689575	2.30604256842198	-2.9920974159263	-0.321626156615851	-3.04421477049547	1.76360835883065	2.07219896636893	97.5	0	2
72	6.95423774968339	4.94817867404806	2.15260798920238	4.51590972567735	3.25400262681308	2.51961963618624	1.70449204550087	2.23836367284417	5.33890963141635	3.07311843450227	1.53644118651691	5.56732653346484	6.26187179605986	5.26334931802489	5.29960771237457	1.39618108272296	1.83024077720137	2.94074403350923	5.26362350274979	5.24520462446517	5.13745356402385	2.1237748753989	4.87059462965605	5.37194057795004	8.0781082161147	4.13260965498578	-4.12023673284556	8.87349246084636	2.45245095509037	2.16952670133132	-2.81641300621679	5.7148667592063	-0.142043942771654	7.55705636089712	0.0115538200083175	0.0235536121808947	0.0147934459011367	4.42596403767153	-0.875805152577089	0.314185598314301	2.50768973751155	7.97580226930638	-1.19499677756259	3.20368512396164	2.51327195487334	8.90966145773689	84.25	0	2
73	2.02700525618965	1.5026129343382	2.5909945480257	5.29062576551004	2.63225597493689	2.9209524159046	4.29045668738131	7	4.01510743644342	4.16207039804556	1	3.42263432320486	1	1.62837420729917	1.01411408105964	1.97665229393079	1.82522922839808	1	6.05388776808194	7	2.53659465822994	5.63567494753567	2.24378533662962	5.1245867793939	2.4880019322525	7.26436768632151	5.47296811053178	1.33793917579908	8.53221930750353	4.25676293200795	6.4054172884538	6.25664066850251	8.52398600597271	2.06703251391118	6.26618359054401	5.14469997121	5.26749446422505	2.75295933481464	3.97921295475392	-5.00026396370957	5.03263988768589	6.54665684661704	0.0510883191980085	2.17691827264153	8.18025526064269	5.83254723202669	85	0	2
74	4.36585094365953	1	5.56615960048171	5.24017165284176	7	2.93098159661675	6.22037397475586	6.13798196230372	1.40508865150678	5.38169105684794	6.97330451458665	5.07817979786807	1.1697899172108	7	2.70065156293724	5.3111974524094	2.26476557024242	5.67423508769226	1.14467651855122	5.25722437465265	5.41401050239863	1.11186929277781	3.04553880040674	4.02311211249412	10.1302471317199	11.3398867801227	0.425861963383685	4.49582543944151	8.81270488977569	5.68882394971793	8.91935682174657	4.52198197406149	6.18247473471547	2.72367635448003	-1.46039437602148	6.10080561832618	1.15082889433426	4.79645221202259	7.81829687436776	6.9435057243736	5.56860563514667	0.278626301580178	-3.27326510320783	-3.16550590309941	4.34905669557611	4.69449206285866	78.75	0	2
75	4.46326608693558	1.58458585208642	2.35063895088686	1.52922087802496	1.6918231547856	3.35739576367597	5.4399756149321	3.5896912246066	3.50687190578528	1	3.0575802320543	5.9968087585818	4.46067045172058	2.81745107487208	6.04812216850374	1.62833633861205	3.5469170028958	5.66040693296994	3.48916788898899	6.53087244836321	1.9912374714406	1	6.57886639585789	4.39525680393032	7.51187388621126	9.27195962654358	3.71425524061504	3.25810449201581	9.51832562736248	-2.21973758107335	2.59432200141917	4.47821811456173	2.15245994419325	2.11636545161717	-0.769624835811938	3.67542861115311	5.38746784346781	3.20935075074064	15.9169467196508	8.70353960539883	1.03758114244754	7.37785038517558	1.01271936317241	0.875424662147093	0.437977480428258	1.72102725599586	59.5	0	2
76	1.51396579011806	6.09495241681408	5.41388998186649	5.59845462445275	1.43268110217078	4.79633227291731	4.97318041120323	1	4.59900833924062	1.96112771970807	3.09783838056147	5.49206397389794	5.67591448488425	3.51917548401041	6.47343335722566	1.42378483560213	6.66138603110352	6.25697193153425	1.44145177025305	5.24324520927966	6.36908600544884	1.93300505496502	6.77262157821897	8.29649672312724	4.04049953794282	10.5065846852977	3.75422907545912	6.6503564246088	8.88042203286054	3.61377053500859	0.260644166264715	6.79162869850938	1.13988310954613	0.471726072708683	1.20476196246038	1.08947055895125	9.7435744434199	5.53564197564832	3.60017130326153	-2.13862350932418	3.85122887288784	1.75930352620884	1.25539680097579	3.36823445286524	3.91623604064171	3.57568230507396	72.25	0	2
77	1.58996413039678	4.02966413874348	5.14758883236154	5.83709237119224	2.53125183941027	2.43485145367834	1.73510281410216	3.28777874866267	2.93701463375234	6.20138984903918	1.32082660779019	1.76909599117047	1.01738951484123	1.67259179984112	4.43861783440353	4.72307923284184	7	3.78390987900795	4.53562337934066	5.95078169477514	6.08988115363617	4.22453226944001	1	8.63710089128585	5.89545165922936	8.62722757436223	3.37759929735052	5.26257067767929	1.27197205996894	-0.94889692367982	7.65324380873127	4.3330448225345	2.61879740224547	6.98811755261446	-2.125419088742	12.2455102819053	1.80194068370636	4.7780500780734	9.08223709640047	8.35078427528839	1.40972944420595	-0.137218872882556	6.77436316339175	-3.32809434044371	1.18292440407849	4.52754869112262	76	0	2
78	1.83259592081082	4.61803884192307	6.34619934538077	5.63412285840569	3.4903144534532	4.33824062792728	2.06994882592899	3.62516046999293	3.75141756950058	5.93677618505503	1.99702954325073	3.64749438138693	6.29920371111665	1	2.19195870474799	6.91840177407548	6.48600444118737	3.41608484758407	5.13498338325843	6.33391937363688	6.23354649760429	5.78375993424409	1	9.14527950605354	5.58808206585519	7.58479729817024	4.34160262697105	5.33373326563208	-1.46619406765284	1.54355622177446	7.12641613484499	4.3981509855411	2.9596994457449	7.65286920088305	2.07776488377899	3.67358146435766	-4.23443158830526	5.3270914144284	13.6680615243054	0.597125192220949	0.958482544343876	0.373686829683181	10.7999291140418	-5.52552178265302	5.51414461839958	9.53521160291927	76.75	0	2
79	2.1925977559557	7	6.83338092440529	5.63765241027532	1	7	4.32107519211081	1	5.19180271636435	2.06780099374608	5.26057544238125	6.84542303558339	4.00988239622264	1.05330317326235	5.33184024463024	2.02840469833197	5.42362958565685	4.47557956369692	4.48523611082963	7	2.14149261343574	5.39736054477601	5.18678458792874	9.46673811653609	8.49588195988381	10.4543710330187	1.51360658735098	3.86310848233337	5.84976882305799	5.76542252770065	4.3811348560065	9.98127149151673	8.09263641785758	10.266428900919	5.29139737008936	1.96491210459041	7.4842007702239	3.27957557550218	6.03578682338263	-4.00909491047663	4.49027548965203	-1.25213174990786	4.83674064414132	2.359488146139	7.19637241417381	3.16178426442896	66.5	0	2
80	3.00357045365435	6.50488196562061	3.7492217986787	1	1.60642273247529	7	6.21622088732672	4.70919639470714	3.06430662803255	3.22362535290651	4.34638613032144	1.42278881635336	6.49583415936413	5.37220191449574	6.6222679742195	3.77769303359437	1.36246879343146	3.61833079883047	4.29790662112522	6.5673277456646	5.5348685670787	2.15169870871558	3.59153997632106	10.8256446163699	1.98402489358818	7.74728211737752	0.704015559793737	-2.92051777771218	5.67367465596063	5.66160517048823	4.12569638357787	4.31460246971245	-0.10496956673267	5.10990457964116	-0.188733720776351	11.0138138275214	9.90529877255918	4.39447568903863	6.28691684277172	9.48201758114361	1.13442813469963	-2.33244334492959	0.852435015193616	1.29106302666406	2.19550884368255	6.23894444596892	71.25	0	2
81	3.93231273624296	1.093492575668	2.12390524490927	1.67151628517151	1.39205993250912	2.58944853013542	5.26151813710768	3.12538955015591	4.20788497870917	1	1.73478892759145	6.2350174249201	4.6978509938407	7	5.75035507510955	6.62770893627416	5.51017095387792	1	1.92775708905725	7	2.23257954624559	2.56538060355073	1.16219918250303	4.65948613664778	6.83310539399464	9.81581710153264	3.82665296429389	3.37959002527065	9.6021987795961	-0.125402176910058	5.70937914318378	3.70516371191381	8.02867835634536	8.28164949543113	-1.85696116117442	3.12534227518079	5.53514370333231	3.39321535479338	15.7202280653449	8.48781920621497	1.39792861198574	7.66751385795427	0.252145162499388	1.09055539193579	7.0534046970204	1.59411788469064	74	0	2
82	1.34355410139708	6.31364269202521	6.90979556960913	5.34041876709954	1.05273709857809	6.36036503157373	4.66371842794068	2.05312216291239	3.14861195955366	5.76920765743583	4.39307429456236	4.03860306718481	5.87409956563967	4.43640163803382	2.28867979228359	3.68482454664163	6.25320744408011	4.02698825102246	2.94871917457789	6.10973169643805	4.93897616221088	2.9145690315971	2.52996856900448	10.4876966136723	8.02325084528552	10.2258350912947	1.37394706776253	3.06917804762723	1.68503478204963	5.39766590959882	-2.6987159804982	3.48020322079488	2.54741140000203	-2.80206774764701	3.4182323930416	-3.88482711697967	7.61125023816176	5.1083435832822	12.1705597651683	6.43103503753423	4.45833593075744	-1.55507759052115	13.2408975474635	1.70642644548944	4.80698531867593	5.77166414828575	68.75	0	2
83	3.54675282966137	1.79087385788486	6.75452436271041	3.54161410662011	6.55492936929155	2.18002747617966	1.49531404353257	5.41816231588865	6.72324694996905	5.52057621494523	3.12106493214276	6.1243072778203	4.55700366850845	5.29527973912263	1	1.52689718428204	3.53170322938198	6.32875422347434	5.65461516468852	5.83886216105998	7	1.86933995801199	1.72520094347303	7.37377434708203	7.98300463513374	15.1843729712859	0.0430085017262741	-2.1827477046432	4.72404946191963	2.76065912033926	2.14669898353607	-1.20605869456167	5.24219773071073	-2.25221091374247	2.19629924073909	6.79430807414456	-1.60807220236954	5.77346104996877	8.27342637244277	-3.63809420948856	4.36298465678507	8.32005098379689	1.23296534964462	-0.639789601178227	5.46924558034965	7.62181802146153	79.5	0	2
84	3.55135328445965	4.94583865935871	3.31470045668284	1	3.57918665322654	1.16615080816638	5.5645252565786	1.72966509581175	5.61007091758734	4.4534070193586	1.65302550752525	3.63068843466811	5.52453492907106	3.19364367426256	3.34051463056677	1.51671815921565	2.59657601817859	4.98762660904504	1.97432723345406	3.01486592027533	3.9260830030065	2.00308672177098	3.12086394845314	3.59607248387115	8.17158346406681	11.3108517580455	3.43806555267608	4.60677022294682	4.07455005661109	5.67477472668871	-4.6244711718564	3.20316149370917	1.50500832628453	7.79466362161269	2.81398492930029	6.95509469948218	7.54856310406439	4.52169379011638	13.0721972244742	5.4961701204082	6.56145791932829	4.63904399773125	4.35394772127193	-3.11557076936774	2.96145571331084	4.13480694175288	67.25	0	2
85	2.30886891854531	7	6.67134766861961	4.99731192993422	1	2.22157612966778	4.41159499981036	7	5.86408289441285	4.60539117219076	3.15357690342211	5.40381935439511	5.86594304939875	5.70595854502291	5.14722816071783	4.90060783673639	1.78998760979813	2.08426806111415	3.53901116285947	2.84744598347251	2.83236075978501	4.98420048133153	7	10.385551156703	7.51414223417846	10.0140764859493	0.870992474987082	2.19767171233781	3.45413462260778	3.87049267453604	0.240464982399937	6.30419722292436	-1.82777166134907	8.18481813040338	3.86846747495575	5.05585344890889	7.48094980751366	1.9161279675406	11.964370054581	4.00886887239823	0.0614443351456694	2.44743622706275	8.89595645487096	-1.56156977789212	9.0847351292794	3.32415856473789	70	0	2
86	2.31138440503199	5.1766180782758	3.18352981738332	1.03727137903708	2.27298029620327	1.2771193784176	5.82925002856912	5.12662635539896	7	1.91725181432017	1.84817748200738	4.79241293873392	4.65073176267263	1.6185666452096	3.04669673843273	1.02762479098916	1.91103802427219	2.34555108572859	6.06828475365753	3.27217316673193	7	1.03190549905007	7	2.80730373361041	7.8210534204205	11.1931065649025	2.77764600517809	3.98025549743213	3.20487210443869	-1.49444327578724	5.60554222036509	2.01944278111494	2.62288849681021	8.49672686553543	3.14067941855717	2.04454845047495	8.13225614753997	5.22468630644251	9.47497290180457	6.29016148042671	5.55197996570474	4.94280456557165	4.03265557083907	1.40365889777323	0.449017298572728	4.11310138472697	70.75	0	2
87	1.6109832465044	5.42428896381744	2.31138720381289	3.48474533793218	1	5.8546630372135	4.35014153628011	3.18855141068375	7	3.40933937643821	1	4.11890713250908	6.09666223128792	3.5246695092264	7	3.11694141921	1	1.75289549653563	6.81503234940451	6.42560239850372	6.67325094907744	5.64619644873768	2.4903505722598	8.78230425593051	5.07402529776298	11.4557352685587	0.166090638716078	-2.55813175870898	12.4737699617388	2.38879602744236	0.840042852313678	4.69678645255064	3.87878015714443	2.57448043515413	3.55948512913899	-6.68941199687033	-4.56922392831683	9.99415109017698	9.40725645800722	2.7336471864391	0.930445460639548	7.70606837268409	8.47842367736068	0.686559794301848	11.1399683439812	3.72451417078402	92.5	0	2
88	7	5.34180611754864	4.59465674066961	4.06146190739585	5.82777765913963	4.59989598321057	5.22566993421606	4.41978703411083	3.57813460625213	2.73386719441394	5.59107212652607	4.87985789553783	1.88733372988554	1	2.30820262342964	4.92187548764609	2.64174103100921	1.688105709528	5.63481870107512	4.73303134609977	7	5.76960118361886	3.67003138849861	15.3694404404686	4.70943478078413	5.13464866894608	1.43430803870526	-7.83018756661175	2.16735200036118	4.1833675511524	2.82868718617488	4.53872495722811	5.56906559548429	-1.03903174540472	-0.296805126304255	-2.17074549380888	3.42836136961974	1.72928930836977	9.49913976606626	2.20004964596004	1.00561382990825	10.4070792061218	4.05519297721532	4.88284136697797	6.37916576173933	7.91971020698592	53.25	0	2
89	4.4488211948077	1.24263432794626	2.79071001146894	3.72392195951078	1	2.74901204660748	4.49859564252712	4.80184913896644	6.65602525087469	5.52073741484487	1	4.61777487135689	2.6404515223213	5.26223434564717	6.41378604882215	4.78172384932988	4.88596057622238	6.24850039227365	4.30614318319884	6.8299171508635	5.8388887907185	1.94331342699981	4.65390373668788	5.35718318501627	7.40039504470666	9.61058499730262	5.29360050843394	2.87371331519689	9.02690155719768	1.70509563450094	4.33409732554333	5.98702817691115	1.59614176190082	7.00936298684215	12.5985424733298	6.39525687987205	7.47767318486171	4.6721220787472	13.4259487555801	11.4973185852689	8.65014422231672	-0.139627903012557	5.47876832334496	-2.81563114138706	5.96755707447046	5.5021447627941	74	0	2
90	3.98246963493785	3.90182889819521	3.66467247762311	6.7140337704696	2.27452093513391	1	4.43790548424824	4.50054415155143	4.17251594295521	4.05648329443951	1	1.39272832948561	7	3.07175322166745	4.95764337311807	6.12821650572672	1	1.7439853343224	7	1	5.76095531449387	4.0370128832131	1.99720706441707	6.81984165863662	10.0787009773176	7.32472048430364	5.74744792408955	1.79597506160033	2.81188581311985	3.89612104805373	2.16497149405093	10.8430040358033	0.202463471149498	2.03429579537741	-0.0570429281720085	4.08565611391206	5.51319446273114	9.99920087588169	13.2133650176011	2.77429045329284	3.19803394732835	2.16813222078656	1.27247113712268	-3.91070237703785	7.15045113196565	7.89770153942039	83.75	0	2
91	4.58985091631696	7	1.65365640582343	3.28847456279883	4.31552432231394	2.44577623396163	3.65785166031439	3.18857702771829	3.84555337309847	2.42072378137907	3.93644595516878	2.44172542861731	2.23871078317851	6.32154946845275	6.75490402857065	1.37686407164055	2.56516380829932	3.26443831000618	7	5.94993011668732	1.87862214322736	3.06999932608787	3.07795808408268	6.02472760011158	7.94697342139818	4.16138034768791	1.17864839624147	8.229803981042	3.24560442314324	2.36683008391383	1.36704400943673	9.0474003878424	1.17303484860642	8.66407409656791	5.22846818757721	4.18194875681055	10.0557445505647	9.21983631812561	18.1969280130026	6.37707813387087	7.36465777271701	8.39903599513388	-0.503241151530563	-3.57035142883498	5.37758235241093	4.1756050235528	63.5	0	2
92	2.48999810991685	1.7485207728878	6.74591569426829	3.03415115729449	5.92611096711435	2.50387912802166	5.48304885229581	6.87175176966158	6.83883259909614	5.33884400237696	2.78156520466604	6.64036830698216	1.70582912109489	4.7935232329957	1.11498897539715	2.18185626102341	5.75924589395829	5.74343521822871	4.85319328774279	6.20631939373576	7	2.62072046851056	1.9063759439281	6.79951889481896	10.780238979519	16.0069461959796	0.636206588667046	-1.34870514337563	2.74169156615512	1.09636941869761	1.92015966864033	-0.94016160917723	5.44933681908256	-3.91539508544453	2.2368676187446	7.79305698300093	8.41218023138009	6.76493984812208	7.30468760977182	-3.72902885981181	-0.187097489844455	0.0764438957952116	1.2158534803493	-2.74570126793855	5.19807638193435	7.43078098712575	85.25	0	2
93	6.88744114046897	5.42154619830895	1.35497552280855	3.94979397531788	5.34565166079257	4.04440126190218	2.22136078644372	1.62852781923135	4.55650852352346	3.34767848322905	1.76119577469319	7	1	1.89136868749514	5.44478941222193	5.71067539476468	3.92007385558893	2.83749661517371	2.27669952074495	6.12603827593425	6.33585154501276	1.86425424331627	2.55640390803515	4.82106313063921	7.13482164833958	3.8852154357145	-0.318544212420847	8.23780932620909	2.85328594761302	14.3980405130887	-2.93305952148305	9.15007188036962	4.43509996055217	-0.582759554512563	6.74279517347972	4.17248632957212	-0.819537307410515	4.82283005169889	7.11335013181828	6.50627692738007	2.84728418942942	4.93537597128844	5.18848136072226	3.07516401985046	4.83855041347078	-0.864008085503906	63	0	2
94	3.34346655142014	1.24299256683935	3.38604096193137	1.97667484836619	1	1.69482811104543	5.44324784984134	3.59045933801912	6.15016150345362	6.68171593472474	3.13291005570875	1.06465359357983	2.36808868829803	5.4138954262262	5.57379280170087	4.89740867007172	4.98478530018441	6.22357760847918	4.63715160076213	6.57505725090897	2.60907049008137	4.60880396303889	3.71432643700361	5.66749138144136	6.90500741865673	9.74087329170508	4.55053027308838	2.42081604170971	8.61545749858429	2.11134880746991	4.62317839286401	3.52574107991135	-0.717109036890281	6.70663814172703	13.2070865229338	-5.94582664996468	7.04263483088836	5.82609551727688	12.8913976639564	11.1672110416768	9.03304964350371	0.325151806665367	-1.64770366114433	-3.15598105923358	0.746116175190614	3.9281125501125	63.75	0	2
95	6.9306382320498	5.47190414318884	5.40389123261324	3.51780642324453	4.80808950866665	1	4.20545043857943	3.94554191909419	4.27429516317633	3.45726778384241	4.64813167241502	4.95349879793065	3.53478913523527	7	6.64632880934703	5.04770098880654	3.69902958253704	1.69971668215702	5.34529142626328	7	4.78310379414527	2.51568079339526	6.01577146314061	14.3029992559569	4.8972486418302	5.66371079552817	1.93202944325404	-7.65310838582135	2.22257208113447	2.62449573088847	1.97914795400721	4.66109300244699	2.92177445228008	-1.19270935601225	-1.19291033005114	-4.15711794587785	3.83620703113498	0.528570563134837	6.73526778247196	2.64971995704726	0.967819743672276	10.1195084840464	-0.484833705885768	5.46283091702091	11.1017495527393	8.5411647760817	77.5	0	2
96	5.78239976599995	5.51562124861158	3.08329998344387	1	1	5.29099576273256	4.5156127334946	6.86852267744233	5.97574961011174	1.8951575126439	6.21676077566618	4.01477093006627	6.31989790371848	4.87368128215193	4.0666553966847	5.83122004682062	3.51374693480361	3.20075288853195	6.68514482601022	7	4.29550422192808	7	3.38766188635114	4.09530902460854	8.32642763611819	11.9000848083377	3.95144544879618	3.80696804915689	2.10899887103168	1.93387899284655	-1.07414645042488	4.4864826498404	0.0330218650372288	9.74817747035436	-0.101588942770972	10.5450045388358	11.1572523616204	1.20170706697696	9.36302893572867	10.6569883939122	4.92533762977467	6.41037762246884	-2.78003394404216	-3.7757078051864	5.94558022341434	7.59835226272798	69.25	0	2
97	7	4.23036825055408	5.06062781032379	4.25343287973012	4.29600454492444	1.18156375818096	4.42223721173079	6.23616991982919	3.80458799918279	4.02189838394718	4.82090885675032	6.11799608744374	4.04521523682688	6.81739767851593	2.59778082773455	5.85334194581818	2.94332947143816	1	1	6.29597888409415	7	2.57427497349688	4.76133758345074	14.2114839799326	4.81689611993984	5.88426684035664	2.31857006683186	-8.1000571792812	3.66905509856901	4.36052873616865	3.11583560222782	6.52885960041336	5.75845453666164	0.0662756997180042	-0.681493600594361	-3.49909274697015	4.30702050886764	2.78843909327458	9.9510639997573	2.35115982036447	4.24110024141232	6.43244570233917	4.26668250717803	5.67239832695337	10.9623792598568	8.20586000012269	70	0	2
98	4.6138024961461	6.41580720581023	4.29330792315881	5.22220842623417	3.4954934020387	1.79297431992198	6.12099484702195	6.42081651862575	3.71164163115327	1	3.60229534491072	3.53837180818569	5.88200489303785	4.89927691405647	1.49256027873545	2.09523926820961	5.81714643558321	4.12699142892406	1.68416499009821	2.06104884707994	5.10857811090141	3.41202657256378	7	11.7240795452508	5.59943944439772	4.43804599678933	1.9753080796358	-5.73417144984541	6.81941460122621	1.58796812080767	2.90104330997852	9.80688386975494	2.48015121286212	5.45685054963954	-5.8438840279707	-0.317586636130984	2.97354088399557	2.63718762601949	7.20200648630129	10.3302649479943	2.90754629189711	3.18953574512838	-0.057784864645163	3.60098082182619	6.14446655079669	7.07945310400181	64.75	0	2
99	3.64110369905976	6.60197189552909	1.19475654130426	1.03382200828339	2.90206092956208	6.93970017539763	2.9798657676241	2.42362828921172	3.88793864164598	4.88898821747381	1.75252394544571	4.35731327083048	4.4553578239756	2.19581449111193	4.15327954796201	2.15922398051696	3.24340274388756	4.45028105629977	1.36183955293387	1	1.13737526312792	1.87922523873349	4.66705256432946	-0.15854935915266	5.09816827203258	-0.595995555131101	1.84901624349043	-4.61633282938029	5.96284744022532	5.64860894455291	-1.60966844957245	6.73694757829727	3.73586816110094	1.27004769427664	5.72594278441154	-3.89226906060777	4.67226646253604	6.45977397795563	9.49524829192869	-3.91402641137711	4.99990659961784	-1.39050331210774	0.592713380519607	-2.15861900063352	5.09083255795862	6.08256769217584	82	1	2
100	6.59518741161933	7	7	2.1088469390447	2.83022642006547	4.78538562478551	4.90506060389542	6.62838158600946	4.91092961503052	3.31861532594597	4.82558626745816	1	4.51232800811939	1.84333348553982	6.25894238861333	5.32167625753903	2.35256348705237	5.10814855247584	7	6.94059538153231	6.83558905722978	4.23195926401395	3.60185799946914	5.70668261351996	4.34669093596839	5.05178367106842	7.43462815829632	1.16712355619893	4.03957708942482	7.0256235729632	5.01351719014936	6.62410032199828	1.89761213001891	2.58866376387322	-0.239580272663813	9.51268929646098	2.73295561492647	5.83643529155809	-0.222870790379204	11.3252553259359	-0.684207332121173	2.96388399164771	5.09707825902492	-0.194203706554315	1.68590172362151	6.4533741455897	78.75	1	2
101	6.22209341295668	2.10537742834797	6.77211716976652	1.20148856925406	2.40092157987882	5.42612014925169	2.84582610111158	2.61351582810358	4.23695128400266	3.44877536104465	1	5.12928400289099	5.16645574524053	5.16719743117908	5.66588902269213	3.78711021414778	1.62176657771313	4.31441158401207	2.11703517604306	5.13191920232906	4.20060642543754	5.11863632199579	7	4.28393529469763	5.53512236891925	1.86749901140234	8.88422966204681	0.608425734027189	7.33713769762884	2.24185042494095	-0.845272127592219	1.77420097129375	-0.865723924131194	1.35692412588558	2.30444638496367	1.82898289761127	9.74308311230499	0.311919503085101	-1.32333843125999	7.03522077747186	2.26802658339152	9.19666582117403	0.89218187482874	-2.96165247815641	5.69279191541817	5.89839874749532	80.5	1	2
102	6.23450542329557	4.62194863732035	1	1.81052010972841	3.76695333731429	5.36784981206499	3.84566178294878	3.53070241709159	5.26116190611626	1	1.48740913133146	4.72703892690239	2.33598735740608	5.5151496391317	1	5.85802373855921	6.37226885644749	4.46010534304867	7	5.00790111327538	1	5.12908465105924	2.8752944673283	1.78074852186857	5.57064415516841	0.603055945348292	2.3927080637572	-6.63398060568585	1.94697762972684	4.63777273095659	7.86355738889766	-1.67112296365835	-0.892926791441485	7.07807317806679	-0.821178269669519	-2.19987868066874	-1.3251606481087	8.37667952197453	7.73021429583828	4.84614282029657	7.14349589142709	2.00070572056233	1.65266917598964	4.33652258806743	5.87620308174582	7.80086381781697	82.25	1	2
103	5.08107028319284	1.97787953231416	1.32672391090683	2.96597994868648	5.17834250441098	3.48433279547823	2.02400744114049	1.00784000896457	2.49428144426414	1.65545933435671	7	6.26253025481712	3.19215038515902	6.46781852704622	5.81913546881193	5.24744184094458	2.41296471399111	3.40225367115384	4.98881460638168	6.57784919152573	7	2.50718497863151	5.3836033610619	4.83730323053352	8.2951867617418	3.59224631271566	0.00257199322466045	-6.12331054737998	9.13732964397187	2.56197698480187	-3.25347133670323	7.49934566122625	-1.11959710698843	6.47485928321492	6.87056190416638	-0.721757900187552	1.08255601135115	8.24066509424855	4.72910687868495	0.714688483796662	2.90097362635319	6.813610004674	1.17730723817994	1.04643361502785	6.87917296055899	3.0554049441414	92	1	2
104	4.41497646400474	5.08574159785886	2.89603766410525	1.92751638951536	1	5.15317726019931	6.97382338613306	6.26040353843371	5.42784993567494	2.83316883913355	3.00313914439468	6.32433544123896	2.18882041266077	4.49649604077281	6.82978862267856	1.69211147688507	1.54560434736246	2.92904425195137	3.68102072468025	6.77698563032286	7	2.41504400275417	6.09982880018126	5.47744444794407	0.765665897822808	1.47508085510796	8.37735542219459	3.09686299353126	6.28980301721552	3.74592321590994	0.378431203213919	7.62602668424806	-0.979858428846934	8.80778908749733	-4.67120319453904	1.66766556091343	5.25995845879699	3.61360721206449	3.11132353073674	3.40909231706668	0.239570533096149	1.93743364163401	4.06506876963761	1.79476063977827	0.83055502161705	8.79709904440755	96.75	1	2
105	5.36292597116427	1.33028019592716	2.36935736434162	5.14445441248286	4.7052637790134	1.11278954528118	1.29447319935022	2.9110091227651	4.23636330634166	4.9809544798608	5.82463136796632	5.90420926842067	6.60077750613891	4.01978157591064	5.90015943214112	4.1007085147906	2.77704465138985	4.23451391518904	4.63536599743714	1	1.27034378094473	3.42928496696035	3.42621240469084	3.35191213288751	8.08416016772677	1.28231987779657	-2.82449157751095	-3.62575211910139	5.1521100355704	0.892468832327118	4.07647685654016	5.88532251808318	2.69589913878303	6.01158586120992	0.242948080782306	1.12341078815325	-4.05270063147861	9.43728513328804	11.9874941781816	1.09728272038973	3.4685467495464	4.62738449097002	5.69971822438556	5.25148008979295	0.00442436223032028	2.21075767150356	94.5	1	2
106	6.05646928087797	1.62547330181301	1.2603792486368	2.72473194016075	4.08469715327586	2.15391215947925	2.27875055192933	1	2.52585464845727	2.80802578789673	5.24288115234329	5.45632355248694	6.2351282194704	6.20925243017228	4.42302662528481	1.35688144351447	3.58801420070639	4.59423876045907	1.46958154562384	5.74108764139798	7	2.08265028704133	4.96390021834777	5.20943275662619	8.49964966034479	2.18392249729823	0.545437590409584	-5.35244276793335	9.07143044685166	-0.628286546990624	2.74731064940692	7.67385343384182	-1.49063853605675	9.97163972780223	7.03693173684753	-1.40786041471212	-0.034301831442803	9.12501887923245	-1.3472380212623	0.564594219252855	1.1617041672428	7.16920445244376	-0.396363595350673	-0.64418462583832	3.16444449465006	2.56688550155864	97.25	1	2
107	6.48961309145188	4.37343430872577	2.16179884044759	1.18607730127563	5.32355624955796	2.30792209475643	1.49463248527053	3.28362800275939	3.79931388237972	1.44424269027624	3.25180827887013	4.19043814803521	6.21397335772711	4.41366291434883	6.97980416663539	4.30183778225711	6.09674828267429	3.9397394114644	2.33376471721799	6.34593766868235	6.59234876167267	3.24737754415564	5.38131175220674	5.08398340265926	6.7105249710065	1.4994704213526	5.25350940153114	-5.02946457932546	7.1531824022215	3.15185612875146	-1.69395985379803	4.87215706954351	2.69255977942716	4.52675766882627	-0.196770959477039	1.14549072265056	10.947265621321	3.51694900464439	7.05807044704378	10.44769805539	1.68955233109395	0.892167878048802	0.487641660059868	3.38630822559797	4.45964397207275	-3.29096730517387	78	1	2
108	6.2294486313306	4.07544522060427	1.23631493602931	2.15150615226135	4.79262519384345	5.38520589007027	5.03474996546532	3.52729344988019	3.19415397122982	4.94669819760776	2.39193658068448	5.86257322323551	7	7	1	5.92131202533658	2.26147621510803	4.09909540751632	6.96990703001692	5.03248958353967	1	5.39803818374019	2.1033772739724	2.00760232923788	7.04138244855216	1.34602192784406	2.60344771093173	-5.01136735345376	2.85799310390858	4.80665133840158	7.88730426904258	9.96542176331491	1.45745240401045	4.56095977279048	-0.877536729356024	11.6266015598554	-1.12130312554201	8.00552860973797	8.35265258250779	5.45229737522898	2.05727947410008	9.38258707699524	0.744209921052991	4.77057869441274	-0.306826039523903	7.00720278089524	90.75	1	2
109	7	3.2594197842472	6.40433039609736	1.05605238182029	4.094927845512	2.57513745885762	2.9508842142279	4.24573990312976	5.21942039075825	5.74313508995855	1.83491086467709	3.97365305638684	1.39419701480414	7	6.56448034970892	5.1557116345116	5.71235026946052	1.12987201706153	4.31163614258453	6.63874209830834	4.48056803491454	1.69252856187084	2.17955888803081	7.86852070110443	3.58076896906126	-2.45875902193853	-1.65696041824115	-0.0382075796753339	2.76846694335189	6.63754487972548	-0.749399890640739	5.67233786159453	-0.817638114298003	0.900439353108741	-0.901219810782605	-1.14248397479016	-5.11498863513102	2.38060264151148	3.20998780502256	6.3398205701403	0.640581984109257	0.323528980634595	0.595647254723828	1.177735600573	0.526002152058507	5.47756009637363	99.5	1	2
110	7	4.61080314037553	5.79296404975458	1.18056340088671	6.36798638273748	6.87239152614493	3.31006250514019	5.00989338456043	2.17295187154653	5.87719328108677	6.57497382225395	5.88840807538336	1.92779037649934	1.61577836223179	2.3542922977399	3.83858383391066	6.53341698547612	3.57302390873787	6.9298280619503	6.60471456912422	6.23095430881561	4.07249938867444	3.16855245949152	5.04420415635069	3.4668028402801	1.38627732243586	1.6183647973973	0.0731877297988533	-0.106199814520798	1.48589126317129	-0.648909279248292	3.3377597534418	6.94451660893517	3.30431567558688	2.90142591645327	-2.36362679798052	6.31601376960423	3.28798118939312	-1.25415502216776	-1.83681202152684	5.5165763074376	-0.037718033597216	0.967805487512727	1.03789980956007	3.42205516923209	9.45908338859983	88.25	1	2
111	5.76120013180183	2.24510374869653	6.78730924503417	2.0148600384335	2.62332946747618	7	4.21971791376253	4.23612149893167	6.37325285550117	5.38224110443339	2.47793461328678	3.08024299505327	6.61277872787866	6.33717897557784	5.75660182797519	4.80216393890327	6.06311421549392	4.75470328191186	1.18180848713283	3.12385838955529	5.36716124663333	3.07232820294475	6.60818726488765	3.30206436130645	6.73673838212806	2.35984335427387	10.114787011735	-0.912079240888396	2.36967588790045	6.55126796974398	0.844867623920215	0.0516826830890791	3.99780397522152	8.27049435361708	2.1984613653743	7.20647301830532	-2.56258837680105	3.85082874421743	-2.24910476718855	0.631927929740327	4.49347871789258	3.25809261354926	8.94885110153183	-0.457255401136166	-1.51637977269869	5.38552703839701	98	1	2
112	5.1801776943889	3.42156376319596	4.81545554198142	1.50762261303942	3.98075514430123	3.3854965256808	4.88748501763566	2.92726729643751	4.02549191617215	5.44508289873732	6.18976150803066	3.77629719256705	1.03746957846645	1.83736443722765	6.51061715204531	2.2490143899036	2.57961329094349	1.25489054264368	6.88955642563146	7	6.36620812466441	5.99872175926721	3.59027421678844	2.71317786225275	4.42022727469613	-0.265524144290004	3.28466951852951	-1.20667151708103	8.35636692604182	4.54010258586454	2.90278786392135	-1.57614736742678	2.09813180863796	-0.894931113465086	-0.113085630504845	4.82273486364748	6.27855731283055	3.87102281192625	3.59949560057005	-5.99039327942899	5.36406759077385	-0.775250437278706	-1.56850497910998	0.724259342184118	2.65812346690216	6.2732562048093	95.75	1	2
113	6.9043225092187	7	1.83608591238511	3.34398061210166	3.45794067952303	6.52613419650478	1	2.93116112253279	5.71923918201008	4.87995427556503	3.48944976994217	2.01040395291261	3.01556932686114	3.20805561997527	6.42246898873514	4.06652144269135	3.19285139339563	6.35169701418845	4.6561605848483	7	7	1.56758173085714	3.01451150778818	1.7361793164762	5.99997027816109	-1.53133096806036	5.3125494024612	-2.60198527951883	-0.890600868481985	8.29533963747657	-1.06684574531601	-2.74575344639325	3.59458158747614	2.89958261193215	1.09023665996365	1.44038938807942	2.20607741450435	2.36295563718559	2.7947395930511	4.37951020603293	2.68221802710199	8.52926430486285	9.5698628974293	2.80696981286516	3.09122051675748	1.2848914878179	96.5	1	2
114	6.36603020661154	3.93293382035329	2.94304866318516	1.75465403546262	6.38015811080393	1.87703328418713	2.24428550727599	5.4497657758595	1.67478865998764	2.57122529228339	4.96754876967172	6.6189302258495	5.31159835058769	7	4.92767496401767	3.28273508838149	6.29377321081493	4.21940878499531	6.43514387936101	6.42761235186251	5.99890109834879	1.6029513936684	3.15962264037025	3.22319586764728	10.3400725380888	3.81073761538882	6.01686171554793	-7.8836688256002	3.51330765259411	7.69372548749185	4.21548814183757	3.40792656345179	3.18412987014965	6.37095554526139	-1.11289982162125	0.194591791642563	5.93723032346976	5.55468770565202	16.7658498616192	11.8493983321598	2.33846451226691	4.92005641512562	5.65483525765761	3.86798874196531	8.16144836223621	5.0549925356571	94.25	1	2
115	4.76802801168519	2.06009271958201	2.84626403256061	2.92248565142813	1.63199323203152	1	2.98329227659293	4.64897834247957	3.35505626186992	1.77316000823291	6.43919022707819	1.43985275585778	6.37523926820889	3.89805063245589	4.74479327772257	7	6.87243851365201	3.96373020503215	1.29979367320288	6.60230632836632	1.24235875086298	5.59555473830391	1	4.98313551951536	6.8786226934136	3.43237801834747	5.08687099468883	-0.99551314971885	5.28909117433594	2.82752989629541	1.81667622061915	3.16990703064669	-1.55261187146209	9.61899291610815	2.10236602926521	4.65173438104875	2.24660474446159	0.982200961464212	0.916570989167173	9.72163519008833	3.71642015174453	4.07292926607231	3.49798463481679	1.90130876010632	-0.165917543082929	4.05509757343252	84	1	2
116	7	4.60859903559163	5.89455320923402	3.36786552634696	6.99764010193808	4.66961381864202	5.73514900567121	3.32278016604358	5.05122274857272	3.53205771443817	1.61965178368668	5.23173046785734	1	5.17829505319912	1	7	1.02500374229925	2.67050891363052	1	5.86603165539533	3.27500926783191	3.15175657821924	5.20439664938374	4.6103517260306	5.61623364253947	-0.728822029735391	0.718662524605084	-0.883068363633743	7.34555828587666	2.48034089877895	4.8936312988571	3.08949953285575	-1.10530453276459	7.89327372203354	0.632229430436443	-3.29536753891202	8.31063101147271	4.80169018728824	13.0809270767795	4.95020955695527	-0.376266505770772	1.30513362331753	-2.83554214139784	1.5466131670727	2.12027681051111	8.27822364827193	110.75	1	2
117	7	3.99474908201923	4.37665704077894	1.68682468960243	7	2.41969540101863	3.08864519267288	5.10888934101398	4.10337679901448	5.42404141501707	1.45048986124887	6.0684126960524	2.09062092858634	4.35285789523701	6.36309854062233	6.12486858202318	6.6093293122943	1.25494515952501	6.8622317070276	3.55880654866374	4.56354188480992	1.93126457310046	1.44673042822613	2.99701500247269	11.427301969538	5.11559743194906	3.76471676523966	-6.07285168955983	4.83233995270037	2.81866023094965	5.47676006543481	6.36224972074238	11.7037045643123	7.14404781694128	0.786672947745247	4.4769971510734	3.55165173477875	5.64501579303371	7.62385362288665	4.85887020242888	1.09170737415953	0.56926027223666	-3.47015877720868	5.403375603839	4.76247582013668	4.52254057100217	98.5	1	2
118	7	4.60715572179117	4.58090891720584	1.98470536274444	6.44526744948072	1.90727441338616	1.19791374927252	3.82966895189992	1.30920562621187	6.78697735192392	5.56581761126148	1.64043271809889	5.53391641328237	2.06568501822669	6.84598978923083	3.42666943994562	3.14661760474309	5.89831899929639	3.56001017107904	5.03427747448249	4.36162652421201	7	1.54786042440156	4.70997548443416	10.1894062493487	4.14945894045728	4.45163529082604	-8.94544840896295	7.75657953177845	0.935377721033314	2.8844133311186	9.45648326435695	0.577235978759715	5.67736737097433	6.56821620844521	5.15397528392466	-5.11205673888807	1.69807098354357	-0.0312867409413599	-3.57207618056134	3.67390623130457	-1.96652803508618	6.45016615353223	2.52778737568501	4.35000573202495	2.06332248147462	81.25	1	2
119	5.36447932156821	1.46391625016997	4.59016976527235	5.80321845128075	3.04065869881994	7	4.7975051593435	3.8203372665113	5.75613462493244	6.43565865085619	6.50483601981148	2.43829828662157	4.00477653830986	5.18339325710077	3.79031116845366	1.65216502666557	1.2964539430073	3.95913550574884	6.4229751185939	1	6.53314512276234	1	2.65385168866472	3.68360504145078	10.5361731726178	2.00667504496146	-5.72203465348253e-05	-2.27617077044671	11.0756081552473	-0.563518626972095	11.8662324948608	6.87246140004437	11.7709903830525	3.12097867406521	-1.23223564062281	-2.65044000465169	7.07797809092874	5.35699581349325	3.03512328677935	0.703491598964956	5.1907780681747	7.17300321980995	0.65443550852519	-1.61667147108013	6.59901628594274	3.03375558768821	77	1	2
120	5.83186691663477	2.68156157575576	3.00895884646818	2.59299791520843	3.74121496971386	1.83770316486142	5.58568359351221	3.81997440684668	4.94793919142646	2.57254162249685	1.14750785167686	4.85488025645007	5.42863221118494	4.2032346454492	5.7399119430083	2.0688347948317	2.59262104815268	2.13425025693893	3.47227347502445	1.47727484608221	6.01312373223367	1.44022152388883	3.31408248894113	5.45085441121337	10.1464573645476	1.79166952249629	-0.817690074220676	-3.86076964789433	7.69225113381788	-2.45464870227549	4.50608932771869	9.17334903731498	1.69192787182419	5.08826419792737	-0.428294952700746	5.98378881449719	5.91073360201446	4.54075036354567	7.33994867566845	5.25806969272515	1.77708302449008	6.86342494968199	1.93354803131263	-1.10151293372625	2.02871721335784	-1.80695622187941	98.75	1	2
121	6.64106821195367	5.46719647112271	6.6264319159774	3.3336353665463	5.23246608034802	7	4.32710092599529	5.08799794982247	6.22013544557681	3.24422291549359	5.26283384164062	6.0000935790134	2.50641165983482	5.5793028790477	1	7	5.92253610014455	4.18580603780151	1	3.78397716218914	1	3.08909504508321	3.57692869175014	4.66801052093953	6.13732629676946	0.142196998209501	0.964522395304132	-1.4713438888819	2.97139248112211	2.28828375946765	3.49068319732682	2.82235582143486	-1.1237723177467	6.45133301114392	0.391139398030233	8.87940906602889	3.5075258605851	5.74716786647683	13.9877774815932	0.460643721775769	0.329284915450656	-0.481228765968948	0.663324658598951	1.74616854988072	1.37615550426257	8.51190809496578	95.5	1	2
122	6.37331223963224	4.24038859576187	2.03086860590685	3.04696388309973	6.94341167587655	2.89910053206593	5.52194351041038	4.34064593025278	2.21763051797225	7	5.16617369678946	1.19413986986451	5.53469372294435	6.3312719249021	5.55991837028599	3.18973869726366	3.54199719478591	6.70493669314175	4.06534528338496	6.31914513353597	3.90506079979835	2.11274446312362	5.72405604274259	3.58382442094619	12.2662358155034	2.96923229753776	5.20770623039971	-9.03619313077289	0.0220661147084362	-0.236994065738365	1.48472669703497	7.82515559124373	4.12232633274447	6.55050967878404	4.96688629773071	3.19904741434657	6.44575003853702	0.438906038152819	8.00703693433629	-0.238455976132335	5.41883161814542	9.77728398866494	0.0279372177852737	4.01286164800127	11.0084623195122	5.83942984322688	86.25	1	2
123	6.61353087900743	6.72523336260646	7	2.32060933940506	2.77946208937573	5.21766197651334	5.43598729603108	5.12657424086667	5.62949557030317	3.23536204975871	4.40162617992001	2.6340419219019	5.32043397415404	6.4907455308532	1.83836095200994	1.40872125295144	4.28525600061347	5.73416070737331	6.85193232743178	6.27374051102743	6.44851884324948	4.59709098856416	3.11752952952538	4.54067014293088	4.86307492423366	4.58306175446682	9.28673134778423	1.39936399902033	7.30510231089048	5.79721218623605	4.70259273983776	8.37386236728834	2.17829887349064	2.09130659363476	4.86905705504441	9.3851219234611	3.82474279910603	1.99656176174591	1.9267597392394	2.46989978600867	0.0917588829927685	3.51678882164406	1.46401444941369	-1.23439695081213	1.95547057940858	8.15256953843052	94	1	2
124	7	3.13705102488341	6.60501496484784	1.00178818976423	3.97587125816105	1.49035675863338	2.92162519597233	4.33870656342941	4.78774488985413	6.38258683358709	1.37271877776474	3.07808621653867	2.22459706313566	7	5.56019676148832	6.26312330456271	2.4878337571357	1.46250756500149	4.06088020569985	6.22362789625749	4.25376016236637	1.55949140353145	4.12888541727999	7.42388926221056	3.26985626612268	-2.28168014851675	-0.269034267709548	0.993366539203084	2.46321301158706	5.5213135021269	-1.15225261209849	6.06526556615347	10.1337915845384	0.784114993467132	-1.21810413466666	-2.02026355334969	1.81654162685961	2.78471646535739	4.16518431100907	1.20232252385256	1.82497439568424	0.573434174784276	0.267492735966078	1.56257747044045	1.17582657852473	6.00569106367206	91.75	1	2
125	5.90875885111981	4.96165561254069	1.79660973762633	2.11992893134644	2.35447873910603	2.74958043830452	2.95032369068986	1	6.62621094753714	5.24271530916705	4.29369134046243	4.23688973048378	2.77112748755842	2.68513722591997	1.85805413051101	6.811868043899	1.83669133235392	5.12006325675168	2.65126081885547	7	4.07709514393245	1.6281443684117	1.41104252195472	-1.0211748390265	7.19921151571978	0.53993139600577	4.36779496413413	-0.47719295600907	0.657544958137171	-1.08774307314328	7.17261344424757	7.18416259349358	3.48704386324658	4.01882549986918	5.9631953282973	-1.86275052795837	6.37562764120584	5.7789076328163	9.1243874369834	1.53662574066078	4.69366378850624	-0.034278684657761	-0.0324280329740898	3.85840413161278	3.91831862708725	7.58847435351245	83.5	1	2
126	5.58893654917714	3.47562663994587	1.09041168768997	1.46885395169945	2.35471405691487	3.0921195252462	1.90367392487418	2.34659702724628	4.20683309855554	3.84951643994703	5.52646532203368	1.27839746343751	4.78741070526431	2.1750792741354	1.06100736298895	7	1.3080355781041	1.41314185326734	7	6.79381154827378	4.24726275944304	1.0380058446857	3.46233415277223	2.40173978731126	6.66659264976358	2.06942304886827	3.07092874615586	-3.80256350486804	5.73527366244169	1.90807174625996	4.59167708171395	8.68993109936716	4.6828873426039	6.62816586504553	6.78250332559516	-2.36830568838508	6.58721789985743	5.88077130048757	2.88942485322135	5.24162682456598	1.54640758151935	1.18495796531884	-2.08210189106555	3.88171556928011	5.07007536424924	7.00501930907483	88.25	1	2
127	6.13654026026027	1.91377965431708	2.35165091089243	2.14012011862408	5.82801106778757	5.87304636805752	5.24612718284466	3.05206245326597	4.50117085338913	5.21463847053643	3.70767666378653	5.05784819752113	1.41001267012529	6.71561669934756	4.08706995906609	1.18606803545274	3.63281348419097	5.05399350606383	5.31690406111827	4.60304362273918	1.91484191342821	2.34848964644494	4.15222517558655	4.05814296489482	9.12535093588562	0.136877315122362	0.308253829245057	-3.63914495229604	0.990422952928758	6.86052696990292	5.53151675473544	3.00201625772682	1.86482780381858	4.52888856491678	2.11536387410888	3.5072045437661	5.36831523700176	7.22403228010804	3.69149556739036	-0.967233678749646	3.94621368549811	10.1666205946294	8.25721400496324	2.6069151619417	0.98723014877579	5.56012314668233	89	1	2
128	7	5.79222838174518	2.6218713246049	2.89536760422827	7	2.89091167139143	2.98132606638403	1.06739927867788	6.75781885675389	3.98558560506628	4.53105032280803	1.24158252208262	2.86770479431891	4.59486129459879	6.51687770713663	2.97584033623371	1.0094108576509	5.79202349016786	1.7441513285441	6.10054788891478	4.6645268323462	1.3785769344858	1.01023672262664	5.7483484534405	10.723795818991	3.93795658930612	3.78154931746278	-8.83909239199987	9.86193744502073	4.43198730913737	3.24405239722711	7.88431517647336	1.63446870903125	6.02893025248422	-1.14009316686843	-0.217098640285233	6.50496866590901	2.96319537790464	8.39229770293493	-3.16217271441556	3.19134113736097	4.42538023679262	4.90808067789241	1.67452158265496	6.24450318666629	2.55930760719471	100.75	1	2
129	6.33997959932172	6.36320803406106	6.15684370361328	1	5.39699671410817	1.20693747348821	7	5.61350277840546	5.55864008422642	2.2376498875478	1.48865434748814	3.17632281110756	3.74665291182611	3.2235695633026	7	4.42552555828052	3.63381340684839	4.33589795676661	4.74499740060474	1.25360142879647	6.5671421214161	5.02510493207881	1.87204881922903	6.15048778832595	3.97705192884881	1.52594326313758	2.61439990079451	0.648750501395873	-3.01825182662161	0.93938868222898	4.56853581031401	4.97090424721955	1.77099480596849	0.180153055327916	-5.6370865029386	8.25954754503888	2.4135735386798	7.88436388456565	0.740673213302851	6.45989153899797	3.07721111931438	1.02524120929506	0.0174805658851995	5.8221101013719	3.98510999195165	8.05936077991805	96.5	1	2
130	6.19227198635728	5.95002410594829	4.76192321245941	1.53096124531812	2.02184167657811	6.70550381631477	2.70817706365432	3.9851770558523	6.11346036129139	1	5.60496706242325	7	3.29648586214152	4.33404337603339	3.03551321917738	4.64792335450913	3.28788598512158	2.10516727674755	7	2.79128175478703	5.29835815617918	1	2.3847519034572	7.30658981406976	-0.0843225499710569	0.684744803843557	8.57476303587655	1.2570503369941	4.17493500920173	1.85252669698834	5.84396567788293	6.89898145644385	2.55286727274147	1.54866696813424	4.93305918260624	-0.939275392881812	10.9831242290431	4.02032804332578	-2.3750750455118	8.55466388550618	3.20812105094674	4.39456739041932	0.673909000279642	1.41309593946072	5.25015641112398	5.60729092803325	88.25	1	2
131	6.94857999183354	3.58630751423494	5.34072915871596	4.82286935839766	2.71867087446947	3.28141247458168	3.31859420836563	2.74220105323022	3.96899935168355	1.16186537699072	1	3.28409807830919	1	4.73353814951737	2.2691087289492	2.19092183353803	6.48660100550763	6.43692533057738	6.57480611321789	6.45965304576527	6.88555055920009	1.68519086117974	1.91068044552502	0.186047802387471	8.56282118020671	4.01589705029531	2.97807959199993	-3.78332103339656	7.20947942213413	-1.48661386257769	5.13559048996719	4.84354938951044	-0.321429426317229	1.25099168825082	-1.38989347627148	7.52987352874637	-5.07993976893772	2.09232614783053	7.47365421356262	6.79413386561546	4.99681949531698	4.71732943733015	-2.34654996984735	1.31048793138249	6.30699337450701	5.18731584940541	96	1	2
132	3.56964246903223	6.20746944401086	1.94184112258052	1	2.37712268113161	4.28239403531021	3.30071146853954	1.95710946839894	7	1.08241485243425	1.4361716743983	5.47828465677639	4.00933783706459	6.80833540730546	3.91296771090569	1.65839316096299	4.91619940105141	1.94930018070898	2.21226978543016	1	7	1	5.11635414603351	-0.418137504518423	5.46288842983205	-0.34350650187237	2.59075357796028	-4.12507809599418	5.61157935133757	5.78289957183646	-1.2654784062568	5.97961324623868	0.179880527429232	-0.304804637880971	4.8316182214543	5.84859689766154	-1.81244716747384	2.96216714669441	10.1625914272811	-3.89423306287071	2.93195882526947	-0.688860025798106	-0.431760778564943	4.98114828590205	4.06156830699728	2.85853061998215	81.75	1	2
133	6.73062346676848	5.60014389511187	2.82171403457742	1.89578615564308	4.38059930850439	1.59472130277925	2.26022963518262	1.74735008360352	6.06252814359611	2.14579490762804	3.63736788774252	4.0625186047831	5.93165355435303	4.59010698640482	3.37774277797442	3.19386155159395	3.64765537309437	1.54376437555195	2.7051702742311	6.76136809795571	2.01189182831265	2.33200808827042	1	1.85090585394949	6.27154568776947	-3.3258473039055	4.65766722706009	-1.47602754610471	1.55995919347946	5.88113738586958	4.46617066966771	4.14292659318392	0.00304339606079551	2.19124879269078	-0.780973573430451	-4.94706944862562	7.5184722178228	5.3045470883726	11.6899244827693	4.07273426767803	2.05420613040936	7.04332816804199	5.90369469703951	5.34876361944714	5.69390503057145	4.19789520088503	90.5	1	2
134	4.22304869322919	6.09477567977103	3.06052996896011	1	2.86427864953107	1.52651454592642	2.66255247709397	1.09387406672443	5.20603613787304	6.72596934369232	4.83307552408722	7	2.66966771878409	2.86406466626175	5.80567472673491	5.99861232234087	6.32216603028837	1.06067903845524	5.27702809364018	4.14274028056465	6.33101474538919	4.31191331990072	1	0.605743543196411	3.39576196210196	-1.16692309087609	1.36430361545616	-3.66074015793951	3.14123830372237	5.47816161265756	6.78975567498128	1.76295912001595	4.80008451779865	0.575829420030613	5.48575251865966	8.11174663717604	5.42841472116326	0.876311523623314	10.6769832659298	0.708459748059912	4.80244210773559	-0.198409573489614	5.83179932222312	3.29364774767041	5.09767693423944	1.68439126630532	79.25	1	2
135	6.59861820844105	4.77859199821736	1.55880201694162	2.30317689652986	5.20474350561546	1.94221964112115	5.05239060827572	1.46734875913607	5.08161360572167	5.9663964235041	1.2736241857249	5.90351129292904	2.63623335782498	5.31918010570991	5.02100177476036	1.48984974233834	2.88483746072944	6.13443386952605	1.13818394385828	2.75261941197359	2.3266431212625	7	4.08716237780936	3.70745321177868	8.99830088453626	2.08710643077348	3.4479358217961	-5.75923249801996	12.3726196332698	5.58695412631103	-1.28597507232899	10.1598480352799	0.288913631895939	5.06038719774619	4.59720553083635	3.20219641317034	3.37109943036308	7.73040043060042	3.85249319703391	2.41995554115207	5.12695976050596	1.27884389232836	0.80686678141769	0.77476361039439	6.81559617762225	3.16138751101621	94	1	2
136	6.34316415101058	2.38241244286135	6.65525692832731	2.19711579989133	3.14475138428169	1	5.55171721351723	1.64746577149485	1.08556654352763	6.63320867326242	1.85327752973122	6.05544206902922	1	3.70893192584737	7	2.73139713739171	3.43763771711477	3.05685385580109	7	5.46027831198097	4.31030062213489	2.40507441685761	4.27929460636624	1.81867633734013	4.5821943977579	-0.917432209973353	2.34067496640547	-0.760574401120429	2.9278879426105	3.67430934137149	6.50031601162556	-1.90776334347196	0.0328000613279977	4.32220465943254	-2.58230955704584	4.56481927715005	-5.24063909491412	8.33524622709233	4.54632096276766	8.31870886494506	4.58042123763534	5.99054525044988	-0.104322192971984	6.35153965130385	1.82033209849902	3.68672282794208	86.75	1	2
137	6.76519207587067	6.19790298561941	4.94305936961261	1.38080991558539	1	1.70972256758626	5.41535782934139	4.02773389066642	3.78144600614506	3.25196128671362	1.01606452201991	3.40275930372051	2.26207392115032	4.05823903627032	2.47704254356369	3.43872603281743	5.52975080791501	1.29334325812209	3.84145477939319	3.03089889443384	4.219119631056	6.03535901207518	1	6.4034753901148	0.0922674088253447	1.62971963077492	7.8994008466845	2.02623179548247	1.3543882699658	7.13546828009576	1.0971558416868	2.25985069435781	2.11841469067665	9.37865614343008	3.46139145713837	-0.163715969786938	7.51606748063054	1.04447137302577	11.530618169552	3.75904695514226	3.70252626092839	-0.531940210810316	6.61083647823473	-0.0323520055179793	8.02014018401053	8.17104696649409	85.5	1	2
138	7	6.23481308562636	1.96212745164538	2.92747538815228	2.76191880359076	1.11212251563764	3.8406926577527	3.10914256891678	4.62816455908691	2.31172462245004	2.76245286599251	2.99537892464068	2.08553629624203	2.61474348902099	6.38028187809003	4.03460117814491	3.03230346402055	5.98728365153956	4.53637662445956	5.9854051712812	7	2.58460830254363	3.0914934984454	1.84799861417372	6.22561525630639	-1.32547721529962	4.74732748520599	-2.37848429858674	0.246714064305008	3.0854909893992	5.62014238967132	-3.10295784799227	1.28578985637716	0.172531427591832	-2.70803403790374	3.47316630165777	7.9152401356054	3.02063067625777	12.0801333071584	2.74344697654562	3.11191842136586	8.45667744577349	0.122291428302124	3.76827133085389	4.20324265410117	1.03232505460268	103.25	1	2
139	4.96760135471418	1.88473581075426	3.8953085456969	2.92683756069011	3.71467869729651	7	5.25224445508627	2.2210297454123	5.94549905377432	2.90640709433734	6.63102214388608	6.77586968958084	3.78410244403026	6.6037334664315	7	6.20436819699434	2.90966332417189	3.53651919410634	7	6.92660195533847	1.84675571754875	5.49231525838368	5.51602568860933	0.801358940273184	7.68888800345327	-0.573389877414903	-0.108047828849178	-2.49169823347748	7.4202071184238	2.55710094109239	1.82658416291665	0.250707542985895	3.44476829134166	8.88071991730746	-1.07039317802955	1.24760950523815	7.36486943551208	-0.158064547075565	3.0494293241799	8.25506850082011	1.57249034718944	7.59993030594857	0.855250758802828	-3.07871100665477	9.62543046609577	6.04810704589526	78	1	2
140	7	5.49139867030894	6.25465323103886	2.22362031602964	7	4.14606285517717	6.26868306391101	1.19158405027833	4.7157740535224	5.80090039540381	2.6519345986544	6.85407264165834	3.40595228914671	6.39125429788454	6.90195103419603	2.75410385339282	4.40317028318766	3.70750637970564	4.24018385612261	3.58398908663519	4.69997844690049	2.79900988441599	2.50713253077511	6.05110030580622	3.48923742638611	2.29767250072446	2.81327322255341	0.922985385469538	-1.68113637195132	0.638462276952266	4.82226456157974	5.71579711785758	2.79741007961367	1.09170565066084	-5.47432531748039	8.91413519071187	7.62711954598564	8.07247513217732	1.47557268304519	3.6825262138475	1.79592304848295	0.565138093784419	0.60193510140563	5.78306923366247	3.42897457370495	7.36689533126269	84.75	1	2
141	6.84581901779402	2.03962120863494	3.93555292466981	5.0547291067821	3.52637847934782	1	2.52968784173402	3.67295634468395	5.67579784418791	1.72322098580247	6.33971479632372	1	5.31605710300713	6.01782403428894	7	6.33214486705185	2.8954398112901	3.0946441861638	7	6.43665212497583	2.58417787415928	1.77713822829559	2.7835668676065	4.26708426748662	8.55445890940555	1.45835148996558	-0.782039144455981	-2.74696407201961	5.01901851908795	2.55227498444225	-1.6937571711201	9.17061556255875	1.26657102329096	4.35481040984988	1.22015958197255	-2.88652471406891	6.45262598646819	5.80360641511067	5.41292073777939	3.40715589977165	1.85090940188021	4.44858576525127	-0.67528346327823	3.39406262689546	4.5765316224334	-1.55235736426471	88.5	1	2
142	7	3.04969819676908	5.08563157537541	1.51555349789717	7	2.46802516832743	1.93746645136879	3.08914847114944	1.26567123449805	6.28122507690303	6.91327804731141	7	6.43305312853446	5.61256705702797	2.94583204069509	3.97839862217398	1.73881401273966	2.32173385477663	2.64546026655016	1.94613170890078	5.96195971774924	3.6047040581735	4.356620689157	4.33053997713583	4.2541307799817	0.461005176249324	2.10218078038621	0.335666121224194	0.146441425832175	2.33344796357927	5.70467549581958	4.98787717470974	4.87794421135484	5.12130892021042	-1.31245127507931	-1.93888862421306	6.3248481794982	3.10201237906941	5.98434858297733	-0.0959084394505443	5.7218015264428	0.528323436065153	2.09451055697959	3.79135671211373	4.14929888945332	4.42884304161687	72.25	1	2
143	5.05992559502514	1	5.46849114613566	3.72051632129718	4.28019517771494	4.0824796254112	4.88874210322681	1.98607572258249	3.22746156653436	2.22805075655538	5.15688936771168	4.52598053068831	6.68226070530683	4.4537295613731	2.59708474340477	4.64294618196956	5.11489063117746	2.65724479344188	7	1.66151731740729	1	6.4462794211364	3.55506591499702	2.87707802353851	7.43084482548092	-1.3950437396495	-2.63131723426649	-4.46659738185686	-1.82289859468983	1.95041430044361	-2.1715625885452	5.32560274448439	-0.23056850735453	2.69597604797911	1.08064383654781	2.3063073873137	11.8075786201827	1.07590548069414	0.710525393920485	10.6392527823857	1.5219802556589	10.2769661438723	0.498049151548526	-3.38683242804668	5.70627725430461	-4.10366274077913	63	1	2
144	6.68914093036959	2.19424843401281	2.26013640270367	1.79547635318592	4.29589394571577	6.37814822081718	6.63901284675447	3.88262022779173	4.74914049364747	3.52216379342449	2.44335306270392	3.33507112644481	5.54351263173633	5.97640563180946	6.68734459425511	2.26285027108959	3.28909849765462	1.79787765989409	2.59003632517345	6.72704964888195	4.17600872671368	1	2.41300195520315	4.42829042287465	11.2145898330126	1.530037900908	-0.427527435282184	-3.99974857496604	7.16599777948796	8.00172822839688	4.550420573617	-0.343834364219313	3.1030174258083	6.77303744267074	11.2423104142935	9.47341654696163	5.37498562442579	5.12492287809218	1.98159610440871	-0.402175198958417	1.66962858161951	5.66087145762489	2.26549045487008	5.46886803100077	4.39310467333323	4.97302684712964	101.75	1	2
145	6.56057395981877	3.91625693314882	2.4831942433306	1.37972782721952	7	2.1916175985869	5.00993696919003	5.35650987816471	6.75482303448916	2.32047634025256	5.52425523848946	1.26846155790011	5.44517996712317	6.56003861481595	4.47421150727918	1.60745849976343	6.40455088828591	3.83674167556242	5.94811417326273	5.94348905930274	4.8445801233707	3.34622476264442	4.02633880244113	3.74057442488464	11.4243421559853	2.73923649852415	5.79240213587109	-7.50826811422426	1.69343217609522	6.93819716861268	4.36468949593742	3.85196240677387	3.94600867441315	5.43176054238541	-2.83338686622103	-0.415709569589104	5.68465935032643	5.88136371377617	16.1935321935624	10.8876826046479	2.8305415343144	4.76123207391886	5.93048295678118	3.15084228336031	5.93040856524616	5.05582546699288	84.5	1	2
146	3.7308175676048	5.63144495117002	2.86139588721406	1.09460530808011	4.36644471836447	1.20437438015426	6.25184225086881	4.93848789872581	6.89869379641917	2.58577521477545	1.51950734935162	3.85016128135525	5.0969612224086	3.19470575026457	1	1	2.07579984759538	3.68338380701606	1.78345642006828	6.49146603574523	7	1.68007533471377	2.9531955355131	-1.0919314306927	4.16270085878052	-0.180740480386428	1.79574487003207	-4.06769994758337	3.28900205032279	-0.414027962168315	5.70825757360828	10.5244935091778	3.17972224120966	8.9104842219155	1.2260524199994	7.95548678123335	7.78596964304589	0.115123862730233	11.4839335697756	-0.289861657783358	4.91181609118486	5.80719940925507	5.85900246226405	1.41284877948468	3.57814496649178	2.30028172909281	83.25	1	2
147	6.88016334361099	4.4705938692818	5.62598251289048	1.76228554073682	6.67549812824922	1.78102666802181	3.40814995992061	1	6.10451409284105	5.73593671938834	5.16583531344513	6.12995142565999	4.22808891785136	1.19572496113314	2.43109618549969	3.74096804763261	5.09326652401961	1.93241829957869	1.99166770633183	2.63470889947274	5.30929010906298	2.848801391195	4.48881752183813	6.04624156389203	3.00878166657423	0.683905422891513	0.611012614776782	-0.18652814630926	0.954249491106025	2.48599279938122	5.04473376310299	4.03517374751082	4.4461536128944	6.29912752346151	4.33692586767181	0.137822643741223	6.96416611966019	5.01316343527946	5.96674618302259	0.20206591950756	6.38980921164674	-0.143575158575458	9.02228178114196	6.60191962176584	1.50871622351783	4.57442877997976	83	1	2
148	6.34727585652511	1.97311215645851	2.4164698396837	5.50593599357878	7	3.02596202848357	2.19837386887848	6.46640282990352	6.08441614977239	2.00155262334389	2.10683408587053	6.15046139681779	2.4138351784637	2.89347001510177	7	6.78584635460914	2.60938823109258	5.54268277876964	1.17254794607524	5.45091322782691	6.47894214023817	1.81508875846753	2.62524415257173	2.02122706308678	7.95301831672352	1.38262290827147	-0.870018626633826	-2.84986303520256	-1.16143092115927	5.06617788847582	5.91973500381439	7.8010459990107	5.45659738429146	0.639401970974124	-0.915137251983025	3.40705288260385	1.14239939068695	2.72195865592883	5.29569497473452	6.22250532122085	5.55806052048153	-0.000180835287573011	-0.700895957473465	7.94961864978689	5.87815509943172	4.28827487655571	86.75	1	2
149	4.43847540408483	2.70025916501925	4.46670601572219	3.18059154324219	4.82905377428615	6.7591662758581	5.65241332645813	2.47051570539502	6.19675951046156	4.18256818402344	5.89049410679683	5.55514797194295	4.47030330289281	3.57443452676698	5.60112590167033	5.98376526262454	3.42032453053634	5.0293469630476	1.34035429499591	7	2.43283288903276	3.67108426894773	4.88794108076684	0.566843115668343	7.834616996565	-1.0143481696411	-0.10144530500131	-2.52988558159695	7.45480835725853	2.56898568109939	-3.49620608720271	0.434440410015093	0.509554179852856	-1.94344634572173	3.45790144619955	10.0366855078811	4.58466080123084	0.00987635415061595	4.16551028676144	2.09292795664685	6.19138559126601	6.28172011236221	1.77478788215666	2.52010406023712	9.86268909101076	1.80081644983641	82.5	1	2
150	6.08993298861812	2.02658788345197	3.90477406611419	5.79728975624836	2.84807325386398	2.70875445799533	2.70808952079212	2.53867382418653	1	1.75570473033843	7	1.65028088125817	2.95706391365356	3.99430041173206	6.54049583549839	2.03163830251003	2.7502985456192	1.82564945554955	6.8117753284034	6.35680633823435	3.57086622464431	1.64455011835486	2.2363158165053	3.37566837180531	8.29030751939141	1.72309061331307	-0.370818508617044	-3.34670914089775	6.31430175424663	7.90628104594999	-1.80074800092928	8.00062561435725	-1.0837758279088	4.76175461900839	1.84056309056835	-3.71346809503256	5.09844721477423	5.46165046760022	6.18567339362142	2.40603637813125	1.30333243325006	4.17353650805044	-1.09794737382763	2.71518242316209	3.49190059429106	9.87482625780817	92.25	1	2
151	6.62685376268891	6.06656811209854	1.98359767559914	1.51429531916015	3.57045696436946	2.4507058961745	4.8106504012126	1.54687598097331	6.27015270910656	5.30969063389793	2.4599426899933	3.33487751720558	6.37717146346001	6.16428845757164	2.62716751326506	3.89209317916727	6.25140641023364	1	5.95869842386291	6.87343162848439	2.63713439453136	2.27867420286738	1.19607545555111	2.00762497797496	6.58560479970193	-2.7372475380897	4.89725483481208	-1.47485163285138	2.21805453913514	5.21259008571883	3.89484039270908	-3.74334908217685	-1.17504041786617	-3.66989667977805	4.5190298487489	5.31571843139704	4.02643242115674	3.76648833744963	11.9209241541338	4.40031670027231	4.43166707677332	-1.56880679145931	5.33517989376611	4.31816751173107	5.82506751021335	6.48958951591514	88	1	2
152	6.08920110862996	2.17100940202396	1.46421403470211	2.82073623182289	3.26244911853335	3.51596865036649	2.7094735368738	2.58065196945792	5.19168665530533	3.03309704930163	1	6.37830205792145	5.30284455604388	2.92523878063843	4.71200836490702	5.56168980855443	2.51095606756338	1.65589684097757	7	4.84020204862631	5.80183712838468	3.88118693622845	2.1882631948908	3.62435890237264	7.20330254339388	0.841785167069422	5.37244167447833	-4.41400650493539	5.49828413675702	7.02623897861385	4.87046417090257	8.74306262337106	5.47967589571625	6.49072118484908	-0.60403982313291	3.72148163199796	6.36653013408707	5.50552773847025	3.21245064662009	5.65225721157345	1.2572056415312	6.65952181614912	-2.70855576901669	1.86247517207051	4.87996560729571	6.21571882810115	88.75	1	2
153	7	4.77741674546014	4.38206833915964	1.52914051742293	1	1.85838893535249	5.35051641956357	6.00594655387663	4.93249189465484	4.47434433188187	2.12728277029327	7	1.47412787216529	7	2.27018934929358	7	4.30053350368607	6.14498347217418	2.69643320293526	5.1303197468263	5.36234140330306	2.15765875152415	1.3213155345846	4.78224815330328	1.71760514345509	3.57843111037299	7.86333359464141	3.53806676745855	11.2630484196758	0.686418154135495	2.68643751867604	4.33730885127317	1.24041802847927	0.854301056486983	7.3377566425073	8.95342399349322	-1.0150524302506	1.99619993560666	6.63176391864594	-3.70936181184094	2.74134610853959	5.65937817505215	5.63340530337153	0.955682200105738	11.2083673965801	3.7513996144431	96.5	1	2
154	7	4.06074645868113	6.24068075614112	5.41334573280739	2.73233609758635	2.1019792062727	1.2306830614437	5.13837857756127	2.67137758374218	1.17744561206689	1.8285320485503	5.01095720931241	1.04200830726183	1.85440681977155	2.95796623864176	2.3154052710578	7	5.56126106639916	3.72242966671962	6.97717677626691	6.16539219280039	1.50290335840325	6.55674452870949	1.00634793239376	8.45086427361364	4.12431287081431	1.91897317449909	-3.91250650725215	8.82012046146843	-1.41673564735706	6.1098740718629	5.37421585169336	9.71659692718119	1.75402826185815	-0.56116133910209	8.45658873483395	-5.37447766575641	6.21310803983854	-2.83073486268236	5.71857976629233	2.84178528414259	7.94482924463211	9.4715264477409	1.25953590019276	8.14949097049447	2.57095718637976	85.25	1	2
155	6.60612946949255	6.51205702568302	5.83915354030357	1.80235803849216	1.13706401505692	2.43313928886942	5.62331598457216	7	4.4762215115107	3.71962542742532	1.16049211711975	1.11852475530951	2.53770704570956	4.21069220528751	2.08716440523219	4.44008572741873	2.43604488873783	1.10539606684037	5.12347389590968	2.34447158233697	4.59592964710348	1.62838220154333	4.37997776173118	6.05945032689581	0.671226212482899	1.93560187382373	8.48039631246403	2.63351655563844	4.54182084738436	5.64772051485206	0.345824373445756	-2.44889450073988	-0.510525812944239	12.2028653668955	3.3550510324913	-5.79980084625148	7.61963797163328	0.544088529092307	11.9250224288473	4.25483896732792	-1.66578869012124	-0.185791882981061	13.0955381644058	2.93132653817254	8.34070631619467	7.02020910003151	84	1	2
156	5.18970869148876	2.84328445447875	4.29935433309621	2.97339057815861	1.6645227369274	3.5442974996425	3.21984677553579	1	4.85729925487195	2.03649186923357	1.94708442885675	7	1.14101887685731	3.55745986431309	7	3.72742223221782	2.80572289692897	2.6551045555273	1.58081882863509	6.02623414259059	7	2.69811497298846	2.69591680230227	0.522305065242277	11.6383911707961	3.06519653188778	-0.094964393703945	4.60483459596153	3.10445496183854	1.97693011919601	-0.941686402997426	9.19831778314588	0.18887020076585	-0.012173600833605	6.66183225560832	4.90270631618836	-0.296410547236869	5.20977489154993	-1.20908214873879	9.26990182854581	1.20426537852363	4.56998056764565	-0.255052881948381	3.13205376664619	4.79758572407882	7.90320258723221	76.75	1	2
157	6.74650233053353	3.96264431804333	1	2.61044718877656	6.61404369959111	2.13236893156309	1.39257221906194	3.69909299026949	5.10415425794808	3.34025533580995	6.56722750576703	3.34701596776849	2.88378087629686	6.57749950786157	1.64802446644047	1	2.37180104265787	2.84387691667162	7	5.2216340602893	2.06923110929673	2.23351003156791	3.62217779769025	4.00285213945455	8.99211870433049	4.17245586862719	4.9777512701135	-5.29283547834812	3.07279635033368	3.16075144199958	0.94419493956784	8.37314896625592	0.634376119153577	1.7364300720317	-2.52828758681281	4.31757174646466	9.82541170692701	7.01267780259387	18.0941234766835	6.04700638741476	6.9699403782674	7.91826537761905	0.471730115008037	-3.22631820884591	5.34956112078485	4.41517917088392	75.5	1	2
158	3.9866699668438	6.64208877488452	1.25718744939872	1.52575482663808	2.69636628535893	2.70373603704466	3.98172540117153	4.58912147010497	5.31079476388716	1.56683027587442	3.33554217947736	6.27774398440366	4.84068129385676	6.52997106627674	3.82988662454644	1	5.2350014634429	2.25803400621438	4.00721374378911	7	5.2198291679623	3.2450853924062	5.06174424566019	-0.017327839514638	5.85150879586977	-0.0616452035181398	3.3337031696527	-5.21968180643028	2.8172398824687	6.18118400033644	4.79619129970226	9.01437530631072	8.74432729872031	-0.0899044043873812	5.4615924638644	-6.19528932860566	-5.695071563797	3.70331222045545	5.4029692252529	0.674349601001874	4.28161174304973	1.71717972056071	5.10367236654637	0.152039073895392	8.22144789334073	2.51128565030449	99.25	1	2
159	6.60642411811294	1.86351967531669	1.58346880063056	1.66862022542085	5.25660964178735	1	4.56351798242258	3.74030261085913	4.03133687487693	5.08602235575445	4.45227977855191	6.58025970007721	2.27656191064661	7	4.42491824542486	1.46645788048778	5.11533988764252	3.34963083874333	6.75187096255259	5.64544050505045	1.71726781825289	4.54471284296196	4.01669637660545	3.85961417470219	10.9752237688688	0.504644763585478	-0.453557247720676	-4.1686635536507	1.31169908172357	1.87414747839806	6.151165477675	4.16238395831282	2.10883275793689	2.26027761548902	3.06323885541226	3.31827910950861	5.24283007413394	6.65601349131638	3.28301134585184	-3.73140322663283	1.58951058803176	-2.38826728899836	8.43818596502495	4.21252348315404	5.31651916120935	4.51552815418331	75	1	2
160	5.46328080700446	4.17506730048782	1.1287361872951	1.68504768402866	6.71957633156864	3.75212331473006	1	3.71068370730526	2.14715669589975	1.89549796868302	1.87691894127804	1.22178786231825	1	2.24030956517733	7	4.95052686227558	4.92508871177024	3.00995414401298	5.10659630194445	7	5.64634281827098	6.35031518533459	2.51903100834228	4.22049683113535	9.28730756091316	3.15247541669314	3.67659886752526	-5.99990313543594	2.37460427045574	4.67317496040727	2.12382782760044	8.42407934263153	11.4336799289953	0.219788821862521	6.87583821666589	8.14375721658552	0.914424429339446	0.443445849092845	8.44203401882772	8.07500149174517	2.80986219711472	2.99071582489084	2.07584151457507	-1.16634919425317	1.7611192043384	-1.23742348155986	68.75	1	2
161	6.30492661890389	7	1.42427781110318	2.45848396914931	1.76500222691637	1.52654759737164	1.08993199787111	2.31912097287189	1	2.61019651355178	3.56392959526819	2.64457165467777	2.62543947009933	2.33405766820473	6.44155597210088	4.1947868101369	1.51055545366008	3.24697554441469	2.73686767729889	5.1615773211005	5.80039040371393	3.17033899106971	1	1.94558231175975	7.24428807458871	-2.54046668166499	3.96812442339715	-1.25454667631874	-1.50159879947169	2.17526817555261	4.87272297151468	3.31141043195016	3.60041539991784	1.16432019517298	-3.35450517692045	2.91806714800425	6.70180791242327	3.93770376347311	2.67968106107912	2.47698082961801	3.47282797892747	3.34057255368173	-0.468044242306678	2.45612242557552	0.0148829854444804	6.32093761468636	69.5	1	2
162	6.19662410796367	3.57173106490357	3.14433031372437	2.56553896756446	6.33957750688031	1.06353519818527	4.88898523223978	4.74491455060204	7	2.46153926380593	5.02827255408602	6.4591514589777	5.30516775673058	5.16682811967015	3.99976092822231	1.3164256472823	6.11360389671762	2.53134652344893	5.78543229027423	5.80450686034656	4.58751003775372	1.64443080962788	3.44510641371769	3.54797722562045	9.06633025944096	3.69509926085488	5.31982992587009	-8.20527215518006	2.84358473434114	7.11393019255788	4.34969088883329	5.48307880141939	-0.498447589759341	5.70921559248593	-7.28298708516398	0.459260415166456	5.9878697332632	2.55163197393268	15.8235450664664	7.24766044952608	1.76403308207869	7.08549905851767	9.05179475573437	3.99543227291058	9.39033417881146	4.42470812183099	82.25	1	2
163	7	3.41103140136622	3.00449046870776	1	6.37083088940171	6.48601062662532	5.47605180878976	5.09706921155494	7	5.20604919595782	3.28978838804764	5.81466997010753	1	2.37503965842988	7	6.49349870339836	1.4621244491819	3.14928520189866	2.56860317393583	3.2090155005284	5.19008894647355	1.61818066072235	4.47043701356618	3.21181498564602	12.2073385966602	5.37899342320522	4.95160391728015	-5.31000139771827	11.2527785848333	3.63084221550745	4.71816760076967	7.70563425658716	11.7376448772763	7.0591233434118	-0.104001245742528	3.76054432470089	3.77669795565739	5.89660475533121	0.872420228369319	5.37775130335493	2.75535317635116	1.74203919185407	-3.14848088808401	1.3398304616656	0.578856670178977	4.95965309971014	71	1	2
164	7	4.67870766688859	1.07740171598628	1.34578595505823	5.18259304479258	4.32370886817935	5.70364222815738	4.11290932966209	3.08551882899684	2.60409698276192	5.66071170062728	6.38441121738773	3.94399006020381	7	1.96399674772809	5.54845103720462	6.84439401738599	2.7281646565815	6.03390620564164	3.70288660618471	5.56267123409669	5.57229460943873	1.69911009949077	2.58641806843081	6.65294789119233	0.588681256170825	2.33131694256701	-5.7515316628399	2.60607458729957	5.21627837530809	3.23229885481762	9.75574081228359	-0.871217616257539	6.51683901142782	-1.69620916999721	-2.56878558382805	6.98876679046453	7.78910229360119	8.05929891168955	4.97682588884304	0.90406889966625	9.41028272006097	0.603130102855842	4.33862285718938	0.0619162474757861	8.79832295252166	73.75	1	2
165	6.26679591471892	5.35140202157339	1.77309406073052	1.72947713818437	5.04738745862172	2.79373619436423	6.83895406493475	3.81892035808786	6.1084800205302	1.06976606492446	3.5675071915268	4.08385610437127	5.59418384295866	4.25968998794373	1.14468801019436	3.81750527283053	6.04332310197581	4.73878750390908	2.25780886208199	1.70684970245787	5.60846196188886	6.26464407653128	6.60302259335778	5.23134658387901	7.06989221536156	1.81378995074153	5.04845176775509	-5.2525683974183	6.63053777031055	2.44049355871817	3.37695528576959	10.2760923574303	1.40355057616182	6.33468491300908	-5.78778618793371	0.431837488689911	3.11524417982094	2.55840117860548	7.31286414681478	10.2746667203725	1.28046847107419	1.45785740144838	0.111802699125576	2.66863022771055	3.82103088162506	-3.60442086420134	71.5	1	2
166	4.47008838447498	5.78771773072316	2.41199828772389	4.97813869735711	2.91806912401168	3.65822933743352	5.81433467537683	1.55572400516297	2.62626118033298	4.88326441751901	6.63908372712735	6.24613265806949	2.07575691629303	4.74264976635818	1	1.53800173923599	6.92275784152941	5.29708596577375	5.7841733009562	6.01245211136692	5.5305022238896	4.53370676767947	4.90582435165965	1.08886970335024	8.91832789052651	-1.43131817479276	6.35727663036268	-1.7742025248163	-0.88446318593951	4.44412050646651	-2.42447097018021	2.39402567309001	7.74309808067865	-1.03645483964419	7.68943738806188	-1.19891947121413	2.00589464711214	6.1077421898979	13.7840048344025	4.70555660005969	2.04811829387015	6.62470123706438	-0.790545086528715	-0.410453435812137	3.95857368370827	6.12655865337222	85.25	1	2
167	6.62687065609239	4.85540907766112	1	1.46732236512559	4.9161757336356	5.20224624973072	4.72389361673028	1	6.71119658051294	2.90325220773858	4.39317577420363	3.11669190596836	4.09536432035974	3.71823185417302	6.12699249107235	2.85446009155091	2.86068201100677	3.43799549521354	3.23145346886975	6.70950833277581	3.84549014041566	3.64944797753855	1.57523519526898	4.98067430848693	7.35525028251073	1.92150488622555	3.27016933474162	-3.26588501811528	8.33935938452084	1.44175257685634	5.92475792460224	5.73156871177531	3.76645839957732	4.37463096318329	-1.68570039738252	10.8532364157046	6.84439513816824	2.15766794606531	1.05153631272308	-2.47103003246148	1.6410710294244	5.14036558323525	0.708244682365869	-1.409427597362	-1.60437759563931	7.41512399317864	69	1	2
168	6.75577321977952	1.44241726867642	4.38157496699022	3.45566832000667	2.91890704069029	7	3.33133976247075	4.19850856653407	5.30369337629783	3.6628204804774	1	1	3.67930160271959	1	2.4355495836218	3.09948872456937	1	4.97658276274786	1	3.65120625391106	4.84914100344135	1	1	5.66905654082726	5.59624783421243	-0.250110256406145	1.16685337349912	-0.354455028480571	3.61083711310932	2.41640574483148	6.7625291084909	5.59505252025207	-2.73699037841226	3.46920345752171	0.271721273771936	6.96821252037858	4.185686159972	3.80220090393136	2.01404834060779	-6.40585371423494	-3.68306631806267	-0.380108006491963	4.00266317930211	6.71706100454307	5.41649319511037	5.75265087607506	75.75	1	2
169	4.33089462585566	2.20076409091835	3.49932988262477	3.07152900303086	4.54710487223003	5.44771834036994	3.84358873623995	2.99222953957438	5.4324462830961	3.21434788579822	6.10138363619818	5.71598474759819	4.57468276308885	4.55432527971225	5.96590714529539	5.38644756387091	2.6163674111298	4.89814722213983	1.02024074846614	6.34474311169157	2.1505283322941	4.57630819365747	4.49941910689333	1.55612714390624	8.61430493868373	-0.270665136974288	-0.00931565762626366	-3.05943281974881	7.63176848282055	2.33726617885306	2.72750141641392	-0.551289879823345	4.32966202951813	8.81456870354469	-0.924404696788222	1.75307879346947	7.05868215307976	4.47801848072095	3.81879364365168	8.11456758572327	1.2437159420353	2.72809018088244	3.54023098943895	1.95189270682267	10.02665964799	1.55475720321942	74.5	1	2
170	7	4.62848123655639	7	2.90035068999376	5.51244947168472	4.25745717634852	6.5856472463601	4.63471675378783	6.74662821717186	3.31956405518745	3.71979062737689	4.7660479431966	4.4674209446022	4.37873762798398	3.98380885634022	6.09391683056094	2.62762912019651	4.3229586499701	3.87258337427568	6.49406967807477	7	3.18806955288257	6.21627219153855	5.26626302203453	6.54059459100606	-0.299979777558203	1.38624281673386	-0.625091345342782	2.64689331486661	1.41354746060935	-2.39252681025035	8.87887547713746	0.508146645107048	7.73016394512053	1.79567202194248	12.9751908449762	8.60625897632789	6.28873269171545	10.2021024610603	5.57616931893234	-1.18853576749363	0.0888164322835083	0.966494961098723	-3.39258584669761	2.91517825814504	2.67937219528619	77.25	1	2
171	3.97748212711414	5.71266745802952	1.75077400203851	1	3.46774993554513	1.69188375801931	3.98744426677025	3.57214199714681	5.85168018568693	6.35501390233857	3.93107888798556	5.97739310057389	6.28328907011019	1	2.82679308616882	1.23461164916586	1	2.12256163346902	5.08446914504107	4.6992026591575	1.81315940044706	2.94206101114286	4.85191472499589	-1.45306444903935	5.48875895711166	-0.211698700414483	2.97212299367695	-5.14949486511626	6.56139986294802	6.35770062159999	4.20687484811472	9.47433105940479	-0.743562537805874	0.604758467617603	1.55460535448219	-6.78732531930654	7.08109267900491	5.28330183312564	6.30109225857332	1.74675833163687	5.0089356473461	1.79061353351107	4.58099347017915	2.02472720975889	8.09913878301372	2.54441017267684	76	1	2
172	6.82732557461304	4.28974699490984	3.60481530543831	1.27791887216876	7	2.05489839790745	3.86576386003842	5.13781299229966	5.29767455990442	5.9093743545239	2.97431794918758	6.81748039594731	1.45297641602548	3.82272378646103	2.25398028639206	6.77557970574014	6.36725677860064	1	7	4.19813602591322	5.07619340310672	2.89265952315136	1.81118961866124	3.80915978453333	11.9474647129121	5.05816573505547	5.27654024098481	-5.04548176942718	4.25314359582354	2.2887146742624	4.49252213099107	8.83281494780613	5.89463575114648	3.7280684651092	0.933467677109786	0.217003890068744	-4.72818145701119	5.43259702883174	1.225412810799	5.42241420581152	1.66871337497775	1.07689841567709	-2.42595573935027	1.90838786456332	0.346540052403469	5.98277684170352	81.75	1	2
173	5.27164475570602	7	3.623508701792	3.34370649411219	2.74421372485576	4.75483551009881	4.9119945502648	2.68460823798131	6.19725385684878	4.13428216846291	6.48677404077391	1	7	7	3.48288110726212	5.87947392478247	4.46194002514589	1.58300783416433	4.56471878909944	7	6.52288766537475	1	1.64674980697497	-0.626455313985532	7.51575656295467	1.9882447346964	4.49098860586844	-1.44670167762451	1.19614187775756	-0.901575750258584	4.91881301648918	2.01606282105663	2.74972923210401	6.57973464346019	2.07629712475134	1.53711686140551	4.99328174423413	6.81260856819679	10.968612096543	11.0861626201176	0.455804090010547	-3.2867694564856	9.57335949336721	4.03771334821628	2.10702554458099	3.21658751475075	86.5	1	2
174	6.80765852004388	1.5439174651899	7	2.37801811497702	7	5.36676838657429	4.3841952850059	1.41046747524239	4.51822767964938	7	3.05160877463896	2.38294378757155	1	6.07691949474818	4.03691958002912	5.95563990291714	1.35384874584649	4.25233980654236	5.14601396318442	5.37412223540011	5.78456206199664	4.6042532532086	2.88531019533198	4.2590391663624	7.31085728811993	1.77830923475129	0.0988615386787447	0.759974959693038	3.03076363628054	5.46287606847624	2.37186854903646	0.816517334089187	6.96724023426979	-0.292087489084552	6.17377935917046	7.01738519459847	4.67140660912178	2.11717291668971	-0.513914160274677	2.35949671845246	2.92865312632418	2.60295436902176	-0.0644506902723373	0.245374051015526	9.42321527104778	7.9095329553794	72.25	1	2
175	3.66237974259058	1.39263354391869	1.92408881645464	5.8633190901849	4.6578102459672	5.18434296195256	2.55685635960034	1.72528510888145	2.62929271774038	3.41802111690552	2.20478668682751	5.84965000141446	1.76818895520709	1.56001400318624	4.55585983319616	5.70432371672142	3.24324679118837	6.98433869872737	4.30724105313821	4.58899970551707	6.50997547134988	3.91500909670054	3.13906640883759	5.52202960151655	10.4414898404126	3.4863595683674	0.201888855364711	-8.23052177024868	2.27693499465707	6.98705171053574	0.551988478805042	-2.8742928383846	1.73801023855102	5.43965425559021	-0.892526867016214	5.44240870632455	-3.56706973554966	1.89235611108095	3.12632909955871	9.08970567833162	3.87707142479539	-0.908747646999384	9.71971571746089	0.0552789343835323	0.554366867998092	0.450857239291797	73	1	2
176	7	2.30374652826543	6.19090121242449	1.8300412552767	5.97455727091162	2.45916016093138	3.45411566454714	6.35099468695479	3.59846641997024	7	3.33217811692688	2.71400002161834	2.96642104713655	5.61390062937632	1.68541303881114	1	1.40460283733477	5.60249309606998	4.56477525156786	6.25510641009115	3.22254132724589	6.29045258613437	4.31213584641869	4.19841130981159	8.03164123976641	1.60169170694704	1.37268326384836	0.396172474159033	2.85903719096861	3.99939225337423	3.15179757016177	0.379497475666656	2.51881344797475	0.379460612463841	6.17527029255442	7.73746627379445	3.87552053709875	2.28142854124246	-0.838185560414799	2.03971960131271	1.92818781418182	3.72133411867367	0.454660917893649	0.728953099569352	3.74917133060284	8.05173673119633	74.75	1	2
177	3.90223951994108	7	3.66176634270585	2.6654854488149	3.66023430922191	2.80080043706246	3.7737084150561	1.32957312565225	3.0424287987685	5.91795093939474	4.02585670794971	2.99082528569808	5.449585776084	7	4.55263007297782	4.15687169349746	1.39018140527231	1	5.85975969554215	7	6.57766078034784	3.53180276489825	1.50946314078368	-0.927193809856226	5.20356726360645	-1.28345079537003	6.55833889092576	-4.60748577947258	10.2613324039364	0.958620254133202	5.86376651192255	6.72394319533637	-0.309661123260026	2.88543487009634	4.08581097900831	-8.25518307037038	7.49086790044361	3.76065521150005	8.18392017066927	3.34076907635813	5.72241285353684	-1.09518791601149	9.48478032200476	7.01446766339546	4.01821270942138	5.52110976405216	90.5	1	2
178	6.97525539564774	1	3.31812652906018	5.54786252572515	6.05879718769195	1.31148848517122	1.48003601924799	5.71748869962438	4.60710013192543	1.94908129180263	1.70548965505818	4.45853504471674	1.55980784987239	2.8953316745739	6.97809379426676	6.25603332866937	3.91514992274822	6.41112259986394	1.99799573863993	5.17549706613496	5.66667289909677	1.3231913649654	3.53325181654867	1.79737046201976	8.31982907481888	0.863449498621333	0.0859345078544986	-2.6075919912921	9.78211291294119	3.67346739039164	6.37767691794329	5.20751502049257	6.42213009347477	0.224938063080365	-0.122471289425359	3.60247010736121	9.04014992097198	6.4412550175875	9.46866127076436	-3.7471029352933	1.75898812593325	0.620483645932276	-0.621117453284129	7.37669495647213	5.4953332578068	2.93099307571722	65.25	1	2
179	5.63027426501593	2.79071138193406	3.72701842930527	2.70060703793485	1	1.57093785375461	3.53660022634281	4.58334536905554	6.27585778568193	6.11407421579417	6.61139216240301	6.78746619118797	1	4.60235139301183	4.39787843816903	6.9087728382734	6.38696633018657	5.00385737609511	3.83484870699823	3.53714006613182	6.32738433944938	4.84929208884007	1.58536987707256	5.29739435919104	6.48561526482202	3.4343914524741	5.39573837811493	-1.16737145666891	2.33912795724031	3.07404957496973	2.04862008156081	3.01762193958601	-1.08759133870321	10.2079942143498	1.6502769955751	5.25969696679229	2.70214340371611	5.39443406433623	13.5879185918789	7.66045644154936	3.94057757138194	3.24565185730201	2.66058592357487	-3.20367356468979	5.70933010442954	3.4581532365535	88	1	2
180	7	5.14603076468625	6.32998948325188	1.23131912608578	7	7	2.34212573159823	1.22895867522002	1.98382359753349	4.15917628029337	1.83482191952477	5.02951633110122	2.44862084095836	1.40666674215077	6.82586204421266	4.3575179651228	2.05047469476843	3.59516903888289	2.60237581861305	6.9013752121266	6.42782254954682	4.70982598588529	3.18488886451446	6.00295941754094	4.53646109583381	1.5513752884373	2.32526368423419	0.314261723014219	4.81034797487007	1.39609433202585	-0.151145037139041	3.42382713066876	6.51961581662866	3.08020862224495	3.58417817516059	0.0450851088351298	5.66038687858136	6.20472057493739	13.1076594692114	-1.29619130232011	-3.84546124026464	-0.182643655033148	1.05679260459577	0.351350092904552	3.42574775798718	9.77412344698143	77.75	1	2
181	5.99192172668464	4.71378690014723	3.0871156636555	3.68521733734434	3.10290518158944	2.39235724712296	3.68167746828137	1.51802156448878	6.59166392067226	3.38963104495929	4.16185875913409	5.02657362239883	6.24643996396073	3.99240617469177	2.03491289524432	6.83869580660251	5.29075461374639	1.00842680604317	5.98680824458742	4.03626336349479	4.52778117218328	1.93934083073848	1.84183153784349	-1.6226501299335	7.85085115616647	0.59037835826493	4.55970062078472	-1.80069412524247	0.0992503319494999	1.86229498977914	7.60684900145207	4.83737437682939	3.4919457243161	3.25046359468587	5.47911191309032	4.1650167388262	-7.4969282376439	6.03686381673566	8.43719183042365	2.04376925556279	5.0155076947645	-1.24001625173287	1.61206989960283	3.58834623673462	4.77935506280136	7.38520781169835	61.5	1	2
182	6.37210190455117	5.21793902703575	3.31876881232029	3.90261680159333	7	1.61117532211799	3.22170633251715	1.00542139096281	7	1.92954031234509	4.21145521295631	1.59455304097318	3.08325026561249	5.46143503043418	5.56448877124767	2.65255187834555	1	1.59602332464315	2.11584608304751	5.93481254066774	4.34952074363863	4.74120566651666	1.50095949572746	5.43291462782975	9.47907397779751	3.90409935725096	4.35375878370525	-7.9938387524943	10.4144213275115	4.88532831780411	3.24981940606704	3.50903088567184	2.02557782930089	5.41562033190611	7.95660554080403	3.13429576269229	-0.251740457496484	3.40932713186819	9.68517215548527	-4.93374265141807	3.00334914595658	-1.61581089386957	4.97361441715074	5.19201512966503	5.78243319769782	3.53744570111926	64.25	1	2
183	5.5457772617212	4.56980985228298	1	2.66878974033516	6.24966035508263	2.49837746196925	5.98647141498084	5.36374987294734	2.83088051119332	6.42994798214971	4.92715894732568	1	6.77896812854918	7	6.70902247899295	7	2.96431130812643	6.80789532934119	3.33915392404851	6.46439260743977	4.21389718302438	1.883050454623	5.68952813457729	3.56984606355615	11.5092750494134	2.8196543457934	5.92602935149042	-8.40353174201112	-0.593209914986001	-0.322128142381451	1.61169616627998	7.97004293705241	-0.0637997610478468	6.57686753487961	5.03334208623225	-1.9132892697936	-0.944624821529813	7.63187784235773	6.60822104068052	7.80358265428804	5.59929607956018	10.098303013364	0.651639969757857	-2.56071412612713	8.86229491294977	5.90827062243176	80	1	2
184	2.5573404504735	1.19449279027513	2.96626904963443	5.39755787933352	5.62871817511793	1.88143748501554	4.27568059298533	2.91077219432517	6.78311771231584	2.49560258117268	2.32344730548235	3.79680846161363	1	2.39645758862195	7	1.16552094890711	1	5.03800740164803	3.6905439073405	4.99503325768664	3.96012633982543	3.38276839200157	1	6.9730298613096	11.7777132319407	2.52772090963875	-1.07655409397318	-8.40651312592883	0.323531354211306	5.44909075189626	4.42227143437314	7.28895187046454	1.26134617791798	1.1148278525162	-3.28504983723749	4.98153208480192	8.12866313927436	4.65203991399521	13.010978378327	2.0831739301327	1.15503186409793	7.44827738774267	-2.10195747759564	0.0506228140903621	5.08636915856733	3.70503143066111	67.75	1	2
185	6.22583585098713	3.60427102269575	1	2.04826347007613	2.89651182259946	3.01073450147868	2.5348682193662	1.95629392281738	4.02681294072099	4.04349450120751	4.90147610118405	5.41115995539204	5.0605541776891	3.04737134617839	5.45269634448129	6.6122073297558	1	1.34520859890991	1.59658064132472	6.82694394714735	3.95683123065722	1.11816667946826	2.67491739343243	4.06585025120227	6.417207197199	2.11856724424779	2.48971614881703	-3.53285300802095	10.3024746310349	2.7607948873519	-4.90393544861537	8.95718723098913	4.34337656041285	0.213300621645947	6.74246766840127	3.82219399219542	5.29878916192962	5.66206352902889	2.15113655483629	6.74633991285844	1.7474539955441	1.69204219107893	-2.17007008224463	1.49392617038194	5.68459355898749	8.7212104087186	80.5	1	2
186	7	6.00903544319243	3.24149245484667	1.61855842497422	2.63231088526088	1	4.23287628052291	4.84139277431655	2.71618154659427	3.23898862225703	4.14922719767392	4.60694387573991	1.20663200561894	7	6.98438960768819	6.16942569446891	3.36185098169524	3.12216187486344	4.89164694202214	6.93749170655038	4.43019684287246	2.57988796105236	5.54060354243426	-0.823239906735897	6.60938622778411	-2.26684560353242	4.08730735623706	-1.68461806727638	3.07800924445412	4.09762899913894	1.04273907853657	3.65323856888507	5.70264292430457	-1.06407371368252	0.291156798666862	-1.64664220679189	3.88423608919716	0.129799332782236	6.3242556479938	1.07293833054221	5.03166530764858	9.94736430191275	4.71816340042772	3.69062400672177	12.5016762045936	3.25381476006148	92.25	1	2
187	4.61234054688487	6.05077643623785	4.07886906937086	1.06954336036804	2.46231816491466	1.7279210672999	4.32161134227051	2.91533533881094	5.87708786470845	3.90603471794198	5.49994496027374	7	5.3802879523587	1.90260351789633	1.4564037312075	4.2593501951383	2.98325596464273	3.80087711300311	5.24398821554781	4.68474954559766	5.27153467219598	2.47347929107091	3.20966961513836	0.463742363762107	3.77305649874886	-1.0295924259165	0.884102835929546	-4.37598565025173	3.01228081240429	5.92753951995712	8.0964912023263	8.86873179175494	2.77632832035786	0.17742502105757	2.42026981545542	7.63501657311416	5.50773237513599	5.05783831512383	10.5276776069039	0.878539365536003	1.55263653887422	3.03403662635481	5.78477542751355	2.80102041436933	4.19568676459167	9.5217875756337	82	1	2
188	5.62157770572951	4.98452620144257	3.14442133957496	3.25572747514896	3.31073177099696	6.60104877699732	6.49777801588565	1.05735029443228	7	5.00043651428513	5.38005779370781	3.87568769417976	5.53663515624185	4.61831766276405	5.46999066874226	6.74080435109136	6.21674372930031	1.90635058563368	5.88744130447778	2.5947172048444	6.0934202213321	2.21304477234148	1	-0.254290806583696	7.15376988610266	1.212566003732	5.1498481153233	-1.8782705508007	0.801945796613432	-1.20663098538985	3.25612361280273	4.76138916579566	2.15809935832705	5.53611772935158	-0.904862262412733	4.26370614654432	-7.26496970620225	3.0337535211472	8.56664994177572	-4.24678290363374	4.18310054993451	-2.23604162735977	0.153101346663183	2.52527110251116	2.57970628436367	7.69254128002255	74.75	1	2
189	6.24313369729945	1	6.74903333071691	1.87149680076932	6.94635777828852	4.55141961610004	4.27225910127693	6.7184872100676	3.82689356845779	7	3.3192089732285	3.37508743789204	1.67636411583934	6.1716599038713	1.77253605354611	1	2.27191431453212	4.80133109790754	4.53747981092457	5.51802795405126	5.15333090869525	6.08272884709839	4.10462177456199	4.22823294510354	8.05822922264462	1.41311709972711	0.659669787016989	0.921311262436173	2.74785605806648	4.78099373586016	3.03243397630446	7.92004046206182	7.65229608379699	-0.354210690415734	6.30520736485533	8.06253130820615	6.2522883087437	2.62069620359633	-1.21937813157696	0.826041713784396	2.59090822673068	3.5916867079356	0.391015973054822	1.01857168173783	3.58517922015467	7.79584412645432	65.5	1	2
190	7	6.09993731321723	7	1.91887024878131	2.66773462068863	1.71637590260899	5.45692288938959	2.67302632682152	5.77636880099747	3.294271353123	4.65371110267694	1.66770748115308	6.1567826482472	1.7596411470985	1.44712933520288	5.54278084603425	1.39418404431196	5.69984323393111	5.55408698126955	6.30307039222134	7	3.5860082561864	3.81395082630644	5.55481863177264	4.58093840666883	4.75926632585083	8.75891341224039	1.70757016657333	6.92043837423256	1.57434851630151	5.18664031086714	7.76780743840093	-0.336443920231443	5.86711336937918	-0.193959240279498	9.39023465686738	4.35358649379769	1.1334307062652	2.85516282462138	11.1842702043315	3.41066431153025	7.6638098189709	5.77785081076451	0.229744310188156	0.860479604160987	7.77636859790789	69.25	1	2
191	5.87118237280003	2.80597206001476	3.08677808884241	3.75449651561316	4.8951019153587	5.23411764448124	4.62196035807563	3.87059197696251	6.51548929481679	3.62468462695017	6.22335561780398	3.70782276793244	2.12930953897035	4.28750785931448	6.09707613923266	3.52808678531975	1.64626367388741	2.82302682820021	2.32543316406342	7	4.67867132329555	5.58938730625994	2.78349528529869	4.89457502247843	11.7660358407133	1.15153744871752	2.82996438283743	-2.48220282162333	12.9891837185806	11.4937898032928	0.375325992474951	1.48244110722783	3.95211898595991	2.04913787005926	7.43100712502202	-5.58951408540841	-4.83393163336728	4.2274246399862	10.2178534526378	7.08888865761101	1.93357621481574	7.84580777960132	9.32880188394704	0.249580222588087	11.1005426552279	4.390993925563	55	1	2
192	5.98052917680264	5.57254019011603	6.9420893395837	3.80573051738387	2.84351811860518	2.93630897191627	1.60323771657102	3.65208927961074	5.73428241061876	2.20622195909124	1.38293164123486	5.72706811723261	5.6336625561257	4.61618529481671	1.32518627713046	1.26351852413659	3.76718085269148	5.29707213604733	7	7	6.48610830171043	2.04292985835997	3.49601462743216	0.703694140660039	6.59027530745345	0.889836147106768	1.46472267585019	-2.1278272231683	4.86486660940039	2.0942106540235	-1.05311997840287	4.87586271123847	0.0392756630163883	6.33177609518397	11.6397068983306	-5.68942673738003	10.9780417033982	2.85901657415047	9.47179865905542	3.57406396636987	1.98515637442952	-1.82545034518205	-0.613337391110631	-0.385768170575314	5.70164197373771	4.7947996189404	78.75	1	2
193	5.39447753949413	2.11985690791701	5.99774882680081	1.44228039212425	5.48514402029318	7	2.87249363032534	4.45212553108391	4.96782042827346	3.25410140640943	2.14006850009514	3.58115759508954	2.05263568192516	3.47683295221197	2.26121083761709	1.00146913059197	2.1743782018798	7	7	6.57176823653157	6.70546485546816	1.79065138506016	1.81872879474504	2.99210811821591	4.20164284392122	-1.59606838172549	3.10334082303662	-0.805446777110086	9.98611857848475	3.05625796434047	4.98291010739109	-1.29508991019398	1.02621166697515	10.2626945172479	1.44357360075709	4.64271504491588	5.17740269650848	5.4685955714877	8.57031298304319	-1.28886595302082	1.56835403174886	8.24338232708488	-2.1039459213583	4.3637569601755	5.26920467839825	3.8637870696206	71.5	1	2
194	2.46223796209356	1.70194315317565	2.4888716615153	4.57016471089743	5.32190797223668	1.48494861029732	4.03337932920171	1.44641562896218	3.02232383348631	2.50236551964792	1.70750413802936	3.78198449971545	1	2.24881617214488	6.56451180526016	3.53224807579333	1	5.46184212724673	1.70305136340563	1.70791023370199	6.25283307297912	2.52600125199927	1.36242874150918	7.48087750420969	11.3339517462917	1.63030853404752	-1.05534333552537	-9.28641169685782	-0.0387320704003865	5.10318754438631	2.61997820768786	4.14516102730136	1.56700217696871	2.46995209062517	-4.69918301387242	4.14244805568053	1.32960087171443	4.63701943342046	10.920691574209	7.33970084520933	2.84577961035954	6.39402987270186	-0.650231124694828	1.78757611307442	2.51427359872392	3.43175184514516	74.25	1	2
195	4.10429408370019	3.76782838042794	7	3.63107100423194	3.87927366722745	6.11750142435428	5.40724557350244	3.20906235391229	3.57109547602915	1.14582449112516	1.62786550291804	2.27104013184346	2.76374637009418	3.47264093226857	6.37453976303683	3.01820481973891	4.38617025681809	1.23085901747419	6.37099177880109	7	3.46193785371511	1.8173841039884	5.89449028123697	0.504464947336056	8.41010997651263	3.19525066869642	0.592910607800759	-1.69207438636885	8.57904670814951	-1.61244238969341	6.25183907621879	4.82870527033877	8.71653026341491	2.6507395039246	-1.25685152012941	3.65362703254068	1.86678358635204	4.40346976252873	8.40608607178121	2.32437833993022	1.81006844616508	7.15421851410068	0.148193041872465	-3.19710718111033	7.34718821602759	5.03060356999566	71	1	2
196	6.80466731239421	5.32364592926067	7	4.72669065978757	2.81642928442936	1	2.69943492407311	2.5532976733341	5.96303745826135	3.33536517605167	4.58172452123477	3.06763709407985	5.20474516230584	3.56512569618386	5.35978796005469	5.06414768519645	3.01028312729204	3.71482935128337	6.1996647759782	6.2892769266804	5.80415404371675	1.90203782356562	3.48711134334625	1.39721915302875	6.23616271726712	1.20046096753795	1.31489249509655	-1.85090738711125	9.22719133230607	3.55782720614866	-0.388533732776774	5.61890597508904	3.57378279462943	6.97416318459274	11.4385654633453	-1.07977525895589	5.27171789525106	1.99014588773303	5.85420007398555	-0.394043635016257	4.4886697290508	8.04723546622192	0.694412978309122	-0.030667459137474	5.27769675023576	3.68089837263196	84.75	1	2
[truncated: 5 more columns]
