# Supplementary material for: How Are Mate Preferences Linked with Actual Mate Selection? Tests of Mate Preference Integration Algorithms Using Computer Simulations and Actual Mating Couples
Source: PLoS One. 2016 Jun 8;11(6):e0156078. doi: 10.1371/journal.pone.0156078 (PMC4898694; doi:10.1371/journal.pone.0156078)
Supplement: S2 Data — Long-term couple and agent-based model data analyzed in Study 3. (ZIP) [file pone.0156078.s002.zip › S10/Aspiration Model Data/Aspiration Couple Population 01162016 045538.csv]

	trait1	trait2	trait3	trait4	trait5	trait6	trait7	trait8	trait9	trait10	trait11	trait12	trait13	trait14	trait15	trait16	trait17	trait18	trait19	trait20	trait21	trait22	trait23	preference1	preference2	preference3	preference4	preference5	preference6	preference7	preference8	preference9	preference10	preference11	preference12	preference13	preference14	preference15	preference16	preference17	preference18	preference19	preference20	preference21	preference22	preference23	fitpoints	sex	algorithm
1	1	3.48744963454528	1	1.42400953475504	4.23538146488435	4.38639274934719	3.10957134603105	2.82115115417765	4.64772934070621	7	1.7275220816776	2.15746145199639	4.36958967081028	1.19025995523464	3.0196338945259	3.35248723272048	1.59292015256829	1.18337014502944	2.3934001037735	1	6.76013762587659	5.21987801360943	1	13.9485253582166	5.77265027427428	3.2935350806703	11.0745439229498	7.02617321476529	6.32270733799583	1.97391397744105	10.9059052361364	6.73014962526962	3.40619239848487	-1.50724958301843	1.13454828436283	-4.04334239999421	5.62215161932362	-5.32095480343114	6.42862252551363	1.72116495641231	4.3794958576487	3.29332680007203	3.6534536157295	7.62441011090265	6.06603575065613	7.8907618787028	93	0	2
2	3.67718869549427	6.061809594293	3.30652142210554	1	2.54160552113149	2.87643575602752	1	4.42575104575504	3.0015554136179	5.82381410603718	2.71091051835249	5.64733785137729	3.59256485137245	7	6.71825121349918	4.93171775905141	3.79607660510004	3.7259348290492	2.77452579838237	1.43768781932426	1.31496260864006	7	4.10675933378629	3.05884266522663	3.86730937601282	8.52900524267254	1.18628646363695	4.42102164041066	-3.31363743071538	3.61381166062909	11.4788010478829	8.09402124478973	2.40485692146723	4.78484858162852	1.98922180765374	5.85984333450525	4.63965505377472	-0.930704475984723	4.79387506583108	10.5734373074295	0.593872293224112	5.02068590875615	7.29050350567521	4.41792238247744	8.66833767131962	-1.07886585994563	98.75	0	2
3	3.46711960542007	1	6.70103615553034	7	3.19895529108386	3.55934397539322	6.25918912950717	7	4.68951669202798	1	4.39586312381531	6.76516012935986	2.06744235645312	6.48070473067707	2.39992307498428	5.54743127144255	5.23744693846228	2.15998112907776	4.22169354591885	5.95070191604328	4.03975643412954	5.11592662998272	3.98367086112504	9.74448107331708	-0.352331437299807	-0.413416022408142	-1.44438570045148	2.5747062345124	4.40872022815995	3.62047464471127	6.27609045174989	6.04760914888854	4.07270864611299	8.46957069946401	3.59639680048101	-8.65987464374217	3.32889127949287	4.10812822962484	6.3540686648215	4.83931990758445	6.73275242224446	-2.58068367916176	2.18653264617499	2.31148678438957	4.06627280295912	-0.0293971556246282	89.5	0	2
4	4.46802330279739	2.99187858193919	5.55146972732833	1.13523007858258	3.97530006471123	2.07879097522417	6.18626027123174	4.54753520919971	2.43552954828313	3.68558018923927	5.72563425682623	2.55996065414689	1.19583710089035	6.79122855813592	6.54061257159495	1	5.96531243731256	1.90303338541602	1.44362373142369	1	7	3.88675264881865	5.99428478100603	9.83106139318613	2.84994923828893	5.97727628563545	11.3819721470582	4.42708638591033	6.29317750100399	0.742488264963083	1.8970882608067	7.81090656784303	4.98905305793311	5.18114913542617	5.41856595277629	3.75711840799038	2.03136433373983	-0.541252349494669	-0.62827281779386	4.9838544491428	4.29605669440252	6.09446037086264	2.96815559231328	4.27476048829874	10.2112559163349	1.81175259546028	89.25	0	2
5	1.71810230441795	5.76886494140106	2.86236423205216	2.1644908970266	3.25380978080245	1	4.83160446956122	2.64231499750495	5.58138497755308	2.62822746216246	1.36178440878113	1.40775175921612	1.4824939943978	6.08214459401009	3.70124414677239	1	1.00538807699881	2.68441453224744	4.49004743009898	1.70090634754883	6.13130711791826	3.04300634084593	2.8956941066766	10.7868294464822	4.35107646069674	4.30122356492326	9.57154578566538	7.12368898338234	7.76376873904709	3.835491280319	3.2386012043518	3.76697039098616	3.03403197635394	-1.71460639621155	3.39370069205429	2.38976493991353	2.89263422418535	-0.351219503832147	9.28052126254364	8.41291860029357	1.10129919127323	5.71284183212435	0.363542052017903	1.62382343129789	-0.304549311735342	0.997800364735157	103	0	2
6	1	2.41357743552674	3.11929648381217	6.3734661477542	2.32150258013978	4.30558397591917	4.61725209700705	3.78298381091768	4.07637630403024	1	1.31727870405218	1.38616727411641	2.71593239967934	5.80456582791898	1.41737371141116	6.98185983430456	3.01424397147126	1.39107015883471	3.16156523047359	2.59680539690331	5.11024627959317	1.41194237705416	5.61917394917252	8.75670184777249	-0.787903907802934	4.89270109540417	0.79363082382061	8.18997705462024	4.86982282753614	5.52272090997485	11.4296963521793	4.95519588575133	2.83563376669457	0.291444340512743	1.89316021661652	-2.37593592861544	1.56885081551265	0.839828709797412	7.83888078224201	5.14481279636788	-3.0008981392564	0.720894590651877	2.81758556455849	3.92125201319313	8.1365502475879	6.17488695860281	105.75	0	2
7	2.59536782219257	5.5939346871789	2.16491618508404	1.57731598286076	3.13625604757808	2.53382870608487	2.89968586687756	2.42321512575785	1.687764020012	1	3.79806668210538	2.3546126580996	4.74428166398391	6.76682403999095	1	4.38930263362127	3.82408373020792	2.94885717381228	3.4095527993382	2.57299929610477	5.00885409282622	1	1.85550674606463	13.5647104532745	4.72897342727623	4.28908710100321	8.98519712164105	9.10204048121035	3.14274362615304	3.48005434074391	0.402885526054279	11.7222731099763	0.341328886503137	3.6903402355087	0.768425131342763	4.46928672639919	8.95296206256714	7.28408935288049	1.86741273875458	3.64713644703842	6.99935530022957	0.240845999175865	4.88732834397499	7.63721922529396	10.4361594221013	0.157793476600525	92.5	0	2
8	2.01904284074974	3.87326934361224	1	4.25258440679685	2.32644164182762	5.04018509371349	7	1.32914789873236	1.26265421201141	4.38425159843878	1	2.34924703573208	4.85036461712117	6.03359298921742	3.87168131012736	1.52167357415347	6.8484398135779	4.71581103860199	5.4691434205654	4.86462619912426	6.12876398748525	2.35205597821466	6.21687692166768	11.6254548978871	0.107806908632486	7.07369200684721	10.3927843228236	5.67296936113006	6.06549996957163	2.74554623023628	-0.0933108078830897	2.18539666410495	5.56889729178468	5.69186696719756	1.9442564246561	4.88187868612727	8.21006839134221	-0.709831216998632	3.68353846997894	10.1916119434518	9.92023584366222	6.50864618143934	2.47717749845357	4.08296438968964	0.931382029821224	-2.21765834637924	85.25	0	2
9	2.27600129092457	2.42824212916592	6.1944770807368	7	4.64897987694181	3.21439692308982	6.0610053728857	3.09027795571925	2.58430978555201	1.61889514550512	2.45705243757773	3.09708068246014	2.46230566225561	5.16582133827867	4.5955753452127	3.26867177797687	2.56667691509963	5.52020315602667	1.02510121299482	5.36974029971012	7	2.32758586133053	1	6.06375134346108	0.883844149117919	2.06740427374145	-0.495909109080484	5.24867171856874	2.69220763203977	-0.347515766139563	6.94074841567323	2.93230198056252	2.77230201328247	9.10147323895389	-3.62789122956985	3.39999599328569	5.35357077353654	5.64941537369853	3.84499296551112	-2.67631720809364	1.8491819935206	4.62147634164372	7.21743424683508	6.89204004123765	9.18970835162863	5.95862046207232	89	0	2
10	1.8836603932765	3.68357015475654	2.10962835608506	2.10430912183248	4.96351620391499	3.44814896077279	1.23925832517474	6.17353837650236	3.83432587081102	4.68813280493106	1.59360177437231	1	2.1456421793715	6.12793941116077	3.59185777794209	3.77166436506737	2.79746354904603	4.29561110847578	5.26810367945912	3.33391013571708	5.69356403239248	1.54733611216557	2.77060276670731	12.7907611724996	3.30687793674625	4.17224800526379	9.51638518762696	8.50546581146855	5.93060158075159	1.88562081895847	9.55237928984164	2.98188289438822	3.18325929786464	7.75124789042681	-3.85901068508112	7.03423653628842	3.07147880135667	-4.2042760019433	5.96420988205069	0.899524537433033	6.56917144920054	1.25306498383847	8.51446592500516	2.13169491554138	3.23393979935425	4.86844304940207	93.75	0	2
11	4.41735102557028	1.28657292320811	6.54892710835561	4.65841817157193	3.9573463901687	4.30660161226316	1.98548227638599	6.32291134191903	2.27661703412525	5.48168418700056	5.45117064855431	2.14014132292274	3.29874434546588	4.45495008338092	3.97732171978991	6.24722610849509	5.47739242870609	4.73736938094105	1.15969037733923	4.77544745017489	6.16559372695366	3.96725800686438	4.89007085180004	8.10421054912608	-1.67047607710128	-3.2192119259406	-0.533354798045236	3.81315202116285	8.66128237460185	4.88521393465493	-0.428353999445787	5.42201745009	8.73946921464266	-1.90164169647729	0.10537952143866	0.702787941170013	7.08386112063777	8.36391972510059	7.5006157567559	5.29814796338043	-0.753006603644392	2.35121324188117	1.25409496189643	6.60531756969081	1.58022663341675	5.43337383537412	82.5	0	2
12	4.08315345471105	2.47013599317454	1.65575047248061	1.8316502549685	5.04736499985829	1.23561372470697	3.6077831808236	6.90183688581016	3.50919807998727	3.77640657404717	5.01954624230683	4.37590431204956	1.66476523008065	7	1.84100231039725	4.25941099878287	1.71875832305526	3.25113209992533	4.44790002290418	2.84160165827148	2.67841448970248	4.52079170817831	7	12.3287651177714	5.55423890518732	2.23071096834549	10.4183595496833	7.76573119184696	2.01125556580576	5.20457861325126	2.0861447043227	4.25878694012764	4.2285055880366	4.62631159029359	-4.10577905871932	0.0467456322763212	4.73476398851245	-1.95332030950968	-0.555089323965056	10.1705593658405	8.13510475785368	4.76060059922753	11.1159023158474	6.28766603002105	11.3864696793914	4.9864300612282	97.25	0	2
13	1.08263059994362	2.38810344505889	6.22102525951893	7	4.48913222708828	3.60823226747641	2.6310916863212	2.40276900352844	3.06470269292812	1.45515433932696	2.79447259266782	3.22141292448286	1.55175594005231	5.67512607897637	3.06799807843392	3.38776199015467	2.45918161661602	3.54054387807113	3.01653240891345	3.21221635617092	6.55153332302879	3.03130078315248	3.42016765349537	5.52480179535132	0.0989098718316213	0.708853025796053	0.186767472222138	6.64115052004499	3.93649617118187	4.09962393947296	3.02618592502814	3.08147607247623	3.52317757843165	2.47812747631866	-5.79968457428234	5.43696902953177	-3.3135731634927	3.26069065977664	6.29051858972265	1.72840548451713	6.74669066071911	1.41077388097617	10.013923712779	6.50641811446114	14.5542556820069	6.49827471552914	82	0	2
14	2.02977866443522	1.91705667325939	3.16704567493369	6.5833669520381	1.40673459950201	4.71233746400656	2.91693994939913	4.66277217348621	4.2207018998462	6.38525873922916	5.95155988654536	4.12955922217332	1	5.85225045222418	4.36033209833454	5.35953553936797	4.22017003527515	5.26290177013919	7	5.72267323811289	7	2.28821931053016	2.22254492181888	8.89266110838456	-0.0331007547114035	4.3324984036834	-0.318493799611972	8.86944137881287	-2.62135706274534	8.76366913016102	12.9041208018459	9.91173215755424	6.84028816339171	8.86988888819108	-1.6260903889149	7.39834174947902	6.23447033078466	9.3803505430575	3.8286804538	5.82665315310853	3.20259662156218	6.74613099165359	2.78630740448536	2.51067345849522	6.99274055177913	1.85367632061303	94.75	0	2
15	5.61366078397128	1.59814316642828	6.13780765903244	6.86793232812078	1.10335658671218	2.30474935912065	5.55238893764602	5.32612969544733	6.33383583257134	3.90191659129672	4.6730488302742	1.20948485608434	6.29818484313383	5.06977018711423	4.893351555432	6.49072780555952	5.9774725578952	1	2.35523845681524	1.63460998088764	6.64897610556822	5.55657308136689	1.12049986721125	3.568090902747	1.57100421586538	6.27059465184753	5.33556874871888	3.44346669153457	-5.94143406291541	2.22656562135616	12.3052599130877	5.67851374356373	9.12091580781648	0.367035651650084	4.07282433669678	4.09570756929451	8.57299284477482	-3.00902715527922	2.09563245536577	6.93244066322054	6.90400555748587	3.22267072823086	4.66447298978225	-0.36257428017434	12.0346154743003	3.30411438609165	94.5	0	2
16	1.99889787016524	4.3446306635858	1.46710623881246	1	3.94825164788905	4.16630014598856	2.29478401097398	6.52857838905371	1.28473968864232	7	5.97739286900192	3.17128954680897	5.48079661227595	5.7039759919755	1.37094317306892	6.8233309437372	5.6902624761562	5.96285814036241	5.72380518042937	6.90138389696982	6.9963683048932	1.24427134291449	1	5.64253580884789	3.2558561260373	-3.0229852105957	8.10344155991305	-2.12119684413072	-1.23451623257189	-0.114141464256733	0.333522267863892	4.66432221436975	3.95460199818983	4.02182859565553	3.07934837072146	1.56378946973838	10.0756279683354	-5.18952967807219	8.85486954558387	2.8328352593855	1.87246488634655	-0.0012783114330033	5.62327406574412	-1.27683156697242	7.64073329677665	3.36492280341879	88.25	0	2
17	3.70978259774157	1.63802506499109	3.89024269251979	5.14168116359436	1	3.45541194271151	1.38126139820155	1	6.60526067105566	4.75538906069991	2.75704504954962	1.23427823114041	7	3.99788081163007	2.01562354301827	4.87110548117967	2.68284244768354	7	7	1.23449398995541	5.69401922116998	3.11769775227865	4.10709317285831	8.15977121998723	-0.209284297429747	2.90520023582574	-1.62568982996111	6.54262169187027	4.16325548955573	2.39648566666199	8.36523268265728	8.77587733038564	7.36640288122668	-1.31710449288036	1.62907113756186	-3.82583585333004	7.3109389730337	-4.14847894845371	7.34780314713336	-0.894208249497465	10.03740249716	0.610949317872122	-1.13718728607703	4.51157289390988	6.21984051226056	11.8446046588774	85	0	2
18	4.73691361483689	4.02757066067281	5.92286878344343	1	5.62680570722316	1	4.35110417050951	2.32154596067678	4.27185336970013	2.29879182484805	2.08502380458095	2.53674629002722	6.83323003577149	6.59956608327212	5.24658939526039	4.42724788447672	4.29591416715188	1	7	2.84042762756477	5.78926324536619	4.65852710844343	3.51847267543687	9.80557027501222	3.36270004463486	6.76788921428861	9.52016813748049	3.32961520655661	6.80726488052478	1.02482663235252	-0.678413179229626	2.40187829240462	-1.03607600143759	2.36274283767204	3.16874329522459	0.456589854319873	13.4671640771489	-5.3265995174977	-0.491618650443488	2.64579289770116	8.94680892939009	2.64857907544715	4.79107811277235	6.97587373629559	3.53962200851068	6.71594090669032	85.75	0	2
19	5.20566493753059	3.63743244925246	3.90311367824101	1.78089853365156	6.67689838197538	5.14119723692097	3.3873399445837	5.51767100533755	3.23960967305394	1.28211559314155	2.7519404298808	2.10722708741831	7	3.53738284489371	1.09321133289991	1.45945480126657	3.05609634038286	6.80319461844609	1.60857239069534	4.13042388696882	2.88161917890959	2.06631921124317	2.48977736129174	11.563598333076	2.2005616391192	6.38335321646144	11.9898185419875	4.35302548289473	4.31245709814647	2.33064290366435	11.2628208469401	-2.05715134893739	-0.700854360416308	3.61439472698448	0.377705686494001	3.67038407295259	1.2209433875656	6.86439679683472	0.710552219611901	1.35559635405621	6.45417740058516	-1.57896004855906	4.79621544380054	5.57593948445424	7.19012382138371	5.52708883385266	83.5	0	2
20	1.4539832782995	2.79046991730225	3.92135114262688	7	1.95382783147795	4.05604072325369	4.54455525358757	3.93733500773692	3.49574000980972	1.25759761403962	2.7273708609252	1	3.49954508089046	5.93952660052249	5.72495749689955	2.27733011096289	2.52174832551937	1.87225908275252	4.47390829962872	6.14480840600693	5.16360632962327	2.60879430781014	6.7765262729112	8.5205861609675	0.812066705500445	5.1708360725388	1.1078203061408	9.23418695682638	4.02635183001037	7.93177515405831	11.529904876987	9.06260253402799	7.47998648607915	1.55866953395689	1.8918976058154	-2.13534899751823	1.51891334426058	3.35622222060297	3.47225034184215	6.70531193113828	6.16757431466763	5.21835904672756	0.552573064278497	3.24431023670682	6.51679844545955	1.95905633806774	93.25	0	2
21	2.34252234849728	1.06269635046146	7	6.46663917376045	1.18576385116529	2.4356710704878	2.94738417540888	6.81080850578737	4.17804163680172	2.92053571198958	4.622613240747	1.28245771219291	3.89640906829352	5.45152634600795	3.57587375840664	4.11431062676392	2.28804664419247	1.33104176813495	1	6.62891421189631	2.58539647343551	5.40519517981207	3.58293322885564	6.09552567325379	0.487001146316939	-0.356192744865363	-0.949472013587245	1.37108778695968	7.36877565188718	-0.832737235932602	7.31778134781882	4.73096636851723	8.15444277295594	7.61610526231969	0.117593778087021	0.461211420778316	7.88272610352696	6.24768390353049	1.18146072270229	2.9046154087444	7.07875330152324	-0.19246377136806	11.6156977229844	4.37284020703121	7.96612264451358	-0.95526295292856	99	0	2
22	4.37240516503205	3.80650941641241	3.4215650178057	3.98647297814352	6.52048297349814	1.43892457744111	6.01958471103597	6.98108939136696	5.38121715763084	5.95683803381322	4.15906304929274	2.21209649014972	6.18924435572938	6.03469099611607	4.18180162606415	1.93958431600903	1.16719257320697	2.77644621995498	4.19493528894505	6.55594927865027	6.64145054428709	2.26699859315074	1	1.79916034521466	0.909090987046985	-3.05376627408544	5.67134638981614	1.13510002760103	6.27290769897053	4.93512769726099	0.874293822548066	9.47237077206981	3.97671067875878	-1.20616496142273	3.10998222770339	3.97213564439328	3.07404987235102	-4.38300976550754	0.787127848624862	9.04095453107113	2.44208556752285	2.56157359335935	7.82971354674927	1.4845070014194	4.74865475127387	-0.787973830557208	86.75	0	2
23	2.83865074864218	4.37895693307296	1.46654372526484	6.38103559792463	6.02503335905982	7	2.8422591488771	6.11514520396113	2.34945374640284	4.16984363678936	5.08522615875818	3.79810868226164	4.49864690559433	6.94913821318747	4.79663765194434	5.87243977506023	4.97360557751149	4.17949520404026	7	1.15723133250769	5.04296333887635	2.95124819461986	5.09449946904417	10.6913137977549	4.0407940498944	8.65989209275958	10.1572872203907	6.80474086708746	3.49621181894344	-1.26407210855627	9.6136260819391	6.80392027980989	-0.755482459743523	7.70669910911461	2.74001689296469	2.22998476044505	4.53368332756168	4.7256312123555	2.63507512371429	0.721047533877823	10.7119410654479	1.65193566570794	1.44039845967513	3.59931713566729	3.70798061649211	13.3983025371577	83.5	0	2
24	3.20854416877202	6.38038441080935	1.05910317116699	1.87142709526807	4.86793656490985	1.73106483616552	4.29041449273459	1	4.15144500915674	3.16207350099491	1.85201406751959	3.94699900204975	6.72765322978884	5.15422552132354	5.59684195328393	4.56104130404478	5.73641299004233	4.0294002096432	2.81896331063636	7	4.03941997587084	7	7	13.3975005052927	3.70568616041397	5.80243435553792	9.07634782502177	9.10802658217188	5.79327627450639	5.2415460797602	1.23432681981413	10.6173938264804	-0.346108041111661	9.67024220971799	1.72082827833984	6.29062495517694	4.69144057025922	-4.10423073228188	0.677406607559112	6.35061102987739	5.33061542872875	5.45617755858013	7.06718587176972	4.99721674111187	8.15253073295872	-1.19880142355456	88.25	0	2
25	2.73622801408908	3.85103238486751	2.57506246057373	2.11289399089787	5.23859989558594	3.45418634996064	2.30137965487466	5.68508731250945	7	3.4312222284328	1.37757797626754	2.00263967303264	2.86092118690215	6.17584863501861	5.25595668337916	2.86859061830469	1.50230613044344	4.93178414629226	5.37362632307059	3.24464149740353	5.22401367335122	3.63063605853713	4.50814701487625	12.6246502277746	3.38370876679747	4.18546247150354	10.0449045000194	9.25247842311011	7.10311420807057	2.25029634815971	10.3297488324793	2.04345905569126	2.46114762773719	8.29384940162112	1.50854715007397	2.10887951526914	3.04342135539452	6.48912601853567	1.72375260178591	0.99851828212214	7.24823475421791	2.70041165886578	7.70394978520367	2.49969390035138	3.9104046053168	8.25657317493202	99	0	2
26	1.98980539503483	1.7773570385979	7	6.89241640462821	3.48724324149838	7	6.84280918501894	3.89810107037465	7	6.2578942565185	1.63504973284708	1.24033752910361	7	5.81264478086446	4.07352034060108	1.89988906783345	2.57633945684531	3.23964066732572	1.09148444373252	3.46241878182435	5.32631434383005	4.35878103619655	1.60704402651712	7.82499137482593	0.918487631803307	1.48390047077908	-1.28004251640527	6.49170528305477	3.0217329402235	0.473062882350328	4.84861944517017	2.40762792910578	1.70488214706718	-0.817991195139401	-4.16339293715643	-1.69600685716671	5.18025292810297	-2.31220861260524	1.74748752373654	6.64958713951027	-1.89076689092441	4.72771667945044	7.63280970442713	0.155519023580242	12.0874777721459	4.2821360075217	93.75	0	2
27	3.49818545683425	5.30731507690607	5.28465050388048	1	4.01840466010684	1	6.20675065228429	5.3349452094342	4.05900609381064	5.88565194503426	1.95466941376469	3.71376974079916	5.71988754758264	3.52275554704538	2.28519789745621	2.36255180522601	2.73636737192449	5.49027311967126	3.32924888773392	2.34406598751574	6.22346639327454	2.48956727303199	1.83157880780991	3.48595950517772	0.238704417004746	1.37957673540931	5.96570453576391	0.900835198029546	1.76880495550601	-1.54885618919554	4.63990627581265	10.4443490465889	2.06639040505843	0.120601996793419	2.19871556583296	1.73771950865771	9.1269644889547	7.81326798586156	-1.90970345632582	4.0660794449459	14.4307684339798	5.96986412787057	6.19567082692413	7.61205018826929	0.788467133888891	3.12329406387993	89.5	0	2
28	2.64111768325736	2.11214916735369	2.6336427739807	7	1.05052821484823	4.84623442558036	2.90200347754348	4.39007467204887	5.06132448941398	2.02644407097456	3.39828953683627	3.65610059632906	3.53722627676164	7	3.65639283306403	7	3.797576575967	6.55843084983752	6.86212408843704	6.74923837485598	6.75673942858536	2.4739341237417	1.20850058512076	8.39050828083216	0.0761987257066236	4.35786659021166	-0.843311669519096	9.66921843170216	1.88045166882668	9.08888299726093	12.0872090205653	-0.463127253575335	7.83005825192827	1.09874896565695	3.64633573538311	5.26316856255803	2.5626470032762	8.87180856512079	3.82404525339003	7.21675753704552	8.33390691578114	1.39217964447469	3.2176339375551	7.7822928445515	6.72519983213706	1.59522116610824	90.25	0	2
29	2.02154575641109	4.81595604129216	1.07404085716989	1.95198114343774	3.41047443541222	1.47773328993523	5.19332951651539	4.22936998089689	4.39137764904634	5.27353656500662	5.29587856317424	3.01467659483683	5.43515419467737	6.74910788384333	3.62098782875485	3.23355795716914	2.63948593926892	2.05653763720783	4.02079950352278	4.53273547742816	5.60713632333225	3.04541916220733	3.45517944056463	13.529808309309	6.60861052407213	2.06299625581231	9.273845869127	6.7115317359411	-2.34428090023707	3.61207086763794	7.83067614120694	8.73346868811615	5.6510049078022	4.8174016815541	1.3004061763616	0.614381093964287	10.8305945799999	7.25845173293121	-0.238781322306695	1.25026251104476	5.62818490601662	5.56974035829374	9.8130494921202	5.35462154616802	9.83046982169938	0.839528856050011	83	0	2
30	4.17959440785368	5.02301340019677	3.46983320086462	2.18466851229325	1.83723488184149	1.67536257910407	7	1.67187231956211	2.59281019410474	3.90085597825882	5.23812599230268	4.85469931200356	3.3363488815889	6.74745435739072	5.32069951800369	4.09378253073621	3.83747490404116	3.24334503678442	4.5529893792417	3.44094858436126	6.13013062524068	1.09510840330188	4.15580247340925	4.85064546166791	3.1531635911108	9.27214682246134	3.78267740868576	4.29042178268016	1.07315144567821	1.88573682943285	9.49238436767069	10.0985045755276	4.35705926628792	3.46429849572373	3.5337298335005	-0.377494333125402	3.30269969810388	-0.117894580891785	4.03953221846226	10.443758108447	12.7332316049449	1.40120816247557	5.30771883361126	6.62091632917367	5.87617527895402	6.35271083449492	103.75	0	2
31	3.01697199696118	1	6.83990322131897	5.37886177060961	4.93688697656415	3.99336843717189	4.0300973878187	3.24462727928266	4.53517947430316	1.17949176384933	6.60940464927664	6.00032304446655	2.56252765181718	6.59081147495545	4.2053437319572	4.30222831622857	2.77098415846095	1	2.23651179635847	4.10562587124172	3.21006407916735	6.07493690335197	3.52552124257071	5.77656099221535	1.04636265964766	-5.42804020836561	-2.46314806968399	4.63528904176502	6.42191359181655	5.10573827821068	0.5983292604916	4.04712400629289	0.0156945057816038	4.43424239872098	3.81526202923311	1.2001351401996	0.1163000562192	0.533457907236655	3.89209161760165	4.67240882200414	4.19304274040757	4.87984519498292	3.17692255418689	8.60250145686236	4.98825916033623	5.02950490434924	103.5	0	2
32	2.95068717006361	5.34031726448526	5.18927552287318	1	3.34233648727046	1.54428855584254	4.30697272080447	4.77779606435885	2.40806634910807	6.34712355070811	2.39523173832512	2.17844811950811	5.17424409711366	6.1285094937038	1.37260981798388	2.90723973068889	6.1832570048793	5.84650012584711	4.83800436744268	5.87208612423234	6.34019881206243	6.70160310222282	2.7783526213601	4.18138344115074	0.837829975061292	0.321145212465877	5.74626682896504	0.20470632122553	-3.66894524436472	-1.58037319723279	5.40546631738552	4.19525236885861	2.37652715186248	1.05298529709624	1.22222237053099	1.5946461076252	5.76789598136589	8.35420104375563	-0.178895246204326	3.89374900016126	14.5591576409711	4.75857141232539	1.39378023496671	9.45227014525694	13.0225537692944	-3.48121438600727	83.25	0	2
33	6.83309654659612	4.72460483235151	4.40814764582344	1.42984179846376	1.08001508074419	1.62270205359329	4.56131942919923	5.14093328258971	6.01031933517104	6.14221228190169	6.08322647194268	1.05621505759362	5.32640920994159	6.60800033369443	2.27557124209422	4.34435739895023	2.39905663933372	1.70121122876811	2.15091976397211	1.07741437150061	6.26300385913107	4.91485575958736	6.73095220179388	2.11633168985462	1.13211758700444	9.19432525319493	3.88337728140889	3.98659978984371	5.78334667454314	2.12301584810721	7.46593774568906	4.49097228411832	6.44497670042151	1.27804108053633	-4.55562631468988	4.15840506521526	8.53848068301751	0.0180028043064643	4.44027971978301	5.2684519710893	-3.12023848625198	3.00987497583893	0.911282362777845	1.87089801756103	12.4666164827816	4.29186124070783	86	0	2
34	1.01393547594368	2.68502877348626	3.63693979427287	7	2.52287052905209	3.34965052330699	3.81355944667428	4.47888157567138	4.93576664888805	3.05632437965562	1	7	7	6.8264102683869	1	3.6052524533339	1.11284615393874	6.51346527394215	4.5250663655453	1.12143479075889	7	1.8501893576376	1	9.00525674799582	0.586777227835322	2.4906164190447	2.16409886241689	9.03582985247872	5.70297160499721	1.05481539904584	12.7193431375938	4.19671486268655	9.35014014917662	8.49818240586819	3.63605412604916	2.30147188790521	6.75627973880324	-5.51406654985557	6.68032531363288	7.21761657344748	7.00449089514399	4.49629446009743	2.12119391766611	0.139160982121398	1.01729740860988	3.26822153002089	91.75	0	2
35	3.70862602513792	1.30788200340967	5.10368300887784	6.78718107925096	4.58423942280266	3.42008562879095	5.5523427552523	3.36102868496826	1	5.30660106235655	4.24396223470149	7	2.6167498917336	6.6216476604406	5.2572957063993	1.63633851795963	1.84979508320877	4.71541312713632	3.88026283203569	6.78276755763397	4.43359941417271	3.14703968969727	3.99765469905219	10.0033977837494	0.0288874503463026	0.445987848234842	0.941344126988178	5.73399735068278	7.37316804267707	1.37882206872958	12.2731237842732	3.71231831299003	8.69447871789946	6.7789515556915	3.93134203952171	-2.94180863295997	5.3768703838287	0.210006309770307	8.34324173420263	4.06364240036353	6.36451188105423	1.50010021081726	6.63611113259468	8.38763841353147	0.361079132854111	2.43652285033575	90.5	0	2
36	5.17687510148186	5.30018971378227	4.46344779971229	1.93817792919781	1.39379775401171	1.80635095441279	1	5.90217345917566	2.34969815291334	6.44672651545075	4.74145402912362	1.37494633908748	1	5.67284457318988	3.62527074081925	6.54369962095013	7	2.0533664285794	2.92996754069261	5.52800744323295	5.77096424694864	3.79333074649774	5.08720482646216	3.26315134141695	4.11386748156557	8.67272160945814	1.83202033156476	5.96893554857368	4.03787828632703	5.35525636826868	13.0676533734446	13.1435695742637	2.7049559679141	4.96438973996486	4.46283812197535	3.82875815125163	13.1840199430959	4.02828332429767	0.996633989618379	2.45895365483665	8.57611229149582	-1.88738978787957	5.12443429401514	6.24071603537986	9.42950518911708	4.18146840174996	90.25	0	2
37	5.4009555978217	3.56482523465372	5.9968757084353	1.88249820239679	6.97551856083293	4.09577992731223	1	3.30062335688277	1.79835490450655	4.10369785235553	3.21697600078899	1	2.22861588379589	7	2.00021599988665	3.76008699659844	6.93243251656576	2.15669163685625	6.04191419416035	5.16089137782287	5.95289459920487	5.69246588606226	2.71887003092167	11.1430772955647	2.18397433133748	8.16449566341154	11.0326254734562	3.86216448107236	7.54196714857156	-0.229159930319055	-0.989065726645028	5.78610972836387	3.57598596987881	6.36194948491085	5.96506851567195	-4.72919226381407	3.35182826154548	2.51247885735834	-2.72834893998398	2.01568745459598	6.86485826115544	2.82656838642402	6.67804351606684	5.37554876535878	9.69912008446586	4.68802541510279	79	0	2
38	4.35001149108431	1.32022074593455	2.08842372575734	3.98351934810458	2.56161270552959	2.56004150227516	1.62525394808891	6.85394006495105	6.39560345501183	4.86988337633653	3.04037934871948	4.29889755985008	1.64713226337031	4.87361249867437	1.97424115901844	6.33063717444561	4.46453913479113	1.73438093142335	2.746412672486	6.32881860971197	6.67145756546528	6.20249332717829	2.9216042127549	1.21104862429147	-2.45757263469883	0.649739640891542	-4.75871368047897	5.06131331209227	1.67811135565809	2.11059108153027	11.5718337570845	11.7438464130622	0.273061906079838	0.578280621694853	1.73508442272649	3.85065204701771	2.33746142101081	-0.301809365231316	1.81730447758782	6.16856173211125	-2.27825478487771	0.76837275172765	11.0118671487624	0.597159013433576	7.82323988102675	4.03104347041162	64.75	0	2
39	4.98810137954959	1.94343141213814	5.98083002135019	5.49774591511096	2.1637758504271	1.0844980403055	3.49318843570845	2.49886148783991	5.83508439036293	6.08424449056161	2.71110538831897	5.15758395291066	2.34799279311423	2.89106752693284	6.58133129974133	5.52936613453836	4.36148962237203	1.37613882409089	1.21381530691699	2.9370756329332	6.14475497053911	2.62703873612875	3.83309117105625	3.10396354272971	1.06542931017888	6.15647045983491	6.52413513312236	3.08174661113368	6.30035213186521	3.70903561393635	5.61351276416754	5.13529306206113	6.92216732000854	5.28086924609631	2.27294417622814	-4.11033505306348	2.57595904510813	0.424732595643082	9.6897958640834	-3.11217055231836	5.60881716633532	1.23819394084533	11.1438951530632	5.35338802644081	12.5486789412689	-1.4093546064957	85.5	0	2
40	5.40446796718881	1.18507725061247	6.15876558458284	2.44699669800349	1.94011325574943	4.53337255531566	2.73982177693281	5.51759088773708	4.68954768890591	4.90035872789643	1.3170218711068	1.16555448622268	3.65194410058588	3.66945989229455	2.92534757860547	3.72138279098889	1.36998380298718	1.96765264369895	4.11774609396072	2.48528411876213	6.27283426133814	3.7244791643908	4.8712367332181	4.00715872214075	0.529633427034834	3.72468802987659	4.19972047088076	5.79555447873406	1.0394694198043	0.877693569160235	5.25163672721181	3.06472841379639	4.58917453189033	3.46444478373273	4.26599687127172	3.15506660929223	2.44619015231084	-3.60787877339855	-2.12709550664673	5.38542388179995	9.42003463024493	4.56289006020716	2.56304976940298	4.3602654346375	3.94004412367769	4.99398635147029	85.25	0	2
41	4.06926237321467	1.93066470037394	5.53635328505228	7	2.10741026246062	4.83817643360742	3.48668930202831	5.929480552102	5.45683702055451	7	3.69581174638875	2.31979407487415	2.52520836400025	5.08079680194957	5.39053786446457	3.13291922536611	5.89423032532533	2.26209852180134	7	1.44600922851678	6.83827597779869	1	2.03124727814941	3.48085673318388	2.05309519110802	5.78256457465508	6.59509660062229	3.46763022053143	2.56587836761656	2.49387120975046	5.16088228978064	5.9851870654794	9.84443679056989	1.00699824973044	-1.83488981683661	-0.615379102972692	6.60740981030779	-3.87188052825378	8.84184044598003	5.87062848595684	5.58542746326281	2.14909275589295	3.48637055505331	4.65528273792448	14.9008781039768	4.27436360644974	84	0	2
42	1.66543680171661	5.79491659827183	2.26420698968083	1	5.57788934309684	4.5447152013897	4.8549298703454	4.32762942959173	3.26031999676574	1	5.89899859543899	5.51293222895474	3.67791857569188	4.93585507375067	2.60607084486382	3.47730195396208	1.8258361362397	1.03541076786719	4.74087011115676	6.03206691079356	4.86368868381424	1	5.59082815136736	9.48148965800343	3.56324141344763	6.17473897429105	11.7847233431125	5.69553917066689	-3.72542433466047	-1.56614033191569	8.58450591553165	3.19822502674531	2.4518032546568	4.52354300953544	5.13947589506468	-3.99840225624953	3.61228427655785	2.03761647465162	6.12453395792821	2.00729109435565	2.22988695436851	2.57425302632479	2.43873101690537	3.92431774759042	7.11667637506451	3.73818503417116	87.75	0	2
43	4.02236540359921	1	4.55550902734874	4.65832694096261	3.71980642520572	4.73888233055832	6.74892311840735	2.28625171131349	4.31878611172669	5.94206314740213	6.14073068217581	7	3.95353898459829	4.09693682012731	2.58013685992103	4.62273324069748	4.76788032230559	1.00161370502672	1.98236125395717	7	4.94867180794246	1.8940036782662	2.46436319843457	5.74574596072476	-0.691990564888354	-2.9282539087677	-2.60187782447984	3.66529072292333	6.58430794662326	5.03528570800965	6.62448060671751	7.51196055452856	7.02505199522345	4.37158789260442	0.926260743241384	3.45460120503366	5.50501451977004	-6.11418613699179	4.732127176274	-2.32620865113634	12.388144361591	3.66728285333497	5.11728365676455	4.79450159462399	1.71891239690011	2.257180502078	86.5	0	2
44	3.93212234472226	7	3.48468971385578	3.2410924092794	7	2.57216591767479	6.54382360390136	3.42281727561749	3.93179345293284	4.60141201988127	1.56873794156425	1.07564838243591	3.22503307458996	7	3.13601577110221	4.95251362808596	6.47047094954889	4.9667968229205	4.18300609660366	3.06421002791889	7	6.68002240576077	7	1.38303469438579	1.41374736372968	-5.27773201966794	5.44735565843432	-0.483411115667011	2.64770610301468	-0.601907989308395	11.6245412850753	4.98621761758853	8.64518935168488	4.27769192382609	1.83978742473867	-7.90977703075565	2.8754627652416	3.70062134470881	-0.15977780676041	5.60289600910848	5.9578627236329	2.00961533423858	7.90489914728411	6.25287288910446	1.57233309812866	-1.69546316801586	78.25	0	2
45	4.21350514212897	3.01033413461572	1.09770546665629	1.43134876285976	2.62641668522653	1	1	5.77361209986222	3.29841805792781	1.4246681403551	5.25716182098242	7	2.20427811572125	6.3358352923873	1.94021539779373	5.73313036578358	3.24814283418184	1.76412707049195	2.83068818299136	5.34691247778796	1.1016810470766	1.25380525721956	3.78828941690142	2.96201205751214	3.37052831378316	-3.0988153558914	5.43102115894652	1.35080667553077	6.08365265903372	2.73803561505059	1.16875510990447	0.129984527702481	6.88303499307423	5.47687062931092	-2.26835360460669	2.45980870646811	1.30716238178819	-2.32792829133829	2.51939304049526	3.84041801966088	8.82201819241113	2.79582504299132	2.40010105394178	6.47727771090805	11.4156582356478	4.61413220961744	87	0	2
46	5.34129125354169	1.9308994227228	5.60553061733844	5.87119704801545	3.68305673414249	4.52897730177414	1.0699116826736	3.18494931088167	3.4303480349487	2.19341895022179	5.98602732281669	1	3.96247422945657	7	4.80419743576999	2.13931652106556	2.37188674179997	3.69544960099287	2.75108301804361	4.63179237122665	5.63382373281749	6.76881223120125	2.36087298717297	8.21702873166783	-3.5718264667979	-2.14546224873395	-0.206431754129019	5.32596389888552	-2.31062407942348	-1.91603101707413	8.42941447835625	5.60468342667569	1.46979131639249	3.42761276068317	3.08552346898772	2.66257639471501	5.15028547138995	-4.41301339021857	1.73868927994317	4.73041568489796	15.0867597483423	2.04416559499193	4.94838775754237	9.92631187239041	7.96300154613018	5.35995537104572	75.75	0	2
47	3.44171293434889	6.46259489240878	2.4374702115593	2.21484081924594	4.0690832617472	1	4.402619141421	1.29397656657213	1	3.92289008771039	3.58350914829389	4.82235430015364	7	2.63258587712409	4.0730222343012	6.04681179566612	2.89092883592008	3.68798862463475	6.99624788569064	4.10723142875377	3.79700808514226	6.70052690830992	1	12.8674960643731	3.31727547824044	5.45718368532222	9.94297609003798	9.72018723405338	6.54837587558271	-3.88175635902375	0.964763506388129	2.62381103346789	0.273900312221339	8.84854800883951	2.04214196422131	6.21955228222644	5.77765978530049	-4.7099265899699	5.54885521698716	-1.06499739748122	6.34374164832648	1.82640158828781	11.3635883009807	0.28156844810698	2.48436014890101	1.20297677885165	77.5	0	2
48	3.16143750606515	3.70168860473373	5.77556651372478	3.67200936052341	3.9348930128017	2.98761174307404	2.95943070705069	2.79246507390414	7	2.79673055275066	2.17397433301818	3.30166691958235	1.74705577049002	6.81477377816867	3.73498336714275	3.6059845662381	5.53679505868029	6.18697588640343	1.85568161076469	2.38806924285069	4.03084810369401	4.7029248283	2.23699818929235	3.83895732163056	3.88793844462101	5.74861915698287	10.3208395313318	3.61490080288511	4.07522152063403	7.66523174435214	3.88421360776568	2.96497066916204	2.37875109955873	3.18568935046955	3.10221972828001	-4.36134401422104	6.81732057198711	-1.83046144086489	-0.686764454353574	-6.72513181446306	4.65954277144061	-2.94479093193926	5.86795967241529	3.30004467701602	8.34866197481717	4.10265164896464	77.25	0	2
49	3.47187887967615	2.33631250898052	1.06150672171591	1.93066409362786	3.16693770133409	1.17120629779531	1.51632029179571	5.10034081307141	3.10481436486344	5.8805494448124	5.59767168295495	7	6.01616783502697	6.3886227554197	1.67857125070053	5.42623655869755	2.32749805284	2.07282545062898	2.99279697465718	1.44184796122853	4.11366142448059	2.39805796940125	7	3.11152072176952	2.4450059603353	-2.59413291555704	6.89689765736121	2.17158697350037	5.66116511694314	3.48199534731686	3.35834256495557	1.2008033334012	7.5299879845677	1.51776072357355	-3.13906118805922	3.9129454484171	1.29727396359191	-4.0550141950409	9.27949456897969	3.53354506572942	9.96604481585691	6.27227021039053	3.14426667649431	4.47377425595764	11.4987302555225	4.18052734881855	97	0	2
50	3.87169490847961	1.71930973815256	1.89562488691262	1.96402351959368	3.39845068914721	4.02225297700055	3.12130972171544	4.78361009807533	3.49347820865908	5.22216169189816	5.02164023877006	6.46497032152952	1.6136858379758	5.85512083809769	1.38199826151556	4.55773225801142	1.17074812298496	1.33242672381613	2.5592993645731	5.31077095506861	4.42530624020163	2.30272037464799	7	2.60954116613799	2.9429676463543	-2.92726289463818	6.40265928416669	1.01118401617634	5.42603287730064	1.79277271965458	3.51157026423498	3.0938447453807	7.84849945609071	5.11049722844337	-3.21341201386387	2.23293737643291	1.5245841453189	-1.44158496036682	2.23549767633499	4.1737872578361	-0.464851738455451	7.29919189744271	3.32307990031297	3.90640822098488	11.0478804488827	4.62987816224778	82.75	0	2
51	5.03058275954824	6.1449765542052	4.05065188698421	2.06255531869074	1.29854347264629	1.67904453034594	7	6.13684788990346	3.23873253429354	5.46697455690554	2.51414450002607	2.26317647280528	4.48040164401149	5.30815140525479	5.62355720676504	7	3.55008631850848	1	5.5847404219247	4.41496573553044	6.48882699288017	5.14035243756501	6.1619460158365	5.06949286604063	3.27978906883642	9.95021853681943	4.11170583670086	4.3361389853568	1.86294745520104	2.61482683139827	-0.560926846973221	3.71844443363953	4.91278356187327	3.65983172143246	4.42146072587915	2.18752365025896	1.84985666711404	0.643221963636471	3.88413421814646	10.4225431485937	8.88461912498426	-0.46456714240916	3.18913264103184	6.68683301953821	2.16275684479692	5.72043253156354	94.5	0	2
52	4.81514478390779	4.55244692071515	5.00818671505858	1	6.27905773096901	4.33554788745864	1	2.73163334776738	3.23173978031521	4.26172849878443	1.88331148744294	1.49073206241107	2.88374136551389	7	4.65377097422089	4.38352994789601	6.92054441392818	1	7	4.09891334692252	4.69201425150486	4.00280572431559	5.35294521177739	11.510349621263	2.5254053453503	7.62756046368517	10.1790921951989	4.73529323311898	7.52166057332422	7.86470004602441	5.29879245538924	4.47827051667234	4.02833179989877	7.13719102690689	4.88858807171831	-5.24061372369882	2.15739286979391	2.52053164927565	-2.69217267754008	2.59814224207784	5.17820199823634	5.06062004881554	3.93212912992875	7.86962753973319	10.6300593366427	-1.93250787667606	92.25	0	2
53	1	5.63025945744804	1.09821070616637	1	3.66416472642184	2.43401483186505	2.01035836696508	2.62230382360412	2.05021479606851	2.11972628717707	4.39652626704229	4.55112701844922	4.42906896152107	5.75075121184807	1.11020887645492	3.34132118418271	3.71606035696826	2.89740303798416	3.56053149851421	3.55639727842066	5.67358534829066	6.25620818238925	2.34239197154953	13.0534005750511	4.83713117682465	5.10347995468979	8.82256299623534	10.0073951791895	3.47847097779422	2.79839083131072	1.20654521517737	3.86012565010744	-0.162729497957472	-1.51357903563763	-0.00852976143593318	0.286895507504751	2.80102148666355	6.60414264994788	2.88288045728498	3.08688778428248	6.98232803134492	0.26403343553737	4.17694301260918	6.69226258816117	6.16431097835033	0.130590538160914	82	0	2
54	2.6116918146521	3.284118838611	3.09002551730594	3.8572989934155	2.19878894594641	4.43633486705413	3.08478475354381	4.08239481636856	5.94989738883114	2.08621186569512	7	4.04506697183178	1.35005705147919	6.2751508632046	2.26665700734991	3.16390113201595	3.45996192293916	1	2.10546393694422	1.85882742939963	2.30744886149248	7	2.01482651008156	8.1385366934948	0.865612330310824	4.48886354175943	-1.00110498327194	6.58167357856535	6.63553281312379	5.50492880960333	9.42182516604145	5.81470528401371	0.0395793377620728	5.80872588161719	2.89795387653048	2.10167154209322	8.04175532231698	5.67400114391636	1.33265811547816	0.955931946744261	2.56822809220612	0.246581601320573	10.899557084594	7.90516450658464	-1.98973974369658	-0.013295310776415	83.75	0	2
55	3.88524243611213	1.168106397822	5.09094468995479	5.18432912180008	3.59517525685169	4.7935815821513	6.46268814077727	2.05023394470732	3.28085936932168	6.4167409833522	5.47280718240557	6.23742658762018	4.23475634913259	4.39662359756655	2.52958075974703	4.32485608021952	4.00138328493229	1	2.60895812394162	5.50272293728354	3.92145645735479	4.15227510505834	2.48856447015934	5.93567131306174	0.0329544621615455	-2.30683377166621	-1.20813670431185	4.52949670389538	2.62211572012715	4.95461823162266	9.06666046720975	7.90339674039876	7.21359203246974	4.47665533656245	1.82367891009586	1.72564380684395	4.10075285446042	-4.75285159982256	5.32055719752495	3.84749640528302	12.8477327986454	3.95449597693405	7.02292016806568	5.02973337958818	2.94346608956685	2.9593211044732	72.5	0	2
56	5.11390625883824	5.63177813883127	3.64442125451911	3.80718818562425	5.22512844663346	2.29004122351045	6.58685033444159	5.36099714674582	3.7083932563214	2.0383326939521	4.26713663088336	5.32130897102813	2.43913022868657	6.7486810270287	7	1	6.57989210397418	2.16364749297578	1.56678769941046	7	6.67306752463801	2.4777725610326	4.36863139261165	0.757838763085113	1.74997250371592	-3.31392646635104	4.86630573063576	-0.537082715488432	5.52998415702498	4.70115671488986	4.26720339252789	2.53089910873738	2.31277483826779	-1.65162084382625	4.07829071995798	1.17376030238245	3.18955256400007	3.36043102400145	-1.06974357765667	8.31143717404995	7.25969660397324	2.77150923629365	9.34096661324653	6.58524765551176	5.78142891735895	6.67557175637994	77.25	0	2
57	4.14256264316953	1.04697679061078	4.83551722245656	6.85656647265306	3.96362753962193	4.43849547440308	5.13872347854583	5.95148049145364	1.01270543433643	5.28711707968264	3.65132453162184	7	3.03991486818238	6.75478608169137	4.55305928757196	1.67745870017715	3.06045317645671	3.80762453031503	3.21978375663565	4.5967791717797	5.61285835132765	3.43257083707027	4.19829402446816	9.47319973991047	0.609535302693798	0.381966931076936	1.46516516243514	6.24485010874872	7.18333518104214	1.22080283808331	6.84135864202314	3.57438432914653	5.66525105989244	1.38247875294216	1.66621826967858	4.62528841568954	4.45396871643996	6.5015708825549	-0.99483511662743	7.02719863008394	2.4813663602276	3.54801576642551	6.56366651888996	6.49711075289555	1.4502833790565	0.737202789009691	65	0	2
58	2.13356891695935	5.20091705549593	1.07576662982922	1.21282989283273	3.88055960117681	1	2.03369008814122	4.72493198516066	5.99068224056317	3.73184496157445	5.79264146741576	3.89438883674777	2.02627800044418	3.31641230433238	3.62462159342977	3.51272225825466	2.24317350142376	5.49400230068313	5.40697572563516	4.95942282545697	1	3.13062367207739	2.68378641602077	13.0617908581522	5.98976021157352	1.71985518398807	10.3159103033603	7.92840781487102	5.84012763133179	2.97890828962789	6.88566342972706	10.287069057827	10.1072485933747	3.29450160575397	4.52477225510099	3.37073340435312	7.86458129404117	1.50149260856038	7.12648196675193	1.20498274286726	13.3313494781593	2.02679428267529	8.2934763342331	5.42578005230447	1.68228197479435	0.363005067497068	77.75	0	2
59	3.41031510616672	3.81715281909619	2.30286468526834	1.91180658498768	5.23904235435338	3.86107589818844	2.64395747790953	2.22305877925076	4.12901208025787	1.50057957777796	1.82534294529104	3.36976921197615	5.38210976009745	2.6963380814266	4.78739553894717	5.64350167680482	2.16513598783549	3.85137984237885	3.51589028167735	4.34245455623065	4.66954022638889	2.1777638539018	1.78935211612535	13.6122547388252	3.39362367433701	6.00831036985326	11.2702680447667	7.83243913883844	-1.81187857484125	2.41744168693282	6.81212274754786	4.46568678523862	3.99710032480139	5.06327983884863	4.15350852503491	5.33482412271608	9.76494541521672	-0.540284452984804	6.46342465811892	5.27369879976794	-0.715458363153887	-3.42184132774746	10.5227621960422	1.04359067692151	8.82147374945395	1.80402324076395	79.5	0	2
60	1.95586545974581	2.69304274175945	1	6.41939854267277	1.59215411709801	1.70334240025097	3.66843382898015	1.93465180358534	3.0936227825536	7	2.68493120131737	1.89827915370193	1	6.90429827126397	4.36082669602925	4.72736250005658	6.69024415811313	3.18729072985486	1	4.56209787998673	7	2.58732850100844	4.4105930257132	7.51060175065686	2.34939072769615	4.31113953018716	-2.79395772378042	5.99534721662207	5.94902522519862	2.51031507810412	-4.27229042334417	8.32052137993535	7.84766715675157	2.22032423081261	2.57132848188899	2.71958915268121	4.80675767102172	1.02662215473005	2.3884966148275	3.02111626182947	5.68192455679339	2.50927328135117	5.4730171396938	4.37239652911595	11.6865241666248	14.3670515175617	76.25	0	2
61	3.70984142318234	5.0721907846715	1.33739831687728	1.86266099888407	5.59117687589724	3.92292090950204	3.03959640922557	1.28182787548473	1	1.86525805284279	3.75181232879067	5.66356608767049	3.06598591920498	6.76155285391317	2.44978274860069	1.58304688357539	4.1713727182311	2.36627183539421	2.18708758959149	5.44084364086455	3.68271460517815	1.02415897922407	3.92161379264344	12.7080243209239	4.02508946974501	5.02492580205598	11.6236177151612	9.34894459033114	7.93378782044484	3.72457166065264	7.88243297493659	0.367584914533754	7.25589494353887	3.22398987016462	0.529475055779789	-0.390957335960765	2.28842470846588	-6.38932031743034	7.06950428706491	4.2528347833163	6.02532104890023	3.21886392765084	4.37100932610043	10.9918320787936	3.46443752375369	3.70188383764336	72	0	2
62	1.85600400390055	4.13371644860272	2.59598564669449	4.60508242066494	3.05334100611606	7	2.0907517197419	1	6.12809267493059	2.9249982462288	6.62821351273721	2.86108063887489	1	6.05502446986363	2.9608704692917	7	2.72749850157629	1.65855342250286	6.00713631167639	1.36216806305809	5.31747513766984	1.37961563315882	3.49075355057069	7.42596358418452	1.8107272147371	5.27993745129194	-0.644594827931662	6.90976373288556	6.86268114301395	4.07632519459675	5.00067972216416	12.0400201501147	5.48283627292129	5.54710685277867	2.69453724521492	2.5384072873408	7.87878331394582	-5.28075544540026	1.18353909946415	0.731759751948289	9.29473465415832	-1.0707703181538	3.53510134450422	8.09273200573286	-1.98870414833379	-0.575033322183787	90.75	0	2
63	3.72867906403383	1	2.23741229476128	3.34183151168792	2.20181652657613	3.50325319143441	1	7	5.31855371814595	5.46285942828583	1.51778905830323	2.57247639079744	1.15822567871549	6.00128869374873	4.33363198664193	2.26866963485223	2.13483631917764	2.46016382278335	3.31767602472777	4.62274494113488	6.66409811362655	5.74004268719713	2.40770190838278	0.748779391103301	-3.28351948496786	0.365247441956395	-3.88100106286518	4.87868761903957	7.03481866428201	2.42245751917455	9.09430699805496	12.5701874248319	1.14950989856702	0.527011916088418	0.828288228692371	3.39591357959324	2.21436004167826	-0.0604685702246323	-7.74837397805617	8.12335496117842	8.74380282648125	1.59290930097537	5.87677302394346	4.96661882483214	7.88922244712419	3.94687518315927	65.5	0	2
64	5.66554318157863	1.01273390795056	5.96435592771433	1.31491489256853	4.38259685689826	3.56947989516822	2.59761220373848	4.30200475263849	1.53999066108314	3.43919624703496	4.91533093023116	6.23887707840899	2.1960684757488	6.21570390147113	3.96852754707237	2.38153857820776	1.63412917481308	5.20184242882173	2.74267372466086	3.77907688350548	1.22056405535554	2.03465047843722	5.7289342932915	4.53893800666069	1.24816669160976	4.49612030532637	4.12680041517813	5.36212082075894	0.25798704265719	-2.42884859909925	2.25952482808374	5.9083969259878	2.85831780990736	4.46798013483486	-1.26191906040062	2.51695508639368	3.64634643885856	5.85205899715599	4.96872030627373	-0.796774001754665	-0.883482953498177	8.63811257695974	3.74612721791594	9.58727471783294	10.5906508932337	-1.10755168545586	75.25	0	2
65	5.72644645446966	2.11530775233833	5.23958192248905	1.67888504087939	2.81364872210762	3.31680206963733	1.32351776377399	6.1255009228083	4.62187449363047	6.21410832993895	6.37144288348973	2.24520450034071	1.04225868742581	4.57331141488048	7	1.46771810928591	2.2043965802568	1.44786803364316	4.55472359609589	3.61700677282195	4.98414020802026	3.26538210420003	5.96133553483112	5.94147061748159	0.984427256374515	3.97948626570139	4.06893670098098	5.60778260012626	-2.98863578514744	1.78275915787663	7.26787035392666	3.97708958716677	5.19617899907865	-3.36931900208261	-0.834172387961678	4.90751897778246	2.37381150029595	7.31009890350749	4.57446334800837	3.24701741284436	8.23075711737762	3.05894521301573	0.993507512008376	8.47301522057509	9.75185192969109	3.93634987487574	94	0	2
66	2.44836715829329	3.61476595030846	3.57420745196226	6.6632233343977	2.39514931184682	1	2.40911869801478	1.7035721870673	4.25480004336735	2.50433467318849	4.4266001646156	2.72752347806453	2.40414016006404	6.38509433031319	1	1.60641880923774	2.07308228800556	6.46522454184001	4.88980079069033	6.95424610895668	6.99206188011224	2.91986557610165	3.64058558785752	9.17579693639256	-0.145882444865454	2.82555793652936	0.35518646087131	8.45412500178023	5.65403374349787	0.915195429136719	9.70199341754503	3.88662784209538	8.70364591063988	3.41437451014501	1.87882463795586	7.29836916855827	6.79085565385185	9.27042122560134	8.83544869299399	-0.109163723615005	7.18433029937674	4.55044842735764	3.08737194596054	1.97500231315199	6.62906972281208	3.52961962757208	78.75	0	2
67	3.52917376109782	4.15536615095931	3.91674999894332	2.81908201403778	3.13592631841232	5.65371648369839	3.66068965826224	5.12297297913798	6.28107159782434	6.32152040204885	2.61292132054094	2.91773246865203	1.60973926698757	2.65209071222821	1.76534440866857	5.03400668824837	6.23136880659655	3.25741155689326	2.81908638366619	6.87402199019559	7	4.17578009424093	1	2.82335267811907	2.83722022219856	10.2532067412903	4.96395504139252	1.55678935122582	2.16315507067713	-0.219527597020617	3.03892845709918	7.81739367605967	5.14079405797611	-1.76370028054253	1.22128761514489	3.6409871006655	7.67469792093752	0.213760212966463	-5.41107505706067	2.95629606681012	6.71856177284491	4.50457371454862	8.96142910275226	4.18127602762782	6.61995935371447	0.282542283521341	63.5	0	2
68	3.72142626278559	3.22427284064097	5.28358239035541	5.013805223382	3.66113222345561	4.7966347239481	5.35717663029409	3.02610558071977	6.98591303149217	4.36183788136927	2.3669989755444	4.68048469899304	1.09948853783397	4.83137628977911	4.702091464571	6.31144935737429	5.77233693318614	6.98250572876789	1.0460979189377	3.13149694599653	5.02761283642767	4.59675950746701	1.92385204334544	3.74028896900531	3.55154391699264	6.20956308085637	9.79953882266046	3.24617919588626	3.8763033954209	7.83635238428843	4.27295948365818	2.27686606887312	1.76077324744775	3.39521809467197	3.47896313426119	0.42261268961429	9.33730530691129	-0.684920684173358	7.23519725307011	-7.92710077607966	5.08410020396035	-3.7950390300617	5.20606605070029	0.190283172880031	7.56937350061519	8.31148280049148	65.25	0	2
69	1	4.77060201433423	2.36128394829165	1.83236430322379	4.62004364956989	3.34983894746588	1.56006338691514	2.36667910466964	3.6472459932185	2.61808181092846	1.35534002036427	3.0627727864152	5.23368938633014	1	1.58028715762681	5.92772029216421	1.78296016241274	4.1500814039006	4.69864447313766	1	7	4.49846605131583	1.01206948486666	13.1117558885369	6.24731826524105	2.88643575845793	11.2079792262876	7.24659210031209	0.927312458993785	2.20609908215664	9.42430339850275	6.90827110894879	3.18619282316329	9.37178306758712	0.410889824161045	-1.70376412247703	10.7133146989528	-5.86515170501901	0.233511628724286	7.38527854970603	6.24628973569096	3.20834444892652	1.230580043232	8.0782665454122	7.75323442958777	7.7754785623613	85	0	2
70	4.07632942633803	2.93631928987302	6.5356032008285	5.43938820704144	4.58534908673745	3.14380358419088	6.85810917942478	3.55929342440356	1.39310542622808	2.57629584068815	2.33688814954422	3.923356705757	4.05108506945761	6.99238842854299	1.11366230276605	3.22857072724441	2.19296151031038	1.97476811059287	1.15617271908511	3.76235262716378	5.46165617560247	4.91025911669216	3.77549243295836	8.61475645229538	0.229865946390482	1.79363945957677	-0.306214750168064	5.66182168714073	4.70041560523958	0.0838362764613702	2.87583534595711	6.360933713293	3.70378903570766	8.04753807027982	6.83899538242776	-3.54772177705428	5.88707149653778	7.19347188380821	7.18489428810224	7.14923426697028	4.64575499601281	-0.32003357465443	10.1961956081142	2.24492012794481	-0.610953692434817	-0.9227962683925	85.75	0	2
71	2.94946221026059	5.35399821438678	3.72592311052023	1	1.03981872800477	3.94043392020685	2.60474262889961	6.13678255515975	1.57502015429336	1.44006231274733	4.19191691610761	5.79028366166313	2.21694025953412	6.14181067566985	1	5.01744296427805	2.29795552606415	6.43837679411235	2.80437741079563	4.23054089322456	3.96407726166176	3.79675411049535	2.03524914465299	3.97209004134259	4.42793512329408	7.81062419509966	2.0130719799432	3.91232203691796	4.90870319699036	3.14824649649467	7.51735532134135	6.52199108467625	-2.21750731720603	8.17032123934245	-2.49280992119271	2.59160112142347	10.5467928009383	-2.02698417290831	0.286355113501922	-0.923158281678094	-0.203430056365348	5.52489497497226	2.53717232072119	3.85934029328492	8.54760440836168	-0.424595369800102	75.5	0	2
72	2.20220049887374	5.17292366031551	2.31146305154012	2.83661425463687	3.84563923615265	2.02450325707649	3.12969693195005	4.90609544329026	1	6.75467315719137	2.21448629603942	1.55470291101192	7	6.34943230292791	6.29838472648828	7	5.20928344451238	5.46451265989639	2.56835494706244	4.69095934224098	1	1.03554105061789	1.92310349085449	13.9274219765113	3.10746221135078	4.97912156346293	9.65722790999329	8.37202008937458	6.37599756419465	3.57225189142517	3.81845386571761	2.31900549163143	1.66414431741918	-3.26265298639953	2.48700124938497	4.83456240060454	3.17195207779737	8.70456000454525	3.4038745617556	-3.74986112966032	6.7755784330191	-2.7401907372455	0.062050292943684	1.60772666309062	4.49583210606981	0.902204885383831	80.25	0	2
73	6.86148795040008	1	7	2.07565484368609	3.52431102919543	2.63696840758099	2.86712485519212	5.56311560025721	3.35914159970146	6.88418981420149	3.71923192495018	3.54485157682867	3.96486587885151	5.01106973163691	3.09084240948104	1.28163204828065	2.40375181093762	2.28268191060064	4.18406984416453	3.1056617163619	6.11728603427145	1.14516817847012	4.70660575817817	4.5705222120866	1.27186000265244	3.72310730970957	4.01882057939255	5.61343195980026	0.99544564125458	1.12358656265396	0.63516206202143	3.72905593222432	8.24103568598368	8.54217962662822	4.60459530344935	2.31008140926785	1.98276138052597	5.80814914804914	-1.33192903822835	-0.863086996645482	10.1887417294139	2.59705341231885	5.76034404633305	5.38685327747317	7.69734490472403	7.82619585201631	75	0	2
74	5.12737570931747	1.22098438710338	5.76736277312365	5.3770353724897	3.74547552178588	5.43890470372673	3.53682913028969	4.6776929838235	3.70738307778088	1.02305297221776	6.96570810119006	2.3730998949829	4.5711864540943	5.78330703983845	3.97672475560235	1.90393904707871	3.15438916737289	3.41870804167944	1.44025053358505	2.12660688828719	7	1.45345242329059	3.26373346025685	7.55634330576317	-4.53455099650973	-2.82768777890301	-0.287922218592494	4.22648341659785	5.28533464108848	-2.3320174336732	8.62463068666748	3.93526451242591	0.495472935203401	2.93822971882571	2.96656761647737	-4.87474934565435	4.54075775067331	-3.86428542923245	1.92093355957445	3.40494686613082	15.0567501359852	2.38133104129356	1.651562099937	8.9062017492245	5.02808163426195	3.74960990434441	64.75	0	2
75	1.46704335004971	2.48598991810683	3.44969540151195	7	1.16427553405011	4.37843702088693	4.22391514849083	4.00000598162298	3.84766513947653	1	2.67388919888423	1.10682367480885	2.43589495074188	7	6.55579060478231	7	2.80064998001433	5.6817528271779	4.9279144978831	2.19934183513148	5.74573845125828	1.88708296467436	6.43733800437156	9.47934132340013	1.10821983405409	5.80410751626708	1.15988519257013	7.84860613527119	4.33157091004658	8.32397898898753	10.2214349397931	8.48147881667993	6.38449101367461	1.33999849759186	2.04448743324265	-1.97791359138861	1.7843090883917	-1.10667361816139	7.42481977040093	5.90893363379934	-2.33943671307583	1.14457489209132	0.908424798394662	2.39234604019099	6.44985141432096	2.8804321130709	91.5	0	2
76	5.06236093221461	4.16870763439169	3.87938688681164	2.23614528633403	5.36842956980613	1.78144473261595	3.65165324519638	2.54577819477528	4.56348534277103	6.95027031402565	5.56737946524336	6.60466312366681	3.3603813543852	7	2.14224253105557	5.24377310838863	1.18173930677155	2.71723259801236	4.84193690901688	2.71032779540546	3.49201903867763	3.67530293488768	1.69116691050058	1.67771677854547	-0.878748768463063	-1.66348990108859	7.92970116276554	0.671142622116431	5.6750817358905	0.107697111449365	7.66083876600002	1.35412789355239	0.911045289798679	2.37637305651536	1.42751434757984	1.30114638316924	7.0285801209277	3.15626007630336	4.31654255756315	2.7506201537403	0.0555377668462544	0.55295710761694	3.4112308479106	1.72391847660484	-0.231813349373151	6.36754150575094	83.25	0	2
77	1.16344435224668	4.11968969319313	1.01944931110582	1	3.37095462020779	4.26178462837026	6.42359615385046	7	4.39809432569602	1.65019281847528	4.73186476990183	1	2.18075445567703	6.59052708587475	1	5.79448142547701	7	5.3630586009329	5.66830036267862	6.16095225786777	6.7652040154976	2.55596282211146	4.52370364788708	12.5651094981545	6.12047859142935	1.80577227292112	10.4242505217817	8.16996192938918	4.91861743382662	7.30478170553867	4.68833296229939	5.9432622493034	1.28955389712355	3.0694994314468	1.46998070334568	4.16282192097488	3.73603219950926	0.933913386955911	5.43070854533592	4.19034959062956	15.2949360447255	3.78104486954121	-1.75373262256005	2.1182948971315	6.67352277254247	5.36715090294622	71	0	2
78	1.16343442153244	3.79138123720714	6.75747633281365	7	2.73909463617618	4.05821551790044	2.16231275954161	7	4.05059638009599	6.77825846173923	4.77449572430648	4.70192596528161	1.56228986158019	5.59211084025561	7	1.65794468205791	1	2.64745719612118	2.68725057349593	6.27163931261032	4.07522706759068	2.87509652300152	1.20053166675162	6.06227977975257	-0.620219724518438	1.80132503330755	2.40287512143193	5.8159919264483	-2.95104455543626	1.5585972083161	-1.14379406355353	6.76649824945412	-0.296583666527155	-2.59330361919381	3.92141945483837	0.529716576623541	5.84297050485575	-0.863301575156174	1.76932372226172	-3.74407409372786	1.94613397893091	5.16734920290915	4.72929004455734	2.38545800113056	13.1529887382795	4.77225249958573	75.75	0	2
79	2.21872258117054	4.72736798423243	1.00929141156001	1	3.81289865148359	1.08337028273213	5.98248254633801	6.67289194778157	4.34415951118837	1	5.31232975734511	1	1	6.85584765898655	1.53795690764409	4.91747057879603	2.60496336900016	6.71487892956202	5.57235326159179	7	6.51202587459557	2.67430355653959	3.92827701161028	11.7878854540081	7.15948845058318	1.67816631105729	10.6684118638713	7.26258380852955	4.57809141027586	9.65268813453007	7.9790641662181	4.48489989744634	3.07791183353931	1.92468661136883	1.22876724980389	0.409190754512396	3.58141566732041	1.48927383279085	-0.419369055016058	4.39231874510831	5.34964972870965	4.43236231130304	-1.0081221295135	5.65972540949568	6.6466371645411	1.91752995877875	80.5	0	2
80	4.42115637597226	1.51172274530374	6.69840325766049	6.214014146806	2.0736980076486	2.08474153952603	5.56595788038701	2.46794605431459	4.16992042093704	7	3.10087740115497	2.24517366443596	6.2149891163996	5.02357460038787	4.52791896851993	7	6.23163693192015	1	6.15785971400512	1.89703327944275	5.93897144738836	1	2.47064122518225	3.45934456957847	1.345973371298	6.12445963766943	5.08004714376976	3.00580900767766	-5.14216171313119	2.24342162000367	11.3025797820557	8.10481559381995	1.71379727414204	0.731404741434783	4.04104831303978	3.88369626942202	6.60283879437907	-2.60672366267961	1.35474831617043	7.26304620376892	4.53270403285195	2.98640092535336	5.45854423735247	5.28805105573844	13.9001506660292	2.864649307225	87.25	0	2
81	4.82947370951931	6.21255670840217	1.92219405445481	1.16374448147004	4.29664177966932	3.68922742245411	6.07378886217163	3.6428504428236	2.54166055719793	6.48297977257991	4.06628727503211	3.67239242173775	1.29587993697406	6.58145767079872	6.17178024716488	5.6596495263725	5.90391300036918	2.39844643933024	3.35616889395394	4.49138984959156	6.22464157861289	5.34412233557392	2.40595707331824	11.659998243477	7.86263441919907	5.06588165711148	12.3888957750618	8.25618619435115	-1.47548130594462	4.80287505695807	7.14908038499903	5.53325286544867	1.18586796360825	7.98325188335995	5.66317755050512	3.51661697336819	13.0689428116449	-1.99858016105368	5.69335436264241	1.8034119169672	9.00733918942201	0.437610521524985	11.1177215934844	7.93665247501883	7.58265106861525	5.63841215702545	75	0	2
82	3.18670449845997	3.21449884596132	1.60499044257511	1.01501969055503	5.58200710827109	3.38822138104503	4.21860652263945	2.65336178395283	4.13374496221273	1.12720464874911	2.24999132353524	4.42364629583417	5.61724591670968	3.34907717821007	4.04583046893483	4.90409523099999	2.89391540732783	2.10482280344895	2.30392836263793	5.77961657695505	3.23837183736964	2.30614708780861	1	13.6242263693446	4.43624628701264	5.6504792140178	10.8026508755574	8.49204066092117	2.37233975283808	1.11148892426625	7.72630063286437	5.58211965362191	4.00469975369256	6.53058003171351	0.302840907783976	-2.22136828445782	8.18493382977084	0.947722244953195	10.9019394106239	4.41674095333404	5.50673620606762	-3.50450263605815	3.11662252773711	1.39862820718882	10.1285969049918	0.985882952956304	74.75	0	2
83	4.65740365419324	2.83118487292777	1	4.92505000292678	4.19345953961639	5.64286265414899	1.32793256941863	3.81531943014225	6.11735246104031	6.32785937890748	1.7077011824376	1.42570511282398	1.29590296989353	2.17645461637697	3.14422671259052	5.69181866175778	1.98823181434616	1.77939015004622	2.03925917425467	6.3847308042564	1	4.43082769028336	1	1.18696245870329	-3.88504558916303	0.70799893017078	-3.58361369712426	5.63922356450647	2.8374808589843	1.53787009558009	6.24034131767978	13.0460046179097	7.47762190958225	0.710760730704768	0.0455483754901141	2.60407538271639	0.819101155562919	-0.0376423618124079	9.50285791978966	-0.367759565148242	9.92458052535963	2.96468600056208	11.4561370280761	0.291345514115297	6.04160764513676	4.14023945094376	63.5	0	2
84	1	3.77259544097283	6.20595577700016	6.17293856367811	1	2.77668623223056	2.64705435004449	3.11126324462858	5.61524751861097	6.53711251445015	2.24565214197514	1	1.33210207322383	6.40157758321606	3.71355346314155	3.10015228324546	6.5970112710185	2.3096213310113	3.2753925941438	3.80691054871995	6.64817009879479	1.06579998527595	2.47153695163191	5.33773200186342	0.874014255437481	1.88348862219165	-0.921842343367555	5.14923342755199	7.14653294212962	1.48547143020401	2.3826685821516	2.99505649721599	8.45009386775876	2.01206509478397	3.64294760126663	3.58358378138701	1.27227444513129	-4.78154077152091	5.10147566662034	4.9363259370242	7.91766650936994	-1.04025293801793	1.86735373418986	0.763866955613272	3.91067985304036	2.18821020853688	79.25	0	2
85	3.88093788391352	5.12857510281615	1.77557431493401	2.05311671762053	3.18093148850207	2.93231472609097	1	1.35022709125523	5.63272630184257	3.57387570694898	3.55271635702736	2.5624757348756	2.75096804928416	6.52483582866833	5.704072304105	5.73271247026669	3.19287494822316	3.1984865101833	3.18555250525902	4.46714392935741	5.4229176390564	4.62453322525328	5.82556526570669	10.802901692651	7.24754033070876	5.08489164202287	13.6768088093147	7.9364454478501	-1.13303453775941	7.45046336565937	8.04209356251922	5.21991621335018	11.0854466225482	9.12351440030827	6.08706427114324	0.73122944658172	8.43470663237788	-1.42146872976663	5.74462950216905	2.33505292720915	3.71691323286608	0.188399471366522	12.2720073960583	8.76703694936412	8.55296018326992	5.01580019242521	86	0	2
86	4.3967783461824	6.18465737722505	3.83161327059249	1.60597283966307	1	1.63138391441238	3.68293721585893	4.24763001521444	1.6302373540663	4.7646659944418	1.92670651201695	7	2.41506227362847	6.44386103864882	4.34191675868286	6.73787848911732	6.02819431237474	2.04483361078288	1.95230561349349	6.57295564885297	2.89544900698518	5.37821084952339	1.91724587800288	2.8852081086948	3.86845949037899	7.96549777790349	2.07186404020485	4.33938154549744	3.87448791939488	5.58450646675267	2.74371635851945	-0.468489786577573	12.1686548364321	2.32819476157668	4.2958182227662	-3.35446156172376	1.06598997358449	4.72227195751245	11.0446821806755	4.20677151407668	8.72387715446639	-1.55221132890565	5.64576785813051	5.86305668203959	9.47819170558299	6.23346758152092	78.75	0	2
87	2.79859858619676	1.55482989283484	5.24150304575587	5.02701812799504	4.4590259599348	4.53734134795826	6.134592296515	1	2.70676972815687	6.98900230626102	1.09075265281971	6.37356228299613	3.08289986799978	5.82879334273863	5.54315837272706	3.37270745738289	4.67682021881338	1.2668398643008	3.07303628512377	5.60872370544624	4.65843536145982	1.91288343770984	2.46002409360459	6.00118479903867	0.224010738077268	-2.37886823245687	-2.37362233561926	3.30858505044152	5.29301374829404	5.08008928650149	6.96505906563484	8.10770101900458	7.10689645786585	6.73591643625867	0.109631406032023	5.51341463049154	4.52381010636879	7.12868436834844	4.96413481570383	-2.35714834533653	12.2478713844263	4.50769308518134	6.15775610792528	4.93149322733668	1.91247892146569	1.73252577219339	80.5	0	2
88	2.22454511942682	4.02395310011701	1	1	6.7047873513692	1.16460217449371	1.82616925249536	5.18864722453143	3.87160126007935	1.1785459348058	6.06426324123378	1	7	7	3.98437909307413	1.9828230348565	7	2.16598651917286	2.77046368908095	5.93467211746858	6.03233853735228	3.00439138441639	1.39557106550207	11.3743714297135	4.00951854867947	7.17863661998273	12.3190700490449	7.81495591682335	4.40471811339052	6.09652457078863	0.790307429315015	0.360207877014092	8.84235596405476	5.93207172865362	2.51428535852524	1.4539378080032	0.689822899350993	1.02322993298468	10.3309056270793	-1.26911714886	1.6717743362303	6.5030998794174	5.48859300564716	1.39646964908343	6.45615460228773	5.40532930794155	74.25	0	2
89	4.40173638461574	5.0076323342137	3.82676657741691	3.48083281963884	7	2.61896282836978	2.97135981438035	7	1.96175663640776	2.07437942898456	2.29367067492959	1	5.47037900191885	6.25673240222094	4.90231388542287	1.55632936125052	2.59521955228542	1.50146727181293	1.62917009092612	6.37576814467095	7	1.97743802249984	2.39716557923541	2.73215005674591	-1.39430752473171	-2.26438154011596	5.77022433451449	-1.21522443253746	2.5943205185324	0.651308927744481	12.011159265697	6.66779858335873	3.64736822971482	2.0828222000083	4.01331029147422	-1.09799736268839	2.48911138271062	2.82196277961037	3.74686450987802	3.53492916585241	5.4585219353721	2.07542685291615	13.0246482169249	1.97067905431997	3.4212690732775	2.66361187771829	68	0	2
90	2.71501187169235	4.58809189630969	3.42780490998553	1.32676600845236	6.18761765949448	1.11540148614374	6.97529443166186	3.82018189413315	3.42316789561905	3.23674836463617	5.17156264169304	3.30270927119776	1.8757704994262	6.27790997243258	4.02889523756583	6.66401054179805	5.42075918696107	2.27616601787695	3.85540429181478	5.5967337853061	5.46416275606528	1	1	9.34454259051687	2.84820504703845	6.83278938981229	11.5769792865581	5.16248815117602	6.85202903698937	6.98445290007552	6.00008999145333	2.2053303632801	3.25779126973969	11.9593072845009	2.33019369142324	3.02481216241008	7.67451798523624	2.1673310132977	7.10553025827513	9.54467894965687	0.36052798571692	3.40789631281939	2.68872999164739	-0.187957516512512	2.2988458199116	2.79217393243192	83.75	0	2
91	4.3431795816774	4.94302071502846	4.10252547338386	2.81334384170501	5.91149819819895	1	7	5.88336462326314	2.48360615629347	5.43418179382891	3.43987651559103	1	4.67957290404175	5.90243518398986	3.59466734399364	3.07002329873527	5.56959215704574	1.65274195494647	5.83018443256154	5.66262184419763	6.27216883280868	1.01268537821658	3.50689598124322	1.37763217633733	0.174456452448414	-3.73348243619363	6.24005576987568	-0.246065949855398	8.13274351669201	4.40067919522845	12.8041301913968	8.37346403030775	3.8767618510527	-0.942705150265823	1.36070037492532	3.61351541055321	1.81417326423056	-5.01559176150426	-4.03420178770827	2.4105041603022	1.94594922134087	4.76533558215333	2.32914103366005	-1.20908678646002	7.58545700837903	3.5731571381672	71.5	0	2
92	3.11560045612164	3.59483885068115	1	1.13207351524896	6.75860899179742	3.72139385043442	2.6475063150609	5.53715965756373	7	1.61973948364444	2.86143334814855	1.23616907383737	4.6929417094277	6.81845279140426	3.95304520569888	4.98869029826812	6.15242230040072	4.19401614793882	4.68708634027692	4.64605564478093	5.79544453613524	2.1282609734302	5.04084875105269	13.0673808111355	4.4592312270675	6.13174814375375	11.2656052897356	7.5785341197877	-2.8975372548943	0.555834055560585	1.83899818285269	-0.35771818236493	3.68743527076129	5.42115566978111	-2.91680329921881	3.56032317103624	1.40100864686182	-7.49585865075526	10.0000167233073	4.11925972951516	2.6896674531027	6.81447562672932	4.98489031493315	0.640331939731196	8.46425839832721	4.99732940563428	60.25	0	2
93	3.877832691513	4.54142839439475	1.93687226882502	1	4.73128415930084	6.16567430440547	6.76158640222392	6.23068314541702	3.99170683118237	1	1	3.43684489375258	5.3451049590422	3.90798021464957	3.80770569118213	6.17781639079745	2.4487184065155	1.90942807174088	2.03708686657084	5.38004602230657	4.96411787354701	5.73014225207055	1	12.8158929751491	4.41692598607668	6.31880006260671	10.2523894539654	7.76699870093206	-1.84629831459987	1.38405444039507	11.5136774121194	7.20253423024402	0.852712672864619	6.61039582690067	0.0336205871066068	-2.25462714936252	3.6285157073162	-0.929336885989106	10.7108624044335	3.81514521799101	-0.957832828039705	-3.6638500787476	3.53889475699514	-0.50236566039635	10.0600053944351	1.87319421419904	76	0	2
94	1.73687919901858	3.55553244230013	7	7	2.5197911648315	1.64749028518723	3.07547567403672	6.39631144960743	5.03376860546725	5.92084378322482	1.80795762060115	4.1226654614045	5.49903216558679	6.78581856311721	4.12700766752134	1.8819652426737	7	1.35909147171112	2.90835702544183	6.26304520926635	5.68397546188386	2.55278226361871	1.30329596975537	6.0983073749737	-0.395784031183192	1.28330074628258	1.43250023610121	5.59274699038334	-1.75238456219846	3.14356267150719	6.10643972056713	7.46794818471924	6.91495458741632	-1.72622885479082	4.52486796857773	-2.48628019340286	6.62410545994726	-1.11542834935793	4.04595090785855	-3.23277286183664	2.59482249675974	6.1058891810087	-0.115256928697147	7.60485518866068	9.97827523733202	5.63692545747738	77.75	0	2
95	1.21978005676965	3.31565007802784	4.09872559724207	3.80617888754004	3.23263707521334	5.28650714733669	1.2776930763466	6.33772731057188	2.81104438001698	5.89961493835347	7	2.90929712502711	5.31528235933022	5.97812652557119	5.06964833019451	6.31321003565608	2.89762005201076	1.34500979238444	4.31933702456894	6.16844474679032	5.97553013566074	6.59204283219704	3.19150683867261	12.2065774897392	1.68921840413775	6.22487930608713	9.86715371105661	6.57814097140088	-3.78751692183106	-2.54846573620502	8.8529714653703	3.39477289912904	1.97445649502167	3.83965307074502	1.01670761746928	4.42550738864805	7.71384988071705	2.55073559649914	2.18692178710626	-0.228405254434544	7.63882005479757	3.04194358647562	12.9725776275999	8.07946192056951	11.0140258795826	0.405525529705526	76.5	0	2
96	5.16095779935983	4.65197162546071	2.19518188594709	2.15386011673151	2.28982928129753	1.04048132432835	6.55284109836609	5.68980348964614	3.55750067605507	7	1	3.13061086282205	3.79633218917537	2.50452264939581	6.60645486386676	6.95478830801361	3.23495432146843	2.10828540851848	6.6388577772853	1.23471813757004	5.07039832662428	2.1548732653238	4.18899433834808	11.8729566294644	6.23848227579521	5.41924253812229	12.0841205506157	7.23109037562399	1.65916079388111	4.63214837764091	4.21193640686217	13.2352820774214	11.624187574462	2.06114955736403	5.38289434745618	-7.32327761044552	7.21945703035348	0.545872548160272	1.1316516929247	-0.365558759866738	8.47101964710612	1.33105924143208	10.5956087414636	2.7157022396452	2.91005596056447	4.6415208137996	93.25	0	2
97	3.91121877085768	4.96373018929461	2.3899644404016	1.56558417572001	3.39898983808904	2.0024355795108	6.91515194804507	6.15376890667964	2.49656404303435	5.55128255309313	5.96558006791183	4.04515391877501	4.1502921051238	6.02357024070135	7	7	1.00480543239721	1.74959172852341	7	1.20483044871117	6.27959826025329	4.21952172972287	5.89440079481454	11.706378826957	6.80952670077724	5.6017154958439	12.3259608113019	7.9076687443369	1.16579701481131	5.48389614929959	4.21169388383645	8.95266502574626	4.29588602296718	1.87918643512486	-4.30450227071575	-3.98763732152128	6.55944658832768	0.794842423693305	3.25624376080316	4.97987529710566	7.50855442340989	2.02631031324513	10.4182766325128	2.60181353549835	3.26806610702986	4.98779944573787	87	0	2
98	4.85571683877814	5.52376391142326	7	3.32281570192816	6.18244739932198	4.0683692107177	1.94758448818167	4.54263389195209	1	6.22612775227227	3.98027296819868	7	4.09343437965194	5.61073365725703	1.28681066396481	6.08631956096588	6.00793292058884	1.41680622610405	1.95513343931349	6.50710185403679	5.35462345542383	4.51452398036483	1	3.27283568238656	1.71908111140955	3.47267240019647	7.55528915186781	9.73310853205759	5.26173133371428	3.65902993838575	12.5220997562917	3.7422610990329	3.94450792972118	7.62142904575043	2.21721882935669	2.23660712313339	5.7154441641726	9.07822371062736	-1.39071966671491	2.52819759168932	5.58008553186076	4.3256784201154	2.61089359470752	6.15036640643098	5.1015023031971	3.40247123343989	109	1	2
99	3.04527266884035	4.446199683994	1.54767397226312	5.99242032310142	4.05547280718277	4.10557343638572	6.8356581780098	5.02956943233023	3.01604419305861	6.09815371641539	3.35427023881267	6.48159191129467	4.30624664959808	6.31013793985076	1	5.87802358665283	2.5552920594598	4.11012923345547	3.80924198686759	1.69479973305019	3.63583104507936	7	4.96714492517343	5.7418692205127	9.21750166537625	1.24554973265306	3.02084354359251	10.3052037304783	1.33662926838165	0.919687625957688	12.1540245496992	8.63532872595241	2.90648872232796	7.93114393263501	1.91424884173384	-0.0680629268492816	5.22842607098312	-1.65542996964273	-0.305733069231581	7.44924292573219	5.51648007579239	-1.8040023903984	3.72165770510673	-0.255408140523857	8.20742522517349	2.84097681663206	105.75	1	2
100	7	4.43086138772021	2.41357976627375	4.5271061885753	5.2995848213697	5.95909081245129	5.44545961829493	6.99804088531001	5.50634094488662	1	4.90202935326398	1	3.42064721253572	5.53525866319358	2.69077567157135	3.45400744555008	4.79891333061217	5.90492175658498	5.26614350626041	1	5.23500809662816	6.43895354922298	3.7031234111122	-1.18222374863621	6.92564340398063	4.51312454844234	8.61222496866159	4.37301902713335	7.92867544648215	-2.30682745494957	7.89460223003008	10.6488477192183	1.97900488983992	0.214321983216241	6.07801652128572	1.91551865042707	4.56198862216127	0.464111356380607	8.76375373766671	3.61413944733036	4.84936775904525	3.48499855215119	8.0480565019344	5.20519347449529	3.73973178104326	6.85671912229509	87.5	1	2
101	1.18849028278678	6.4312422551439	1.40122861454403	2.51473259495768	5.50966578688506	4.7434152317447	1.37591174179814	2.54066764890654	5.44558626164942	3.28320726050098	5.53808416788592	5.05990414974328	2.2786210402069	6.20137340669095	2.56804903720333	6.30283422785123	2.11697546731542	6.50062036986064	1.37739757581673	4.47038390456053	3.85048078306084	5.62760943077024	2.4964579069333	-2.03029519909678	6.87348375288705	8.66577290545545	11.7351623309751	8.40037398830636	9.38716360800848	7.63840903929279	3.07374378008168	6.23419254738898	1.83519923871912	4.2036073379628	-0.716979840350879	1.42561693913175	7.77520265159826	0.170608252471387	-1.36058784705446	-7.14058880810795	4.32729857250514	-2.70531205452694	5.25841960614544	0.146789645559442	7.75831093354813	4.67655325766477	93.25	1	2
102	4.51212465458643	3.5311181471292	1	4.65692625594862	3.55563813701695	6.05474705574964	2.95771200455661	7	3.26810117513536	4.64466586853295	5.57883065990445	1.14826122640194	1.95050191842128	6.6668130109798	5.05688579254708	5.35494560323905	6.54064582126562	5.09931682527015	7	2.00811561163251	3.67666617804	1.80408311552818	2.58110233210089	6.9421555981832	8.99280391067161	2.75890961523962	4.26706731980158	10.0251070533134	3.41891250892656	0.762183595895057	6.50625529361896	4.60069588977705	3.79397887355083	6.03488121696044	1.47936790155764	-6.0439111783496	5.24166605814711	5.22639912005934	-1.20750984048477	5.70683623609385	6.08072195346237	0.488534239888613	3.70812522964959	6.79995397889153	8.64062836336582	4.15748595001056	89	1	2
103	4.68607973519689	5.8553441164496	1.14741926777384	5.2220107731817	1.26924321602776	3.43542543636021	2.32069315986494	5.40091063968082	1.48240905275753	7	2.76297198829885	2.77179304656174	5.52333141068387	6.27459685752285	1.81946683515861	2.97023120318269	5.0214999906433	4.65949648880988	5.39411843923215	6.07774413404311	2.02721416309783	1.14671193606558	1.41989332827417	-1.0036157142377	4.13624046131809	5.28152135733331	8.49217599654318	7.67380962633696	1.90113392552276	-2.72013326732613	0.712922681593195	5.54205337246155	7.26760783938638	-2.08453244329227	2.12914385554499	1.78234616416306	4.15669618855966	-3.99076708881586	0.461163526997408	1.38893847360893	2.79461553219494	-0.428196516018613	0.737640309264867	2.36614865321516	6.60961049200367	0.777382483101013	101.75	1	2
104	3.20180467850883	6.43536891119532	1.55021128133715	7	1.32640606573648	2.77510783298075	7	2.7129829423339	1.75603922408619	5.13701698660422	5.76638937372912	4.39342741999491	3.66928741378673	6.39051160587778	4.57850384523628	3.57068942181598	4.16142404458267	4.40502721165186	2.56807039434482	1	5.3507867449726	7	3.57406645634215	1.12525233222977	3.84122874762026	5.02642817282357	7.38940374301554	7.79617848499008	1.18301381413668	3.12577323846297	7.85041170804019	9.73075665308676	8.11051370307024	4.80354893532445	0.819210008505126	2.5222298745149	4.06786545535056	0.206566766926821	3.52167396664108	10.2584978752204	8.25725236669829	1.94588675770397	5.5891166571734	7.29778943339552	5.01422722916615	5.41820305280902	94.5	1	2
105	5.08372635596543	6.04373810307129	1.20638823526894	3.0412573791586	3.05263777052298	6.06248299058041	4.03739750482071	5.21150565781081	5.69251227745414	1.58212185998701	2.24558724451723	3.50966687399993	1.16796424179381	3.27238180277824	2.45572727142604	4.27909982736925	6.83859469968675	3.53734321777679	2.62251105471013	5.55153169871674	6.14710940510089	2.68852775118776	1.21311828959924	2.52980216441257	5.42431886642476	8.62406732976955	8.23095254512614	6.78831406537907	2.29866357649508	-0.456810092195197	4.11159028825992	8.48698979248298	2.87913020415274	-1.36838294382565	0.940653953519523	-1.30660451834594	2.75087163700724	0.14058636198291	8.47754304697666	2.61114469084112	1.39250986153035	2.42393627605643	6.03224121650094	3.29745671887026	6.42789789111722	0.617130751871469	72.25	1	2
106	4.01845764234565	6.66747815907866	6.3802412040594	1.56165829523546	2.55696627692758	1.44650085990047	3.06098653288166	4.31525028272383	2.6348719338039	4.41595673640794	3.25542506581066	4.3017860550879	2.35300495164468	7	3.68969798424722	3.53103481832862	6.74523978797675	1	2.93604357500799	5.1243484298403	5.64253651088166	4.48715346104208	2.32390447254929	1.33199085909106	3.54468387011471	4.9087924967176	8.63827386190861	8.42182892736263	2.06799939725856	7.43211484451357	-2.01052668578358	4.7201738637495	3.82460179783932	-2.22166633277883	-4.88305280123877	-5.33537329943267	2.49603543694715	5.72552451955085	-2.40085940865939	1.11967321061662	5.59371945949091	5.49700368050034	6.74003575088207	4.41238920171775	6.72231532037233	3.59309891425698	101	1	2
107	3.77749896414024	5.14667065222844	6.9896894693941	1.54466236046074	4.36902274643714	3.79796326048374	4.38127945985248	1.68204895861283	5.39202579092191	3.4623643028561	3.93901593436661	1.63454155712979	1	6.71106344558526	5.98331034628983	1.84969508948431	3.64414191863563	7	5.21819798295975	4.09294268076744	4.70584201896594	4.23984387452763	2.72984283899085	2.78064223758447	5.28041689006082	5.53632634900435	4.57633623829101	6.43375579392206	7.42637997438958	6.48697568453497	9.91027977417834	4.74340728611226	0.799647804274478	2.84455953896586	2.73784928872613	-1.99987183733099	4.48921906191589	5.73841352321812	6.81434071739643	-1.25995031273283	9.03252950808745	3.0233923235235	9.84310520980561	-0.111392723618991	0.350621987447222	-0.00325999636784083	92.75	1	2
108	1.94140432247026	5.10843552972579	1.55083510069607	5.4480993610431	5.02361978050251	3.52612920113006	7	4.9413942484172	5.97246715105404	5.38299297608133	1.28240814600407	1.79197056875992	1.49835162662487	5.34938290825032	6.62790231326561	3.38453490934573	6.55670974606754	1.48558583154668	6.05805852510385	6.0827131704914	6.47945678571291	4.03480026569047	5.08263806795039	4.91892440448144	9.9137535462022	2.35889931274721	2.86117562805163	9.59569392363931	7.47345368852007	5.76936806285981	10.3107971146837	8.62840408883978	2.21820584985436	1.43174910981023	4.7935742813827	1.24432294442644	5.60975780563549	-1.1081801998516	-0.946157425138001	4.53040355363459	7.54430593790181	5.53372331200198	4.34712269001709	6.75133186937623	9.42907069297315	1.53533095338943	87.5	1	2
109	1	3.31785692247525	3.2753476707666	6.48485248906127	3.26053209251066	4.81086634948836	2.04830419626371	3.64931627888193	3.10504345565969	1.81092690227651	7	1.37917449911126	7	6.89481433453055	3.78563675661557	2.42495656433577	1.91386156892486	3.64613615836899	1.45986473753303	2.71426045986766	6.69240887940418	6.48706363143137	2.62869435141921	7.93272149043266	10.2975261108753	1.0291344478418	1.85942111180177	11.3437735554961	5.92661906950387	-2.9163425415372	8.36133953803464	6.3257147574073	0.429160915382192	2.49555675669678	-1.09929455453597	-4.84733308641564	3.9078162168493	5.14944675430332	9.73292339604302	5.23221000379418	13.9370101115742	7.37399227658117	1.1135933905748	4.51876478539723	7.05478762306397	3.29926157925108	82.25	1	2
110	2.59142169617514	7	7	1.79235213346728	2.8256450128801	4.42637716635275	2.33210699648639	5.14631302884055	7	4.65430155970073	4.04770224221841	4.60881881590465	3.47234838772099	4.09869518624366	1.37589733237142	1	4.48867144775096	4.51990387660688	1.4941005029545	1	2.71140457289802	3.27621316480703	2.49959305308376	1.61396784584006	0.208469322174321	6.19813171024618	5.68758764869431	9.57314730907839	3.19114875459277	-0.0272954981241876	11.9364208766171	7.93338222980282	5.29820934342545	-2.63887516566	3.34857462449067	2.2598996772227	4.486475116795	3.20558844607984	0.410371909660969	1.12429556544137	2.43000324481665	5.95863365944399	5.9521586252962	3.92472145400302	9.30860179223286	2.44744489708764	89	1	2
111	3.2875419479075	6.26959653547033	1	6.50568754388805	1.31537874504696	1.38423503449103	5.32691923220744	7	7	3.03842153993465	3.99878242951656	1.15668152615381	2.17707575864587	6.06933210444313	5.16893506775537	1.49732794799839	4.4340716760836	1.18655183369043	4.28698991290253	4.29563247675098	4.54882905873505	4.28348554037716	3.77280046359929	0.786770264314964	5.28603353945877	5.10384764525414	7.94577759400455	8.45323464173426	0.0520087107143086	-2.08804766655484	1.09416558867877	4.04396890824132	3.31109769432059	4.39532211509981	1.87900283952715	-1.10636390332326	3.79156783869863	0.0973263125552845	5.66438424297536	7.33754851636794	1.99155950026648	0.0851893590248123	1.95978616705753	2.40722549927785	5.19255045164328	2.91566751245359	87.75	1	2
112	3.99188896759733	5.66614226511474	1.34929992149795	2.93718740748161	4.49686510889165	2.61689465604735	3.81850837790371	5.63434166742371	2.3614696802654	6.28984591094202	5.43499428606322	2.09605955313182	4.28715394229337	4.80069363566303	2.17300954195915	6.22108131498961	1.42764538285645	1.31890674484458	1.64674445332441	1.2862435053519	4.4967173606334	5.67914127501386	6.93083881524255	-2.82477479491479	6.47369723141678	7.14308153037211	0.660107689808397	7.51252563404547	5.44143377941799	8.01151437671688	7.35190586625246	11.3672057213517	-1.00569747235165	1.59691355914223	-1.73284023111249	4.37276086912212	2.08884468580814	4.22659717248003	7.96543163431078	0.655855440451982	8.72817791001617	-0.668166059775535	0.35381303736804	5.2528351274402	9.5436217954502	-2.90618002585733	84.5	1	2
113	1.82665052158178	7	2.24964644721279	6.69012702417503	2.47717226314805	1.42759847092461	3.06773684981628	6.93849161514449	5.60224499776667	7	5.86921228424166	1	1.54830214452564	6.21532586584535	6.42439188939178	2.20486519810764	7	5.05126977523237	7	6.78187539064985	4.02721936416487	5.4631732757025	4.39747801748884	0.716936800254577	2.99394209759319	6.98141417639772	-1.55334698431627	6.77088637785146	6.13319233261174	0.667800018844864	10.2133024134732	2.53823511794718	3.79255026348029	1.32523509107058	4.70384054767603	3.8578720318287	1.31882732553619	6.95192184018412	2.67499135776716	5.47765233459789	5.71573975762669	5.2221248151033	5.40702620469512	8.96087339882679	10.7535973582218	2.48168899094002	100.25	1	2
114	1.00713416854518	6.77670303556249	2.53358615376156	3.96200680115923	1	3.38659722436519	1.7283687262988	2.2131050434834	5.96037335784279	5.42314799495479	3.82662779799474	3.06095962721142	2.55023038898825	5.86325822026566	1	6.59233898502668	2.66684287037941	1.27440909401065	5.14283639821481	1.78407826359192	7	4.52312821716117	5.07862101479989	-2.6537742456875	5.32983059538557	5.25718048374592	1.91956145956244	7.20792832592739	-3.27990144933662	0.940295469872536	12.3485954556868	4.07211698138042	6.00758823181061	4.81141395093983	5.6656923846157	1.95472349074065	5.78589576541162	-0.706222594095444	2.2693169267049	3.68668045873714	5.93708389982293	5.16195095501846	2.46119723845661	6.03441926962691	7.34719337343491	-0.455680850157126	101	1	2
115	3.05429310780217	5.98223755195156	7	3.28876669391511	6.95915234746311	4.43324306944776	1.16217313588947	4.94437946085197	3.45880529719087	6.90357973593863	4.00815252795832	4.96661131061644	3.6129538374984	5.12827954769747	1.39387996987549	4.9382068716427	6.57786583973003	4.78528822378414	6.30085954699988	7	5.22278547077798	1.48731450578094	1	3.03936810086484	1.76813326437585	2.33150283318451	7.85375331875823	10.6016311234002	2.68346441841438	2.47727227561637	12.628246765872	2.86336544582222	7.94924207654766	7.50081879106671	1.23339488258504	-1.70583785307604	5.67710262247069	9.41204241257239	-1.75068146108678	7.26848315611948	5.13586172268178	4.72310146214642	8.33863240759147	9.73507942919169	3.07288675176786	3.29921137587615	93.75	1	2
116	2.55103836193014	4.49530799090502	1.62841551126556	2.79783240920504	4.17135848601265	1.15570203318388	4.53980482900053	4.8133914154343	4.25751958995304	6.46853786583196	3.71570554023406	3.88459134556507	1	5.43644891194438	7	6.17467761351132	2.98099002719327	3.05880833346194	1	5.88231242184805	5.90054879938718	3.63198035892672	1.56144838398662	0.469516125418662	8.66039369408205	6.86822030330587	0.324995152439015	6.76198920744332	6.00958741872806	1.32598689706697	1.27271207431564	3.57316480721051	1.70518970544314	0.861689056079176	0.301130220237878	4.1055085763582	7.61952330351682	-3.08861016702617	6.62595021566223	6.83281915257183	2.43082911278632	-1.78606863870439	7.18329864994675	2.77303978437395	10.6890424769307	5.84372388766206	100.5	1	2
117	1.30769249181566	2.35401795415412	2.29660354820435	1.62121535498702	4.53504193157153	1.13244718943215	2.99839681345966	2.48714148352725	2.61958243747937	2.86442647641558	7	1.52087249196234	1.45202994695643	4.94141957075515	2.57362737266753	1	1.7816693186519	2.25264927406746	4.26637367817523	7	6.625767819744	1.97001683668158	3.17255579996847	-0.852150495781691	4.44418616459726	6.50627925341225	14.1507859237604	3.38477583870226	1.15167787986123	4.26643838623223	2.91216104236314	3.86242437199645	3.082148433169	3.64198371376174	2.5135270084213	1.07575395826624	4.40238936391331	0.992245676726328	-1.11882735438648	0.246232099330859	11.6715015629123	5.01190436087271	0.21481220306528	2.39257264054836	1.14205335276362	1.51503465480571	94.25	1	2
118	1.72078742343485	5.89021826922596	2.38363771448324	4.61179858739374	1	3.09552121708577	2.29528807463397	5.78098282057895	5.9000356978649	5.2832496278701	6.44236195884625	3.38051141003323	1.96989322483075	7	1.07691158888077	5.84796368720887	1.98421550894385	3.18522009763788	2.99915479847844	1.60325149177801	5.83322068040801	1.64370675456647	3.65559740825002	-2.27077235320949	7.53682816321693	5.09470120107439	2.01525482215307	7.05386722515063	4.57639400331082	0.456614473500913	12.552857198812	5.88496817780344	6.70188995219271	4.38091119002481	2.66090449005152	-1.82225161882621	7.73210796427299	4.23356902940603	3.23020632531248	4.83465936648042	4.92648753435298	4.02785444064186	1.43252085969882	5.61286297213612	7.33476814404474	-1.01102552308295	103	1	2
119	2.06471742963371	6.87745121349148	2.18203556127116	7	2.59942170743245	1	3.96568776309797	1.04051462809433	1.58231889599319	7	3.11294014221574	1.08047478317958	2.92366594243798	2.29389005185277	3.37424495094096	4.7113942997988	5.75707999141764	7	3.69962520424761	3.00327559094056	7	5.83299131252561	2.39419769118458	-0.186280463597457	3.9077244137915	6.13342625525414	6.13411651142056	8.99490552343435	0.292791381941672	2.83545780306391	-0.108249997862978	12.0150825457052	6.18553150492844	2.98650590558416	-0.334161917929023	-1.8749262927829	9.13182307503916	-0.371282328026568	0.243446895686736	5.32290591556894	5.96890423061493	-0.724536152098708	4.51148840216767	7.26638393202181	10.0826763924875	2.28889632405896	86.75	1	2
120	3.18581230016425	6.38595573535612	1.5877990200216	6.49863996581314	3.28967030316435	2.99597838504843	4.35210098291265	1.85581670401895	4.42941218145351	3.80432385916875	2.47757098444411	3.86384472747978	2.91156721125418	3.09868759083798	3.50955582447035	4.20568966028773	4.13709745717709	3.3866393636479	5.83217395597276	1.50855571196293	5.26424915781312	4.12472948079781	4.65484852478052	-1.31141308158962	4.61942424537679	5.72684215138761	6.08870200371808	8.32355176182519	3.59987953463444	0.068192032757136	7.50207769608971	2.32362897861975	-0.57676887250974	1.79259913895591	0.848681985616817	0.302738563927504	13.9455933222428	4.59740912364228	-1.31147751870339	3.1510349167094	6.13760355319624	2.71220652333309	4.46249638339465	6.29610990121777	9.02621252099047	6.43476118741858	98.5	1	2
121	3.18780463143394	6.66381077793264	3.47560982841952	3.14286801071929	7	5.63278642677662	1	4.99298604154308	3.42091581529481	6.27749184636913	6.90722998069186	3.50955202937412	5.45391176895817	2.18946374494636	5.53655959197337	4.24040974675967	2.70428660285044	2.23847700895703	3.85127585402415	5.20031239214269	7	6.64253146204846	1.96299104792762	1.34747205156891	9.30562165477989	8.17958548176388	-0.134449592712659	7.01517495129403	1.89862253696327	-2.14586600667371	1.70827758233439	5.32077990995307	1.42059404028356	4.14797772280943	-0.733498113219229	4.4462169940509	8.22396442832782	6.79001656668947	2.05138850466955	1.35698777785384	9.16016737843894	3.41282802543111	1.99072063726329	6.92102542497751	8.28439187748965	4.67613122915968	88.25	1	2
122	3.32526024145582	4.72765593319465	4.85542107303669	3.55551059614398	2.6562343302754	2.15585149525796	3.30593966764738	6.43378133766368	4.72785026603567	4.89212822775846	1.39750624788154	1.79577066339143	2.94831447334895	3.80163292527495	6.04927663541435	1	3.21386576077154	1	3.54241680871145	3.21790474228507	6.28578043156893	2.26188686727838	3.8827201956231	1.91520754687025	9.29491894181652	-0.0748178015344598	0.121863206736532	17.8995681507078	7.26028955498086	7.06965263316397	1.26703000858448	3.67679307412385	7.35805632112235	3.15395646987062	4.17411811102632	2.59815195598509	2.2114043358066	6.19711685774816	8.2107911860644	5.70223132517685	10.0822511994951	2.54368300996895	2.38676756609578	5.08106128816694	3.40037664768814	6.85328192202444	91	1	2
123	3.36257929849451	3.85120365651851	1.10758988787101	1.80744796293374	3.29657172414877	6.41920613315686	2.66718907601087	6.25914324910812	1.33574430841359	1	1.09711865210127	2.26518005929562	2.57248814336796	5.49135863465519	3.51317311105948	7	3.89932714967824	1.4361554621173	1.68646240402206	1.2538611122812	1	4.67938948482172	1.66236987713673	-1.82039129523426	6.63213734729673	6.87624788641177	0.402901375010341	7.03987523414526	5.95868844470384	7.65800468266139	8.58635004136841	11.8578329480931	7.1928312161829	2.106171156966	-1.63659762231393	1.88425235617221	6.63339205072777	-0.344474185605176	8.30935127312349	1.07222767812559	3.64340350884839	-1.44019643385666	4.72475146659177	5.58629459823999	3.20617386170725	-2.53968373333938	87.75	1	2
124	5.0623990680389	4.74227149787082	1.40874945597501	4.37654513213942	4.65583428684406	2.25987617107049	2.85658428137261	2.95537937776692	1.96007422364352	2.36344433453111	2.46751527016602	1.20462485225148	5.91051506646188	5.36332926656712	6.54451147848145	4.5468329735422	5.88493392933953	6.34127635100451	2.78263843503445	4.23339623106035	4.40743400246201	2.59290584387415	5.02398245591946	-1.38304749352958	7.68275651546314	5.63909061135505	0.648906099256283	6.91216385673496	7.11888456170183	3.0598158073594	3.79250552451178	10.8079068616719	1.72463017145474	4.41644086773363	2.28985884525253	4.78088839335543	2.5080312868136	0.388585159971453	3.53180688292937	-3.64714040905092	6.50953179903785	3.56667378236091	-0.112837650824735	2.50933819420163	4.66945957035664	0.831042145907939	78.5	1	2
125	2.15801575686051	7	1.61263872039176	7	1.73752829704966	3.28264504912326	5.83155058498153	4.22500337201424	3.7831112308156	5.19705322816404	6.41181945440666	1	3.1227872985951	6.10988340881423	3.05315712367595	6.02493991228399	7	5.25702507769274	5.52165319463205	2.60858728372849	7	6.43485587168908	6.48018242993974	-0.374600552503952	3.98358111105762	8.55609248885573	-0.731022966184502	7.46834331040325	5.1691968397761	9.29442752945802	0.242696958220791	10.6456091728034	7.82793518250883	3.14978427288599	1.94301559216866	0.313442489286966	0.850608086647291	2.80317289864197	6.01393106664106	6.85742067988315	5.76960212992258	-0.243328160915777	5.44979505280461	2.52934784740368	5.47573662769697	-2.92324935498564	89.25	1	2
126	1.57447325697187	5.60748812525218	1.95769608191033	2.38195869514251	5.72492170990711	5.24905574983299	5.30171152139122	3.46261947527306	7	3.23574912789586	1.63946091751838	4.41258543998913	2.85686539605003	5.33639803061591	4.85856365422665	6.23957130108343	2.38869405674451	1.98700627950903	1.63094094403849	2.62990062996294	3.41251784734352	6.22830576757263	2.62269077231116	-2.33866186011396	7.41973775383646	9.35649070721122	11.7758912335888	8.30224195780003	4.50078588126762	7.73460868473324	1.35425472582715	5.71065014464093	1.83017638853568	3.43627889075538	-0.667276364690229	-2.60608326630202	6.73978726912088	-0.555161989254253	7.23632895981953	-6.82863727425415	5.48470112789374	-1.80312324843956	5.41364936949543	-0.0771142336719221	8.3819491027123	4.25653643005816	89	1	2
127	6.80961027015751	6.17834577414039	5.2009507643748	4.14890438389987	7	2.99355327219721	1.13140836121066	5.08182164946771	1.14983648113702	4.15814196623202	3.59575013996487	5.84091412499555	3.6999681909858	6.4153279402101	2.25237094932092	5.57588566590546	1.33815397538291	7	2.28666843933623	2.5877760901297	2.62719624050807	4.3440773647684	3.04552721648899	-0.962233609165388	9.0110376490173	4.25317962022961	6.61141977997199	4.95637459493934	5.35822999387144	3.81913065494691	7.19096314899269	7.09213699927973	1.85838280395418	8.22119349961825	2.41286667467531	4.46705561553919	10.1088497001371	-2.56299987873545	7.16195218540053	7.09770926396059	-0.45300037212282	4.07105495358291	7.92937594591491	4.69318850857131	7.91643633554858	3.78938041320381	71.75	1	2
128	1	2.19418908767314	1	4.47830186120007	5.12151944429751	6.03933035174636	3.85051556231935	5.00082020597527	1.06526551736335	5.73814871459313	2.12182916462505	1.38201974358489	2.53674039277443	6.67152462702207	2.52656179623219	2.05173894575405	1	6.87889081678507	1.63550149788889	2.9881150982627	6.75519722369421	5.20517978530381	5.77772342360698	5.31548971555403	10.8150804937209	-1.46095258391569	4.06708120375927	15.6055728602761	4.07076944444119	4.63465797898129	7.85380852405601	8.53127957281239	6.7978785860108	2.32675442501653	-2.77973069208488	7.49262546014062	3.74838000802475	1.86061185826995	3.63343254107221	0.452526053096677	11.127146196077	-2.14000958589571	4.90352692400801	0.983891330204126	7.22820570249329	12.9515990019679	87.5	1	2
129	2.42923178121141	6.95528840884986	2.68956637962142	5.94533197373392	1	1	1	3.98816242467171	3.0562607720679	4.07838154216859	5.65593888302899	1	2.59449327978963	6.20658102846194	3.09221496959712	4.6642474380291	6.96191093129597	5.00231385079486	4.10531815376617	2.56863271622601	7	7	2.668908345027	-1.07529751898895	4.28979473117219	8.40098615526262	-0.491051157238399	6.81762443108058	2.08032388637361	10.0689803267825	11.1429433123517	5.02996806780511	7.91854030166096	2.87243191594963	4.03349126401612	-0.688650652467692	9.16973875241851	3.07650126142012	5.66654441695878	6.19922495119903	5.81884668957436	2.19234395153753	6.61324810934595	2.80256442200143	0.98525638732845	-2.30437741205598	90.25	1	2
130	1.80260957593209	6.12210401301614	2.11213223761127	6.11754249614199	1.43154005693067	2.81153795926418	4.4282578435347	2.26633625051767	5.12677191436423	3.92495778708607	1.47873070055588	2.51425642269009	2.7206976713424	6.61885769957463	5.50932408652413	3.48098073514817	4.77505806876936	3.64024950347969	5.78490382915894	1.9322729918428	5.31954070364693	5.12386760243977	2.03620093668747	-0.859116487454156	4.92445013071467	5.29615859297853	5.77572129172652	7.38259955785276	6.433265261465	0.911467231530631	6.72194005619565	2.86192920285874	-1.10989893084516	1.52506455787221	3.77002457602671	-2.1231730634478	0.660050651906294	-6.23334282856856	-0.865752871831357	3.31209624575923	6.57655954900938	2.49100601124245	4.1062599316604	6.22276662883093	3.10978580967918	2.42827775996944	114	1	2
131	1.67760137004188	5.97340365385781	1.54707122617023	5.9933341032636	2.0044572038098	3.3390876748644	4.04122148870248	6.11681205891986	5.8173233172843	2.69621990214405	6.51921390720772	3.21263636241657	2.85048721970421	5.21569263173661	2.99044694974614	2.05278077729819	2.6474007507835	1.149391498847	2.37673840994047	6.54056775600638	7	2.38013533209812	4.56013961619658	0.651366269635084	4.93361289731474	5.74192062311696	5.46936680975522	8.72835179103311	-1.18273539014342	5.00802312679423	8.08679503624111	2.437687715684	4.16810118401088	1.81766930440063	2.53997854175241	-0.555225916962109	3.1385554980877	2.95029854032028	-2.49810436011981	4.15791493739773	3.0626890874319	0.768168086771768	2.93461016561727	4.97617379509717	9.84672669369245	2.27898048975483	97.75	1	2
132	3.39755454910714	5.65891486363629	7	2.27283689454949	6.50081218057785	2.38104105977231	1	4.27423163529184	1.23229271989478	7	3.56926599745719	4.04934216863912	3.66881067166283	5.83991864149988	1.45959631494224	5.12683084286571	6.10986423047957	1	3.24628936863072	7	2.78137127671287	1.25780675436345	3.30654347267076	3.03525322864086	2.49132338903209	3.71707438605961	7.92287049360273	10.6254228059095	4.4482105444315	3.66353831124599	14.1523180527202	2.4006380668775	3.7812458146567	7.08617956307148	1.80996021415724	-2.34826125701213	6.15448805025274	-3.33421837822734	-1.3344217693167	7.05725109864369	4.73375985798191	3.98733359616673	8.27887695543583	6.58821503021452	4.59650425970311	1.40963539744657	84.5	1	2
133	4.03498331925732	5.64695857899474	5.69904460585942	2.40606215549937	3.34086765652222	5.41266902287728	2.70619915341123	2.54493116675942	1.02953876161316	5.98764586545605	2.10061951976406	2.73488501668389	6.79421523535172	5.8952568982425	6.86396422364037	1	5.00660273199344	2.11782068240874	2.48461640244039	1	6.61801710900171	2.14538008868812	3.37111948154772	2.87625012595698	2.49744275604463	6.73466413160954	7.84588208455712	7.28073023887714	1.91278027155411	3.35554859978825	1.93608593163053	2.04056159346875	5.87084178218046	-3.46662463878859	2.06412143318498	-3.38342363777233	7.03181038934964	0.451274605924354	8.75015808304225	1.96850144177164	2.1803714564851	-0.11146086089687	10.9230506516557	0.846917872359238	13.3476444344802	-0.283525861321084	90.25	1	2
134	4.77502044858029	4.19781313233035	1.73116546060638	3.33519398078707	4.78250840136986	2.6951618430917	1	3.12785022445828	1.54682329073119	2.47801044603524	1	6.66533626523352	7	5.99928202632278	5.72057661463664	7	1.05894971480873	6.35242405455761	3.96935615959627	3.27558256904346	5.7922534925426	2.41846513746169	3.5302396282649	-1.5070573268369	9.45466612768556	5.63568919894671	1.97217368754452	7.61552276375858	2.27317659925542	3.19969586005989	3.46021202196524	10.9128656495556	10.4419105741859	4.60267578011425	2.79636399970686	3.76297926449845	2.96288327405786	-0.302158661822569	3.00136434102913	1.21344120223432	7.10093521480797	-1.71179669910786	6.89836962721541	1.44156254932486	9.39163939150731	2.04558511211116	82	1	2
135	5.51766417920459	5.88778776004825	1	3.55272639736054	6.13345490786926	4.00651623332641	3.02864034405295	5.44187368911544	2.16940209105765	1.13688459425967	2.96004714588126	2.5331905296642	1.41755407452303	5.22779627635032	4.1695997407349	1.15184071908509	3.53708802268536	1.01105582894091	3.54833788129926	3.36545449337557	1	1	2.98638263394421	-1.59203281738339	4.72641527097916	5.73244091359397	-2.45055332502317	4.51868934269418	2.86765686112062	8.34859895429092	12.7884389272639	15.1145889351334	5.67101008047734	0.628859744382921	-0.634499414115769	4.16466061572699	7.90757807300231	-4.5026814814032	8.75057869699721	2.94996042224586	8.08329090356071	2.79942106175827	0.39702342589194	7.90875442138851	10.0780850062408	-2.01215692956519	71.75	1	2
136	6.08290754170828	6.88722822988468	1.72714000442278	7	1	2.22410114410316	7	7	3.79232841433551	1.89751632098693	1.35447698847323	4.09386886651697	3.52760594572622	6.26199917083713	1	5.33120775546472	3.78967331951053	1.89518192195814	6.54843572613951	1.82391504637636	1.9796627707169	1.36100221048702	3.63024797182463	-1.37012184010987	5.50491500055093	3.3869647804597	5.58132020836434	6.76337802448418	0.693885669478572	1.31015693479997	8.0494600337706	2.70516815887963	2.6299087525317	1.52796035617503	6.04976880857904	-1.74991814104303	3.66178870027015	0.887974977444181	0.631806475635248	1.82362607855939	5.94727272446258	3.26587008126579	5.51011035175855	6.89093946866787	11.0710963156349	4.19161231089885	90.5	1	2
137	3.78534441765583	1	5.98403230025109	4.82618277365834	6.6594271766402	7	3.70661738467922	1.54862955271283	4.37920578166061	2.00656391206282	5.39674126412595	1	4.9376047230014	4.68897496724627	2.67111887508606	5.38795694618938	5.2928069035919	1.91994069683991	4.23817489614749	3.18423753207243	6.13946937239867	1.37965147242808	2.82643706721817	4.21749848458841	8.57378158594483	4.26051395252442	-3.86806464693206	3.79858763741411	3.90060017853008	0.832066492404	11.948819577596	7.51371210914903	-2.02119102028036	2.29373758523379	5.14530345921367	-5.78853215139628	8.03072852333496	4.19283015242186	7.07790179139241	2.66765727193582	4.33381288847666	2.44341975018444	9.75896963107089	2.91557604998595	8.89400009445361	12.3970442390656	71.25	1	2
138	5.78998985059564	5.75878983043206	1	2.41352510696872	5.78289064270759	2.48174699575365	2.07568595771151	6.18107146846614	2.82539499116403	6.03208762184061	2.02571481137337	2.53024278547821	2.17666449898892	5.41033606147077	5.54003046026972	5.95104327422342	3.85527976834312	3.17470089280734	1.70333249328127	3.24614169306022	6.19202794885312	3.76763278314576	3.68719884924328	-1.35554788788423	3.95763355756219	5.74230144611819	-2.78984693434536	3.80757520076418	2.69838979897017	8.45641125850766	4.17609556548115	5.1232932705021	6.43915985626903	0.950271701813889	-1.74839496501041	4.25572267217639	6.04208133813997	1.81948825037872	10.5623877779519	5.68816318226193	-3.83653506754889	1.09490539389926	0.708372959453049	6.72573113541483	1.47814515211535	-2.13219411103146	94	1	2
139	3.66681277005107	5.4142602716944	5.92105469384119	4.26488909707222	6.7904114112751	2.01208584326455	1	3.7780649471985	3.74744612857088	5.90615664871699	2.75951026571697	7	3.49484462561489	5.41722808141461	1.60539803970758	5.66616700804262	6.49306450046153	2.17715365450687	2.0805122698753	7	5.45772495563492	1.13488522609437	1	2.99390706635228	2.06685893070677	3.46187545502806	8.31346962219415	9.72624359792132	3.35223573364135	0.989344252817727	12.9250441630587	4.00628652951097	8.3063371471663	8.89853097167692	1.05310094750514	-3.06804753800183	5.05325293090496	-2.99216089305663	-2.77840830562422	8.18076238557809	5.31664960036053	2.2000626900815	9.11488855411559	8.66458501242407	4.8001452715798	1.71089197492612	88.75	1	2
140	2.13165754479416	6.86365904402406	2.35236488309635	5.04157176139529	1.45454807779782	6.20580182978395	3.13351492052352	5.52526010791347	2.80278362365098	1	6.81990977805747	1.54156995440145	3.86696038470273	2.75858192185248	2.68093862675074	5.31644224125346	1.10216444390921	5.81094236642909	5.73794792506313	1.54779032314786	4.91786720797285	2.25909078181422	2.44707750621435	0.132354316373097	6.33872224601883	7.21561932352753	1.85189257965991	7.27266636868883	3.87366602302849	-1.63743916662118	8.51707680298544	3.54148261451032	-0.596840594682354	5.42092325088652	2.73924101698212	2.00582436678399	5.25087886592287	-5.69524174668903	2.6089772868157	0.0578354130567691	1.35710128954521	2.64930656484319	1.99799151022034	9.20432133718788	2.17401883969143	3.8184785671965	88.5	1	2
141	1.44781857649834	7	2.26026236356842	6.1323868110877	1.29660431391091	2.92805788952089	3.32865959403679	7	3.33808627644561	1	6.34255904899588	3.70888703069219	3.76225506835922	6.72202778371027	5.45670443450409	7	1	4.4471618428759	7	1.69942291872157	4.54887348851335	2.65681992267751	2.1878715141105	0.0953627174305715	6.9747175485378	7.35918918517252	1.58977735485268	7.07285791174406	3.73518600753777	-1.49646765989185	8.31569751753777	3.43877693511912	-1.39627785266416	4.96363699327987	2.82709391284914	2.55960288539939	5.32097416845038	5.48588562264686	3.41352284194738	1.68971841223792	0.799088402646111	2.50013726847933	2.55653274555028	7.06045754090348	3.41398673824144	5.53166682483131	100.25	1	2
142	2.12911224775521	3.64601346327724	1.2662597236728	3.59285569710558	3.40349105946895	3.02550835217048	3.10985704984889	5.80285835984034	3.60052640620473	5.24441423219603	5.88540265958485	2.32116786868866	7	6.62751027821232	2.31858364802386	5.80658951842349	2.80060784685313	1.42461621937181	3.87529221913258	1.54636351929539	4.46305295136842	1.23162139723931	4.04383750841199	-0.858223282618149	4.56689948455902	6.53536293653737	1.18961899869624	8.10565312450935	5.60585317830211	1.84135374686944	3.82531783503413	0.388038932073419	8.2825173099283	4.6216727144704	-2.46810530894679	1.67961262360553	4.12655532268142	-3.07220815634319	1.99488326017889	3.57765400056309	10.3985049761775	2.18374687473402	2.83314278803518	6.59795715730803	10.5122169816869	2.37062268642431	83	1	2
143	6.54610943835659	5.93399390003144	6.13806064018771	2.15443553329462	5.0116147638736	1.30626114245431	4.07078885169051	2.80791011061022	4.30918986362797	5.96830870994344	6.13489919159944	1.27860149647357	2.48864350766989	6.66494794571155	1.66712144016988	4.78687871959687	1.17562726316827	2.28196280454771	5.12934059153433	7	3.86666855093149	1.3475676003422	2.03910214206551	5.12986399140331	4.1169877483727	3.19880794528959	9.06579394448231	9.93722035704028	5.24652939910195	0.620970437775665	12.3076025099704	6.63034295580354	7.7517487547573	3.77487259446007	0.739296179205388	1.4596284579065	6.52225512845348	3.72493777438142	8.12059841466269	7.95122320027082	-0.652114030187411	5.8446042197325	9.12373932604119	1.58924891145791	1.11946760656803	1.01686261408197	95.75	1	2
144	3.67755589647729	3.93087298886263	2.46209875099811	4.45588816740692	3.9201365578169	3.39815694857361	1.70693810858033	6.50728570554301	4.05730920503673	3.58693464526503	3.26588260395432	6.61700020693195	1	6.99208421786384	1.0272631672053	2.0130843029442	5.26884969984467	6.1659634771187	3.83958992259573	6.3540512463964	1.04386306119995	1	2.1734350996976	0.671018127757196	9.75123454543781	4.03792926818079	0.261554602685534	8.72902937156762	-0.661519647332527	1.39223161792061	1.20669425519852	6.1727353805452	2.612237711234	4.1112926888517	-0.716031886330459	5.47238381949149	1.16657078894202	6.17080089847985	5.70757998184608	7.04632121815521	0.586475231029926	7.68473222259988	2.36047304633895	9.2621793211944	9.99677187887381	-1.40225012706049	94.5	1	2
145	1.37771465170179	5.83553327735573	1.20656353515407	5.84675933245413	2.35301958116356	3.23859500486975	3.84813892264071	7	5.17946474793218	2.81225414862737	5.22397492199568	7	5.21809037826113	7	3.75317969281236	1	4.60267602242048	1	2.50792916299951	3.34875375890836	6.8577962240787	3.52455042196272	6.0394295491785	1.08923123590721	4.72598495126461	5.80510716071086	5.2172788691074	7.16303990770481	3.70951145778945	0.367842613581018	11.8573860990184	7.31945132953702	8.32793870010398	2.51833136438912	3.71493975668566	-6.05584957204355	4.31405096134794	5.1702203587077	-2.06011862990124	3.53793766168659	3.64362168591325	0.0364608198568551	5.88845128473011	10.7001941366452	10.0562033536994	1.62268089804517	82.25	1	2
146	1	7	1	4.70052801201747	2.88384509399142	2.8523844950284	3.6007592259045	6.65066699691192	4.24833584259018	1.18564623724863	1.89528468477678	1	1.29430787785833	7	4.25603382920873	4.75517916598349	7	1.91629753849436	4.37904738517713	2.73796570971783	3.31378383710719	4.26557813170562	4.73404418470403	-1.74953033385465	7.32100965382121	8.4522297479649	1.32832643538746	7.54139781497089	0.898380601575241	-0.727438234393205	2.46936151151687	6.1510837296514	4.7183783800325	7.94005725156579	2.39038405768174	-8.23127527039858	2.69263460594337	4.35155773182341	5.5754271627555	5.08197452111501	0.921405700043035	-2.57642368376287	4.57928293145512	4.06756470780626	3.26002709463296	-0.55726104128203	75	1	2
147	3.89301536913231	7	6.32867211160754	1.91942624913935	3.98676769493453	6.55852598255172	6.4289845115127	1	6.93067411436933	1.75831906153604	7	2.18147607878212	2.48510612289326	5.72342621632126	2.87696366926843	7	2.60892516510773	3.1519263365567	2.33668428077422	2.12759465314008	5.20739477772669	7	4.55060036277792	1.80858780409894	3.8131126770348	5.21308232174929	7.62480110775664	9.49217267442153	5.98133872878767	2.41573310024842	4.97352390901666	12.1472700922899	4.59066010604732	5.96671571174816	2.63541497061946	2.35739707422646	7.75862726721875	6.18565667248087	1.65291963027621	1.68657907861241	9.73738117823229	1.72891561551366	11.3457932129649	7.14276487609356	-1.15164987549367	0.352580262837938	93.75	1	2
148	3.62253123212959	5.87360224732596	1.30849631702986	1.07085898405489	5.02040833007703	4.44638577279736	4.05667524455079	3.8159257721425	4.69556122178371	3.12827465983382	2.43797533068507	2.67462987610538	5.91436211329354	1	3.59551494594613	5.2517806903047	1.71449151904264	3.97727998395388	3.09748135401453	1.04352941131952	3.41997445220135	3.71783027297907	1.30501554186827	-3.87077837287018	4.30219519009901	4.94388636708975	-2.29055721963104	4.553804727725	6.35235528587591	3.38196540289588	11.547770585471	9.08301777947266	6.15399983690791	9.46685660845965	3.21966745860719	-4.44253988970743	9.59389091716209	2.03888576381088	-0.0708718413081861	7.03628549668124	4.22491001297851	1.46537526642897	4.46453095928686	4.90558482954238	5.88181947950853	7.58737427143086	75.5	1	2
149	1	3.19263310755049	2.44061494225455	6.29178786128359	2.47110307300242	5.5486086446252	3.79848419791003	4.06453793112297	4.24954692383165	1.47741913550635	3.6360135765842	2.47716581003955	4.42841008975914	7	6.01791259775308	5.5722887624504	3.16758037101524	4.77612349739893	3.14400844633065	4.31835790710214	6.37433194927201	1	2.10929266033492	7.64336638281973	9.74111631461236	1.5771510857992	1.01102861781334	10.7076824281789	5.38505992558803	-0.49187245385884	8.47654674199693	3.6807389633487	3.60677196464888	2.18462898030257	-1.50102331137628	1.82962965668252	5.53380166929123	4.23507536591874	2.37261207279313	4.29978760922976	14.9440816808375	2.07198518540971	1.95123242581737	5.09186128474989	8.17227422451132	6.22181922064619	83.25	1	2
150	2.29904446726331	4.40373076758755	1.58212671649308	6.00596636983331	5.25694387632624	6.14989728597559	2.55660790980634	4.13088413282266	1.9014939613153	4.50861363239016	5.97466653152787	1.4855917403319	2.69971330279296	4.66422624804316	6.58563700536267	3.1767657535658	5.80060741629381	2.16384280554042	6.00900146075278	6.61382832192807	5.30013559223269	4.70530161337385	6.30622098984299	4.921364182937	9.90356256864101	1.86012272790115	3.0120986163357	9.79716969683651	4.52872758481609	6.52432305793417	11.5573814064872	4.36472231398489	4.74969043568369	5.16162017757067	5.32007662383588	3.84149408181396	6.35682982163792	-0.629506842056	3.7827217092689	11.0401245449242	4.89387632741821	6.4564360840047	2.84958785057582	4.74382812586889	9.45861472087275	1.51220853927381	93	1	2
151	1	6.26898381931324	1	6.71556475509506	1.78140701384037	4.69781871967065	2.20397158390041	3.89824850036431	3.97616071477095	2.21712844283251	3.51234764436527	3.27711600682025	2.87577370295214	6.36135329864632	7	7	4.46432840929484	7	6.56940506722152	5.38433584017097	3.97048598027368	1.80892087873737	2.84465543268155	-0.638853498794739	5.41743208847941	7.7183002584679	0.194747808697392	6.49780228733379	1.48663050851884	6.35218369163753	10.2180064073181	9.44653383005583	7.09131411012536	0.924584961606296	3.55077398807164	5.16314395531791	2.53023859014645	7.57434094349532	7.64149093790034	6.95904353796158	7.70701995737825	1.43611934106859	3.32766015569555	3.39083338356701	8.54798010165504	3.32393602407395	81.75	1	2
152	4.64964152169272	5.92682264241321	2.25629681870676	5.56270251809677	2.41344992626849	5.48487976056631	6.34071610441341	1	3.5474563324035	5.24833685312567	1	2.43051015591617	2.79362640291947	4.05797806698712	4.46594260015658	5.31730121887834	1	3.19863308972063	1.0369161214699	5.68118063620891	6.60233310651561	1.64549563251976	2.00287395978422	-0.923484670424631	10.3000389736943	4.80018207424225	5.0963589852693	4.67275113335506	2.35026658550424	4.76695666422691	11.3238977710371	4.6232451448443	0.106943894860456	3.28722682261128	-3.36781752532331	6.3478061213843	7.13976371396149	-1.20721948898233	6.90281099312683	1.93917676422964	4.16816458630928	0.080295256122369	10.5368429050158	0.963314449012369	13.4814298131003	4.93601407068991	73.5	1	2
153	5.14643093516266	5.75293526961231	1.58660726048666	4.59699464564573	3.14475921511028	1.02378469068869	6.55365532139391	5.7260087750957	3.39141412619601	5.23291287606522	4.92606950073311	1	7	3.27933398977467	2.63902596913879	3.27271050899066	4.3101165456719	4.29214573747529	1	6.32688607195629	7	3.59224172275933	1	-0.337606072735838	9.75756745875342	3.48102748512363	5.87597458452974	5.38469969870559	6.00921634722197	1.2939249234875	7.80352540571549	3.44154700271734	0.277333860577375	-0.0518214261391697	-2.95647038490151	1.86197276996922	6.10123771539265	-2.05723532207174	7.04527364874846	4.9454513646314	4.33094156706606	-0.0172239608748968	10.3384232435477	2.90630327615762	0.163401786451623	4.52291300853163	66.25	1	2
154	1.41609878124164	4.89193283030272	2.13890409993381	1.14355785888789	3.82628985246165	6.49436167441847	1.73311048420787	4.11476754333533	1.30681570002988	3.28945780437356	1.5405925117678	1.78871534070299	1.6912559214162	6.90544524678868	3.35646301623781	6.52570557225977	6.43011300639765	3.10725361278491	3.04955552942591	5.34157496667011	5.87303904031663	5.40856212492842	2.35077259611583	-0.0115425578356019	7.9938090277545	6.6614928815047	-0.864674183863301	8.59865426374975	2.50308681808554	5.96376385372033	2.91629410624666	-0.26652324318997	3.40235561080046	2.36634485515063	5.63098596759981	-3.7206678693485	2.36676809326182	-1.07012732167513	0.376470161790697	5.19433727781171	1.68424431734976	4.970455252882	11.3408735720957	6.41546458905664	6.43998620303884	4.13975092710106	77	1	2
155	5.6756116336954	5.68108056166881	7	3.22640065089071	5.56640371785559	2.68727021986491	4.34530477258743	5.88896972729118	6.88622181963329	5.20192211238005	1	6.92543636326238	1.5735976089318	5.65370772989491	1.35012979625166	2.1555546642084	1.97225528426876	1	5.05574662499487	5.13707212455486	6.7821475631966	1.6984821065939	3.19280495790061	4.64602734995219	3.72416609578338	3.51410059866059	8.09211066862651	9.79946790348187	4.7385126563766	-2.12265407480683	7.03426118477394	8.91278845202898	8.41622426955694	2.0740516170688	2.36082410395126	-3.40323693837518	8.26380855867183	0.249189297734745	2.01516112335581	4.89317990135799	4.86849141633159	3.12615269615509	8.77642553104303	-0.19160926413153	6.36617237166945	1.74872819814849	92.75	1	2
156	2.55536094855171	6.03230753390246	1.4439712654309	5.7495656415767	1	1.6037994210086	7	2.32728019088822	2.82741242335781	3.0037975261546	5.72355895087603	4.33381466136639	4.4342702927241	6.38655771034322	3.09377924923	7	3.19109812783088	1.14011010934212	4.42489729981322	1.53665177983028	4.57168443148885	6.36944443360864	3.0515302306107	0.473190892623508	6.37169551296903	5.20161319142489	6.76574465560748	7.11552123586491	1.69014558434722	-1.14797222394525	8.23563529856954	9.64920016051368	4.01551014512217	4.18403888329635	3.30707644068606	-0.240286264966912	4.36474775285691	-0.363584318078258	4.65128301902864	11.163362492246	7.79931835370054	2.1325019904659	5.10066565176692	6.69600402305991	2.2430577228854	5.19649965362996	85.5	1	2
157	1.83521367125052	5.02902723410356	1	2.70792743692459	6.11411854909305	4.59757421423355	1.85150199393475	4.94640345304824	7	1	1	4.76185332035594	4.44453166771634	3.45514949873065	5.51122215809347	1.86990042196394	6.27525701920963	6.51033103800572	2.92115912382467	5.25821280894895	1.60255652868502	3.33084188116412	6.14108874454846	1.11626791387505	2.330785131485	8.94366029175288	15.1093880465817	2.4067080451977	0.558370245478966	-1.85973870960111	11.6636827189374	5.02298200798726	5.64324425902324	-1.72775808815766	0.158767079269359	-2.7207690342451	3.09464157887694	0.514299741138584	7.28131515439778	7.69835117655323	-1.90180126144013	-3.50132776478469	5.17132385391404	-0.0148643616876001	10.1377499699603	5.46112125365204	77.25	1	2
158	2.08717482254811	5.09251901081222	3.53297530604528	1.88542180748444	3.98228536288546	1	4.92788061848457	1	5.4668324627088	1	1.28288958999767	6.83476049645724	2.81621633889578	6.35543153451196	3.73180922821032	5.02598569715858	7	1	5.45876713285641	4.8547821525418	7	1	5.89190837104667	7.04004655177414	5.34552137539184	0.741715336924501	5.38137800228694	18.4909948799108	2.5171510603102	5.2518991129317	0.176157598334351	6.70665347814696	4.33701560143535	3.05015681935604	2.44812364449192	0.512475897923363	1.85825561149765	1.78903227447706	6.03101398834109	7.76250716948996	6.49196870678391	0.675869390384143	-0.217757789070586	5.35348283356866	8.00320700725957	1.39776103272029	91	1	2
159	6.35094666066196	5.39021000416043	5.46594279049899	2.08527745252742	4.66335142153551	1.00274361466119	4.94510901566161	3.75520191693536	1.13725142768136	6.66902204023592	2.20710581002518	3.01977664914818	5.60616703776121	3.92166545107719	4.65731459145827	4.80069078923139	1.72333818790353	1.87578493197653	6.28018276254869	5.3004586702259	5.60262820528018	2.8867724251841	2.32594837953457	3.24910826692653	4.4052896027567	3.35597385987886	8.16899081587754	10.4969052469077	-1.76596654785913	2.8633383668468	-2.23982765268408	7.89093274050557	9.37591320385703	4.45400790348976	3.63218958732133	1.07622558406022	10.2853833552583	7.36984660643463	7.6197260091479	1.49285626807694	12.453945826081	6.16923096082104	9.65263557050464	1.65234895749605	3.19612993022489	5.97763851377509	77.75	1	2
160	1.86716233629069	2.52216005346346	3.39387883605848	1	5.47609161344336	1	5.47929254106761	2.46772261067639	6.18559352988076	5.93747250380842	1.02331636541979	2.92065880326508	6.07026834629038	5.61588334771049	4.17531958711054	1	5.19313504340168	2.61759528798808	2.84697766631788	1	5.36139426220726	2.4039460826969	4.17133357551713	-0.668365428526032	4.43536770827035	5.84559288349143	13.9049552233161	3.19588519246948	0.238678635541668	4.01971300320598	-0.136881249760298	3.02610860824624	2.48622348808278	-1.93222131384895	2.78313770132507	2.72226571123784	5.06152348744997	-0.181969724038449	8.93196644597387	-0.155622490118887	11.9235618526138	5.92243589452073	0.475354926093597	1.12850868922054	-0.797846297348972	-1.38422003160071	92.5	1	2
161	2.69521322647318	7	1.02742299558524	3.54077821687816	6.04668225923659	3.92648110182631	2.77404911473228	2.47224268654501	4.17966184667743	5.21298000058362	2.66074303819827	4.41310903257394	3.14147685924513	6.2922306004837	3.56734338644309	3.49912394314599	1.36181051929768	3.41200249788517	1.9977364160211	5.2653403654154	6.58677583317946	7	1.12105158061099	-3.47232477997123	6.58374086925936	8.1164011267611	10.0317442346917	8.82965818794479	8.08736305437133	0.0275930587806104	7.66202198106113	2.1750370078532	3.00059602382408	8.52687092183461	0.608559338325731	-1.37110258711281	4.78915063544934	5.39555483130241	3.895531002842	3.31547286823289	1.79533221957144	2.15467767277596	7.16202129520438	7.29867953250184	9.41164188738742	7.69012098927401	82.25	1	2
162	5.25973692248537	6.12793092870332	7	1.34062582903078	5.15463947277674	2.66547558035982	1.32887354550667	2.24004606943187	3.01611770063826	6.88723721400088	5.37654343203072	5.02187648961737	4.56913296480417	1.91559181231583	6.61760818051901	4.86419741169273	2.70373604650216	1.14538924449247	4.41470063634859	3.50173753961493	5.17263498866586	1.41304040300674	1.38518027856507	2.69909397895453	5.218557685686	4.12443062212617	6.38848755864979	8.27735916605	-2.18896244108753	3.76970858983317	0.505588401485426	3.9733906894537	0.502449456715558	-1.39128194782571	1.75612375005662	0.35207878618304	2.44398134992304	5.89597274659309	1.44422564685132	1.32188594490726	7.99254821010206	-0.520252519643181	9.77531771209238	4.76590217092287	12.2183774148227	5.99354674130732	88	1	2
163	2.14948638046196	6.75080773035002	2.42266723399633	6.05017931424712	2.90423175693565	1.83932173179719	4.04499817029432	1.58295941730761	1.56814897240777	4.38284198968202	4.65702822524577	4.02448437070897	7	5.96523981171578	5.09814978125348	4.99661272667866	3.26588324322001	5.1438370682006	7	4.9488409045648	5.69408288267321	7	1	-0.760334906906893	3.82311146469406	7.06499229987139	-0.451502186839044	7.56810017869292	5.97887393182797	-2.18687087995404	11.1290126838979	11.0173989125067	-0.348407117709913	3.83525630822557	1.80167981133056	3.80622485506451	8.89577119036808	8.66967434407529	5.12245311561998	6.53990069525633	5.55195799752669	1.32119400052817	12.8848622153277	4.27622615751902	6.39265579623581	0.691870583988833	87.75	1	2
164	1.8575595400194	5.06193536497209	2.11154873194176	2.08740404609429	3.36944786618615	2.41950925811824	4.4775357239981	5.31974490827964	4.37150860297492	7	4.12415281656334	1.47261850813367	2.72816887214717	6.90331658661702	6.28270433112308	4.46720131343935	2.51677917692001	3.53457622698868	3.54314933074445	6.64813587671334	6.7863202944127	3.913056631302	1.32957862231909	0.543506259764027	8.56322282400968	6.80477933492134	-1.06932116119351	6.17646717619864	5.21371383759328	7.55123715924366	1.86428550575714	3.36611807207515	1.40701802968689	-0.120668483604511	-0.143054289076054	3.40027250335468	2.75262508120995	-1.91448420322629	6.9334530397187	4.37915063517334	-1.73585338145984	0.337062855230231	6.64760574774964	2.10239163918604	13.3376195714553	4.39522672970064	82.5	1	2
165	1	4.26859889591273	1.76058225733838	2.10247445062786	7	5.19885303763191	1.39452218186463	5.38077772539175	6.33093319581706	4.96543850658635	5.49278107912888	1.64654525308396	1.26221755348445	1.94941546114947	3.41193822308387	5.9287695340212	1.42857596711637	6.33702909890124	1.98425048010075	6.80986418640353	1	3.8684882415514	1.87631133390993	1.43750221802004	0.934087175142941	10.7107150426572	16.2717067963392	0.522517217320012	2.1777425709094	0.398634438138626	5.80564728159002	13.3760383844981	8.11057203685284	0.397894167751919	-0.289593211196512	2.59408736010233	1.99623399726188	0.151360321600051	9.81693967412062	7.95604767849462	10.7909786778523	2.2152654495853	10.3487080055756	2.08866037636424	6.70259954883716	5.23221646133889	63.25	1	2
166	2.82145832527797	5.88662093573917	2.16273550898981	5.58893670938639	2.47618668500121	2.92744986202515	2.05515495198982	5.36908487817708	1.72356700491142	4.34105009760629	5.57890702485201	2.50402078767033	1.89089714410375	5.86260005829924	1.85712500239198	1.96692396068655	5.50428754060711	6.91193536762702	2.1151756856222	3.74243533373371	4.4452377163307	1	6.77007505712513	0.0718247165933772	10.6414992375535	4.16168730816863	0.653145218639034	8.83951119848037	-1.21836872072203	2.28975179711125	1.7355391400359	6.62552787999967	3.42688468438955	4.11607437380786	-2.64989999322623	3.89479789685809	3.51102918982001	5.12166454146961	6.38656463582323	-1.04597056994673	9.14883569954858	8.1072141929762	3.57111984643334	9.3942129256357	9.82358721415172	-1.29956865530555	82	1	2
167	3.37464771025879	4.2881182504845	1	6.56803947268832	5.90219467807831	1.64060630882417	4.63492574603687	5.96407605718704	2.82929224948939	4.32342712869611	3.74520677619705	7	3.93685697414517	6.87581413231021	6.39094580170355	2.47342385138845	5.40685457685181	3.17323569106035	6.04724669144069	4.45351339626813	7	1.64083644865058	7	-1.2689452944868	8.17389104044972	6.09656156668861	1.30548073120915	9.91633183737557	3.1811843072146	1.610328387948	11.2312105935026	6.43552966778485	2.49693411189257	2.96253856918554	1.05533634413125	1.080388925326	5.13741645006593	-1.22640557971663	1.69709134424288	4.03418598102274	-1.06879966532064	0.3903594600042	3.54965984312395	7.40520863053025	-0.223348402104479	5.9318884270417	93.75	1	2
168	1.76614006452249	6.11925873254255	1	3.34773164697201	3.07420939110621	2.34717868127579	2.1047004100198	7	4.58242391038638	6.96159171897109	1.46841139782694	1	1.41098004518349	6.05739450389779	1.49041715591441	5.05302807283776	6.43123668164713	4.61076301985897	4.14895860368785	6.93797953421005	7	1.61427389123914	7	-1.31633418582726	6.46501887918508	6.06880143974261	1.15607475365707	7.56238812270878	4.4155801440364	9.48694193284236	7.22714365599659	6.43831636230435	3.90948915152539	3.76711360938235	1.17669727029445	1.73540464749962	4.13682784641118	8.93530556758842	6.58495512589553	6.3295717013034	15.1151209981672	4.6289783430606	-1.81809986447915	6.78708622022438	6.53948268009732	4.66886587477487	84.5	1	2
169	1	4.74197635902881	1.45291974098924	3.37445115417869	6.44810573618697	1.60265700151997	1.26163346842415	6.88745433761728	4.78989905525512	7	2.61920064949843	1.78325658923101	5.62115685003799	2.86793137792755	6.27242189807378	1	6.79560666809894	5.64103225101065	2.85889745464566	5.12447984658372	5.31266654476329	4.13880428345759	5.73079944506819	-0.167534283795295	1.87221789341	9.4869164187891	15.3904199466205	1.12352858477883	0.620610192604424	-2.89809477623179	12.0481347479692	4.70647515435897	6.42754128427205	8.8749294890188	0.396439768867445	3.09633785957159	8.38141172931662	1.07738294896442	7.91732491706029	7.51186547431071	-0.789703558547117	5.21649373925276	7.48036415564398	0.134097413101569	9.10279643320823	6.71410320002542	64.25	1	2
170	2.84242683487702	7	2.20590035835728	5.29034537951975	4.50406105481136	2.61090361696573	7	4.84891544946302	1	4.61682251404543	4.54583448781323	4.41417157690916	1.89033358813882	6.9267546791207	6.46067733059376	2.96700805034145	1.09525333125875	1.91131255154868	3.73101682500747	5.02307955630189	6.48196633190426	1.61846117788786	3.80894884225709	-1.64275443144101	8.74600537715481	7.12144854706319	1.17347128383984	10.2897827377317	5.14021861252164	4.42187211723949	4.60531675767709	2.14617022724689	2.09518457635574	0.785150780696582	2.46497593103286	5.58198850254735	3.3882152989376	5.16292000091622	-2.09581139419821	-0.0123548604281877	2.17126369782693	2.71392784618188	7.89643359517748	2.12361000695682	-1.40876629674924	0.0575565798197392	77	1	2
171	6.75187166857445	3.75358386878225	2.81691533851528	3.36698931261716	4.74722586308719	5.64488662927329	1.65218366614026	3.33175104391949	6.04775006811255	1.14511222907305	1	7	3.1934414764864	6.39231397417632	2.86885689405845	2.85722562484295	1.56570599996632	3.41128239551391	6.45502286772854	1.99295332086107	2.85518744643607	5.20300780882325	1.48785109834596	-0.501179981305446	7.65664446739182	4.80797759684189	8.20855016869655	4.61278329536256	7.7667412654026	-2.18273826360353	8.70910284216541	10.8890461668142	2.63979372777031	-0.421329140968035	6.97902512703378	2.55499863781326	7.03896673470381	-3.02366799027527	9.41783432935238	2.57413473834544	2.52641930498451	4.32469424070272	7.19828059560842	5.96033095851757	-0.110373771641164	6.77039145055652	90.75	1	2
172	2.64492038767072	5.10420703083445	2.48426295658987	2.62100130245234	5.25108788910837	2.70698963744192	6.75838031585121	5.90592911720797	1.92348793639543	1.0610903910637	6.11226299300668	1.71779241087685	3.49015053080093	5.30354725436081	4.48853089869775	5.36715724474167	5.90053959410383	2.75790573655823	1	4.67670521852769	3.21144695804096	4.93105154834861	3.93901331366345	1.6941779459938	2.8593547723622	11.2173944809	14.9730149338501	2.12437856526686	-0.871322346024757	4.5905156768114	0.696407581633108	7.18247862620224	2.59294856945717	-1.21509716685923	-1.65454790129242	1.24731102937238	7.95776639547322	-3.33874715743099	9.82032115758147	3.66436495343483	8.84191362479671	1.36413582422804	1.52373582122245	6.41052072440883	11.039235061652	9.84957633954723	63.5	1	2
173	3.17774915474173	4.61030184666421	1.11039401737464	2.32262697441559	4.0367429964267	3.40954626984273	4.2792072264633	3.66821232354608	5.3267632462395	1.59283513168637	3.62897561169374	3.58398071856427	1	5.52391429609985	7	6.76002227132958	2.6368202230073	3.98049218553906	3.74910904959343	7	5.63411490726302	3.92137189546554	1	0.0536549717248076	9.53452355027564	7.30221635937905	0.816047318485849	6.60405382102093	-3.26891128250602	8.04501016584305	8.97103826741453	8.23426092812632	1.45304326415586	2.06078854407503	0.392252202125717	3.55140153295664	2.64964566363197	1.50253147404218	4.72820720270977	6.13800398582134	-1.84039657123441	-0.196962709143215	7.00452145959317	2.20274473435763	11.3074658231326	5.13062628324767	79.25	1	2
174	3.49220965642743	7	5.46648618906886	1.09533178414363	4.83312389840794	4.22919407173607	4.03889890070551	3.71354819443804	3.86408278023086	1.41544878252036	1	1.75002396734113	1.77930046297837	6.41720931414966	5.64346638430159	7	2.17500378572849	1.35814530616915	5.10504031109672	1.20189370033172	2.89587268187977	1.78237565276231	5.77708321789333	1.33357499986198	3.32461086609881	9.11177927787114	6.94720008163729	10.2130254271156	4.0641115036852	8.48584431070981	11.337978457107	8.80936710482803	6.98924867469252	0.552558528744096	2.96699586218091	7.98138655632647	2.50088781171696	2.33688352234309	8.75044039056806	6.03310603815325	5.73703707292791	5.65411205058682	0.068338493078418	4.08770607601031	7.88775110917331	5.65522863952834	92	1	2
175	1.44259398847844	6.33934528814636	2.73204921125294	6.62594897165023	3.41082045414438	1.27180250375697	4.90514308365804	4.90710362616634	1.6253170897082	3.34795102292352	1.38916509993242	4.03175224603337	3.09615351920401	6.06683780224028	5.04716525033925	5.03727086949722	3.16379319892822	4.56369790102536	7	5.47020762488359	5.3697530632583	2.08166615270012	1.44667424471786	-0.357766802433594	3.72649124635355	5.84065162898361	0.185951835136482	6.59106792603304	4.88771710612252	4.79663976185253	1.36675558826291	3.03958633662422	-0.796755509156188	9.26249115736114	0.944443324183078	3.79239180012311	4.38348349323409	-5.24131679987732	1.58218962548903	6.73858836657493	5.35283969072314	5.21773544296516	11.4262764000704	-0.228358073820864	3.51149761292924	1.275288682925	84.75	1	2
176	6.17275928994622	6.20123368483387	7	2.67039380451819	5.93881591410215	1.64154531123597	6.03609305146234	5.13037942518432	1.63461216086594	4.83894146823572	5.8361631265872	1	1	6.13617594745174	5.88321662330005	5.45073826898592	6.15936978440305	3.76932881516531	4.86790091848246	3.88490543829326	3.11393019964818	7	3.21129505204076	2.4318331553525	4.28853626128176	4.43118049166623	8.50502392124432	11.475272144031	5.97849995481317	0.185984638703441	1.76803308358245	7.59839307415819	7.92108626003377	6.48236637597333	-4.59273783576524	0.516469600057493	5.21008756595726	0.303067310489941	9.05134480463182	8.81611780005822	12.6896088896862	2.37987843886895	10.44089561686	0.244312542553852	2.9107055405991	0.830541791374309	75.5	1	2
177	4.26351959386458	6.69819479265102	6.48655800683425	1.61693135745697	3.4366418468529	4.39922984137897	3.76282520174949	3.44595479134475	3.14678032093705	4.65605203974718	3.50897279718491	4.39680570210605	2.23969635496912	6.40602120474003	2.96841290962672	4.40332959057468	6.35010840063588	1	6.30720304590242	5.56429120132622	5.2310569927416	3.54664931846719	2.18508911935571	2.40795215752768	2.24420023350616	6.19303330845248	8.32940712277162	8.76225329910666	0.677680562992689	7.80756436279819	-1.28146309557896	3.99874034977829	2.86561717596492	-1.43329502274891	-5.28162503370484	3.01849547183637	2.2728797512174	2.60994350635484	-3.0976892024861	1.01546122050855	4.62893297248217	6.38229281763118	7.04119077595157	7.20344995252711	6.32860803447108	3.5789776591212	86.25	1	2
178	5.83852137010662	4.16641872066755	1.21386048394928	5.55606982306164	3.00490495788526	5.57582058012425	3.32320088499949	3.81083320094933	4.30994539637555	1.46639580904343	1	1	1.64149191869137	5.83355195009639	5.86329151501755	1	6.27674349268287	6.87903475971437	7	1.46836546621822	5.53078147189754	1.2083222915429	1	6.62014262391773	8.1881633667347	2.42402975145434	4.26905658587412	10.6234349702783	3.42792078713792	0.711441170130621	1.78507810966574	5.85398681318308	4.0549313880135	4.8402675173154	2.17503777967196	-6.1634017283781	3.03823323442391	4.59164182093333	-0.727018107404205	4.14219214902248	5.85211273120849	1.06527362670774	2.02297796266845	6.73636714763479	10.0498904998711	4.08036397292615	77	1	2
179	5.04300517572171	5.51607400334539	3.1171516925013	3.89842569847879	7	4.21950139575182	7	3.86924230003026	4.99435465353387	1.88302277617	3.70084474541628	4.56012317693136	5.41426264224814	3.25795203414882	3.84173307588845	6.31873765474884	1.87181852713374	1.10742782015656	1.12224925138718	4.37945968231745	4.61735277168035	6.2225041826785	2.34129277568345	-0.56952587928751	7.85050504910943	8.42038185832914	0.342923216781206	8.65228514046139	-0.367333928792637	2.66519159996563	11.2001537686977	5.16220660814238	3.87413756823696	-1.67941388816782	4.8310702393531	-2.4327538767291	9.38907356094491	0.00586137229182104	7.00524435716908	5.18993479338953	-1.26534278241115	-4.48814409995732	3.55729435369508	-0.649304428006742	10.5617330869479	1.78564506474809	61.75	1	2
180	2.3404257683135	5.45688397679226	1.5252936848452	3.64899943608464	5.36284854245644	3.73074892959918	2.19571256730631	2.18793639758903	1.50363719080505	1.7052921092547	2.86080467478394	6.66125542530212	1.78048054618498	5.28572388832291	2.48506442684888	6.61718617316286	4.39513792729389	6.24072475880936	5.6268914175183	7	2.89536980643796	1.70498975835579	3.43939520489845	1.53704672082494	3.0035442725468	9.56857572564088	14.9293574010133	1.87502855467867	5.32406031734181	-1.02856134394195	11.5665187125667	0.535600977227714	9.08075265794785	-0.835003551561735	0.542551811008833	0.0353872590066934	6.84114137573775	-0.949578385135891	5.03945929038796	9.92664865933791	6.42313859679413	1.25763121893124	7.14380812603342	6.86139612746377	2.27763086170839	1.27367514002621	73.5	1	2
181	2.83081104520379	7	7	1.80703584791824	3.39797922371147	4.33249846831488	3.23293216962918	6.89613469637239	5.73470281861329	5.16195162707603	4.33374042443365	4.63385183846494	3.33004870167509	4.96789389617991	2.55049934067054	1	4.02934707315216	3.51139639410384	3.15771009738955	1	2.70223997962014	1	2.38819344802248	1.45709478817647	-0.310681910792589	6.57573536552097	7.25892748937266	8.39274676018437	1.93788043924282	3.06657234041359	10.9280585526695	3.90035913851937	4.62396062627714	9.66004951380171	-0.518032686043025	3.07214994190608	4.95106827538114	8.50949188165725	-2.25682867608944	1.76587773185411	2.77916652945267	4.0034056589276	6.4643442297991	3.48774245952406	1.43138534765512	2.93896314209345	60.25	1	2
182	1	6.41749140341732	3.1888055966057	6.07434232298673	3.63082084867596	5.66367431173427	2.6596647551353	6.61510204604516	6.5344411417827	7	3.39290421978654	4.28698683041055	1	6.63039326631238	3.72669551854421	4.86417989857222	2.81412438572018	1	1.2568470069527	3.91801088732272	7	2.67682325209805	1.04570688149739	-0.615657048538236	7.23927515914281	8.84906719462792	0.874641898895661	8.54579598351681	3.77519198263395	3.76083877139398	-0.825531204578289	5.72200681209341	2.16242145783882	0.894622323554821	7.11084058706259	4.60165328076347	2.06524065380978	-0.115410666005902	7.9774750135509	4.97506674090331	5.72570621797846	-3.28469794450075	0.106792169304442	8.06404847994212	2.92213764599251	12.3727632137449	81	1	2
183	5.30351631944154	4.74897342968475	1	2.92876481524341	2.6927085175447	5.34696547596451	1.64467811287981	3.78146693549489	5.55782003926416	6.81222754171242	2.70243997408248	6.48013631998414	3.07412901973864	2.63895173047927	1.27765781252606	4.71141084573293	7	2.60996701630085	1.35180132532486	7	1.77965099826087	4.24667446210464	2.2283640900893	1.50021386393278	5.46134594472401	8.64116899231936	7.26154661857522	8.01127876111062	6.76350074421616	5.4420896271111	3.68812038836933	8.39846004145326	6.00838426480645	-2.67554734252229	1.08853123307192	3.02932570623506	3.40218475870597	2.86156955694821	-5.55685035585804	2.6661991982958	1.73165971970469	3.24829679206778	6.22603162008867	4.09385018070074	6.07794422124294	2.84682093417458	67.75	1	2
184	4.93066178793971	5.96671612994926	2.45622257922484	5.98701443399947	4.76590344533267	4.50637911839307	6.30769997788748	6.68243421428214	6.31218246885177	7	4.39552309627593	4.94866918084418	1.94214068290829	5.85794043615568	6.66544021435468	3.25117575522297	1	1.380046301077	3.67511518756332	6.81763689951965	6.69441229196653	1	1.18525460769839	-0.816550962832119	7.72543403708317	4.8462852541087	1.25143654291886	8.41653874187106	8.7930876977773	7.85662966912607	3.04828692431569	0.228912714971401	3.87244791547999	2.35377375905429	0.294110318845425	4.24475348145375	9.45433992526809	-3.95941068017907	1.32936376156223	-3.27383405240731	1.03567117237454	1.04533106217484	0.428408414993842	6.85405240088826	7.9059824133925	0.963412641921076	65.5	1	2
185	7	4.92126405785935	3.4874777620922	2.8399372512334	5.41441842982532	4.08497928532239	2.29240135155683	4.95528829483875	5.66372630601952	5.94000660661399	1.63517896757013	2.96100630032133	3.83079327614636	4.07088304813517	2.55620827065823	2.05427594281119	2.27969383725911	5.72750511552063	6.4035174559408	1	6.53400973300363	2.68244884503215	4.24741174406791	-1.3348782290675	8.94970453804126	3.33466046235532	8.59375165328114	4.68086410239753	4.57274760990195	-0.139438985000721	8.77569346554279	9.4729746449239	7.32634795018056	-0.674463525653199	1.57611507436697	5.16825620406509	7.0233934635803	-4.45123927204619	5.94116150668763	-1.01183870858892	9.19224118483812	0.497334279377873	3.64106398925912	3.19491395719188	4.203850322514	5.7793542410374	67.25	1	2
186	4.61680829672483	4.80937782813731	5.93039903143979	1.51994273858488	2.87620810095773	6.56935002259968	2.0421728466382	6.3314521342892	7	3.76357790594747	2.46279988421875	4.31282929058303	1.94840966345253	6.38631606169621	4.36315549058718	4.08988080559953	3.98084148068438	3.98361658494086	1.57229261053426	5.78176147695101	3.37352018637174	1	2.51620060508371	0.997578286990922	4.52761427575765	6.44591991989609	7.73431916671699	7.43680619504831	-3.6268023029682	1.19150832048209	9.59698603812451	4.27448657020983	1.23457714327779	1.50176557120228	-4.75805975903721	5.16550879761275	2.04643625970008	-5.23804955694123	2.08990151186855	1.9973460620806	3.33128646779326	2.84663282810249	10.7649201131522	0.23543111539378	13.5191213789524	-1.83010221886286	69	1	2
187	5.00251355926395	5.33927141302131	7	3.31647939049155	4.81449979453778	2.33482035036926	4.57867293485144	4.65823290646279	1.71252468137216	5.8417631735892	5.83782955249265	1.75356858230984	5.87126013739308	3.92750942577209	5.08818666983841	2.3674602236397	1	1.60340279584952	2.29001822930216	3.59570933454469	3.15370105503034	1.61199563287152	2.85378681667219	2.80376980541937	5.70430814972908	4.2726645638313	8.00579974029388	12.1694919603954	5.46273524932847	0.457734974750574	8.60874615877109	1.02725224648262	8.24447559944035	6.62671609395112	3.14401422861264	0.0986108711467347	7.10048016865664	0.872214983344689	9.01256360259682	3.65143214761859	1.85741766731868	2.43268009599086	10.2224723748858	1.46530682441674	3.27772491245812	-1.7127613340518	61.75	1	2
188	1.86293712106187	5.9284293629393	2.36708590128238	1.15523563220624	4.09201770654684	1.09679997328153	3.07749752627216	6.64128958009811	5.18005069918671	1	1	6.76806233965474	1.70154502771894	1.81819966451111	4.59179448301879	1	5.20880798787084	1.93110538063917	1	2.40149383435576	6.76610949911298	1.56232079879474	5.97009149136356	7.0215777973522	5.30438137653976	0.65239253769792	4.75263842096267	17.8323732860449	2.9168519281884	5.38330716880723	12.5266795359808	7.31497138141936	8.33660621442784	3.66205747335459	5.10271810239763	0.0441231298493438	1.64383053452885	2.28291726252237	7.33741613476516	5.12123052651499	5.48976632317353	0.545287658230133	0.176159266491746	3.66887471932873	8.66217620524758	-2.30749880764064	91.5	1	2
189	1.13158510760476	6.15907603250185	3.93687370490794	6.296711611945	3.45540387022992	2.24342121865011	2.53993239631406	1.32648094507314	3.17490991930401	6.94329826361357	1	2.0540774628395	1	6.02829383818625	5.3160431041416	5.34085825529885	5.85675784337023	7	3.97172580644937	4.06662435321117	6.36144572598819	2.54258419466135	4.29026278377123	1.00443844565418	6.35148974768702	9.39214156470909	1.44173012909954	6.89571478102233	5.90216856679534	2.24392419990947	3.76162913671586	12.1173234469133	0.51358178089876	1.64426131673403	0.591060257477083	0.216799524368456	4.59521560835234	2.33130586395243	-0.326997164662678	4.62486809332999	6.06967733015524	-3.27402889230675	5.57508957468678	6.75397333990328	12.2181495123825	3.46085596930728	82.25	1	2
190	5.56296025275881	1.377935855128	3.51662926485657	3.44300934951603	4.92028217290932	2.85540245525387	1	3.57876551879614	3.12174183393036	5.0645601638777	5.67987482796062	3.4518798019851	6.75463552688772	7	1	5.12401641169595	7	4.60853858957192	3.62005274852951	5.78224977133372	5.62355427514784	3.4750779395695	4.59842982138251	2.49889707563573	9.49083010628868	1.71341663943392	-4.71863285324675	3.15845918350361	-2.49505433860986	6.21204336033904	1.02131660296901	4.09034406839806	4.30092469776791	0.528788894334874	-0.914750824610109	0.728008331211875	6.63564197509205	1.44514367151665	0.0311142354545954	4.23032262205703	2.05287592124245	7.79188304118498	4.91508798208559	1.10063130114841	6.20846769577379	4.88564781881542	51	1	2
191	6.85390083632147	5.76162806088798	1.29758253003648	3.38963335029468	6.16594100658351	1.3076441834187	2.8568481431755	6.73641444012051	4.07365679298923	3.30215879660276	4.96324583568598	3.80127342140731	4.82512610973971	6.24373201735752	6.5865116049086	2.64811972728358	1.76722151834875	1.83685076976042	3.56317591473757	3.51744174596541	3.90818874054679	2.48919906829186	4.097276544604	0.0134990582672776	8.67160594110342	3.53876626093309	8.68031286639925	5.05381535712124	-3.28823021000063	6.247583940751	5.61494066388074	6.19307247877205	6.08961136787947	7.75403574912958	4.59845242592209	0.293473996412287	5.59504165668309	-0.226478281385001	4.54285636160954	-3.44569114227415	2.43746001957483	0.0538850567009276	4.91031719434615	6.68538676344877	13.1101880017984	-2.76804166232659	76.75	1	2
192	3.27745193714309	7	4.12145068723622	3.54362536311983	6.98149668601056	3.77284209627646	1	6.77722237663016	4.58503733958814	5.61240718493657	6.41028824672216	4.88369924164287	5.27994430088153	2.91193918756094	5.5639737975729	4.47357669680098	3.24810866989196	1.72247672683876	3.89562251174827	5.44455069431126	7	7	5.50048731259502	0.845626959526321	8.75644027472953	6.34829725287697	0.380009520927221	8.52490196180887	-3.81999030086342	-2.34198077329661	1.10583603182341	5.53658232408304	4.26264283736208	0.467731959422822	-0.885130845206351	4.97068401963747	3.91949199894105	6.70165343304952	2.64377672416655	3.24186905973104	0.728934143569397	1.84397589713807	13.3955796956519	7.74436864170473	12.6073061356955	5.32763564818075	61.5	1	2
193	7	6.63435469316665	2.52863908779586	6.40977460801713	1.16249668939765	1.35347899564501	6.84095029006228	7	3.79640447895098	2.47725515702508	1.25082197177746	1.79551453409493	2.80893456408429	5.49596641436942	1	5.71908646110945	4.27743747281428	6.13822242379625	6.89995513844973	1.95229804983089	3.43876548141737	1	5.45383685155764	-1.62473770022068	5.16072931880232	2.94273671684331	6.19452999036384	7.80449093952016	-0.0902562540456771	0.736865671709397	9.88253510557721	1.72611518423511	3.92938333196948	1.24336727415931	4.4079381698108	-2.92144449469258	4.4381346229783	0.318678904386339	13.2292242238641	2.37749536913956	5.59594793840188	3.71956422045232	5.01038049874109	5.45183344941049	11.1448505272538	1.26925046275806	70.25	1	2
194	2.47516023265915	7	2.15403122598815	3.40279833052585	6.18742429647561	2.15065233124458	2.34801758579094	2.55820919699035	1.9419697069596	1.30258360099568	2.69709329797847	3.2370391989207	2.39414672136157	6.55074926483462	3.77067980885507	2.87466558345756	4.32681888308846	5.735680435221	1	5.72943106407886	4.36226274463169	6.49762402853192	1	-2.83093739838594	6.85903517566249	7.35427425565524	8.46524417252369	9.34133969473982	7.28607560743296	3.61401108513691	3.72360095453064	5.53303937088103	2.98600532946292	8.62870393878089	1.49668069541241	-1.15077904087358	3.65587677888009	6.46696053304639	3.41870542859842	3.44809973717576	1.73284759167348	4.39792704672892	6.27260787806602	5.078863178298	13.7864742040736	-4.74677187700196	65	1	2
[truncated: 5 more columns]
