# Supplementary material for: How Are Mate Preferences Linked with Actual Mate Selection? Tests of Mate Preference Integration Algorithms Using Computer Simulations and Actual Mating Couples
Source: PLoS One. 2016 Jun 8;11(6):e0156078. doi: 10.1371/journal.pone.0156078 (PMC4898694; doi:10.1371/journal.pone.0156078)
Supplement: S2 Data — Long-term couple and agent-based model data analyzed in Study 3. (ZIP) [file pone.0156078.s002.zip › S10/Aspiration Model Data/Aspiration Couple Population 01162016 045957.csv]

	trait1	trait2	trait3	trait4	trait5	trait6	trait7	trait8	trait9	trait10	trait11	trait12	trait13	trait14	trait15	trait16	trait17	trait18	trait19	trait20	trait21	trait22	trait23	preference1	preference2	preference3	preference4	preference5	preference6	preference7	preference8	preference9	preference10	preference11	preference12	preference13	preference14	preference15	preference16	preference17	preference18	preference19	preference20	preference21	preference22	preference23	fitpoints	sex	algorithm
1	4.01652954409759	6.16327436346499	5.82503444401176	4.84100364861237	5.33177241201865	3.87792515833341	6.56221468991133	1	5.38536126057122	6.07291017309939	5.66771910757946	6.90398080300795	3.15940769660799	2.01225764629462	1.25535528844119	1.44023719271268	6.50913547344914	3.98017398116132	3.71959987882722	5.5343467105947	4.41562783888637	5.4556450913811	4.8171144029126	5.69440121614933	7.39414526740178	5.94893438162992	2.93597840451464	7.09307778991787	5.40103103045785	5.70267527882902	8.04089090899231	0.340874473020977	4.03588137305153	0.524548768043179	11.2432873724585	5.33972969533578	-4.30749567569183	-1.14913363382157	2.8298594426399	5.78709477152459	5.82100934444292	3.43339979213665	5.95781272301913	5.7992352363726	5.75027303715261	1.4367360047324	100	0	2
2	2.65536495112262	4.50862582668553	4.14778370785234	1.68270724620601	6.49643536952277	2.70792753128032	2.61916480718385	1.12798913340828	2.42031136226237	6.8812688560901	2.60354608706222	7	4.25483955325161	3.72487539806155	1.30185661916931	6.39093945192007	6.85020762625321	5.94564620611634	2.34630271864442	6.33429766457956	5.35119213442293	2.49927215575577	7	2.7704640924814	0.0189548178325971	5.711129223061	1.28935845312341	6.58674966503597	6.42843684489736	6.10793805314926	3.50420862487384	-4.91692573696131	6.59426048311288	13.1793290209023	8.66053337294827	8.44174248120779	1.1519099877494	7.12417427830406	5.60388500517724	-5.34220148035198	7.9888181006971	4.15127283602136	2.33573633872017	2.8558525857303	-1.22174385132101	1.38573875547681	106.75	0	2
3	2.32174461644592	1.58500658806059	6.03874398834754	3.90611652532802	2.90411992849325	4.4095778230367	2.56724909211825	1.25264796858504	2.25756995487735	2.11390081794635	5.15362950449692	7	4.04740062690752	6.45995174982158	7	3.6817946211178	2.1228300274388	5.91147496065899	5.28773222904832	5.28245218630807	6.91721533168851	4.42763837889868	1.44823417646045	3.21229302131943	5.61211082747691	3.44471048659607	4.96232890678786	11.6353737552995	9.01489211669355	4.33214846454471	2.04028046751896	0.42358141515135	2.24744250424801	10.8270790156001	7.04469313808493	8.72205874817105	-0.897792917430127	4.09290569775732	2.58350702368038	9.88533053102856	6.29980087331446	1.69440257718344	0.592840113974085	-0.17980099341817	2.40818322398976	8.59340869462608	101.5	0	2
4	5.31794579250906	2.24137388107895	6.35130173938013	6.02179613289095	2.01333347671698	1.8708913596807	1	3.7167331361808	2.96831640570092	7	7	1.5880406845963	5.74207221425125	1.83038821226997	3.52846188276592	1	7	5.32234335063612	6.61567315075373	6.68297917121333	3.20598048691239	1.6564842421393	3.7827088519802	6.34385417023654	7.34343300710331	8.08797615550164	1.26636753732142	7.78519621325412	7.14798158633712	2.93482992960741	1.60824543874297	7.2053616533075	3.13769757516662	11.0269245236117	8.62977752944911	4.87027403983564	-2.97687434250083	6.14350517330146	1.13807901836087	-1.22513292358352	3.95668080641602	0.930275995050734	3.5715690493722	7.67318623520104	-0.818544032880069	4.63023609524046	98.25	0	2
5	1.33878153596231	5.14189871638623	5.68843060246727	3.29561844259004	7	5.74224863191754	4.80484580904215	4.37135558040709	2.41334739905869	3.5659342209854	2.34862323704351	4.05211979387345	5.71103709815124	4.7334470818903	1.2141294073418	4.75874384401071	2.44424544396756	1.65175008027687	3.77314036976922	4.66719569757423	5.04076588546679	2.57743915570738	6.2848267778281	5.68841091873226	-3.05063184177863	8.57321687876273	7.36904160917871	9.74549610603013	7.91502166121475	3.61652516444	7.57340394503537	-2.36119538852766	1.8597482172781	8.89527655965319	9.57226367579945	6.50064758929088	4.76715941426264	7.22652862450084	2.65447750228471	10.2160944918437	5.8534291208922	4.72020547518689	7.98700267777087	4.10233441701081	3.94187695153618	5.79482680668803	95	0	2
6	6.78916974459935	2.59008938238485	5.24121751413209	6.18512992180213	1	2.52628788851021	1.64003927132354	5.45033141397446	6.82443445390816	6.53918355627379	6.23662892225217	5.26524342832268	2.14935550077696	2.13374390348983	1.01468805315395	4.54692630580279	6.7472930246498	2.27028097411343	2.32179343695747	4.70661944298629	6.23958286324572	7	2.68356921578868	5.64013728652283	7.40443484822726	7.05081894751082	1.65147548962311	7.82856109409641	7.01200906885924	1.09745156012525	8.62620626100808	2.12123677418963	1.62962433077227	9.68026926727793	2.00749207045483	5.69960243799422	-1.4328203367294	2.74457641388969	4.13014569194861	7.06164919285664	5.69879903717002	3.82045364774278	8.37599603398219	8.7454182536016	-0.532619678460263	7.19306818114031	89.75	0	2
7	5.07782579746942	1.45458440268314	4.1510679493801	4.89751771939598	6.78827338618046	1.97373971936833	1.58127823496186	3.51934346092276	4.115702064885	5.08847561869828	4.54115737118115	2.75658548631097	3.68075095868625	2.15683462225461	3.64440331293474	3.96265730292015	3.81314866346588	5.51322991758947	2.20877654921637	5.15971269037592	4.41744132858343	4.53410054947019	2.93726381828396	5.33416891795925	5.06757415805303	3.35927862885513	3.61094091943678	5.56532639608697	3.09927340266866	5.48867214996409	6.73434054320629	0.332032510082522	5.6433618485663	5.08905368528302	7.81082566774544	7.3470946209225	5.46915735361325	-0.0557238869414466	2.85561067633689	3.39358465231018	3.23181887685088	0.346373163393874	7.86997793676651	6.20145147705905	5.2804521970637	7.70805896133568	99.5	0	2
8	2.03323011991405	2.76315402526862	5.13045025067107	6.65450078813314	5.01315907100444	3.38639306048023	5.45319648731668	3.43903580293766	1	1.73759121665731	6.69125533447332	1.72498411863075	2.05285593260566	2.54645798915831	2.21941045159434	1	4.79004621188836	7	3.26402254527232	5.27773087767754	4.43198953638701	2.29690551323795	2.79565920190366	2.5189324154214	4.14293340179781	1.22398052453746	6.68434942235397	8.29207367305915	5.68658899142545	-1.80050910524247	4.46230446227166	7.84835627684793	-1.02345392855313	-2.01021720713649	1.56107298419812	3.3394850630729	-3.18385110729996	3.75077398732057	4.26568587689239	4.80769080930155	4.37521140338525	-1.09370212343672	-0.237102827713596	3.21571609938976	-0.31157153727709	10.0877170265197	95.25	0	2
9	7	2.26678822663654	5.57389505172432	6.33232695119033	2.86237712304837	3.08911545928189	5.45585596026963	6.33990721142456	6.17149540736642	6.39408028714968	2.4021189038201	4.45206528664356	4.56363783606392	3.65316303039546	3.6021591063209	2.74379386914994	3.86234708268962	4.34445258382155	3.44291106071138	6.14429500689023	6.9278509396763	5.463938209728	5.67958523753921	4.3425012866708	7.34440414255961	6.76122407037389	1.8111204662171	6.42875791919655	6.88503042104971	1.94375571110367	9.30824568994439	-0.0117229391318326	1.3307405495282	8.91998441882946	7.29071970488901	5.98507551111047	0.872647059555931	0.376299237023584	3.84203100582387	3.79431034453139	7.2141022794561	5.47949597234392	3.08818482649031	5.451608206022	4.845615417295	7.47567316203589	98	0	2
10	6.39671593251628	5.68792116440107	2.2451474635607	5.05291725998871	3.21144226647501	5.16579318787508	1.25193498090055	1.04118648142408	2.1686778802429	6.35058101290523	6.39144391707158	3.73828739185845	4.04801037380018	4.33905727391823	3.5161101460438	1.46946835220945	3.83796411852325	6.77495447485413	5.47852503071374	1.86131893929556	6.57086168575064	7	6.00493152024117	1.68223369808836	2.41395324344736	0.762303119536914	7.95757714359588	0.265635305298796	5.14782057933289	-1.43871884762074	6.42244934480043	5.73317879049258	2.82506512022845	1.07313256313045	8.99317051892787	3.9601544463803	-4.18956695571689	4.41936507640336	-2.90900732156127	6.12248936357997	5.97442430807078	1.94031811982904	6.97580912305132	9.63297664945643	-0.13652294790732	-3.85720475621789	91.75	0	2
11	5.54247807752362	2.57538137324307	4.57981213931992	7	1.40003682550067	5.3689247243147	1	7	2.36406431302677	2.84527407482861	2.87452993309451	4.84963398433587	3.32103186649647	4.84841662298695	2.78918112001338	2.40762885973626	2.45647609440378	4.8930818895662	1.5265082001569	5.5892547022089	2.75314603636898	6.68876916616369	2.95569275183159	6.09054137293458	6.76627808316809	7.7481581276708	0.606875803873517	8.33980977692421	5.39763252758566	-0.711877720073657	0.590999639314543	1.91939484419349	6.01632642903002	2.73766622534184	7.49039629387226	5.98296482169637	-7.00627658095695	-3.11044561937583	7.49981349950823	-3.9913576808712	3.74433952940937	0.154104788182143	0.12675460080281	8.58193145252902	-2.81182705302604	3.16699631068603	97.5	0	2
12	5.21372975473397	5.29899026723741	2.75880093173076	5.88047802749086	4.46258314460216	1.94217417980546	3.00037520028409	1	1.74866920010023	1	4.24201770429168	6.34840174035963	3.85684368108748	1.92059962303897	2.31118819660507	1.790749208669	1.93848403307699	2.07960483770466	5.23655835647263	3.70666852531657	3.67351130598488	3.90984812449844	5.62643685824082	4.60433195775666	5.64730469893802	5.02015317818896	7.27079760495498	9.7971596213844	4.11913171250011	5.25856492466427	7.19534508583555	2.21035436775523	1.4739343008822	10.1040634376572	6.90502589306238	-0.260671875109551	-3.31336661427774	4.16852644924509	3.32035263848323	1.47054385529244	6.62487065620381	0.0760182625245485	-1.09935479045636	3.13484555154052	-2.66497441695019	-0.31290464799336	115.25	0	2
13	3.05350974035991	4.38565462765319	3.31142225946609	1.77630855513085	6.37972510547894	3.47875112778853	3.81558012526704	1.53465878602071	2.87639258597768	4.30674409715041	1.99821103109658	3.56039561126944	4.73301902441204	4.09521599754068	2.58396572350385	4.62837119050765	5.56896591829901	5.32835005494129	2.42070145717987	5.68706611672314	5.22793531243369	1.8644810089445	5.88344337673193	3.19521538435361	-0.443482105320071	6.16871289846399	1.29997103221623	6.73337888812784	5.92429971032602	5.76790469387	3.16568968641185	-5.29894768247365	1.77571352619998	12.5149371011656	8.44080376288705	8.47654433108559	2.08040008991401	3.40955132873381	4.74084860023382	-4.18778983987456	7.4795489912937	3.20148857398617	-1.31014824264834	3.02495079336273	-1.39990013922988	2.18573251474031	95	0	2
14	1.29292758296757	2.51851481293709	6.19389031070284	4.08862732994239	2.66938506723702	2.7071288524388	2.68298927046471	1.50201747436358	1.51138396579421	2.8125516562628	4.14040016237814	6.80136003006864	3.48026330558612	1.32090722759179	2.48003990263544	1	1	6.08828720825083	1.40713167019347	5.96532325088806	5.35118441864286	4.73971957878779	1.56283376924474	3.61946256376588	5.61090276383586	4.73763445273594	4.27818142973643	12.424184935897	1.98034874058608	4.09924444885243	6.51987130763539	0.358757862488662	1.16603833719724	11.3957027149937	7.35092658579127	9.89914301008561	-0.809352608258199	3.6454471897989	0.277313096112856	10.5832923256838	6.9440289123416	0.745322793855119	0.785962725549253	-0.11147746953033	1.35533104346512	7.22248246888652	94.75	0	2
15	6.75121503877116	1.06745971682715	5.18344608694485	6.62133263631313	1.05221925423736	1.91037663976143	4.92049315518205	4.58962919520575	6.57349639972952	1.94211603453001	1.22268930878991	4.25051244335083	2.24123773564517	2.92855150186038	3.10680015750074	3.66330283316766	1.80835844721932	6.14735719015758	3.84085564622232	6.34780891272929	4.8309019175409	4.78119239631153	5.91358727203919	5.45512574180032	6.42458958039014	5.33509382442526	-0.117194251662991	6.52061779423185	8.66476887901689	4.16347061391692	10.9981938367793	2.19446487015353	5.44943378830543	10.9425538711415	8.69104790931774	5.96820781087107	4.98385517925048	2.90800993241246	2.05610577793467	3.65670998311765	2.10022774859846	0.319517023045635	-1.25440530403304	5.99093226107029	-2.41801483379278	-2.32222423126942	108.5	0	2
16	4.59607438391822	1.15130339705807	4.35510647641752	5.29853121524479	1.0950134623872	4.53704478873184	2.91669340036754	3.57763756118358	1.70865642501492	1.87070393045298	5.45598039100614	5.2352462287791	4.99880382733038	3.37195632774038	3.93022087228718	1	5.61344103974471	2.89373273192075	1.98002989492178	4.88151639393676	3.47275146915168	5.89786095186468	3.24938166500751	6.03755961500587	8.86739131464707	5.68065734524373	2.27011356363514	6.16627633135327	5.80315899321308	4.44146694819423	8.05650475477442	4.49033260226343	5.53941681042009	-2.2407450862723	9.03833671762028	5.37332133632227	-0.395000139181923	1.25497227370876	-1.12105527896658	-1.33098609864138	-0.184813705672049	7.61606896399389	7.81760773115761	-2.31863881100125	-0.100048427346394	9.9107369837833	91.25	0	2
17	2.07811233224078	1.72782199869365	5.84660887378746	4.79523033642197	3.18767165105034	1.24091340980954	2.18375319218805	1.5144646179825	2.12694257885685	3.55383104150718	6.1824160459209	6.23915676814931	1	1.63071518244223	1	1	1	1.18669895621691	4.28832934111864	1.75396224369262	6.7708163972859	4.34638310196622	4.79207823170707	3.72903901555497	6.7538196404032	2.95435170560995	7.60419994051537	12.210403081771	5.333178488895	4.53005106706627	3.83572571353637	8.78535288748866	5.63763924580398	6.58110990031216	8.27790843018733	3.99439554038027	-1.96750017018531	1.73849632177531	3.32588662301401	6.93040876487608	4.61387057777827	1.46579765421771	-0.394162243879841	1.12068562279885	0.66028152254162	6.61761153844352	93	0	2
18	1	7	6.51392889202351	1	5.67492482142749	6.6225062888966	4.15086784125659	6.94386162785406	2.2184181085646	6.42296191429966	5.58389595593033	4.87768323643689	3.81971028997612	4.81626294242915	4.00027794478134	3.47138887290827	6.63911969730777	4.12725419591211	4.89162641763838	4.85911324039257	3.40258931411433	4.72424206366697	4.91680521481558	6.9707030224095	-3.69218263064462	8.79265444133137	8.10878867231306	11.7436488805262	12.8668778927426	8.42915037084349	7.57792938148109	2.08980506906695	2.8829876038885	3.93809434034226	-0.604500713353046	1.11363933852247	3.43962658737954	4.20364786219395	0.405464642380827	5.10113296853082	4.89342325710815	4.58921540663279	1.86758749925052	3.25866439901887	-2.02443466072919	-0.575571871355239	103.75	0	2
19	1.65987870194185	3.92552776854129	3.03800510080058	6.88036894577448	1.54682891155496	3.30228758462731	4.99279852333817	2.41928982027336	6.58565546311457	6.69963642514598	7	2.52274022031048	5.17569717233663	2.90436974475271	1.30507576789893	2.70109538863447	1	1	2.63192867227006	6.89660551518816	2.24424763485936	6.41197340437059	3.17347441937659	4.47430159643479	7.38830150948943	6.12012089551279	1.46726521349598	6.95077003120781	6.82248038909475	3.20776406869717	0.941316539748596	10.2348995039321	2.50610206811115	3.83434368822886	4.56272997123373	1.65141610108853	0.668753225726488	3.69587566895365	4.90662115523996	3.11629850927227	-0.58255120031105	6.04604011228998	-3.11729656001119	4.00139139722481	-1.02430540611169	5.87381331099493	84.5	0	2
20	2.19058945747856	4.37569532904743	1.61278541285053	6.55126167459829	5.25242060789163	2.29421333107906	2.70142637251305	7	4.85619212638921	1.03573056811558	6.23927731900541	5.47197778394768	1	3.29507001902849	1.58244503038411	1.64715135285789	1.7848213500172	2.46001721534851	2.00825448678296	3.30406990356211	6.38574212014916	3.51105232337327	4.08181636398991	2.20021244822111	4.74390040434656	3.85267689002503	4.4395036427196	7.07706699418793	5.31010697242911	3.56917785643714	0.140171225167756	3.17548888409773	8.88847261533096	3.98192378498507	8.83295382928892	0.59703720643047	-0.418351553093961	3.95285344398171	4.08049659497307	8.54075213459546	4.47416299720755	-3.61340554430381	2.61494839894167	6.68667696721189	-1.66270494942453	6.37570378968637	101.25	0	2
21	2.59693584761437	4.79550685575679	3.31048200003182	2.66476198845727	6.57853605425919	3.11678578581824	6.13942480117144	3.01215550397591	1.97351114724366	1.92105385381626	3.1937556171855	3.77762496006687	6.45247144960061	4.98510846068176	2.32422166798302	4.87167780977018	5.69944583202881	4.29091469699735	4.03882781733783	1.04040099798013	4.22104849165969	6.22235699022142	2.92829508382486	2.70050634863012	0.106097616169701	4.85613372274224	0.145316823302054	6.74336816682853	4.01428686910659	5.62833341435492	-0.048871847584164	6.15461780503893	-1.92311571293358	6.20873739887223	2.06323650414916	9.06050500957615	6.85304655750504	3.51214510922668	3.57091873218275	4.53228374440868	5.55411879693813	0.687433958996216	7.48828759219052	5.8206023638969	-0.0280113741642227	7.32609609505581	90	0	2
22	1.01446914757486	3.50716765591622	1.43145804245931	3.62488604467367	4.90789361357825	2.68105230102439	3.93868738921194	3.39532469434043	2.09891470062437	3.73996459564592	2.17317719513389	7	6.0801374111235	3.25813373586366	1.28942266146573	1.77503880715102	3.58901208315053	5.71991045591149	3.19112049464558	5.31130759347318	6.89417271501311	4.60584472517441	4.52097062280057	6.15701487875438	6.07497838737187	6.48537724723804	6.90315452543596	7.67861827131315	6.16688832540605	4.50744335664864	8.79647717488888	3.13274358276616	4.41379669533586	-1.49722533285894	1.22077365435216	11.4920179324051	-0.504678778670906	2.3561751628318	2.51699173455343	3.04456120086632	4.46290577152699	-2.57933614731635	0.877427356976939	6.92845593956099	-3.72041058676463	3.58585745436979	95.75	0	2
23	5.53240659869937	5.72760006114011	4.45781754941501	4.06274073393036	4.92747099648199	3.6053436338367	1	2.33759582247884	1.20533617799036	5.98802121838109	5.40431970982634	5.26674760552057	6.11993089514728	4.02220432718265	2.13828362512881	1	6.25934361319609	1.69694886022501	1	4.29790375673713	4.45921470791332	1.61132411743795	1.94105109361497	1.14785586836206	5.11759387730777	5.4821202503013	2.20100980031626	3.22689018349672	4.78849754665757	6.64408959521946	0.616443066759403	1.53719318224711	-2.84354058059412	0.201561712155386	0.477069418036647	-0.598245229439702	-1.95299868958465	4.51971644137704	3.97407986937558	1.28681114927015	6.5609963901541	2.09025357501497	9.25495398508789	1.98753425392727	2.84758375272136	2.76109588853879	96.5	0	2
24	4.88811059902289	4.36293833508762	5.22352956240836	6.74758338154782	1.78760077066342	2.63246578458112	5.06726973345832	3.87368772629105	5.02998347015064	4.27238545215542	1.2500637927756	5.23304373955632	5.88252968498845	3.01961409959474	3.25642921885669	7	1.51197391663043	6.33768049757361	5.72711286805682	3.13172969806251	3.57282475570507	2.36878126628871	3.63133858862873	6.63862593197218	7.87544634777628	8.74847806074358	-0.0494280127373461	9.02755851563867	3.64897073702365	9.80406711287573	2.42979199285282	3.15952812683521	5.51664575994555	-1.67171859526176	6.35329953574123	5.77942254021228	-2.44147107476436	1.15184958256053	2.47974128820357	-1.19235889031309	1.20544784965413	2.34418993516683	7.48576318495293	5.13248747387806	-0.4808754052366	5.37629814809186	94.25	0	2
25	3.09696287015484	5.47529474674826	6.45503283884915	4.46634457188418	4.8065596786603	3.97822261266339	4.92310729412876	1.28117441843796	2.53510626648233	5.68054385466612	4.49811448460597	3.97749922676478	2.93176368125962	2.7988305253254	1.8596115294778	1	6.37156899266753	6.90923135712626	3.35942580546632	4.86404068799556	4.66389099520532	5.97340186670419	6.11575080276671	7.28870340972262	8.01715156850749	6.28516503132218	3.83122879297689	7.45737945651758	5.80529591271256	5.60030311643366	9.21427155123301	0.722240423630061	4.72197142668651	0.00549990562416258	11.8060756522104	6.35336284285869	-5.02438701241583	-1.78281634480274	3.47641897462784	5.69367416804032	5.69515641539551	3.61661479303511	8.23666345218417	7.41414673519246	5.41506282473677	1.00843342543908	112	0	2
26	7	3.29906076000822	3.43873581568709	7	1.22259227624136	5.83268171861454	5.63257076898386	2.13512157349429	2.79442714756696	5.90091362378665	4.8800007661444	7	4.54035090508323	2.64832734982021	1.92421230817811	4.67667074656534	2.12366968131668	1	2.82096115606236	7	4.15701962036631	6.39337786592086	4.95925394437829	8.35875992130526	8.5814988368445	6.94681500216004	2.85251917096316	6.64802159116814	8.09637626462269	4.6389974804155	2.50359189361411	0.830304801872874	6.92115380986596	2.91547680472803	5.92524210720971	6.8481416073968	6.0230184230995	1.79995264969464	4.15139589472707	5.11920228315675	3.18657556663161	3.8128950687951	9.71668572471412	1.89447631785155	-1.5459399285166	1.65001349814141	93.75	0	2
27	3.95725731763083	1.79314667267123	2.37525491391668	4.1361893656902	7	1	6.05991201492843	1.37846842457328	1.17794110594901	4.00033119186377	1.90302484540369	7	3.87949822071327	3.08050612904468	4.01886771434797	2.202853719326	2.3717470150682	1.54826719231183	7	1.91912643271789	4.10536218159882	3.22435649707268	1.1520152282886	3.01954645259891	5.02437771088703	0.911601994673004	2.90737058529041	13.0340659158579	5.11509783491669	3.25834541716835	6.83138831015837	-2.07728441251373	6.05048546187	1.77470540679327	0.135078830438613	6.03398568449225	-0.801586018577228	5.21478463446255	1.94610844001443	8.71638518827836	3.58823524694959	6.33753734544823	0.85217197888291	4.22162414285701	2.83916510168352	8.24974510606416	98.5	0	2
28	1.51661497993253	2.77705449588459	3.21618478130309	6.809841301103	6.42652505461381	3.55248486191292	2.02044497631953	6.00578487412715	4.47577993688823	5.79473719268846	5.70911905504959	3.09839047964511	4.83816073496179	4.22039339388274	2.87626497402911	1	2.45113928954428	1.7185396338055	5.78114673165833	7	5.5157337341013	4.93021721876722	5.76000416498176	2.53270735915318	4.22325289806753	3.49271929386292	1.8293986882694	9.29058827729611	7.9818465108392	6.34610506124165	3.89512370544523	10.0003061731932	5.74261362791978	4.30062025292812	5.87291990216785	6.05789268895833	0.92274009206063	3.95519393197589	2.34882901424504	-2.67916766487545	-3.29281091740362	2.23941680339319	6.28144955005452	0.0984633079044616	0.609076423308021	2.16133908107391	91.25	0	2
29	7	2.84816547898621	5.58427949634069	5.65118736611392	3.2338540024001	1.71438614444853	5.12761485038179	5.39830849605779	5.85425744146001	2.60206897678175	1.98528420535147	2.61423779933982	4.25200043669749	3.62326503783152	1.2494209542866	1.48947202305671	6.72724415409619	6.79625625965774	3.42205320481511	3.46247516153307	7	5.34729729165715	5.43594785647062	5.05654199721121	7.66313316659872	6.98275749437724	2.42264202801079	6.89288392098913	6.56248845259477	1.94493292500152	9.73366602847613	2.7126538662912	1.51241016757857	8.67964104428882	7.36108008361662	9.59674880638424	-4.50565210846043	4.77001417512811	3.23505624756749	2.8689287940684	3.40822392828755	-4.53601921596549	3.9941549154003	6.2305436491621	0.282988484382345	-5.04111990305822	89	0	2
30	1	4.86545436397645	4.88699845437964	3.62208646051417	6.73373969548692	2.87418155061987	5.29549298222444	4.11595538677389	2.88768453911173	6.43653279291182	3.65868719925121	6.88806236111085	6.87453382727227	2.20125538232956	4.22096241909209	1	7	2.95997575555842	1.2258109217523	3.90925252401589	5.1026739816745	2.26154083132756	6.19243237110196	7.10012524883182	-2.93122919971763	8.14694959784322	6.49122593147183	10.9674305026332	6.96854202013085	3.77425144857057	4.6085149176022	-2.03530650053885	3.70580161552593	8.16013292212595	9.94215621354024	6.133836960704	-3.77280776511754	11.1741373921132	1.90929030798661	10.4881866534091	5.8628975005513	4.27389117554822	5.5641431668011	8.2393631854108	2.75180067198047	8.60856644167623	99.75	0	2
31	2.61257140061158	2.80700790788124	4.39282595494889	3.20279937034742	6.01152665543444	2.22936667214282	5.35058091776354	2.22265220782133	7	1.1300885522456	4.52739928085432	6.45189170646587	7	2.05608529042544	3.95114788665886	2.42780937449465	4.57223830883482	1	2.85229651380419	7	3.7426664872098	6.18384638071309	7	3.02899110681784	6.60511403272788	4.94117814795124	2.79672706752756	5.51115300364521	6.05469801398748	4.65768748511404	9.85657913969332	7.82098376081545	5.05562184259948	5.63116786552657	7.12376902424935	10.8480514851697	2.01341483820793	1.9179837606712	4.37400427304104	-1.72778315817596	1.25712185386441	1.89478771316741	0.080416754196997	-1.31888661860978	1.76456750866467	2.22485058695786	117.5	0	2
32	1.54789978088246	3.88354948168635	2.20335721673877	1.69501739940644	5.18626312138776	1	2.87831317248913	1.0734885127942	5.22678779028446	1.64824394789521	1	1.83819161716991	5.49143535737463	1	1	1.43859257213898	3.09572791792617	2.01436913685744	7	5.84199413258684	4.06409926849298	5.87913223660441	6.33542649982518	1.5119092716251	-0.086045729059003	4.26253008732796	3.77186524954095	6.07896600983937	6.13769856402692	0.222734650623707	3.73958502446496	7.20975886256259	3.74174085749828	3.85064857764317	5.86438349525314	2.43348682593136	-0.427714419069653	6.37962335848679	5.61340268493776	5.02494123982633	7.18960047501842	12.1145013377728	7.62526284239454	4.52931868923147	2.97096805855728	7.07175108585631	89.25	0	2
33	5.48165018214414	1.71449767063382	2.96452350313658	5.357789552172	1.19839894584063	6.93998846945286	2.41048067799976	2.95887698398637	3.64585258221189	2.50693162887086	1.45355043937008	6.23852761905283	5.33055533064359	2.76422542988022	2.0434191738003	2.13771820346556	6.69046810932063	1.41396120454309	4.03228056700185	3.87117074841969	2.53147758287442	4.20061973645311	5.49131300696025	6.64732634306065	8.62980043698695	6.08003869569264	2.27409131780333	6.48076620171575	8.98237683044319	4.95927127187866	8.54599542160005	6.283645809197	-2.97893540710147	8.02497593415965	8.19374035702253	7.63861784188066	13.3319340044063	3.69340099661547	-2.00642787358737	4.38518289960822	-1.66933351830215	6.32775917126624	-0.359896464407391	6.51980765048623	-0.446122449351356	3.29181288405825	98	0	2
34	6.53394019539924	6.41128753422303	4.4100352153838	4.46094893604725	6.77712842456322	4.7299359904211	1.90397286299867	2.62410384923462	5.31794267235972	1.5407828653199	2.65371492175527	1.93497162998714	2.96670973758633	1	1	6.13972181899683	2.29732769634494	3.02487319566686	2.75989195415522	5.69873067361029	1.22546358088025	6.77289500739778	3.89538607571653	1.04692035666666	5.78641315557852	2.65105411475249	1.74309055486224	2.53946873375135	6.10928012321573	7.36118699784552	7.77647849673584	3.60596206113539	3.86980199739729	6.72591315807319	0.756876136183915	0.339591744067987	-0.27033057889872	-2.28115284481469	2.94007237255424	4.07927530373209	5.85403944167925	8.16592722186654	13.5062054357012	1.95448169623891	10.0232174312804	2.12870947051982	76.75	0	2
35	5.44626286248255	3.93020897810084	3.12393824731114	5.36872887232763	7	7	2.7009103499893	6.7840793395803	5.7175678254118	3.7922881941573	7	6.69931954745695	4.50686271840263	1.48783645698739	7	1.89637998270179	6.71225246035303	4.669165655536	6.46906923476758	1.05286795521747	2.6945170831499	6.95998921903659	4.81436406067066	4.5625478679308	3.8196987924741	0.224989118042311	4.01893926596278	11.8810168306309	2.62663680888848	1.07215943074403	12.0402933822287	4.56457258032827	-2.41403912387886	-0.968441909397953	0.165842807689454	5.8798728393274	-0.980437805525229	4.07931530522776	2.56357436788596	2.41447982523026	7.48460207931688	5.68269060918491	8.39287573514095	5.4354332481848	2.48670472357681	8.42977887794463	85.5	0	2
36	1.35763233996167	3.51380647643049	1	5.50314391889292	1	3.93612620949933	1.84785446462458	7	5.2125151766659	1.73189982811156	1.43730074557955	1.88757078437877	2.51593729115268	1.26644343264254	3.29418225527817	3.72557520080153	4.90326310194982	5.00928081252306	4.73059699779743	5.16773474278746	2.30731529623096	1.45986867607864	6.30832152433497	7.02192786422521	7.32933374391592	6.84324311479221	2.02316151714809	7.7778196321956	8.12111680104791	7.42659329626296	2.82165615109077	5.57263625463251	5.81725160148654	5.83814930107281	4.79754314143392	4.62780564614318	-0.514062839013626	0.930916902783875	0.392565940197975	7.21855792005987	3.89713143765209	0.19570985505148	10.9382674953983	6.47482633563512	6.07989603525843	4.76772379168253	78.25	0	2
37	2.21170172998519	3.40744857585529	1.9598049162249	6.14975151665824	3.60457365962247	3.0157015474909	5.96592199107724	1.25208880112946	1.74854956892491	7	6.59481923035769	6.68196169244877	2.91682062414782	2.58676454682138	6.48745982072699	3.7831056107968	6.61305679880901	2.80941449360924	1.87146604258772	6.40355239326849	6.09002730329214	5.50451968701216	3.31779316662209	5.33866869609559	9.66288813002579	4.68328565613296	7.02020670228269	8.47823219809822	1.77252781234353	10.154634055417	2.00092487368374	6.92506532033774	5.43766525589836	5.33393259360357	8.46791686285284	8.4999716961093	-3.04041591163996	8.27233178401415	-1.45671283498739	2.82526982476674	3.97198236871599	0.466446741386542	10.0746833604946	2.68921092234094	3.47892244554138	3.87649021374777	82	0	2
38	6.49759900370329	1.41620409558289	4.93527170857654	4.73176540305046	3.37476332401815	3.10334399409192	4.64111826295282	7	5.98253503116691	3.35771298323875	2.36787526995481	2.12518345690057	2.15500627281647	2.54123510571723	2.10649774108467	3.42702767651694	6.34929622745503	3.76691178143632	6.52480612388895	6.55349597835618	6.97017593301141	2.59622775981224	5.55361564457517	4.98398757334915	5.573633285048	7.01036277143259	3.727547984461	4.4217390613075	6.08169864556504	1.80244615415631	9.89617092927884	2.43984382728672	4.43008721412325	10.9171631257191	10.8178894309624	5.7062637418437	-5.8942755582191	6.35546628550664	-1.60985849540174	5.74514516915053	3.61202881319887	-3.55603906333048	9.18074578386494	1.68293349184773	3.78599037545744	-0.992575118035678	87.75	0	2
39	5.85845797953004	6.55335314296949	4.85336618267562	3.05804496819799	4.26284748191328	4.41764731809734	1	7	6.78758003088973	2.51068062956428	3.87163476584466	3.28462282778821	5.56590085536852	1.33178955578675	2.30758901218002	2.02572774038261	6.06108187372238	3.97218647771302	1.97520543866122	5.78582596447997	6.83125937115587	1.02486997030494	4.2242749566441	3.41372552369892	4.55863809451961	-1.19516017761349	7.1157748241801	2.57641647351642	5.45349788456534	10.4779617865308	10.2150150797146	3.67853809829602	1.86147375067949	-1.50706931439334	-0.043881584200449	8.11456706616787	1.07943440107318	4.97712543331308	3.07304596036843	2.41392845943396	7.43688410828227	4.12792753304127	5.47626738554969	6.40413958714701	0.34480168876726	4.35908577676993	89.5	0	2
40	1.69821752128961	2.65581127158755	1.15330326269179	6.5737310231932	1.7962178158793	3.36674554171818	1.20028943910415	2.71747743922247	1.00877551215092	5.19159598221408	4.20913565885617	2.18541791990539	4.74024112432143	4.007059020526	2.84151518510126	4.54421788621987	3.5946541873915	1	1	5.44613820025866	5.29017779631404	6.24537072339267	7	5.8829131190524	5.99144271901182	5.76007160960984	1.5237871653431	8.43207993054537	8.99046001657123	7.35989361965522	0.242866747984109	6.18573591145518	-0.326859099409279	6.03326715333023	3.89340555034812	4.63901099750332	-1.24797918456533	3.05993209818046	4.63334294793944	-0.976427085314019	4.60579272867229	1.18353749388201	8.9946154433446	6.37684689354926	-1.65975986982614	5.69539587958447	77.25	0	2
41	2.07472381350916	5.23186453803426	1.45000107187158	6.75432405663012	2.95829172138779	4.34929959627087	3.82240168918111	4.71495382674015	6.96727412588916	1	6.27363651846913	7	6.47589132988152	3.24529670198474	3.5036575665629	2.11660968804844	1	1	5.79037092519139	7	4.95423493051707	4.50402576337262	6.32558871429549	3.75577762315124	5.42778537301052	5.00216449465766	5.42787829357219	5.74700728804035	3.4362606990518	1.43454081050279	4.22715569830371	-0.816800739295143	6.30297082039409	0.605080495687726	10.4117917136462	4.22022099298915	-3.45335949999619	-4.33550226925665	3.21117392010776	-2.08686184463977	2.36693519957902	1.4996636542673	6.48210666884928	9.04370227964641	9.6268567676984	-2.5495757804983	96	0	2
42	4.55718947055946	2.86914396691798	3.37733930434329	4.50043144571091	6.63510992464776	6.45528485723755	5.62860281398519	6.94340021896831	5.42873055897069	3.23945998102877	5.78029107054191	3.43305292344755	3.36547788464138	2.18022708444281	6.56906081330294	1	6.17766423776206	3.83048333727548	6.23566927032885	1	3.30196981665798	3.18790539333393	4.4545195113269	4.20744988974244	3.70322240465406	1.18545145241198	3.12841777944133	12.2098126345283	8.99399133033107	7.50835525423661	7.56776700428428	6.90790676596619	8.24903233391887	6.75218240527681	4.62242328964347	0.566034597710312	-1.57962071858444	3.68115051210954	2.54196998602381	8.83114941889884	7.31118990866295	4.85537878231278	1.6462029879638	5.85643330602954	1.88390058329023	7.78126161554954	75.75	0	2
43	6.35131738274885	2.78429576963022	5.61977656285861	4.29449749134335	1.93217465245543	1.63949780017633	3.64041507922325	6.88305290974459	2.62401577015798	1.87773044847611	4.61911330789582	1	5.97109927583264	3.07916098793697	1.64623843482599	5.6286232085401	3.45211860648943	6.28465351169618	4.94681483562	6.36023538587165	5.29743547691776	6.06989641545468	6.53084509641097	5.54554124004323	7.45335690584466	9.40763969137073	2.95906633844153	5.1352646884104	13.042057436904	1.90807645760088	9.26212279326838	2.43302300687515	5.69446842590018	1.62385001824715	5.58460680314253	3.41287563368001	-5.8400885734102	0.192126181156832	4.9155601749268	2.61867662701591	4.15780728299238	6.13048836432475	9.55681229575176	3.68009273423742	1.6713229425588	-2.78639918220176	86.5	0	2
44	6.63539583228914	1.89799996180322	5.33633500947603	5.78260948555196	1.17693072174774	4.79119141767655	5.340422486156	7	7	4.15246067718061	3.69932155663219	1.40534165198024	5.07544585130321	1.19036273202845	2.92543021102545	6.26269058529928	7	1.02311097041525	1.02529472492013	6.65578945210629	7	6.4724450046346	5.87519146066737	4.63970938260583	5.81391981201323	7.34256836600494	2.45067847827167	6.57155883771093	8.49387556896075	2.69318851957565	8.2002427421913	8.25599217507398	4.06552486748616	8.94512388670631	8.81993125734921	-0.632729052889137	-3.98345892783176	1.16637607862527	0.583083579098875	8.11345320670248	2.73863373699565	-0.593882527448909	-0.476277435258147	5.12201868213346	0.397002317824821	-2.09744383078312	100.25	0	2
45	2.70486668227283	4.27950144246559	1.25993195807806	6.65477292620396	2.54497806903368	2.51012413104358	3.11196705957281	6.30172996095223	1.09758864822533	5.81592314704555	6.90232577120674	4.73238604658078	4.66271659274894	4.95484057530765	2.81587007954072	2.41041892318062	6.42410418815651	1.99588170449349	1	6.85453389657196	4.45425913592772	6.38293739609016	2.09831902463855	4.43814453123397	6.3879760525987	4.10678914221848	0.135987245546522	5.63839395188362	6.28704088235898	0.426588546339684	8.40409160979059	6.91479921078244	6.75880866422375	7.17692907578761	6.7877305374711	2.27475417216493	4.62175004853508	2.76477993589008	1.80717622676416	1.56560736779996	3.97518175373655	1.48986429040715	5.95795651114375	4.44434578807493	4.46835537172907	8.59225879102928	89	0	2
46	4.29280815120265	1.26222490348714	5.26018538337543	6.88666298172594	2.37364541844356	2.23633892686473	6.35119235316863	2.67112659933703	1.01064614398883	7	2.3816542313658	1.93857856757284	5.97071601132072	2.61552335490786	3.49541336072846	4.40342737327415	6.84176061199769	5.74742894344868	1.70006671731425	6.06296017318813	2.13970551359433	4.99741069449061	1.9124334165476	6.11730524062572	7.10802219796479	6.78337387341969	1.05817810404786	9.4339357203265	7.64456665558893	2.42084938183747	4.12007940344122	2.02512261784008	2.85652569903807	0.605896438753893	7.50659022406798	1.20417924624432	-2.90221073611417	4.46054413556473	6.07137967559705	1.15749544328289	6.85642271090399	4.72746095214688	9.86595170896491	6.52127152170678	3.63733182537346	0.305863518607835	74.75	0	2
47	6.98522257319898	2.59389757561179	5.97050823926614	6.71052636107579	3.45662647044728	2.76361008679693	6.12781157980195	1	1.31115341328792	4.36069164606785	6.12447544963011	4.31509439591738	6.01430014161929	5.03739150742601	2.81835190096096	1	5.27283253409325	4.63152558046506	1.04264819307334	2.25581020759257	5.96999208823803	4.38116053769886	3.40494167116611	5.01976568241871	6.18546583445645	8.41602585483968	1.90970863526497	7.38498948585747	4.16125763050031	2.73686874172803	5.51912460164206	-1.05599290465219	1.29825421230727	5.45474435669667	9.13331873054706	5.06252181152201	-7.02525175306882	2.1677537964732	-0.000233747312197163	-2.12245455022416	3.03285475450903	0.552676212648505	7.21804463148526	4.66658082720054	7.3983167300453	-4.32452357313578	90.5	0	2
48	5.2136534777071	3.61986543707699	3.70202438972159	6.00190134168959	6.66993238272403	2.382232743299	3.9573160011258	6.77290827850916	1.41773347278742	3.25231926086577	3.66422241630023	6.54894795215778	1.5858893264131	1	1.33507051129111	1.11961008465942	1.1671655480252	4.14454423591528	4.77905148879394	2.42499613065353	5.08640917237835	4.52135494077318	3.64764792884421	5.58592204565445	7.91689813242945	5.56199599554368	8.53793820444016	10.5223941655981	4.16759185727508	1.9995462411649	7.00760739723183	7.07133891250727	2.58375576639354	0.617223373983981	6.24570256992924	7.59109447538138	7.95641398053621	0.0657296720266732	-1.37271741658186	5.66283683110903	4.9993333876728	-1.8220753351315	-0.637975996657649	-0.244931535983558	-2.68574672042376	-1.9423264161407	93.25	0	2
49	1.4338172726744	7	6.69938293439919	1	5.5888199187927	7	6.76614069773091	7	1	2.01592484087792	4.73652657330049	4.67643538089714	1	3.88114480440124	6.74016692187352	4.78805639215789	4.28321480003587	6.78301476388137	1.67603156990699	5.81061465664828	5.25222188755129	3.66086799144873	6.98299910585873	8.06376250627002	-4.23679408994974	8.56711009808078	7.90903357892342	10.6179984313149	12.631522532284	8.72575838597351	6.70833067803491	2.56055370798029	3.15682487623243	4.74267202530403	0.333002977041568	1.75827172552117	6.55693762537379	4.06425483768462	2.27240921923867	7.67053239874502	4.58371536390652	5.2519494005886	1.86853970176846	7.51649004349391	3.71285510532125	7.02307295715118	63	0	2
50	2.48364121458958	2.45035165191907	3.26317391984877	3.59694455846219	5.34972150230813	2.89823061611682	3.09301967612516	5.95167564284364	2.09618036128029	4.25531758266256	5.40045046594555	5.93685504374065	4.70269328634069	1.51874029797714	6.54955918529621	1	3.00591959771494	3.91991603720171	7	7	5.77488677432533	4.69344715557143	4.44911991842602	5.02316471857519	6.22847445236214	4.45336871563736	3.02216007467213	4.85815328749642	7.06340494606262	3.53451905338766	10.2222210592738	9.64066544505682	7.37661397293557	6.26665390775349	7.44291264956773	5.95513898970843	-0.973915481555925	3.06439448178817	3.68939593785263	6.50156360509237	4.07934850563904	1.04450377912055	4.12933254634917	2.94479323018905	-2.37074683186264	2.36648344826591	80.75	0	2
51	2.22302091565093	3.58705990478821	1.22123409300574	1	5.02514982808304	3.43993499353877	2.09915885767107	2.22252375495124	4.84138346220517	4.01392337487305	5.23022074870032	3.13214039706118	2.79094888852855	1	1	3.12255933088499	2.88155499772459	2.06362691777365	6.42303623351239	7	6.4635601998312	7	3.37342348572533	2.22811126965424	-0.149304378438657	4.43525306398253	2.96036606321834	7.40403430047511	5.46489963603886	5.96325172614574	3.89423080847645	2.17285700914322	8.11240101726036	1.65000886736989	2.18362444844159	1.04229752787578	-0.305192468695747	7.992165549692	2.13994002574986	-4.86727202234664	9.54097771152031	3.96171708919674	7.22046006174024	4.32163010631741	-1.92198703501653	4.14418595562901	67.5	0	2
52	7	1.23991617791091	4.94754892222302	6.55816505938517	1.89671104719548	1.89445098314337	2.62880761186507	7	3.89432980024803	3.39712195758617	2.06502297809315	4.35630536437986	2.40697108830487	3.37991518631547	1.18656466408343	3.02958980887538	7	3.7486853552715	3.3576337081805	4.77986385907988	6.75626140462669	6.52942036813786	5.21370832914775	5.50182251949375	6.06829357231719	7.22997021678317	2.29207242450907	6.0278608193571	6.43782549926922	4.80057933074694	5.587413016973	3.45315843643271	2.69887327294952	2.25832050987717	3.29105680010017	7.67105136104749	-0.729508477099918	6.0268937135692	-0.478625268538558	6.81616027951962	3.94471376910184	11.3336942153676	6.86072604834175	4.35055819651236	1.3398893275578	-5.98145881337428	92.25	0	2
53	4.83668919473689	3.16865326193863	5.16729291939084	7	2.07162276652177	1.0374248662783	3.04734637337517	3.53043175821534	3.87448374484166	6.36563917617025	6.73210260556509	1.06970662939214	6.79326312607978	1	4.26073365520908	1.17623674205096	6.19575651501142	4.96145150332043	5.77359767321171	6.54527907044584	4.47504211809471	1	3.5141439964243	5.78801989642013	6.44276129524524	8.03754840591813	1.15375214067312	7.24408156360691	7.86421695052383	2.08445053001104	1.6489809243583	6.21847633383868	2.81521435850654	9.97894715715321	7.10706931379643	5.24936363167455	-1.77825700874496	5.10295242131365	1.36285988326416	-0.435919951616998	3.50026269575914	1.14064822834569	3.31279993677989	7.4073939353024	5.26618399861499	3.34174185507838	86	0	2
54	2.254358703881	4.70597061956059	1.45280516313766	6.42197875995592	3.41022970311564	3.149709950216	3.22273316392464	5.92807934244705	6.82741542709973	4.43619850890211	5.95777569847681	5.7949390790811	6.2045673983128	2.94773337584606	4.24998668016403	4.59688034980416	1.41984034259204	1.708793983902	4.93280977402053	6.41641988817917	5.92853930218934	4.30049243893318	4.04147730130107	2.92282732577688	5.46691408097337	4.0908801609875	4.86670462420156	5.73625403678394	4.33745115897332	6.16384775075513	3.58262522421016	11.406968494243	3.19558995456111	0.187278948302192	10.8449846524952	4.48261316490043	-3.78247371676509	-3.41705101073508	4.04846171376385	-1.67675641745114	1.80530012768799	0.61516061448101	5.74005804701107	4.05014001822975	-0.307301004252961	-2.22938607997205	81.75	0	2
55	3.20356721146099	5.85717378504883	2.98850434109991	1	6.12567737287667	1.75915225674961	1.24986194838265	6.83818984515921	2.41845862410054	5.72445436802349	3.69703350206786	4.75203993635437	3.30800735274871	3.65861752242845	1.87332748484793	4.06195483446395	2.29870923315375	1.24871581194578	5.48203288826908	5.23201074622404	3.1483264111282	4.48460844968985	7	1.46098883615652	0.338066830556867	4.95011380734525	0.768933118884114	5.74474419655414	5.20872618796557	6.80753853288328	8.78997308082224	6.30690850806912	3.66651826149001	-1.07649478310679	6.16232771897533	7.75529307937982	9.84769528820487	3.65239295680164	-3.51557741530006	6.02566195855879	7.61873274033657	2.86375272864563	4.11117148306536	9.40677522209862	4.72075428321889	-1.04652425559613	96.5	0	2
56	5.48683099212369	1.88445731180883	7	3.04737737498005	5.14480585214156	5.9316732740223	4.73249831700896	4.94388625671066	3.17966259219597	1	3.44112586177023	4.70665424680335	7	1.85300315717012	3.59251462570201	1.1529409267741	1	2.97308547039743	5.54532384941332	4.82487792070457	5.92160169106029	1.81532362675015	4.92953664755899	7.08919197084059	7.45337842679059	2.42390294570108	4.14953214476677	11.4071190010633	4.37247573686274	10.2695041461433	7.73822371381851	3.92474712030105	7.09719183704309	12.4511890923186	5.35777771734955	1.61719487573147	-2.05039728088084	-0.442230266848477	2.96429775618524	-1.8448755556118	-2.87190383329626	3.17854408429415	9.79594859595133	7.40121562344965	-4.04324779044355	7.73305768800153	95.25	0	2
57	7	2.07039748929197	3.99180044684989	5.68119514133408	1.42467328054669	2.68891366932842	6.66920888102434	2.40158367426296	2.78113859624572	4.00333620214114	4.4335290153604	6.79545921557706	4.03680829273789	4.29870635812773	2.14219676676168	4.72574355485226	2.53138987408895	1.74189723880628	3.33107271850971	6.99336465818392	4.09930227621168	7	5.95530182176534	6.65352286369039	8.78572276745759	6.30437628409598	2.74545674969597	6.54450036581364	3.73688287389996	5.13391056016153	1.12457947416802	0.312731527253887	-0.561023862939223	2.85783935121085	7.75195978780449	6.96367785023668	-5.87453314020621	0.840560533173381	7.4221525463768	4.6805689799232	3.98109207217593	3.89080021386597	10.8812306305442	1.94389999607775	2.31933302000394	-2.81881009401916	89	0	2
58	6.91728519011732	1.4112504828255	5.66822786518991	5.39093575958489	2.96191544636946	3.99622777308778	5.39470260715033	6.86286213578594	2.34437287045001	4.75316343905737	1.92651359553484	5.51508100030001	2.12404676334895	2.01672834643124	1	6.02639783721292	7	4.69882713255398	5.21427537395276	6.90723885142437	4.94770426584338	1.43072411474016	5.65962019424755	4.76464338759694	6.47006650297497	7.16704373910643	3.57293727817791	4.93314020335767	5.67039874450385	1.57171351611266	1.34434375899914	2.36820042906785	4.26384937580547	9.02724363594798	8.79816594887347	5.463811006628	-5.59360191324216	6.03007614034684	1.2342978523643	2.05307394267163	3.37216590815913	-3.71286316741097	2.88039106428779	4.17440710622601	2.72644006041811	-1.96643348664423	92.75	0	2
59	3.14351090478056	2.94135587450272	3.43478702284333	4.33240140231923	6.19772446052732	3.38108060812725	6.02197857381554	2.2459322055979	6.8340151357339	4.75533461809021	5.68975188094724	3.72846693539152	6.14685449059319	1.54264817960698	3.80317185253947	2.75364048965807	7	1.26612860114021	6.18289719167987	7	2.98119380757061	6.7879324144454	1.39137908944226	4.0249942412442	5.13756073714811	4.04484699225982	1.95031839302134	3.88396198673991	4.26941121142324	3.97553089509003	8.44976401275813	8.00308717066552	4.06596135115554	5.54456322645646	7.42770943885682	11.5952304041979	-0.757588518590792	0.329202143154148	0.293960267160191	-1.03992838697928	5.17165907781067	4.5102161413387	0.680567550254122	5.33445030861083	1.17973727870346	0.428021119312625	85.5	0	2
60	5.91747486982023	1.44124306612848	3.29891474496202	6.51678765667941	1.89195893545151	3.44550657238422	7	6.25089592331703	2.59521475719171	2.6241453145299	5.99802406367332	1.43424965457556	6.91363311531346	4.79256239924883	3.21536801877357	1	3.20971168828874	3.12020820408645	5.18631843106801	6.28674858957908	5.77086730073326	3.01553900345805	4.24701970715301	6.46101539874479	7.9741258201555	5.81426568107176	2.90857878004937	6.06381571572546	13.1908695735056	6.22535981557318	0.349962054683206	4.42784072159329	1.05137446769065	11.0306094147186	1.17943452908323	-0.34817830029768	-1.47981837211932	2.87650848420067	6.32270447787925	0.360162368054999	6.77002862170983	4.19390290811574	0.374701288253667	2.91060876373083	-2.65762194450538	6.25655307724397	69.25	0	2
61	1.25821585136839	5.47804195507974	4.16402591134035	3.3090807175975	6.70017976204162	3.6072604650866	1	5.81076264862807	4.13319318691928	4.85424141276911	6.18839288029451	4.97906878025801	1.02844115021922	3.12294412983153	2.22952152926402	1.49738086569056	7	6.23553612066678	3.90235741127516	6.44295954637591	4.11820602614827	2.14772672863243	5.58641123565611	6.14647549272742	-3.49527826732685	9.04481150976926	6.69311944316225	10.6214115949253	3.36955141119907	2.19444176360794	9.79900115044252	-0.533068172340389	1.37420634752744	9.91212080524105	8.41002714617075	6.14771515335293	8.72191660218521	4.9622812880765	4.55993701024208	9.04443342886847	4.87579931189942	3.88303441192934	10.768790736125	7.93809618647555	-2.20722900520338	4.03501703752941	104	0	2
62	1.54642007605936	4.08109749298356	1.94346574074116	5.43869101996989	1	2.45883309910963	1.2589624355974	7	4.68997254227129	2.17614626078283	1	1.88565222416819	3.08922579201469	1	4.44119343754556	4.01438190706151	6.31021349378194	5.27767723339929	1	4.52187052754562	1.91917654227974	1.95600841128605	6.70705652719121	6.02613578212445	8.03076136447041	5.89816404417214	2.29221792195806	7.6616874756705	4.01172254427495	7.64489052323347	2.74156908373095	5.73687329071936	5.12405848672288	6.77274343889666	7.68595727647742	3.53246692802928	-1.6872244570858	6.53226207568841	1.77309305356738	4.93449385990984	2.23462969798916	0.633411656359692	9.77841148782468	8.42580074806271	6.67879779188033	6.02903546926852	72.75	0	2
63	1	5.09894884541918	4.93323783924779	3.30607426281143	6.8765081017564	1.80212804180077	1	7	4.13623623169298	7	5.7934701131724	5.73841007413883	7	4.04516888657617	1.26925660093828	7	7	5.37097472875161	5.00123871775609	6.85857993828064	4.41664825565254	2.00718324307484	5.06778851716143	5.71635053403559	-3.13780222966453	8.1784780867466	6.86009686598466	10.8320604799324	2.78998391463792	4.31810689726384	9.81643472995047	-0.546699463381796	1.55799504388144	0.0292149926099612	5.76478000913664	5.97487479643039	2.36037300998765	0.656212023880435	5.17333714708918	7.48497480279873	5.38236005615768	3.75367214490976	11.9457543393192	0.56664462633655	-2.19445201153746	3.83377581050893	92.5	0	2
64	4.76518665708195	1.41015425833062	3.11859554443204	4.52106262447493	6.67308237208164	1.62626414168338	2.2569324739877	2.20061986771896	4.02635119829728	5.04287417210034	1.8000012311165	1.99562538286596	6.39571051048045	1.11635745746997	2.10929385996557	4.58270862671557	4.63405971723946	5.39337559359298	5.57187176081637	4.96346463128553	3.57293509826567	5.60033696759032	6.40257474278895	6.1824221836168	4.69366959807291	2.59275690996454	3.634445571643	5.0609347396543	5.15015715765066	5.44621083298119	5.96612597414031	2.33571361131727	5.20039620348481	-0.626555823915451	8.68645627509098	6.64410987679679	5.30969360730317	2.29043723754236	2.79845874358256	4.84294329447857	4.76213026597247	1.57305533824105	-0.50791782143657	5.34502649411729	6.15356399487012	7.0996658571184	82.25	0	2
65	2.71195431184558	3.76203627341419	3.54798256810401	1.16577914122204	6.22013596974414	5.24809400962251	1.19398427381512	7	2.54699971004791	5.33016022341495	6.25143394616873	5.11014075213571	6.42703032157309	6.64627659911234	2.43768853524735	1.11083479046341	2.44803143663952	6.22818663306213	1	1.60820970489675	6.94178885540349	6.39489694723536	5.50757817114277	3.21027168896448	-0.130655787043972	4.13429205231354	1.19744565040926	4.48287920131167	4.49577117522925	6.3163453785326	3.05263306694515	4.92126123372903	10.1301857466743	-0.471483580548084	7.93154496539137	-1.9708637662791	0.605271900650154	1.40286111757536	-1.87842640807439	4.31207140665132	2.2501012613394	1.19328793134098	-5.26971293401344	2.40551474113998	-2.29170124865235	0.0927162600455691	94	0	2
66	4.36314651677707	6.38843590698828	1.99036115643515	5.26707049274093	6.42168841585765	2.22822806556719	3.731463744692	5.98829430067231	3.7518595496316	1.00769997894076	4.5980908383925	4.98507894843893	5.53685153682751	1	2.82847233670811	1.35107531377751	1.63517394017648	6.69166550724058	4.80555371078932	4.15983242915499	3.3374779339543	1.42210893907903	5.87391286170283	4.51281586333468	6.88965977374089	4.48055823083615	6.73430239239722	10.2775230338699	4.52343888505929	0.269549630998945	6.71161675191417	6.43059812120185	1.41347769002847	9.70375980613007	6.81564492772415	0.60286399186251	-1.75572505627117	4.65991229377349	-1.15272541444588	1.15409644339806	0.474709733704711	0.815184280253797	11.374551482102	4.36878357862113	4.50144952581624	-1.00985404094675	81.75	0	2
67	2.79904033318574	3.46377174773452	1.88131764537488	7	6.5186592322179	5.16181985784803	4.25452312011552	5.60427461023865	4.42920868190796	1	5.15695457725113	6.1662199575205	4.27313196923951	4.32172101417999	1.26455285105885	2.23808880268259	5.32285650613378	2.82546629466569	1	6.11211954321573	4.47008483277655	2.17804017844866	5.65073518059537	3.50481419392442	4.82398760994521	2.83314146693409	2.49273949166893	9.30299273484806	2.68611683011347	7.49627309202999	6.2900591273741	5.56899472177788	1.84360920250118	10.2850865142384	10.3897667814349	9.01304185298656	-4.88890782907085	-2.63392627481446	-2.25368770591506	2.2445464882601	1.08560019556493	6.63242055388596	8.09320818877783	6.66150133105607	-1.22218798315367	7.17857681103929	83.5	0	2
68	7	1	5.25913834515427	5.87842118610457	1.56852860977962	2.9294745919272	4.06693007990684	3.35129742078326	1.88709063397851	7	2.3531798449191	4.14477318713504	5.29826768734436	2.88336500589724	1	2.82605582604825	1.52814152778064	4.11898298735917	4.33176437526086	6.14511539120493	6.52614669358999	1.41032644390004	3.21919648495416	4.37778209553344	6.79411885971357	8.03228293861374	3.06144487685611	6.96127080898793	7.0128460349195	4.5965571253724	3.39335416001748	3.98042643560113	7.35213963598386	1.49898719314995	5.12800759127123	5.62205761476211	-0.637738866884154	-1.77837677858507	4.7817797206845	5.98623651171366	-0.731352733577936	12.1676798042932	7.83586823878256	3.4240713242245	4.40201477369129	-6.22894860485894	71.25	0	2
69	6.04391181038738	3.14346250886581	5.89997684326311	6.97770518393002	2.06716018126577	2.73714198674568	1.83453650886589	3.61909468392237	1.65728967244896	6.02519749004179	1.9686831587487	6.06966628604101	3.05401032423148	5.49411499637407	3.05066976804424	2.1550770172633	3.40295854582096	5.79111727122399	1.31395935389559	5.31426515840448	1.67112963175659	5.20257921208137	5.86431662169776	5.43826920819656	7.57620654890177	7.36350316850881	0.223483672060436	8.4834118803886	3.49776174166634	5.82900173722857	0.667199246523434	10.8432973369826	3.95069039382668	3.28830489902025	0.714009330250354	5.42137849086684	-5.97516445138755	-1.7462116260418	6.48949564754395	3.837479976345	4.13875573708118	-0.180798879971325	9.15088266478228	7.24156906881503	-3.98066810590405	3.39138909266939	80	0	2
70	1.05785780223081	2.12372261003571	1.43933781866454	4.44491078703356	5.51018419346813	4.01873509115742	1.35759354111544	5.67696106457525	3.084546366597	2.07415233333717	5.23871038787245	5.31766201899841	4.01947650531645	2.03564428213419	3.3476239716936	5.97636166512154	4.8548249345596	1.92623379935014	2.23793984375045	5.64620246379481	6.28673759389358	3.44740265306328	2.90516112007937	4.74780027028153	4.85535919370948	2.89182571205215	1.23528785780477	6.7436507179362	8.63881756410268	2.91800752370595	4.52658580046231	10.8077397195504	5.69066899526909	4.26672363330346	6.5251392987997	8.68953108870031	-1.70838021685822	-2.99801782928527	-0.446710425325488	7.84458141393983	4.06355331975479	2.82671305062369	9.47624763241439	-1.10966095540982	-1.49840212041604	2.86341637179157	73.75	0	2
71	7	5.39643834031151	5.76071686388801	2.36092186678221	5.02751026009932	4.17405883280901	1.77719443268923	6.53861080023734	5.51859511004092	2.62318055579684	4.22607839152912	2.47953444458074	4.40318365053795	1.0697737775461	2.22946678356832	1.43440432330467	6.4174558042314	1.24496967526014	1.99553551403935	5.98596356934398	1	1	3.29249361202114	2.48531819069693	5.32564211098221	-0.249524021846885	8.69236281526853	2.17243456780336	8.1986826873852	9.7176871997726	2.7149126215903	6.5522452781336	0.814072295223142	-1.33442495694166	0.998376700092772	7.19590188760384	1.24934091201127	4.23748380262785	2.41485227199158	8.84377715278312	7.07309032000597	3.66556067985677	5.23684552702396	5.86049926960094	0.623572174182012	1.12556446977134	78.5	0	2
72	1.57099673375252	4.01327199499697	6.90496596755617	4.85302607765753	5.27181104910317	2.22294379339303	4.79807617641546	6.33804410193214	4.41412245716398	6.27441727794512	6.27596118737339	6.21773144562288	1.86514125719399	2.8016233010122	1.38419005802638	1.46584995681848	5.92721017071093	3.56486822896249	1.28903915189983	6.21720437564546	4.3617918449333	3.89047614354373	1.73341407317434	4.49550795191168	5.46692290844447	4.44836396352306	6.42337115985394	10.2503183321416	8.70303065185106	5.91356904984299	7.66931476408151	2.66024880512286	6.95559704776331	6.68895491232525	3.5591238792406	6.75050755446622	0.105590982404088	5.32307327131589	4.28980281906395	-0.462354695169955	4.46769636040182	-2.23669501502811	1.40331311520315	5.25451115383119	-2.91069132365807	7.7311822575384	81.25	0	2
73	4.50690246575252	1.93015340905423	5.085519056546	6.78670255126573	2.52592151807355	2.98690165421622	6.23943780448437	5.86856622231579	3.89264516052306	4.76290898935876	7	1.50136987531383	5.98565456422301	1	1.76751122210336	1.79713154306011	7	6.63762814511123	1.1963284048063	5.99050597586988	2.06278300761279	4.98494859908669	3.5094628107773	4.60600347874942	6.63605232911479	8.60809010688457	1.94825418816368	9.05335700565424	8.13274665861055	-0.579378534423662	10.0198471163609	1.26835190502867	3.50498331526402	0.598578180804145	7.50678405287494	5.16624255628515	-2.37345507944985	3.78492711724918	1.24898224559992	4.79291671045851	6.32139402466528	3.26863304739888	7.15280703821878	3.56577873823416	4.31239396157653	-4.58918160758307	74	0	2
74	4.44167399664306	4.71112998963722	1.60964889175337	5.35593581349764	5.05059771453437	3.25810243954057	3.50120879114595	1.29810265672985	2.26178414670251	4.0790512327344	5.07033065603257	5.25481027490905	5.84281835726308	1	2.31243115634652	1.04706124812193	2.25863504649538	6.0195022284035	1.41312754811478	2.76148172132309	3.10287424084078	3.60399457492489	4.90337379703041	4.96726034393518	6.92254690265929	5.29145375891358	6.96343096229189	10.152426554824	5.00002403053547	-0.491872040523978	7.22223591939262	3.02937167946106	1.53123880355669	9.15543315489692	8.80544228941861	3.95307227755364	-0.22389553803478	6.99311700749228	3.78201823798624	-2.31684233115627	6.92706319040802	3.62299607246218	-1.07311071860782	3.23948724746874	3.89855047131887	8.51912660718689	77.75	0	2
75	3.10079608361967	3.95705648655408	5.6714547701235	4.57706458205773	3.91726921862087	3.47422148765014	1.20286876576064	3.0307292460387	1	2.34167626048191	1.06751629958895	2.37741798243299	2.10975413440937	1.5689198988608	1.99149808106978	1.30663267641508	2.07033489315765	1	1.15421868969429	4.20370452639131	5.64664013311589	1.73343780202969	2.80757025361293	2.75064612902421	3.96459900840737	2.40442387520969	6.75840374107192	8.00450547999512	5.31271491093294	-1.87721640889693	4.12903347576167	7.96201346134526	-2.26743173770711	-1.89190320853754	1.07746971925137	2.21496294770466	-0.590159814930918	2.59439298264341	3.92889264951022	5.92460868621197	1.53165366725091	-0.599708617493828	1.28283360708711	2.50713967931241	7.13016404786942	9.24180021903496	82.5	0	2
76	1	3.95408424104599	1.20893789027157	4.91142464850681	4.61430407567003	1.3396252984066	4.73804711432283	3.92534742228055	1.35573420005924	4.75531431694024	1.77035567173101	6.36143158725422	4.26884876797401	3.63382269599809	1	1.66986824467709	3.60518692011163	5.32674829915504	4.6051990142661	6.29627183100013	6.66766659047786	2.04752993768152	5.8766542602913	7.10850723152049	6.29009735493573	6.31235566455547	6.32964494212569	9.10981786783943	6.74368895971631	5.320147835931	8.27190802870783	7.44662758238963	-0.528196697731848	4.35694654514318	0.815364183509147	11.0393722006565	-0.857794424330812	4.61149879684782	3.3063563808492	5.64509747392177	5.12438245163367	6.42723241198719	1.6279907931881	10.1418672198275	-1.96168916174585	-1.34608559016973	72.25	0	2
77	1.7906236916226	4.58546536807778	1.11976969068615	6.17250661796009	2.798011418023	3.38721712271199	3.93456897182224	3.79180583986222	5.93938082487594	1.88663823222804	6.11825801798258	5.85298871768468	4.83120888767347	3.36426553886561	3.31163731259722	4.78378492176458	1.51492145977293	1.55424397364984	5.45098157392679	6.2904412000288	3.17566125443853	5.66100137302342	6.43642711467955	3.25084495969109	4.77217341573697	4.77969067745536	5.31100866551807	6.363982202496	3.08780715009695	1.82744207785367	4.43931024480115	11.9250602976202	3.10769393921855	0.682535491426153	8.30868109268288	4.10230423369781	3.29039130627383	-4.78081549058641	1.92638939638048	-1.58305209673352	8.69626520657113	3.85290396140811	6.51666582895264	9.63556865134663	-0.775468805942509	-4.5631039620214	71	0	2
78	6.62793188081541	3.8160422140576	3.02551457518372	3.5721189159796	6.11501273402946	1.65514096365835	2.43881208182	3.13439048493203	1.21425902884482	1.74435674132662	2.62469687029941	6.25833084080888	2.1344069030304	2.58914271419089	5.6989544658373	1.02136444349066	1.37815029585889	2.88741808380393	7	2.14191988769612	5.70718627023711	1.73071464838833	4.30005717054917	3.25543685528966	5.52857965574684	-0.205105808931166	6.14691151929363	11.4657906679008	7.86713957678949	-1.94705892705957	2.81512381001879	3.61568163762144	4.25325158268347	5.65700934404284	1.44081055199006	-1.12623013873597	-1.5490030228527	-0.686006975871395	3.59795692628968	4.29218497695164	5.44598892221889	4.59166376264999	-0.571879376114388	5.35379188312244	6.00051675648231	7.09490979830733	68.75	0	2
79	2.53168834406565	4.68879012125817	1.64845979555229	7	3.5115660671067	5.25216254438829	4.20837193934988	5.51159152247725	7	1.30115785233167	4.16670720421182	6.52971111421709	6.55154642603841	2.28758837818361	4.57048028156945	3.83909799727865	1	1.40670189538011	4.85649490453283	6.45573981568402	3.9796713659539	4.10733726087375	4.46795565797377	3.71207498025568	5.51534637075065	4.38527678990217	6.11270138986264	5.99547964171322	3.39640192181223	1.99772888350337	3.21939453671214	10.7930996155044	3.02523461085278	0.330725188331065	9.80727053409989	3.74243558264372	-3.60287108507899	-3.77619094095691	1.80576817341631	-1.19571113484257	8.16383362583467	2.82666436136978	6.84966753823096	9.85554512766326	11.2289087835927	-3.62470972273554	95.5	0	2
80	2.54232641967079	4.94193823231472	4.93464506898288	3.0469723399259	7	5.67396787180519	5.77101958571891	1.88448911927645	4.52211109614558	6.60593548806555	2.77963820458651	3.2555482248678	7	3.83814880811176	5.01538430797674	5.04687825573904	5.95035538864606	4.03294387935045	7	5.71770877622101	2.64513840582388	7	5.49064724066408	7.03045091673817	-3.49791452186143	10.1777272894923	5.8426115852102	10.7904238334809	4.8606076777227	3.7437902974282	2.28159358020432	-0.548675518962357	4.33626819895178	-0.317361179910599	0.726441258196186	8.14665983035657	-4.94104433068493	11.2911172837725	-2.9361124046466	3.64772438254299	5.19019927178539	-1.92881915107935	5.10285985513896	8.43137147493902	-1.03279453592446	6.08638840599808	64.25	0	2
81	5.6527388732992	3.52833543827546	2.84613629509361	4.84250365721314	6.49830427063922	7	3.0562130924842	6.97184557784385	2.34151590964528	1	5.97487647665689	7	5.03949900711215	1.96346702867046	6.85387303747457	1	6.95250261413758	4.31963362764783	6.35463311903052	1	2.81892984091999	3.89669562874402	4.33521776972035	4.2934597343435	4.73086780480549	0.472578140320258	3.52167086190613	12.251255680896	3.25216899613309	1.78606509663021	11.58708996055	7.68094553371785	7.7411739562384	-0.824979289873315	4.91171901031795	6.29101934650852	4.46109963336838	5.67282950407879	-2.23484263988651	8.07819187627687	5.13594569108443	6.50065715221218	-1.23188453739273	7.60066480806992	1.66963346607241	7.55280314439487	84	0	2
82	1.47764075853553	3.47808165076203	2.14335877680292	6.08273280782535	1.40194660439241	2.96065706509001	4.27357438957006	2.55791101129724	6.71395049202811	6.437503063584	7	4.63586964649128	5.51549633915964	2.02571610648431	1.27289406093506	1.21451469213665	3.47611391271944	1	4.61030020204976	6.59529941474307	3.55220107149412	5.04211577197843	7	4.53308747154752	7.63515770724298	5.40344694047551	-0.0927021074905571	6.7209574029222	7.4509355332939	3.39890598907729	9.33313886156651	6.63994032252771	5.79905773369036	3.08632214204381	-0.621104819423354	1.28176629737313	0.337478480927825	2.84623162103349	2.19255748961638	3.27689677767987	0.593855504465619	1.60241239884471	9.01958449600147	8.61121382377218	5.54079261367777	6.81482666233824	78.75	0	2
83	4.84816570046745	2.02598553901975	3.35133865882969	5.6613570369276	1.22032162946868	6.51707338313763	1.65031453654598	3.77123136656085	1.08689947053495	2.6757512382018	1.17991346355149	7	3.25200160456398	3.44164206172953	2.27896420406664	1	7	1.46552929128283	6.99073400464477	4.84811127300137	3.08746711121062	3.89202916697488	5.21607465030328	6.94932662462193	8.70094740010373	6.92688681962787	3.06411070871515	6.28607540068402	5.44020164231282	4.86361877224025	6.95706757692877	2.85365331568908	-1.90619793820926	1.57721374337251	-1.80898894641677	6.72802446317377	-1.54521049205468	0.311293843564632	3.57031628824727	4.04759475134588	5.09117440097225	0.836726489846479	-1.19131444193271	5.74621566366631	-0.359601997405456	3.75965945350879	80.5	0	2
84	7	4.31009668959129	3.48823376604335	4.35430029714373	4.98271561044173	1.68768031728083	2.83436556072859	3.83411056700844	3.05778377493711	1.67014887111747	6.0996230633657	6.76447287658543	2.63750767082642	1.39301004444793	5.91999684699091	5.0833699473718	5.77782822773437	2.75642708077618	2.80799838240743	2.39632632584227	4.70387305034018	1.71922012540325	6.21414046998409	4.08744659345029	5.54382380908619	0.0217420006944568	6.48580178851053	11.0451119199483	7.3285277849769	5.67076039510255	3.80650078524649	3.83602758020047	0.519941015385592	5.36390231218053	2.56062637215846	0.182725933281608	-1.35196891822223	-0.70644237522792	3.45143627549238	4.51588911919864	5.26061378371291	-1.34128697440063	2.558057197334	6.79778209846357	5.28481033439576	8.87129614008583	54.25	0	2
85	3.15568663558278	2.1246748618392	3.48500354443473	4.34200529296562	6.16905186028821	2.57572352009952	3.28213578429663	3.27260939082207	1.89527991422069	5.2357534633757	6.55433154281622	2.54720063078522	6.19470575708524	3.590227007675	6.30270124764828	6.84748411340399	3.25369461537135	3.79755922506108	7	5.98640253924678	3.76747850209775	4.73863711617516	4.47820072492354	3.70322572120078	5.79847339583489	4.22417688852976	2.23364015758481	5.51591084518024	6.87271468149165	4.32800025752874	9.5378208347109	10.3076569240222	6.89354688809176	10.7039991458604	6.2687707928164	5.70997936134681	-1.75137403358285	3.32847854374607	3.34494784922066	6.88365250532968	3.54896298171994	2.30273880593212	3.53326728665663	2.59860600073143	1.04590581725541	-0.467551237638172	59	0	2
86	1	3.52726807649103	1.04350543571952	4.8783758956211	5.91295517072605	4.55488409818212	2.74346540537127	7	2.73774029624026	5.10804399172858	2.14255884874932	7	4.21182517392122	3.90592381205706	2.92469612102677	1	3.52196475929984	5.65896828823938	1.5370028183467	5.55083547236897	6.12029986261879	2.02319328852783	6.49859945967587	6.02544452226074	7.01247544192875	6.06866381539157	7.67941822376547	8.33203725117032	7.85312764954355	4.05671609481674	8.91028639769753	7.14830761041588	5.6070605825957	4.68563964156856	1.65359188798319	10.1749032885446	-0.507126604124017	2.44054460593492	-4.15694242217351	7.46368309200998	5.07031228482921	-3.01017413804316	-1.05320917972217	11.3349196308875	-1.20332836402737	-2.61150428844451	71.75	0	2
87	6.15968402551263	4.53681607103852	6.0523361709341	5.53310871415651	3.70817403247519	3.25592559450067	3.4847313193453	7	2.35176183392109	2.12815991268042	5.13314283841643	4.43089416798391	6.07429641439619	2.13208266730539	4.05432517933838	4.59082314204631	2.0364684449531	6.63382762932006	4.04299776979993	4.14990986110614	4.93656658126366	2.60320921475673	6.46904421001099	7.82426655782461	1.15249568698209	1.42580118494132	6.00491951868778	16.2472551354259	4.99819080626191	-2.84739647411244	7.66096148157983	6.03375594269179	5.99063731891224	0.860845539792049	0.882104217759137	4.3256101325474	-0.912536170877447	3.6826803180414	6.27215001494439	-4.37053024123859	5.11204407375597	7.69270250872361	-3.59362673960869	4.73946868750051	7.04162757404929	2.80250640349436	74.5	0	2
88	3.19487814769805	3.70214528084868	7	5.37066607346805	2.934808212292	1.87178306185054	3.54943058779941	1.79684582770113	1.83704642631193	1.18067731594864	4.56790974677353	4.47960114975277	4.95708823640057	2.8599720883766	2.46890696809317	1	6.31903854716104	1.96402605854513	6.13649299212049	6.63047204350252	1	5.41320560698761	5.30516855814069	4.41756295719501	4.78682306526789	3.99889325603394	4.47534448406539	12.3904934437236	5.24641829164315	6.39895115197786	0.954616245065181	-1.16149754212109	8.04601023134813	6.16395184981779	5.50129341531117	-0.433245445134348	3.81189996578209	-3.05766762963547	4.24527192837563	4.58509907326812	1.85600782517359	4.2318578305055	-2.1652673940145	3.55368049010246	3.38715893665328	8.13983810738017	75.25	0	2
89	2.60365248192171	3.3369266732113	2.20561362954965	2.04683335121965	4.99936511141572	1	6.46000232467976	1	1.8007384697916	1.3121828708182	5.17291319792856	1.88275075680781	4.185956636378	1	1.91120573246676	2.98876330207138	2.11394000582383	3.02337235048812	2.96157600221562	5.92845618550506	3.00639101258446	3.3208750428619	7	2.1106014767305	0.176769863634198	3.94637388383263	3.6079290893858	6.60753574706176	5.64070098836269	-0.752245535524956	1.61107335632878	8.87100731181595	5.39414861494236	8.85265574709771	5.38574283455455	3.41727081463836	0.27141940575533	1.7067254811834	5.14207510666938	-2.57521938404518	-3.02635652998185	11.6505853666477	6.97395532524234	2.97783715323252	1.73105102122234	3.50771585281103	78	0	2
90	5.02486635462867	4.38043968115197	1.29889745014366	5.786259818078	5.58705752636824	3.92318813371607	3.27702762834546	5.42411241901611	1.96092779917811	5.36280007464825	1.03634905228224	6.13641888389288	4.63734360611398	3.47299939508712	1.25264241997411	1.01577942154724	5.22637275389599	3.52270317576197	4.17761915233543	1.52219609284221	4.19043833118054	5.94549555775851	7	2.89962075602712	7.31980748538974	5.81693012467155	9.07107083523623	11.0073991013411	7.95751024555418	0.643920639084668	5.78557271245323	3.6937576265221	7.47275627745589	1.69238555899326	4.29190648898544	9.25183641015983	2.66934400273357	2.13664483863925	-1.99856909238627	-1.86796676845656	8.52505814229864	-1.30916682743918	5.87713220508905	-0.722827138842699	8.15121869131942	4.29670566666578	83.75	0	2
91	2.03843697810939	3.45036648751648	3.05771400146065	6.97107777060059	7	2.45861818379179	1.37883573001002	5.10277507085872	4.05848906250313	3.29052361787355	5.62582925938161	3.30706831808538	5.34430341418497	3.08952658798604	2.30694682097345	2.707579703178	3.25680190379651	6.39645703158459	5.17827986676846	6.11224876121512	4.02895577622565	5.00185090785155	7	2.60799960039729	3.6845774598717	3.45192436268379	2.39444229442237	8.3644777588726	4.5463977614	7.81405881096623	8.40224139114016	4.57018667982169	5.61315888584809	11.5694403815712	3.18159901434106	5.3817540111092	-3.30849416307424	3.77925923761096	2.68289093625663	10.8315588244561	4.70486939780445	1.94034050069521	6.34066738038587	0.450401023285542	0.144595939890092	5.40693974284743	78.5	0	2
92	5.10317030802297	3.94081512132852	4.8239224446062	5.96101896695883	2.43613901085469	2.43718410991966	7	1.26781681735467	3.47711947079575	6.08838908877623	2.01234603884688	3.96492062027481	6.34393281139527	1	2.92678447314887	5.44903999650547	6.99779075573465	3.24401070143227	6.67882011560488	6.69295570221358	6.62275335251755	2.02373689612601	3.86618444055537	4.63379225713154	7.69148681457563	6.07939579306494	3.47647659426597	8.01430220362627	9.97419038530999	7.94614907392676	0.966461714011064	1.58046637325774	4.9361312192389	-0.909519688223872	9.02209288649539	4.20258086492634	-4.92601567122308	10.3027833288306	1.94659101304212	4.06052111912884	4.4179719258942	1.51511170892267	6.23363764730555	-2.07488585237561	-0.920664985330819	-4.52201781444296	64.25	0	2
93	4.14424778935028	2.79524829273441	1.6291884982736	5.14716035305888	6.89049594957855	1.98671277060189	3.41079860444148	3.99358560405921	4.66444317049967	2.57192749797402	5.3512336879923	6.29715118613504	4.18390738586214	2.23354238887636	2.45473793036403	6.34324766958204	6.28731356268741	3.8028885089377	4.86420316903156	3.15983714632758	3.15516495611243	4.14953307647422	1	2.77782642891265	3.63764730692637	1.00377386572354	2.22225078040909	13.0228017955681	5.6508060023896	8.22764938803739	6.75908473821784	-2.23359723451652	6.11190082484237	-0.292574953290885	2.7988669887846	6.47957687381331	-1.88145644041063	5.75348784391811	1.93200342657785	3.35638671644183	3.33462709667007	6.70797737451226	-7.15661556029562	0.926572522753349	6.0635908769693	7.62558331546056	77	0	2
94	2.01962580353711	2.30476632111681	1	5.76396318791522	4.84001087727807	2.72766099841337	5.56331936886775	4.51421548991424	5.42905138598966	1.7111502036221	2.3526851235668	5.70918028700752	3.96782661858778	2.10352072829432	3.72264223696814	6.38285500901581	1	6.58162224703428	1.86385186763571	6.59369086237578	6.30203050341125	3.6255529110302	3.18171489352807	4.13655307428617	6.03452551654538	3.84142346824254	2.42229049624103	7.62349071242312	6.3772688561626	9.34754176410722	-0.357018840998666	1.75246452924609	6.84525432525926	12.0891775031695	1.01759023635287	2.34898207142644	-2.84787687401794	5.33725085291678	-0.151233046845556	-2.01033591687984	0.613847025054247	4.89255107862137	-1.98977689779852	3.98529430276344	-0.373669809016269	1.28750959204816	74.75	0	2
95	6.51711735060203	1.17289233522706	2.41124542354618	6.00258039876001	1	4.57740187966039	1	2.01395136442878	1.18651502957288	1	1.24920256047301	6.63503621535268	7	2.5853655694848	1.5958593368739	1	4.97932813167566	2.64160051164023	6.37147553115278	5.24354192691034	1	3.24205438309074	1.97168262146306	6.63837524737748	5.17409311067308	9.28088929294151	1.17483187456847	7.67850458907505	3.33866333091426	4.27438518939286	0.959948013140904	10.8953094636126	3.7300269687907	3.35379919644676	3.83388212238454	2.59187158564782	-2.48075411003412	5.59251185621585	-3.46982128404136	6.47270154189137	4.34284925833004	-0.315350805358207	9.67050613155953	4.02430403316921	-0.0421397119928918	5.23921420575594	74.5	0	2
96	1	4.68854335030388	2.8204239169027	6.24707239249479	2.89724877413898	2.10739703563646	6.47511555408519	1.75769402132377	1.73296730922453	4.87546821460768	6.85866626169476	6.61041785473232	5.03388526773441	4.82272628341088	2.0682400506454	2.84805609127604	1	1.06849369873079	6.97189179531863	6.75391075464807	2.28303003233255	5.77758755892566	7	2.82842938863361	6.67326546283246	3.50141502015734	5.68226548392572	7.40267153434688	5.04330459991017	1.07727659493149	6.31083632825817	-1.25465468158858	6.57072103414921	-0.216036215649189	6.73093014100464	8.19538437107878	-0.718562552087017	-2.30888101428017	-3.49890668296251	-3.28896216142016	3.9028422646331	2.71304481915246	-0.900471725458116	7.55455345500901	1.23243848409292	3.0388161309374	58.25	0	2
97	5.48531994736348	5.49819349931777	2.5836022747332	4.44370882412627	4.98254705826294	1.90096831836869	3.95499649123764	5.22914917830691	1	1.70366363510832	5.21388668264233	4.04379655760916	4.36605975496987	4.64791664061757	1	1.17392328837727	5.94276939284831	1.20032411654016	5.18695918674197	3.53971131152348	6.22620813291951	3.43591204698874	7	3.02346286250176	4.80942468020697	-0.426538727597108	7.50460903418976	1.69327847890515	8.62153656841823	-1.46207413006304	3.46107644738161	3.72207949287321	4.45296904730489	10.3185361009097	6.1994300492925	1.34598880360843	-4.15112156277005	5.55382386868594	0.373252081258459	-3.32660704955565	5.22025089830702	7.47775754224355	1.21840105923154	0.0912390205187462	-0.0765144403762776	2.76334030624419	74	0	2
98	2.45341107501759	1.36778840851251	2.74428356577148	4.16445310865872	6.45333978118616	3.26881284683748	3.34974894138784	5.37444873142347	5.28434051861352	1	4.76193180177649	7	5.05764549636737	4.91682705701276	2.47257662551057	1	2.82884010246634	6.27572215632641	6.83625128239345	4.2994813737075	6.12314313077492	3.31502036412072	5.22174068492425	7.61817186909705	4.83068802646698	1.74481129909543	6.71451303117264	8.28459537238382	7.11787486022515	2.57595802973911	3.78729380720982	8.77517155352297	3.54824675926969	10.800796587841	5.54258000571858	5.37190800404819	-3.24034731305026	5.03406925636846	5.00392942196025	-3.6289685699794	3.48599354176441	2.36619447096403	4.27837933320358	0.40302757580192	1.48783531918066	6.34986501734888	110	1	2
99	2.68958378981589	3.94187661416817	1.85384388570692	6.48291855509521	5.35441441837719	1.07900156062844	7	1.3435614772742	1	5.74778941550989	4.80532318912861	7	6.5377784305084	2.025546923762	4.04542549831144	1	5.35615125555693	4.19612791588171	3.19744041476726	4.6762125714132	1	1.15913572118806	7	4.81635630763471	2.36066597857433	6.72082500397313	9.24231802031125	11.4123377719733	7.29049551194827	-2.53570348509421	-0.20074038874149	4.10036950932252	-1.53591129018307	10.4034010197104	8.56606744724593	3.72700245841847	-3.44098740987662	2.58106535548035	4.78776792084052	-2.20560131088218	4.99402454948355	1.24291936055615	9.44751838609219	1.4994090002233	-1.15377714749669	-1.3670191393979	98.75	1	2
100	3.74498958412382	1	1	7	7	1.42203060777025	5.29137273997446	3.87488294598661	2.25556959125667	3.15195789168873	5.06606780096732	1.97353487862167	2.43037772916696	3.24792724281252	4.37194895313684	1	5.34327348029891	2.59133041844876	2.50704555221622	5.49115784643807	5.89177367006494	3.95255729904714	2.62370521379962	8.10118563696022	4.78083111172579	2.91632565369029	8.24160108959205	8.6490401462945	6.89184953124072	3.7434424391287	1.32207989757385	3.68808518955144	9.21133936928393	0.701945275853479	0.926590819831055	7.21870562858421	-2.95740127956838	2.18898817506487	0.096066304799537	6.45132797704609	6.58215477342536	3.87454614486589	8.15866994807085	7.94985729338243	-1.72263992734224	3.30857516307808	95.5	1	2
101	4.64280386198271	6.28894883670832	2.81685421619698	2.02972228109162	4.74194918680334	1	1.03510700853071	3.93824456592106	3.00284925882165	6.73797165640065	6.52664268490556	1	7	1.37488462630703	3.10571800549657	1.18878645185854	6.08516048702906	4.98213039276888	1.16469772697839	5.40885904991411	3.28651666150062	5.1224573912959	2.44853080845208	8.81786528599292	6.57879514064776	3.51983442733823	8.33556331912398	8.82543594134696	8.5905790471717	2.82964905493484	3.0609358687236	6.86824918382663	6.94803158984399	10.2304153642907	8.08552223822011	5.15380936764525	-2.80483396667876	6.56168777238804	1.4360992306479	-0.0672385889035341	3.37906969974079	1.416140415343	3.3665584746218	7.61002323968599	-0.546868509430247	3.88105939516764	86.25	1	2
102	2.58473514221167	1.02568246001296	1.88672088304291	4.34679227402024	7	1.78593217708462	2.7103127776662	1.46055346213184	5.04098189973331	6.95894401518008	3.36738270541362	3.29180589532031	1.31513075068568	3.24361402334802	1	4.41457517057208	5.40346441053232	1.91458696691948	4.70941250113959	6.92333755849713	5.53809399716491	4.47861278689493	1	5.41852221953793	3.1860299727342	7.00224321547547	6.15357750756028	9.37646427369029	2.33794633587146	3.92438523455647	8.08489636593759	6.75590385230788	0.44871199759489	4.48289348394755	3.58240187600889	5.33195454363661	8.42451911586073	3.35982680402662	2.58633349599886	6.44624088250163	4.59187997446724	2.51205229155073	1.51288156094575	1.46433523064244	4.10075250889777	4.79981668943887	107	1	2
103	7	4.05550580762623	2.44819455084217	1.89695126314326	2.9097609306623	2.78963442118123	7	2.36306275214438	4.18568627593005	1.38799970972976	3.53044127484195	3.731511784547	3.15618740324729	1	3.08079402500719	1.34434251145874	1.08505633003775	1.75861836414737	3.70921542178757	4.86032110635976	6.53843014967366	1.75857094369631	5.03710523351066	-5.19363179436795	-1.63991332823633	3.69277963733586	15.8533522412099	3.86314782402098	4.41242674785122	2.56001437689363	7.14780146096068	4.15903848104495	6.90173465621139	0.979758264532482	9.90002939670421	2.13196986175123	2.22491591325639	0.191771342011952	2.24123689276552	-1.79482970150133	-0.383410216449877	2.54553202883488	9.41272264004841	6.7713767455749	-2.0029645912983	7.38109781820578	100.75	1	2
104	1	1.590255878265	3.39395128443234	4.55606198451597	6.06257311424455	4.32150837785679	5.28669049884788	1.37685712568017	7	7	3.59374719899073	6.69402447455078	7	1	5.40335318025053	1	5.52967919726573	4.29941176492792	5.60820030923652	5.240313371626	5.25934045100063	4.24225889372582	6.62158561411635	5.27621613913429	3.52325708206325	6.70388207979976	6.17527213287421	7.23245671056438	2.6427865776034	2.33975601335347	1.00340447779194	4.74951122127992	5.01390497807973	-0.409499454587091	7.60784347122006	8.09060534174374	4.1151979983194	6.3166201840369	4.22459571830553	5.0301692845778	5.17920994750107	-3.66251962989724	-1.30677748896648	4.15315569460994	-2.43146771022557	6.14583719511405	104.5	1	2
105	3.50765111200299	1	1.83868607418007	7	4.08722863300319	3.98121037150465	2.89891816198742	3.69045182476029	4.03911467609666	3.97838192512285	4.06813658507275	7	4.22691657729735	1.97523079018119	3.25573065171327	1.0733449022686	4.6878400282488	2.46578405958737	2.84141895153819	5.94056942483632	5.36290848836459	4.21394929127661	1.89926123444081	3.61924480559666	-1.26199071145989	-2.36530732910044	11.1658720748839	4.04378168027944	6.57653676573073	4.86057213427111	2.17272649155252	2.70637633881506	4.8661573483937	11.1883405495322	0.794049620631276	5.49467657870245	-4.32336699573219	1.67059862900089	2.57409373071452	6.35517674743634	3.4744799888985	-2.95618731881502	2.05242825426518	5.01353658172259	-2.97004654808242	2.98552381457619	120.25	1	2
106	3.58201556388707	1.62778384447428	2.46872968517936	7	5.38469223315843	1.47125389386167	3.7248622148192	7	7	4.10961310820195	2.10329004482756	4.82145940599957	3.29081893422991	2.48257320312112	3.45107289510396	2.26510192668889	6.66449365497001	3.42969542086388	5.28762453302153	2.75200912883143	2.40680359117212	3.71677270462392	5.16547967277039	2.80407038466485	-0.401537129200774	-1.41123345640838	9.47169024107529	5.11580416163385	7.87502520705517	4.60289662011384	10.5865288197945	1.46353411605133	3.14151219377369	1.36153589501424	10.2861257131104	3.73835462935221	3.79964423445894	-1.53656633080791	3.01670079865754	-2.28139850065728	-3.99365834625893	5.64612403648603	8.04684496340773	5.04040864176744	-0.0838186468426659	2.80407685211229	100	1	2
107	4.10889264067553	1.17953144975083	2.19536806202954	4.41170440214281	2.98092487192663	3.18689151684689	1.71140407976488	2.1916794428048	4.01623525626944	5.87367128132373	2.26895242566212	6.88356425514637	1.29810174046637	1	4.56516991175202	1.15826405269884	4.96036399622884	4.42245993655794	1.51007976963167	3.43414049786526	3.10111656994698	2.62541792565998	3.25960672763615	7.86370161806735	-2.65035318815595	-2.03586651990543	9.94105402585902	4.71809889707603	7.49874887617881	6.85472052189667	11.8549205090015	1.80719617655632	8.16291729984343	2.49437723909338	7.13850224841607	1.21925588870914	-3.45980257185217	0.414892313733104	1.43840148990035	2.26317267258706	7.59599093863467	6.00702629032538	-0.718003742190529	-1.32425329411521	4.69874285662556	-3.01317287893762	96.75	1	2
108	5.95657574690063	2.11029749316477	2.84995534356388	5.83319542516086	6.37987699864297	1.86920966671739	1.22144969447222	1.62295856225614	1.00377687242723	1.43151868150677	6.91999257101842	6.5454644624099	5.25903661042062	5.0912000328662	2.13448510563702	2.16353910558753	1.92270359650816	3.03260244925523	1.20460437139002	7	2.49548045864078	3.3135013590325	7	8.62967620182328	-1.50515579053371	-0.429583646480595	8.7266820657661	0.474113724272773	4.99602540266569	4.85079055558295	6.89980087063418	-0.991849197224205	5.88885656320899	1.55070116094821	3.24894921104109	7.82881367046527	-0.558604094346607	-3.01315068454449	3.3330048703802	-2.23722304980629	4.14836628532247	-1.82104403775448	-1.2856742718121	6.96820564214758	-1.55515325958632	1.07578437747119	91.5	1	2
109	2.96793543039159	1.90492391075007	1.27493554042071	6.65010080418062	4.04478111322822	3.24476953354549	2.53126318821176	4.23065983295838	3.04506113543438	4.17821943136694	5.24202684574722	2.37270997681674	6.55283539291353	3.32805669227126	2.0232656121779	1.2482773400471	3.61431933756964	3.15593215126355	1.75576908628492	6.77337224325703	4.63304376953107	5.69188003286668	3.14262150401506	3.58601252412155	-1.04513149653405	-2.95144411467232	11.4583689145995	3.68737075091873	6.73377066810859	3.60691382052272	6.80118626938689	6.68349860758056	5.02994529394847	11.8042198416709	8.09892889766824	5.86963163306125	-3.8294015315314	4.90567892764222	3.08512752684316	10.516286489444	4.17758406820805	4.81139718647258	1.40814023093484	4.73819550541442	-2.12654061200109	8.31110619434275	98.25	1	2
110	5.85622407229338	3.6047383141812	2.6843016300043	2.38722111791416	3.92662916262533	1.68877685182108	4.70824945035278	2.47343822859412	3.12859057398183	1	4.77061575123061	4.94190398581877	2.88658915969549	1	2.67969960090191	2.34133088276767	1	1.11528209020625	5.50253919724106	4.71858189363199	2.73149654095097	1.27756651208884	5.93532936270226	-4.86297957645307	-2.29885985800462	4.25977698821528	16.7721588511599	4.00934459685061	3.06333493799894	10.5121428477764	6.66754644652178	3.78158699591556	-2.68846810803053	0.0578137356315301	11.2283656497866	2.57548476407259	2.03681421370537	0.159286724084579	3.64029505310186	2.19032640198012	0.0438932442650314	0.878726462129267	8.92270363274631	7.56441363966448	-3.88680027522251	4.84962055686319	92	1	2
111	4.80169416547588	3.12738924724459	3.24232806038029	6.86586148110103	6.81151551050078	4.43157032968091	7	1	1	3.2977592317872	6.62312315754798	3.53919256140649	1	5.37640832570207	3.06594596237564	2.3291446603096	4.41784408745703	4.47153169761821	4.00791701312121	3.78448491185197	1.61341809664333	5.41445469630437	2.48215647128719	5.1044614817545	3.57145776913744	7.77377991173149	7.68872874763199	11.3077466709891	5.98759920854998	-2.57891184177075	2.74061654850201	9.14865036119015	1.04842327240724	5.50980804307096	7.30933145767712	5.42251638569652	-6.39534858374941	1.78069895370696	7.00502343072817	2.7967679180353	3.49465418483702	-1.55076693192936	9.06429196396597	5.14766582941834	7.38616210976234	-3.01533039305547	85.75	1	2
112	2.01605955731904	1.67447557581297	2.36777969574996	6.62016508557256	4.24837399758048	2.10372413226203	5.78177507115586	5.55128852767968	5.01590010526424	7	6.32996004801036	3.78471800482412	2.47106250220587	1	7	1.03623061220341	4.67354374856509	4.51211560286657	5.34106558091275	6.83223095812157	4.90191782721527	6.36488221093723	6.71707575957737	4.24131275469123	-1.47114319623761	-2.6310767384873	10.9244513635499	3.66602279617308	-0.620258482803249	4.21425607565643	2.21872521792062	1.84598834226675	1.56478633979001	10.0943854538494	2.60321628881841	8.41171075958658	-0.531820130719876	4.36260251099271	4.80287954686963	1.49266225029651	1.43006234374125	-2.08868413646765	1.54377689724525	5.71919534031589	-3.51107474278577	1.89667293440856	98.5	1	2
113	2.23053231437756	3.3978872103647	3.7401030125434	3.98497098396755	6.65702618117605	5.05880654470006	5.35035126842178	3.64026658415328	1.84995037042636	5.25010646088372	5.95911038262547	6.18850082197826	4.84070510047794	1.77751207947753	3.39972327461098	2.87887507632852	2.71255036071675	3.70370221383858	1.30557934732679	6.16824183793897	4.40396016162617	6.90917849310436	7	6.48549577752527	3.86859169160087	7.10103993515757	5.75704748567962	9.76027237302524	2.22503522812648	10.1926832627215	0.268645906114793	2.8382967189512	5.23669002764281	3.21750185182373	7.30904568687871	10.7247494880091	6.82341928419735	8.3041203143321	6.12309093372103	5.36640230719013	3.74376889412605	8.8586228221969	1.9403943077084	0.954586067049725	3.14821590829763	3.79600502931893	87.25	1	2
114	1	1	1.58045296111433	7	3.33399700858935	2.97016371920995	6.53500298806506	1	3.40602871581377	6.74882917554452	2.8808901025227	3.80198203434083	3.65721706406756	2.24118159064775	3.01614738812608	1	1.66637140974076	2.14527927768388	1.77280528956514	5.5169987690965	5.89006284565074	4.41937535201344	3.91732703178842	5.83803473443018	-0.404440244002982	-3.95738618902928	9.88322532895745	1.14315123202626	2.99673815190794	7.61026385674643	8.4671028617749	1.36570703132357	3.18659270164549	-1.32429219107922	9.13016581769348	4.3030077783776	-4.30428115079641	1.99596626079436	2.60607291742542	4.66457759405933	5.07389921709814	0.41271197080214	1.67496975827897	-0.379541627429572	1.13226429331941	-3.66113561637937	105	1	2
115	2.9156005095258	1.22475950526867	2.96111847393791	7	6.21400546376789	1.24951438410442	1.76305647342597	1.34369222695118	1.6813687850832	6.94419246419319	6.18311432583798	1.35936127277259	7	2.5810451657982	4.17937331925608	1	4.20345343985164	3.15437571034803	3.25502959885856	5.00159713343485	6.7859787895031	5.10266731144998	5.64834439182695	4.98176666598359	-0.54452826626246	-2.33863659519763	9.7325572037355	2.79865934862684	4.60896856897725	6.19026512431768	4.36022229295618	4.87704473879425	4.26067420566072	3.99054704667174	8.18182215589988	-2.26819550213269	-2.70971131541148	1.1108267260742	-2.23403368332689	3.76009572617734	4.51021629751621	6.91689827390315	-5.05586423049748	2.04387444618493	-2.81539550826177	0.595272041276573	109.75	1	2
116	3.94154249987433	2.12815260505211	6.36917610933576	4.18099807049817	5.63365239825746	1	2.12599782947541	6.3497715093745	5.22130935600071	5.20967949749444	7	6.88706693848537	4.81294323607259	1.44441924373211	1.86513739364949	2.37880591826527	4.99280538651819	1.55901346843747	3.88543702615292	4.02545356151245	4.16815051584257	4.00039603069657	2.06532334032857	-2.66383981296054	-5.59930282964555	4.53109437419032	14.6103910035569	11.8929748331922	4.74888475407991	4.65080885249227	2.38005480655505	8.65102389550836	6.32121021669218	5.30288281922712	8.56952127700145	9.8572928234602	-0.363799793912142	4.17420264644896	4.19159878236424	4.3723888664173	3.9140406898138	0.0645596314992329	8.76582383044728	3.0561387180692	-0.639880129651836	9.03437680418995	88.5	1	2
117	2.56549957103108	4.19939804956672	4.44430734747604	6.18378437088236	3.76638321695533	1.44829045037779	6.0799383071128	2.68463043116376	2.43680388672091	1.03559056649191	1.59814504810269	2.55977975860917	5.46803062210362	3.53543710770595	1	6.18725656772969	2.86961535316167	2.52537650172059	4.66466603688406	5.8938403630833	2.44184643675645	7	3.45329640801119	4.96205059852506	5.66678329279094	2.8641000430979	11.0135831955686	8.77389358064766	5.94796668428936	6.99608984681794	7.57316294052051	8.51701811661917	3.43305106456775	6.61455992148395	1.39948611743603	7.51869652779883	1.9639493632907	0.525221764636592	2.29869688405984	1.31109261248806	4.93192388939592	3.70133768888502	10.5757643494732	0.846403702215351	1.13524507870415	3.05550888570737	73.25	1	2
118	3.36315073721958	1.86042696792619	1.35478414191561	7	4.48248280858879	4.81195037919255	4.52849589558343	6.29073183521535	3.98175185756856	1.89106754313851	6.50047962309865	7	4.81234410429275	3.09827632196828	1.09184793033047	3.03489947649431	1	1	5.20995205905263	5.6604404818598	3.94799380869277	4.92823092924837	3.23362567610407	6.0564251781744	0.0719651577613253	-0.166611707730647	6.9775384551116	0.659557012055283	2.91242572246871	0.894224022357726	4.23880409998324	-0.237628426870559	7.09164596354174	2.03885798048458	10.546211157321	5.54802915645616	-4.12698293609122	-4.11757283542074	2.70373948989018	8.43373912180384	2.10288320261788	3.82972300698808	5.54281343932539	3.61035838225132	-1.1573656844791	-1.7297169589815	97	1	2
119	1.53503290631121	2.10585774597583	1.58663202625029	6.25044868207371	4.49578818395817	1	3.88215553078242	4.46823255475522	6.5061778676811	4.84918605111488	6.12550746521089	5.72987337531069	6.99729875173225	1.25618781336795	1.88609193970402	1.29420829039095	4.23329126680251	5.1177020824266	4.33138620775339	2.16550925844273	4.10262796829662	1.89761459610148	6.77364842147537	3.03265263697425	0.23010717600537	-1.96140659428101	8.49182589616643	3.85770941986619	4.46521483622461	0.853315433033776	5.67311482062233	7.55664882723243	-2.53701552836294	2.28088939184552	3.87455933013817	8.7056134215486	-3.65116039765377	2.05117269466927	4.46065638749801	-3.13424606124993	3.54480836222029	6.37986392676195	-0.676214671109343	-0.883751081544707	7.97136715350163	5.15289938516575	87.75	1	2
120	3.77030520349001	1	2.59048881955475	7	5.49510287117347	2.43355883080746	4.97524012511689	1.72842010133049	4.88459476075708	2.77279585950689	3.96367444954122	4.94707077751104	2.5581725398113	3.17697969351232	5.11014736226629	3.93406314797233	5.84304115615287	3.79865009967237	5.9723342665067	6.83940098589124	1.98505934086904	3.37210965704282	4.46458272898254	3.99521302728914	-0.185867317257983	0.599845663867576	8.12747025243886	2.27592571031855	6.00900116672396	5.09202854397413	3.13928949212237	-1.96654889224974	3.29532090040242	0.103558277136807	9.72142563714651	8.44827769863263	-5.20037075024735	10.6289528851289	-3.05111217743388	3.79954137733098	5.54008564184778	-1.85570981058911	4.1871520409477	7.70168622681554	-0.741741155646033	0.183283857382215	101.5	1	2
121	3.21268249944506	1.1187149371297	1.39606446889989	6.21333487139857	4.44225814577612	2.1655153341614	4.21064082121891	4.38330347858638	4.83945481000616	2.57475424235725	2.36952943484372	4.86277230017534	5.15003544350839	2.86179846561406	6.64304560527867	1.36818587789936	1.36148104794095	6.53267690535199	5.1912279991015	6.13324947189346	6.80663409361882	3.72519632832191	4.38760722655656	5.3174471317056	-1.12651303867433	-0.0405842197468802	9.41831871995712	2.34065497562341	5.86412905731614	-0.224914110890819	5.57344265085693	5.3456919676689	5.94606969765495	-1.99620173303393	2.22744089584056	4.15418222647641	-2.14399141888882	7.56219097830735	-2.80367373438538	-2.10371858766816	8.3039186212407	5.52357494495947	-2.12599849082827	0.506215428772845	-0.0314339882370785	6.15143559101557	95.25	1	2
122	3.3047279061657	1	1	6.07538371128006	5.39357846239886	1	4.19091633230299	5.39917539245196	4.45243876988496	1.62563219654134	4.03128562287768	4.94522769827909	4.06034487069753	1.63861241247134	7	7	5.14369539262732	6.25264676494263	5.16341704047235	5.52098651842829	5.61944285775984	6.05759627948805	4.181430139246	5.03109648984742	-0.196836454658982	-0.183787509099998	10.0518822257413	2.81245239538945	7.19299842747037	-2.58192521840844	4.96885522212208	5.31459189440987	6.09192753137551	-2.41580863251243	1.73420232001856	3.29338945367724	-2.62497986342466	7.89480371530996	-3.63905413899026	3.0555696749025	7.36995131079107	6.3462870035843	6.91871381194072	0.112194199176492	-3.06851260533794	1.50482779676162	96	1	2
123	1.04566958690665	2.94007336011312	2.82707244275406	7	5.17515176247399	2.78301523460294	5.60047779739489	1	5.22713449360512	1.11297265397214	5.10548758468544	5.62223130670138	5.20278704739523	4.39357655064353	1.20552109593872	2.70355237426843	1.58973638165025	1.73506504883748	3.06518842076382	4.48095412702176	4.85963793016695	3.77476632081009	6.7884009831532	1.46249063839856	7.46086197025734	3.29122448866149	6.81953407709267	2.28136249801958	3.93557436933519	4.18705139238828	6.41753307502382	7.98275421737113	6.08785065278842	0.263660209861534	9.07801034924329	3.95727159064695	1.28260676402135	-3.67741529962079	2.39793860343676	3.94807594268672	7.30775038249622	5.23120809046636	7.73280452508277	7.42510292482791	0.170176756332282	8.30019912297164	92.75	1	2
124	3.79778054689432	3.03227772963859	2.85684634798666	6.16211915377651	4.52626211446018	4.69638322570086	2.92688086248959	5.72167577902334	1.75590130640138	2.14910756554299	5.96829189124561	7	6.82751155808171	1.44825290492654	2.10171467010296	2.65712712968721	4.95186280155924	2.72464115504324	3.94461401628649	2.23149007699334	4.0213763483824	5.97953891275617	3.76219789153006	3.8140814036434	-0.434443714374148	-0.930733736660066	10.762022077065	3.95747996276046	5.4312569634521	4.27058980888338	8.53292888644847	5.23948365936289	5.33143921289035	-2.42767015375343	8.19153836363152	2.45436464202056	-3.69149803653346	1.71599473062281	4.40176822774356	4.87693486118226	0.0128637199422648	-0.0390399625735429	1.83239499373857	-2.41269091049996	-2.55294253420198	4.66374801465485	90.5	1	2
125	2.00664162137251	1.88215641526532	2.68650969056417	7	3.28871297584006	2.24863346390171	1	5.92213844242615	1.85123988543528	3.72784725465327	6.60571139341339	5.28799743880524	4.23093526283491	2.44850817939829	5.91038487921052	2.19903993335905	5.79402212166914	5.71611346144388	1.68431662783964	2.69412724988817	4.43964400606033	4.85227188454239	4.28903938958249	3.90089528711568	0.261319819879611	-2.07819529825484	8.92865560305012	4.39568118089534	4.10411525093215	4.11970915098501	9.38933454326641	2.32804795498919	7.00083512155663	2.076716264681	-0.464459963759804	6.26620415451054	-1.96008262789593	3.52446209494566	-1.33472946026091	3.02722859237317	6.55891551131905	4.28718717563582	3.45867728140169	1.28464040282186	-2.64224706456491	1.31729406928633	89.25	1	2
126	5.64857001894584	3.63333681136653	7	3.94044114733503	4.4589451907233	4.37241420077747	1.72779011312126	5.82335839698745	2.03658264125821	5.54416394357897	4.84819880447286	2.0622962743759	1	2.6549377386151	2.79280776650609	4.18701088919486	4.99777530505899	4.63818212281842	6.6252769508879	2.1579595925424	3.52556576985445	1.25884684205912	3.18587225038587	-4.72653319408592	-4.14045051555233	6.77567192965062	14.100581884468	13.0587635259732	4.82281684937915	4.08116778355054	3.95586213632949	2.81748408975595	7.72548544511458	0.365284762310983	9.7857720594746	1.00294919011458	1.02752888559873	6.26626940139883	3.01876951151228	6.07146151959568	7.0374809708879	0.983120046674629	-0.700478500697183	8.42885163063067	-1.65762033064789	1.57203724178392	90	1	2
127	1	2.2866775934965	1.05914860894286	1.91070677121152	4.68694373863296	4.72459557904073	4.54377287618496	1	2.11162322918182	2.33617121938416	6.79741660344309	7	4.38249529471543	6.27422416422075	5.96646369071927	1.47409936760163	2.28854688980362	1.77727907253263	5.41122359717193	4.53007940927886	5.54132580516881	4.75229887202665	2.36311279014743	7.97175231111555	4.19290645196964	1.39866667320148	6.94736525431269	9.38898224222357	2.13693782412964	3.8875619981058	5.38974335199418	7.01580275521841	2.28219314883819	11.1456080468299	7.17204235400599	9.68614430755726	2.77660381363594	4.18499214775544	3.56475600890266	6.41724387051166	6.47827580490213	1.23177022357246	-0.480515391307827	-0.14108167586712	1.88157804511212	3.74425722088643	78.75	1	2
128	1	6.45801580022181	4.64741731446894	6.56994185380337	7	1.58269121289996	2.48338491688347	4.90745570599903	1.49089267647096	1.83674596389612	6.49113909948437	5.81430833041336	5.36878385636048	2.56636629142172	1	2.85871191301859	6.32651839419344	2.4446374581936	6.57951506741059	4.11344423173009	2.75126727503737	3.66908242053747	6.71371921130225	7.88596425361267	5.81250702012922	1.9003992595776	9.37998341792471	12.8743022473637	9.4715371054855	5.06293986328671	7.65407391276222	4.6121798720828	5.71010273396856	9.77205892356201	1.45194946780596	6.69219541954298	5.19945232329965	7.43658454468661	3.0133728440935	8.78215315829575	3.2380506169309	7.44748337834641	5.50190982500422	-0.319198209195469	-1.77967309707022	2.14932932632375	81.5	1	2
129	3.77867410835632	2.92513452543749	1	1	2.56972910481999	1.11684837981453	2.96349636058982	4.31205630588712	1	3.43764241930395	2.1518591913663	3.37088194840117	4.44097358316912	3.24878209393766	2.78095163394241	1.38078879063353	6.99582140825748	1	7	5.11283415378172	3.46744832822042	3.06347492834123	1.81419655077395	-4.36641512970462	-3.01071324037225	5.25409628693388	17.2597614160549	8.01820752353024	6.24100393152406	9.40202175277092	10.1168565183263	2.2960135402618	9.03492733107585	-1.56039892282189	3.33703684111663	6.39034984827058	-1.76905102044496	5.41717394761666	1.51404981254298	8.97816459398007	2.56598984977866	6.70811050444266	1.43095907955187	4.76201981865358	6.18164143735413	2.56902785886806	89.25	1	2
130	1	4.43018147485258	3.18280538071858	4.29054655891767	1.03302059092047	4.25927610051042	2.46096777233591	6.38523681200769	2.30120086214232	2.71268230996241	1.11643925906956	5.81651560478957	5.56490475082727	3.06540794214882	2.40251037133253	2.2172440219012	6.93243944224651	2.72740579947561	3.82239760422282	4.75868282160901	1.72649209010064	2.46069559971139	5.96559256562361	-5.47359184376266	-2.00423975700598	5.96824717106275	17.5634026379092	6.41427255446086	8.0630643834314	7.65570839652612	8.478989429679	6.74474639061064	-2.84795469654773	7.50616415638714	7.77949840175818	8.20093670376523	-1.87068186767298	0.867913684202514	-2.27985088702996	4.14748334312015	-0.639958611301613	4.65060061173381	8.42652601467343	5.12131426366936	-2.20443175775157	9.2165384868608	93	1	2
131	2.07617179439011	4.63149997820125	1.81334254858758	6.08414318640471	7	4.31209370144309	4.87640237425221	5.87777082789974	5.03949654374229	5.79156274838816	4.71720363447119	6.76579824883163	1	2.58513179536837	5.05517271836256	1.61296620156165	4.72184982646569	6.34683651086271	2.44204233984781	4.71460356392439	5.57055875836827	4.05840528529066	4.32553520934686	5.74662889847335	5.37847407549679	5.45349383055944	7.42689905293604	10.1669515516478	5.48159139655377	-0.116115761568223	5.62389192421692	6.34879333032035	2.6768383027594	1.82435020828113	10.127418804869	-0.491243066660462	-3.77446334820563	4.49231962660921	3.35697353027522	1.77193672307198	2.2890609683857	1.33991840900075	8.53541939385537	7.08543321822549	-1.55396160450031	4.79237641985708	95.75	1	2
132	7	5.11593308330232	2.58184239146211	1.58043845515941	3.21544314192384	6.48280444313668	5.33852783848913	1	3.17269652528961	1.17921316164298	3.1420327114125	4.92654116609296	3.85825371125294	3.08364216081021	2.83226236942627	1.70896322984509	5.1431991708041	3.29441189813378	5.63214908064135	4.62312884177832	3.40385067174078	2.0802401615039	4.91467845999755	-4.02230183541775	-1.81989584838294	4.47955897916457	16.9885450409943	4.66030889189364	2.57893431326759	10.2647238210933	5.82372321008197	3.84512539325785	6.61676411988852	12.3904883228766	6.50746425425093	3.48665279659757	2.21819017705325	0.187877615557633	2.1830966174631	-2.14325354376716	-1.97057047275394	2.17653497848033	8.79349643616317	3.80478519668771	-2.05430468324717	7.45890336459198	87.5	1	2
133	1.00257863905093	1.50195080105709	4.44639983095296	3.01418689650255	4.7668689279022	3.31893149319102	4.70653926274936	4.96737388291881	4.17139148289448	3.15121434912726	4.56938236596282	3.23358578841221	1.78871847427811	4.33523860817183	2.50652669593073	2.23808945653831	2.87906888237982	1.94326804074567	6.90940733550691	7	6.05983343869127	4.81437979190531	5.65838772839483	7.90923800474483	3.28081168817549	0.620355364304346	7.810169340355	9.42768600394628	5.49126572702226	6.43463491821294	3.71928008543208	9.47320816814051	5.63248267612389	4.16974701680321	6.68156127808118	1.02993906909621	0.522070761407716	2.94917545011072	3.85722759631623	10.5104233468264	4.37052719947984	6.15798843005128	7.21151337240374	0.189434427380696	1.85647469377386	5.15696758051901	86.25	1	2
134	2.81980288329889	2.44522096199428	4.51280806190997	5.53446845717757	3.87346185564195	4.44391209475505	5.22662254583317	6.56589215658016	4.59307510072135	6.79098613977582	1	5.97503900103134	1.63163325475555	1.27315229769491	2.95049379049316	4.05463168267358	1.56381815349868	4.8745850041917	3.16875110837482	5.20883360845521	5.24668057208284	5.43750942170607	5.96877665409564	6.86914508430994	0.0797436138237021	-1.19589496865857	11.3516538146098	2.46152452006209	5.21600727802207	2.31219630553912	2.42291205546698	1.81281154976514	-0.325671441240519	-1.10836729550927	-1.53980033437085	6.5656666255263	7.40335773280639	6.82627522335638	3.05493868983183	3.89986914649945	5.733406533587	-4.57986540239114	2.0527371861858	4.15629369108971	-4.22170325704993	-3.72123768104488	109	1	2
135	1.87648754144673	2.18113541310264	3.02576010371526	7	6.58821691095374	2.89824505404442	2.45410618545729	1.30297423225421	3.40577540606192	2.15140273757364	2.10596338728184	4.27045187762742	6.67043680131247	2.64997548557782	2.55238662004685	6.0912059190767	5.25415860490167	3.69852335260352	3.47124827194815	5.40127038235999	1.8721330364384	1.94508696836952	3.23424663462547	4.09321244504691	2.47304128765618	6.72364077236409	9.79500053468964	11.5698303696559	6.81747316351957	9.0043458851102	3.22671793042174	4.55981050921681	-0.982458950028453	-0.718725325101522	1.60210132192305	8.87220933534188	-2.07081162611274	4.14203338590672	3.23451261482747	-3.40706859179769	3.73333546210525	3.53480977281995	7.0300153193983	5.98095141422487	-0.470716448259524	5.15900860482965	84.75	1	2
136	1.01025706581391	1.2475474101037	4.17381799858438	4.23982282329478	6.17789986050588	1.50557729563478	1.25011570336558	7	2.57710178174718	1	5.01605033253375	3.28449716112199	4.93903880560494	1	5.52514342098222	1	7	4.83055767818725	5.15612740279681	6.55576844401317	5.19067953078004	3.78120860210924	5.2398075872878	7.79584543507251	3.47441359262433	1.90376581553424	7.68390010807044	9.5638283465928	3.10585437085271	7.01688974736671	6.14104617516135	4.06680661484691	7.11525222806291	-0.26624569143342	10.5465266471481	4.80351062454955	2.16524065599355	2.41604860991152	2.67444533363802	5.05101602292285	5.12564085146256	2.22529776623893	6.16537058965022	5.56862330828549	-2.77032327439735	0.882131877168107	97.5	1	2
137	4.3602196888492	3.28730949887195	2.27275048168672	6.48887680174995	6.81674499586433	1.26519498977993	6.99600209181231	4.58003075064466	2.13062281331565	4.65047494152389	2.91539802051571	5.14094308059096	5.75869083567414	1.43842212302406	5.66227715105471	1	1	5.49235946614462	3.88713251910308	5.15234286984275	1	2.586186277217	6.49739847099636	4.20466612516887	2.65285116555053	7.36674750573021	9.33565745453175	10.4681712421178	6.18842067350781	-2.81939436853107	7.74183271393892	2.98325914595257	-1.80699664903617	9.61560850278895	7.58105161892776	5.21235088159394	-4.1800086715379	1.42116623344015	3.42958518028759	4.67158671250866	1.81348386833204	4.70405430761106	8.2747995870215	1.18361848863265	-1.21610007513663	-1.22069874114387	85.25	1	2
138	2.27400227934819	1	1.44407731902754	4.36870079697536	2.10638171239732	3.01112090718818	3.88409386248915	2.05574873873907	2.71582386743227	5.86632143751142	7	2.57142789194643	6.23568210342138	2.68611257814965	1.42298726740546	1.55925495675307	2.42234109841293	1.17883152163516	3.13741625057088	5.44914363604945	2.91124674895185	5.22606518950816	2.52653832351308	7.78912085307472	-2.40025450544346	-1.67937242387464	10.3324118532564	6.39748718151289	7.46306345436828	3.67198320493706	1.78633954076949	9.6116228576392	2.51822216769563	1.83869913353872	0.907442531821525	1.44781134462318	9.20491203955024	4.21515109485213	2.01912826819989	8.36063041678837	0.363072316474019	5.94002109073797	8.51246176266519	4.18998345886126	-2.07538268575264	-3.68491713118939	96	1	2
139	1.51120837594674	1.45241921042991	1	5.37552852822242	5.42247580917611	5.80978645668385	1	1	1	3.6619685232719	4.34703108899591	4.07901761643898	3.85621393805826	3.21622760859776	1.64532170981343	1.47729223797415	4.71847865994773	2.22031527165804	3.27263733830507	4.26923078862394	1.46617662987957	3.1538793248709	1	8.28197080517077	4.69473328052402	6.50214497880132	4.41592124000207	9.03861360196858	2.80221206508835	4.05120515523656	0.4102972438987	6.17772105900726	4.28344576413285	6.14865915566187	2.87006027085075	2.75924006609325	-2.43856425251632	5.39376538848337	-2.5866308617986	5.8793631481935	4.32288987920715	7.26642107013118	10.716001409941	3.16196752978323	-1.63245460437769	5.29423637720544	93.75	1	2
140	3.40118026331287	1.89588261335197	1	7	4.08428032626039	2.10858476851393	2.84000695100205	6.76604690257611	3.23033637940321	3.45128497653144	3.95605505648167	2.68897814721364	6.65781499381733	3.59104074195718	2.80722367174043	1.09902764397393	6.01044585036744	3.26917905710467	1.61429779488441	7	7	1	6.21071420585072	8.27480138024664	0.757567532356595	-0.638404038649939	9.28792118326471	5.10335423819272	6.72184821300824	3.55268196603076	7.82430339645946	5.8244723790945	3.56100511114745	5.53398730263662	0.0400562942194636	6.10407213869885	0.309891006069293	3.37307719063392	3.50434418160724	3.0880380138449	3.09586217042576	7.72102169038707	6.55440907750747	-1.33773736488507	-1.3440333656302	1.45353095679591	85.5	1	2
141	2.6500062629509	1.37494825830912	1.43532884177138	6.60476061162836	4.77503512372081	1.87773959691176	3.91114651228235	4.08143941169135	3.13547515699718	4.65440773171502	3.80036653991469	2.63433352690144	3.64177095490491	2.51644991351141	1.85275864662946	1.76908551513948	3.50679258828668	3.31204435194248	2.96068663319359	4.4838796487122	4.59244768943676	4.32460785485575	2.82324343917081	3.80354950656018	-0.469675423489247	-1.73809434600617	10.5817050834542	2.19045861483579	6.75176389571415	5.26615047195425	1.16464141229095	3.24326974079312	8.94112492609589	10.3775259865838	7.5033542887079	5.15926247061187	-3.13778170984645	4.25727429858189	5.30327168089484	10.6080090677427	4.61773083892783	-2.85211908870636	9.43254631640734	4.4108328192224	-3.1427546415881	1.79794497543254	95.25	1	2
142	1.28029143398421	3.40205031570729	1.99229984486991	7	4.62901609000059	4.04951949511186	2.63237831830348	3.5058732778921	2.10398789376613	2.18238009039086	1.21505480016227	5.71239645185925	4.59978335875538	3.06334315469508	4.22980217459778	4.76682533786766	3.08219996928882	1.00211298725033	3.06125810479837	6.36193430619661	4.4786633726891	3.46805457953527	2.16355291763314	1.24618215544351	7.7491749470493	3.97540043350141	5.84205038887326	1.69154386322356	4.37039684809636	2.63975322466049	5.10456149045848	10.8301332223605	5.85976031882244	3.61734783110916	9.30990572827915	5.60077633158379	-1.95099526059008	-2.72786460932864	0.049760660845496	8.96815015225258	3.89153686243122	3.45758833980518	9.86629651291774	8.39008314215686	-2.25222035718288	2.78694251071478	89	1	2
143	1	1.18158759091618	3.5496234405735	6.32464129408291	6.40289031307108	3.17486116910727	2.53861600768791	1.01091529927774	1.75714708537752	4.7736891230566	2.44409880133208	4.25231300990827	5.85527931764339	3.40957504436659	2.30221250115672	2.72389015617399	5.13780664162577	2.74229536714384	3.61486268457463	4.80822268133076	2.34260465188297	5.523540352583	7	5.14578840965532	2.38621959764649	6.54642826657017	8.4869846048454	10.8808210651001	3.65795443672698	9.11636918560273	0.593673167887603	4.04726961475343	-1.58274983558928	-0.841796475681486	7.42980885410987	4.28828647077745	7.59390394503263	2.68611407834159	3.91637368531841	-4.10772764249395	3.99762530302641	-0.348154877881319	2.92824856854393	10.3751849161455	1.68290130404628	4.86904215299519	91.75	1	2
144	4.03620216958152	2.98001713948739	1.94122673824034	6.72322672669921	5.43800170699572	2.83502475522819	2.75822289399727	1	4.46061056716438	4.03498346398384	3.59854317246978	5.64302099675052	5.45306394184004	1.35880306422216	1.33041052668712	1.32515055906438	6.22393751431981	2.65190241087306	5.30750005945808	4.20023617328114	2.69497405509349	1	5.6166929252231	4.61959722144316	0.29937627881113	-3.68460312635738	10.2442745196165	5.58837026572723	4.75518412503087	-0.0877380739337649	7.80745642074216	5.00635099027022	2.01707016184851	10.1257812509907	5.03985090733888	-0.340488816017038	-3.81616921392492	4.04975895982855	-0.868147834006552	1.37982866267487	1.53761075345903	2.74771499739508	10.3121474852848	3.05542928031725	-3.13073312065728	0.0196976939437403	103.5	1	2
145	2.52218125595867	1.09312520545174	2.0953410477914	3.0919570114875	2.01726311869518	1.71439649626334	3.35363297293604	4.23855351459608	4.55908869273841	3.01785669627191	2.17341819776096	2.4292664259316	5.66827635619157	1.30635917114371	1.72628867306478	1.47016414883162	3.23424030849244	6.6870843495603	2.00110202239014	5.75176128352466	3.0570584732438	4.66422182005453	6.00944908009762	10.9377815564151	1.25294115064653	0.561919646824663	1.66277191581022	7.40259898162638	4.77993720529627	5.78727737615806	6.07796032159714	0.796753904479313	5.13375817519965	5.75026425952712	7.90576546159669	6.10827272613515	5.09693188751555	3.31463715193234	4.08775316391565	2.07644601064211	5.01508774212199	5.74516864774609	-0.839750345391812	5.32594441065569	5.51286013375412	-1.96615289108689	91.25	1	2
146	1.9993194478965	1	2.20720665288221	5.42952594977268	4.89009637295428	2.17499521795499	5.09839562764041	1.38382078714822	1.87931249580066	1.48483254572544	2.08476097759119	3.48617019549485	6.09153818674852	1.57981195123943	5.12587519553114	1	4.26241545384573	3.06201746553374	6.47191913734623	7	7	5.49636167553636	1.30244576359846	8.15617583953519	4.74558338335093	8.19863724331871	5.07822185930438	8.62434468399197	2.01369804745372	4.3179087700402	0.381757007456226	11.4721004319371	2.95229504968524	3.12698178150349	3.48793254753691	1.91664553590043	-0.255366080011679	3.35864459484114	2.33915856949921	6.1754659718342	5.97546775620973	6.8694275157625	10.9216111840969	4.96134055141096	-2.16229755326477	5.98171275326855	85	1	2
147	1	3.29659501556093	1.8985867566855	4.41600552406799	5.34688231349775	2.96195554898059	1	1.72494848874921	1	4.2620452471559	4.25445631707232	4.13983653007862	5.68150900872206	4.52715947554837	2.2670413741327	1	7	3.10053233757821	1	5.3347109243315	4.99771094396113	2.26957319008864	3.36934245014148	2.04353169413239	6.43836465344052	0.205470729461864	3.17036652094869	3.36890683831984	5.77915285631761	6.91073017753849	0.175727818568685	2.30238509584871	9.14564937358909	0.213628438278926	0.856042933417777	-0.00374708347074387	1.44309537787974	2.93624515302496	7.45911889638291	2.15787628820728	1.30081295200608	3.58402275786563	8.88198269718699	2.3552049981301	2.75702021442126	4.18111935100076	101.75	1	2
148	3.27325572726155	1	2.22176922248396	6.79412390117506	4.2967168823458	2.06294167374011	1.5787357774021	5.37563935639082	7	3.27467016338761	5.22656282235757	4.03756182871534	4.32456241474133	3.88200689865594	2.42888411964723	2.37513522077615	7	6.79596069889788	1.174593688913	2.56212970205281	5.97773277706113	4.81371540376212	4.87011798057557	4.05323725891239	0.245473535223684	-0.948590182193663	8.59449983163499	3.1829168055602	3.32097427143367	4.22384443247643	8.4998361452234	4.59257014918814	5.29228893648583	1.88465655877267	0.443734348035678	6.94009476799744	-0.810925039984502	4.32838883569548	-2.18087161194282	-1.46060431654443	6.55580223601069	6.63439233281823	2.88866178855262	1.66223862706094	0.663926783895151	2.24842420925416	93.5	1	2
149	5.08989313000387	3.87206126473203	7	4.37183347939675	5.44585151317026	5.49963294650437	2.4480213031678	6.88087897763033	3.82147699908872	4.42429628864452	1.34436337754899	4.89117497971025	3.21619141697765	3.96491234655101	2.08387298564857	3.57032589071657	1.40438456389573	4.26598731475398	5.95141000236665	4.47661042806867	3.65487285061205	3.61047272583371	5.46173494207416	-2.94532018801801	-5.36975985398202	4.9759299501848	15.4032323127571	13.1724846110877	12.4895553604921	3.34615061784541	-0.794475051984052	6.21682329157649	9.22679781753032	8.37391566638033	9.4171709331035	1.18693191140168	14.5324559982488	3.06076929737053	3.2768977871737	2.59553310522492	4.00973665776168	-3.87050343883657	2.16230970842968	6.72128284621178	-0.136393362368243	7.26168255488037	91.25	1	2
150	4.08630980386024	2.50722082215162	2.90181954671214	7	3.9185609000457	1	5.20660931173085	1.00689025268115	5.33679198873275	2.37588447301922	5.02626890183881	3.58294381693399	4.52320465789124	4.7460526733795	1.75416311594849	2.04431013614773	7	3.10422709330437	1.91381840450346	6.01333423827551	4.35797706172619	4.94176975954219	5.14357599115659	6.7912801177853	0.0643998285411489	-1.25566654386136	10.2168164095176	4.1324722214721	2.83179661076309	5.49162188755258	9.3641879935387	-0.25655666905216	6.66190065498207	1.66327819418527	0.325823019055283	6.60334164598523	2.96660975834014	2.6101394354206	2.84138386932125	-2.53684627713975	5.33782175961075	3.83533074383199	5.19835182847622	6.06434438106138	0.460481879079453	5.07989111829095	94	1	2
151	1.51418510665676	1.64792672384353	3.27191652158584	5.75989836198502	6.3847711596811	1.94310831250666	5.73981340865675	2.79184872022348	2.44360506456409	3.41541475991474	3.05315844052954	3.61354080602538	3.96249850597762	4.30849515937169	1	4.99504793502075	1.46721227215493	2.59858138608171	4.19488505553862	1.24446884474287	2.85502744565235	3.64430280968025	2.48415149966104	4.78057932857814	2.55741531603194	7.17745630227895	9.02025186113486	11.5957240845896	3.1125250620983	5.30600638309017	3.77429959338693	6.07803023855212	-2.24648566943205	-1.10711128204399	8.09790527589837	8.15757696571944	-2.1890127113037	4.15818751917788	4.30236259571714	4.85635492665417	8.45356229054129	3.31236766731431	1.36226281637253	6.91088895233996	0.570889031573249	7.26705829186788	75.75	1	2
152	4.17350615264313	1.32495794499395	3.20713900949228	6.15675805833159	4.49012892576531	3.68183354858213	3.70388485142056	6.62699454265201	2.42812377540371	1.96604808835379	5.15695967058966	6.02290180327726	6.75105906296029	1	3.94352579672698	4.58487162196068	1.75442678017866	7	2.8660344312201	4.4534372199471	3.66428275265382	2.38717121504611	7	6.85212802888784	-0.661214207963797	-2.51599477373821	8.40385753772273	0.752412683759541	2.14808457392528	-2.50687627684269	6.24133650663503	6.45198770880932	3.75318017912498	1.70941655329673	0.600187606997328	5.69069814819614	-2.59099892307179	4.83363640735026	1.77252610458813	-3.48080688017137	3.40616561285818	7.30200432979888	6.27984330752354	3.98374253306294	-1.13601449971308	8.99081274369043	86.5	1	2
153	1.64650532771678	1	1	4.71845577970596	6.41509419591015	4.05755896785956	2.52644916296304	4.41560547005503	4.56467091095914	2.45677960303722	6.15883467545573	2.94829397562117	2.37294892396508	3.79386106750068	4.60050480976325	4.33975904575967	6.69754274618519	3.28969375153323	6.59133054324947	4.8815809044239	3.0437264025283	5.89727559627828	6.92366423473959	6.53714704558152	2.01074025329225	6.72025822797566	5.71414388652039	9.52926595516533	4.90125931180975	4.84046130961696	7.98481761844102	4.70291412180605	4.61584807858679	4.4678548635004	3.75194387473029	4.968912467368	5.31483712167112	-1.76513781489225	-2.51936500209631	5.33577186370771	-2.01533804104097	5.74472152259012	-0.249284743074721	3.56508284608553	-2.60848388303273	5.04580109500655	79.25	1	2
154	2.23751039448507	3.46620363539793	1.40475111376276	6.60366867180673	5.25475670258428	5.95346711159597	6.40216699856101	5.44987671227337	4.48691428842248	4.82903542990898	6.03982226982807	5.74398600811105	4.35979240723778	3.28056406974413	1	6.71954809082112	1	1	6.66848116936521	6.96686620054165	3.15637933419519	3.84370994752917	6.58345356209403	0.694540480478069	7.09764582053674	2.67790997474042	5.1504434155189	2.74107263289989	5.70230051144563	6.38403978994284	2.34732085897819	4.26148204724044	4.78946130645955	1.40383814502865	8.73554019795413	7.86931466604177	0.719940841314108	-2.82534592199892	2.93465750969455	10.2527229685224	2.36450714326336	4.5136368411153	3.37632810023478	4.16871220243122	-0.197236078149382	3.02796948654656	88	1	2
155	2.32775120747509	3.46668016593053	1.85481128397083	5.77879223573014	5.78698781103093	4.20938161576841	1.71911596354265	4.34028678672201	5.71261077284336	1.56674717516885	2.00282622041839	5.78783236488976	5.32733223088088	1	3.45418909519627	4.85155102679966	2.63371933538869	1.15381854363875	2.70227300754253	5.85325033471662	4.12368000228495	3.06884263701358	2.71393693700838	2.21806531223245	7.70609520378266	2.46224377414694	6.09237892625641	2.24883183883095	9.34316637302008	2.99149083717226	4.77222633840287	8.47672282165818	4.8476426965879	3.12999199627372	8.07119394128624	6.66791989878648	-2.77091433575909	1.46371140421981	1.16020370317213	8.88522399544992	3.95435922743681	1.50769081374187	8.58766304947764	-0.901440454376541	-2.45439819269141	2.52617442756464	78.75	1	2
156	2.34383049545787	5.86425089821474	6.53614689991003	4.97702551431547	3.74923698772868	3.32509498232483	4.58789653212206	4.19729328642774	2.36338499061692	2.7586554742684	3.94130552455911	1.08865781410896	5.99356447493369	2.64988584824501	1.08720959693547	5.45664046366693	2.43490153588837	6.04933569379419	5.05957092831934	6.22674499395593	4.57763839377025	6.58598181162944	4.84145378748562	4.97725159782243	4.90591880479382	3.72803417611075	7.48000930489681	10.4842789166129	12.7946279622624	9.70167658223891	9.83441603715351	-1.0998000338543	5.44962794341261	1.90697255712449	4.6943320863653	4.43457153756702	-5.3272068145162	2.51787531278392	5.03439365162059	1.46163654380023	4.46070194816231	6.51455442507193	4.26596680688044	3.66556196467378	0.80963674962756	-1.98647338131521	75.5	1	2
157	5.08560353200064	4.46892884780546	6.9358677469528	5.35805716301439	3.86128272332227	3.5045981489493	1.68275877444725	6.70678895411644	2.54696854602687	4.35132413368162	4.17975892851431	2.46923234364746	1.28449499219993	2.43923303372422	5.73520701805479	2.77720358555078	3.10054108127248	3.95956879548354	1	2.88617060704569	5.31869475976997	1	5.58159592892342	-4.42325680968803	-4.26485553902857	6.37462832441719	13.9987845373598	12.8783193034362	5.74204923406581	4.40410755590892	3.39838231228036	4.41787547894979	6.24434247347453	2.00231586156087	10.5148010854762	1.94448711458248	-0.502842981851925	2.28664790864821	0.704154407350103	5.60767361442613	5.77752867868935	2.08016228917558	1.02159713643553	7.56207764523063	4.24559509884295	1.67676724913164	73.25	1	2
158	2.45100919015364	2.04073810901163	1.66560018805665	5.39716878298655	6.99859717947724	2.97214831774159	1.82087473651976	5.98769902043702	2.48480966777117	2.32172802542262	1	2.31150426699197	2.88410708296679	2.38429075613295	1.0080245901893	2.0484226304683	6.14869994462042	1	1.92037158519835	3.51348796831134	2.37644677999919	6.040904980921	7	6.57599460748965	3.37756329649389	7.30827187401704	6.3168606610135	8.74272023104388	4.98099416820283	4.71875531664942	8.21152800582131	4.9304509102257	4.48505036996708	4.26763474993365	11.2372610914438	5.65531584997054	5.20657990257057	-0.867274251487309	-3.78809219564787	6.19732628797155	-1.72739380184309	6.87216811645418	5.6386094918812	4.35229805361649	-2.67598851680901	4.91648598214132	64	1	2
159	3.16863809499008	1.21687899090641	1	7	5.18275524644257	1.40114072402714	2.87115024509839	4.8775745829712	1.15609838071994	1.97533915718207	4.21692809104212	2.75452058631068	6.57434885988613	1.39710436031278	2.55310618870576	3.46961910911661	2.06187930204568	2.39165253320928	1.56577341443649	5.75902375234469	1.7614041401089	1	6.66533601390529	8.56751676066376	0.834993773385862	-1.10029894425551	8.66529350034268	5.42025992581893	0.0428510937416856	3.17618715117665	8.518867686771	4.27001339188924	4.67137161345998	6.90716920671332	0.463469761716853	4.01809048240107	-2.52477190761032	2.9043989685925	2.60916207535827	7.85877401045581	6.56499918357652	1.64352580092967	4.00505812161471	4.09153777968559	-0.472036235320894	3.40248651093624	77.75	1	2
160	1.68152599985959	2.04802989655451	1.08879738495589	5.4841362608647	6.71318436139569	4.55742624732574	1.51115303113755	4.74757555546076	3.68123866594871	6.66649088422152	1.06411140610104	2.51238579806165	2.18526282070481	3.16459969245981	3.8896791184144	3.17951791500815	5.33304235762732	1.5366096658527	1	3.22384604354902	7	6.76617945142023	2.06137520128455	6.78617941662562	4.12722388508399	6.87904871991371	5.78239821666158	8.11631499242445	4.7666321403771	3.96079176813774	-2.45702547773753	-0.814224278630272	3.65634439468373	0.844887928156586	11.2348191061963	5.77902916577974	4.72529093690829	-1.49092045460547	2.62923103643536	-1.44317934253867	6.30692173499015	5.97217199809105	5.34964873454997	7.26068054394955	-2.67577277451253	4.71808547813803	60.5	1	2
161	4.21353783820914	5.47353889410537	1.62442518792851	2.86155208241122	5.13851166205527	3.96496955006562	1	4.059100384167	1	2.06925010691318	1	4.3968701408436	6.95974495527454	2.07993549632328	5.13828470852834	3.71577935927031	6.33175741893231	5.11082164683772	5.39213741815729	5.90458750766857	2.10291870797979	2.71870067122488	1.95301266424565	8.9257933132087	8.05535280331577	3.17748113059238	6.84393970971209	9.42673921835797	4.37338591567301	8.77960238777496	5.56694706938043	4.88746730482437	4.78198074140644	4.39644862770838	7.81392980094247	4.68870757561238	-1.28713418100202	7.5366617214504	1.34272945679312	4.14098649167156	1.73182944192425	1.66469950767551	8.88358079318032	6.22613071735376	-1.52918141587151	4.73351260358048	85.25	1	2
162	3.35780926189274	3.52564288114753	1.79141114403596	1.4042442528036	3.68873329600344	1.3164516431937	6.9159890153927	4.03056206762517	3.39629695952839	2.71307809356885	1.80856850146099	5.02247984260389	3.14268310645995	2.20893262158892	2.50424254594637	1	3.0222435540933	5.46828301871716	4.99706986651582	2.65388438608748	2.02755353682899	3.79316170423576	3.5955828131047	-4.56208166737118	-3.44701590803868	4.5589807107878	17.5085353543449	7.3174246756377	5.81279775856575	3.41850944419239	9.88549663112912	-2.57169364520915	9.16386727757151	-1.94861909237583	-0.297041933229314	3.35706878704696	-2.61869283315735	2.52131511409603	1.34941410604372	8.59981025883972	4.75291104262401	5.10425888924401	-6.72401857868899	4.47452936669003	6.7704221025532	2.82192909183747	74	1	2
163	4.4850388472646	2.85146458780924	1.52657448816933	6.94381165918041	1.79021485317191	4.5973101776938	5.40713611197649	6.3259690841535	7	5.75094836430919	1.9574054478587	2.95188229588123	6.25542376815596	1	3.78540900838119	3.14601951423041	6.13160243478909	7	1.31293652404319	7	5.28220852797395	2.66474002964775	4.83390238921039	5.86882491673773	-0.681642710626622	-0.260137952394261	10.7784724063107	4.36161287926896	9.00491373587241	3.12036902878974	9.54547383970699	4.47855009568639	5.31201950627514	0.185850417773098	8.62728396471821	10.887934923968	1.27775384547412	0.690795689537646	1.8544171297594	7.70232129337194	5.57955765602282	-0.199259953340625	-0.92345519967502	-0.591006597149011	-0.971298309754086	-1.00209546715585	79.75	1	2
164	1.00135578652534	1.35056706681236	3.08088232536965	2.06782018739186	5.55015918235471	6.62721402356713	4.62837297649073	6.10997862146758	4.89284989924761	3.25371947405298	1.18507095712143	1.96829126025175	6.65053998580745	3.95120788655639	4.70742349403235	4.67912878398014	1.68790572862039	2.61141324893339	4.00309581368863	5.35066833876412	5.09166428974691	7	7	7.80948537101932	3.21705258313018	1.09015423097415	7.0679366964211	9.11928319054203	8.57241895926933	4.65426597743752	4.00108571332431	9.32257882516043	6.50555015691251	1.73862611610353	-1.7855635212905	6.83386481640239	4.50522311281567	3.39030085197986	3.33975495340611	3.83254670938582	5.02757056612222	0.416178817069662	-0.813438755327253	5.86438275911231	-2.36800622051069	7.92220025210296	76.5	1	2
165	3.09523966963823	1	2.36710404873937	7	6.67409411728574	1	4.87801041268083	2.81505387638386	3.33211483352812	3.79753963808738	2.85658744769596	1.77281237880734	3.79084365795967	3.22265081724578	4.70592529127369	3.55318353159953	5.36408115059004	2.47645149826517	2.67871999458161	4.63451503201298	6.16883695319366	3.08326554720837	2.27649382364057	8.65011185989624	4.62078120235195	2.69414888224247	8.73929122093176	8.99728758337031	6.77252885038878	3.78989897950812	3.08347668399707	-0.241822772227453	9.5957955245103	1.69084378802215	5.24953130111583	6.14844770249507	-2.01301090226282	2.25529876754368	6.8847799100056	5.87674365330779	6.26946602786944	0.687435684239862	0.983786618277541	6.73252579060078	-3.83346370122274	6.81418454994055	88.25	1	2
166	4.93023603477644	4.23977801003715	6.75012973122135	4.33474486662447	4.10395846469403	4.48219229386818	2.35140815452127	5.090369988622	1.58027584058404	5.03320991808239	4.29143132786266	2.48188050310309	4.80424480308297	2.67870598164938	3.30530906480914	4.63039042757	2.08018189274162	5.88086414836004	1	2.58043531982035	5.64335870845344	3.31516963529341	2.63688334234638	-4.79846657186123	-5.45036551877084	5.75871994872386	14.4696745162452	12.6574799561003	6.81320672135832	4.56431527710233	3.23283301110843	5.43184892212472	6.91694118070219	-0.00898071577873188	8.2660185963276	7.55214276221351	0.558404513302646	3.11672209533639	2.56719738019507	5.73468794257145	6.0769512103193	1.24881559949554	-0.702378575982435	3.13872188926818	5.3760368058337	1.46039926323421	80	1	2
167	2.94219443086858	1.72604360296164	2.34988176515753	3.92544748228487	3.38715381462779	2.70221536560717	5.27524765793732	5.54510699528893	3.07622648630386	5.89424146952132	4.32698960807576	6.44935000190025	6.05968422749201	2.58196798433262	4.6480076332081	2.89618033471603	6.1930658082034	4.96252638435481	3.03016443097253	4.29075952476149	4.26428699405688	3.18052453256586	2.74054471497443	7.99902093460157	-3.1913394248779	-1.9636156762068	9.33116387332845	5.88830669719896	4.09465599118474	0.350113594616656	11.2590823301808	9.57544745801863	6.24558365388739	3.6477082878168	7.0004458724168	1.07666383481937	-3.12591075323628	-3.99711778481891	1.08586554695377	0.640627582225656	2.48121114330992	0.0675677501561556	-2.47768745786992	3.39954452960676	5.45432488987447	-3.03995874540313	90.75	1	2
168	3.46682316168601	5.15392101659177	6.14399900371035	5.23343224787871	4.09303217794443	2.87925137739953	4.440503481673	7	4.63296759625292	4.47763691905497	3.8860930864669	1	4.46516229960219	3.47071147432711	3.96982884872783	5.06731520509918	3.9547340504192	2.36157236432983	5.12550633765896	6.47540571235171	5.71359215063322	5.02391331613118	5.22113087794683	4.85535151207265	4.62888744616248	3.32670616076597	7.82035431721263	10.2258686211159	12.5449993643039	1.05415331778385	9.36873523653832	-1.57531147997427	1.26323541557319	0.91924815435518	5.03518105615382	5.77538367222234	-5.69138459543438	2.00138540477096	1.04405934209932	1.66074753985855	3.72089627073849	5.78150010930212	3.95616944788463	4.1495433562698	3.77034158422661	-2.56560084156054	82.5	1	2
169	1	2.026513926026	1.16071110842783	6.84212689577764	3.92378434033598	5.3464038634742	1	1	3.0158110751034	4.99236365793581	1.1524912407235	4.94749356398637	3.79155787046425	1	2.47835346875319	5.1307376623537	7	2.64234400394228	6.52336764835946	5.54995267650768	3.59048324418292	4.00083202199366	1	5.49609736873198	-0.141120804106381	-4.18120801509174	10.4111914070292	1.76458289482442	4.0685892017719	7.79997091268587	0.310825268154991	1.32641475854106	3.42097331334831	2.97209116581621	5.54365808458689	7.2633733253892	-0.665962719872813	10.7255306207891	3.61990628906647	2.85360389595374	4.27390831673373	-0.15882091577988	3.12253479452307	8.80979315194025	0.0943891265227585	-5.0902605514884	67.25	1	2
170	4.29225659962141	1.30235551357365	1.03759631612356	5.63191215551269	4.9280268384418	1.40323945961618	4.86562732735054	4.51396498020081	3.69775624145858	1.28633467455981	4.20608520441657	4.07671208474304	3.89032815523303	1.95667409661933	2.08532774370125	7	1.64050417737876	7	5.09326342787479	7	7	2.82642320243835	3.88260601869624	5.75725836332213	-0.584337994239968	-0.15472180123873	9.48254666646271	2.47402408388746	7.24371399534181	-1.3543227736404	5.22480848176589	1.53175062617381	5.73094591873927	11.2465260787332	9.17447292004474	4.99317853915622	7.66891965819699	5.67949650501321	-3.05473705322053	-1.84195357941906	7.8266945708013	5.95632006781249	-1.31559308815731	-0.153542407381082	-2.90281240637366	6.31203293339926	99	1	2
171	2.17416022851169	1	3.17476945121112	6.0738995607389	5.4685909080647	2.82290022109536	4.20667795254874	1	5.21244609174141	3.30057702925092	6.01022373541474	2.91391737030795	1.29213934532031	2.25227884009039	1	1.27944692317727	1	1.17145424578845	4.52062905202515	2.46254043658694	2.35835888281683	4.82609240278474	4.76057437080271	5.10070105640655	-1.48460191824819	-2.75476817579188	7.88791729912941	2.57654711542131	1.65992130988578	9.50781281476173	3.79543210538985	8.9262553475706	5.32754023368099	11.5372404152348	7.02577585574387	4.29615187446439	-1.41130870653791	1.72190495279621	-1.21727078369348	-0.0528416828114027	3.33208252353127	1.78791355878457	-1.45616989817589	1.12885169317121	4.646002252509	2.33215999801053	80.75	1	2
172	3.67357231311689	2.01919329252449	1.87506861863688	6.31563916711652	3.18671763306081	4.21929986945484	7	2.27283562200314	3.46409776495535	4.04965055290316	2.79515458587828	3.63127293542302	7	1	2.92929349140364	1.6416783373011	2.65102899141588	6.78263393232162	1.78305895449807	7	4.85250285880216	6.34231910399598	5.01142387501718	6.35506009697354	-1.03619513059308	-0.147090198112075	11.1577337532581	4.61006107843489	4.58445258474474	2.49075095064549	8.17153670980251	3.76129396965244	5.17905454500648	-0.3660306825274	8.19384199537372	-0.414197028220532	-3.78388912827321	0.864067303660746	1.71961894571033	7.23923623937014	2.8341897765066	-2.59650504352679	-0.18937020325888	4.20055661316244	-1.78577012272381	-1.73096299132226	80.5	1	2
173	2.012320249792	5.38698054878138	2.6167356372589	7	4.90576676248365	5.26053253940554	1	6.12095234139291	1	4.29750720410216	6.58503018080633	6.78774260686559	5.11837678978292	4.4466998936047	1	2.33449866741579	5.88640080913914	6.92624644788602	6.40461339966849	5.15942417037436	3.62592904234148	3.04141561715216	5.19100979924464	-0.316160542385181	7.6345312222032	2.0609252665925	4.92961138423594	2.12196710495428	5.52602895494602	3.52317376250201	0.710633535881054	1.14179043970695	5.57557096866793	0.151181158848326	8.93480761894893	7.86400153804892	-5.04078338647242	-4.94377208555168	2.81559099141452	2.51276822087667	2.64299788668399	1.76187945092041	-1.40395349641055	3.87215199340476	4.12432088389983	1.0414193794577	74.25	1	2
174	1.62381641662831	1.02445613956301	4.63605213510025	7	6.42977687993794	2.31041385502119	4.46575096291267	1.43234384782102	5.6816453571653	4.34785998386451	6.72601938489036	1.59686028949241	1	4.74868292706139	1.96015221500656	2.05675710634856	5.44236672832717	5.81805693924675	4.63762472023114	2.16118161032339	2.30144943460384	2.62523669096895	5.4705216306359	4.58219131951937	-1.13314700252113	-2.30359473912245	7.36404355275617	2.5675648586423	5.73652799151712	8.63188793398069	3.98032422550747	8.65719701175485	5.61017575492218	10.9162588470172	6.97500095686629	4.6215875430219	-1.52213979781261	2.65940890212811	2.04473303386718	7.47454693608047	3.01050023186158	0.975484053875817	-0.315601889405066	3.54172983069549	3.46497010270388	7.30101618325532	81	1	2
175	2.59133458791787	1.49099491841296	2.6603358148491	6.83339564942034	6.85962899359996	5.44203163275601	1.40283846812683	1	1.66592854646153	5.03130272145045	1.96025209364966	2.83742392357333	3.6395323439758	3.46564915409456	1.87303907458905	3.44287231738422	4.3487576690413	7	5.46656716410108	2.31177451225826	1.96159082057232	6.78927577563153	5.89841873818045	4.61145487260806	-0.624018742893096	-1.64650671801766	10.0032305093034	1.3739514210058	5.02092160184244	6.30422575467699	4.6652250559858	5.01706449211675	5.06977469619545	1.44830152769928	8.63408751282546	0.42179903499198	-4.1472904633931	1.89065688247517	0.0632294679343131	1.4812902279436	4.35320683002202	2.50743735752112	-5.25620181065673	9.9001246657874	6.30956152561895	-4.3252717195494	74.75	1	2
176	2.73513691956195	2.97725014882994	2.69486411182182	5.64462436084218	3.56205700857682	3.82669656761699	2.84183017553635	6.43198154620663	6.03145390058057	3.03931552885075	3.65594726555202	3.00019330494708	5.12455027885223	1.06783153920286	2.54995950638828	1.80232909967949	6.56134578252483	4.83824163703545	1.56730541557226	5.94658370204791	6.44840469131343	1	5.2861279769621	4.52410283078056	0.927221181059727	-1.93016204821783	8.24612682235496	2.46444466030703	8.11888658512159	9.22312736247813	3.30156143347669	3.37524538143509	1.91081115643105	-0.349374789641191	1.96095995403464	7.07924020806507	-0.120339125686766	4.27451843109944	2.54208234322044	7.58362385571081	7.09065878239709	0.0418026912358762	12.6147197497197	-1.76496178192426	-2.74632140590149	5.27695682940023	75.5	1	2
177	1	1.03748239634994	1.46119879027761	7	4.58532844137777	1	6.7688696209007	1.72103451551413	1.56023868162924	6.34342790441348	7	5.53229314290299	3.77627762734925	3.39755810130008	6.70951245912387	4.28777660124864	6.37331474875952	3.0046321746642	4.49948895483888	6.30517965574732	6.6396434100801	5.32514258699666	3.65553922835596	3.68361306215168	-0.0579411119674039	-2.8256250135124	9.58686196167702	1.92103857029491	3.07273994573808	8.93994286409691	1.36553206701574	4.13750558250154	3.27617556841833	5.00459721364329	9.6373201544209	7.43552253987162	-3.24041387456204	8.50964255810434	7.54717140323435	6.33657100208838	3.70815519598912	1.27331212702659	10.5659004522378	3.53430369396491	9.80962243391646	3.69558495330776	75.25	1	2
178	3.82361830800467	1	2.43428022207649	6.40841530227465	5.28096814519739	2.26784779014912	4.48399133474139	2.47537525979381	2.98325074309675	2.59735152657	6.44551594976081	3.0283024797053	3.51155931809126	4.14854779470253	5.57256373610557	4.15902953011819	5.01074084855525	5.36900460511944	4.00795069508747	5.3732432275317	1.0268146061567	7	5.75381919529801	4.53087950350567	-0.205149434119831	0.448063568368564	8.93099271418232	2.03706833395204	5.07416345083759	5.59823149209837	7.91815896079449	0.44562683278541	2.68500806467022	7.37061411733627	10.4219522510322	6.77589108730805	-4.61101720267417	1.6673387182975	-3.16820639818056	3.96814096630113	4.47253312669425	-3.97105262977779	4.11822972240916	8.68776118640709	-1.08843643070459	-0.675255749807194	71	1	2
179	1.4527958167594	1.77269797505515	2.6020029728627	3.12556873204408	5.58604831144898	3.78051636178693	2.81089239653581	5.30556944479583	5.43462308541887	2.06670330558049	5.87697080612234	1.90874794646635	5.98641117550388	5.58773627062281	4.33556308180331	3.38603339719056	1.97577005260435	2.82304451786148	7	5.73543685146939	6.13911139711963	2.96407825112078	5.94372447475936	7.93147091692667	4.12102329553957	0.467557652700643	7.1968435355331	9.3906670084536	7.89610103134955	3.53093544197153	9.22855056864285	6.45612519515913	2.52489262109457	11.0802783391402	7.64979985539966	5.67236058734276	-0.984005067962664	5.19748913364621	4.10897645399342	-3.33490624584736	3.44053922539092	2.26090941983478	3.62993588304546	-0.226245635472145	-0.341584900367413	6.76599474390019	69.75	1	2
180	4.17921880471615	3.6566971905173	5.72484670661414	4.20368725676514	4.57814983285647	5.8756529538067	2.04987029275936	6.74535004586812	5.40504152894909	4.66798730710597	2.509787462332	5.06009045851285	1	3.13780268062906	2.13673575207924	1.0045436449896	1.46548263528271	3.4421416417574	1.79247084307608	3.38104213170493	5.62378928316294	3.96904826397069	3.77608493663162	-3.90491270880681	-5.33231376063417	5.43997833736532	14.1660620448647	12.3934932035914	5.89704520415666	2.54875566099791	5.34423614585608	6.0151109435407	8.64193259193265	8.22149665126032	8.9295229000502	0.745051546627713	14.4844162565842	-3.87802446789204	-0.536133009863323	2.81187929488919	4.67566152247782	-3.17766646024704	3.32388531581191	8.29939977861063	-2.34513140200886	1.07895785000505	82.5	1	2
181	1	1	3.25228480298728	2.3608279083817	7	1.6206649828132	2.92331968964427	1	1	4.10474690628959	1.91313963728417	3.65887608615881	4.07719238037142	3.23380474419723	2.38464529305655	6.46362928429284	7	2.65404802810626	4.20581953267801	5.02889930473669	2.72507398601076	7	6.73677979724309	7.61466591720067	3.10699188746793	2.06901400043341	6.6075121805564	10.225051701394	4.0395480325645	8.11392513509732	9.40923832325958	9.72474199403566	10.1367539909616	9.35159082572554	5.35074463239119	0.917832133758954	3.59661178637475	4.16412694414389	1.72037832327748	2.57481892578379	1.9075748426491	0.685135724646032	2.10320612821014	2.31256501154779	5.31860874416584	1.13671299708967	89.25	1	2
182	5.16750375901421	2.77604430719011	6.5182860637121	3.14838656931076	4.57334435707893	5.01003123381177	2.95907807081329	7	3.90825310070147	1.63352685357521	6.87744993099209	6.51075515775048	3.41674804982614	3.57698450065536	2.80508260840093	1	6.45974462197656	3.52778130971798	6.09867502965038	3.79841818605168	3.49766639863621	4.66659600391243	5.74258155536557	-3.55166546757726	-4.05397066373857	5.83992304183812	15.5814160984749	12.2049349098021	13.0556202143647	2.6618282479985	-0.651081335679626	3.56183701195902	6.87629028193916	4.96600364863552	9.50866137463279	0.885483181149881	14.4292506517669	-4.61252753561359	3.6790220795807	2.25621381632892	5.61407780648742	3.46883208200972	2.84750873126363	7.6642246865846	0.126613717434358	7.47086833133295	79	1	2
183	1.200052227001	1	2.47532027285719	3.86893257369506	6.17346474247951	4.56233747459879	2.49948646756244	7	1.81571441444636	4.90552249379439	2.81356874438758	7	6.51061511110868	4.54438187970815	2.81111005643728	1.89395715806242	4.00004023476638	5.88950697958798	1.2125910619863	1	5.89686306933064	1.5489249405523	6.17844855096795	7.6396298602088	3.80181337070939	0.986253588786905	7.2071905604713	8.07132512695754	7.3254457421099	4.54560339295057	9.07925724854423	6.67221337115315	5.26418470442738	4.52309123723827	0.0528998467481441	8.78552422867123	-1.18488369577725	4.14028325805744	3.20763316375033	7.26826732878127	7.52458576747147	-3.6963804607344	1.23176971026644	6.80794018802553	-4.14919384282777	-2.92932583880283	86.75	1	2
184	4.64221000641346	1.7937747229809	1	5.17037233315054	4.67513938446898	5.77845851004711	1	3.20624780075021	2.10026559143117	4.82154686270841	3.45229385988862	7	6.1139783857051	2.17720945087836	1	3.70195405096976	1	7	1	5.08483554137826	4.41806085226452	1.42230613998819	1.93600812369615	6.45098036008016	-0.270103226475969	0.337530443561025	10.4639922589062	4.02161968537001	5.60098071796504	8.81697092105895	2.47058737146024	3.81646095711011	4.19621851401272	1.66743026522626	7.83480845481679	5.50757970398838	-6.90217212177154	1.99082667194182	3.76862573156364	-0.3868193424017	-0.413286004477323	2.30942409001959	8.08002120819855	5.89626714309676	3.13122968636804	2.87800403985774	58.5	1	2
185	1.49815357305815	2.11781890699696	2.94613193502548	2.39977426651835	7	2.64813409955205	3.58787456003819	1.9140654172643	1	2.95949893185589	5.00116291474953	3.47627076987522	5.65023342625613	2.30116613491365	2.00529531087209	5.28486669299	6.34085982633018	2.60627716630563	3.72493998792817	1.32470502774712	1.43292705241311	6.28926154962066	1	7.39618675564236	3.90656933755548	3.24894276995494	7.93527071187019	10.3860838780731	9.2000262297786	9.02084704087631	8.93529430457625	9.56834437721724	8.77894507051224	9.70373798078088	3.75827913030916	1.74814754100788	4.65954119631497	4.56061266140987	2.44762584637221	3.38880564055655	1.45994385238024	0.98939497985001	2.1922654240992	3.43553626017715	7.28706184100858	8.64636820910223	49.25	1	2
186	3.56030609873713	1.14024678395512	3.50286820429881	6.97084796079463	5.73524926168362	1.37533438868232	3.14491677726057	3.56363309401213	2.89732041803852	1.22522277923707	1.68111576663073	7	1	2.66936873916289	5.60871852525462	5.67457444927035	1	2.00213454987405	3.33975228469409	6.44382199604604	4.37661597263458	1.33495169044902	6.45711417164058	5.49427171076366	-0.581616355176208	-1.16172930740476	9.32234563347871	2.80452848568531	7.88296402233479	-1.78011438222522	3.99380611631386	3.92608142929898	3.15906037792103	0.328226286123765	1.83087011770616	-0.420932241233387	-2.4553723273624	-0.173927980957525	2.82332772529409	3.62999753340726	2.55965242301543	-1.16958020316447	-0.856624076090121	4.2636777224347	-2.46491303589301	7.69491370693841	88	1	2
187	2.28765950681996	3.19546804534934	3.78997131491409	4.22825886962088	5.35051602674094	4.73158477155311	5.89879544217587	3.67537644559519	1.38836240473642	3.6363551174844	1.13135300477013	6.4912594570387	5.92095069316167	2.62375374016757	3.49942358548041	1.71100750387733	1.77283973658749	2.89808288341421	1.66066550550329	7	4.13963616704698	4.48920981146102	5.54410941389072	5.62353675364071	4.06766620552702	8.23433621819728	6.70010773632035	8.43467023363416	5.54565148506628	9.32277439563925	1.03329280409739	4.15990917369514	5.34805590471693	4.11636999349844	9.72860164751618	10.8371961152838	7.62906432956695	9.10417157833109	4.03096628724988	0.11053299747298	3.89001912962145	0.411199424157753	2.8809089377958	3.78948430611513	8.89618895055223	3.88215930568053	88.75	1	2
188	6.78495789369627	4.93007510200823	1.95277499724321	1.81641652460604	3.21574936835302	1.29947533602004	3.66124929369978	1.50994982658291	1.30139311823638	2.37915817238523	3.09875412911914	6.13866515644916	5.80876281312776	2.28752620657806	3.10608839617572	2.62252228024627	1	7	4.38315518672741	6.05260857759102	4.57395208379663	3.21479734752677	4.65635254660746	-3.23028895540167	-2.25469036532559	4.22389443610189	17.3588622229542	3.85971732126348	4.31355269089458	-2.24720100441333	7.10824248003438	7.3396606896178	7.45741124094665	0.935121660671769	5.724021909496	7.68444655090004	8.48115008752199	-0.784644757071801	3.13340773007253	4.44556736530455	5.50210355765751	-0.475762503980668	-3.29835076831503	-0.251060418158336	2.37276704635585	0.100820255096196	62.5	1	2
189	4.59338453446998	1.5158185652357	3.95253316972845	7	4.90310771776887	1.10802761488643	6.66176235177199	4.06328117733068	5.08286609328678	3.2012210285045	1.67901732950953	3.2570239971421	4.71915545966666	5.25291043310297	3.29094176405471	1.87175048271661	3.12855022866619	1.80399294182011	5.65812228525125	7	6.90699075886395	4.83775191203125	1.88629720522889	5.71418832920615	1.22515764149751	-1.85563631451796	9.38796762811202	3.46798096114609	5.57060610392964	0.10804218216063	5.13546746746929	10.6219860069367	5.44560989817954	1.8281667781283	5.4262569759633	8.10211649362361	-0.91942999502579	2.65569516392515	6.23186786083432	4.34328916373122	6.29760211659751	11.8151007014613	7.35416531288935	4.35552252311814	3.7760753073173	7.85643869349809	61.25	1	2
190	3.54483670099101	1	1.22908568964168	4.03137720888694	2.37230226258604	2.23094263524256	5.0712554204544	6.37681281477563	3.83175629312727	3.89353452028359	3.04275293020421	4.97257351854695	6.03530377183612	2.34810524032715	3.43184765827126	4.76553816214184	6.45297141045022	1.76182285188734	5.1616499447516	3.51980544971087	4.49178598823973	6.97839001991923	6.33238532115521	8.56808708962614	-1.58940127746896	-1.20633955087321	11.8701324825687	3.95300496927731	6.18354909941218	6.28903025826629	10.490649500659	6.256063927226	4.90797855405966	2.70797262594436	9.16177842120632	2.61382509309409	3.90529824299993	2.74049142712555	2.06261208843065	3.26986297651298	7.01103740983111	1.74794860144974	-2.39926784842266	3.64145165944708	4.04600692921207	8.67662529695141	94	1	2
191	1.25421259200443	1.28826414757925	1	5.32381682242913	2.68899331146155	1	2.38457609697748	5.10194919141992	5.14801184998607	3.69361960077825	5.43324500831916	4.04496304093967	5.795792530554	1	3.44361107105009	5.73804574489583	5.19159753837557	5.58356241173843	1	3.82128712562225	6.56623830847672	1.99794112234936	3.33354779345352	6.63478529806899	2.46282461905771	-4.77323693720357	9.82768860904137	2.616633077599	4.96809126724411	6.52290511076165	10.3362817105623	2.16354646985317	6.26987825712109	0.912983290178431	7.44613588281269	3.33240151316701	-5.8316969556556	5.14569184201321	-0.447945083240998	3.25966097954332	8.3508946560942	7.1685966519198	4.79478605228801	3.2272821631519	-1.58501829208386	-1.0930339468917	66.75	1	2
192	1.03529402076098	1.81341593662298	4.49582267972089	3.47603029275804	6.18426017346319	2.36545502252348	5.73953980834623	3.06867265131535	7	1	1.9563353658729	7	6.0507561303752	1.22731129512011	3.96621759306614	6.55159035446309	5.19943335163707	5.68934673544828	6.46436335593289	6.63412823581645	3.50568149712381	6.65540409654418	1	1.23532558454809	1.27304211150637	7.81145872128929	5.41471123862845	10.3215211326974	5.75122836499647	3.77718333968326	8.98487857236251	9.41618988355096	4.53539060578569	4.91712208501234	7.08176418218202	10.2632037081316	-1.11084742070969	3.21554122996949	0.360246755746885	-1.67707280549356	5.36847092469878	4.36818858433428	-1.13870168580177	5.07324466349447	5.82464043129539	-0.276789782980553	63.5	1	2
193	5.29273460138614	2.12789586751903	1.26484896156342	4.50558587283588	5.05996011547588	2.57917610416271	2.06000338309271	1.1531420464718	4.16788576843814	4.74313023251866	7	5.13471245894132	6.09233261431637	4.15928967862604	1.37785928511798	3.37106094725209	1.71647815399631	1	7	6.09585220592928	2.50292441285802	2.64175239034762	3.75578785692245	9.16506773069004	-3.22571951979295	-0.0155568377306154	9.76193245256878	0.586332382456738	5.23527809987972	1.91193083481246	0.333485946344161	-1.28517675298692	6.42895750389614	7.66616299290013	7.76344666401302	8.44382906540697	8.31859456239633	-3.01853426670288	3.66715475604865	-2.89335317790964	4.53449777834569	3.15381050538	-1.79787236996205	2.11472201795741	-1.51030985201974	2.49159187264213	54.25	1	2
194	2.39014881953514	4.78505921039623	2.15812784252918	6.80092730952941	4.13242687202118	1	1	6.01272784325021	4.48907651401696	2.75668625362573	6.99525437376853	6.27913763037321	4.29510536867737	3.31363391511621	1.61017911723439	1.64951469753631	1.71358526918228	7	6.85942123154432	6.12886260980238	4.35605850613255	3.28630079289051	5.63303966522584	-0.539714252892569	7.53204909011381	3.00583542600312	5.75010787962602	2.78628522468403	5.49019443356966	6.38018227981137	3.04852036333225	4.09102577745727	6.63822439246384	-0.435851624919814	6.52084152364199	7.2558148607552	-5.87534145139997	-5.10431607764208	3.2916371825618	3.76409116379505	1.50278097907966	4.1084611237656	4.22040551003739	5.67207692360468	4.79555034853516	0.506176738680169	78	1	2
[truncated: 5 more columns]
