# Supplementary material for: How Are Mate Preferences Linked with Actual Mate Selection? Tests of Mate Preference Integration Algorithms Using Computer Simulations and Actual Mating Couples
Source: PLoS One. 2016 Jun 8;11(6):e0156078. doi: 10.1371/journal.pone.0156078 (PMC4898694; doi:10.1371/journal.pone.0156078)
Supplement: S2 Data — Long-term couple and agent-based model data analyzed in Study 3. (ZIP) [file pone.0156078.s002.zip › S10/Aspiration Model Data/Aspiration Couple Population 01162016 050416.csv]

	trait1	trait2	trait3	trait4	trait5	trait6	trait7	trait8	trait9	trait10	trait11	trait12	trait13	trait14	trait15	trait16	trait17	trait18	trait19	trait20	trait21	trait22	trait23	preference1	preference2	preference3	preference4	preference5	preference6	preference7	preference8	preference9	preference10	preference11	preference12	preference13	preference14	preference15	preference16	preference17	preference18	preference19	preference20	preference21	preference22	preference23	fitpoints	sex	algorithm
1	3.62704834285294	4.39943249146028	4.84036304314738	3.16390171829412	1.93299866924817	6.37001310989525	3.47206081268514	2.94808993225129	6.4608740397778	4.66430077285104	5.42279681569984	6.2402910121701	1.21498297624233	4.70285326849422	6.17299089300854	4.25268656342211	5.44227302249316	6.37705374358572	1.15065835093476	7	4.03335318082059	2.50261643391339	4.32014534312496	4.1914203961187	10.3627404932307	10.9794931591672	8.80225316451955	-0.352510541990492	4.84651786007353	1.00772039892128	0.930919370270862	4.7733806592247	5.66969051253849	3.80627185109903	4.98970921459513	-1.48120888048913	4.67476960207456	4.3270641444047	4.20809525359831	4.36443780076475	6.13372766614905	5.91994932904146	3.01357566426312	2.30166872486882	7.72460158288647	-5.98038138840253	116	0	2
2	1.7044452112228	3.25103003570803	6.22842254706313	5.61428262945205	6.09149013565407	4.26421938776157	6.97005817680922	1.99837879875691	6.85989368025386	1.71357421450066	5.28064785413294	3.58471774648163	1.45897090251669	2.62452967115613	6.43149209728108	5.48932434733875	5.35387087241114	2.55057762599387	1.71953203865278	3.17217365470296	2.19275841169781	2.08275316249268	2.23144465427776	13.2138121384406	-3.97803698991451	11.2456441896457	2.34733468545186	-1.64924789386325	3.05127242429903	3.77049637423698	9.09361415574776	6.01298558207539	5.39418717793293	6.4151470393508	6.39584299018392	-2.92300886651216	4.80526101562823	11.1523135814936	5.84772172823309	2.93981177671128	4.08533527832029	3.63002876042231	7.40593017402511	7.00852830032024	7.18245325832818	8.4782117999229	104.75	0	2
3	6.79340205724211	1.61762158138414	4.1577870201427	5.5070017387612	5.52949475713242	1	1	1.34267264174597	4.03962013755609	6.64485519877454	4.21236355249735	5.16842317412716	1.11816647313744	4.00538203292265	5.18708980250464	1.98238102128468	5.77457624530978	2.97616920450853	1.63090114445736	2.63561934031398	1	1.15752473516295	5.20121918772971	5.68948464168661	3.40025307512664	13.2430624868458	5.12229526496238	4.3293039900946	2.35969475799311	6.62935205254678	5.57439596098439	-1.68445977078107	1.42871089809751	3.76336736846128	5.57058160923362	-0.37733487935686	4.08106256194766	3.67126600018727	0.94519422089057	-1.09867210090767	1.14457871969945	2.11934856543339	4.42233039086879	6.01441573118421	7.23297527774065	6.22582528539072	86.5	0	2
4	4.92415441824213	2.56634897863178	5.50067511713619	3.7045082310897	1.02454582592058	4.93609117633164	5.87211466843129	1.54570214908733	2.81736858211116	3.19973200167584	5.86108934086439	4.81548964291416	2.68951263189009	4.14887129743205	6.45692664215547	6.55602374530767	2.69898677676619	2.8432765525626	3.10487664821157	2.96611718965029	2.22066974780265	4.19084394813598	1	0.424816004160004	6.59539391471783	13.6978549835925	4.22600322402859	5.71591742429865	1.27141330098232	-0.00241426906388348	2.08484133913838	0.607267885027039	5.91047396744284	11.1231214655436	7.94454315761713	4.71329528848664	-0.236523033550789	4.38594572231476	5.59177003804598	6.51055488518402	-0.236098189465018	1.91838832000452	5.92715758050416	1.87465471404994	8.16227507495852	6.82753342171667	88.25	0	2
5	5.97626661059875	1.5988563950802	6.76773970119152	6.13606580426634	5.97710321097973	3.98418170799689	6.01306705417279	2.81972264577808	6.01429467825834	6.11146289114562	5.46495769447286	3.71147738467403	5.05336035225207	5.1967226769207	5.74594658374258	5.54005069134409	6.85223254412259	4.85436633725667	3.22870782236103	2.24079926585095	1.8735460780923	5.26274978250913	6.57921727325936	6.20714383073237	3.54884220885326	9.83629848781535	6.1641830276902	3.43808037084333	4.52521849456641	7.75741707196771	2.5162368444867	-0.51019201673449	-1.90183555764749	4.20732377277093	7.83275334604599	-4.51137309838976	3.24806564978731	3.12720390916214	3.52110276459057	2.82117521538072	-0.399319404303777	4.79402106993058	2.8107649689999	-0.292758601295912	4.39268521615507	-0.494755376233307	97	0	2
6	5.6915801466112	2.94873020703264	6.55703990911261	1	7	7	3.708738070333	1.83614362401504	1.57040508337251	5.02748385242556	3.87153254432123	5.53344992928821	3.49723523674147	3.31469011847116	2.04959070749264	4.49984862400737	4.42962173982255	1.69890331420528	4.86572757665613	1.11526995615247	2.12492139452316	5.11701682346765	5.28586583285382	4.7777510506127	3.72533426492508	2.65922145243566	4.46139024356909	9.28676460988295	-2.11839465150522	3.97634856139088	6.14054249077989	6.5572816175951	4.65801720429	4.87624014790416	7.32218374116416	1.62925788987036	4.03643995814266	1.25591170824059	-0.224779015976266	5.2600671808862	-1.96409429709041	5.75523878749153	7.47258283522534	-4.85897234274311	1.19614160831101	5.91398947333498	102.75	0	2
7	3.59009633701183	2.3801526700147	5.59336097534843	4.11360166381344	4.36932643054546	3.81786327810209	6.28583141593155	2.0631581148927	1.99698780202652	1	7	1.5211276487199	3.11288983222302	5.39178765948207	4.36309336475401	4.71717686920914	3.96221448771834	1.84605918294255	5.16376989727538	4.70432954054638	1.997662453262	5.82568924936044	1.04890328651137	3.79760984529655	2.54063276921597	10.3005071601794	0.286084086200185	7.90681940524855	5.16515962022676	1.86282149231893	2.96955040882746	6.56252707466661	5.73508207381132	5.45980498450244	6.16972978862403	-0.770711383954021	7.07298020050696	-1.4524964906454	7.30514043052953	4.07447602217205	4.84575161271275	9.04414717440853	2.6792300707431	-2.74727145164133	6.01397451787609	2.18404632828885	95.5	0	2
8	7	1.25449211323076	6.78769880564117	5.39986158181323	6.9556930676112	2.89374446312866	5.96075619870216	1.99676560137497	5.25862137612451	5.33510847405081	3.93366322733705	3.35054829490541	1.96223083931496	2.62903377353128	6.11339208498994	2.04441062885187	2.80592312157892	3.97286619081893	5.93564478445178	3.36099643699639	3.9856815585372	3.35632942704697	4.5546097820563	5.37304534494682	0.402370609367934	6.30070556669009	0.91553062115948	1.61655645107904	-0.358148210815577	-3.48592921520257	3.61285951184369	-1.12763438968745	3.76889355143721	8.21766895147891	1.9690671735452	4.7864425592501	5.66256923141057	3.3133711116461	5.6550226129097	0.686064411260847	-1.02310395731821	8.23881364913231	2.30153322694862	3.19071293222812	7.789945887578	6.67663842466565	93.25	0	2
9	5.82840249015379	6.08690630214411	4.95354493596576	2.39161349473575	4.28435024603665	1.9360194563107	1.68838758320826	1	4.88668210229321	4.60729027488242	6.28458667276585	4.17690125508292	1.40277401144483	3.48754913508113	2.071233676283	5.84326085674432	1	1.35741479698989	2.87317600797172	1	1.94671113026931	1.24006332440668	4.04691359759114	2.61055177048303	7.31265102501788	5.68625886974196	4.72227140054843	-1.74984102220407	0.0900256987738349	3.52747374939425	-1.27215445546559	3.55235904271776	1.63519136935432	4.77476576961569	5.36850628004246	8.25391800753552	-0.921404140841957	4.98351981752509	11.8907637074658	5.38854656019873	2.37426881120167	1.43515611591351	7.66287445875427	3.72165997243718	6.06220788986511	6.09342927846608	113	0	2
10	2.16830915372854	2.34851627762689	6.23070001361926	7	2.83550974195112	1.80916416915197	3.81375003061023	7	6.53164276100612	1.09403320631846	6.5204843760627	5.452298045119	1.12381152859154	2.53466255793573	1.7620385970966	6.4844237619886	1.9145400448212	1.26059731646641	1.39647329592832	5.71566357440313	1.22054192697494	3.37548877040517	2.69142405715691	-0.212907535591947	5.52410069574273	8.38243197821437	1.02465846031474	-1.58063335051939	0.942786175316241	4.94474000926979	3.1995758364072	-2.68663441298081	2.39791526113097	6.07373972257242	7.6986535950468	2.90959016555882	4.76276617504549	4.76849403448421	7.2415410454879	3.33160812956136	0.366640155623195	2.75116351268868	2.10395931685069	0.545691486318532	2.14446477277562	-3.93286803444119	111.75	0	2
11	4.06884233752402	1.28824315469069	6.60889336635335	6.57650267339665	7	6.1997863482237	4.78113149564848	2.78402776764381	4.25459224034101	3.51047319505432	2.39363710935099	1.95113078513311	2.32573852795245	2.34597227451511	2.26305132450441	1.54366635629837	3.17678444260949	3.8356278776706	1.25346978183549	6.43516538277755	1.2240796116703	1.61794335232961	3.41872124785506	5.38015148126418	-0.556193126543041	9.52180907517293	2.84911004236785	0.299968953141657	6.16804786556751	3.36789538130214	6.54232710232528	2.93782439571934	4.79831374840834	7.83822912350485	3.921299392995	7.31268240550219	2.52823549212627	6.79433831354454	3.75071851641694	5.37097448337158	0.423813777445183	4.56387185050138	4.80495551902635	10.7302449809576	3.18234879136168	5.86975748488032	87.5	0	2
12	4.54839048594525	4.20409498161037	6.67783609402572	2.84400217460531	6.03047964432295	4.91929278233609	2.97319081177825	1	7	1	2.46611511580409	5.35095258057737	1	5.66589108929231	6.4270274594489	5.17434002453266	5.88034858392062	6.92547148924647	2.05853174821941	1.60181446239491	4.68733211281143	4.61154684949225	4.12831454554575	3.71374617214864	4.81696580014733	9.46535502192934	0.756103059988414	7.39464105134287	0.976719411390319	2.47075558196933	4.25686125513049	7.22465017459775	5.99191175848745	8.48433461689821	6.04542490656144	-0.226322122525728	3.11298358072659	-1.0648882345426	12.1418439911987	1.24507534422031	2.11383080638923	2.52998380078755	3.86962810592314	6.18605819539426	9.58604723000318	1.9100831510231	97.25	0	2
13	5.95765042293609	1	2.2915751852632	5.49014985335579	5.016965799598	4.32324086289499	2.55515016911327	2.71642119453382	2.79055513324019	2.50016931257639	6.07492318163681	1	1	3.41519256207978	1	6.76776977293455	3.1891411666264	1.827549991465	3.37607341485468	5.73355725575285	2.62255759335772	2.80455678930147	6.52787300388616	4.38042318506583	-0.316727383229821	13.9565184739001	4.04787306364902	4.38154721534922	-1.60474246829569	2.80862349555246	-0.124501797926629	-3.67402705250291	5.34755784686924	9.18569920001972	7.40097283795891	-1.9470194061394	4.55412619097592	5.88202532299935	9.14468644657425	5.80774154500949	2.80258105932114	2.21464319461652	8.20023830432005	8.57220344551737	8.61558654539363	0.399759936248983	99	0	2
14	6.5890685194772	1.03002444028557	3.39289320959515	5.98879436314083	6.24335560745408	5.25168125722397	1	1.27846742183434	5.04249899447482	6.91372842939709	3.74018484538784	1	1.40202664300509	1.34888070950166	4.92955110180029	1.93160517667886	5.39241996454666	3.67709364956795	4.3180683749001	2.65342890483965	1.10707198618289	1	1.48014397047483	4.63659657110269	-0.38786877006726	5.071778954608	0.719012730090318	2.37259509149968	1.91419356446937	-0.937951559212041	4.88444457485572	-1.10249912562701	-4.07933633164345	-2.25646546140477	6.7882490521037	0.225011177002271	4.53147381108226	7.92765570793357	6.6975249827938	2.32773616513358	5.68913587026041	3.70021312222332	-2.20674602692671	1.18010313458936	5.96477789298392	0.217902303958982	88.75	0	2
15	1	1	6.08660997099861	6.36021271022154	4.67164488768611	4.19630446356112	2.01209794296847	4.26726588383907	1.94789461570402	1.32209639749168	5.72013501382723	6.75360190965796	4.78760427824104	1	2.25907592308564	5.26718953405624	1.2196660810548	6.57145017977722	4.7239834013963	6.35440120859752	3.73472865685796	1	1	0.578038666339977	5.34464861452401	8.07671201289985	0.944061610672046	-0.893846398790724	1.34066487092846	5.38487999970586	-1.23713264222463	4.09800358400061	8.48104160316506	5.94893926228436	7.59935838191155	8.35117868288262	0.556583568886633	2.07238018644072	4.99279221394228	6.23768688259298	4.39903889068818	8.9323518970037	1.80581210081347	4.42306054118978	1.03675512302464	6.93641956173258	93.5	0	2
16	1.64808312512658	1.57468224918776	6.37107515760349	6.44483107607203	2.85424813298833	1	4.06908773225171	6.42988977089032	6.03458037110533	5.63441414804274	6.10083074377186	5.60080382597268	3.31248818037978	2.35110191767656	1.10800885489028	3.05259606109682	1.99701277174749	5.22450545720257	5.42173822321278	2.35046080426405	1	3.74414920195261	1	-0.0563600014292837	6.26484089928585	9.69028200413628	0.373399293203163	-0.368537072964873	-1.6196646168194	6.23146949301087	3.20668692693257	-1.06319755219512	-1.73590088846293	2.88485064795447	7.6976528504461	2.65449435506958	4.27934599602588	5.07010415817602	5.3296382865648	-0.340586690579778	0.779176740999964	3.08961081629469	8.51279087348098	3.72038901193502	1.46166597370398	-0.487898619169898	104.25	0	2
17	7	5.50917802095072	4.33618644763754	3.8089416034361	5.07186895068715	5.60438769005058	4.37066008749733	2.72319973454849	5.53674092923672	5.57920994468458	6.23551261727453	7	6.7867390202261	1.84828063883951	2.698484102329	5.43946075381023	3.30917399993407	4.71968261992603	3.11411351721527	1	3.62690157686421	4.27886813329603	6.76310650062687	3.26276420652498	6.47369018587551	8.3114246293298	4.65004480723299	-1.17029496483502	0.601151251974659	1.24675067608982	-2.52757854666645	10.0435856477174	1.85738436642108	3.95063376930523	3.25880997209921	4.94211560799815	0.438470322026485	1.33945225279405	2.45694879701347	2.39398026753759	7.84416582502508	4.04541961629674	2.38639845030416	7.77973694055415	7.59337436420221	2.15980713890434	106	0	2
18	6.56112238254539	2.542261472632	6.76389546647293	1.72146334787364	5.5830371538871	7	3.93882342968525	2.7089310175239	4.00864639451779	4.19154274292354	3.17626186260107	5.07518613561252	2.20405878487948	3.37922039314923	1.60422464899371	2.31584288364137	4.8256769255171	1	3.94468455419167	1.21505112991246	2.14149648773413	1.60590433808696	5.44754793680715	5.57944667583701	3.56397950124493	3.48919262244963	5.1793137049584	8.70203000389291	1.56632077604769	3.20725384433822	6.49879656245825	-1.95236385866929	4.83881501432669	8.41594653035487	4.47409901293653	0.12757984300391	4.73683762481522	0.2611697602816	8.09977400472213	4.57265214164929	6.8100624725451	4.27788698698534	6.74011699598199	-5.40583928605995	7.07440526163761	4.74011483058914	101.75	0	2
19	4.81219569365578	2.55056964388843	1.94034789058482	6.76944798361854	6.09666279166776	5.62182147825092	3.40353308131496	2.49325157114908	1.20278519135167	1	3.2735581162975	3.8004173270831	6.77844079037703	3.3231999282712	1.97829745425809	6.91716799890547	2.97289738356991	1	6.73477055287001	2.7169555796451	3.9604390846727	4.45491423813447	4.37895334116434	8.01418744517917	3.04416161091417	10.4471414218084	5.65875158166844	0.633699052655075	4.79916280885259	5.34887237754234	4.296828649483	0.667804518548317	6.21744607398018	8.74871607397347	-5.11175217740819	6.87856519975596	-2.47501276762365	7.17885177520208	1.65265497966224	-0.115912604490678	6.81056803257796	0.891795993095236	7.54974136006035	4.81162740198608	4.2621526633177	7.15535849543786	97.5	0	2
20	3.84774428804269	2.93884185768412	6.07706672385891	3.57292576428109	5.17651459957891	4.11608669785789	7	3.00915947172193	1.44612875884568	1.95310525407086	6.85459187352688	1.62293492405	3.10131371445093	7	3.35136876700414	4.92249165001599	4.68681798546195	5.34917316574679	6.05882394010272	7	1.79153729160099	1	1.72272190354862	5.01730710496708	2.09645599940805	8.68730958084458	0.458324505226004	7.28309763083355	5.45901605118468	2.39003841307565	2.5486244835119	5.85913530216886	4.35445160507446	4.85660051406531	4.05329984420296	1.0803066906188	3.20562702868551	2.81726684232059	7.0187678874471	0.834264120644401	5.43766304444725	6.72430771810068	2.06077282207097	7.13813355856292	6.71781755127767	7.9627611411923	97.25	0	2
21	4.09821281540794	3.53248580887876	7	4.9817031593572	4.18222702217446	4.41658068082805	5.33877987586374	2.71346417981601	2.03941816222481	1.41908395835118	5.75269925506432	2.07616410657718	3.72901960953742	7	4.17195828146189	4.94254591087963	4.08547568162088	5.18692501362969	6.33260158455307	6.7021898098026	1.72845580585485	1.30017556781016	2.23343531668012	5.07567240962651	3.02917081529613	8.91287879054037	0.549312243177858	7.65311110543669	5.03763001619073	2.0857690599504	2.7172089593604	1.90251718964788	4.86861556348652	2.91020658015193	3.94364266706251	-1.33823581797971	3.10234690662057	-0.694848726732371	6.38026665988213	4.42233154945429	1.80265834897693	7.16655487155866	2.63081545128254	-3.36448084448512	6.70888054066464	7.92682337493145	90	0	2
22	3.55488065708973	2.29358485662625	6.52791628575754	3.74878680816139	6.04801232318832	3.24545319485874	5.21984116062611	2.3055342730678	4.62964726765618	6.89843323730426	4.99258803511833	1.7615492346935	1.74706438847055	3.40610688384945	1.15000095605025	6.6842357282701	4.39485983431585	5.84376942024316	2.56965879952709	6.76357594606987	1	1.68661687460316	3.9172153680542	9.66929431182189	-2.69839642683323	10.4159369624632	0.271445329991012	-0.710813852265605	5.09254822622913	0.94716311782598	3.14820167904298	-0.258855376265394	4.26257656692341	4.00769760616322	3.44519069269727	-1.96934252829407	1.21184751328325	4.69914930580065	3.25467348295064	0.325908753551497	1.48986897489381	1.12687571100821	6.96110110276026	-3.9306459412546	-1.87011898785523	5.43931866766424	86.75	0	2
23	5.79186630012844	2.45907892373332	1	1	5.44265759281331	5.23985483351137	3.48331754998415	6.99117570579114	6.93296297004907	3.24765134706324	2.37583706401754	6.27145915673937	1	2.95031103030979	6.16825347027914	4.76966352131513	7	2.56994835572517	2.01547219810313	5.95794244959465	2.26000424405385	1.29509385877722	4.33173236180646	2.20862016537749	5.76740158605175	7.21558141902987	-5.10442768741417	8.24243673291689	1.50665797612148	4.03192793479463	5.38178235743741	0.846116417525968	3.13947395722027	7.70785618594795	4.56599862105584	4.97923519329089	1.01185907626834	5.56217474923238	0.0711440278443944	3.70167629182174	1.84917039451454	5.04670409632823	3.89085545319893	-4.133808075796	1.35230946297254	10.9556617354285	95.5	0	2
24	2.0058957388953	2.95723846950801	1.77428080634646	5.98796475233949	4.35028256899379	5.82507541819362	2.6059938616645	5.74062517543446	5.78422093135249	4.79269220405143	3.70432545407955	2.56100471545399	5.9852929147987	5.20074650284942	3.30558645711636	5.19716846469746	1.22134711757804	1.00516850552153	1	2.53826970462177	4.40012564362932	2.17842396017274	7	11.3180305217875	4.39620683480842	12.7797949484422	-0.169345178393465	1.95307709187243	4.13193903365717	0.942319639378932	3.8586523543038	-2.31752725379101	4.48526762653234	5.12266735874842	8.6244759854717	-4.43355718707502	2.26637454629839	7.14991356717556	-2.68758791416637	2.72657065629414	-0.867931007932184	5.43503440715976	1.84947370527041	1.67852842591392	7.44321467301174	2.15136518201319	103.25	0	2
25	6.78829830770433	1.45160144915922	4.16469983108617	3.6107736189615	3.36588202285735	1.90365744292764	5.03046359696081	2.56793303493837	1.59199392697608	6.2010534818127	6.26568781641498	1.14739083828536	4.01575715703307	1.56528739712799	6.17186773417148	5.37853883577559	6.6755770117936	6.01541850660985	5.37819708183793	3.40094574954238	2.73092972533843	4.91650797269828	3.54541752473557	-1.081164312233	5.3537915825599	11.2767222609341	-3.47349150359594	11.1025509766562	0.730379259077133	4.85186772284429	3.96712794151585	-3.92646572761891	5.44230018516701	3.95719828226469	3.73766615984778	-2.03813894389024	1.40935149450355	2.01310225439644	4.6630494210447	1.25823803989158	1.01906486220201	9.52360700148595	6.66435614158701	-2.84171880869467	5.09053674019824	4.67062227061486	76	0	2
26	6.3455885161739	3.075425651102	6.84888334103543	3.98549172208947	3.69709989808774	6.62331274871051	5.97548424015154	1	6.43384833269783	2.76908210554547	6.37575321501264	1	4.91534633788234	5.32220849009821	4.87967542073701	5.37775230225191	2.55394524425422	1.96800062935854	3.86611130464058	1	3.12055969213447	3.38722964351641	2.29251671567173	5.44133891266047	1.22968383180548	2.21111158806134	5.23635996458227	8.46908039022453	2.11356505035848	5.48314565656548	8.5137066764237	0.482358847214866	10.886758537123	6.26432502530554	1.85699560981028	-2.08503132510774	6.59619971394568	5.83287966008476	3.84450868957346	2.9677987403509	1.37156750381787	4.48893089742279	13.1665527863838	3.66359114886652	3.69833819264478	-2.80253623983928	104.75	0	2
27	5.66569939085685	2.52086388675048	1	3.59179014176505	3.54278259960249	4.74853293066884	2.86976785357355	2.68466819961692	2.80116700492879	3.52457407610667	3.44530605783755	1	3.06460896112909	5.24874125262372	4.03830844252985	2.53529524492573	1.39915656624832	6.33757105288717	3.75480533620644	7	1.05576174390726	3.04079157264736	3.01273764529476	4.16593780300389	1.56560024536424	13.6247725423336	2.53736302881818	4.45199263207544	0.25668012065166	1.33100547920847	5.82330987990954	0.0611878989172338	3.86364674599527	3.90206759268545	3.96782860790434	8.24516966667694	0.996608318433631	6.21615098267201	2.43014329631007	1.16753616509541	1.41888002427642	1.68813438011287	2.63928760715539	8.19392963063862	2.16030485071739	0.478020796424942	85.5	0	2
28	5.93050065370368	2.52203952429945	7	5.52746976489499	6.63497209410367	3.1115509889416	1.89030533523848	5.54028950077456	5.34123619158338	4.81766029564568	5.53545000498672	3.78135255165057	4.12356353724396	4.80294914548991	6.30362061674643	1	1.49596397499092	4.92719836038946	4.83246754102112	5.84919100301275	1	3.89504743316133	1	6.27479880108858	4.31591147768931	11.0729234526178	5.74794424857054	4.25476107336008	4.88330649001965	3.40865961498974	3.26221705421985	-2.6783229128789	-3.21269718358849	10.9954349410125	7.88444552416559	0.382549933417125	3.33373803122535	3.53010642080799	4.31548254089558	2.96611315285868	1.09779440379967	1.23112045293515	2.32058374854753	0.621523236574299	3.06585076847777	-0.00199627717382958	96.25	0	2
29	1	1	5.04244608806942	5.45840887163074	3.16227186363217	2.38763910050469	4.69218031394841	7	4.16809742418941	2.62521756239722	7	2.11488207961928	2.10090044947586	4.93046415285937	3.35664298338248	7	1.67984402590238	6.82022850601914	2.76935948275202	7	4.04841997985846	2.70245036182106	3.43121271294157	2.44036361283971	4.85634438345952	9.99205575297672	-0.769301463931986	1.5884366358204	-3.59629227962449	1.42309044848562	-0.780613703120401	2.30595259736052	2.22206382682359	2.12944663363164	8.14384784172454	5.38083840785117	-0.197920883278375	10.3205156960509	10.9823202989827	5.55951886885553	-0.315045132246861	7.6253676957555	7.70937735801532	-3.96523410261614	8.36665976258721	2.32225981387444	81	0	2
30	5.50478479535077	1.68856672881084	7	2.61726412875085	3.05881663937128	4.3174480558773	5.07295009354023	2.48150265027079	4.23808593494982	3.44058362416865	5.2329720831927	6.10332799876576	6.89122495656539	2.49113268198998	4.92461371438531	3.69546269232237	7	5.9474980991161	2.52439815054016	3.48735981760144	3.62590715993848	1.42027172175178	3.61231116846666	9.34864493689638	-0.431820914121903	11.398586411029	3.06347087876364	3.73715858852402	8.11084266452617	1.43191051623834	6.92210347651511	-4.45641585633028	7.80508318935191	3.15252032994596	6.14064539893844	6.1518228659051	-4.89941393528266	1.07009702221095	4.73632174787832	3.96180130689576	3.39160410404529	3.88324712815927	7.48177706333928	-3.38694126724604	1.46133967194949	9.0832945377513	97.75	0	2
31	4.65540515372126	6.12210981692323	6.47740029318359	1.70829359691681	4.4640127226888	1.97660985591132	5.54880488734117	3.68036636311331	6.7516843257673	5.13311779438807	4.103345484373	3.18978823389444	2.51854216865101	3.45170485181352	6.95635588392332	2.64514137790471	4.90762958601282	3.56385640522573	4.87112139000652	1.3685285367008	2.80859676871037	3.49473849590323	2.94180380797428	4.88515063663462	10.4252065272887	8.58568550695588	7.503241668999	-2.00963246808251	0.390829196173985	5.89244251060401	8.92694228876071	9.11023031025489	5.23460207064251	-1.57698139372871	2.10108980594997	0.168747482635781	4.56735647169248	7.26594307521315	6.04623187625738	4.13329367594745	-0.0475346683310593	5.72339589210838	2.72274824957718	-4.06084642528615	8.01822569088453	-4.57236041539821	94.5	0	2
32	5.26128624831756	1.20474714752951	3.7768384239938	3.31489815678464	5.89535883904605	3.66397829531684	1.45251339213642	2.97131131481175	5.49687748258872	4.04204920354065	5.46373324717562	6.46796039026953	6.05271273138433	6.63360752833679	6.52531427228109	4.66735048807477	1.86900400248293	3.11990425131763	7	2.39527290133341	4.39557618357533	4.46861317912161	3.75719568315689	3.36723311420142	1.4937886678607	4.82430788765861	3.4461095588748	13.0546515214617	2.32790848972472	1.08094347367051	2.85084173492751	0.927588311429355	4.17165814053665	3.95416332260341	6.64266052987467	-1.80201667710733	7.68261065820751	-1.05421053558583	3.06740536686055	9.90726377810103	4.91757450615981	3.43892202757492	5.12299348209582	-0.230929028722762	3.1958579129089	7.73021543165359	80.25	0	2
33	2.03310991403807	2.33901335790108	4.49597476580615	5.33822372740522	6.12178776743268	4.02609572912141	7	1.7920353051482	5.74983882013869	1.72959400161673	4.75700407663506	2.58729162671324	1.77827666251063	1.44225741762441	5.86564259672413	4.21745444293526	6.38045252735924	2.38219859039336	3.79361582981101	6.42441042115476	2.00284477658047	3.7912895264615	2.11895585286217	13.0107917235275	-3.51959875201832	12.3530118756282	2.74200742838264	-0.518909102709331	3.19539315907793	3.40102022774786	9.82593010002969	6.6845634024899	5.33453212987644	5.39381131701464	6.7973858032413	-3.65001896914792	6.24113563517061	11.2859353915284	5.09046760449596	5.11666343041695	3.04257910157063	4.13323154548841	5.6977079823726	6.65288185012914	7.9574532129423	8.30180496686679	98	0	2
34	5.88734210997707	1.8592063948694	1.32326629576901	3.84609407058128	3.26225373358452	1.38770827337228	3.09778771523109	5.98224406348408	5.42798351009956	2.6181275994143	3.35151517981836	2.36697975752281	5.58765770992141	3.81786588212845	7	5.70618635423415	6.36449216683709	4.27828740655873	5.72852204092867	3.29681661278949	1.44904213142701	2.86485554518864	1	7.27993284879884	0.920419244134569	9.26559077973007	5.05045030595736	4.16647365130913	-0.459724507198641	4.16656841828227	6.19274956666515	1.2355017526259	5.79777219008698	3.77430428789892	4.65867756957701	-1.60923944172842	1.70696269605014	-0.634630044149591	5.57669523196531	5.03283961319141	3.52921384961308	7.9896569826964	10.8403182751559	1.39008226050264	9.08551457960232	5.17226166959644	94.75	0	2
35	6.44781857916908	2.04180160595623	6.05687577155315	5.10341680512769	5.99401952877096	2.66780344412008	5.70484793956932	1	4.6388650761607	6.70091161008608	3.10000173948984	3.41352003283608	1.52738121698565	4.3124761515538	5.86051326138935	1.70852797442322	2.98688653434849	4.80893619640922	6.13657939458158	3.7720158252386	2.53967674255212	2.66832418630173	1.3974972342585	5.26552757355963	0.926645574986542	5.62337058448723	1.21917308317839	2.00516528531825	-0.135236491901435	4.76427441870159	4.13792231697536	-1.75986526784891	5.79709480639454	-2.99278378737091	8.54303941872823	5.45894690948083	4.79646981808066	9.3257953388855	6.05304604893365	4.3524458395432	9.63265599116307	9.0851216746033	3.27480130174055	2.29293992672138	8.25558449983846	-3.12509089327571	94.5	0	2
36	6.66871945642177	3.18139641789728	1	3.24491932872319	3.53811072460477	3.32581376763654	6.1742173604663	1.24644937131638	1.87956629680458	1.31748991460611	6.0337970094059	3.41532056954167	5.83481015502717	4.2951242546728	7	2.15466578460128	1.66525109575497	2.31649721789395	6.23067393946804	1	1	6.4595119151963	1	3.68117251559894	1.46550929167363	12.7848538735205	1.78232858393948	3.51707880395809	1.21437206099158	1.49680236022377	6.91187922060521	1.1073845579559	5.49016638756075	4.27345348548627	5.02857856843632	8.0077148349944	5.32213936706281	6.97153525731774	2.1122987758994	1.52817801149244	2.41985839169546	2.50260437911562	2.24876242350015	8.84111535481028	3.72396401517006	0.695136759198045	89.25	0	2
37	6.28598106821402	1.0169961668521	1	3.08274904625856	1	1.56690842534994	2.43749150150712	4.04298730520272	2.65684370178706	3.30073423618856	1.6266436255221	3.39328911493158	6.39615023883616	3.17674731694992	5.77935123660833	1.3977633239134	1.34029489795062	4.40166985685508	6.45137699003017	1.65076232118526	2.27591808782097	2.36920736183561	1.80040910364596	0.656778781407998	9.59969459635333	7.3924382102388	-3.29562281709856	9.0338541606464	-1.73398903287812	3.73416568897042	-0.769638299207007	2.7279930583072	7.47221579362628	3.28030311998526	0.264202417898054	-1.93014765012796	1.48361132814353	4.64555332012892	8.04863346865898	0.822377457240263	4.98830827909916	3.99536960630278	-2.44338393604248	-5.18916853250489	6.33937252229858	-0.115714801576237	81	0	2
38	3.89276578780031	1.16733345901917	5.84113953825311	6.25395615627699	7	5.73002072752506	5.06805298432348	2.19127128181565	3.71352473940267	2.36055822906222	4.91678395558026	1.48322139482666	2.52154512231105	2.24920185110786	6.02251821403449	1.31198527117073	2.43129975754027	4.75330076526725	1.35922156520758	1.03819180784113	1.45437673482287	2.33794265624941	3.69442834182068	5.14135577627112	0.0924368047670283	9.10330825302193	4.15267634693374	0.646193757674488	6.22059565178511	4.75305407792486	6.3394442897087	2.64144835052289	4.18092171357029	7.781325881094	8.86188985531298	5.55194196011047	4.82441783969506	6.59174313123468	3.16177816023197	4.65869228177115	0.263454039572053	6.06163123274045	4.93243192933396	11.1095261352781	3.19273426643155	0.71638449427413	99.75	0	2
39	2.07024577679365	7	5.84228161707549	1.57418012165916	5.5970735253815	6.45869198483973	2.93521154782538	4.21701979696737	4.01093322891498	2.52265071384988	3.82956963550707	4.96095428849585	6.74322220799355	3.1185161327128	6.45068220185456	6.2310150408174	1.06598512899416	7	1	6.30397424239026	1	1.62776593325065	3.14615540754384	12.8907540139995	2.76240951023218	9.38154108471603	4.4039073642939	3.84555517041364	-1.57530946502867	0.958479503611489	3.57852178694828	-1.62476034153064	-2.07323624200597	2.9157871864207	8.87465581654212	-0.917760780354373	4.70013144328687	5.74291265383959	-2.51352128597671	6.36892448691021	0.935635716741512	4.30489301250568	2.46872327432762	-3.92462647886147	6.33524490363839	5.84494652405832	111.5	0	2
40	5.67278711172214	3.03892916128005	6.9547454226058	3.6401798435789	2.17450552414068	2.15797564977636	1.40457302945546	3.97245867236798	5.30624270619143	2.66321284700774	6.70304174899502	5.65111878362557	2.56936212296289	4.13117659590824	1.13327216178374	6.34668914319486	6.4186042793158	3.51228558568596	4.49849593449315	5.54546974885285	1	4.52483696735201	2.2477945437757	-0.361625132097582	5.66801027194967	13.5941100091491	4.88199625586567	3.93556285250558	0.421179161839186	0.758134100820524	2.46669769178207	0.675691768356534	4.9660171625493	10.9681803022962	9.73973882831893	-0.763346725410208	0.853679007302326	10.12819616532	1.2142823660647	7.04196566071126	-1.63887191737846	2.75706504125874	2.96870272918971	1.85669095639379	7.37328205958666	-5.31622414664567	86.25	0	2
41	6.80318125162359	1.95930438617297	3.43179721543829	2.69887170497356	6.77744421414862	4.54585755969361	3.5693915143042	2.32990955662022	2.75059620272533	5.56619634448561	6.33323436976408	3.25474920738629	6.21939590809268	1.35034400978071	6.63030707315608	4.94095760887588	4.46796985814366	4.40721369033524	4.32929899854949	6.3358230650695	4.60674169268335	6.27194826969466	3.72155516973948	4.11890922606147	7.61499980179571	8.66089613261921	-4.78962916937729	9.43111012520935	5.54521551802542	5.37268760882078	-1.33342924477015	-0.329038416900152	4.29957046831439	1.18933397915132	5.76152210582773	2.64643533572514	4.16390584872612	5.7995234390564	12.4138872701381	2.40272814818428	-2.14509436043119	8.7047154995416	7.21784724366742	7.89730611345576	3.82677047383789	4.22660293452371	90	0	2
42	4.12780222428336	4.81828075775156	6.80950705462978	2.9375658947085	5.26303859139926	4.7073904704799	2.60040246161793	1.68300647855276	4.0090689268001	4.70926102421268	5.4982599321741	5.88600160311119	4.66839948479725	2.1591348292783	3.8214036443767	3.49888554341822	2.39878328140137	3.88395802746189	4.3041928076484	1.41517764891927	1.37709719477416	1.50219237439747	6.40630418428759	3.54128535272173	4.46833176622984	9.6449919827935	1.44362362577688	8.53921043031901	-0.20258115357303	3.98478547331114	-0.330188241106489	-4.13332774070572	6.24483336479542	4.2494772907449	5.48974010447708	-3.21429988710925	6.04915430716197	5.47872382709962	1.54141107708773	2.80629509390318	0.997618138629385	3.72597999067822	9.49131216021846	5.63556127651662	8.96785530666161	5.3005800476222	95.75	0	2
43	6.62040991265967	1.64179291529709	5.79738824511282	7	5.01242255017068	1.27798064892725	5.31643877092787	1.32351345888175	2.07549016558411	2.33211174843999	1.53262231778735	3.49854016333287	2.46432458393335	5.46089820086931	6.5047273484827	5.24973173788749	1.51218621046072	6.37735425541657	1.52767191270386	4.28807138225011	4.43473968656316	1.46822191223587	4.80880505274827	5.02400927581382	1.1561506539261	5.90309093634352	-0.125600672569962	2.77957315227386	-0.480031577625371	0.416108157703548	7.24764087527954	2.20777980778076	7.71965429087482	-3.20597514650734	6.03262695918701	-3.45399459023075	2.03188089318776	2.82973686737133	8.90866130565757	-1.59789524169952	-0.702174375075677	7.82807151879459	4.44685173215143	3.79370427736691	2.20003076236737	10.2690115190163	93.5	0	2
44	6.67822515584045	1.60624399172151	1.18854318123714	3.71166882145438	1.36448884527776	1	3.05887287181351	4.27765881651938	5.87132937432907	1.18408783302396	2.86267980160623	4.0046794120756	1.68862667984257	3.61464872844636	5.59300813803457	2.22191896854747	1.2512859017674	4.67421252305429	6.62647094843669	1.4932365213402	7	1	1.22633251271277	0.550021310994108	10.1758554156665	7.21438173147868	-3.23451561899196	8.04324695195307	-2.27005362642885	3.76626928471349	-0.367634956542968	4.24674627329066	7.20783492851092	2.11561709633381	-1.06304727276636	0.439955882901887	1.79161930851445	4.79182350215831	4.6465558815791	1.72199388029831	5.3245322935124	4.34946488363778	-3.53097030612841	-4.51151909918368	6.08416202065062	0.59776861963165	92.25	0	2
45	3.00097688195857	1.83182620757231	5.45215992164832	7	2.7361678686683	3.52732936173904	3.18535499279237	4.5134959131538	2.29402486251477	6.47119048144197	3.48485836073842	6.54559349079312	6.43527695722559	2.5188897629901	7	5.2998386239526	1.17772705105948	6.5385911558525	4.33306392641609	3.10579249058203	6.52221802729515	1.12677767859974	4.3008010631845	0.736330050787192	5.85869365738649	10.1969976883122	0.376157621942216	-1.53599716166051	3.54878575954849	5.79503698720624	2.19339456615282	7.4417681268618	7.32120650071229	0.843688809611016	1.34060488172516	3.14592750126975	-3.06274479885723	6.09233280257902	7.07093430821405	4.21320808245607	1.92065148178702	9.53720300583388	1.79093797719437	3.43865320551099	2.83136732035223	-0.492967740509111	77	0	2
46	6.1725084236735	1.67555161764292	4.5016920004544	6.29045599933271	7	3.36955797579274	2.00274637635726	2.3290154205343	2.81034808595907	4.84077400593258	6.81799766126092	7	1.70902629615006	1.29211660615612	3.08222887727	5.84018290138578	6.0822118758342	7	4.25203875516508	1	1.59624631687618	2.24224011978072	1.11593366887186	6.67058820247839	2.57417742476153	9.00865161537512	4.33047278455541	2.58576976060387	-1.1926021324111	0.909832721512492	-1.41502896782374	2.56955234651797	7.31419199958091	10.6102942424195	6.53901772522811	4.0947915601899	3.48373304099403	4.09469064947212	3.61234144924438	0.959367444194023	7.71480611520636	5.7731891547365	0.287739284324827	2.98424539810564	1.43602112630919	7.55215220942089	90.75	0	2
47	6.76613492756456	5.69891990879795	3.75507834697188	6.06704185619228	4.10939002512486	3.33065266898206	1.02786553909701	1.11705066181669	6.60294116621337	5.66713262310386	5.02213330927285	5.01715006820659	2.0747958695068	3.37016468587039	3.93153319680189	1	5.52630863939032	5.53067469008312	4.38543306207955	6.68672427409177	2.47740155742262	4.4404914038603	2.59374694083786	2.91484036744315	4.81189421966544	7.96953992162044	-1.82704232014739	7.75415245965383	0.872607220423366	2.03480138914807	-3.00316462351622	7.21648026004867	1.71702480601661	2.82832194864995	-0.146762092989756	-2.33161441943374	6.41619785059249	4.31256472521893	5.13399032954448	-0.310437761164026	3.59724145806323	5.60299714871932	0.0183483247849937	5.61298912863998	6.95426087015717	3.91859372628177	74.5	0	2
48	6.61054348809707	4.12925600908515	5.69175571628648	2.94384988063686	3.80698008524406	5.71734139283723	1	6.22442289477929	7	4.02607483530125	5.18083796417251	1	5.00822204599694	7	4.38780959252639	3.77544566534107	3.81446226648614	2.60439662239489	2.05378595147132	1	2.07369777129769	3.41914209795697	2.90650186708134	5.98305392664832	0.406747899363589	3.52626877758816	5.18320334917428	8.30653827301875	2.14628856924078	6.39427308950219	8.71740971754011	2.90452204072295	10.8426412187928	7.47113259110945	6.01488402543402	-1.60119406767729	7.07229057032429	4.88423361989628	3.38893250715401	3.98880838641534	6.64552442717357	3.50159588506326	13.3266110795592	-3.31973019812228	9.97038565750545	-3.1829866716087	89.25	0	2
49	5.88396176472914	1	7	1.77717688308753	6.05524628319396	1	2.37006208090309	1.17586371066257	4.62982316594121	4.65645778702681	7	4.80692641424574	6.36558157426322	3.84863662129318	7	6.44658762692928	2.33530278601148	5.25928137280851	5.43335361218697	2.02391347602997	1	3.92127491628871	2.50045201325895	4.24908255754681	4.18934968178307	4.97850520767651	4.18788785873579	8.97689530140475	4.98394759053134	5.42384500994577	0.849841097045315	2.59295945600633	5.26112008748353	1.53667861554479	0.100839540679614	-0.939972280197569	0.932200524319621	7.43539702965892	11.858533717194	1.78458548084431	6.98550356600042	4.2474335001858	8.78613314792666	3.70716287339294	8.03703744950218	0.767249191078056	94	0	2
50	6.45446749633068	6.03401735287433	5.06235214726415	7	5.7268165097791	3.31222171625836	7	1	6.13999791065256	4.14892189591168	5.53041843632433	1.20647932549709	1	2.27647715076034	1.19490432221957	3.57163303517059	1	3.10576071681742	2.84001054517263	3.51062176577198	1.51788829926525	3.2329524395774	3.29503080622735	2.43253016206593	6.81244337797511	8.13062222013469	-1.92908630738362	9.01790064797264	2.69609622105533	1.61106311874888	2.0712764970001	2.56327291366876	1.13130996532322	10.5907678663169	0.0840763193720955	6.04180459633615	5.27857181403208	2.24039295894037	8.63729526801787	1.10083091259003	2.85225437269639	5.39077694173382	2.06519768725371	4.34592852581874	1.74682818570361	6.18373069416667	87.75	0	2
51	3.32635811626734	4.11478271392016	6.35554834546363	3.5627110669691	6.61600737610464	6.13364198472879	2.93886211773798	1.57058267204661	2.02124480253358	5.81076353766488	5.59704653551123	6.89705546779195	2.80673254341415	2.22753201952824	1.79151282642042	4.54290224949741	2.08746273551936	3.52449418840855	2.37199129258498	1.93448476421155	1.67731718108597	2.41605312797608	5.7602518129687	12.9531520723717	-2.32597718486403	11.3605822564728	1.91382995559841	-0.135019510943402	1.36653533365528	3.88924618194189	5.5849945245978	0.745825963038817	10.8872062549317	4.02293032294088	5.62695798151685	-2.92906883713568	8.30024778398021	-0.708323876314183	13.0995347196652	3.77180219665622	2.77322873430767	3.93601500049791	2.90801765979364	9.4901867006538	-2.28151288646505	9.96911779207103	83.5	0	2
52	6.16773152150319	1	3.75185764316879	2.55592172016721	6.54627473216618	5.87593297383132	4.86364202389608	2.63559872096507	5.84282475308302	3.99271696248353	5.15781106891181	4.51409916452975	5.79295413018331	2.91059298996411	6.43424734944323	3.55635953399245	1	6.70348474744253	1	5.2844756287875	5.27660144435362	5.32247315184693	3.29412767925068	3.10891986364967	2.0694032055016	4.59225152172495	3.94493352716987	13.8386086112965	1.71847134126957	5.59886853793407	3.20894940803411	1.99584716200114	-1.6458570932076	4.32722807487238	-0.701405135608521	0.757755298574206	9.20768413649197	0.85819579840073	4.44467619434417	10.5010858062828	4.11814530319003	2.14508811377107	9.53254046680988	0.28688382454041	3.12804696577072	7.51169473146999	92.25	0	2
53	6.37891333275624	1	4.41033477259355	5.91583026640157	5.58599110630141	3.95589958595787	4.80159556004667	2.38334283767772	3.10744638774599	1.39126642213301	6.26759979971403	2.31418978498575	6.25919789014656	4.11748801417732	7	5.86826430476899	4.0033579995968	4.27040584658828	7	4.19537983857557	6.54559283805616	1.43716781401801	4.85099761008333	7.40229964696934	2.70807923367148	11.8438063059589	4.16915216808502	2.57234312003202	9.67305222585295	4.89719304454744	5.39375345878048	-0.530653005093451	8.04236659012897	10.0206823477583	-0.684970791023941	-1.37451594233817	6.50841351665296	1.42529073611194	7.28997002936412	4.75489725291844	4.50957415805896	2.47325441709316	9.99047377310155	-2.74464679408051	8.78171180076588	5.85014948196829	82	0	2
54	5.46059904616136	2.41900297442454	2.35390851600484	5.6179740085618	5.88743914872741	2.78569168915285	6.3269787342168	1.59319481982749	1.47058943316606	6.10550963553472	5.874405522241	1.54553780727102	7	2.02629946986037	6.41875296535709	5.06157241932956	1.33342593958629	7	6.43857464119237	4.41275165827748	6.16815448785187	5.27336195037897	4.91524107927491	8.99079606275131	2.38066578927512	11.104372110596	4.89768993842865	2.21966538546489	1.82184713187231	5.17141592282575	2.3703717120999	0.90305943121378	6.32822800571202	3.08819392346123	2.79170010783588	1.52545806769898	2.42640445566897	0.0798041061540397	1.18519841527481	3.92389041493734	3.28009211025585	5.29370652686592	2.79380903168494	7.24879362441358	5.72948466226296	-0.576330648362954	75.75	0	2
55	5.16732301552618	2.79932971520078	2.75439023283656	6.27694359078892	6.01928036370129	2.82040095031871	2.79570427689263	1.14013337587176	5.89270820181651	4.52072408985096	7	2.46801874953734	7	1.98241601072363	6.32066312506739	2.03951384011966	4.96498606059196	2.63326409220325	7	1.89012226002226	6.87991183275998	4.6736732828486	5.33571791235407	9.19549151237202	1.99023209660132	12.3223968696292	4.89236507635014	2.05563898129738	0.928237185642955	5.97096237310499	3.40266812190375	5.76109564185585	6.5697780683869	4.21064569367175	2.46304536657457	1.43100169623353	2.16973615901115	6.93711194158947	8.36075969609867	2.87390384073715	3.58259432242051	5.14865800780942	1.81978217112053	10.3377132454878	4.51905177124848	-0.0259694860758033	72.5	0	2
56	4.58661623667024	5.71949553958003	6.97601977110644	2.34693941665318	5.41814479014533	1.98538291084244	5.05018828061781	2.38389514971453	6.54550263153883	1.92667461559634	5.8811255466045	3.87310712681647	6.09667060033046	1.73925174456996	7	6.38561798648836	4.44653454229308	2.30983789951128	4.14704717911399	3.00397514294503	4.20411822295956	2.9887190223756	2.88422112413297	3.26690307039086	10.6636884114146	9.686694939047	7.24684937283732	-2.05818909181569	1.19401047918811	5.99592752529187	8.99637265530548	9.58906654185064	1.35106478583362	3.79109347449579	2.40220964962538	4.95909844353698	1.75751566091402	6.65229654587229	6.50037755870475	5.02491147005439	6.1354018272409	5.10176041303642	3.18981906733816	-4.11200110498992	8.61464149111589	5.56501921254446	80.25	0	2
57	5.63440741040794	1	5.15538126190642	7	6.74457261698962	2.83337257740409	3.13228223240367	7	2.65983329874851	3.37498831461339	6.20584643225125	2.1159080085706	6.82357302402148	3.30249651233501	5.25635765718552	1	6.06244210054127	6.56975140270486	3.58825866889451	3.84262861886025	1	5.91522346148289	2.14150987757109	6.32719379632372	2.88642852966058	13.3857420947548	6.89494041956993	3.01063310540081	1.56726004892629	8.96492467780244	4.27408712308994	1.14478277665084	6.67980463927671	-1.03699215497945	11.3466327803329	4.1201125441577	6.04288438662597	5.77528671948256	4.27961480753718	3.05190672489767	2.07142682502466	5.42504521503702	5.51010815142455	5.51130907097713	1.92951613066353	-3.91169670576455	88	0	2
58	7	2.11527646932492	7	1.53719827362153	7	6.74241975596449	4.47763259740677	6.27739473750211	2.62554094161671	7	6.14759613023908	6.16936296870422	2.74788465177706	2.25239866381403	1.52305829168168	4.81614932177485	4.76042815250122	1.47253878692775	5.81837436947175	2.18116304157436	6.76429180347601	1.30274807270261	5.22517912768126	4.4909197898279	3.28856324950588	2.3917944536823	5.16622866618431	8.35552733586298	-1.3613647141315	3.53410804791515	7.42433392930826	-0.720613690864164	4.69980589118766	4.25959660997064	6.23446980681184	1.08160566871986	6.3433084066582	4.15750798564957	-0.0630180990066289	5.38052973623974	6.24400069249486	4.97619029291326	7.66350573079964	-3.7933043211212	8.14690174028308	8.63666404031839	96.75	0	2
59	7	1.03640346742508	6.57143591824302	5.71319953830575	6.8117301394805	2.99437327956697	1.07225527183949	1.47425947087088	4.37813132642939	6.03306751960175	5.04683217743504	1.1153459082731	1.66723603019123	3.18099374768449	1	3.13490584516441	4.02284551129575	3.32252453229288	7	6.53262575979624	2.62831928905576	2.76903606205879	4.9459305015945	4.18415514265916	1.24988800882857	6.63997251509906	1.71766612272282	2.0360238987929	4.51362083876397	4.58664862494474	4.06004793255356	2.06368883731165	8.21865555407828	9.20065420873599	7.49049897124573	7.9154391766841	2.88714019160146	3.78328708912506	9.10356082858756	-1.02037919542417	5.60982422000986	11.9099883613519	8.79121522645876	5.52939213723397	4.3863569209056	0.114703245716584	68.5	0	2
60	6.03564197371763	2.02720899056091	4.88946359712286	7	5.93661780868926	6.14843304267617	5.24943930798446	2.75365985097472	2.31171121385634	5.37376888006056	1.75034252788357	4.00578895874922	2.9990806038671	1.58525319331372	6.43092323895146	6.12561695765468	2.47476071325667	6.31450026936662	1	1	1.29377163955961	1.95166447845521	1.10142934633192	4.56832257474321	0.622337356348027	5.34548432916148	-0.138548767813123	1.58041414962282	-0.253164130843437	2.20201642796475	3.37195449898179	3.07032776695716	9.06973267171402	-2.91497576645544	8.94404981226945	6.93627237473003	1.5836050721861	-0.904937603370228	8.1632181736257	5.25376552554413	-0.223453364002601	6.3357403197722	8.74114310961157	3.11088395277443	5.3805999242041	7.48052579317625	93.25	0	2
61	5.82388765148689	1	2.18379990249774	6.96005388789533	6.7672475091637	3.03807409228542	3.53265596102803	4.51036819918628	5.86508828387069	6.80321664058598	5.11427271276037	4.12972585513442	2.05846298856545	6.10848503882954	5.87489288078733	2.39959934957694	2.04038099612018	2.6465649082332	4.6964424608599	3.30077776947035	1.57028798204547	4.5688219536401	3.3504292662083	6.77786111177074	5.2629127917185	10.4769396598945	3.04231484046373	-0.646859123831226	-1.4232533188015	3.98309955126303	5.24368274809025	3.18138588007614	5.57944261566587	7.01133507502181	7.61708720928034	-1.69695866972033	4.8319732780674	6.15662617779328	2.51216257811641	0.747936809947255	1.47290821348973	2.89740570019071	6.74370147798216	10.6617864858321	1.61417985528614	-2.46117333737411	73	0	2
62	5.70027076959494	2.78399167968058	1	1.03387548141008	3.78443893523905	4.6550114898297	4.24830240431105	6.23791628247948	6.4432270365273	6.33818590501648	1.44198027180335	1.21318712410799	7	3.01454924672661	5.66653574659357	5.05782648264442	1.00425116511326	5.44144423461153	5.01208716751798	1.01969283208779	2.63172216291725	1	1	1.80620678811372	6.15874705786575	7.70054429101825	-6.49878308096828	8.74549163158159	0.97293768137122	5.33058385956628	6.04725839540968	-0.836190645815834	3.07837875574835	7.19703635426775	6.65428911901229	6.55232830155609	5.18184354238404	8.50731413539206	5.14434566214404	3.07975379186821	3.20088903517162	8.52812847735705	6.94411080165978	0.950024313106614	0.556403953589842	0.985120185511448	100.75	0	2
63	6.32080914599081	2.0029087829375	6.75096475499208	6.02099391925696	7	4.84261838403488	5.37361201341241	4.94190975082938	4.34505462501123	1.81671618158336	7	6.07223586755683	5.26702043511622	1.72375552430396	4.67182395117506	4.1405892085258	4.19005618628684	5.38111554468107	4.40065200141592	3.26257333566589	4.22095724613057	3.09765996404602	4.54280340871418	5.69057455095515	0.938634081783353	8.43136163844402	0.806004836012711	1.03843358290038	6.09037328160316	5.3747423076448	-3.82565181270894	1.6516550558804	9.6605116296365	10.2114393624304	5.76447952392825	-4.45847633939952	-5.47620321001286	6.9538430162228	2.05058528791173	1.90005886425968	3.24969175114636	3.19135565176584	-1.99093886206867	4.27934859446646	8.91042308644084	-3.98208163370613	80.5	0	2
64	1	1.41424805224075	6.61431705117772	6.13300159064345	2.19610777813497	5.30972386188257	5.41495028323502	2.49583711348811	5.98257237439562	1.77567378821914	4.53329557001201	4.72808867665634	5.75568936438861	4.9899527790836	5.49530300998493	1.11225315581173	6.6757539746529	4.05253272143252	6.87497071551469	2.91619954544962	2.38047732807753	3.91116423085677	5.55810544756485	2.05835411938551	4.74976797868871	11.374679152206	-0.743435227441978	-0.648312041534318	2.4783006224435	8.10766082479822	4.24922700191527	0.122693156885763	5.09561585571037	0.197372237162946	9.07311718200691	-4.02950554062341	2.48041308228066	5.06071784406252	5.77993085465148	8.82533605847368	2.40144484633293	5.78590911475219	12.2617855022455	1.50855255621062	9.02023309791969	11.4068818270173	67.25	0	2
65	3.02416288366331	6.020361298955	5.41126906967175	3.03854073609729	2.35580208585442	4.2228860761031	4.9599971603903	2.92229463630406	5.63690260455293	1	3.08501155608286	5.85823822186829	1.12496756968027	1.17850867653011	7	3.72342565486173	1.8211340357546	5.6341231404901	1.70929248587963	6.3152799534858	4.369753649017	1	4.37796874375305	3.89697075340911	11.7466105822611	10.0590561103747	8.28526621124752	0.571470003328311	2.31375209772228	1.4057285855578	4.91259436629722	3.54874500626932	4.85830416006668	-0.497252509500796	5.62849327680307	6.67979746106154	4.63611173691076	3.50941422117281	4.57381575231085	4.11861325623204	6.24281395844074	5.76427809124469	2.33685653742837	9.70953588723293	7.31304159724595	9.23015818829431	92	0	2
66	7	2.16397374795558	1.58846835213526	1.51808077048854	2.01883509046019	1.8944730856762	2.36543686650983	7	5.11623707561761	6.2202406443899	5.17678376352071	2.93650495985211	5.86796956874756	5.42527465061595	6.60360898068852	6.14666726407334	2.23239599802822	6.3229683073401	2.41493253848711	1.4910010196206	1.84068350614953	5.19392069691829	6.45537779220426	1.50390267622937	9.36138816115637	8.56891973819734	-2.54879645678202	9.75525707773179	-1.82115731817008	7.66041182347233	2.44706065237288	-2.07006360495501	5.61703865773377	8.27099224636312	0.552855375019132	5.11094961901079	1.5723899500691	3.02612360340943	3.8693036473111	4.23284572266205	-0.484522818355991	9.0536831877928	3.94346088150394	6.126120406976	2.34102912081046	1.37929464806431	77.75	0	2
67	5.8989566027963	1.47609397723585	1.77378237765227	1.75003756389464	6.31206501856115	2.23456785206073	2.36955313801041	4.20974079060515	3.71323929085234	1	2.90494511235914	5.97680997936994	6.33137642951677	2.67954896262362	1	4.23940465482316	1.68457520443655	4.92058853104628	2.64951580169729	6.07427508277067	3.32500371178226	3.01952717173187	1	3.84836351417946	7.60190174357087	7.55413099411344	-5.44243925373278	6.90407630926816	3.3605062076616	0.55689595224618	5.15278475160304	2.17900952312282	-1.45816213340504	3.57053129830812	7.74489558042807	-2.78288017559412	8.00504060258789	5.2991563749239	2.38735811131202	-1.49878956033481	3.91082567900383	5.13218092926261	2.14150118534051	4.83021838991161	6.17516603398432	5.8781163432032	93.5	0	2
68	4.58918828965703	1.10176102786506	1.45251042843446	7	5.46772318282798	2.46439269304037	7	1.73492964460405	4.74818654256255	5.0713224859477	5.39479209184223	6.29984502150044	2.4022130177454	2.07531615334372	2.9793785995919	6.96151056826956	2.25256452610702	2.55731723271369	2.06186457405829	1.26757219197137	3.67450219220453	2.69968797903565	5.06763639622637	7.67768059229451	1.66020150409724	11.0271677362204	2.53709037811023	0.245528025052097	1.35051004603752	-0.83006991722422	-1.25271553351408	3.50814300122652	7.29712417593344	8.92142921391669	7.80659292782222	7.07487571666786	1.54874569649097	9.78934516501073	0.998820421051974	3.51549267386416	7.84537313350882	8.08097021088583	3.87697742973469	5.37803663069413	0.351468098807575	2.65865514747572	83.25	0	2
69	5.84056453112048	2.18444557640574	2.12449368827502	1.26000938073113	3.69779263369314	2.747216283256	1.74582468827374	6.37418361830706	1.12240250050789	2.33761788104927	7	2.91450139316422	2.04048312319883	3.27109583691458	1.51101172984898	2.63038243644175	3.92351585638979	6.59530841745194	2.71527364113382	3.64180715185344	2.1261919752779	1.18320836952595	3.06987825479647	4.25288665422516	9.28248786791902	6.98066430197835	-4.21949630619181	8.17710508486829	0.216560545354629	2.80591427904167	4.15171844260396	-0.342704084172917	3.37547521022186	8.63457223899715	6.83105960099643	1.67271724266962	1.02488141738435	-0.638406070110195	0.740530164741035	4.5171094782104	2.06126974317287	3.87047002587085	4.4740702623885	-3.11915792098453	4.74027281227136	12.4070867926393	78	0	2
70	6.69201969480496	2.61924746101981	5.3592774846421	5.21619101590415	7	1	5.5396948402395	1	5.33594057223992	4.17570330526252	4.38790865429301	2.09315650531984	1.7434321531497	4.06336877556191	6.48055109299124	3.9001795812356	1	1.82093639815875	2.25110094587525	5.79120699967233	1.63834708871079	4.39620682229573	3.88807498984805	8.0338162269041	5.10541252805134	9.95377281409374	4.38237323609705	5.29083209510357	0.44958427312751	2.75635408634515	6.440166236827	3.17216850971727	-0.294188283180776	8.37721016574365	13.6257171937867	-1.24982036671275	7.40006726044783	1.84665997568214	11.50295202831	3.2506036732384	-2.23295622924751	0.375102865995485	2.16625755331374	-3.46288247552639	-1.74958007031566	10.2317226664475	68.75	0	2
71	4.32539944516074	5.24143632575997	7	3.48050572792476	5.59396559671627	3.08798197368455	2.41585744473435	1.06832155814837	2.4312718477004	6.41941595065295	6.49873893547546	5.16480588275194	1	1.60664911104696	4.30363032512552	2.94384745014152	3.69414352577637	3.46104049249254	1.78167892653637	5.40134623036282	1	1	1.86028513329151	3.74814703923533	4.99971563481143	9.90904348787205	2.08653776394442	8.06239640306889	-1.1695902675835	1.84035632543497	4.77385466660608	-3.89196239465374	8.75024307611903	4.18880837976537	6.54806518165649	7.3029145793899	5.36485243689101	1.58285086618255	11.1918601813707	3.90596033576127	0.0797657460621451	3.54634393474691	0.221867025345122	6.58271707306363	3.3877710508332	6.32932449637005	79.5	0	2
72	4.78117485799414	5.51507325717465	6.18511191809452	1.67554659309554	4.45664687989222	1.35393282733219	4.33512264790255	2.70000120738969	6.77679644556822	5.21183085346898	6.92221971649161	4.11610166391032	1.02210756157307	1.940021623816	1	6.36521789348658	4.18811079205014	2.50867291760504	3.63397576928974	3.63055253173873	3.40186510227708	5.90000971324767	1.86948706133551	4.18018943119565	10.6792638268028	9.64848268301879	8.24855977098417	-1.69497985206411	0.53092545891645	4.72634634580007	8.62706313714347	8.642444142469	1.83346925539145	3.0823295152379	8.97847008322022	4.11218731029238	1.84636830811841	5.75639234158872	3.27154462858927	4.61067501676496	7.89619872846509	5.11515958975355	2.90583396182364	-4.76161365826739	3.46479202686302	-4.58146750380004	83.25	0	2
73	2.51776794404358	1.13096857455884	5.86395980952979	5.1677225197887	1.57613729084327	5.511727306914	4.9456570103891	4.00438245170851	3.74414751792284	1.93521270613887	7	2.63206092679793	4.39763754506247	6.90926189566312	4.33361329522023	4.39773338219976	1.37977777567529	3.51893537497363	4.51020130513969	1	7	5.35924346252737	7	1.24898617059722	6.38138471049463	9.26427781819809	3.3671664906855	1.39260843640582	2.49754498059354	6.7705433608658	5.09302693172679	-1.341685098413	4.28476147300091	6.92283359544476	9.14013329526106	9.17194545957441	1.25883663709427	5.77226238315937	8.9350338497109	1.62346842112785	4.30668835549666	6.73810148888932	-0.48397549083902	-2.83600353281157	9.61093580061327	5.78668925963272	75	0	2
74	6.31566546010359	1.34612602238788	6.49251809127948	3.79695982632272	3.45285567400258	6.01437139444473	4.77735028801525	2.64100669129102	4.52378221837619	3.61172754425719	4.20759559731656	6.02291169315743	2.67504792610529	4.2470740110496	1	4.23840288879813	2.80087662140903	5.5960835008002	6.19875563055113	2.29816121236974	1	6.78171352235014	6.00819103226664	9.54180372400399	-1.18491140714553	11.7701749020306	2.61343037831895	4.29081015545393	1.38418253751705	7.15328365311652	7.02903384806098	-0.211998628493105	6.86243510812073	2.40591190763257	6.61841802582989	-0.0415449233555505	-4.69813248319488	6.00459455012767	3.30170796248699	3.66841865650805	-2.25359354685569	4.27279333747359	7.18784281598643	-4.24477838466795	1.44399752261101	10.6653526866774	63.75	0	2
75	6.02404371977168	3.09214314591299	2.35442619895253	6.10145134330055	5.00582874599717	6.18787860716719	3.38751002660536	2.19605867563976	5.84425623324158	4.03061325004588	3.41273556541886	6.87339051645713	6.62808446620927	3.84477347418677	3.22217801865305	4.53542887491659	2.84443163191503	1.62587220168549	2.38259763236458	3.13461096236539	4.20876909088466	3.4743091140759	3.00831461840091	8.30088558961014	2.63696883712026	10.0742891329868	6.10683236993686	0.573608522706261	4.58612275024015	4.92701891187921	2.91441475341234	2.29041599412175	4.57662954563369	8.26418635399118	-4.63236764505432	-1.80355315998026	3.6916903392869	6.46217544833265	1.99440208969996	0.472571714915257	-3.42043693403492	3.92071080277584	7.7497110214643	5.15665999677926	4.09743438305878	8.60541973789971	79.5	0	2
76	6.26098392282281	2.90664627135836	6.33469570234458	2.95677937007732	2.77456881745181	5.40823141702842	2.07934218226307	5.81649405061914	7	3.48662894562476	7	6.77930513187568	6.13500244542683	5.70240095205908	6.82998503935997	3.93976749752701	1	1.09691166301813	2.00991719838281	7	3.91951316546041	2.9223184769264	2.98600414612874	4.84327238349552	1.51297195638915	2.93263982994999	5.13769811004576	9.02877335857557	2.75132843461124	6.24997473712465	8.71506474431634	2.43120403698972	4.64726675368294	6.77565241472998	1.00028821173109	7.31634076669966	7.10219305146484	5.56314878626922	5.70589668892864	3.5616129495217	1.46459797003521	3.21854839390299	5.161470185249	3.3365148952421	10.0537505959214	-2.8513025311694	75.25	0	2
77	4.93460382507613	5.37492644603444	6.42497685129552	1.59914194708746	5.44508909678131	2.08531217875996	4.88639281340989	4.57544870175503	4.21114596743768	4.7669533680774	6.21961977219882	2.27502547106506	5.79736706192734	1.87222580619964	6.20136597156428	2.8547453778587	3.34793334034341	3.00772062096777	3.69741872682208	1	3.24855914582628	5.99057111374869	2.40407792136097	3.84164135078214	11.0729287183517	10.2622551697446	7.99350945694536	-1.73148618827439	0.265018585004181	5.17329935205565	7.54635209541988	9.33098413320485	2.30150207342767	2.76551174853131	8.63344279559931	-0.315685807285047	4.90725948134941	6.09255605655306	6.31627116030653	4.25358266017428	-0.215934227864517	6.04451185060948	3.26066480291328	-4.24657248118386	2.9179158201448	-4.87187310463517	72	0	2
78	6.23693213616121	1.89256882498404	6.59185031554015	4.16528754158014	5.82914237941146	4.95837255669869	2.61731180283721	7	5.52628300890768	2.67917400741716	5.25422733848497	2.79605005967097	1.68877424759161	2.56988493541103	5.30707558135815	1.46123928435235	1.51016827348044	6.50151241457966	7	7	2.04093652606036	5.09425640992002	2.33431418500478	5.21150071516544	5.32839203252614	11.0318791042256	6.78111492629669	3.67067960929665	6.70751367186023	2.4769006734599	8.09203811777975	0.992681469043906	8.05886787792284	4.4137297766256	7.15630185970518	-4.02754683488428	5.16544754182709	2.34124309149657	4.36037925742534	3.31364569171052	1.26208152476084	5.66029857212684	3.14240570965602	-0.521189699991583	7.71265644015707	5.85451460212128	93.75	0	2
79	4.95505107279845	2.02875194029863	2.94999164348328	6.46275197786462	7	2.79660403701396	5.62274062459222	1.79601847215652	6.86821688532936	4.97469171784469	6.43345696180614	1.34357553028888	5.66768011003992	2.38077043891991	6.42747620656111	5.26910278899747	1	2.20728046252942	6.44678130712206	4.91357694573775	3.51164327164781	3.71507090368677	7	8.28333724578399	2.44368553462048	11.5735877368972	5.00574510618843	2.63824218408239	1.38305097211439	4.4742204407956	2.90890779006179	5.61025479477773	7.40031208686097	9.19231918199567	0.827961932309868	1.35170248940747	-1.68904697866784	0.521466391594694	7.47847503952387	3.89024215082002	-0.689083493564894	5.60083565797074	2.71666755522706	8.6091738213869	5.50045338205648	8.06721346988304	74.5	0	2
80	4.27475438629067	4.43703751156767	4.0548988565015	6.64202989816962	1.09081217260386	4.73925360260525	4.98968970864032	5.52038610838845	4.77983093670808	4.29000420796379	2.86654823318728	3.99301186423564	1.12035573498472	2.42591170278769	2.75580485920228	3.74156899818274	2.77417570762952	5.51624185014061	1.13713999079898	3.70952666070195	5.60024547509802	4.84315917724308	2.93932930024624	12.7013148366612	3.54230263052231	13.1579593006778	0.202961571507444	2.35945603652389	1.23543212073589	4.12800029970548	-2.51109011317117	6.11424930088815	-0.969481732750635	3.12658277815397	5.45149153324884	-1.19034020591776	8.21197452707792	5.81152359701145	1.67223155006318	1.74631588617884	5.08272526383516	5.02660145544087	0.942403395000102	0.41357790442219	2.78572106604513	-6.19459673692718	70.25	0	2
81	7	6.44994830262593	4.55271137415339	7	5.46075492165151	2.96237860622538	1.0426620966644	1.07907702690096	6.61235762368562	4.28922274863646	4.65308064084424	1.60470356337017	1	3.88162999935746	1.11310406040367	4.96526972066681	2.45185880365805	2.81069413495455	2.19109915371898	3.06364828757064	2.65005640403071	1	3.96808011768038	2.41234784857203	4.97826673078917	8.44294227958012	-1.77053112232957	8.88000599856634	3.47408676499175	1.95923386281488	-2.29685178728185	1.52224779401878	0.649871454642736	11.1799198544345	6.16734470096705	6.83325773530434	4.66096453572363	2.21317490004789	1.74635112428728	3.24736621235023	0.161684578732778	5.43819336799887	2.2858684750978	8.27458361617049	2.05108512807075	3.5707833883942	79	0	2
82	6.8583727229912	3.9562224229592	1.43783878821871	2.5355815904913	6.68666096545164	6.25166363001767	1.00156021476975	6.66891610128735	4.78535667399383	4.5010944632475	5.5840129965044	4.23054880587476	2.13870685159826	3.63864074056805	3.48486920167741	2.30984408310698	2.58534887584467	3.11449139371275	2.00837178649445	4.58198905429382	5.71623290167065	2.47983955016156	6.72099630284244	3.8367260324672	7.99930864086561	5.1040652967504	-5.99379432008298	9.43306424511959	-0.228145119586255	0.277558138724004	2.91861994949157	9.40893084338946	-1.46203241169243	3.18559874367359	10.4134573072797	4.14637382308942	-0.938476134478574	7.22328356468769	3.80692095302334	2.59550422159116	-1.80097040294352	8.87407293931942	5.55789918300659	-6.03515194039761	2.91368140807085	8.8544539791669	73.75	0	2
83	6.77836031813588	4.00063859075704	7	4.38459780838892	5.40802886391786	5.86918522517764	6.67093605445524	1.73313098409464	1	3.10329602507994	5.44122218752576	6.01113818325328	2.63706897961444	5.79908762057014	6.93887845887041	3.23655363532683	1	5.84314495824432	2.87979448978297	4.0495776633974	2.3157081317747	2.76446812441902	2.46994424593677	5.07228736602752	1.70735130393991	5.90675787921602	6.29977881897337	7.77026524383642	1.96026718664203	6.13186740897015	-0.576133645196117	5.54027897615702	10.3617720938002	9.61098618730642	8.20654376157389	4.73909428528419	7.63692606283929	2.42454203971413	7.08598652701716	3.11918564555205	2.49013143448298	5.095826304722	1.85256834966257	1.99806060554152	3.36264977258827	7.77789861960441	72.5	0	2
84	7	1.53270264190497	6.31202986447735	1.64105219193677	6.33121321742101	1.36370210857364	3.10439698003409	5.03321609891822	1.42404045155784	2.72813183262429	6.16346563926225	5.45394714439699	2.85578466407785	6.34062043460572	4.99524895011912	1	4.0198316080619	1	1	3.54692067904818	2.96659628307357	2.18745197207613	2.70028531294584	4.96538044395662	5.49630688451648	3.46980186702651	6.12665898113165	11.0413889723386	-1.68690470913357	2.05519235965894	2.12592063199989	4.91793281848558	4.80321593404271	3.61443512741079	4.28103844388362	1.16004766307075	4.8796350444324	9.47294791159321	7.7874983416622	-0.0703458122161095	-0.528965955018104	9.68197338786941	5.27621350396866	-1.99768874594379	7.17661780279917	5.15889326867303	72.25	0	2
85	5.94183444656841	1.35999453135782	5.12003011820811	2.69128237320854	6.30851665779681	4.49877404748424	4.97168276158683	2.28892420035559	7	6.43603911374813	5.88902650400599	6.13170671013165	2.7849746913907	2.10874259856368	2.16316998278619	2.66099982284578	2.59729815791966	1.48239332240427	1	4.27563871353493	2.9197063942032	4.33572935256208	4.92195955520596	4.49047132436803	-1.0694350859285	5.26623660018851	4.01888956704373	13.3905085543596	0.884508113421614	4.55692876745543	1.91696213326913	6.70226666725909	9.01925179140643	8.57055213507104	-4.73254529593999	-5.11752887554874	6.41442698130646	1.3526415946804	10.3626053558786	3.45468976853759	7.48461654741044	1.34410518673551	-0.489936246800642	-5.24647422619991	4.73132928483821	-4.1660374787937	80	0	2
86	6.56590448581001	2.13902960772985	4.85142200694915	5.84464868327586	6.83655334423275	2.32028901308238	1	5.7793286528595	1.84167108799398	2.97727012343814	6.70100837047969	7	1.94050398902592	1.16021594894428	7	1.97418583782531	6.09496691108622	6.9340902216682	1	1.73649659212803	1.09948536142242	3.01334817112658	2.11633668853909	6.67414474764957	0.708692871169246	10.1041554311951	4.64205054238758	2.38409887541765	1.34557508271011	4.53915850930632	-0.479061940614633	2.49721843397847	2.88309201507952	10.039765031158	6.024785502759	4.13216802497281	3.61973173682538	4.10797937927889	3.27619311142873	-0.350185126110259	6.81375541278802	3.41676268408184	-0.640715343623024	4.74269241656754	1.00499599171099	7.15837644758222	73.75	0	2
87	6.96490784860965	1.59586884297551	5.29854291270056	4.0423658883305	3.18384385009596	3.72447542760988	4.44758752892659	1	2.18462767106989	6.30953895907008	5.80801268921923	1.45798636938937	4.44362396963721	1.28896982465665	2.3114385174092	2.78941783161026	3.9749292140488	6.7025232679863	5.70088264376185	2.72125257506923	4.2449553134359	6.53674379744209	4.98107731531788	-0.781206226509712	4.93044860289849	10.5253176679209	-3.3470717654634	10.4008226701065	1.91163695775679	4.76664314061619	0.509187667010258	-4.66593389384242	4.16041178018998	6.58086208419087	2.54974172500731	-1.04007931981358	2.13363188491711	2.42061858900285	6.32596896606056	2.00312168758347	4.70113119457813	9.44582693525224	5.61945023439908	-3.30908163977279	4.84437434186228	5.17689643373934	64.5	0	2
88	7	6.2355292889686	3.57466851301419	6.38533790326312	5.06799062524995	2.48174714983981	6.97081363153124	1.67217242123049	6.48908715084851	3.87946943817092	4.71843324560173	1	1	1.29760567878708	5.95003886105321	3.65281543078457	3.06714680035801	3.1983929272281	1	4.57014394677351	2.53860234631554	1.45493931022692	3.19504565259902	2.59374267268358	6.93231931133315	8.86615958668461	-1.24535385510662	9.97083284744352	3.80694345187953	1.82969479941744	-2.66011237086958	2.08887887483737	1.1769828260078	9.2004959162764	0.680321065038955	6.65481139417297	5.34308042255613	2.11316645722153	4.0452455480559	0.157298092702953	3.98969638822116	4.45818839894887	2.86235802562899	4.14267923175217	8.17549608052563	5.72107409855771	75.25	0	2
89	7	1	5.83517964686562	6.10926785726265	7	2.69891843776795	3.80038121003873	4.98749878775512	2.07420242580297	7	3.42743294926416	1.97993971316579	1.15458647156371	5.68794717110901	2.88222158556675	1.30820445567524	7	3.99067522890171	1.21756894220859	1.91837867885876	2.10015302459871	1.26182277526315	1	4.00844932042744	-0.790424254881627	6.88107780321772	1.60766378848071	4.46954816354865	2.98780945405464	2.25899582958225	-0.340720020998297	2.04414520143346	1.52405012079934	5.48515315548248	-1.38485750448476	-1.32205246826761	0.443407702516511	3.32723028932264	4.25042810631492	2.19695124011555	8.14962579302282	6.24698761603368	-1.4478142020999	10.1733043792291	1.24958787515644	10.2108102382936	71	0	2
90	1.68082604270516	1	5.07721647864388	6.18554509285475	2.14857180597939	7	1.23466603809141	2.6071146207572	4.04513255883529	1.84431304872632	2.67907893914449	4.50637476776355	2.25474768333395	1.99499521091375	7	4.91907313819744	1.68577775836349	3.19530465476142	2.29586880690415	2.14819833252994	1.5591508133132	4.89649313248051	1.77318203127339	2.01597401844256	4.43828961163584	8.07456558018001	0.332950623195005	-0.966931308279998	2.8639049331658	12.9231077058542	3.7398103941127	6.43381509795789	5.36207554386881	11.1231165461033	2.7521006051767	-5.95258305644781	3.88611566052325	4.37134936411068	12.9402483796337	1.48323098234488	7.30048724661904	10.0295242930062	0.666624326210439	5.31876047144822	9.37008789172806	-5.84291276435397	74.75	0	2
91	5.95927262764108	1.55489636603566	3.51680403397535	7	7	5.73229173597232	3.35923896058518	2.58070221755122	6.25522563672911	5.85450694272082	5.40067821593055	1	7	4.24516682865728	2.50598517381454	1.89110849254363	1.84208307464709	1	1	3.19386978146696	5.09349195771417	1.4040957733277	1.87813421943219	7.99858558033074	3.36476524620403	11.1784831406183	4.30497534074184	2.46752000461951	9.29571092341055	7.59797288331183	4.51822324642965	7.47718046030103	8.97265224955771	7.50067139337071	9.38069484301135	-4.0729218161989	7.15154890826267	5.6405565630738	6.34816169817485	4.45694421265195	-1.57209091708295	7.8532523655279	9.05803822466457	7.78580769432768	8.42926754051544	0.809994610676326	94.5	0	2
92	5.31819185664328	2.11407339690426	5.84169051724908	6.51975568214334	5.37258219724857	4.3757517226019	6.08389216581915	2.56373665400227	5.08316498944732	6.27031595514702	2.64595550129701	5.03493263934183	1.6639559283163	5.38749666541436	6.73679869167583	4.65959277346019	3.18277064207301	4.03262028729677	7	2.08510242013039	2.32730030379163	1.79982385595311	3.39934014793782	6.57015332005656	2.17445604943466	14.0914107181781	4.60903728216492	4.84199607229298	1.73513548387117	-1.07094207148764	5.5338671684818	5.79429127116705	6.24511129918463	8.27821156395647	2.44437466743371	-8.8961036792674	-0.563678912121484	4.18576660364823	12.0818225494992	-1.25540586978763	5.91276556756265	2.9121428626023	6.68156998213974	-1.62984169994884	2.56567931430443	-4.5468956562665	61.25	0	2
93	4.39622170549336	1.65648179187823	3.56546058187938	5.45592693897076	6.76518555929972	3.66507658441993	2.91882901787203	2.55518446122377	4.30000624385496	2.78100004626373	4.97565183730275	7	1.90342579405012	5.47970901229529	5.0379798394115	2.11887574404702	3.06480025932647	7	1.42502508633681	2.60904684013834	1	2.35278118094766	2.5632022503144	6.72880620491364	0.855125387816914	9.16926801582922	3.64982146334501	2.19237621517427	2.1963130350958	2.6428242591967	6.46855262161395	-2.38437558895807	-2.94921104764779	7.10973114867005	8.32432505188371	6.15008561030926	1.61278201662805	8.5799280558409	5.33943631075348	3.17103636998015	5.40116443145614	6.37048307507879	5.42610367713198	-4.79173179225599	7.84329434650797	6.42390852417635	69	0	2
94	4.62321300523101	4.71095357068155	5.48278118417449	3.20667901491657	1.63878064000191	5.12092771742476	2.43103060482783	6.29290044151581	7	1.69390983280783	5.77016578750914	6.0394181786626	1	6.41859105885961	6.09848902798528	4.58828396774823	3.09502173932942	5.79527830648627	6.04031876908547	3.90322297907012	3.61076782643883	1	6.09126000906108	3.64684532706123	11.1388462923192	10.2097943386478	8.72272285653155	-1.15455337363222	3.41182310964349	0.978759990254949	6.06652657241746	6.57089142913541	-2.55095124524769	4.76260907364403	8.13297882370481	0.373733592371193	4.64346376700847	6.39835194863622	6.93954213454623	2.27017475687426	-0.11381262458113	2.8025747321565	2.04140923058415	8.28616890249005	4.961828021214	10.5656167167334	75.75	0	2
95	1	1.56430995481707	5.10014476939314	6.28748544808703	2.54588683531159	4.08141902833014	1	1.86230796303786	6.61606638502865	2.03739018806324	2.23779935388847	4.80318471718514	2.89580056569006	2.89233934614233	6.41637944679494	6.74514724750995	1	2.13555645518067	1	1.94353078623637	1.41451919970619	4.87996966615308	2.24290843693514	0.757245522112261	3.69300571143796	9.56884848491785	0.631216482523679	-1.45129765083112	3.26740683424469	12.6909708544905	-0.929600805177466	2.24732099334699	5.33770663984209	2.79331201269098	2.66890352693598	1.27298849129599	6.57829875328713	4.74764941697127	12.5474237298768	1.6334749670322	6.64504116040449	8.92417477199041	0.126330469237304	5.26080411211487	8.90908397711857	-5.04622744317534	76.5	0	2
96	4.99409229662086	2.17301038404093	6.65938804244049	7	6.26267902786112	3.58063206374754	5.7780067756154	2.69426339382722	4.91284735748125	1.23745842165315	4.17323087548752	5.18971637941163	7	6.57403111338714	7	4.72438969507887	2.97475376745661	2.69150416943129	5.78960681866908	1.82263992981834	1.97501502522855	6.28727097192058	3.20972420629619	6.00287024688466	4.10240040210504	13.0442108857585	4.5671921963073	4.89499504241774	0.0890475983458128	-0.200262246984282	6.22764127021967	5.48329272551419	-0.723707575008433	8.33736089944645	7.34143824913717	-7.90590133665684	1.40459364131812	4.51481055962006	0.336817414046348	-3.03196685341686	5.38789554393355	1.95896744534243	9.41616753712273	-5.46137945603737	11.5721635080072	4.74193801201208	62.25	0	2
97	7	1.90811730528998	4.61833337890132	4.72084330184346	5.49973495360783	1.42609035114807	5.28501589345993	1	6.84269934547208	3.7737742276663	2.14634543075831	6.95291651500684	1.19320847084287	2.06861660194999	7	1.41246226004396	5.60977038056793	6.71319869998948	2.05771403583971	6.07761456779968	2.18071104023502	2.07728597620583	4.37739925601233	5.29482314695115	-2.01453524194136	6.01442324406451	1.08949438603299	2.95672120702679	-2.03088601469131	2.38680678609316	1.73686315953108	-4.17898124231123	-1.46307538915743	3.80582253386653	4.37782484951968	8.92560892490456	4.95995865963985	6.00131411787825	2.13425862965333	5.70485396007393	6.78782493812545	1.88623319555629	12.7519877080103	4.43094473815289	3.37140389259681	7.43035113988357	61	0	2
98	6.92468772370631	4.90853024332081	4.90891631767231	5.69371120041186	6.4306576983513	1.17696095096066	4.97274701323886	1.37542507604203	1.52902321487547	5.60401380642027	2.94407457995845	5.56025435886044	2.23628450182706	7	2.69800560403497	5.52443999136023	2.24094389974857	1	1	1	1.65891151273286	3.93899985371421	6.25150076927818	2.75791156001116	8.51416141633545	7.08713051561346	-2.30114805676918	7.47227458401084	1.26215584012312	3.42935793772948	-4.55338143517953	6.84674735200636	3.85780036797991	-1.61204651456939	11.0243385820191	3.16150062340159	8.03113007527694	2.21195000503763	2.1523248257662	4.46754989568904	-2.19229189211675	7.0625661879807	-1.43023671511051	-5.84877665761728	2.58565328031624	2.19595927030069	79.75	0	2
99	4.51144048106028	3.64549319640777	6.95274461516696	1.16008437411844	1.49522736122264	6.21654115608427	2.53858015093683	6.92140412891081	3.25710630909716	6.56111336190105	3.39738651057933	1.15223641360744	3.69687251941972	6.70806096964751	1.16419161104352	6.11766866522537	2.96735688294069	7	1.25449129376617	5.22574288343054	4.53082009530635	1.52055949945788	5.61876485001526	4.41779973648648	9.10780359854086	7.42256727127637	1.40691186757167	0.465618722447453	1.43570625931651	5.12676750085764	6.28778580195442	2.25640652599144	4.44421677764991	9.70498430223263	2.22587187173283	5.92474455984093	7.85247123986496	4.02902203171405	6.03843639546336	9.25170839411875	-1.06379179058339	5.03893244698884	7.90327158812708	-6.19083767284431	4.55761258361734	8.213138558128	103	1	2
100	3.72439440438626	4.39557438032758	6.16370453864791	2.01875381217917	4.59496439076484	5.72390117570483	3.34405253465852	2.89497736715227	4.94802197950085	7	3.27944616559461	4.93080056111449	1.29128563149169	2.24884460217929	1.47724969271066	1	1.00295533153331	6.03176822709167	1.55563733412185	3.07933628145941	2.87505352988747	6.39032379778068	1.94320828375075	6.86511389435722	2.95283682567428	6.99586089427953	2.7098899065827	-1.53688269012185	1.39565270546614	1.60593387405833	2.01177197423242	6.69741097294043	5.03724981454428	5.27608724724335	-1.681181833446	-1.33912904090418	3.33539156431857	6.42251570983078	9.84030788622184	0.801682885298363	4.20757639919745	4.92597303392567	0.801170578184081	1.38375071683433	2.88779122143581	-7.48835287930869	89.75	1	2
101	1	4.46697423979094	4.07620263163093	3.07084570295986	2.37491905297101	5.24458054749799	2.9665541984776	3.33385401457562	1	5.08113780625618	6.01754702294722	1.48342752761447	3.21185185942554	6.00193669520055	3.10187742034039	2.70626899134713	3.07918529573284	2.08066609606533	1.50272104451885	6.03335164908717	2.69208302833542	1.39066912969526	1	-0.761267289924281	10.1685273830672	0.384609862442185	2.26628732986666	0.881863102496797	0.703434964686053	4.29676319386811	8.99960380329262	-3.22967169349027	7.16885810012476	2.1774315888124	9.52101255548888	-3.01545870827538	-5.49775921263965	9.45275861511232	5.24554880084353	3.61905925746777	1.74100110772193	3.35076661390254	7.58200663932112	8.43597331017557	2.18868842059704	2.30936862388299	104.5	1	2
102	5.04388355865506	6.4590251469944	5.3239459126782	1.60958911624051	2.84191045895945	3.41368152756691	5.77388552403736	1.21091684683135	4.6888466165048	4.55281515304885	3.18115444372336	4.76669672615345	5.87118214269161	1	4.69817522975886	6.0650552644794	3.50315369385006	6.50149860204716	1	2.113639393793	4.20692696967894	5.42468238417404	1.47062385754328	0.481479528678742	10.1993686104832	1.2805965870457	-3.32413577548962	-1.87179002011203	5.21972651484579	5.85338722375844	4.70678308010422	3.02443472894416	-3.39848696932221	9.9368029910857	8.72000113667358	5.81968148112979	2.12870426968906	1.43869269268628	5.04557012557234	3.55671772982858	1.07841646234133	6.26095972868297	4.13024753354938	2.60826732586956	11.205320600252	6.2039412164019	85.25	1	2
103	1	2.29843072649651	4.27225228023259	2.99354467367706	4.50685832347128	3.60309478978208	1	2.81603123224248	3.42548043864715	7	5.1661562378315	4.6816947415626	1	4.19613753640911	5.1814895706268	2.1090821382788	5.45730930592071	3.31643282358526	1.34461492514675	3.39285869035673	1.31002552911231	1	3.92560835423549	-3.00608341367237	6.04458504647034	4.27589177289087	-2.8766782707684	8.06250752846175	2.0900744775042	8.29689423177147	4.44695279187679	-1.14335006752595	5.79270599700764	11.7625455739056	5.71634509372013	-1.58515888270142	5.5571560791793	3.67239676161527	2.11774390765115	-0.821529368659015	1.2432576022489	3.64758151154481	4.65481582334565	7.15637636426339	7.24580159109182	7.23459709926356	106	1	2
104	4.5153133046662	5.30058673571027	6.98955972586267	1.89240682353476	4.791828831047	5.70910857436312	2.35585201037996	1.60544492484081	1.83906262179866	2.12501732927762	5.77264334684557	2.2881494362386	6.37129964310127	4.79786510117328	2.34612935237667	2.98728182810295	3.72073443451096	3.99358499157326	1.61133306081361	1.18640409366388	4.33270477295502	4.05274363105609	2.13315403928955	7.81176634651846	1.48197392209769	3.65870384703901	1.09033016775298	-1.21130855128081	-0.396129226751249	4.60003845587013	6.5217906804594	2.04612451634505	6.32521317840262	6.51376294275677	3.70112770943776	8.52186106002139	5.1989409172681	4.00563203788876	6.00408004179716	0.991168834929281	0.581548570024522	2.36780296902037	-2.27463996137218	-2.21658748461573	1.79945313534558	0.934118232871059	100.75	1	2
105	3.27480887271295	4.92052842219444	7	1	3.54967154344375	1.44543733759748	4.58625884646911	1.99661042676259	3.46861836589762	3.95143717662016	3.3848012377953	6.4190594082818	2.40505898793605	2.30411705913576	6.09646031193394	2.71184684725315	2.77459295651988	7	1.13204390593719	5.69232515270858	1	1	2.68193615730706	4.4101250093759	2.52863151961473	9.55047050775696	1.81547729225644	-2.17470560547657	7.05448886607554	3.29103694035715	6.23215836283571	2.81140981319384	5.01653446324661	2.2288429873276	8.03385678771696	6.95307244364401	2.16166666633316	6.68146514179707	3.01098498596561	5.09023340853454	3.45658477746244	1.89896938304625	5.38484448108074	4.59878171931688	7.34154558003356	1.04151950112222	97.5	1	2
106	1.24214115005082	5.72860135131644	3.52635274814591	3.14721454013949	2.69460535189181	1.8088386310599	1.25603947998438	4.44855387429204	2.7178183065886	2.16148662868606	4.98959140406278	7	1	3.34621640328065	6.06256699875317	3.88041923293034	5.13180089222323	4.59668373453661	3.60799891818584	4.08059079517728	5.38061694070033	1.8083147312746	3.1857357246129	-1.24407637433816	8.32085435523214	-0.219836271024769	0.203908895385753	1.32278559713443	-0.539689824328581	2.91473575869889	1.44564000175973	-0.643779610804823	5.75563703519812	3.89561250083465	4.18015385819019	0.861089703919091	4.02791637533021	8.5866003393385	8.65355431997553	-1.04742818249171	-1.37809550252826	11.3114072065467	8.10155341706367	0.26913814311072	4.3687472321278	5.31233803019505	105.25	1	2
107	3.57134697134405	3.78384364577412	6.83522575441588	2.04248404646221	4.7822150111197	1.69504214416688	5.86165923802613	2.66099804906307	4.49172322636643	7	3.38976266990889	2.99595065287795	2.48329064429233	5.32232770985923	2.03889751588063	5.60118778280618	2.18276347398993	4.62670572866271	1.99691779768287	6.15335556430989	6.99617402342726	2.96436081475628	1	8.12620512320244	1.10996481434662	3.92989114107301	1.24934292634042	-2.65714330181817	1.89834778344978	4.10413998687477	-0.9906379605899	2.95948095112036	9.34437333160012	3.44006407936267	6.68690961135924	2.95244797070886	1.20931942079353	0.220867077615018	2.76686718984389	3.92528048618119	4.77737514311942	6.6422954282891	-1.19228875311621	-4.7218601786288	5.30437804241283	0.516243198815151	106	1	2
108	4.37964400671032	7	4.36858082183561	3.03811720442304	3.24286650777819	7	5.74886393390736	1.81263483373581	5.15121081037277	3.45466477507147	2.42909763431949	4.74536688569955	4.78910514455272	6.22376076733415	6.35923816004158	5.0371790254875	1.72432087889044	4.85300741786799	4.99626296205228	2.99369776071186	1.68345734005633	1	1	2.26631676952557	9.04430622722424	4.33679205398195	-4.99927939935589	-1.76856524099896	3.09483306796454	-0.688142316952168	-0.244513392475867	7.62283464363947	7.17598625756504	4.08290971780967	7.21039864960977	3.88093161241007	0.572719009875089	7.86918731174521	7.18027353304309	4.55756924846872	0.450883778066431	5.08905937179785	7.61453127001622	-3.0413884614661	2.77016165384311	0.598882328293741	95.75	1	2
109	3.43428396174942	1.04757243996647	4.76231155605281	4.62012309802699	4.58771345248452	4.47631575169192	4.1900576117748	4.10775211954771	1.02009305808625	5.65464280969216	5.83796850974244	6.95333904081299	4.78962057725857	1	1.86513260305964	6.31208924703713	2.60447854747621	6.64461050034371	4.41048241994706	6.2383584994999	1.09141921487717	3.76780890311675	1.32391608499773	-1.53930452292296	3.15484392793225	-2.82086357075407	-0.953986273019813	10.1508673177872	3.4086015627763	4.70980672164028	5.25604089705859	6.82749104957375	7.16610793780756	-2.58275855274574	1.46429167527033	-5.10636559372029	5.98683177546718	1.37888987334851	0.637856749806698	5.75229847433536	4.35482963954924	1.90280131031784	-5.23369172381069	3.48499809789442	1.0381848050675	0.332881735842855	99.5	1	2
110	3.9717109211426	6.85608230869377	5.10688115791549	1.56341825225057	1	4.64683032394102	3.78409035112888	1.62000236366604	7	6.30054018758689	7	4.46864414654253	1	5.3745469124834	2.62867343352955	3.90925164513306	4.58808582122697	4.83286911208119	4.50410953670317	1	1.98136704719376	4.40006109275459	1.09587078412052	0.578804026305823	11.3395881086056	4.43057838266314	-5.95287041635587	-1.88069756383623	10.4036267572961	1.7757696988783	4.30390286613471	1.14001880337427	0.799439790613492	3.16298513399265	-1.18619871227791	2.70024879880939	3.29640910362581	6.30149337467613	11.8904572549506	2.24357399911865	1.86052972710133	4.00122273196336	3.92381647541539	5.89111793671826	9.68236318273262	1.29876926458399	102.25	1	2
111	1.71912357236646	4.80190425538117	4.43644354606009	2.75127506550724	1.37792623310265	3.02891899297781	2.60541165354011	5.74722178436573	6.02125444680888	2.04198335148419	2.5558651691107	2.98420776141071	6.58068324032381	3.4241390343762	5.52305617355533	7	2.63243593168727	1.35272134895407	5.07797806360781	3.82508322391559	1.50174392351641	4.43739542422167	2.58290714793424	2.03309837811235	10.4816897791883	5.75125021863632	1.34912294029993	-2.19718597983856	6.40384876878635	5.2225223566727	5.31064647383054	-1.10428225541955	5.40441348614474	4.68703608931977	9.33846448570289	-4.02225673635196	1.83349170849272	0.359258173854682	2.71112933016221	5.37738860192694	-1.19986179096003	6.81986963968806	9.29246594776601	-5.32988783298304	5.59816000002742	5.65192312518263	97	1	2
112	4.21284922060322	4.57636607011948	6.60699259056406	1.66742978709702	4.61733742880594	3.18338584945515	3.41009164099886	1.8914850953589	4.23635429467768	5.27418019654089	7	1	1.69159906554771	4.31396427006738	1	1.72119195943107	1	5.66709835549325	2.97735116366084	3.43707021719597	1.78783678853152	2.81876277217882	1	9.35610075732469	2.21426660260682	4.63208512982835	0.926182053419088	-2.92577370325733	2.25498061006152	2.91037983061518	-0.575702411737427	3.05737501046598	-0.306674791169079	3.80991475141173	7.6739922752191	-0.881820190714998	1.44897832643045	0.695921474767409	2.16888582091243	3.84882655772922	4.93621475355876	5.97616349997817	-4.0632561871183	-5.65984532190265	5.59865323514162	5.67038787829175	88.75	1	2
113	1.79385650052303	2.40733667718293	4.77706993002991	1.64119152698564	2.49711744052843	4.51915655282846	4.53533214942297	4.59166092382404	6.78856750762842	4.14325344099557	5.76319251123367	3.25428196328173	1.03120767436365	2.14274402995135	2.05319568094557	3.52217893730763	3.89696272460334	4.0042600563957	3.96700715274194	1.08905682919095	1	4.10199411722549	1	5.09860864119814	9.40435075595547	2.33325370365155	3.60210356648963	-0.974617573670131	6.37312984948757	6.46590700351248	-0.445793496711462	-1.83476297071802	2.78372448773607	6.31477759700492	6.59158032364836	3.66214215349429	4.69120599055738	6.9485987217486	0.953679441107974	8.66065418811973	3.42844387203281	7.84936445429661	10.1400694572267	7.1036561981344	4.55648822174991	6.90135493822907	94.5	1	2
114	4.11315914683773	5.70933121173898	4.94074253546604	1.9830923517572	3.11573683335949	4.76345474156174	3.66680473892236	1.19456686028329	6.59904870851137	2.69800722024696	3.47431940680059	2.38882495865083	6.02802759971374	2.23337634047145	2.88012025178151	2.37089076270398	2.08711167142756	4.1863652426263	1.86649628236184	3.89077332703898	5.78463425564923	2.2847699567162	1.92172032482333	0.957136130465846	11.4512370067637	5.3895865094605	-3.08977686559247	0.0709401643509341	10.3747696800557	-0.59726360063234	5.07027936567723	-1.91869965013523	9.92542039889631	-2.19298561998964	8.48932484309629	3.19267390280026	6.36323069958616	6.56110254075825	2.62724172555313	1.95218617272648	-2.8469992767923	4.93185554906017	3.93042193195558	8.37425130900869	8.38678816287807	6.9038748381258	95.25	1	2
115	4.25821018014755	3.40970184870308	3.95230381455402	1.69567116444852	1.6687143631696	7	3.90439129804871	1.20111618358393	4.76374226586913	6.02400302003358	6.46624294495464	6.4298529211841	5.69621461599994	5.11645719503892	7	4.17961728743632	1.63989838907803	2.06578507672165	1.95192401897808	5.91908154394672	2.76307124656936	1.20011315623995	1.4389443307859	5.38230531400612	6.93061699767823	4.7092425432245	0.958243680387005	2.53519927879523	2.02480501632291	3.5725667512093	7.55604534131263	7.79533053517993	3.77564418587783	-1.81722691418719	7.77490639487195	-0.0882615550315871	-1.22476925689207	4.94850091584156	6.63227945469644	0.249548147617877	1.92598284055129	7.33616681257743	2.89619592371566	9.8157264344367	7.75070468493482	5.68982605965357	106	1	2
116	1.59882615320875	2.48445332792216	6.89323119906593	4.52592831842637	5.2370502032406	5.70648154337422	6.54431784470815	2.27360371311676	2.17321014363912	4.1548881369545	4.47503001185487	2.22809043320696	5.99293411863028	2.88453348217054	6.92158753200528	4.41036690630389	4.73280523324734	2.17589355509957	6.08065984164568	4.18997381210769	1.0401286172149	6.73984192613002	3.93610619089128	-0.863605772735922	3.75216634683764	1.1039614674876	-3.60710724176091	8.17161199480613	1.06526394073228	4.4058020563864	-1.08248095785334	7.2803730273035	10.7115956587364	11.6186104233652	4.55673457234643	3.87378385919873	4.90326598989825	5.72050772712991	4.14433441821127	5.12441149588511	-1.69026499772574	6.01481144516495	7.39291123606293	5.90892115196305	3.97743574728018	4.88177601383792	96.75	1	2
117	4.46722116169115	3.1805016371752	5.90527332728386	3.53271578173202	1	3.38490742208096	1.97184076099314	2.65191227335843	2.19628978612521	4.39631870933164	2.91856446374311	2.49151262653292	3.58522910219142	1.5136036564441	5.2775418443724	3.08595959304855	6.55280770835882	5.64687407027098	5.76869003124784	3.66161663675012	3.6143043271657	6.66415748522055	3.10974606377993	3.53979617426445	3.34674086008616	5.22747140381717	4.70215064253109	0.120471730795615	4.96195030721086	1.32473088214696	3.56922805440311	1.02289430395987	1.97387234839211	6.2908836013369	1.72320952494908	-2.05936637604642	1.74090844940573	2.98902415321551	6.08813116675334	2.38831034018223	4.1062161535243	9.8411044791176	8.48407660157665	-2.99298841750935	6.12424014097744	5.23630382174228	60.5	1	2
118	4.80881975818424	5.82105865617381	5.68330243204229	1.09152802059679	3.25892431091469	2.08687911947922	1.02059013710022	1	4.88424449631586	6.74171050432422	3.92267839481574	1.53398896169044	1	1.2390035168106	7	1.24333582773447	1.46772909970182	3.55637389880378	7	3.51938415101095	1	2.27313244419101	5.72271254661501	1.3841971084565	7.30509220720809	4.05304097729513	-3.01140749904579	-1.45671075211534	3.87585003805967	-0.340421632378428	6.94337751474681	7.32602579542249	8.96324389564961	-3.14612053830729	10.0828150818545	-1.35091549297271	5.1373480115733	2.28408602724849	4.52552699345402	1.80468573927547	5.721280825239	6.25222578217022	9.8583796190877	4.99347008739382	6.94241095960946	7.71957648446274	75.25	1	2
119	3.85820253429156	2.86963348336578	7	1.79181527681147	1.76355441599425	6.56611181126652	3.17693918249973	5.6975697871549	5.23892435624183	5.825599013033	5.15287544986958	5.88419430169209	1.21971596924532	3.20391766032873	7	4.63661586393206	6.40073585435035	2.45647085652582	1.96837385564599	6.4804682196277	1	1.66972359407867	4.15012778279807	5.42483461500485	8.85710335901616	4.79291720499075	1.00401038158491	1.39031299540341	0.184576599823237	4.7029731289022	4.71382464893579	-0.244425089287682	3.36153057402027	5.44209679222032	5.40745411321418	6.01056882511315	2.58738051805265	6.04225548824995	-0.714287278654793	3.37912969729432	3.07593397320493	8.6785989913479	3.04662861015293	-4.18332633846646	8.34805975074544	0.055392046582122	106	1	2
120	2.56435586978509	2.09875373147472	6.27509372764444	5.97116158892782	6.3705578033652	1.88318098186595	4.07095545295098	2.55017173122334	1	2.04793344749477	6.69313326141668	2.49352435268218	7	3.83968174212424	5.28773144060099	3.57490804807297	1.59183631805726	6.05066061061993	1.4459023305222	2.61468800268441	5.83845478638746	3.99095495953467	5.36232130696669	-1.70155270351097	3.06228377149439	-0.187496167761261	-3.49420990687474	7.83447681278102	2.32829106923309	2.65725051740537	3.65499195928795	2.60958906846863	8.29626516073139	1.27738491912283	0.414194245943141	4.64385531947642	2.13021928878725	0.398731063854429	3.57061526594905	2.60638733924811	3.34582936807937	2.3084438878967	1.17957564364734	5.51369343448787	2.18184576236206	7.78762998129502	86.75	1	2
121	3.70825972885013	3.81582494116364	5.30532008336639	1	1.63591069563961	7	3.92403875074498	2.84998551921759	3.30461832069939	4.15619103755919	6.08767727670794	5.31523062163372	1.9127423781608	2.738699951757	1.94213024932881	5.03253494608705	6.46307629364818	1.23641518295746	3.44000259420029	2.10566624049602	7	4.94411898868833	5.2076510170307	4.43768017458642	10.0243871432024	6.46761004888532	0.907169175090171	0.122408399890853	1.90910603578494	3.05792792605598	-4.21523073706549	7.68949048703839	4.57329437837816	4.51000883418982	7.32399855528211	1.51971783862108	4.25078763047001	3.90132868431256	8.04918237633205	5.13107042080819	7.33406806362141	5.94765285168103	6.81045277484736	-4.48069043752121	7.04816104575935	8.69410955634033	88.5	1	2
122	2.48543733112711	5.22243005712007	3.96971999408917	1	1.5345272812917	1.94662893792339	2.30800768465861	3.32215634066154	1.97570040370325	4.94874757774125	1.66288350844398	7	2.15377793143252	3.05558475795153	6.65877955343716	2.29019905768891	4.911041878241	5.44570946297393	3.3905269528194	6.66732360154595	1.29985596986558	2.01429916688738	5.44829226300272	0.689509498660161	11.327564491526	3.27181799597452	-5.96472981804845	-2.17692240963034	0.963937790201689	2.4086160560419	0.193148965154152	2.63726953106907	-1.52153063939931	2.80250339648874	5.54980371314211	9.21421759790726	3.71041677666405	5.95230662676018	2.54001350446826	-0.0858917604746847	-0.941244529209823	1.48764167318109	0.274461665653303	0.877232661395239	3.16727175188644	6.88933515620494	72.25	1	2
123	3.74129396602446	6.70034875438782	3.8958767433408	2.96132213822399	3.81011126778306	3.79728266140397	2.33762622013675	7	4.01960568185925	3.23306608299199	5.33006490334298	3.37486781854249	4.09140734199906	3.57415206369822	5.33200218136855	4.72996881081135	6.61897717246799	4.93516556260294	3.00948558843951	2.62552537916715	1.71137046829528	4.80337669032633	5.77230587346287	2.13867485625373	9.78765891547968	4.00561020428056	-5.967989558045	-1.93040619392046	-1.5669208056027	7.154138035841	7.79257436092108	-2.37666330083663	5.53083427559471	10.9138588489301	8.58314659330885	-4.40864143987369	7.21594657550208	3.9298966919872	5.54795644310527	2.20958466560721	0.307565576424977	0.27391907843337	3.02387955611638	4.32396082472777	9.78048377359982	0.939034516975705	83	1	2
124	5.03975406897404	5.44196478626113	6.1117285990583	2.37402308513586	2.41084622982568	2.86449195113402	4.61251756784624	6.35518456966805	4.93565016402382	2.72041063565848	6.45848210357662	1.61282957865692	2.28435915605931	2.01557552577393	2.07316622244911	7	1.32928491986532	6.47183710967004	6.86616063666291	7	2.56234220624784	2.26913311212606	7	3.71812671508327	1.61599851676536	4.14705222389054	5.8354173345737	-3.8907981446431	-1.57176919185759	2.09436701318962	-2.17831244490982	1.23630723689161	10.9647699720565	8.4417093407665	7.37788900903691	4.87562560469874	0.221500018301615	10.7221747506607	2.69345271846217	5.65708888212409	-1.21190489669188	7.3514355436608	7.01946503226712	-4.41398480183818	7.69250241815737	2.76235366536659	72.75	1	2
125	5.9565815673569	1	5.2380697765634	2.74530121865984	5.90742767897741	5.37094450827338	5.75980882123904	2.16699129406195	2.91719232182713	1	3.2717678409257	2.45937601173325	5.32679983558496	5.66405418987038	3.70742152836166	4.64727233989368	3.58620884324075	6.29060611549901	3.76872382795274	1.46944037557772	1.40802670259262	6.90666190191304	3.049995786192	8.54197585877579	3.40975906800006	7.09024892159975	5.9831564907523	2.30660746637592	1.41248565166784	1.47404547378488	0.806726588130903	1.06166127238639	3.54198307017676	4.32288993323938	4.93584973209863	8.57222737024247	-0.194989849445364	6.51723335399176	7.61022024811653	1.6885640210608	2.48876145509162	1.82664270457207	6.9656326938535	6.78436038150882	3.72001704236119	-0.153596525835496	79.5	1	2
126	2.62695400086905	5.61487652779756	5.4395678829121	2.16772194938467	1.87565667728769	3.57680417905549	4.03398693024441	2.19055208301423	3.86251893689809	7	6.963076933974	6.4866239296136	1	1.04055562460582	1	5.00850829742521	1.84222603570498	4.39293501896406	2.04333483494201	1.9296163135077	3.13760351785936	3.88926901251321	7	-0.267266382252001	8.27756446624767	0.463917449292908	4.11710715033759	1.15023322714495	4.52129483441887	1.57695469763231	2.91574594286314	2.21120829507152	2.22892944938342	10.5878677248879	4.29474974363923	0.658153124880869	-1.31699674715345	8.42260073251066	2.55252441206406	1.72559970741281	1.95614582421203	7.15435404303884	3.537348805513	6.59843699241246	8.41712264348863	3.2426368702639	90.25	1	2
127	3.31816388591926	1.70850762288449	5.53699293443798	1.18684070158065	3.05916087241579	3.51219171556367	2.09659812438869	5.90186874216924	5.00922895602393	4.77328026134526	5.21235096074617	5.01324690441475	1.39905303572336	2.38542820661088	3.51610850610405	3.50605407788314	2.3182383352258	3.53556513115522	1.5781705948201	5.79661362487882	1.00962812036421	4.36324774592916	6.05102303573093	-4.0935802265809	5.62868358441568	2.52555880112909	-2.30496258191431	7.10248322711931	-0.983351050645969	1.84270148965493	5.23292586913975	-2.38338818806585	5.90562208956869	2.10625812965346	4.8514148896922	-2.54873855616758	0.498416564623881	6.10416853624679	10.9028108982831	3.98448148095325	1.32536954203186	4.33864252717789	8.5200312820697	5.89879282859479	9.47448223099044	11.1143283366508	99	1	2
128	6.32654458129364	3.70070579471084	7	1.93566944891922	1.58491446336559	2.94506337649736	4.60000209869035	6.74519550861128	6.03428074606873	3.97228361975988	3.42697738853287	3.16816424706739	3.26641639384682	5.66426037013016	6.51259479553972	2.88459243254096	2.23922485016485	7	5.7606012474235	2.22706179570941	1.21612276279744	1.33641603298462	1	5.11660871057029	7.9597573721229	7.48386028625825	1.50598157317252	0.103939275340779	-0.371826748673731	2.56926827537673	3.24605269488751	0.93486605495356	7.3896146200889	8.96194702495273	6.05069768609303	-1.09608499084911	4.57583262230921	-0.869846913062649	-1.7791064690602	4.92543378451714	-0.636574269356931	1.58487679752809	7.82819621288547	4.92975042235044	4.69518244232515	5.28279588747821	79.75	1	2
129	4.91205079939003	4.5247451993092	3.7254918317366	3.00014636651704	1	5.93899652926845	4.87918000763045	5.57888557726347	3.20864726226687	6.56770061099632	5.79380720772129	1	1.40508912291525	3.13574666260153	7	3.69812104882507	1.26123255012184	5.56946939961712	2.67113150715553	2.59193121627246	1.25407692919455	1.11129460996322	4.67932095864456	3.25985898284811	3.16910197630596	5.057503420418	4.82012451521637	-0.686136581582523	5.88133406491439	3.08547577817466	-1.03425849484566	-0.293817989398832	5.00126643875628	11.7266927876163	3.27340669782288	4.96977317887017	0.699624930549224	5.22731861612271	4.31288042308504	3.27825789183466	3.87656474017815	0.315905846713941	7.57161557564469	5.47110308842859	3.24580196826463	-4.93338066741093	97.5	1	2
130	5.57937680030276	4.00736256398075	5.38058629430536	2.82299222205236	7	4.63510004976757	2.7642602322332	4.47489844214503	4.12214178598004	2.61225485936538	4.4432151874131	5.04916206871531	7	2.73836695745385	5.95420620491763	5.54066572244017	3.0231537785815	6.99284884934174	1	6.89674106825863	3.43369764277324	1.15566971164449	1.6418270315785	9.64187733997656	0.151515659379034	7.2826663274348	4.99625322480345	-1.35496734443438	0.23272047606838	0.991328810435037	3.76711571408803	-1.56705160278591	6.12480090010428	-2.14204375736556	7.89925497560003	-0.646548769614665	4.31619229727334	5.68641124869116	5.67814680311251	4.71733502244429	2.62922928597601	4.81976861928384	2.4475281394593	-5.12627168256306	2.45033541944696	5.6749795049632	105.25	1	2
131	1.00228489163972	3.09244181678195	5.47806733773163	1.18159728575566	4.11799176391836	1.82852058296094	3.56724660766462	1	5.49969875321258	5.014720135572	7	4.17314774879431	1.4267428884814	3.04709545782514	3.56236196045839	3.90070584033504	1	1.64717912041768	3.18485756966706	1.54977395674358	2.2841896675335	1	3.83674540646558	-2.42072124666495	4.16549626944937	2.76490803147638	-3.31836127257189	7.73660558936047	6.89403025058437	4.38569962410881	-0.785028074299073	3.17876810788031	2.93905567842842	5.04314084807579	5.18169975293068	-6.32258731741758	-1.31187512331334	2.26314605492923	12.009393261952	0.481699689148924	3.3741158701162	1.06090747905907	7.11807368463703	3.00153489951454	3.9798099141601	-3.74395374418153	94	1	2
132	6.60336214269476	1.89359257146582	5.19737131502871	2.13148324504049	1	2.65851292001186	3.52499671814265	1	6.18466098573621	5.74439223206193	1	1.238826872281	1.82829978017709	1.8444634385313	7	6.90776232583837	3.98232218921796	5.8710667611708	2.34154591916901	7	1.38268362944216	4.58837405505006	3.36931153828682	6.8185387599913	10.6648764701077	5.52347123539991	-0.750441598667371	1.14998871311205	0.627995233303634	4.44404276725856	4.6705263230425	0.0883507707474017	2.17338003229768	10.8305458256947	6.51242018282269	-3.34536876944566	6.76220712292085	5.43618481700432	1.27173726822842	0.055873559709791	0.748993175079718	9.09180653066025	7.19017064574219	6.13546171401941	4.56103005817046	5.21747140887089	75.75	1	2
133	1.50563392431616	3.77660990750578	4.87108013316571	3.53979706027347	1	3.66460907668158	3.35953469556867	3.04448123123827	2.65534852792193	5.52471701253372	4.32702873461918	2.23816195382968	7	3.07335773465614	3.32212731002127	5.03222771141924	1.44819940310181	5.76417945076524	4.96083559582584	6.61456873952292	4.86403104681058	1	5.15277335933087	-0.864331124106428	7.70591989272516	3.40198699012551	0.689446140272409	-0.936561723091215	2.55498832345421	-0.190311520774242	4.53128802114823	-1.56241636253432	-1.219541975394	1.84517257661092	4.88814951343779	-5.67545273093826	7.62027039494998	6.50039143680147	0.128710207311891	3.46057136984563	2.86560802077765	10.3168673520066	1.47011795440094	9.9039871538486	4.38829919752154	-0.41945151603152	92.5	1	2
134	6.26962475404539	1	4.61795075748084	3.02196913826955	5.18574843171365	2.68108647847375	3.21697944881483	1.62316292687708	1.85089378542204	2.82664399421228	6.45385188183328	1	5.21815570559904	4.24964668629773	4.00045211473682	1.52407368370866	2.14394703414012	2.49612171667071	5.86588521251646	7	1.52817730840207	6.65448600344342	1.24955316443599	8.60615930878476	2.97026521315426	7.03291130238503	6.94735636711525	3.63020524371233	2.47686190218605	1.37546092864418	1.01496893168301	0.458340587750373	5.03831615189948	3.54277278232284	4.82168357733838	4.96202734195405	5.86457318584792	6.50818110202554	2.137863181543	1.91446041824694	2.44917380851436	5.99236604493881	3.38352813481791	5.95664331813659	4.61506450701883	5.37377175497046	84.25	1	2
135	6.96718159274981	3.66602106610614	4.70818862022014	3.06168442240872	2.68852120485629	3.26875121435566	2.57918860150271	5.16161960529567	7	1.71468607465269	2.16440343360579	6.53142414585902	4.68894263191183	3.6100223625226	3.75088230132908	5.16239839255185	1.56321603746642	6.24272161156714	3.8767718119361	4.69753409460934	1.26299132235709	2.7071908592248	6.11246423174577	-0.745114851094459	-0.723181834344493	1.91030911363759	7.53358979884742	-3.77247574658426	-0.0713291757232344	6.24207400779259	4.89417161467902	0.627643661797968	2.62180246307798	8.33780255201382	-5.1755799309983	-3.24587364780967	3.73423027188581	6.95250728479993	2.56950856205782	3.47600960032232	1.97486371725078	5.88025453760419	-0.0349450507067987	-3.46697447751181	7.91749620369868	4.31561392743018	83	1	2
136	6.35191342143	2.2570896009684	5.97723396029157	3.59544914429128	3.94052440250715	5.88669172706754	1.22520817939548	2.34297802695201	2.08632708746927	4.77740636439	7	1.52074593927962	7	2.60438006651994	2.08277251065543	3.93360568998145	6.13335802864871	3.36705111002725	4.24498832505283	3.64972213454876	1.26232221423274	3.69301952114254	7	4.50226134989195	7.15048454716655	2.50430221054964	0.705550895182619	2.22454828653739	0.0963643132251674	2.72314530262098	-2.3804155988586	0.522814313506634	7.69465878925151	7.52454721747815	3.77258305195206	-3.11881383020156	7.02397019281792	2.02089676909473	1.09498308835795	4.97288382867638	-0.358320213972216	7.15033266474714	8.11396942520714	3.23707808489298	5.72490677959925	3.46944514499583	89.75	1	2
137	2.23306184643401	2.01372747514679	4.11779886489589	2.21073604305103	1.65658760644113	4.64623941458969	3.55227872242242	4.15595656395992	6.87797535737594	2.1972225535515	5.34916821277058	3.24671748862833	1.67783652301548	2.42713782360316	1	4.05540852187143	3.37591763521007	6.82028593343441	4.25109579843012	1.47093085160342	1	4.10305874520371	5.78470205144003	4.91347985742352	9.65186456272538	3.40519550141274	3.8868412595841	0.0657972413340653	2.8786294095584	5.45637279868962	0.722225852748787	-2.16377675040719	4.06648520727755	2.00337780700051	4.93655520761693	3.44162458852881	7.44402543767392	3.29207803641629	7.2525946310949	8.71311502638856	3.11526131497862	7.8186167419168	9.47423688097715	6.69366802991959	4.02251668774657	7.45339474450088	86.5	1	2
138	6.12047363079384	5.15766298410373	4.77168544723865	2.53205007928684	3.7119728411409	4.12380164881824	7	1.15106168863304	5.86038537020978	4.31175460412194	6.36039148326197	5.38040311789335	4.31581286579069	3.85766270427079	5.88775272586602	1	1	5.09635717521729	7	5.20672543855374	4.5986244194865	1.65009804956212	1.3538615055825	1.09617979158684	12.0506271524599	4.72347628821652	1.85106940137368	0.803866985332634	6.74854771612808	2.64476911066164	6.99326020111978	1.10624017539852	-1.57618964410927	3.15385394334772	6.48319961047593	-2.23410462217408	3.27084643647625	4.51835148173706	3.05887769151614	8.53618139603633	0.501568254496007	0.794015249635022	3.43150127604143	-1.71094731979647	11.1973154852223	6.49576044798543	83.25	1	2
139	1.61760520911433	1	5.83163734255468	2.00570862501447	7	4.18520854684502	6.65201987598788	1.35268485142074	5.0230409759431	1.5791194271422	5.98809534260542	2.06017647063831	3.12235756088728	6.32349705308406	4.07389231833518	5.55975522174659	4.08767065019436	1.75288169798702	6.53113609598527	4.57837616620889	2.57154810652353	1.29297830742168	1.16131895140016	-0.76838955033347	3.32688277414829	-2.4653961140025	-1.827015817849	7.61917991449475	4.91922152700029	1.09073799922536	1.93070739898118	6.52446529663149	3.88279239868322	2.68856277756673	4.38392599694639	0.188468726388813	6.44595527084216	-1.33281309221242	7.33810283503942	1.11333092082228	5.66046734887343	6.00315219657327	2.7858906976542	7.25176532364111	7.26194867182628	8.63434745380039	73	1	2
140	4.72583084343352	2.51257021216913	6.831405007095	2.15705019555866	3.23296135838678	3.19501470587622	6.06288483908497	2.80407078177553	5.5414753444584	5.49529111975369	6.47957571450204	2.59830784584631	6.28365939796555	5.17059682046734	6.32788118964049	4.91985307065773	3.57476653476282	4.48186887873072	2.95082067505224	1.14639667589208	5.53270913802485	1.85524149718524	1.41625116827193	9.31193952127464	2.35230371200668	4.99272323814464	2.88239017834026	-3.45697491239561	-2.24098757298887	2.07607569966795	6.05204443468096	-3.23036505701707	4.72941178600218	9.72732657056885	-0.146828537845329	7.66252822031408	6.79379260700095	0.79368022803141	7.96340309465741	1.79379863820739	5.00633550741697	3.01181326890594	8.24859658353151	-3.55467521849129	2.00520315066215	0.637504311784775	92.75	1	2
141	1.55291561595325	2.07713700673555	5.66859718216651	1.50318706502099	5.25447755298413	4.15586820156767	1.85835215793791	2.6785298423681	6.52469678498722	1	5.82593280592526	6.26552828860526	2.05899967118907	6.6259339627705	4.79749444475472	3.77901405913711	1	4.07812441685405	1	1.72369677475464	2.9447430828061	1.92010535920111	4.55219565671559	0.163677977439003	2.00123160579338	-2.40417599048092	-1.21745654336884	7.41366543980562	6.02147112604574	7.11447324904801	0.655600164024584	6.63221401792685	9.67605378595221	8.36095785420777	7.23910355288172	-2.41109123521066	5.11639816353792	3.8904754847718	11.3737903314732	4.29739940253829	1.33116912763862	6.1137901180987	7.26054124900818	-3.75342281045094	4.91180650798283	-3.24745196582466	89.5	1	2
142	4.8024726831233	6.24815978180192	5.76515514130098	1	3.84588132252624	5.60764886252134	1.82920024382492	1.46764596071029	5.35734338833896	3.84360768177949	2.59741610993548	1.4890773023444	2.05754683508541	6.69437084550333	3.76968291150884	1.80172907623855	4.49483690417703	5.28180148507928	7	3.08682463357106	1.15729650596635	3.39714552496634	6.63724158964696	0.645690753540744	8.39516061951338	4.16118372475802	-4.45670796974539	-0.945390800123726	5.42415871804377	-0.36291922982392	6.76707828829717	6.8432204550571	-3.49231530941201	-3.07821126328083	7.39748887175943	-2.14210859364524	5.37896512402185	7.6871340777593	4.45977814609598	5.09507467641738	-0.517257335071066	5.73072270640733	9.53176009658652	4.93475170113082	6.163844474354	-0.92726509254195	80.25	1	2
143	3.03803224982071	1.63005564627353	6.93369008401664	2.41396021992233	1	5.4921448144958	1	2.78088909478308	6.55817914920974	1.53934797236396	5.04773812671932	5.03716605403475	1.59746005281177	5.85837758719864	1	1.02903930994869	6.50515259391925	6.90173837971129	1	4.22189665327956	2.68820547497394	5.67276218615024	5.08710919374947	3.68671684364424	8.17948723495928	3.35657292946515	-1.7965580518036	-0.907590014880128	0.777977585676385	-0.724408227072014	4.08626974988366	3.05535354373715	11.32329316316	6.08848345183762	5.82054982783484	8.91258527757983	4.22941611143983	4.54996071691068	3.28649980626708	0.353231280168553	2.34258487947336	6.99183137474516	4.50766979102383	7.32795238676316	9.87914622219118	2.69921362829101	81	1	2
144	4.50114031352448	6.30660512849559	5.06678697633698	1.02287499155113	2.24240899948689	5.28718826631572	3.22968141263862	1.16387197760358	6.09050565610609	5.27963844140749	5.63291803533038	1.32205733837528	6.67532719337957	3.83602415085522	2.36364504222474	1.94408665520187	2.88505973857916	2.30999903970566	2.32862569449757	5.15230089914292	1	1.16968719669988	2.36390435824486	0.408961472940557	11.388924411693	5.96505349520565	-3.40396324034038	-0.496773743329747	9.49863176789323	-0.749344438127343	4.45370830321299	7.94978517163503	0.322166773183822	-1.82519684117236	8.50192526904127	-4.15668821115836	2.8699625657445	4.93658377163184	1.24814014345907	3.3392748061933	-2.90459053909737	4.94601711320091	3.76120733682211	9.55053191337523	1.81502086507946	0.743492116615398	107.75	1	2
145	3.1684288991268	1	6.89366219841345	1.6334550687203	2.44731354701571	4.10424098285854	2.22598775761905	5.37448177424143	5.81202315016691	1	4.73629813907749	4.24832940407695	6.95033356279806	7	5.2998345121728	1	2.58490933609665	4.07986909398237	5.68334791707187	2.51196235443034	2.79547074263651	3.6770773586147	6.64869450835526	3.91991920239989	10.021740481222	5.09368624805191	1.84184029024209	-0.748590602932722	2.20505366545898	1.81030662491732	0.37123215426949	0.6981586010985	6.42464559716448	-0.128919200046945	9.19133452719794	-4.20083981802498	2.98451463541953	1.44072810657826	5.01347815761618	8.85278755098173	-0.0901733024356736	5.86195765494611	12.8662491534527	1.43667659660077	9.04515219554501	11.4148147282713	83.5	1	2
146	4.84450898592182	6.19319526520572	7	2.53021248712635	5.85524281518605	4.16070372496975	1.8824114791505	2.15451667880391	2.6961236808268	5.55506490292775	5.40329604429848	1.07816416074669	6.00614121403282	5.32632149229332	2.08313601143246	1.78185479065921	7	4.07727051423096	1	1.46132314568597	2.401350787037	1.16286774912607	1.21648490402277	7.25454388207679	1.95246573675081	4.14347507228017	1.46001300846141	-1.97977251312223	2.57569218006051	4.31638180500772	6.55786590445777	0.501889205150664	-1.64181944765952	5.65091818717915	6.82015671355135	8.32074125358555	4.55529717232217	6.09178221643769	8.05942791987873	1.78335396630187	2.03257031427325	1.97502166346323	-2.6472272046984	-4.06640162477828	3.82184513581602	4.1178991475994	109.25	1	2
147	3.49216786111363	7	5.90915996164054	5.15751034639819	3.6351598379456	1.05892484659526	2.77592858815649	6.83062468626377	4.54948390256027	1.12318161289271	6.79761548306645	4.69928902560861	4.54190213103905	2.68462195360073	1.23704383257735	1.96723588242463	1.50409843141541	3.52817121365772	2.13215721014833	4.68300165043008	1	3.73168791486552	1	2.56282415030445	9.46987137699795	5.17722052430955	-6.00081904889751	-0.650926173230219	0.888322723627506	6.23588375963249	3.01353027961247	11.1510797186175	2.25635264573483	6.33500840145104	8.69680588652823	-0.970880378577798	4.42507535363046	6.0673973802926	7.77070739375997	3.31761781055149	0.440268947659845	2.11274819199192	8.42842475502326	4.75588823789763	2.31059717819538	-0.162759450716358	95	1	2
148	4.02011052906684	4.38491512125589	7	1	4.25879249799102	1.6189808762508	2.13376669917589	2.70038602297952	1.99721427903876	2.49678833142456	5.48914837792614	4.0941354265306	2.03113855155856	2.64510095376854	3.0823888333549	6.35461808853669	1.30768787513458	5.98194782309486	1.78090654676336	3.12402407368686	1	2.76821923998673	4.78153061552297	5.99850487597786	2.35041485453382	7.19850030273066	1.29771220119075	-2.06229548957168	5.25484415969424	3.77681811763964	2.46596875152607	2.12675150846473	8.14712660562684	2.86126829841535	9.43045908366364	-2.57052491352384	2.32990562442983	-0.790057914915125	8.46751283700657	5.13416720242934	1.46209065121878	6.72403014992984	9.46085616630744	-4.04842089395461	5.52386258289964	7.89369728982874	88.75	1	2
149	6.99622268545153	4.52658660846573	3.63964536889009	2.94175987679231	2.33509456331425	4.96647502983652	1.6785517870136	3.02369642083996	6.49304733874685	1.92090519470397	1.77002152019956	7	4.254838717263	4.13193237314256	4.7223412846821	4.53027491774243	2.7079539758649	2.0162489070553	1.26707463204209	3.30806999485836	1.28737080882589	4.61651182863964	6.22244657404658	0.202080131250593	-1.16734191934005	2.71883048505624	6.621152083849	-2.51196277471432	-3.3003044936785	6.04954975334849	4.20616525712614	-4.37904543433592	4.89994922769109	4.67597879942553	7.36015735635115	-3.41586077579323	6.3357302244698	7.28409587905244	5.95429543711288	1.59474309479315	2.78900776271387	6.88388450432001	-0.450018453442682	-3.60988049010753	9.02680916256176	5.80017803989096	68.5	1	2
150	5.93549945472919	3.11447816646001	5.34622951783759	4.13941660399363	7	6.85024159601746	3.35921036210064	4.41858980644432	3.4031581365447	1.93623199385893	5.19821291053549	1.16974752076506	5.42049852385308	5.86512938829416	6.31272895386306	3.0843568731031	1.24160926526184	7	3.01157538443516	5.9854423515241	1.51322902630825	2.69248506347853	6.14416211773434	8.43262239669731	0.942856870425078	4.35701651561398	4.4103553334878	-0.597412903214163	1.57341841862735	0.836570236624856	2.72427878545357	-0.713919878678199	-2.35253969508054	2.84405821676508	6.41810083631502	-2.38365258655968	7.92070730229852	-0.572078676931968	2.42947389910645	-1.43089707459693	2.93603415193567	5.74515524220784	4.03764454376977	3.87108453619705	5.34812077008023	1.21503019217497	80.25	1	2
151	1.78312026754672	2.17125104497819	5.77512027735302	2.69225207047446	4.69687230900804	4.95329480173225	6.95655988434354	1	6.51633015769356	6.01319001959477	6.53528055677062	5.24136635314508	1.69473313067432	2.14211907547047	5.42759262003081	3.39159207540079	1	4.48228139748428	2.3378787329788	4.7976414942531	3.88819265193203	3.5432546984156	5.00791087562722	0.0460437079144358	1.2627199903894	-2.98104675713339	-1.21036300948715	7.55660082784468	5.33518175177388	4.59289025448819	2.94792914480101	6.94290061535209	10.4228326034693	3.83801486048979	-4.44535316554332	-2.13475154213115	6.48067841437226	1.27073143194131	11.3917378278878	4.86340811907086	6.5787294028649	1.61899682418431	-0.0172819976995954	-5.18307895728488	3.6757934071195	-2.87883236117803	79	1	2
152	3.91002379044296	2.21947505456181	6.31447213171739	2.1239611375589	3.39490742888864	1.53662620543885	3.64009593083191	5.91425541653169	2.56795425772109	6.89141153179841	3.41454432439341	1.97986034872187	1.44074887354049	6.85669556536008	3.95666933448329	1.43583020000598	6.75557709710333	3.90142990091845	2.31231040054801	1.88643522340617	2.20005765077262	3.39807215278159	2.75591238322486	4.39752320132012	8.17780405504058	3.15339043445745	-0.173073700030766	-0.783345796383881	-3.18324853716831	1.29018950122285	-0.920193598631133	1.54091098729704	1.33187216885809	7.64929393261694	5.47466808849889	-1.88023119620771	3.20005674526354	2.27076787845255	5.85947934228389	1.43192687399399	8.07238269015039	3.74604642627894	-1.3865691253352	9.61693118533783	0.919686626233554	1.562290569771	74.75	1	2
153	1.63751273028467	1.39008180691785	5.04585978109375	5.33281000953337	3.62997770504799	3.42929741966215	3.29829093971807	4.50323522794501	3.12983628568282	6.2416523723087	5.31298295293859	6.09935451613369	4.39141376746114	1	2.1325112627103	4.55731888640515	1.97269677510729	7	3.94054568670906	6.32431235729415	4.63221071833461	1	1	-2.48350438380815	3.95359707678703	-2.5202266916247	-1.06196404587625	10.1235756740757	3.5823553727175	5.22539876046915	4.57460687864672	3.52000401436028	8.30870724074323	5.3558207492612	0.954427354379015	-5.53715808100808	-0.283990757165678	8.13980421483608	5.55924536642786	1.07332807091274	8.42535617313745	9.31298616930074	2.21881009174359	4.4285254533175	1.3898003139791	0.23850978470344	90.5	1	2
154	1	5.06631855138497	4.23397797021376	3.14636278356708	1.07377263966795	4.50840558233566	2.12563961177669	6.49479807982537	4.20408888289167	4.77169414624578	5.79357902922011	3.24784426730054	5.92133561425366	3.53244119287955	4.06415345288473	6.15985967415453	3.05240570873419	2.30233419378181	1.37849854265486	1.34139075447415	2.29480921430654	1.48056805444431	1	0.794225963595521	8.91650751256549	4.64374451175426	0.353506216459642	0.458739682346355	0.912452718519907	1.98621294741265	1.47432704706444	-1.11078774860587	5.17213623919898	3.69159058094845	6.0778761866527	5.16412576545896	0.0328165674427781	5.55115715188856	3.95270130744389	2.14279972433856	1.12518602688298	9.86581617161353	10.3470148322816	-4.87810179404346	-3.71983787478838	9.83636902644735	97.25	1	2
155	2.59435472354585	1.82813458391105	6.92508182484398	1.60568125183646	1	7	1.75278040026151	1.76446200787218	4.30950624026975	6.34715413116512	5.41473824402266	4.73112654129236	5.55731302609478	2.70566269202482	5.6279114229204	4.18178553856734	1.90558109215936	6.58258223754995	1.63141914222287	1	3.82658285482024	4.82014734500833	2.50605247513432	3.35891463511088	8.17352484012732	2.96011795651547	-0.220448960268372	-0.999841180217303	-3.68545224783259	4.10452153479607	4.14950670366565	2.89731807873983	5.50203524365268	8.07871870112815	4.55762242695312	6.58559482494661	1.46681786009386	7.12924977940193	11.5506044557023	1.99927900911193	3.95221857331488	5.59317561480096	1.94043097916608	-7.04368153805967	8.03379657942101	3.52166938401071	95	1	2
156	3.78054333072701	2.72501918400784	6.9558337776405	2.33866752802878	2.13221108911852	5.96471020191703	3.90099348786773	1.37595838170926	6.72146227303828	2.06764087429019	5.0940687212697	4.97258573338974	5.31333188828357	6.06939157261775	1	1.82725429359443	6.65361337735968	5.05486755649756	1.8805400683819	7	2.53694593758047	1.09586992183597	4.81295354582797	2.75965342791282	8.44264503126691	3.47676718717893	-1.01550000280717	-1.57142013151294	2.43193307942324	1.42729888318091	4.76796293329023	7.56554000795262	4.96216903623144	11.5079181421433	8.37650416659689	7.71587054876416	1.35271750498367	7.17105552797434	7.31091181135912	0.926608476448503	1.03655201973163	6.70488879338663	1.66145085924232	4.98211169393262	5.86388608690172	-4.52050979950355	85.75	1	2
157	1.95171195717904	1	6.63678310764309	2.07348892557844	6.29676987382944	3.57034557915761	1.02910834205184	2.15711943320624	5.85294638264354	1.39137182424013	7	5.3575364121153	6.73958292484685	7	7	1.67694743059626	2.50562214927059	1.70291170698743	6.54623773572692	7	1.65974384204123	5.57590043577832	1.91441114308574	1.10695037119389	2.12241035551232	-1.59127085950225	-2.03453541396108	10.0685046813457	4.52420521649021	5.57327371500695	8.2235984143522	6.37696576068692	5.35431127569717	1.8999836873006	7.93306151392285	-3.69876221320744	4.03760170496621	-2.60668646167263	5.83808255757257	6.44434026216828	4.1868901027167	11.4707178608589	3.11365802479869	6.26998086493758	7.49208853302834	0.977007947403476	85.5	1	2
158	1.05854863310303	1.20848082018514	5.24684845329404	1.03165961075884	5.63332886716101	3.96061088504223	6.47743151395106	1.01139929388351	6.2250295027255	2.47926459867388	5.93827684431521	3.59524499572393	1.56985413769788	3.28225484848237	6.10295335573418	5.51401441750433	4.86759552913882	2.4018456644374	3.42994003336087	1.94885040834207	2.23229197116997	5.08461351106175	1.78639581031025	-1.32237991102575	2.91474333147498	-1.93060192775625	-3.1640724075398	9.50344317197815	2.73848587235274	5.09056446521064	9.44488231064475	6.56332898621186	6.25709012578157	5.80142980999059	6.90144055658816	-3.75417724910699	6.96567555514019	11.1640077412914	5.51683520256604	3.79473839054903	3.22860289146933	3.61186975885661	6.61998588095251	6.473977901986	7.42283249493848	9.04644744342032	90.25	1	2
159	2.62843906852375	2.0400652306475	7	4.85256761440842	6.1017717562753	5.78452045984978	7	3.78517531109091	1	2.84792198369399	5.04479507014413	1.74225304504325	6.38969317027657	3.33182706715142	5.8083417169692	2.54742118633662	4.47065029335981	5.51478966721807	2.94353697822848	3.08399723518251	2.86702248607174	2.74980734289849	1	-0.238101442517352	3.71530263079154	-0.340351875943101	-3.38407054944168	8.76925950626235	2.41247077425589	6.63791342748812	-2.33137271550589	5.6575040388762	9.9789886887818	11.9920724945703	1.64791657050502	4.22457202717262	6.90920485884546	2.54625674691453	7.32295878343863	2.74780208389761	-0.482765150751283	9.64628062037956	8.66572492512896	2.74714140217077	3.75113696933916	4.86830264583511	80	1	2
160	1.28719004206257	1.9164824257703	6.12700294464575	1	5.27270112590111	3.42122362903794	1.59730278024421	1	4.68840011102154	4.73368802643803	5.72099722533401	6.21355268498422	1	2.02469038887806	5.80019375973751	3.7055220018758	3.82711427355835	3.31103944914198	1.39191949777049	5.61004186907386	2.08700955938849	4.40878357836536	4.06191763632288	-3.26528305693464	4.03862369053002	0.706129067159051	-3.22503036039614	7.28163439612268	3.66606311696086	3.02262159660096	-3.19711803679972	2.72935334190797	0.319836624824046	10.3135430128289	6.04394264978433	-0.811812708917552	10.1275716057468	3.20673239269094	8.58487489948905	3.74823326494968	0.979803696341678	4.82719901055314	5.81828326675157	4.36329966196084	2.52082718086258	6.11292175539169	86.75	1	2
161	4.3633095294838	6.96157906779787	5.30021575852125	5.21933399740412	2.87731272198141	3.65181092058571	5.78445597286359	1.638638278745	4.55601404486132	6.97381483265342	3.88615325598393	3.89101069771461	2.06395065705803	5.50163835144052	5.49296928176206	2.984458768069	3.0113379351412	3.97150529926	5.43962905441615	1.70409855234663	2.18826226943804	4.02631648859819	4.94140548079207	1.63091812938814	9.56640818993514	3.17359770706116	-5.07234918732512	-1.13697672418765	1.18323089591098	-2.56520853206443	2.14398244052901	-3.34495151098104	4.08528649589253	7.89071651346957	1.77658852046565	5.52419546104858	4.64902328227582	8.29034943671953	9.19534769048006	3.52905052156808	-1.25777611315253	8.95340098641806	2.98896249263551	5.12553881529378	6.74855442859569	8.10216541280947	64.5	1	2
162	2.75156604248233	1	3.80310070725309	1	2.25636640690376	5.01399909761668	1	1	1.04655739170518	5.30159233265814	6.5818048899576	5.51407040357799	4.51999026330002	3.14857921228101	2.64448244347028	3.82342367670569	5.91440911427396	6.5334354768711	3.34727305561455	2.86981373936914	2.92276209400621	4.62794764391781	5.77674170238986	-4.04653646616211	3.54845909525858	3.08085500409174	6.05038257429965	-2.43248150894014	1.68400522936146	0.591696155135934	0.350227981657538	-2.37041037237277	0.0964238168723439	9.37512709760488	4.23693078110001	-3.67631935891257	4.14663954742044	6.1199333107368	6.08855068610274	4.28291881470416	0.286306970069146	7.47750300024324	-0.545944372630427	4.47839275331099	7.65514042069528	12.4589471677612	78.25	1	2
163	4.22647687200953	3.65818576982263	6.36740564038656	1.59425207992249	4.46139262576044	6.2366393325481	5.50774336660947	1	6.7012496458475	2.11585321819168	4.1713623048659	2.51424675872745	1.11564558567716	2.62318659005024	2.56381350883835	2.27647672877939	6.5777129545589	4.24379711705165	2.95692723559246	1	2.73193594596062	1.83081201429375	6.37725782729225	4.00802131405725	3.14012085009059	4.59447215100281	1.87145037675625	-1.99801762093866	-1.77395445210187	1.99744906228017	-1.90698040121358	-3.76372162124006	2.64055007734814	1.83810943906638	8.13177788995793	5.82409395978708	8.59649214782515	4.5498649388308	2.45846538145302	1.10454627177487	2.8035584127632	-2.37501778332017	6.41668141155707	-6.10512828645192	4.45362314619939	10.7805684075886	81	1	2
164	2.37137457061661	1.91152349902147	6.40154331913057	4.73235669950966	5.71943885323153	1	4.23103746309632	2.52325788036191	6.90188211628182	3.50818549617454	6.16173454608296	2.46301800466741	5.88248594835583	4.79994037582606	4.77883883754731	6.07587095283227	1.69570979755276	5.33590506408183	1.83698929307099	6.05636276301139	1	1	5.31633943252177	-1.20481994973202	3.2092826373077	0.0286189160307294	-4.44822879926153	7.13304004302208	2.41209430150089	3.92739673800744	4.1923105650657	0.490129268210302	9.32716378692638	2.12144921259783	0.0933062209132463	5.67195810320779	7.061672027754	-0.0417060329126893	13.4114760632234	3.12641129694629	1.15148135550554	2.27842921537464	6.22055649624711	8.00879476107536	3.83170932284062	8.66162404506533	88.75	1	2
165	4.19483010037423	6.50740136060601	4.63805591469269	3.94395228406369	3.73004309775383	6.25084670541292	3.28812269541512	6.13811571090865	5.5257588000031	4.07978488796947	6.47084282386841	4.1483748832323	6.79112300577981	7	6.21514700397698	5.58355526561916	2.8750790885603	4.81371217417189	7	4.47323527606749	4.4541073803927	1	1.17112700871649	3.0058147615596	9.83784865281237	3.51634524800249	-3.82889770578693	-1.12919251022908	3.10228793663154	-0.371839468178648	3.36211568376153	-0.936879047400955	7.99478682306162	4.00574611977303	5.90068704338296	2.98957498973351	7.02277396843162	1.2165456696742	7.0151288453179	4.76186335651593	-0.388199245575001	3.91891568943209	3.94656776995255	4.39559809732862	1.69127570170622	-0.476828531760763	98.5	1	2
166	6.88790858929812	4.41356201111587	6.06613538794264	1.87554608628341	2.39779599994987	6.0498795590238	4.1854135357443	6.53566873725413	4.05070263846394	1	6.80973696865005	4.31723488624886	7	1	4.73869670664458	4.31151731054281	1.11194730828554	4.69217780914835	5.54888450169493	1	3.10504067393126	3.94791856733832	6.00842896471112	1.05802120876075	11.0190883030292	4.45212481092686	3.34276735324466	1.83551034942647	-2.82846282270184	2.25595713153037	2.80162169383382	2.5990726806582	8.03984066910682	8.47856506287782	0.697040603485503	-5.01035065568896	4.79865737028773	3.95911729794677	5.20088579557353	2.3855279490716	1.61587552878433	6.12763332183724	5.3100291586157	0.210865517236272	10.1031509729941	7.28419009625189	75.25	1	2
167	1.83316382918643	1.46513298929232	3.55165660563662	2.61328589644858	3.22367732820173	5.10018189943408	1	1.21020559760453	6.49630893064917	5.60943958523271	5.86225048579772	6.23040518519443	4.80642232721006	1.56936702290758	3.47368617045661	4.06430171007965	6.10311733707406	3.66491225975364	3.69938327258028	3.95548701360254	2.46458279943759	1.257544472613	5.89599964808346	-3.42139515978239	3.98914001718307	3.5810523832411	6.59819860389513	-2.63557796153091	3.0703159484239	1.62992386924164	0.79794017971971	2.16072804130318	-0.720912252518499	6.33302555394716	4.35041961558409	-4.77946603576103	4.11366185535968	8.00790789847816	6.78523935263504	3.31641724242734	0.743499161286807	3.16647239159648	-1.42514182103918	3.60780297373361	6.40687198574724	1.86587840741998	86	1	2
168	3.13651208898678	1.41495726880347	6.40954442319196	1	2.27804568640507	1.74580415394985	3.2024472559431	2.73124169952213	5.33791390532666	4.0953496468609	1.5806076251012	3.96317839116962	6.88940929974571	3.46633880194875	1.01657844280051	2.14756859589957	1.29667447965163	4.16363438439308	5.64138416354796	2.67069184043124	2.13013014929609	2.79344768783964	1	3.17385007908989	7.98788078767383	5.61150085731952	0.296271296106007	-0.984717785899436	-2.17649620947394	7.0566569386167	0.577986402715903	3.6520743025284	9.51001705385717	5.6311244580451	1.18578349802793	1.07828433867109	1.98670616956662	4.96680733557498	4.95421816822226	1.34697982208505	5.62005390818475	2.79345383837805	-2.15237670514544	3.67465018072982	6.59402049861485	-0.595722542570773	63.75	1	2
169	3.6409419466195	1.41058555431255	6.64628414644204	1.59475229003471	1.95490190103928	6.25405224860028	2.5936294499896	2.63716485354889	5.49715979136147	4.40655669274402	4.11773585005746	4.89128820296053	1.24859903280852	7	5.29392897083155	1	7	3.36385611014686	1	3.65631727905938	1.17225118790788	4.41135702014864	6.32602330999362	3.47332577847108	9.21290125471247	5.23324846332145	2.45060003051158	-0.595827323629052	6.02072403031133	8.03933635950223	3.69152936145313	-0.0559336058265668	5.63685218518072	7.0925640804121	6.47335297978398	-3.85935217171599	2.73739947669661	5.57003658509609	3.60610365151608	-0.808503026236751	3.13765397644659	2.18504335994602	5.01997027060221	6.1484882646716	8.69143993355909	5.66760931961069	73.5	1	2
170	4.59333621800576	2.37614024087012	7	1.18671226831092	1	5.36954048864035	1.69971270422478	6.14192010470775	6.41125408238342	5.02274985351866	3.69801858999118	3.86957830808899	3.36450484518549	6.63817175385852	1	1.32859066917298	1	7	1.79269742218468	3.87972049234506	2.20136973083044	2.23214572854339	1.5901353473734	4.59290816134594	9.17243018110919	6.58053866550842	1.59960632124633	-0.105936138127921	1.36738868723893	2.95472758229584	6.69545651648083	1.60866906221352	7.03954440869904	6.85467578507898	2.05177031808837	-2.52655011244537	8.21656783130019	4.5091022235423	5.81895941713028	8.54516058001393	2.48013812758946	5.04097373612262	7.3378134633845	4.95670096722136	4.5727956289828	9.88223933562421	79.25	1	2
171	2.24018097813463	2.2423896445326	4.61987429687039	1	1.40015798272899	3.34724513783164	3.05449534910055	4.44093272525707	7	2.40535312608778	4.99098904525136	2.28506523915671	1.95734336170641	1.63890049806562	1	3.91670915018528	3.14087808581686	7	4.46930551176691	1.90614228035908	2.42030398624303	4.81339216388675	5.98415355108602	4.26191590521907	8.97714555975655	2.28305138224554	2.17668673829871	-0.641780193646002	6.63200968384417	6.84044170739768	4.00936091400398	-0.712630513224138	8.01682945619127	6.19771027137627	4.3652703563114	-1.34891868644227	5.75405695113856	3.96130596079841	6.23344234532814	8.10499065710973	3.26014558856253	5.1199956776575	4.58531562322807	7.04453230930286	9.92118765660913	6.46935427293173	65	1	2
172	4.68746415361036	5.63940285897092	4.26586099630542	1.22033484548412	1.71330224205734	5.2955154388359	4.59436224181488	1.17512721031469	5.55422237013589	6.16301562146419	2.46096775735184	2.75864541386639	5.42548206667681	3.67338208526419	1.16664395226079	1.97811065439229	2.63074502960494	1.72987543430709	4.49211580784926	2.99118024845307	1.00964671765497	2.50654347366929	2.46441642832098	0.0184718549572188	11.8044251757182	5.57235091435858	-3.15153050928189	-0.741382215860677	9.14373385067481	-0.43900186859945	4.57667213034576	7.70225950584096	8.73706172792716	-0.763487881344118	5.67338171593156	2.26499720350335	6.54522965392154	0.00776010092572355	2.05791900302198	3.09434852533942	-1.42310631091897	6.9494528764801	3.41923860536251	7.92773336982281	8.90259743969387	0.535092568770331	72.75	1	2
173	3.22764388944436	7	5.99173628396898	4.58516552560459	3.45630522281211	1.45525112380089	4.56070927715978	7	7	1.8792543131094	4.85753763780906	5.93255030965008	1.68009218854156	2.31912827130548	1.53658696689878	2.27662294355189	2.0230322061687	1.17356554032475	5.18001155548066	5.90151550229102	2.09303636995294	3.45151052386291	1.40171361649267	2.26061804795031	9.53096250135981	6.13835974642225	-6.19418289935155	-0.914554265076768	-1.11979191372177	6.00613783162121	3.41440804923702	11.3923786899916	2.56280466595479	2.98497973875002	8.8156256212749	-1.72118729773952	3.84192976154795	6.02627369651486	6.28105367841775	3.85211403951834	0.918606787477948	5.80793127942267	4.18128259810386	2.01009317592295	1.68174673496037	-0.395229003914442	79.5	1	2
174	5.88899922273978	4.91385824829212	4.78956414216328	2.09280459783154	4.35697557914333	4.3779131347455	2.92412337095509	7	5.91237034251442	1.72227685369748	4.94595412811248	5.6737299761026	4.24453345193752	2.26346185888303	7	1.54385389308661	1	5.92191132757291	6.81710386379408	6.17092181563125	4.262892887321	4.8066137691617	1.06578877965428	0.376684820164506	12.0259538500639	4.44401455087033	1.4907589464887	0.539948391358981	5.4246565827655	2.55450518215539	6.82811916568171	3.69811876706951	7.49704108142517	3.29716341125876	0.335718386676653	-0.414689715252456	3.2885716752611	4.42787589206221	2.5088527475188	8.39161253105626	0.934603961895579	5.40087011948754	10.3155841177048	1.80719017458458	10.3263351043389	1.06330544156071	66.25	1	2
175	3.19604878467063	7	3.77558837923349	3.53270402404035	3.44593599983799	1.91759285487791	2.6227384237225	1.8309434308324	5.04630241292621	4.62891962270382	2.81921894528944	5.07844246345933	4.53033381048232	3.53591007519802	5.42533022914501	4.90842514908927	2.22074374936885	5.43291206543778	3.14841778584135	2.85811651717124	1.1593298711997	3.74086555281151	5.6148624673648	2.23705938385033	8.89450480927391	2.88733648497805	-6.32208461202312	-1.72523821800389	5.14354143655845	4.98907629409784	1.47062201759197	-1.89967096547818	3.99654165486663	11.3057274381664	0.163610315941735	-1.5836398471541	1.8865410228599	7.21932294904782	7.38693384007748	3.31799263312372	2.65219515777035	5.03620520022324	4.22737448710894	2.07649195694992	5.30549458498567	1.13469226322715	71	1	2
176	1	4.57949706967861	3.76552445413568	3.15488348844583	2.25577402154365	3.80513312739197	2.59574751453347	7	1	2.53840545753122	3.51250231541502	4.42658073089357	6.87199029322082	1	5.01075461443354	6.93885914039762	6.57770984651438	6.91955125349217	3.00511286528025	3.24896042816916	4.10778213025388	3.33421534154244	2.28891699062241	-0.292512612358308	10.3952980027097	4.64086754788357	-0.227154800142506	-1.48191133065552	7.26714711586298	0.77979768026596	9.64235941279182	1.0617815006663	7.50646862127709	3.58743085713572	5.40941454856868	-1.63174571201845	2.69907278542407	5.00024982443813	5.43969647954664	5.24312233711813	1.72205554201084	5.47772269217241	10.6870160678391	-0.44969528615512	8.32316122405775	9.11462790793899	69.75	1	2
177	1	1.3581010192213	5.62491505499131	4.22268724015761	4.94455176975813	1.75359221416366	1	5.7354996491525	5.01718543974844	3.44329716701796	6.9332370200828	1.78787197328057	1.54986582807909	1.71039125424301	7	2.66846478611914	6.08115879038851	4.63278124027603	2.56529970502022	1	1.24260993609902	4.40494590526975	5.27268034776089	-1.86739978705342	3.3704666517319	-2.37401838699009	-1.04962756339837	9.98591308028462	-0.780495329087469	4.68454047470268	-0.736456498261841	3.40065490675856	3.32135673231431	-3.03823052479304	6.93901980423532	4.33547571652773	4.107127253314	4.03211799293133	0.228219498655574	1.46926131453819	7.7282283882158	2.55605657827989	0.526311766098191	5.05790740446146	1.32538535794058	8.1320163810188	76.5	1	2
178	4.34286248663825	4.17316088260757	2.72211956580824	1.85934154649445	4.41548887349146	3.75419460422127	1.7186645261471	2.64435186936121	5.01816464817787	4.66167318080972	4.89728382173006	4.68467796073026	2.18835754778873	1.3572415419472	2.68818634701967	1.89573784617829	2.44368190702403	5.22304093080908	2.36107634799828	6.06513070713099	2.03518018483144	3.82188394380851	3.11009439824728	2.05008675107086	3.84185923607232	3.03353380218725	0.490346675947132	3.248296888572	-1.06525964859156	1.89338653268967	8.06697392153906	0.770929354248646	9.73911532281754	1.83363491182891	5.75651709220235	1.14240358442213	-4.03258989665138	5.07329310244725	11.2237954174563	5.0152560516231	2.88985747507038	3.66017425858172	7.33234938185848	1.21427076264365	3.65745580996678	4.64685747821227	75.25	1	2
179	2.7209905729028	2.05408764459656	6.67304386823034	5.23483584254391	5.41948179717205	5.217625428988	3.76052381283644	6.69619446079499	1.38805769625708	4.20265412086234	6.83290325402382	1	3.22696560569066	1.75911344867467	5.70945475052078	4.54410694473281	1.48528031714443	4.52207765406836	6.33287074421084	5.29744991888653	4.98643955941817	6.4780530293674	4.26523427032006	-1.63446772344291	3.93191607541206	0.676490948432171	-3.26642617295084	8.8341757421807	6.15245969850398	3.97717339949722	2.44651143130719	5.88941542800533	11.0780625034072	10.3078601796289	6.68594737621957	3.71790182761557	4.58819844582624	4.63894168936011	13.4004400720621	2.45835088419919	-1.59470194343378	8.73881840926631	8.04916244986817	5.9846518607679	3.23637008991261	4.16562686019426	82	1	2
180	2.95603595578957	1.06061697041624	6.55281498338737	1.77398005543954	1	7	1	1.91878512989067	4.52541015591063	2.72666068849906	5.60903716737282	5.34562593165018	5.09436756684522	4.00683898337547	6.52516689453835	3.82897695602952	2.7175367717059	7	1	1.54289403131647	4.64858694010495	3.13071619313266	3.2251608897864	1.34705940383192	8.61507884450246	3.04952488346439	-0.142474030841787	-0.954760686106468	-0.979947542718615	3.04183588133305	4.62143309445852	3.86991066030461	10.2292761348596	8.69886799896112	6.37716880861314	6.31575072374655	0.903162177520128	6.91314081588594	12.3945950244175	1.3768034706055	2.13153145237889	5.97885836088919	6.20374360260203	-6.23054453035055	8.90327213358601	3.5069835240227	80.75	1	2
181	1.98483505676217	2.46644549498382	5.32496143504547	2.5784711001842	2.71936685504743	3.41342379041147	1.06810782042894	1	6.34454127854914	5.15389879438671	7	3.8906941394927	2.51153620700316	2.27638708911802	2.28971097451742	5.7699069301742	1.47988031065176	6.39843353091995	6.31593011157008	6.38287364961029	2.46420511857892	3.38964017113813	4.04565516282451	-2.55399467984333	3.70116059958501	3.08647667432214	-2.65428270423142	8.49440461666987	1.11222065541104	4.58146421402072	-1.87355180956011	1.19154246145275	2.08423172492338	4.12201685038784	6.15002981050989	7.20805324888242	-2.22069100253025	3.20086860989159	11.5420853716085	5.54480583685985	2.03911104210576	2.35720340416083	1.93777955663044	8.04187838486097	7.51079891523114	-3.69562225487504	75.5	1	2
182	3.7423409579263	2.82935780798456	5.82236938120881	2.15522082255003	3.78262025597858	6.59064062045504	5.29397689722645	2.05132741487475	5.99215027720498	1.98910100101334	4.71460308496924	1	1.23576504631858	5.62300308025278	5.48620323766266	5.28251678189473	1.63887480412856	5.03100475624789	2.23766244509182	6.96946983079839	1.59631861141825	2.45557143598859	4.1683233915125	3.75744131415476	2.76586081628803	5.49610737068426	1.20833448491723	-2.56263203965652	-1.54267096757716	6.4041541060954	-1.48754692184604	-4.6170353837071	2.29462673680866	-1.54604754824862	7.33224630902064	0.34461393196997	6.69263207594412	0.877853535951163	2.61980997494162	1.9146579223253	4.72916394115322	-3.33818255811271	8.79194922676526	-6.47302373877871	6.79864864965444	9.73095735717517	83.25	1	2
183	2.15522644349612	1.29360519676634	6.80411361780558	2.79483759045951	4.92765254907037	1	4.24370946831502	1.75469068382048	5.78995969299262	4.3089886703494	3.71066414136464	1.41634441625102	1.86895713558618	3.68010735218402	5.54026151604589	4.74657898949845	1.38820475874202	4.15461467990871	2.74931132408385	7	4.38140414681567	1.55289953487865	2.54831377772202	0.488013094300676	1.84538637818768	-1.39676053078857	-0.956273110817282	8.55931288731881	-0.10617767143085	3.87600567016549	6.72745741798943	0.659581692723555	4.03454432303052	8.53494143041396	7.81029002839985	-4.0583719510284	5.23409983601435	3.48397663723903	6.11886295819058	3.09707355250629	1.0882204462938	0.123798117555206	6.84505956751668	-4.58283713460692	-2.23669396498584	10.2831979127604	75	1	2
184	4.20576631138534	3.63099232528892	5.54144712078152	1	4.39930825071312	5.28355908970387	5.03101684309218	1.30697919385994	6.87056445401527	1.78221807932358	3.5801570603318	1	1	6.34345390457989	2.65519014502904	6.05444107637737	7	5.10804511004771	4.16443491543433	1.21990274343425	1.77122916419918	2.17115455873994	6.47498564474136	4.52634193399137	2.91984458616802	4.12162109547898	0.846061480362247	-2.23805327536965	-1.68247965250041	6.33345634783074	-0.441730410347793	-3.80099660391578	2.76421156980513	-0.938515661597297	8.12988755701428	6.48398081588018	5.25623369402988	2.02392271450025	3.41883256665099	2.02913339755675	5.44515447896158	7.26015777891067	4.91722254041854	3.14396182192511	7.16010853582054	1.3129394841378	75.75	1	2
185	4.32960960435421	4.68826698063834	6.33713079973847	2.59764381821007	3.06953905769405	5.16361699125935	3.14391913154393	1	6.37592015087088	3.01308727582223	4.63595848573501	3.2944135493339	1.89103466338727	1.07727654795475	6.08664658715079	6.87229585000088	1	6.60098030953745	2.37776967721453	6.88286084365398	5.99350515646375	1.83522925901328	4.17831529081486	3.75190228051214	1.85090555376039	4.22991484732299	5.47873572758453	-3.20172904251244	-2.86160081735345	2.32920571758916	-1.07132376876146	2.34047018742028	1.36992016722355	1.90078346919577	7.89191614710473	5.90414694411646	0.1855870154088	10.2384398152318	3.66255601796443	1.42747822752777	4.86341883584038	6.74260830222822	4.77135374638857	-3.59236697295937	8.42865300765691	3.48537128788605	76.5	1	2
186	6.17377482454888	1.89840905562097	5.80945297984507	1.60009431958365	3.00982610098753	6.30366675639322	1	1.41370830995694	1	1	6.17664413634703	1	7	3.74340478907277	2.54144454577251	3.63068779760906	5.83952350466337	4.73771633403592	5.03726704396667	4.10506235926529	2.8354295720417	5.52098615804585	6.23770530847568	4.69122687206445	7.27045011236512	3.26806819529616	1.09171458253505	3.00711158874959	0.726018606564066	5.04123436713772	-1.97546250046162	0.920537776502971	4.8994998245239	6.23517719424329	2.75889885455836	-2.56412160128709	-6.13953162916662	-0.311892021242997	8.18607898607526	2.02892933411641	-0.00836222387722654	8.43416195750752	7.67261935718723	2.9965218215402	4.55134432421337	2.95289957605996	77.25	1	2
187	6.73139745296621	1.03941625223843	4.9271443795699	3.09207052886174	3.54354087479871	6.96282756820237	1.19484471187496	2.1236508734391	1.21080757967092	1.91429648682097	4.42241508906642	4.00149838347213	1.94728772477784	3.56220530837767	2.76480258353415	3.59460175537606	5.67002283195362	3.61094856153581	4.84142700200838	3.53679153345799	1.40375907690673	4.49150681944525	4.16583439167372	5.54343521265357	7.16888702973907	2.16675865519358	0.185545594746651	3.07872451148515	-2.29099925298695	3.63225164755266	-1.73317495193212	-1.8704521762378	4.2714073577596	8.17918437558221	2.70958865581299	-2.61779586764908	7.71085450481249	0.658977745138615	1.18720026842039	4.62395345418105	-0.222061999629544	7.65589309840191	8.73340784434733	8.42724572766749	5.2345757206959	2.84719655151957	85	1	2
188	6.12001444574201	2.91809460458056	4.09145326949492	1	1.73335015976173	7	2.81383338189289	1	1.34586349288271	4.9441468646638	3.51170343536761	1.77997048944855	2.13843275369231	3.96815453823154	5.5926726301908	7	1	3.27585906839435	5.07293894871254	5.93223622849201	1	2.45645953478941	2.1308795650064	3.67599902095452	3.75450835931768	3.60357241956554	6.15263392185285	-1.40565347206585	4.61911495401872	1.478791884209	4.66613512658851	-3.93335646161619	4.70412877852068	5.31593747252719	9.37015206188935	1.4738917491389	2.8318378367132	-0.250943825369893	-2.19236843154434	-0.0593963182860295	0.0992178475350034	4.95097603084073	2.45417483717756	1.20340333805075	7.33451540870466	2.97618364849426	71.75	1	2
189	1	1.73041466226596	5.50628122195246	1.95222199679542	4.45805808510741	2.29443798930945	6.35032535898905	2.53572257448208	4.75747517711847	2.87102948707313	4.85305822399943	6.63901435551515	1	4.00178458648885	5.68664046178886	4.31817266172672	2.46415388151763	1.95272115212992	1	5.0376933636272	2.34262957642767	4.39154289016647	1.4965501859795	-2.63216868356736	3.88835741931924	1.15062295665176	-3.28639148943679	8.42068748866935	4.33681214253673	1.97929886125716	-3.90356354117346	2.0108186997793	1.85797799412812	11.6812153513168	6.10241678322031	7.37061626099719	7.23473747137495	9.09499120454692	3.62858653545469	3.43582748013746	0.840271215950087	5.14211192537692	5.04769565647893	7.88260205882717	2.35491063760046	5.46219440769027	76.5	1	2
190	4.3051507907471	7	4.92494161559944	5.00542920999963	2.85888324259187	2.8199530615302	2.37278290708996	1.2898811026463	4.34871837184597	4.88353311608161	3.39240223934396	2.512500246005	1	6.47124155811701	4.45938241367608	3.43512959279016	1.38887214668055	3.46328834118427	3.82768652280607	3.20836632437614	4.12120863202651	2.7692862918949	1	1.81123273383514	8.44493101149577	4.10758625636117	-5.12637623080572	-2.03488275165896	-0.712272016621057	2.49725308985066	6.56977870565848	-3.34811096999896	3.68626702605821	8.22971123376436	1.82661599646426	5.72260464094594	5.09605549780007	3.46354168571279	5.06664319056493	0.552146270102265	-0.456823236084604	9.80060293438069	8.30024209505914	5.1204512682238	7.37125386161429	-3.93480727510045	69.25	1	2
191	2.45688528849255	1	5.97233121433248	1.94881838258338	4.37577623771862	5.37775207930658	4.5477592370555	5.05449459695028	3.84133456285323	4.53330706821123	4.16093922588083	2.0085884068217	1.79313013280388	2.83662690610634	3.12243594439262	4.12593762503911	1.2413878174139	2.48892766586019	1.82452781649767	4.78786993384266	5.07786066245114	6.41830137370804	3.30847930503146	-0.235201728753438	2.94380409261291	-1.86391074793603	-1.27224486601336	8.2672536596359	-0.865524780993078	4.93989889985837	7.42355382269162	0.189056888110421	4.46295211178359	6.15766609094721	13.4213806807586	-0.621035937123023	7.70777454566891	3.63389753399558	10.2271973123613	1.63815510849543	2.25820331457183	5.25952022192084	2.73020881230786	-4.12529258655108	-1.62051643966304	7.92391498813132	67	1	2
192	5.05445242518003	5.37576578322715	6.54009970794149	2.00843613221158	2.59943616141628	2.02442391654517	3.37231018226826	2.70027800763354	5.86957566244251	5.21194255434803	6.21818889433085	6.0747421126437	5.07001069246964	2.10577508560448	3.08498733029841	7	3.80330793491538	2.39149354253519	1	1.17646124788774	2.69566509868618	1.82526817699735	5.1612085906084	3.34051009782156	7.09122117964339	1.27373547956501	1.13580662845651	2.71595317231656	2.63499087486054	-1.03536873183133	4.94856977391349	3.09970317121372	2.98968273672216	4.55043040882744	8.24145799352815	0.975138532005585	1.07538540382904	10.661851274755	18.4117309249017	-0.994713308527933	1.33514839773968	8.68620799420117	3.60560755554954	3.98945963038761	0.970037495443403	3.40283345193929	79.75	1	2
193	7	1	4.46759066842631	1	1	3.23742373620505	1.99889403114526	7	3.64996526966797	5.6269071638362	6.47678049737699	6.78472523342103	2.2166600188066	3.27596715272716	4.10254658310143	6.63912310754629	1.79206649906855	7	1.68371253801432	1.65880354554802	1.23866802536799	3.07935354345042	2.98371344222708	-0.255423655482936	-1.07019886187233	3.43703740833763	6.86315649007191	-4.38576565346074	2.43192152762527	5.71022650339004	7.23375093094561	-0.80411219796457	-4.33947546876061	11.2183258539729	8.92375660000604	5.60218062494391	1.42931280205145	7.7657585440096	2.93333689873044	-1.13143652941644	5.49888734358424	4.2812997672844	5.42386754179041	0.575818908664511	8.02746777703842	-3.84717465654079	61.5	1	2
194	7	1.73872937204619	5.40296020162285	3.37345474610738	3.90276279917232	3.88707366907301	5.16478925344715	1.19125108522657	3.38260468947919	6.55434071280297	6.58485456135526	6.33085504312222	5.57136237587619	3.91213391819097	1	1.70260101022634	2.58013230115126	6.84211541334896	2.60817914248993	2.55987402901159	1	6.00900416106392	1.36814817039492	6.61346381682106	2.0689025724744	5.2537172801294	6.57980809961163	4.55269293928421	2.11786394566967	6.19917749115098	7.36518479982383	0.042322392505972	5.99400636153258	5.77404671648909	8.97101820484913	2.11183646832956	6.37588877825386	3.82079448362367	3.92001104642683	2.71498844796532	5.97502024156086	5.89271670626234	1.78213939845339	6.33806542174236	0.447105823162339	1.5464108296021	69.25	1	2
195	3.64694539397391	1.36473113054964	6.97797912270287	1.93718690245051	1.36555229550296	5.27340837366403	2.52941708510154	3.37273780550871	6.45511176797416	1	1.26568715819543	4.21620435810783	5.83554092764293	5.13831288564349	5.14070957389484	1	6.74814542743133	3.29155994430272	6.25197242985681	3.01195854909894	1.79062551896577	3.86070605972092	5.83287518876283	4.64143187993462	9.54139920870591	5.74242527505454	1.07196268304464	0.34876494005808	6.92149037922965	7.98198451779689	-0.136948410924153	-0.670826627030931	5.69793096553784	7.75637466611327	5.43353560769229	1.71995398087445	3.10079430332957	1.81913928871669	5.14685871842694	8.9270864493794	1.71796035764482	5.70738713134936	12.2400391740265	7.79928517075653	10.0644256997634	5.26356958339112	60	1	2
196	4.16183762162017	6.59346665966485	5.96572087856165	2.26281919250954	2.64073514792705	6.01330718975221	5.14541215273203	6.1421329033672	5.36696915673641	2.48880606755401	6.01893805451718	6.0477517942818	4.86720233743727	6.48821890643714	2.28553657700082	4.43375920857097	2.84976129088608	5.32454809325478	1	3.86746110490461	3.4814200816959	2.46146807731497	7	1.46637379142594	8.52764459576869	2.81084201829093	-5.69348500543853	0.379752583320257	3.01202846747167	0.45289454364568	7.83906124234475	-2.10769845831122	-2.56969646975614	3.94488306406762	9.22010837943575	0.759110684637088	4.48659283263231	4.89428808115399	6.51016935975396	2.20331220145272	0.0037931320536716	5.51346534257644	3.44394631166071	7.34785878402718	5.7680171043917	10.8669791848849	74.75	1	2
[truncated: 5 more columns]
