# Supplementary material for: How Are Mate Preferences Linked with Actual Mate Selection? Tests of Mate Preference Integration Algorithms Using Computer Simulations and Actual Mating Couples
Source: PLoS One. 2016 Jun 8;11(6):e0156078. doi: 10.1371/journal.pone.0156078 (PMC4898694; doi:10.1371/journal.pone.0156078)
Supplement: S2 Data — Long-term couple and agent-based model data analyzed in Study 3. (ZIP) [file pone.0156078.s002.zip › S10/Aspiration Model Data/Aspiration Couple Population 01162016 050835.csv]

	trait1	trait2	trait3	trait4	trait5	trait6	trait7	trait8	trait9	trait10	trait11	trait12	trait13	trait14	trait15	trait16	trait17	trait18	trait19	trait20	trait21	trait22	trait23	preference1	preference2	preference3	preference4	preference5	preference6	preference7	preference8	preference9	preference10	preference11	preference12	preference13	preference14	preference15	preference16	preference17	preference18	preference19	preference20	preference21	preference22	preference23	fitpoints	sex	algorithm
1	6.18160941958943	4.66392101407258	6.77616878363474	6.33604084173137	7	4.92332813763848	6.48035931799617	6.4929416711738	6.370849992756	4.6702660280827	6.62289117465598	4.71877723986776	5.01515916685751	2.72224050569819	2.34906623365027	6.52675776755292	4.55443904463876	1.02343564684626	2.13659525929053	4.60123095497298	5.82855492632202	6.12508824334686	2.85115551188008	-1.37507797914585	6.2809540601133	-4.07859589554026	9.1882986477548	-0.993079729601505	4.98804450513264	2.68334800877602	4.31817073107054	2.61222806567803	2.81066108406066	7.20309166499287	4.18998643966955	-0.427215078533478	-9.04101026385257	1.25098313211361	0.667042834867623	4.87687931253061	6.39103412153728	4.00677419258589	0.137851963796082	2.00506476797413	3.38649632840047	6.49775580431176	115	0	2
2	3.92978571700336	5.28351541097677	3.86660942096958	6.33638276364483	3.38070436520848	2.90280355769483	1	4.96662051692119	4.69138310729727	7	4.85835176750464	2.26716737938628	3.62006305725054	4.33775374334066	4.01997326539352	7	5.58648809225584	4.65999099334403	1.08679465190094	1	4.96931720120377	7	4.72717036227343	0.198421297860125	5.0687357161694	-0.977974113790792	4.62752830904483	-0.17002156857118	-0.701698627733513	2.72934541554476	-0.182258111450017	12.2914782779913	4.24707752730468	-0.389744062382075	6.87707279369709	0.6806052522002	4.38113951876378	-1.02723581388204	3.18512424759221	13.1788551190468	6.34043058772266	2.82733426268066	4.7161726131416	1.82825431498568	3.32229067159237	5.0674037154437	82.75	0	2
3	4.17442519270299	6.4404832815444	3.79207152364094	1	5.17026253333045	5.16429884331417	1	1.50100950850292	6.6318111758835	5.97841695419107	1.67588214041722	4.48111567230001	3.98701167349454	3.56257531658678	6.31737012506592	7	4.17902734639033	1.23289317515796	4.94179543415582	1.70761625834769	7	1	6.81361939995324	5.77768494485294	1.42697409271291	4.13716696238247	4.94998929894012	0.732013650677198	4.13999104624248	8.06860536479197	-1.64917017646248	0.742542320438224	8.62128169445847	6.11182851316986	-1.11732131799354	-1.28863057014519	12.7559518753724	2.47088216928311	6.26994858459132	4.28511250396605	1.07212426936035	9.11568872568643	5.15612384845694	4.51395792339054	4.27741867343491	3.71228753241782	75.5	0	2
4	4.57065785196765	6.47329872431577	6.92748651322208	6.05479451890862	7	1	3.05317039432299	1	4.77885364662313	5.05702247908845	6.82600789837673	1	5.5723788301753	2.64866177360525	1.040858859444	2.54968202118989	1	1.64919903271348	1.83458420357931	4.86103880842853	4.86144276050632	2.44370575269799	5.33174064229091	-0.452229848676602	11.1790601251806	-4.59352275590075	7.80869644149116	-0.0759148728613078	3.27691891610155	8.39197952238565	1.88362571868531	4.08073515792347	1.16743883351621	3.3574671560118	4.81617360473954	2.01719211264385	0.805359093093842	2.75065436317716	1.86455875026978	-1.46555118145397	2.84243043015895	7.49371212971223	7.87478405815685	0.99318611413958	0.234296259901223	5.24365984601516	100.25	0	2
5	3.22990647313932	3.13135996022327	2.34699108741486	3.47260112507646	6.09819471558941	1.97641359830894	2.01127077022833	4.06484640042833	5.33282647129369	5.41658575255067	2.22890234320381	4.54123714867783	3.59924148113145	5.53754012320271	2.17808222708578	5.43331919473472	2.18818214332271	5.60673101971853	2.37639500350614	3.07631592495985	2.80951833869527	5.8279139603657	6.86270105700103	5.38128681523392	7.99203242492863	6.02669165646025	7.93324057670465	1.6426403250322	1.88324335093666	3.96920437141266	9.75629632154529	12.6510625698069	9.42653754007574	-3.2941567535152	1.07152092823216	3.43141711870063	-0.426552313102876	-0.3129007269963	4.03090181920361	7.2086092299284	1.36187628683139	4.36270376307944	3.94344224445466	3.37530400199264	-3.4326221218267	8.31049362798516	111	0	2
6	4.68833541787369	6.93775164050746	6.48974883283009	5.96220736403299	6.53765870833039	6.85032355449409	2.63961277543112	1.56038371505003	7	7	6.15562137634438	3.71042767523115	4.71813349612218	1	2.09008080653083	2.49664969584152	6.03437277962352	1.21855553674307	6.76283913336141	1.90392565832372	6.12398466542899	6.03706278416677	5.3261139661153	-0.427557441375701	7.23834137630248	0.189756090543684	9.13178214231839	-2.08534341629764	7.98993523846001	0.0776731153487031	7.64990693768996	5.62638368136172	7.45704718023222	3.55162577475421	9.93242383320333	12.6974630770483	2.06178906517984	0.289212976549166	2.72563779107953	8.97751411854619	4.52277777356497	3.37715157392296	0.481335123273378	4.42152910522723	1.27877080473155	3.68144226849604	90.75	0	2
7	5.33707447394518	7	3.27975661347237	1.70591564459953	5.00972556817722	5.19978573419186	1	1.36313380346893	5.79286355123165	4.21288577803889	6.77400268101568	4.03158969340446	4.63841539945499	6.18387972795938	1.65452930303715	6.31901828280558	3.35645666285702	1	5.87349872262554	1.84142645511928	5.94572201354811	1	6.54328155778787	6.55197862087385	2.01216574197514	2.31349104020165	3.72598560472534	0.0770183279982526	0.511079432441978	8.17253316527106	-2.37085505761209	16.9451619982799	8.03289866873387	3.70443447824825	-0.295264645138119	-1.73394923205678	2.63688664215728	7.47222102260542	1.16654853796911	9.35680795045309	0.409261059839544	8.26964067230776	2.48039949443128	5.22528720242099	7.11977711543041	-0.307544721947483	108.5	0	2
8	5.10356372580548	1.50773418256188	2.93554707936775	3.46623056216888	5.08554923148118	3.630981425493	5.77876271314727	4.7044339338489	4.87477460013788	4.13723284201215	6.90301439028824	6.76639071506271	4.07858772086094	2.2039513927485	2.97197023715647	2.36992623675431	2.16113639544821	1.18469688035009	6.63991485466745	3.18980849494782	5.86790480230757	5.52617194291525	1.32110329978652	5.65006312761622	0.849827243778568	5.78189518347588	6.06870271467738	1.06127856732748	0.474758444659	2.17241579019247	-1.30417506253674	0.409098630722973	5.16193455616933	7.4967992626811	3.21582630746525	12.9668280706577	5.13660742808103	2.10083911995841	4.81478317859133	3.18424618319651	2.82662457367941	4.65890785421472	5.22797380299252	5.00082094387226	1.49851690102939	5.74594890810682	90.25	0	2
9	3.31524719591399	2.69506448615937	2.29517810192887	3.70622169872326	5.72468811759661	4.45986333658676	1.48366722238354	4.98229934771408	4.8972333518207	6.64590641532197	4.34191173554433	1.30044060508778	6.19972971242657	1.37578174597127	1.2716549674804	5.55386980341682	4.48084997126347	6.86134612754154	3.10976134225589	2.36544343642076	7	5.97556511669214	1	5.48292972709532	2.204251697735	2.23849643782754	7.38438125225374	1.35547350131242	8.13619940115529	0.569579844436076	2.50654791895919	1.54434506947982	7.1330721657319	5.93291828890294	-2.60822428847514	5.79588941260263	-3.29609016608839	2.01968232542886	1.15885365651749	6.45544020226952	1.47933224384455	3.94020653863882	4.09715292431476	3.89724622836337	2.33315501246311	5.30056847374774	112	0	2
10	6.1031916260909	3.96777854272582	2.88386638099012	1.14375189832022	5.5924386231926	4.15166134586563	1.5608673841035	1	6.10184472625732	3.2935940443865	2.84597044755406	3.73324998211769	5.20250744228919	1	7	6.00700013576179	2.18861999616065	5.41117296940694	6.9181613098336	1.96100400382886	4.36013294932406	6.45231703887992	6.33602414639852	7.54537887551095	1.85021856232054	1.68896844253019	4.27968560051554	0.0655934108092385	4.54201502197659	-0.343153632992482	10.9471743953394	3.37100170125691	9.61924919012032	5.53446627565442	-2.01424656122323	1.86101925506523	-6.74182515622848	3.18421588847086	2.77973060427785	10.5809261777028	0.968161056770423	8.68919710679909	4.61655719201229	5.92770874688156	2.2670660625582	5.8572943157666	85.75	0	2
11	5.17611258178184	3.29629616502256	2.65197421392392	1	2.98382222868044	4.38369929637794	6.05149445659148	6.70704795619182	4.83650202287917	1.27198232764241	2.62013643679796	1.34507072061491	5.32828387785675	2.73941653653015	3.34756525937521	2.89467823606876	4.87191872442062	6.40865872506656	4.60548491610721	2.86485035772716	5.28644720340651	4.47619724118369	5.7138645209156	4.21607459774326	0.4638273274282	8.8667361748114	6.24978713049336	6.87931977968268	2.04088904683432	2.34834291780961	8.10225748924212	12.9147959603527	2.43160124756372	1.25380001094571	4.10619897343487	5.54800789292406	-1.97362975439576	6.07103034561773	3.40562715464622	5.30306086925941	1.24681301458569	4.36368278797302	3.73342029404944	-2.38805417509513	2.48763842847286	1.62173960106078	86.5	0	2
12	6.04640794924721	2.82937752239039	7	5.37707347773577	5.16754068761677	7	1	5.04162632449183	4.38944983719197	6.55066229673399	1.03781011490852	4.53984111510916	2.2756838460221	2.00147062490118	3.13260986117533	5.73628559558486	3.15314959732784	3.1192136763714	7	1.06490407372652	6.68409633413549	1.10255103498442	3.24712630942274	5.81793856394097	-4.02414693246661	2.38091120102858	4.51561606175155	9.09316772142124	0.774456880506904	6.83417991371377	4.76171673615534	0.295803120906222	5.09465811642765	1.95294326271746	-0.849236570311068	-2.17894155128978	3.30120296253286	1.99065853149887	0.985553995539305	9.12668123721013	8.82854244414329	1.93412922567443	3.53828444547254	7.15555455705779	0.450572087979946	6.30307224800186	109.25	0	2
13	5.63748563859811	4.62107908644289	6.21840753004091	5.17491216282809	1	3.86070292271013	1.46020466380033	3.80676342887046	4.70667055668204	3.8328117070193	1.26127063618311	1	5.94386080376349	5.3012384420529	1.50260760878497	4.71140887826207	6.60752412461167	7	6.37344540846804	5.61944818106006	6.89320585294649	1.32826783578949	4.39117688648578	-2.04316230594298	13.3352975200131	-2.92062470556509	7.0926397332127	-1.52850190280315	-3.24143771055159	12.1642590499723	-2.36405540975589	6.34424782089703	3.69240332465666	0.598192044776198	5.70917890758737	4.2869919339549	1.6786368123553	-2.48763991238412	4.96831299252131	9.95340658926996	11.5524086898717	14.4737800279138	3.67156271460754	4.05580460373063	-2.77276716089562	0.208891286813446	115	0	2
14	5.45227315539871	5.55865835609299	5.81318298343143	4.59515584840715	1	4.4648377001234	1.2744964445308	5.74172358186316	1	1.92713010140645	4.79022792807429	1.36725059127353	3.79143785324677	5.49527927448342	1.86258930948391	3.34182932560949	3.36065069058508	7	5.09760352132309	2.81143439602842	7	6.8722869623854	5.79625614190409	-2.21818822059676	12.7157201983402	-2.0409996533799	7.36052206336078	-2.45047902599539	-3.38503379983184	3.98508020026297	-2.42779898713525	3.09586060209528	4.74494149135574	0.844828878634725	1.89806676550218	2.44800256484298	1.84782909698738	1.22952042648406	5.10368759798706	9.46661557631665	1.99735638570446	13.7377818859067	3.4193198854657	5.3084463921446	-3.25368835112662	0.947575727831345	97.75	0	2
15	4.04906476531253	3.66659219698847	6.24587452915722	5.56254803336675	4.27770886852209	3.99119704340328	5.80203516701596	5.45484823827988	2.41018207185283	1	1.71354011139498	1.70051307877108	6.44046552906154	7	3.82205273042693	2.04888009948788	4.48453721317001	2.83694008500999	4.51115901490344	3.60628091327183	6.22837471479483	4.79532149305154	1.71158480625834	6.08304953560049	-0.777886477783194	3.03707911553509	3.4741788823605	10.4351236857223	-2.51238571113557	9.939133989825	2.2690422881274	6.24105562767096	3.24481550898016	1.62222716352581	-0.433796723397756	-1.21042517647021	13.8651442947704	1.03806176690206	6.75562516290142	6.5949536897912	10.0522015192296	4.65963764064043	0.690835324858398	0.861936791852355	3.54995961167984	4.54704666329454	76.5	0	2
16	6.76580474212834	5.54597234235446	6.20151985989515	3.53829345948519	7	2.28135572520007	5.08949653344765	1.38864525454741	5.04336385115376	2.86559200509897	4.16388917251336	1	5.67953017146228	1.89482940834745	1.66985246185006	5.28796426885513	3.74342536489053	5.79822128389003	4.7499467626173	2.74563021881405	6.17819192375271	3.73708030966677	3.87573328191947	-2.88118115056249	9.29673265777274	0.172619845817572	8.60254438960954	-2.61180053668399	-3.04810726080967	3.5755645649928	-1.8208601737703	-0.20521614595916	0.867047680112066	9.12777600766339	1.0145985981159	1.48952596980094	1.05051702484446	6.09237039608819	2.1951476858098	10.4095882104541	3.54564017867461	9.05385635405254	6.46005414914869	4.26323067166079	0.0233903780606315	0.353302947098661	96.25	0	2
17	4.16233095177813	1	2.83942154970533	1.61680572013079	2.32779442854127	5.44687053969596	3.87386228689522	1	6.44541658610109	4.74736263292713	3.66720038545247	5.10535105432942	6.27262008543694	4.717960084037	3.21184451096723	6.11133506300178	1.58864251504813	2.66425847907873	5.02844156599349	5.7617165487265	5.86535765686203	1.28870645671815	2.43888042048233	3.902540196988	-0.419538128484257	10.4064189502383	6.8314718676193	6.35771723852726	4.1033583912436	2.16893450273608	3.338004815446	12.7418000804348	-0.292402244574317	2.50223651657851	-0.627403200189921	5.76083064726558	11.4471732945342	2.76578920826632	1.79013139664733	5.65689127733952	4.85686326173407	4.77596860763954	3.72275663779281	-0.738537728708548	-0.450751447517168	4.74388122800338	98	0	2
18	7	6.57447320128303	5.87304232953645	5.29411293339405	4.72764369161908	6.301460701105	6.79879906534364	5.14062345682925	6.18650422740965	1.41032230822081	3.98673205998426	4.8387620942534	4.19871883745566	3.21788898000741	4.05062433425783	5.45986552203182	1.01586305966553	5.01193194056347	4.88867329396747	4.82894820503949	3.45237391779329	1.19364036422336	3.96957448839915	0.810804960667829	5.50188504350157	-4.95452037241279	11.9136432417627	-2.37374822302092	4.35720395069149	4.37417465400891	0.340615740005194	2.40142691521558	7.57625006451074	0.576213470486904	9.23532274790487	3.25886330186924	-8.7324349860668	3.47428810839215	2.98299266485158	7.53931069694618	8.03634424290736	9.06853209775761	9.37918505042508	1.23925136369223	-2.50340905273858	7.24444273543987	88.75	0	2
19	6.35056315871393	4.49411509887844	1.74077189216281	5.58397578077851	2.51188554611673	4.05882021382939	3.49050189210316	3.94213543573499	6.34457539279176	6.54699369293136	2.73384125941901	1.57787769020165	2.86578577467783	2.32333306122285	3.50669951772617	3.78625579350463	2.83607100918717	2.73391610717562	3.39259042317909	2.46662907568245	5.91543736735684	4.756970421236	7	6.04901210108098	6.6218445724395	6.46796442818921	6.53292043985347	0.527895414843263	1.52337826989871	2.68162825047388	-0.495663049347001	4.76931287485817	7.4676753223999	0.866532793245975	1.2045469312677	7.73557561269811	-2.3805105545226	0.958922695506546	-2.27497500023629	10.6093864124157	5.12164783918126	4.73880355090544	3.55741423407441	-2.41416004449075	2.18719563141666	3.70682853042962	104.5	0	2
20	1.12498895295612	3.42318497398373	6.18287475055093	1	5.69316645734025	2.24281050167021	6.19172206012882	4.32210030317862	2.31976839646226	7	1.63474971218526	1.15239252214875	6.46371421880343	4.10907688396399	1.83245684872564	4.56128930864591	2.81052776911109	5.37400138962056	4.7313462313804	2.33931783011796	2.31769121320343	1.94608364243304	4.61355533581126	-1.07557364591057	7.2255675542475	2.43404763403434	2.03037579956549	1.45202200879907	-2.6915174108087	9.29552994004746	-1.58952131346117	6.91149442782079	7.3600008662212	4.18075166527043	0.589156953158277	6.23428024573717	4.95944379810762	3.30899512832231	5.41772007267196	5.34557426476169	8.80731610953768	9.44627297050555	1.4167773601333	3.93090857921564	4.80579417976439	4.12267702619669	92.25	0	2
21	3.27112312240062	5.7395935492799	6.63840662142672	5.83084445285653	6.79679655518896	1.57860683716016	3.01412904429497	6.81412035206539	2.03310327701836	4.73431151126608	6.54831980758633	1	3.76752387106422	1.87756565565012	1.16783025158902	1.92418184851166	1	1.03594625932998	7	3.45990819717527	5.2542504527448	7	5.35853206091629	-0.631817311790382	10.8859746852995	-4.36399077695586	8.28033435264608	-1.33733982787055	3.78713087553745	5.15114160040741	4.46049061991607	4.23294588092394	1.66024776392616	3.929753610626	3.8026597459817	13.3325275684172	-4.73575472997465	1.72554403371059	1.9131585078071	9.07281985676385	3.77887368771378	6.84815262734507	7.34816238316338	1.48961349659917	4.24435912058373	5.38694306953208	84	0	2
22	5.1492265558018	1.84039232332969	2.3007457974638	4.40636632034803	4.77738968970091	4.09709220245431	2.34099288612854	3.56353974436478	4.40163643507101	7	4.44163327595781	4.23510420860352	6.23636856896098	3.21361262113502	6.06304464557254	4.93046329538967	1.4982011042839	1	5.10228610379019	3.58684942691697	2.79385846391973	6.77674531729723	3.87799018307776	6.08337280137186	6.53982794536005	7.94403403183366	9.15325323694399	1.23484288091593	2.58015610259139	8.65727457298052	6.20023505721132	0.854415844539191	7.17916456085779	2.93821332208463	10.0534814884177	5.20159825786564	-5.61005924065262	5.0134972908447	0.0424409212764797	6.74405354075016	10.8519749416667	7.09896801217045	8.60707290103904	-2.58684666786396	4.19661176217904	5.0547548784767	80.75	0	2
23	5.20947086804279	4.53566902498313	7	6.4865970182998	4.09079155028127	3.45719017961553	2.78584625750628	7	2.66653048692225	1.20385926967275	6.82263693121072	1.77050559785073	7	4.32766386325753	1.56063957767456	3.36695271142346	5.05185711362214	1.28120932441439	5.3102947895262	4.71778892717953	5.84936970255361	2.15894731804035	5.25900829971278	4.60122773542672	-1.90558319965613	3.9250479997161	5.12461311200966	9.20621522752537	6.62378368095722	-3.11383737561626	-2.91360926013209	7.32071223703594	1.27721117880964	2.31676968406351	2.86509669973404	3.42687635660731	14.9644672081796	4.5234787231464	5.87728962112938	9.22972989104702	7.54480947467948	4.15383764803024	6.59670470064123	4.14388341443987	3.29720221516943	4.60095724081498	92.5	0	2
24	6.97024496704421	4.7723261942223	6.85681047477868	7	6.03689087778482	5.61795631235773	2.34691395884626	5.69138341874749	7	3.64974322037454	5.45904982890088	1.15498063536409	1.7939335859072	2.61059132774515	1.31304657460195	3.02864719075588	3.99125184329378	6.13566509998137	3.47974125818768	1.58094447373464	4.64317577534593	3.67029210793095	6.36616306098685	5.27211080275568	-0.630734990558749	4.75878309725674	4.55399240303627	8.39173839255059	8.37109767955146	-1.16507955176244	8.24815888558966	12.7982615094673	3.20766316761012	1.19155327652075	1.67410245422256	11.1872299665972	1.02877788407036	1.61170254650924	-0.30388660389128	10.2199091001354	7.25799242889291	-2.0065873296117	1.92355143065035	5.86740864882403	2.67961470125647	7.33387229519529	90.25	0	2
25	5.19396607724042	2.84001898222337	6.81449200378992	5.18823671617087	4.83869008503157	7	1.11205926266998	3.01257427363064	4.62588614032005	5.15246240943021	1.91276593036598	4.187718094563	3.3412845133554	1.85299584770714	4.85494863175752	1.40716600418019	2.83984803494682	1.64120726077358	7	2.58743546368015	5.78941497476455	1.68227004751045	3.48887541553073	5.53546258264262	-3.49432755190979	2.18884054599976	4.29963567682355	7.12101318741621	0.522846471598129	7.41336408282933	12.0682671292953	1.16558611485211	4.99652280943227	1.56531198267638	-1.58670732725436	-2.23771701926288	2.08638554477686	1.8775992689513	4.50265045313387	9.21224050190872	-0.437503163644029	1.41515487929177	7.02659607921181	6.8588580746597	1.04359273542027	2.987951968694	95	0	2
26	6.71849346007029	5.45073224644577	6.56140926249118	6.13301749227684	6.0995576068655	4.34656655064918	2.15678963979308	7	7	5.65415143628168	5.08071530216871	1	7	1.75002814539996	3.38090833305857	4.36783849032553	4.78985051585768	1.60869628535877	3.95835257624609	4.51473607482505	2.3249865893107	2.29378669273991	3.62618611583865	4.78715691687846	-1.68021566297397	4.31458614865544	3.24747057083492	9.90435094196109	8.23225241271705	3.53098994919951	0.917066644044486	4.40464998487656	1.71311302013853	3.65550927797645	4.6991218650077	3.27002001598072	2.78926532741045	2.5321807601239	6.39285603650568	3.07340283591498	-1.29926694803713	-2.03049569318923	6.82461362180008	3.78675669523844	1.89884614123712	3.05630119562748	108.75	0	2
27	5.0030724060476	4.84672986453677	4.78942659347694	3.41214100677149	1.6673748240869	1	4.26405253666612	5.40064679585704	7	3.48002360068011	7	5.21493229563875	2.98317155553042	2.36345121939203	2.35358512505254	6.35898156660318	5.1117820576745	6.98559723995908	4.36012413348312	4.70061870589003	5.37648688789495	2.82187437756552	7	2.19195586423581	6.67829211091275	4.80789623872626	6.42874072845646	5.15321085061464	0.0560358936961692	4.63115659291283	0.379676643510835	12.5397885158259	2.88469717925672	0.600065235114465	3.03879668218752	-0.0258416403428283	-2.03342630955503	4.70931825206741	3.57347573168921	2.98638725970149	3.820473775973	10.0183590294922	7.16886094467419	2.62995954861192	1.05654675602756	-3.24917015962085	100.5	0	2
28	7	6.1215053350057	7	6.84747043628706	7	4.58382401784107	5.29819805831464	1.79961746840952	4.93875440043464	4.83965248268317	4.38526707679028	4.49986935775542	6.99730723865873	3.48602346345641	1	4.91027726872034	1.47238272730889	2.45490322184388	6.2345934703723	2.87507400011335	2.77030874414614	4.83894083452777	4.95987168781578	-0.328795065157862	5.1788677435462	-4.86461618116979	7.51582146560101	-1.30711416561183	3.59343595467334	7.81862438731587	6.61157042853472	16.6343551107181	7.65227909318036	3.5818000033464	1.55500510355033	3.52461724164938	0.55632298635542	1.3613854828406	4.40274246330147	6.08373986002137	2.50112158456961	9.0224378923009	7.11592388251519	1.66581088758598	4.89563827599111	3.51326675456197	96.25	0	2
29	4.96717861714096	3.43601450559226	5.59164080471371	2.5434654519848	1.53980610589612	5.3896655857639	1	3.11327049645267	6.0629995903294	2.150806736862	2.8361733018561	3.9948050616726	4.54666708198607	5.73775516312161	6.31976616001336	6.24619296510875	1.65457730323015	4.33345943263191	6.60529588843414	4.49154039405463	3.58331643387666	3.10498935770141	4.28420673762588	0.30772642801252	7.64566253498447	4.20335143501489	5.13789952336136	2.8946075823312	5.7515585132333	0.892695301993059	-0.388721509983103	0.385381636348462	-3.48721851362808	2.11662765742749	3.94620961988491	1.67453600978344	-1.95064523170784	5.32433489312688	5.31776713359497	5.06739178700858	5.75213982767897	4.09064980399315	7.50666296772806	2.23268117528035	-1.25522785416648	5.73676703539569	86	0	2
30	4.83659360050605	6.74443446305565	6.8719167304904	5.12820239329851	2.09708842396942	4.35246945193193	1.86940771130807	1.27010950452442	4.77420342135149	7	3.84321233641961	4.03335189200582	6.71582236201133	6.30175116445544	7	3.78605947638621	2.52118018272433	3.5251795556684	2.71066034466141	4.38119980663079	4.41370154054266	4.20761633352058	5.97383826338699	3.80209804023207	8.42242951795981	3.84231636706271	4.7764915417272	1.90534510801513	2.41134565488463	5.78343498615055	7.68954421100902	3.57374970646139	0.707027052930185	3.08331204759378	1.59408743902428	4.2714972525951	-0.0674433611002458	3.8988768638413	5.00974972615768	8.78888085104838	10.0295797680438	-0.113642751852762	1.56532656856598	3.4710256100285	-0.792420742632069	4.68773825378866	88.75	0	2
31	3.62091992326942	4.69122605447204	6.2516501406199	3.72666247696374	1	3.83458460979008	6.20844933978826	3.5155711209849	5.3373689404464	4.82076723950604	2.23138628042648	3.73704596512936	5.74577864919938	6.49906801364695	6.02072998750916	1	3.37376128610533	6.03215413831288	3.16976163267772	1	4.27030833879349	4.46390653126224	4.34882768020535	1.85377005379073	7.33701490400966	5.40115131319391	5.72604686278103	3.52957077109317	7.98158728427326	3.57605517380855	0.71943434087928	0.390394885007046	-4.08515629237113	-1.12054620664735	0.266616767155971	4.14957864482548	-1.93548377152167	3.56969502172697	2.25714296593402	6.85153157341611	9.5317254825265	12.4585106774698	6.86628022109475	-0.786227415968448	-1.88987922436518	4.04431082499171	97.5	0	2
32	4.3213526911206	1.86428453012484	4.20802122153719	3.43899227221794	5.93507641813836	2.68528375437392	6.61673719532436	6.00336962247545	4.65844195628191	7	4.53361600563939	6.86422866595092	4.83951859484584	3.80933110291526	5.29642146596435	5.36007699096955	7	6.4950960178105	6.80996908104243	5.93012906922291	4.53769240631622	2.6951964863948	5.19512731081157	4.56012502222561	-0.386583881898008	8.07673155315436	6.01396377182501	3.69187073265242	4.60583311669509	-3.69322756294916	4.59571653029794	11.5816081748164	-0.104696369425233	-0.179137065341375	2.54501972386258	-2.26441503820737	8.13859852839308	1.04949484808386	-0.533840727782972	-2.7423307299084	-0.467154596269607	1.37363672313171	3.93420181585719	3.25031830718632	5.19373533099335	0.691224793023084	84.25	0	2
33	7	6.83924492807207	3.28908562957758	5.4420673199216	1.50226265196978	4.05833437494572	3.10601530923234	2.1396635535513	3.95243081130371	5.60769528452689	6.05439995097905	5.28043854025933	7	2.30335437340896	1	4.17620859989091	1.4008978556426	1.01764478058642	4.55425563448482	1.84189236154106	4.91476982898409	5.84171678013459	6.41008579758223	3.12724650012794	8.28562571229299	-2.54168462237277	7.58332357340846	2.79043199193119	0.103241194517919	6.79211655967926	-1.95802062641733	1.28626614706908	7.76679281483933	3.75387164007441	6.33604476665878	4.10865497504716	-6.23177333312247	-2.82884009705576	5.20847818318955	10.1976075238859	9.74968274334285	10.9433588850536	0.325122550140358	10.4843505665889	4.10685233043675	6.07010242702853	80	0	2
34	6.81985597663863	5.08918487936972	7	5.00024511727641	3.65357179134048	6.40871267973557	1.69239782553364	4.60293420469036	5.13242365742735	5.56122073760352	4.67454203241665	1	5.0994090227137	5.88495884009183	4.18850405435883	5.1065613834287	2.06897868573976	3.59910443839797	4.740561126178	4.75182528983682	4.79743296617056	3.8918568683621	1.31497703871437	0.679596932893531	5.08032421350493	-4.93029862691532	10.3449124578026	-1.15581242842794	-1.8039236609257	7.49334011710253	6.75603411027688	6.92117128740906	0.870888199858547	2.19511645521228	3.47233562683137	6.95701113870397	7.62038462172302	7.76080312846173	4.05537577640574	6.39528972043024	5.53897700641496	7.85143108701582	6.34333157308336	2.408964624121	-3.73299028493571	5.03722589088806	94.75	0	2
35	4.57534622359386	1.5888062196143	1.79742792669395	4.58727922710802	3.95055630934281	5.25956168546381	6.82089794468125	1.50953358002035	5.33246014259875	1.66274053131647	7	2.36564936832224	6.20740567467829	3.94820747481008	2.55338343526381	4.54475260746797	4.81598466975943	4.08324376415764	1.99234343801884	5.79952983596029	3.75630739337383	1.55149015590283	4.42217722503187	3.29207975704987	0.852843502282	4.78875862617816	6.22657365077305	3.95043810873404	1.14817640404624	-0.0344106190631629	1.825381370713	13.3838809259751	2.30651801704463	-0.86522584918742	8.44777619348214	1.1084097365996	-1.53240195605686	0.631406587280233	1.46554869563774	5.13220508201965	4.0662684105426	2.0834146388258	4.39611497054731	2.01863628810652	-1.0060507631893	3.33415016564899	93.5	0	2
36	7	5.54596159732688	4.96713668685249	5.34254548517359	1.55402472375179	4.6952203429774	5.73650327172687	1.01972910348032	5.47803728528029	4.54761263036145	5.3651943669132	5.71081338556895	1.03115680475526	2.21439026989326	3.47350993986938	6.09071757319634	1.21752378840722	4.26343259539259	3.85932018439079	4.40468707423072	7	6.38140289490771	4.80626926433526	3.63990971103442	10.6809791591796	-1.88731044735862	9.97959443528507	2.52517756153288	4.49880553129374	6.13054177948348	6.50669385071833	2.5529288739143	8.95059771103191	2.12732002712709	-2.38013110543607	4.64735800730546	-5.67898767657933	-2.310165192109	0.0195080333295491	4.09340775455293	0.11675335398105	10.2259104900755	10.2506463713793	1.31080662705459	2.54738844032793	6.87334363894914	95.25	0	2
37	6.92043872253984	6.72571913070642	4.75040760467851	3.82597342748035	2.83561954750215	3.28645244288487	1.55729844157184	6.277391126377	5.33450812457686	3.65831812936235	2.77397274865543	6.01537395089851	6.99872495790124	1	1.28274931891776	4.04312693512846	1.37146002496652	1	2.60783925924119	4.88751605720633	7	1.06511685748076	3.04742380563771	5.76115040370086	10.3690882494324	-2.54936711851121	9.96945661935817	2.99738092924695	7.89797126873529	1.79068423522276	-2.86424388254906	5.53938897218135	6.75539294215007	-3.08978063385733	10.3797211620013	3.9434717609147	4.60277258545373	2.49779767120156	-0.724294011395401	8.97396312946626	9.44268001747271	3.12263668183613	5.6976657699081	7.08872040659108	-1.96490451912666	2.3099986119585	88	0	2
38	6.78090143231016	4.05729407636317	5.7572796635831	5.30437324055738	3.43473978564461	4.8298550418594	1.81158568937817	4.95341667047777	4.70923453718332	4.61746453817698	5.94865073598962	7	6.90112789613904	2.93827609954529	5.57406376553264	6.94278558608839	3.07853107898532	3.32390626985757	4.13325523296605	5.20437515020321	5.21710731422466	4.76722871080438	2.61035911811481	0.322493257090635	5.54849379527761	-3.80508821377088	10.5639650910406	-0.680216909780649	2.53203643311956	2.82831326556313	0.00702393006969981	-0.670782425227437	5.83177299404687	2.54631802413923	7.62347533093203	8.14358959908635	-4.8947012827721	8.85881453155822	3.24946923632532	6.74001157269664	6.85818688201417	3.79394237249475	6.80981901859624	3.82497752433702	-3.60041009700305	5.49793928015968	90.75	0	2
39	4.35028027166944	4.55990699014168	6.25938084775143	5.49601264829183	3.82598189608458	3.35400579122141	6.732917964061	6.54636353172829	1.43683785776229	1	3.58432022218929	5.56357161412121	5.47093377398189	1.02177927753107	4.83501594975236	6.5219120360919	3.83915747039479	2.52669191051035	4.19413733811637	3.36190721610196	6.44073230906441	3.24129149084417	1.98559001418087	5.47104681226595	-1.05987846984923	4.54154197593876	3.61509387665685	10.4753329615192	5.67333644150897	9.35411789854968	1.1447532457074	-3.09103179688307	1.91771736137681	0.980949412361838	0.436091110452906	-0.647982218789469	13.7207703014629	0.628454162245734	2.28234309029021	6.9645361716328	8.08010207731267	4.47586412910534	5.44774346355646	1.15637870624567	2.70822066040285	3.69830141814123	87.5	0	2
40	3.66081675591482	2.35212515137845	3.45782097004587	3.04965544147166	4.63454508306287	1.89658298747553	5.73543520478967	6.79225163696141	5.23737574572808	5.31694639692142	3.01123284679025	4.24301055265244	2.58219480158882	4.82063134073163	3.56622805380572	5.14775099959336	5.59297150094765	7	5.91349646241465	3.5148074660476	5.59465076950345	1	6.44131191144263	1.18573692101744	-1.16347085755946	6.05029298111261	4.42043384887121	3.6696648637667	2.73785780876753	2.59632606564063	-4.19251740546034	2.15699993299305	8.0228718731276	-2.64736938480696	-0.77554639144537	1.68775591912245	-3.06794202524001	3.67598591941479	-2.35779696127758	3.83308510676875	4.63200262742677	5.70218003701932	4.50980496652702	7.43637346543747	0.769518009467318	-1.03390031199744	73.25	0	2
41	5.3501449809175	2.49862633189648	1.26561778720596	5.04039238130381	4.65170346023833	1	1.18011566399695	3.82665924706754	3.07701989809472	7	5.11107690740063	2.42990157820099	7	2.56967734693839	1	6.26169128381637	5.30242418726566	1.30493008801053	6.96028039940992	5.09926850254974	4.1291081273706	5.53964312306212	3.18173552310457	4.74779971247515	7.18750807781775	8.21696756175958	8.5304004241248	2.79446911999793	-1.63932976399546	2.67216754820854	3.85227861460585	6.37583583334596	1.75159025980164	4.17443351943589	7.33775432049128	2.76636390330283	0.0777442452989192	1.24731814913096	3.96422108366054	11.7096993083667	3.64866525519744	3.51696447198573	4.68367168001648	-6.1009710323853	8.17098466152616	4.54042705249236	106	0	2
42	3.59412646087144	1.52541366739677	1.58224776938525	4.95182819403177	4.55908907175309	2.94695202469703	3.18448291171114	1.55473773526984	6.682697382158	3.82498925721257	3.81420934915978	5.8161002089164	4.09039554775518	6.92321974411268	4.64502220764381	4.5014771888009	5.19349506925739	2.93869007405198	4.28239841423439	2.14103680159998	6.52570211660129	6.74960788504912	3.51467724121336	4.55182152503981	7.58339755861242	8.14158453484794	7.8917535815382	2.11446148992882	-1.99726585348859	6.73558617273982	8.27698944201185	10.1942550031316	8.1966264721535	-0.57422260985254	-1.61135591003369	8.83616221491468	2.78098418693413	3.57782050172812	0.536753066551828	10.4901674276604	6.03467386077359	2.67665933391231	4.1563490013358	2.95040613398319	5.42628250361161	-1.29740839298433	70.75	0	2
43	4.45760927070365	4.08375964163294	6.2204492028085	5.37945432167772	5.92044116934263	6.08699312084003	5.95642999906685	1.66343340712667	7	6.10301391874452	5.67483477626895	2.4484698147131	3.59619191382922	7	4.3636398988493	6.03048333153154	5.89749261469805	1.82273473218259	7	4.27335748566545	6.18910863539988	2.93416406989029	6.96627365269285	4.6482290238723	6.44940796249396	-5.21722785339266	6.83674193284495	-2.0467723990577	3.19733168190112	0.838647777974748	-0.229807379426082	6.32202044747655	8.16129288446375	-1.89464671056713	13.3590931246782	-0.0768445625009698	1.7175244511206	9.80640788119081	5.39062260981262	-4.57600400491418	3.57024766667855	8.2377798046737	4.01621461537453	0.188016680551281	3.02264069261216	4.14869965855309	83.5	0	2
44	5.51386241855312	5.26718736751597	6.38689437465876	4.38996083568455	1	5.28445706171619	1.64823420687367	5.98164506763487	4.01415640420181	4.32683495924739	1	1.33223648631308	6.41492940836705	6.40267897826087	2.44858032609348	3.68501138156771	5.47447848782133	1.45279890011747	5.675490113917	2.89220099748782	6.73539765162949	6.83853554359191	5.49782219910767	-1.75355926652003	14.2705603869568	-3.39425265079197	6.38290782188164	-2.98242722846297	-2.90190913294952	11.6642095421227	-2.06313963837318	5.88844187443767	3.34002446710988	0.170705252895756	1.8075713951411	3.55417489419472	6.15163123830681	0.128747054878851	2.42371169862227	9.59720898771037	11.4226994587896	13.4061984347003	1.64191650059148	3.81164531117646	-3.62965682099441	1.17821744817827	100.25	0	2
45	4.63793937582481	4.24351374361378	6.82004587193756	2.73659875938997	3.86969540603055	7	2.37881758372526	3.9146713076838	3.11753956420093	7	4.23661887778396	6.04802818652176	4.89734772030404	1.12020006097551	2.83380751605744	1	5.26679864677538	5.88139573275185	4.91504337759514	4.32694860832225	3.63408265656402	1	4.54386163779311	0.501279623991737	9.64452535343263	-5.16275453286864	9.12890757767414	-0.179086369422374	-1.53596936157373	5.76921985834187	-0.232835689335716	1.08316337660657	6.79768921165338	5.1949686012796	8.08490805789761	2.76509728557791	-3.97054411268165	10.2286683351515	-0.438018699901352	5.33151417877916	10.8349038652744	8.01537602844807	3.82103637453624	4.26589156029585	-2.25184470727248	3.5597381431837	99	0	2
46	7	4.48546115053106	5.78465188400417	7	6.38545553234088	2.63698327352883	6.89509968874101	6.36118245681459	6.73144624551042	4.18339072678808	2.66560688490396	2.91253506710607	5.25283930251218	1	6.56855743843178	4.56437075935564	4.24356951397019	1.32039006064726	1.22785860819393	3.31106704141309	3.93593540064043	3.65775648272753	2.99775315566729	-0.730645290605221	11.2561180147072	-2.80557091104486	8.66934051907491	-1.62801107384684	1.90877729730603	5.21520837810594	8.08297358138918	4.79700240488911	-0.21151890198199	3.77447722156151	-1.89567485617689	5.04351104906894	4.61788162144916	7.9298600686207	3.22115782558687	0.899289368324698	3.12279659695799	4.11710920399451	1.66043158460931	-1.5432051938336	-2.10224977661424	7.14047489186158	79.75	0	2
47	6.56770288207932	5.12335251621699	6.87108434529886	7	6.69465263368703	5.14906348825811	4.64770698107243	1.2954891038064	6.81541413805088	4.66151297547387	5.95353023039707	4.0640096510444	5.35905489383034	3.81904426524922	3.4848826144574	6.42483751176898	4.44022090876914	1.33267020633464	2.63246411685726	5.66917615613751	4.90938398064442	3.4824897217355	2.0215224421568	-1.62955611145485	6.05609378475607	-4.15565008404863	8.63533030566356	-1.78812805564938	2.69840783954312	3.67952916429123	4.72236761031838	5.09225089119884	2.65706988436477	7.93036698692003	3.71951117930285	-0.559801480719386	-8.98770181896742	1.5878687964924	1.8041691331522	5.66206332660173	3.80273041143826	7.5376459725386	0.630172670635363	4.80036722964304	3.44031352229834	6.01174266739737	90.5	0	2
48	4.99796270804753	1	1.72380444250734	1.25820561851816	6.10836462911861	2.47930512180045	4.12621165472659	2.10854714588828	1.38826903112406	4.68177141471493	3.09312537146376	1.60684630430132	6.17449774419597	2.598353894756	1.54738592248647	3.80517849743102	1.21702878325751	3.06486026768331	1	2.789324253034	5.53918454558952	2.19646015002252	3.39443130685072	3.38760135232907	0.0893451990763933	6.91614470808187	7.2780234018851	4.58049771289194	7.34946338092212	3.89253841688327	-2.44545614830852	0.0582154419331327	-2.06786536679937	2.63450263281156	-1.12967855106658	-1.96067976778714	-0.329820439505224	2.66853370669188	3.65317867049686	7.98512580697133	12.5951279316098	4.70235216630993	6.7181778354126	2.48393630604382	3.1602436417032	9.5579824753767	92.25	0	2
49	4.90510453171944	5.54672137888331	6.59627757813834	7	4.30789051444374	4.11049455582442	1.30446155758767	3.11119437204678	4.54060775905094	4.72728648208038	5.58380633136583	6.89559551341065	5.43480720450065	3.80754960756374	2.80938647890991	1.51801798747099	1	2.176654550179	1.61522645710974	6.72026726928975	5.60708589589435	3.48302036964448	3.98483369188022	0.660078576658525	4.65095041591429	-5.82478274016909	13.2934853800952	-2.37142771762462	1.56909679029672	4.12319913541426	8.94897061169171	6.91624981106526	6.48625730965079	3.69844515596812	4.98818070344596	1.97685004382707	9.06890001557705	4.62700642269821	-0.0705922064603939	5.49637504899101	8.7241090580418	2.19638495551952	4.20005054211285	2.41371325472005	2.54710441572599	4.72983456375829	84	0	2
50	5.40142783611263	3.01732110861879	3.11683972493166	3.41185311448324	4.62053176370586	1.07064271087787	7	6.96056545456403	2.77006333070276	1.42920992175471	7	1	4.6682130876852	7	2.56911823774054	4.83768538463292	3.04871477514422	7	4.67016442541722	4.13990687718493	4.77585774739898	5.71003252593476	1.80222220053963	3.39152714283294	0.892114167636776	6.29815659659598	6.27093412728757	2.80068950567458	6.4050261497064	7.96590409039917	12.122128226201	1.86223475344677	5.89358552069952	2.37425227067692	-1.74736370433981	4.89992148591643	-4.28275338107275	2.37738790353595	4.75088245811868	8.8098077083768	12.5329425057675	5.01615985940006	2.73886742645265	1.89223513453279	-4.06401356328973	2.18802989823719	86.75	0	2
51	5.05307392577775	5.00853175062201	6.47983933698799	3.25764253738248	4.77284527781412	3.51161845875746	2.72514426916706	5.10021861879112	2.19281052420332	6.29159969194421	2.0690070914638	2.18443662830351	4.47731049521242	1.74395236300614	2.72078121273523	1	2.06140408157093	5.85866676714759	5.84531034985075	2.75401607956477	3.75997673139818	3.7748283825299	1.662484737774	1.58831953070711	9.35009966498045	-5.24875216481355	10.4502472525204	-0.815518335044579	0.915782824624188	5.90833615115656	-1.45905108538054	1.44009761833698	6.45418732944712	2.65835280103745	4.26416313003891	-0.991756655550045	-3.99449035854828	9.82378392211059	-1.01861371086194	2.04141528065786	8.61100463140267	5.760071178598	-0.313593258280009	-2.4560409035244	-3.42630888201906	5.45356409529747	89.5	0	2
52	5.32952795353868	2.33442494960482	2.4505655584146	3.31555607890873	4.8034946938392	4.41941463618669	3.28703639817699	3.76155604659293	1.56323213495123	3.99949592946074	6.41891621704853	5.21440704508147	3.20906252937442	4.33403545631392	6.14279870068498	4.66525255332371	5.86770576621153	5.63059778337681	1	3.2230915739225	6.52217832239804	6.82722531025303	5.42466214484232	5.71253967080652	6.78693329919266	7.30637608502981	8.73764257044262	0.247772080861978	2.00171604787055	7.64778412110412	1.25699527045253	-0.0592611662162602	7.4476443196491	1.75670573184717	9.37775463843685	5.85434508875601	0.438141641979273	3.38033200602966	2.60921312291157	5.80939399737102	11.2907450042169	7.38031572113263	7.33874231812634	3.36130442301222	4.79365863706113	4.45598286996	70.25	0	2
53	5.93944985082684	6.38284673637302	7	6.46067182221749	6.11546422649569	3.26746841102385	4.43093114526974	5.31218302387898	2.05380542662837	4.05430449400519	5.71841433739565	2.31921463711581	3.97946650277184	4.81232035315917	5.10171312302904	4.66690095907131	1	2.19627714289321	6.91710978158294	3.63613901894395	2.03114456168002	4.57137587589201	3.46200541163982	-0.604132443580424	5.54016453291794	-4.9123399887493	7.15041091868331	-1.25841151097972	1.77481493188231	6.76076910514375	6.44960370871124	12.0693839626826	6.19387351425956	11.6766290771616	2.56568373172121	0.968850610989902	-0.436128499434679	1.25053904278916	5.6161058187184	6.39379661675938	2.41618656209282	2.10861581343277	6.89218653615189	3.02258770828263	2.16476542301409	4.13748267586555	66	0	2
54	3.87896935769253	2.95341294705592	2.17013423008486	3.27357605469426	5.76618478255594	4.93298658831564	1.70379686904722	4.5859574900459	2.26353037051147	7	5.7057964690932	1	7	4.62848775636511	2.63848728830668	6.22453718232567	4.56488956630011	5.4418447378096	5.50513702779203	6.26775515564856	6.34849853515265	6.20003591045944	1.06594465765995	6.38742189962021	1.76518214275365	2.02633679072316	7.40164680847194	1.71225245423203	7.97789131124623	2.07604657353045	5.48280793285767	1.48088928414557	6.5432314696896	3.66181211222395	4.95300194495856	6.3091579235501	-3.17928761143557	5.40703367847555	3.80102138521839	6.4356250693304	11.7961646070655	2.4599275846665	3.68515704724926	3.94968560631808	-1.44309626977868	0.0629411868636267	86.75	0	2
55	3.44809293121093	1.01458255641236	2.16168741116485	4.74339143700204	4.66324718437104	2.89023565407035	2.12034778736627	4.13160315272457	3.36996276315175	2.16048579616971	5.71637370528697	1.1227268765974	2.23825780086239	7	3.42194042432928	3.0329051219585	1	5.40233713661433	6.26325526749794	3.74550770196738	3.35816014135676	2.16564000790836	7	4.53625894090065	2.0123204743756	6.85593610507445	6.03963392754098	0.668311459282895	-0.369255482358053	11.0382655165296	0.994477011627206	1.9162204637001	7.67419055428813	2.36928555252439	3.45947120909749	2.49376202612982	9.16452305162476	3.79687271580258	3.53878338017574	-3.39606500267308	4.86100747319499	3.15060384098823	4.91121666229333	2.63299633024091	2.39606019124578	5.85924670117841	86.5	0	2
56	4.84153966231044	5.05442446503854	5.77086698557166	5.16341687215687	6.12122643199613	2.2376022191984	2.56414178820567	6.86504480094221	5.21234921437729	7	6.10090504505456	4.43585079462636	2.59507465688081	2.66261386648081	1.84405883810679	3.53345665041156	1.15298743025827	1.58326990256877	6.20801775440721	1.24607943870145	7	4.56358072889577	6.67415245891186	-0.708721121948695	5.94302805018907	-1.42192152324245	10.0634430129917	-3.01282591941765	9.26609870229701	7.86384634378593	6.97861135902766	6.43236755060374	7.45063242554853	3.61249930103406	0.987567472267313	12.5006982964867	2.8779943144434	0.208599483534798	4.49500190976801	-0.994822744379323	3.98519075463169	5.7907219705803	0.263910874144148	4.57449646936893	-2.61622417768937	6.62000525324862	100.25	0	2
57	6.40601237074021	3.32210565672136	4.3177989600495	6.27890952540378	3.52618848791302	3.53521045393049	4.41334388781289	2.46310451615497	3.16944335893995	5.09498695068687	6.88085677965325	5.06541205828427	3.5460653871625	1.59060567971571	5.65975122086375	4.88787490673156	2.17194186822555	6.82479906347342	3.50473698864074	6.48067873781992	5.32327559928794	1.39605864951724	2.91147750132162	-0.762920203917807	4.69897075691854	-6.02307824228658	10.5560219197012	2.93816156412037	0.00455122933475727	8.78498861927632	12.6951826257696	5.89568438113459	4.89224441790056	2.36492520562185	7.13756053088885	0.206682590074715	-2.49948157208999	0.66313224374646	2.20104211222194	9.45432987618672	1.40392416665277	4.74904979746247	2.26409681411233	1.6751858133867	-4.95716657167212	5.19166292600478	90	0	2
58	3.51959730655734	1.43700053973649	1	3.65099152650274	5.24441659770575	4.05288070535326	2.05669963399012	4.20411381463866	5.9386124592184	4.1707428979266	6.76002592927263	1.11102522697402	2.05995283420985	1.7320400273002	2.72322043168335	2.67625329581622	7	4.70714898054751	6.3250909747579	3.08608032947008	4.39449383644105	2.58679624171765	2.43994503647982	4.14995598119683	2.12560439280338	6.37886793891344	7.18610030893719	0.494011494523116	0.414113554068941	11.3182507019149	6.50955793221273	3.98039924289119	7.40678144905743	1.98212457943376	6.1050360963762	4.32329977162791	8.58888829043602	6.02352793650446	2.92792476054031	-2.34375039944117	5.13240309148959	6.88258457608425	4.74077966680705	2.10221014325939	6.01770871214327	5.18946502946407	93.75	0	2
59	6.22548999083665	4.26715227799116	1.93535564925429	5.99336520537675	2.7613730524592	7	3.3932910635067	4.98401083455918	6.57023195518962	7	4.01422175755177	2.31041086795098	3.13492553040407	2.34438335307153	1.97428973972324	3.32173642339904	3.20501751283944	3.13150998889704	5.62924976065399	4.87396394290687	6.76288708607167	2.22356154697448	5.82682152755578	5.70100266695746	7.43882128032236	7.55183377622373	8.3589909283372	0.932664722480617	4.58940923058011	1.23734906797259	8.01579153785959	4.66009954671604	7.95410441342511	3.27162464180754	7.15516527350829	4.26538334390225	7.19486124749218	1.86266381231351	5.48020894682564	11.8706805183333	4.60411314624185	4.89476289447166	4.42785526619151	2.64118327630334	2.87259147843962	2.26227081144282	92.5	0	2
60	4.16113920770512	6.96948467613829	5.65222063562829	5.07704970649957	3.69194746068737	6.88218698653269	6.01195055219927	2.96583284680837	5.64971070910398	2.31147291652219	6.96946891800221	3.83065696262511	4.92676163045258	4.13791514825629	1.89864016125976	6.57036357806178	6.83660485736148	2.03497790755123	2.34004772048341	1.55856601259804	6.80115811658278	5.66477478073792	1	-0.0102721685560657	6.17538799316063	-5.21276272766247	9.9795671051694	-1.92249301364693	1.74287639216805	9.10268374108377	4.35707244553657	5.60110943435106	0.77289667672246	9.06773688019165	4.76685112884027	5.31479699088698	5.21702899988952	3.57449469274967	-1.87101587864603	-4.22891922329307	5.60104716206388	8.28333922511566	3.74163339824295	2.6742040465523	3.8485905255787	-0.14925653638282	91.25	0	2
61	3.20312576911853	2.27412838220605	2.30706906743727	2.64780389620529	4.92104337503017	1	1.93161800033952	3.75327595488462	5.36094063026282	7	3.04721598960293	6.24580406731583	5.44306853250397	4.70871245316614	1.87603014232461	4.47845872282334	3.13819031465953	4.67590872249155	1.25296752219406	2.32919136110169	2.86669159656301	5.09024518444622	4.23752048632657	5.06729413515592	7.90599886407091	5.61579777237797	8.14385677773319	1.810511325599	6.74526272539198	4.07344910269346	-2.14905147660145	11.5569367776853	9.15593773920976	-3.15746427903683	1.60010884677191	4.70193767014884	-0.970159902164206	-0.885669607854018	3.32474974836838	6.50518669183935	5.31410603744339	3.02480847718643	4.49232083248471	2.60062539385005	-2.52398276039494	5.59231297726133	85	0	2
62	6.02778624174389	6.86510554478126	4.16182401786454	5.55400960260374	2.45107359177902	3.92187263282782	1	6.24288661584433	5.57897209412973	3.96071185869473	2.82553823126021	5.99655793609618	6.65672004466228	2.37258159392023	1	4.25931894002519	2.2768148281714	1	3.4253157854859	5.84614132983035	7	1.44292068799221	3.97864041509612	4.82380582436481	9.35113518277116	-1.26709841345935	9.71152125625634	2.6239050928368	6.43377637274041	1.3138101408725	-1.30595188580057	5.44285659448911	11.3974043250074	7.53793887723782	11.0552430582084	3.73021964298345	10.1414559388047	4.18612216857513	2.59788739165701	9.4933714616197	9.75538904912026	3.72712613450536	4.55283046438201	2.52187997608375	-1.74125641486221	-2.20685914851184	86.75	0	2
63	6.30471143549966	6.68547564793772	4.24467093165546	4.11285744034793	2.94286090038436	4.02061476830095	2.23342084169872	1.88065839243759	6.13047590679227	3.75547572279852	3.16053876646309	3.34038670993607	6.92795951945687	1	4.52046316735455	5.76344285510509	1.92656891654532	1.68450229471523	4.52347761156843	5.50846454649817	6.31954965653142	1.46544629490243	4.70151502911451	5.37261310449056	8.80915402818107	-1.69025348516986	10.2700310162652	2.4684964585269	7.88287332005796	0.622171971170598	-1.05134998212402	5.69892505816536	11.440882324582	8.44268856481865	10.8638347088572	4.27282202859816	10.3253911898767	2.00465555127257	2.12885074507026	8.11781201948994	1.93990986877798	3.38251302321009	4.99044913722525	2.63043788893559	-3.1797858822341	-1.69848031552664	80.5	0	2
64	5.94714346479667	5.41322603356577	5.16728735314336	6.02305349480747	6.9707257703484	6.24940438711661	5.968567996359	4.27084167245569	3.8894767108969	3.98415445025693	3.16727618807121	6.42867181268215	6.15834750574867	2.8530500379519	5.24128447322193	5.57280899180313	2.84327585111973	3.76296187454494	1.61220459759252	2.77220294748686	3.66048447741287	2.5529602435965	5.3777772108702	0.554505879851922	10.4225070363109	-3.11098293216286	9.74616128479074	-2.10449635892931	2.59412288313432	7.74469245393069	7.61109134621226	3.20413091525518	6.94654149760976	2.33606193252312	8.65139376892979	0.599250968021724	-4.26796745391303	9.82172967206525	-2.47693386420634	8.92606989679715	3.16009243978231	3.57005496317087	6.25822142329003	-1.15791774288902	3.58040573998181	5.52656375321286	83.25	0	2
65	4.3910869867725	6.88360489841182	7	4.86895166252204	1.74752714415134	2.97610806836347	3.10563587226561	6.2947176150535	5.31798513847536	6.9517176573101	5.08322685615061	3.19728428658734	3.92266531497511	1.38879454006596	7	5.64522511199585	2.1882447861487	2.13334541974196	4.34663172174509	5.56331656150634	2.55528640268333	3.81935122773867	5.09668389975563	2.65588335865767	7.05377726497476	4.33420007530742	5.89714972770564	2.51352652038429	3.12351772081194	6.37557475798698	6.46921558199539	-0.0592163718246484	0.401401768625064	7.34022551829969	0.479922344712838	4.12371203830226	-3.92995465006175	11.3922664606664	5.03675260563982	3.49024516562928	10.5512779793474	4.89262119673081	0.754356532177496	2.53126626920596	-3.93263991914555	7.58342444491759	85	0	2
66	6.81847531841997	1	2.36065453792456	1.74804199904121	7	4.07987523176462	1.000709855934	5.70974566861392	4.00596888368367	4.80468851006956	6.98084179990432	3.11556983112117	4.03552153427891	3.18343507758156	1.55866768273258	2.67304528503474	4.06066144980511	3.94078895164843	7	2.88559836322436	2.35092874292748	2.39414443596806	2.23314495412255	3.32087991957858	2.81575863278455	7.67167503198344	6.63000951858025	2.61774781576127	2.46444126149616	3.40051722538138	1.48892689381195	-3.34783912180032	1.40097695491686	2.87541774185851	1.24992362214789	-0.252305084991217	3.8091570480551	4.99207509564304	3.52619025826249	10.7272285271054	7.9616274331765	8.41227064676481	3.95972291541895	6.37524479685195	4.41721289660158	4.07847138036134	86.75	0	2
67	5.4901936057401	6.25697903857686	6.14883134962835	6.55861578943459	5.67676172388745	3.83858984379734	1.32600279965831	6.70197502881874	1	4.17960694561104	5.59549915108106	7	4.88126254388093	3.03988176272331	1	1.59314474204548	1.14326861527942	3.16243689684253	1.7075384630017	7	6.50872700685089	7	3.06606135534655	0.579229410284371	5.23083940694188	-5.76445378913415	11.9529419786329	-2.29010543865297	3.69264426613956	5.12884448797309	9.72556390825897	6.67883950612285	0.847325069200029	5.84037249648926	4.83595531350089	1.46895235367494	13.5972054719297	2.12775333307726	-0.0916178763844473	7.92295443732436	-1.68694035828534	1.61884200014848	3.31740691601792	-0.269890089835514	2.81497510936665	4.29410528888635	77.5	0	2
68	7	7	6.05658296044558	7	5.5036093650163	5.75864429811416	4.23788917794116	5.34923144030047	5.23242916409673	5.32538921665987	5.74094901495397	1.93644137063561	7	1.92176469831193	6.90052456911924	3.89146028024546	1.8126815836043	1.93088206830504	2.12856687816323	3.93831288990254	7	5.02709270649467	5.08212867152849	3.0927760434053	9.25596717815855	-0.524688703659149	10.7004914119332	-3.76515475844433	3.83991454793465	-0.481304750481397	-0.371860852020632	-1.0685638511194	2.40449511542445	0.416728321464643	7.9353741028173	6.78646712502938	2.03765445063273	5.15854404673379	5.67668835042491	8.94928843848236	3.6255647324368	5.31169955816376	4.09421533381441	4.484190116624	2.47586744756715	7.19530591153413	91.25	0	2
69	4.6761231323906	5.3549725988036	6.12990349520023	5.59469344314254	1.53220754577127	5.40889424993212	1.46466027747376	5.10529017499773	4.20691744709633	2.67166599746743	4.37929577037889	5.51769051838538	3.51491019144939	5.87158772318072	1.36955799018665	5.21801816796908	2.88926021295294	7	4.80173273113656	4.52855276205444	6.16125827718341	1.22115523658002	5.06566111785429	-2.9770525221854	13.2478615782694	-2.26317208788872	6.63517936256406	-2.66645895801109	-2.71775353517316	11.0675935634779	-3.41050121307105	2.45971273870829	3.58402662819233	-0.243736388531901	1.86016340875925	2.85426833218937	6.16820444713227	1.43405262797823	2.7190991385416	11.8993543854814	11.3864302690454	14.1934039095595	3.15652124495867	3.67618288119636	-4.16161063248082	4.05993640151266	84	0	2
70	3.23568857653802	5.44344182133525	7	6.84814738077359	4.67042632928541	6.03424058321465	1	7	5.95980082056406	6.89203660140206	2.11330466639466	4.07775142321542	7	1.30443621026782	1.79082816996596	5.64033854402828	5.39701456162968	3.64909986333816	6.47140894523306	1.52389378066832	3.47961237100339	5.77298703328599	5.33273707710885	-1.22390344022895	7.19679577796588	-6.22992338100717	12.1104986268981	-0.139949174036367	8.34950792505219	0.72082365430795	12.6792675467391	14.0665278549636	2.1917028244783	6.95239501737104	-0.856458978921183	8.3526788197244	2.96292459011571	1.70588492624022	3.8980164858542	9.85622109267907	9.45893046889264	-0.671395812216058	3.24802467504435	3.13562352502245	2.55089264375777	6.89009112355165	86.75	0	2
71	4.76625510854474	5.04946023107422	5.28181348465972	3.82670539219421	1	5.01818612372928	5.15520478167454	1.6363295770379	7	3.48843133269272	7	6.43608614067995	1.5536463986291	1.48868734882322	2.26139639281088	6.15053394186309	3.56800487095538	1.47267599378531	3.01492517611262	4.48949300537539	2.33238102561588	1.03727656515913	4.06327935553093	1.90191498066946	6.36044162439168	5.59143441073841	5.38276667422723	3.90959671822996	-1.30809597239606	7.63137685830428	0.202150001527568	11.8939656003234	7.24814052477298	5.75431539703604	3.05224492614399	-0.735225373115427	-4.03709254082788	3.89727370231516	6.87682863151426	2.99223126285892	6.1538810195489	4.77582988190334	7.68967973367943	3.08798834030184	1.13403640672788	-3.28248686604697	72.5	0	2
72	5.16758487403624	3.89972625528405	6.86851371774103	2.77683934542015	5.56682175794062	6.57680612914021	1.75045264214023	5.61663507415089	2.5977968892299	6.554463895385	2.66449235568062	6.64795851959285	4.39605506045881	1	2.1611652371701	4.4934078445369	1.83919881879574	5.59542169289277	3.70916641596811	3.5994348128795	3.89522999447281	1.74051729870475	1.68133000547486	0.175405007352813	8.98881076697609	-4.88079500630218	9.80191386384501	-0.719585950600692	-1.35878137594928	2.82985749954322	0.905692255015205	-0.849930622674888	5.01127584306094	3.17688168163591	7.65222680389766	3.6144569866748	-3.7477534235636	10.2852097508763	-0.0340526139018756	5.08006163387229	8.60686449365613	6.16295752968575	4.2344472316814	-3.16444932446391	-0.0197520864926199	5.78774836417817	95.25	0	2
73	6.10794243749392	1	1.42877301399946	1.53630200996442	6.81025092865618	3.92961721653013	1	2.53689777475493	4.31358264729983	4.02940320246143	5.95065489197214	1.57051415392091	5.33357382313181	2.53037468744909	1.6040086195806	3.6879697203109	2.87890739055515	1.11706611964377	6.35032554117588	3.12832050017103	3.38987294908698	2.56187989304055	3.88129247951984	2.90502408698541	2.56693567564656	9.16567472467461	6.08500139059265	3.71460848065154	2.48237864132366	3.92559582824575	8.50779722489934	-4.06061218316827	1.32917505566295	3.02108202919154	-0.164518785001683	-0.236641471576308	-0.218029416338781	-1.71162870820088	2.8388584113044	8.97557771947542	7.39050823637895	7.46270288117678	6.16470004208758	7.04012540832613	5.06022571967267	4.9870928087108	88	0	2
74	5.66451301445091	6.29552841931148	7	5.37522641986133	6.68281705425802	4.85470000047424	1.73883903319033	1	6.65667239207567	4.53510097682652	5.41719941867454	1.9314405737102	3.27427993952437	5.47561478836269	3.40683496605151	3.746366123791	7	2.00121656526628	2.25793443839889	4.02681832575031	6.09958414174807	2.35615138582158	5.00766198863656	-1.750801272167	8.69748759731249	0.426052981390743	8.70673604156327	-3.6173115239007	4.13092292167506	6.15062695864746	11.6942381165597	17.1810158937856	2.00060228962608	0.531985450928291	12.2851755344463	2.3525875895482	-2.25819027991654	5.015880533999	2.69588613801681	8.41357911565773	5.39466080803947	-1.52293214664422	2.0743882319717	2.68156434131478	-2.96176421365183	5.20290411433421	83.75	0	2
75	3.32028232653968	5.92410865187761	7	6.19812296620441	4.01863081142438	5.99836522579846	3.08253364378914	5.09705483895225	4.22545198375404	3.37773189714704	1.11858494952419	4.11312047649918	3.45618314687828	2.15560927000682	3.29856283064899	4.55604948121202	6.36985196924071	6.26141621381133	1.63839350090161	4.42406408686698	3.71635010651339	1.51778905937739	3.17641072059614	-0.657335980527134	6.17456496695003	-6.76981864871436	12.122628687304	-1.42395229869753	3.95645469784038	0.25289747609332	-2.54128900977601	10.9059837253205	4.96302081058798	7.83075232117467	3.29045985554539	8.66694886920796	-6.00272526981554	4.60394115433688	8.26270425363249	7.78197305978498	1.64091214604269	3.60755499465271	8.10029007184273	2.7750445694998	3.46161517198687	13.6526025866092	72.5	0	2
76	5.89891063309847	7	7	7	6.09989277351375	3.90182858284012	4.18762152042897	5.14575221929243	5.48430591921371	5.46478404167766	1.5612399915278	4.72758480198315	2.34184547913342	2.96925797251262	7	4.201698952783	1.23618504885521	2.0556961218787	1	5.1771421294011	5.15848277658987	6.6597497354148	5.67762864954468	2.89289085637496	8.823141676895	0.4318299701358	9.40166025754417	-2.91547443398018	0.88502571560342	-0.141997152808093	0.0563668907959246	-1.20880259054751	5.2303858080715	-0.571396958990552	8.45700436491685	7.31424881202162	2.86314884817269	4.85261495740843	5.73593106723967	-4.55347363865094	5.60059903165262	0.847501942932666	-0.466874177088701	3.84195890387287	2.2908307785292	7.71521749420251	80.25	0	2
77	7	5.51451045058568	6.10894129480153	6.63627348926541	6.51436589312187	4.4525859600144	6.03294090899426	1.45835197373561	4.9432812564727	5.33832406098472	4.07936951626239	3.82180798510169	2.94291383039301	4.46360590427565	7	5.44938812724086	4.85244277086186	1.29737151470522	1	4.47188507224848	4.69971249514351	3.20607905996653	3.94580671665498	-0.335510102602001	12.0849337226195	-3.6023031547304	9.03881254429653	-1.91048197979012	2.48254826964385	3.83430521558916	-1.40622489506133	4.08273391323752	0.556859490273154	-1.32762193209927	2.93764556973271	3.52215816441836	0.658183111606431	4.26510141188577	-0.205646960983249	-4.26512116974506	2.52218394070892	3.2594225269431	2.08698664922726	-1.75084013843056	3.34405166584806	7.78762256789253	70	0	2
78	1.23570403594956	3.80651047058801	5.97898545350248	1.25617699064584	5.77214912491697	2.69222409224583	3.10502175487584	5.85539719812204	5.49027386250886	4.83481010011376	6.49691755492138	5.40071648383525	1.26577578832438	1.62163022749744	3.09083862321636	5.98395162962878	2.00285832686153	4.43576217233892	6.41346963391875	1.03013674650346	4.28522660547898	4.80585384872259	5.14059856929029	0.294195986320768	7.50073585206376	2.87081292294877	0.496935862228058	2.27054962747658	0.441940822221	2.1529069343807	6.51427591962995	13.9854358621731	0.404211124410558	1.150631749867	4.51507283515057	1.16474014817912	-3.16527044440802	4.75302898482212	2.75196130687804	7.24078211862176	5.09768592661898	3.56086523805295	-0.83710410508935	3.69680134396383	-1.96260114622475	5.43447856541173	84.75	0	2
79	5.56992192125357	5.16497580442051	6.98709874759335	3.59363764274519	5.24075219782747	2.35848737976546	4.66818950178256	6.51583344330851	6.23324433302606	5.39064417003078	1	1.73354104832259	6.66304234571986	5.51176125991514	1.2243008353191	6.00599135438038	6.17261701104283	2.03556426769579	6.84813706626938	1	4.98300935785539	5.38394811633072	2.52452355591174	5.82233077518175	-3.02068535123691	3.79496185647756	0.803203160791245	10.968949531087	2.92790199436224	7.55485506144679	0.0758139567710063	4.1299977481975	0.677538572888108	-0.138911069649792	4.98900367744768	7.10199123489623	5.06001140137668	4.96186872586002	0.251645794321825	2.40927875464405	8.35928843031526	11.8782327424802	-0.133796021346152	3.97487608373945	-0.478279898396847	0.748595963197491	92.5	0	2
80	3.9944954911326	1	1	3.36645526187441	4.51482881541675	4.85824334586797	2.47145474782185	5.40704139716071	2.64537774425613	5.37034008594365	6.48200924532998	1.61114733603009	2.39634547676246	6.40860131717383	2.1627658280307	5.63662808318099	1.0571174998314	4.26226689632069	1.22546085424781	3.78924071060275	6.12079903031598	1.97659653366424	1.49926559240724	4.01829563259769	2.32736128186898	7.89449232580001	6.62418291355146	-0.137690784498437	0.495413320205564	10.4615121451616	0.257171846924555	2.69607267805443	7.6022880715461	8.98626306612837	2.23597206782187	6.0234350978753	9.04980572117843	5.47162279354335	4.11452997510657	4.92930703977374	4.7618851111239	6.17678605651677	4.28503484577208	2.32529622247336	3.71158912794538	5.74292911549955	76.25	0	2
81	1.13743537895589	3.13687012496525	5.80986939569286	1	6.31830647366826	3.85871554396661	1	6.69563212284938	5.34603976783758	5.85754036763165	3.17418889998493	1.15070112043868	3.60302150505948	5.78526790478531	1.28979355662558	3.87590168025092	2.58842213518125	4.35462200385986	7	3.15234705571156	6.23026928407284	1.51391324996273	3.9909084694121	-2.4377956626037	8.51101150430666	0.395152970869815	2.20519266904668	1.7779214794671	2.46196986364166	10.8106960629175	-1.93203715924443	2.07645612677336	6.54455949178229	1.88770539780333	7.47246380850428	5.46741108424433	-0.627083368118416	2.3824793545972	2.47027266362752	9.57304909629537	9.37342407453936	7.51797668706108	2.85382740833773	2.16127397503776	4.07118395590012	0.640784188546107	89	0	2
82	1	3.0485858112909	6.71731816467862	1.45521452197657	4.61408326221236	3.27074856635719	1	7	2.48637789330045	6.46805114119155	5.96442447014396	1.68904616624865	6.80592721730883	4.86949334429609	1	4.84446967460238	2.07384831374766	2.77216588208185	5.21424899301581	1	6.41476114516926	6.82936199528257	6.63149611812809	-0.0617502419038871	8.03662312836246	3.23228365385196	0.662448965973583	1.7108235048892	-3.23794386777073	-3.18366282753206	-0.934263309600321	5.7604428853939	8.59151729945282	6.48794172173715	-1.19877295383727	3.62027903289525	-0.823732417171608	2.54248247705372	4.49177813219625	5.45709002497034	1.31071146716127	7.07516338325967	5.08312070279714	3.34270544687355	4.83683187242283	3.60861083773353	67.75	0	2
83	4.09069514643497	3.88941864069767	4.44021160167545	5.54871213541316	3.09495642185198	2.9054898675379	5.40407771770459	6.91424085231488	6.16856104455437	6.58043589820045	3.45440596367059	4.53581728766239	5.40496402772204	4.72327891338048	2.00093294770232	3.85504176185712	4.99110609306258	4.12237070552526	7	1.17450119542481	5.62179907454702	2.74980658440151	1.87945767913572	-1.4829926885353	3.95119894624564	-0.17515834367893	10.4071293994517	-1.7615881986764	3.3641521541875	4.71525906300979	-4.31839207902991	13.3802518248847	8.79469694198183	-1.73571134746752	2.04746123652089	0.636442371674351	-0.856367433712475	6.04872445346384	3.10471273778403	-0.208385576612861	5.19589522658361	3.01439835136314	7.00324650001482	-5.43730055761072	3.0393656384759	1.0736672269584	81.5	0	2
84	4.41968008177034	1.0423159620248	2.31422842781817	3.69542331339986	5.9734479218264	2.76852825268921	5.21622444252397	5.26963809667126	4.72794868425567	5.77472200952381	5.02124952016169	2.38272462239563	5.10168673167582	1.37122935273829	1.86954458652701	2.07760019287765	1.72822834157704	1.07392747438014	3.65199142432593	2.89405643943335	5.8138703853561	4.57971628417554	1.04464656257719	5.18918784366407	0.773198670541681	5.30731175897476	5.41255420018244	-0.278791549788746	6.42961861472161	-0.607985083622965	-1.12864110072859	-0.0485032470598845	5.16649918713562	8.23339914279229	0.245527120311386	11.9066604299777	4.38805075225994	3.0426282102353	3.29402163440446	3.11540295703515	4.74926415568051	5.07836985529615	4.49328041876746	6.14547554246625	1.97273737145864	5.59734894176566	92.25	0	2
85	4.76130444733608	6.29433028921826	6.61508178319747	6.18084605498398	5.13871331967973	2.80343287363143	6.71821074656951	5.69382218758167	6.3396345318373	6.12355040068836	6.17060356187863	4.55952565946578	3.94751036095613	2.30882136627302	1.06466801356446	4.85886544663	1.50991131783147	1.23737782493423	4.79227298923822	1	3.73198570287476	4.54767986560955	1	2.2864963753194	7.23658654230632	-0.32663329451018	11.281654391828	-1.92161631498798	4.87280515992573	5.95716942349121	-1.57088714363419	14.5079245754427	4.18028460180524	4.3212933458617	12.8466931774154	1.29162101121495	0.91975220362216	7.54155811950701	-0.158379442224879	-3.08916407433819	8.83634659999209	6.74029078250769	5.9683304575729	0.832633389599935	-0.458859439898958	5.57697722623342	76	0	2
86	5.82345231825655	3.34474156638773	4.08828745187289	5.81967362635708	6.55958082843806	7	1.8284114472192	6.01704348373029	5.91837697099299	6.90430854578689	2.02920972934067	3.62945676790174	5.85697996261461	3.26697346036147	3.82573547098587	3.72848458030822	6.48059069535344	1.32800379679821	3.49471355091744	2.6168603584466	5.38083172623261	3.7026988060581	1.04767516414812	4.31612172823641	5.61794223703875	-3.50850736486957	6.43884180742701	-2.15989152591088	0.690523731028937	-0.0478681249042711	12.4421258170678	10.9682798120398	5.00790115841068	6.55822827270256	10.241312141402	-0.555418460859841	-1.850350685684	-1.70802238408834	2.09197311482999	6.49309783845245	4.89381867115301	11.6803294942234	-0.33524934147176	-1.4392827095038	0.00138060125751949	3.47603265674551	70.75	0	2
87	7	6.03785910076165	3.7697993775353	5.98582370258206	2.15762533969287	6.54816420704045	7	2.0959193457742	4.95353749293875	2.78930686383437	1.34805323777083	3.9776814764592	3.82748150470183	2.75886953391547	7	1.57223916939462	3.15663010309023	3.05147316178311	6.84521130515873	3.75275782421999	6.57686746980257	4.41681692101484	5.09227411578091	6.12562116537981	9.67192580123609	-1.37401993169089	7.5766869181429	3.2122041058615	0.537335697503865	7.07332402538217	0.184446558032695	13.2406911902947	12.5264548930079	7.50374530301452	10.7669616006394	9.47912186030625	3.44578290404512	2.34549073081381	-0.146760708819425	6.54974424457115	7.28745733551292	-0.253960573589694	3.85957587258154	2.82808984345863	3.53214898095493	6.21555639855297	64.5	0	2
88	4.79852857847727	1	1.61357828921733	3.60491806148507	5.06332992659962	4.66910765880024	2.45717888873659	7	4.34372004812247	4.63129945632989	7	6.00938748155169	3.43522943413895	2.43803192280996	1	2.08023245262197	1.26412186882899	6.5802901346437	5.53922690354384	5.37694945053727	5.28143509344892	5.4208261278558	5.67435939651343	5.08960862152753	2.16833710108462	8.67082283142424	7.24747003246148	1.10353252843734	2.57000031919657	7.68446865213459	4.98229622522722	16.0035635220679	2.51475796940159	3.16213107322889	10.1208462843965	1.4040416526212	4.03536539156758	3.96804555410939	0.860583311193556	3.5366600013002	5.31159195388059	12.8055103226898	3.9324971679795	2.10022429980367	6.45992213640906	4.16955839572572	83.25	0	2
89	6.71029583686935	1.76832964977089	2.0357979963513	1.27105600607315	6.97498365322776	4.63350898878697	2.73703791922899	4.88173323353371	4.94162432606328	5.18299848261883	7	2.83587909751172	3.95337440191597	2.35234523509548	2.15226734199489	4.7099443634816	2.73870438635314	1	7	1.94801375751908	7	1.80973773196357	2.64141819921678	3.38169742435577	2.76300500586961	8.39777599408446	6.11524840597824	3.60179415807696	1.34107481795636	5.01761430060769	1.03105530045809	15.5816985982637	-0.594347565833953	2.72780170738202	-0.0505220241998778	2.89912981089852	-0.445345122107288	-1.86918647708198	1.9879313479567	10.1650928856378	7.82005849733212	11.8022132040201	7.33079249875773	6.42577724695612	4.77905487373653	4.50128768861119	75	0	2
90	7	4.53483390622673	4.43846253048439	5.83500272026564	4.632203790777	6.49457571975753	4.50038355315645	6.92691200943687	6.67400552805268	6.45334629622777	2.21869431445988	4.61194860044668	3.62721981667137	6.1324519979864	5.95612892749757	6.16098557571111	1	4.31676157106585	6.25678652996797	2.05823046262975	4.89439925414505	3.6955095285961	1.88639889619002	4.68004766110418	-2.94269863843907	5.10909780403158	4.98841294042975	9.96968582686217	0.673334279813818	0.117228044927455	-2.04140861619598	1.67691735332818	5.45852207931515	-3.70327590406669	2.22089555123815	0.863400572231843	14.3162145844072	10.3139225813613	4.2733655931941	1.95965638570629	3.1572836127639	10.0396351418777	5.30216451344227	4.14955003917115	1.15430548311326	-0.41230624615062	70.75	0	2
91	4.86546642173616	7	6.9771436040819	6.38121910887133	5.58873388862669	5.55927697550152	5.70870204222369	6.24987059959699	5.5607961189443	5.07328479405553	3.76757544775644	5.58222699052657	3.27667577270039	3.45779373448945	1.57258478376547	4.51599338473307	1.07458361046439	1.88635538098378	2.2323570215462	1.944900791634	4.76496518767664	4.50748858422942	1.76071540593927	2.7704754811696	8.72268378293905	0.226018778588769	11.7558793664157	-1.60075041170699	6.23546840618729	6.32967133864588	1.77305899643008	14.259150121829	3.16165353830461	4.91843389706494	13.6232043196978	-1.25693860374987	0.452582307777152	2.20963276205445	0.0212030494206903	3.07973241475899	8.94362608493956	4.87755695907401	5.94912982122815	0.642904684504982	2.13796202519727	6.40243603107905	82.5	0	2
92	5.31834874146817	5.79003120460646	2.54331644574278	1	7	4.35421945542561	1	5.17336404483656	3.81638049258431	2.92826232161829	1.2154492147668	3.65660503423443	3.64948289568614	4.92386449768892	7	3.97607575143858	2.19661391717247	3.18794773651265	3.45530858887582	1.44673633408431	4.34658756610653	3.4001865259554	1	6.77402653906006	3.00804010031133	2.26828490722016	4.00402817083468	0.608272540696404	-0.739164073824106	-0.586295412678297	3.8090491545322	5.45178365616729	5.10225080371292	-1.0094485138198	-2.4335319479135	8.20852181724642	0.80894531976711	-2.09137961173419	1.41520952375839	6.11455802716808	1.51848577179474	1.80697287144922	1.83816273205851	3.1872612806606	3.80484993926743	6.08573395786358	60.25	0	2
93	5.62067476482534	6.05661320180929	5.50270573249048	5.36218840113635	5.06245309010186	5.58972722989122	7	1	6.47116850552488	4.30498250648609	3.90697010575142	4.17352400987167	4.95130630800272	3.37236644082167	1.98160637290516	2.36835859373267	1	1.23733059577834	3.40550486156678	6.12152376983374	5.97480254141349	2.75371666074053	3.03800585341055	-0.211599894149646	5.79338080171874	-5.68087002674235	12.2612794334457	-0.56534808249567	2.77001843453855	1.00997200596595	2.34420999420706	17.3324795738871	3.16227744383314	6.49368410023804	1.75041325270847	-0.288390676953232	-0.719549149174035	-1.71218637383153	0.567552516085252	3.68063549005832	10.6400698177094	-0.187212493327671	2.29081516878941	5.70361605393781	2.43081302486538	-0.521658908314641	77	0	2
94	4.96127649625789	2.02418362422836	3.88128499347387	2.89829439653789	5.04339423584417	2.55709465535658	1.60428084989543	6.33216919579636	2.69389316440303	2.97789758646256	2.97291488904366	1	6.5139055010453	2.33195973582569	2.8468862397868	4.74262765256524	3.1802503795907	2.31639595936813	7	2.28494059822021	4.23353321242522	6.68662005654553	5.72124889556392	4.00867029311817	0.180543495512061	5.6747987964585	7.61664915442772	2.11134961281395	7.2683475097682	5.11046504549108	6.96687103433762	13.8102395425456	2.22746475180702	3.88746814781347	6.00410391354111	2.95870038663839	-2.97426190613366	4.71062061865277	3.69736099287062	7.11981196143032	4.33164762252235	5.44922821946158	4.13331108367537	8.05058940276221	1.76480325655707	3.75968972803763	60.75	0	2
95	5.39844262820791	1	2.23084349629032	1.91126645138861	6.90542674607895	5.33930195583239	6.35441231773108	5.17806766862446	3.03366507870093	5.68392552348492	1.66517275437674	6.73535151660395	3.29219596461274	5.48971876767522	1.74007109588866	3.9425235477337	3.67161600031103	2.48522537326212	6.27791019071596	2.40495292762965	6.87249532243424	2.82611325361493	6.52331375403777	3.58002363575595	1.86937235542875	7.04368854839266	6.94617988404325	2.65764238812427	4.33078251419454	2.15106531721572	7.93981528621912	-1.61748562777829	3.40999611466312	4.5408458504765	10.2434224187032	0.711253514508999	3.61907288219597	8.94936006716225	2.32080727624455	-0.28141699841186	4.85816302936717	6.37470453671578	4.35994131856789	0.369881319399356	1.36880255274217	5.43456930110754	72.5	0	2
96	6.41504985819272	3.49780203096202	4.88012881316026	7	3.87424654374922	6.04716877793274	7	6.81977141007077	4.94753277397502	5.46663532059686	1.11135351902565	1.96524927573436	3.14575040861939	7	3.9624606813506	1.82944786966096	7	4.93056870828993	2.61088367552384	2.9283627573183	6.78953510345605	6.74431997111154	3.77602940491989	-1.20151873135413	4.59309105189261	-5.27740823062178	10.5205588741104	1.67727580729231	3.61591163251904	9.9821841225223	2.33059278566841	11.2347627635089	7.41313640060478	7.27719821202954	6.57929846796686	0.580296254166263	-2.50540806498169	3.63886990051445	4.92630047777815	12.500970929584	5.02607009993858	1.36115364042536	-1.14707828035656	6.28875174419073	-2.48575916885615	2.05014590859751	69.25	0	2
97	5.11480093901543	4.67148632422437	3.68821325527443	5.8394489564583	2.66181748261886	2.200623607748	1.94177040434732	6.37111875721299	5.557093975858	3.6112418043386	4.28691176873431	4.8006102366003	3.72173834932007	1.71134864997943	3.4989803872713	7	5.01260899224863	2.06870471821248	3.76002280892592	1.0775486184824	3.30423412730431	4.20961313277638	4.0851524405843	-0.135478666629333	5.93435437836641	-1.77720649178905	5.71946376504792	-1.60762998450316	-3.32269173146606	4.31914161141937	11.2108897470497	5.31719766804605	7.95408617146728	0.283643386600318	7.39370504986945	6.12553790621388	8.16194085850177	2.98287130427643	-1.7244973825649	11.7309071434889	9.341234287198	6.46350914978382	11.0435643140348	3.03099643688278	2.54392325493681	8.93136894360847	70	0	2
98	3.56203532196645	4.49845676559398	5.61495544115494	5.7495467108995	4.18476183431034	6.93944513356412	1.32405903420676	3.65553841415119	2.94814399667056	3.24884846306242	5.60888801562584	5.12517770754099	6.09089135038719	3.16318801793073	3.58462821079148	3.97334742352982	2.22534028381246	1.80921938706409	4.17666703933146	3.5773508460083	6.18539010510596	7	5.4575117639465	2.29419366770084	3.8603639415013	-0.882174029507947	6.68206387783226	-6.6984377899014	6.55372249665687	0.921837082039203	-1.16227054170374	11.9108194401061	1.04823657537236	3.15604286938628	8.13034810977945	4.28775187394374	13.5974145129407	6.65783578432779	4.18458020015481	13.9887724947238	9.10007554146523	2.35704437058282	5.76480355403477	1.01879434717265	-2.76789503908864	-1.44631060450296	86.75	0	2
99	3.69854402976796	4.70447190156141	3.0864579255473	4.10922595401427	4.87105122515761	1.18527368529462	5.86295441330801	3.29686417582014	2.15491399217236	2.63025058621099	7	2.51938364835462	7	4.75510166111383	1	3.33323231202376	3.52783988793883	2.10456470193471	4.19542782227937	3.03838595727596	5.09942032150366	1.42949824544056	6.16255059581052	5.65670860634129	2.11451932771043	3.45385417924182	7.48364960407658	1.2218240037597	7.14697979379168	10.3141393712001	2.96767551897596	4.3170719997472	5.29828793936787	-2.11983638013591	9.43910759099509	6.47833091320925	0.280343894967197	1.41248075007536	1.99532675441678	-0.53353331086003	-2.41861350551597	3.46475500711897	3.75472304313538	3.58024710775835	2.99974070103616	5.33325462956072	55.5	0	2
100	6.05884363484051	6.73158956836882	4.37012887285448	2.36090510139436	2.24037429958687	4.40012862001653	4.08923918859227	1.39256561582572	5.4674207225086	3.11045930937608	2.68501288471129	4.33984308836867	2.49439259697318	4.01349438755199	2.33521842696546	1.28403981194715	2.4437413607587	5.51882939629602	3.77830581304665	1.52804789017718	4.28810339386191	2.70180706844942	4.76310227270025	0.411398611911835	11.7164394853797	-2.41621114982424	7.98513311233687	-4.57124886104894	-1.94558563312986	3.60070817247957	-4.79870970004314	-0.342145535955531	3.26584356698402	1.29983910538927	1.56651755583397	4.89220019129945	-2.88180448733881	2.09012752035501	2.91012945041018	8.17076352674779	10.649589791045	10.0603674192811	7.34309767928891	3.25322054432369	-2.67476510980036	4.87625759667741	74.25	0	2
101	5.0277761152415	3.99402682449459	6.33596968336774	5.96061612566398	4.43035020014693	2.15399687837963	1.54054670801175	6.17426318253595	3.57570823688118	5.34430515049385	3.29759820486282	5.77181539742034	6.84428640318103	1.98635477389063	2.03366512670478	4.22285890242298	3.14416825673605	1.25423335733928	5.38757965262294	4.08462206510374	6.55161442778739	5.18710061945735	3.63029306188117	3.49615808405845	6.06715470183045	3.45135749100495	8.89667999077625	3.48915255628982	1.88337589679037	0.97834991184472	-1.83937691209951	14.0584834575134	8.41907478216818	3.45729181500611	7.01492258835671	3.96914802156501	-6.22100698477627	-4.12620259155685	5.06551030881292	10.5007210325684	9.88881168593807	1.8335586588438	7.78669110679313	1.59370834226823	4.97008365362865	3.09371419216252	101	1	2
102	3.94417745788243	6.30394201501603	3.78804677827059	5.6883065947587	3.68857621657614	4.71718500658603	1.60085830904622	4.68413373070688	4.93639059310452	5.42262148853008	6.12282250862027	6.72451029063667	3.43821397101708	1.82137982925627	1.99623746151383	5.369488761413	1	4.81654821422097	6.90361281256543	3.09920199328786	5.03665984264318	2.33843073139277	6.40162671285065	5.80679833745988	6.17886563027506	6.19625085464213	6.44377073396333	0.015943312602424	-0.525686542821967	11.7468955249069	5.54989891657646	2.80448111581536	8.6886864105346	2.26842684632257	3.4152355938234	2.99283547191248	4.17505188237401	6.41350398377833	2.12974792755432	4.35546924502505	3.6230469839454	2.79125631839426	4.73485256335154	-0.597638901971492	3.8057862107576	5.42208424521617	92.75	1	2
103	6.6085962770006	5.47588281292934	2.29360049596651	4.6687412016746	2.99489700218604	4.26277066717692	1.55422801640867	4.09673540821933	4.93353884186859	5.3532712034385	4.01484785162184	2.87662127852845	3.37355370060239	5.1186484324539	5.45461980765776	5.01595326856128	3.38638462844218	6.26975506528222	5.20527553772718	3.9504342827011	5.96880571530213	1.03693721244114	3.78198822884718	8.46321749048919	1.84934146752405	2.317835942021	3.42765546359128	5.14414590586023	-2.31146308150133	-0.496551475944017	-1.3561619690695	11.8276863406985	6.62944332803768	1.89102360980146	1.26318124954433	4.28958311998215	0.0663357910542	3.32605155166898	5.90969423177043	9.76456166652135	2.11568963551087	7.63869606321675	4.36351551757066	2.99513347191417	2.86060378458098	7.66449329478054	92.5	1	2
104	7	4.33538082527973	5.68218720947159	4.54348618656389	5.96688402505153	4.74532766081246	1.48722695135264	1	4.57604662113182	6.41678540325846	1.54611322102384	3.41612418479104	1.58977653436678	4.96437509607847	2.2900507942471	2.0871434567705	2.25694302768307	4.28238806050013	6.3072573883177	3.79081914844136	4.89597485722595	1	2.51091979747822	3.01559489915886	-0.299584698298725	1.93841089520743	0.546691012681148	4.81797536914135	-3.22456818673965	-1.31106956519214	3.31085555465156	6.52606272021473	7.66842944829775	1.77419442452389	1.38474582561238	4.86840399862936	0.670749563684761	0.791535643153405	3.25500559769357	-0.968105354838396	10.3489784967749	8.34616841809846	7.08814172272166	0.454717518543498	4.7152085605737	1.20051660510841	90.25	1	2
105	4.53946964880995	1.79289231628891	1.37981943662138	7	4.36410519441678	4.83947153676131	6.55677486525088	1.25699669545681	5.98711131023714	6.06353894167579	1.68243027446889	5.13424845764938	4.12128624769317	1.06610342467333	3.54876777863014	1.69319040058257	1.42849098827968	2.52685586170354	6.71128478939916	1.39158575397886	4.51138714390748	1	4.29538770430381	7.66452935306695	2.35728163032908	7.50355056244731	5.31560215944081	5.29241387293033	0.921900586794916	7.39401089486501	-2.40276660874515	9.94219395742152	7.49875195570132	1.90407875265258	13.5747751404691	0.789592678945477	3.97986262670601	1.38769344723357	1.08031258426564	7.80807167075028	9.41021647829718	3.09348772567749	7.60499750895059	5.07046674398243	-0.264656081078577	6.8771618703764	84	1	2
106	1	4.31109166206064	2.57043451761782	6.58391103230203	1.72830206210043	1.73026657066624	3.63324074538155	7	1.60235632800058	6.38126751976154	3.32900778451451	3.88932528664657	7	1.55299887376646	4.42017470946565	2.62225174366984	2.38463481112468	2.24620841661928	3.23916779278674	1	2.19193248683966	5.59869081633925	4.50147415526006	6.63347359413172	3.462624889979	9.41317364526411	4.64787181021067	8.51392877182313	-2.18717943501163	6.37923472482823	7.68518784756843	-0.982837447286078	9.51936183986474	1.44693758995343	6.45262876871415	3.01787104480995	5.20021979716527	3.68412689625948	5.47276374441006	0.166647433181436	3.40775579288106	0.0809538656702856	4.48608947245102	-5.18298754119443	5.23245254197513	2.06549338618132	91.75	1	2
107	3.31974394166535	4.1347434919175	2.27222431312577	5.50388261776515	5.41975462242948	6.44562489804307	2.11772329588291	6.97346006136277	6.42158483753123	5.63115652177005	6.1191285035082	5.21509022936707	6.20294998889444	2.21465438518864	2.08400165387166	3.60419097260874	5.02725192329152	1	3.72137196487926	1	6.71422328242779	4.90030965039967	3.27731314117305	7.60148809526433	-0.320476354961589	4.17643464114047	6.82398347149273	5.37608102146382	8.15716809370295	6.06910482330395	10.2938583006931	4.26990534940073	3.01619360567125	5.1799575914246	1.92231415382104	3.80329470048338	3.36320118990779	3.36240639216514	7.31463448635117	2.92528811393719	-0.532633934127151	-1.26713941374108	5.16055768342248	2.77060060489804	-0.147267542076166	1.14628589779887	109.5	1	2
108	2.04682132923541	2.44469875181809	2.48943944615968	5.11329921949306	1.37478078470114	5.21856779767978	6.08591554500413	5.04624362243899	5.36997722844483	5.36613923516299	4.91860692680214	3.26888830640443	3.62535029671011	1.91953796747993	3.69485933612178	3.8322440552676	2.5804869038429	4.657317763795	6.67057378323138	1.57376439309984	6.45795260108615	6.08598778355534	4.39616184614548	9.98582170807703	2.95123235637313	7.29711835686707	7.39878495693529	4.34367665771428	4.02987599269493	1.91010750587604	-2.25294874521046	0.946595566726387	2.02552240369521	4.33838130249774	-0.231739909301525	5.10433139813672	2.78495628402198	3.57094831706365	1.13353655763042	-1.77370378004633	8.06150959586736	4.73607014988005	6.69453565602129	5.53064445642122	7.24813659648202	5.29976761800928	103.25	1	2
109	5.18570975274811	5.63244081357971	4.37888018543343	5.86066850210373	5.62640429238324	3.17845131039923	3.68626557368641	4.42177600805839	3.83687394440336	1.95723130035901	6.42225737081499	4.70937883416425	3.14645010309802	2.78813254297046	1	5.38671227078726	3.08716803868222	1.88139559645574	4.75562380922726	2.09362888938205	5.54317107518157	6.86289305945555	5.3847538962022	3.24945606055425	-1.60163535874735	2.34171081642509	9.4390744824544	6.30235914104328	1.2243224394394	-1.00065389561254	10.1731338518518	6.72338257220802	7.89336161090541	5.61787081279076	8.27964532793945	1.20111429306998	-0.99591576640674	2.09860060738428	2.35534933911971	5.7555648172495	11.6046542047152	2.0528439167244	5.81505073635125	5.56672263712524	-0.506559139913932	6.52806790031943	95	1	2
110	4.30011829498048	3.22243673346698	2.73080760966694	5.66673953324247	6.56493609909459	4.10072327223657	4.57035827070386	6.77816699483909	1.84530820319766	6.99381776877904	3.66275836701795	4.29828188239566	3.18971568985604	5.99905328624755	5.58731031353128	5.83114129770591	1.91349978861666	5.39243367336708	4.20881470324345	1.91551808672919	4.64996336716397	3.69356689849985	1.94770756465382	1.72995540088447	1.43977881154125	0.840973332112522	9.10272083721804	6.19594176784356	-0.272292539728601	-0.314689507939798	-1.78868237370082	0.941624583043278	7.27183715406666	-3.39680827249336	1.71760583180517	-0.0605535007115242	3.20123640545863	1.58118975897342	7.25181140057115	12.995329727534	11.0395246196166	4.25778196226841	5.91345123019352	4.25475727266543	1.595262523253	-0.541630207836634	95.75	1	2
111	2.73878143839058	3.94109265186198	4.82180822348114	5.38774842468308	7	1.53776104408944	3.37962529217658	7	6.63749663387614	4.21372703717224	2.82746781087908	2.11571138795111	4.62935391931869	2.55635262039098	1.47893344784227	6.91123222605432	3.35420545633569	4.36809459924634	1.4415295055196	3.62066536762	3.82704003809131	2.11824012916326	3.81307483409949	4.74191017648613	5.95541415935103	7.69622067711966	4.0804208717444	1.46591022664547	4.33960504102847	9.07842508557133	8.76161460754072	-1.18055277387706	-1.95897409032023	-1.93368164152591	0.208711745517106	-1.25329134369331	-0.616784796705113	1.89136083341586	0.280773350122684	1.37010911741428	13.3231877744602	4.25009427013689	5.29247832315925	2.8409886228265	4.322049963557	4.16277194263864	95.5	1	2
112	1.48893880969504	4.01680129061595	5.49377892054673	6.34224138394369	4.80241025732001	3.1863302839924	1.537649470232	1.13638110200803	4.8873350452289	7	1.46683332909003	3.20066441406685	4.63449682441104	5.03570288404398	7	1.84525933734678	1.13488074894985	4.88583462917886	7	1.2173049184698	3.30300960068155	3.05273912608277	1.94091033730736	6.79965584007782	-3.88004110275421	2.85944952030532	6.61219641564471	7.17690297632355	3.91791179925962	-1.55950064828473	9.23160410913453	4.78299747432749	2.47697418844099	6.60503372159128	4.16443539291325	2.16405093311617	-8.84571735669069	-1.62873012452985	4.93969214438924	4.68500567888454	0.330891654979778	-1.45252795655232	4.65805204670883	5.64918947437666	1.3824160130154	5.48585862470194	91.25	1	2
113	5.89552754068595	2.61998008736731	2.7310460066833	5.82861124281882	5.15738172134142	3.16654896328569	3.29860500965596	4.10050102250914	4.56011977789146	1.98568250633664	2.58242807173613	3.39323934351142	6.14324748615598	2.21506037394354	2.35628484883469	2.64321156806475	3.74484016483927	1	4.68791755251416	3.35691435516333	6.12985633979508	4.22927734282544	6.11395882757537	5.04086515081595	-0.298707464110073	4.28135966820483	3.30119045500464	4.88196675831002	5.01931467364029	0.826381658311352	5.03380418207646	0.72284553509473	1.34547339829968	1.54086693376215	-0.731011306579601	11.8904102931091	-2.99292491730104	3.17165120522705	1.08965881304524	5.23462975412886	8.47429675571176	4.88270992096273	5.20315725774604	2.87879346635581	2.69812496604802	2.3752645597066	89	1	2
114	5.03419814609065	2.59656400778995	5.6116950477586	7	2.74219264671851	2.84270546746874	6.99715950591262	1.19826231235736	7	5.99794256165858	6.52427508269653	4.6244689297163	2.45695256877516	3.13288706208244	1.85896157427784	3.25050768097462	1.36346548215863	1.5595901486019	2.59190974256306	1.83677727690324	6.11167051706451	3.46801162963308	6.57312711840126	6.52926230375752	5.19584076363514	7.69204096086286	4.93305017759736	-1.33189422792872	9.37444755667223	0.642189762954565	12.0863170744066	6.3926668689492	5.84676324660063	1.96326815961732	1.27559600819396	11.4398237598258	0.893204274784783	0.00155447316675315	4.50433112882808	-1.18613812634433	4.73575255202338	6.63015647898918	0.513118997284872	4.29282267220373	-2.43305027811599	5.44278830591058	90.75	1	2
115	4.28730974391801	3.25994878582841	2.18216437396254	6.17584289776503	4.82764098580483	3.80445243005727	5.81876529174745	1.49179773567979	5.68227611324198	7	5.39019052777427	6.06828627241983	5.50838136795129	1.68530199143727	3.25908370158126	5.23933502236746	1.84878093032559	3.64167749185003	6.46860814524014	4.48973469765448	5.97907026461844	1.44495790498912	1.45916222643604	6.69427094029829	-2.23468386423959	10.22870888117	5.26083288959115	4.68711458522699	5.68795358212389	8.02729849362232	4.26548238594941	0.200292264750682	0.639738230094601	2.161910917225	-1.18791018189919	3.80263478264289	-1.72160726058421	3.04108858765499	-2.26611807910729	10.0615147479927	4.76359941829288	5.79735914272844	3.40697017559359	4.10620419680908	-1.32464005812159	8.30323279118928	104.5	1	2
116	3.57853723971806	4.39429036758817	1.70842172028664	5.60100154782829	5.88988891795529	4.70802985539938	2.93383516942256	7	6.09589480435458	5.72307106128018	4.94848143594105	1	6.22689921519236	1.87340197284348	2.59164339671534	1.26090289718838	3.05834478505625	1	4.63629958637994	1.21381822461566	1.8872539577735	2.82072789269709	5.72920691858231	6.67575464368274	0.301378726978256	4.13730893109657	7.15171210867798	5.75665857773028	7.5393542366642	6.39593294136345	0.336180120173138	4.00909422927484	2.4543236965912	4.00664719167942	3.66272462041988	2.95620517388699	-4.30480765025979	4.35469877790981	7.36826650217263	4.22600394306401	0.179104315356712	-0.59489810975429	6.32732513209098	6.47814697267696	1.11323527305967	3.95541383737764	106.25	1	2
117	4.8104485375419	2.40614514294462	1.71805607058443	6.81310520549041	4.61011325933531	2.47241676329197	7	2.15134374775329	5.68690932124548	4.45474491814368	2.5248313770649	4.70509801578571	6.06367254155804	4.23634485856746	7	4.25716618418668	3.30277993727299	1.26931670995778	1.65265014727661	4.58258268289985	4.07015527621197	1.83023223920311	3.68357825995761	9.03402885708561	3.93208689645837	9.49540939641251	5.56044558495319	6.02753960421631	6.37571231478215	4.6118526674359	8.22550409673956	4.36713066514541	5.51948149426759	3.39669114333063	3.60538540880787	3.21884695911172	0.139532508355498	4.62131780384645	2.72205040683133	-3.68889945941207	7.20177858247095	0.597416765637945	1.64854551757509	1.71874840218841	3.70534166384974	7.77684107810624	102	1	2
118	4.97829672357712	2.07492420575719	3.1909801655099	6.50056558282349	4.0627303312709	2.23687805861053	6.25429884543871	7	6.32696303633558	4.67537867549217	2.99433641168131	3.29798278607881	5.13808937602375	4.13950430763217	2.95723569587022	5.04710064908696	2.93658968319445	1.16230694277065	1.27162575731578	4.77214373726495	4.00374661984994	3.45717133858724	3.5317813578904	9.58962740961183	3.60349702773067	10.5347851584751	5.54836508206367	6.83152601977356	5.71188253313762	1.80058201159941	-1.61337029732392	13.1486991633344	5.41165427778687	4.03420144797782	2.4775440382114	5.39770958297975	-0.500510262210306	5.1239130722087	-0.457317067947732	-3.85772455664701	7.63493011537783	0.929862963730477	4.59775797400488	1.0646528195589	-2.65064337062537	7.21373139317554	103.75	1	2
119	5.2271020310992	4.2934481980588	5.82846903100866	6.37809331893179	7	6.82652459444725	1	6.5599099371401	5.13480239324793	5.2441821086024	1.73669138685891	5.69073496318361	6.49108208226254	4.98820193469967	1	3.47099996712508	2.24664306077684	4.250763733176	4.86796493594077	1.17002288440156	5.34425933058681	2.94216322764882	4.91482733632989	3.43854355765989	5.42642432281043	3.83972686300858	7.93681281069554	4.57294682010022	5.23848450414962	5.8983050059694	10.256944831574	4.69125413339322	1.93056201086411	4.61568551595932	6.04176095388084	4.36301786506703	2.45784235919262	5.58949463769583	-2.16932742852204	3.50377946593803	-0.586260064703429	10.0952198738921	5.06011380736796	4.33538690697432	-6.3287187022326	3.44469609035544	99.5	1	2
120	5.04180988877073	2.97291440463714	1.24675015595469	7	3.40077920609768	5.16644156269318	3.62023233553837	1	4.69211504539027	7	4.98809983954908	4.20100468347371	6.90379721372668	6.17088016822701	6.93310904057878	6.24675139132697	1.63844144947917	2.08546880583034	5.65145502153163	3.71209301951106	4.02614214777111	4.06276709750577	4.72015616858306	8.83110492023632	2.68201344770981	8.95042707991096	5.43472281711813	6.94814579088852	4.43237799455306	3.09787307313584	6.64094711634202	2.8273148956919	4.76230769597045	7.89076508995803	2.65089627527371	3.62921324279997	-3.91803028011237	4.79545165269884	3.84506178345537	8.87526453039271	10.0883383413185	0.541308119991207	2.24915350468322	3.06788100890522	-3.2302157610935	6.4850167340754	99.25	1	2
121	1.95066137206208	1	3.93811033356809	7	1.94550073666787	5.60499243718166	1.25466163167123	5.68740271633853	2.90459291627567	7	2.09384455236627	1.00000331994052	1	5.45577677133314	4.37624058994848	6.54390554690022	6.71728061991872	1	6.1601165438029	2.44006479715957	2.98588993129237	5.38570530253373	4.72107732191117	10.4631071130975	0.802438030626269	9.37010714479505	5.79376444639524	5.72757014509685	-1.57407935458231	5.91565057953189	4.37440258155608	7.75234400133894	1.57506836572471	4.13076973603994	3.49083293381099	4.00740623595312	9.52748324505954	0.954314659349317	5.47849747974447	11.3341905803269	4.13344985006379	-1.44418663074964	7.85294386292006	-3.01767253000024	3.08081716260899	5.44494424598126	93	1	2
122	4.08781173000987	1.77395677947345	3.69772673197172	5.53931864505009	1.06600771595911	6.57433581059522	2.1867084527986	1	5.01737092465246	5.79583446980708	5.58341871519541	4.50064544518563	2.18463657390117	1.97137826911638	7	4.10750881557875	1.63557432785682	3.06741364776663	1.41064234610093	5.53047464037972	3.9970409806809	2.85113065377813	5.84560016303076	8.78274272167564	1.22889761870485	11.0325931266628	5.46047817281013	7.3228032960156	0.513141275555664	0.0117213057459126	-0.814466119411081	0.729778291399067	5.6414926369093	0.68498905469948	8.51778517899475	6.04643677179069	1.8638818142978	2.62702743799595	5.04161591035902	-5.38324089128688	3.99519845021487	6.43197521662371	3.82496858860933	4.24140126294189	2.21287967788885	-0.722841410026393	94.75	1	2
123	3.77595045852371	3.63231336703745	1.63123514550199	7	6.89720107960318	4.15819210355242	4.00271796227398	5.79686956909543	2.63040228520481	1.12741497994598	3.07484220397688	4.88445034322703	5.88900202529907	2.08337864559231	4.26775363955021	5.89690747241518	1.34922104212183	2.06659581994168	4.84757933874085	3.85737809398813	7	3.94486554758854	6.01150851174262	7.46943902190905	-3.82443130160461	2.64631103355159	5.83346311790055	6.55237611669854	-2.45036047817169	9.77598906044478	-2.26789032757489	-2.73601225257761	1.89678146957629	2.27572546889112	-0.958512661240064	3.14443323126179	8.92940235261322	0.453524344544575	6.03243416761478	6.85777731772549	7.93963388469191	7.39298157770838	0.769703667560887	0.765694211083828	-1.8437661818495	3.76675909277139	85.5	1	2
124	7	3.7967608247521	6.05955823392265	6.97897916584999	6.92556935140439	6.42538866676351	4.71417909497095	6.64923043949548	6.98774924848352	3.57733417401767	5.15854055282798	5.81780016757588	2.32721040790112	5.48521676610218	2.30592176002482	4.5066637835226	4.0685647864728	6.99951614368208	6.93384048120155	4.78338990529646	5.75523207397625	7	3.93380749295091	2.37147026701882	2.24278521891518	3.27630384207852	8.21647544803945	7.75323585014464	8.2874720041436	2.49010745879307	1.79423777893856	13.0594813029226	3.49495071425651	8.08045335593945	0.281638476699333	10.4044075412109	-0.603193652857562	2.57298128772953	2.41761380302406	0.821595091922824	5.3178848889993	-1.47680831571803	0.636323890351471	5.69190093918639	2.48551584244347	6.45077172581212	99.25	1	2
125	5.10111462355557	5.21409489076514	3.76869608280197	5.08439387027334	5.58133869145235	4.70408669469514	7	7	4.53228162031514	4.71359655262707	6.36717635956353	4.3911995939022	3.52673302389328	2.7324991168182	1.87126075987048	3.9013690906806	1.79674489094686	2.0931568946249	5.82916269288254	4.71023830298898	4.18032101856239	6.72075714785866	5.70357629181991	2.82765407851391	-1.2856270256174	2.16927490770017	9.01104575586326	7.05509444449903	-2.48167233907527	-1.59273305108937	-2.16845975651901	6.32707795327769	7.20452034627369	-0.80831307616691	8.27130507552163	1.73001752271805	3.96350687333086	3.04160359582573	2.79464849658905	3.26588775827544	4.17260029344849	7.32585373106623	4.34371539357006	5.0180049409734	-0.396695596158829	6.84258594219853	101	1	2
126	5.06352014619524	5.06827525211886	6.318281718241	7	6.55208604798594	1.60504519704584	2.850576216233	5.78870487364271	4.55572516121983	5.68779623861948	3.87447969996382	4.40903803475746	5.25327272225662	2.6017147418525	4.41928677567407	2.10380071846313	1.959581462719	1	5.56739081559979	6.95175681726617	5.55029686259182	5.70020994649202	5.29004411842426	3.90766307682927	5.20537863415893	4.44824017107339	10.1640945894487	3.70648254011414	4.61089923491895	6.39244654572489	10.4009267088428	4.70817763225149	1.58875359801224	4.63723445508893	6.90583997391878	2.40258558218306	1.97256802673442	4.29522073076568	3.84911521489292	2.55576127683975	4.69279381801891	11.2178042388657	4.85128151634066	7.23114003107067	-6.79229665783054	4.84995453636565	95.75	1	2
127	3.14948572910846	6.04785164388413	2.69384995786412	6.5122405180825	5.48950757185309	1.07957099762204	5.9172176393827	5.04223310817666	4.24014660023795	6.82051015404821	1.56216743294485	6.15251990912677	6.08296441056593	3.51550881456587	1.47988403898362	3.44835924389016	1.10990172448246	2.59517879551144	3.58795495782962	6.91667748639997	7	4.99505661874526	1	8.7294516297855	-0.691444393640523	5.61035759721142	8.1864230397577	4.66292337369891	-3.12276162506397	6.16483662418064	-3.12032993723957	-0.467099188542495	4.56774767366555	7.05982425674756	-1.05033158240885	-1.82775502226352	5.17981849154641	3.44276178611423	1.49815137404212	3.19354425921994	1.39467799054925	7.37831594352202	5.24442527761557	3.44291611467433	4.20779121322489	0.317935906315097	79.5	1	2
128	5.71336805323413	6.13986298247806	3.77893890436227	4.87518072895208	2.56766388215106	1.42920954216311	5.91720987368549	4.07752276654897	4.82201746636309	1.41120410899429	1.57550800497147	3.09087744998119	4.04014319991686	4.33007543264253	1.28539150038761	3.55563365318815	1.27264423258785	4.54087424098307	6.44969801918862	2.37321229025668	3.76923107187857	5.12340139464508	6.76515540944353	7.95361723282718	1.92145084553438	2.16440566115762	3.52036582366003	4.67326312307212	2.57195466707781	3.70299628690699	-1.89070773734611	8.62335727129725	4.73611246997547	-0.288989747401385	0.974656190237018	4.22315698580518	3.13617898624715	10.977015753615	2.7412226516604	7.12954772611374	0.816695736618974	-0.0325684839540428	5.99930828557955	5.01962884752146	1.78072568157179	7.45395012529496	91.25	1	2
129	5.00325126294627	3.3011302603349	2.67195544628278	7	2.35970278268771	3.22101273981106	5.84233783037339	3.88057973851752	4.79764436066755	7	3.91874719579945	5.54592252138198	7	4.97946434129429	3.77781235478196	4.85857473504691	5.9413949028463	1	1	7	5.39114338510374	6.05147951161871	3.29661772578899	6.24125427217733	0.951221772246745	-1.31259315061844	5.78907401314645	2.06442289930938	-2.42779246570472	6.4032010100658	4.85131462473486	12.3894693259501	7.23251442378923	0.868613535380634	-1.06823961412911	12.9516352340932	-0.3376312697418	4.67828513950343	1.50398465685626	6.57922271910845	11.4314678008715	6.46173616807723	7.88637517400191	-2.6173744863164	4.09171256102664	4.61563112567588	82	1	2
130	1.25005549063949	3.54550070694383	2.39224807628129	4.97982869344012	1.23600002495274	3.14996698134869	1	4.43530954349922	5.56142041571646	6.5782575309937	1.81020170263822	1.25573514395235	5.19379791702121	4.88968033599979	1.41921571361099	4.35703160456109	2.83484389318155	2.43763193837343	2.27953776832874	1.51731012534555	1	1.88371683860281	4.53402275352608	6.51963862068769	1.45230710281389	8.76376780892064	5.67839157502403	6.46072899377242	-3.48590122938635	-4.75986511300401	-2.53697833896141	1.12728766047281	3.64372146640449	5.20499790111451	1.25777860822862	6.39385802185699	-0.882215153013853	4.22630875863253	4.63590905183692	10.1082291142629	0.69706758293439	9.4211318537487	2.63208271292246	5.55769587426177	4.53144476082391	-1.52938983783823	107.75	1	2
131	3.6284645430584	4.89437732662906	1	6.39045614484578	2.14591324240358	7	1.34162901346848	5.53307924556539	3.91629874902077	4.00316515679224	2.00227131566073	4.15085724313149	4.12247112908287	2.12557685942091	4.95111287708141	5.85156356905691	2.12873664240407	2.56485070700063	7	1	6.51007480780484	2.42072013896603	3.5239457482243	5.23958004730925	-0.666434943829692	8.24985711321983	4.50974640939194	2.57918436626906	1.2172409187183	10.4161691091661	4.97124119579007	2.36066837518171	5.10587220545257	1.81351835125476	-0.896612022558878	-2.41340515435973	2.6539112086631	3.06082131802732	1.92732128602784	9.19440601893192	0.30942452459958	1.32456410675302	5.67228033510818	7.5395149846597	0.00185927278850052	6.20755728078454	84.5	1	2
132	3.18361053691264	4.96620851936146	1.81244843866048	6.96861401152605	6.92603050512521	5.20448920458044	3.15132368959554	1.52757209192697	6.74303196928205	5.53405196921643	1.42483542386346	4.80607646454299	4.52497019899797	7	1	5.11192322250697	5.3052187690159	1.64946822495394	4.20763386691179	6.82425601285475	4.60997006199052	4.05629705662774	2.75849346346054	9.22458682494721	0.413387805652808	4.5999017381958	6.77620125195844	5.34373511515231	5.99111910165197	8.62028660974115	-2.29615786374452	6.35388664112492	7.42578182187052	2.35851343116609	-0.252719419409905	7.76778607320099	1.38670684327498	0.127690735504219	2.71288031563708	10.949803700078	0.442681197867716	6.53338283379899	4.74414306046736	1.85514781217086	4.8374320789292	4.88465150286436	82.25	1	2
133	6.13022250358368	3.78176224351133	3.10673212762627	4.54426253847642	4.15578890558281	2.04140158803129	6.43901510237846	3.89479953979764	3.66534895152607	7	2.33082429644996	4.6703602204255	3.31412043238819	5.5499149501395	1.18950083143712	5.43846512084222	2.17075283844077	4.68564875341586	3.11622456484723	2.4314871744774	6.51240677625668	2.53741303580757	4.93496563889283	9.28413075307091	1.97950640130397	2.7790656602514	2.48022536353074	6.12145747100053	7.10683305898774	4.24078699297636	9.85167718109651	11.7018709566111	8.84425002427243	-3.60528335298896	0.90554213803435	3.45793810274535	2.14843212011281	3.79499337532907	1.06765688350144	7.65387605158741	-0.113004777076301	4.23577286588625	3.94515246988367	2.25112625659385	0.427362496317275	8.34397802177683	88	1	2
134	6.25232710471193	4.69768173310076	4.62715507990247	4.41993452346969	4.90359260249206	2.99204144320392	3.08952524031628	1	5.76720201513084	5.98764204149292	1.16168064161816	3.08285894149076	1	5.48504940119772	2.557861912912	6.79709707904637	1.58990489403601	1	6.81471197075478	4.28358016052454	6.44642327567103	1	3.9428300237825	3.66980567716211	-0.0552935280558319	1.69579006013694	0.740393400849896	4.86543998776629	1.20341461263159	-2.82112878782485	-1.07790669418625	6.93274354300359	0.416050235584058	1.88322608034472	1.40758519745717	4.9826340952962	0.0452511791277079	0.425857264087984	3.31159666744501	10.5904801102704	9.58262345493546	6.81200300350458	6.35100016175312	1.13008567920097	2.27128250246045	6.30504174537426	78.75	1	2
135	5.96496899213233	5.40280810693709	6.93977853972744	1.54618510384659	5.21958961242647	1.09051282703004	1	7	6.8341663539808	4.19233795645106	1.28288563117256	5.27592175354877	1.29065613041457	6.32602554768655	2.83056268984871	5.34091889820209	3.01141304469402	5.40110179956886	5.79819251489085	2.63517549880192	6.67725961203174	1.33999489451765	3.98458695538714	6.13354698777226	7.6570219553216	0.89207350196197	5.76419519695664	-0.715048803074382	6.96490930557292	3.93909187939177	9.74204782522367	-1.26929588690053	2.06226877390778	4.71397543276446	2.8483671067411	2.54943979118626	-2.12657354808984	3.70701107402785	3.72375915800338	12.9103461630328	0.966099088386819	4.1752167220676	5.64580272826298	1.77201359974749	-2.31931799055591	-4.38065428287868	90.5	1	2
136	5.59366271649567	5.39592624134067	4.59438927245109	5.05054869677002	7	4.64339920395825	6.65264425231921	4.23320158025605	5.18341447605895	1	5.77409657823946	5.11682406043353	2.51737861449878	6.4883907744426	1.35828059375926	6.50922424921659	1.63006099534707	2.59645829838635	5.47819705094271	5.75260336087157	6.71622982901168	5.39042340332733	4.95351847895955	2.79148497972863	-1.31114486787094	2.53994974255698	9.92302861183941	7.41841101055495	1.03966133610829	-0.905214883582709	-1.29331606471163	8.9125442652686	6.68171306785578	5.41581625558804	8.40396990354938	1.11848026158167	4.69457056525679	1.17823614481589	4.53559191371956	4.87091941946579	2.53316884701804	0.462731289768147	2.64848177100776	5.00102920729998	-1.42774343378019	3.03101021165391	86.25	1	2
137	2.93048574926876	1.92202358547852	2.24733480683742	7	2.57656431309663	2.22827727257027	3.8052713240077	1.31309839943694	3.60548613737869	4.62118034034821	6.25065525700897	4.41124734000781	6.91737999736698	6.2944830573308	4.5335056144546	3.83236735651489	2.35291852777475	2.13754933085805	5.00776867480352	2.70586429547198	4.99229975125054	4.63988025382144	3.88838263035533	8.28376154256108	1.316382945622	8.60139998275469	4.27776747992633	5.66563173738252	6.67690777898148	10.1440001397974	5.85419930151449	9.84558994858141	6.35257503011214	3.05914528256363	-0.719652769429591	6.3165063541081	0.76428338346535	3.16772967876332	1.18098423281303	7.92802769561229	2.44595521125465	1.62815080112883	7.96053527644945	3.07383900902434	11.3817016827359	5.53863631921534	69	1	2
138	6.41247636873833	5.37942773193319	5.9474259580441	2.87028464190624	6.16737295252884	5.2693417957476	4.61575838058018	1.2612097653596	6.3184799617668	3.44557047547666	2.06983022836147	5.04209443484619	1.83984129551829	2.71409738054718	3.25336757657091	6.61137850069423	2.83979401652228	1.39627674786638	5.97719353649805	1	2.08555484222525	2.34901857435718	4.3441002763051	6.85611962017265	8.25716384362052	-0.292975562478934	4.27124702698217	1.53459314785741	-1.58056619005212	6.99380611801911	-0.577911438964161	9.43770184856552	6.50347063244224	0.584564692051931	3.67492019485608	-1.12904137627988	-5.5268669603383	4.03648343445763	6.8229389692506	10.3459653964309	7.27541579399129	8.65308598369898	1.13606317577025	3.6486280537687	-2.62870611480209	0.0403985131982541	95.75	1	2
139	4.17405880653972	4.75016606872632	2.20779064479014	5.96027536683316	6.02858189882096	4.37640507428231	2.35280474355292	5.89610635602534	6.66408058354594	6.51991120600794	4.46859494549754	1.61941361847886	2.19631999025022	2.55932671119747	3.11998320919582	3.52288023544185	3.09642388277227	3.30512272554577	3.80136635718187	2.76298990057978	5.9002719021866	3.24530070998997	6.66457630487406	5.66090321564593	-0.381664397500996	10.4070746653696	4.96228212369677	4.81410386915632	4.39906715471336	1.21233539062632	-0.978267941612239	1.1598928744359	4.04091292176334	3.22080995965239	1.98783504602429	7.5250512846792	8.10087197956099	0.964152848524689	5.07900430037053	11.98534348665	4.68818083560097	4.24227992492231	4.78690924756882	3.34523236536572	-3.53401034931549	3.2205357116212	103.5	1	2
140	4.18601264367681	6.51780141466309	7	6.37135779888105	6.59336394907264	5.2069011156586	5.96180430385059	4.79218981324632	4.79089764658595	6.67706917934987	1	1.51080175816741	2.40642313032443	1.44841935506155	2.81245336699574	5.76658161894924	5.61193690960314	1.09956290460052	3.58911249020698	6.74858532300877	4.92722777821307	1	6.21822930616519	3.80675428934123	5.35082579485436	3.41152597896319	8.91610049468681	3.4742951422415	6.45020168995964	8.00016899631226	12.4266614490734	1.88089263966114	4.76515984367174	0.41285086359816	7.12983176233605	2.98288080449007	2.02677023291352	2.09091476116495	1.93081298398114	9.44290701510724	2.85679161474637	4.95200531392524	5.43958792897362	2.84042494693614	-5.18070469262391	2.482101509571	82.25	1	2
141	4.19127822961019	3.88234324318056	3.11869709346429	7	5.5507763707082	1.63551426303419	1.82351819335065	4.41793869128177	1.31101928991156	1	1	3.73536222934582	2.9976211038514	1.73198656242578	6.80053092550349	5.5790721169049	3.40808122657978	3.32399155776571	6.42392798297789	4.29529987924218	6.25567951955946	5.13457228720165	5.76478430030327	5.21000910970584	-1.22291626387633	5.08162297660008	4.65318496645553	5.75753196716956	4.65438135262578	-0.27683955322356	7.63119584072983	-2.57800571190107	5.19247025012839	6.64927381153864	3.49902959099631	5.97601900153131	-3.48880416634389	8.21799546745615	2.60649732889588	-0.239736194400044	9.59407269945218	3.42878512739764	1.39739367888146	2.34859298987525	1.92699544851367	5.71150392183627	90	1	2
142	7	4.52829319516121	5.31681406768939	4.70371604489464	6.55726619337289	4.43178872263027	1.99505616600183	5.56753496845401	1.66926853241074	5.0444358370137	4.60324414479437	3.58459113634929	6.44456536497132	3.48489191052211	1.10251908312852	1.81611673973199	4.42094719082173	4.94997452515683	6.82219201572862	6.25723254281362	7	6.53437399641694	1.76856499914052	0.978033064221454	0.340723215082495	2.33726038285045	12.8393581751258	7.49087291831335	-0.687635387852592	-2.70761862647165	-0.748062751630518	3.89899226348273	1.67832985848515	-0.0948206392321289	9.35597582078822	13.6739601189043	-2.22707393419833	4.75004909572418	3.7163186471702	1.4423783898315	6.29071183076407	10.532364899109	6.95711777810668	-0.747724090415788	2.81246248026274	6.80271358139726	79.75	1	2
143	4.62953104401607	6.23023114697712	2.7034664278588	5.02559259269452	5.40902423049488	5.22418049682304	1.68093631539492	1.16174123231454	6.34749598180011	6.24807564204768	1.56291890900272	5.76372480061613	4.67729016440352	6.07324643831504	7	7	1.52815235077219	1.86542048945114	7	1	5.75091764087726	1.22013646806003	7	8.81169784656896	0.176223361083562	6.34356334758032	6.56909884734315	4.16666583193456	0.110388122205098	7.79329174929028	0.892383110730079	0.593065152351445	8.73416516076488	3.57831030958692	-0.331073369436175	2.84704835042312	12.2190250197451	3.0919854302215	1.82057781350832	9.39120951369945	0.664667038617173	1.21480632355354	3.19626770537992	3.46932007837804	7.19987896573224	4.83156926533419	83.5	1	2
144	2.68059709255547	3.23724569810121	4.41943852731166	5.34160240980562	6.76442831403641	1.47775585441121	4.14147402920133	1.80595806896043	7	4.58216761260906	2.661819444736	2.49710530727997	5.58810214755436	7	3.45931730357292	3.96857115367845	2.4077035843985	4.02096866267486	6.58251750802304	2.88717615158454	4.08971149564828	3.24980939581633	3.64759914840261	5.28710323215336	6.27817314666716	6.48622044024581	4.08179576925992	1.05963636508216	3.93428209885349	8.80278852796755	-1.77006513625515	-0.732113387346357	-1.36693975349971	2.78101631061653	0.866370921033531	-2.34639945982636	14.9149130251172	4.12763251203715	3.2608417064627	8.79026297891699	3.79846200626879	4.09615807038383	6.63064690303902	2.90983992604269	2.9552690392122	4.78491492658488	90.25	1	2
145	5.37123207191155	3.03099801635167	2.7451305981894	5.92495779238255	5.16993885368625	2.57920650299728	6.08576983172353	7	5.43978699514155	2.25025094506241	2.73823832254441	2.76195824224248	5.60709186388075	2.11845912250302	2.74605718814794	1.97850350643653	3.69239934152896	1.12725073935831	4.53676300329002	3.64933216320814	4.73714361792962	4.82760804639836	7	5.535106904091	-1.02280845962234	4.26215639852057	2.54267197744757	3.92128446609791	4.68671607962275	1.3358435693539	8.1203626104928	1.08378948391151	2.63317574390658	2.82577226106137	3.75560508882605	6.5839924719071	-3.76353814188865	6.28742873733013	2.01618919790807	9.68655185802043	8.88335896070261	6.61977658815568	4.88953575358617	3.55508688843488	4.9516730686706	7.43917564989873	86	1	2
146	6.09438756478709	5.25824539153073	7	1.51014152383129	5.75671628832477	1.12443806903526	1.56231058816741	7	7	7	1.51395213438157	1	2.36812479907938	7	3.41292638865593	4.70862213847041	3.48301296040872	4.26711152777012	7	4.79658919072183	4.50038567242319	5.87129467794005	3.89743296288626	5.59947522599253	7.85331953024772	0.690680241891172	5.56886625284949	0.0646478458593861	6.89618027227172	4.46593608954018	10.7060626538976	12.0715081232916	2.41078407742234	2.60964964933982	2.82591793153773	1.74163532360605	-3.26939377095704	0.987609087750204	2.13954821788591	6.28576816763134	1.00678834376428	3.56614230346031	5.86646071226975	3.13945717377733	-2.73246056064182	3.25295197453701	84.75	1	2
147	5.93443738893861	2.47045159449121	3.91886659798003	4.42612649903862	6.95115889507575	4.92318377841371	6.24278299067228	5.97152648257976	5.51375243454876	4.88044102961977	1.7620867626784	2.150093844446	3.74263866483021	3.90582731115138	1	7	6.5921645055832	1.99331195430369	3.88427789516262	2.948347391414	6.10618724152952	3.91555161138957	5.39410824577748	5.10697492617012	2.30356154603197	1.71397412722766	8.82193528609288	6.71808288796645	1.29598796806934	-0.75679743774276	-1.70404139834594	12.0603523474502	8.44486323838878	-1.52895327724426	6.65003048391184	2.13015020961581	-1.19675553122649	-0.143400895017458	4.48096247927241	7.51485625668186	9.56748082750481	3.70459874829764	4.93865048832822	4.89034355082874	-1.92064495326642	3.09832646297171	93.5	1	2
148	3.93415475658734	4.32063983139789	2.01723703934919	5.50802852366968	6.15940275144678	5.94350728531184	5.07112592006239	6.24299793567827	5.84451118668677	6.54550856459292	3.32497112154335	1.36660134889245	1.53964394697749	1.42675811449811	1.95328000138149	4.26756446036558	6.66690254217412	2.21253240086507	5.19383307049505	5.05787073925327	4.15071361872121	4.70384516759489	7	5.11666138706018	-2.47103793825896	10.9215804347722	5.65372682996557	4.04779089136231	1.38360574727633	2.71741123194632	8.57292318090268	4.72716404952048	3.21088482016291	2.78543827453019	1.39742322558215	8.29326283349161	-1.68851073453269	2.08868210163455	-2.65429653632178	11.6190028215033	4.95348491598963	5.06034966683671	5.80168868888991	3.57485879387281	-3.66304734785996	2.48925542025247	102.25	1	2
149	2.24771952687447	6.07287848182852	3.35077391917519	7	6.61947360967934	1.3761765486157	6.08256968057293	4.38972548680549	6.45609161638725	6.07770048235917	3.46846654203804	5.8202624860588	4.56515797086676	2.75389046384765	4.80775708279431	4.4484250244465	4.27151432922009	6.03795003948054	3.29941669630668	6.05746844274829	4.74109517666404	3.4490433616668	4.53525282827097	7.52006557256764	0.307188136381467	4.1653347422038	3.68862086417756	6.9245478189129	4.90255003617054	-3.57564282571149	4.06436552007237	12.3906067511406	-0.0559261700380958	0.112419102936805	2.9416841114854	9.29667146118619	8.58901183833843	1.36975188786179	-1.25243786409777	6.4133403915609	7.69565625452511	10.1568789343687	9.31275364970982	3.15039319929293	5.33332622778367	1.12366750785665	97	1	2
150	1.48771499195076	5.41415173598523	1.59234642680905	5.11197983708618	6.06022231921729	5.08669804200878	2.57865580099549	3.6941465215361	4.75424306334725	6.41196434763041	6.66841329266271	5.26826157467271	7	4.10086062586933	1.44795282078377	4.77945495229107	2.52523215393758	3.40746867089423	1.76476031149744	5.11829681114236	4.86754380930034	1	4.81510479179846	8.97960956086314	1.19957626367281	4.97993105507662	7.04172217760507	3.63618097018778	1.69266116486115	0.126265118311268	1.51779994059432	6.68936217890587	2.43358861119204	-1.32612113111416	7.88708618256402	0.440473495733147	-1.55467296715898	0.232980713379035	1.10006924768736	8.13804864145767	3.05571014200392	3.11512364340589	6.50785658553277	1.39916364595856	6.83421737269424	2.72689137405243	89.75	1	2
151	3.00963438444729	4.78859730476155	1.50571754731173	7	6.40392588475409	4.21388970143428	4.73792272224893	6.51689825967712	3.75704566064731	1	3.92820561070139	2.84735086783791	4.10103019129363	4.29076867339891	3.38949842702706	4.56535846732168	3.88264262211252	2.27873148849585	5.45035582117292	5.21251740418696	2.86724423420523	5.27286036009238	3.92779431239424	7.70489338988697	-0.334513334756534	5.02559178413429	6.30635028963226	4.08771597371676	6.110809822058	7.08600782809808	-0.105240074029934	0.229079904309708	1.26048748055772	-0.469635583958042	-0.555301210505215	-1.04379747263931	-2.53732598882309	-2.07154581700867	4.47891488968737	5.17018820871227	4.69932530139741	11.22000455477	4.04255049076253	5.43851969312348	3.62217306033571	1.6898412907578	79.5	1	2
152	4.15596502176933	3.15815012045731	4.0006888079022	7	6.65007253244765	5.58983600298679	5.51193818567876	4.87657801976247	4.38454127804348	5.65826951505479	6.49145444872378	5.80067316016428	3.97154420564584	1.87535870660438	2.0620192893675	1.96541589525251	2.2901220784102	3.57470634777265	4.8167089318984	2.85127122593891	5.03358651805955	6.36016180600153	7	5.01980720912626	0.0867972793556371	3.80531083673324	3.50025948266396	5.50173431334028	0.0912794224418055	3.3047673428907	12.3886392670106	-0.39406335116734	3.17654089646235	7.55143974559443	0.792407842144243	10.389163853145	6.74449105679656	1.58785211928983	4.95006755567888	2.4695030263473	3.08894898947886	5.14158605932362	4.57274307123554	5.75432878781537	0.964811966944938	-2.82834396813806	87.25	1	2
153	2.01352830382917	2.09804198521626	3.20218856118404	5.0265559496178	3.53982251300662	2.19070095158738	4.25195707654178	6.14270973415159	1.02490953989542	4.53938310058083	5.61684620517171	6.56227934651603	5.86086972017135	6.62298056006723	2.95560166142792	3.42641732442399	5.12724704349771	1.20232887841078	3.12172888859879	6.02861938036764	4.70788566183777	6.36740675432935	5.24578531440276	8.36728381550783	1.03418556985217	10.5026245196338	5.89254115560077	4.1955204328069	2.27166832229652	8.78717378248297	2.54383427706913	2.31263263408925	3.02560590250486	8.20252102865665	4.06508989824666	-1.05630304617767	-5.08373846811948	2.40305652292342	1.55607475368716	4.30182337286561	6.6369055043836	6.91588329363791	-0.195945486187619	0.710224289107706	0.840847882948928	6.47749227649675	80	1	2
154	1.24133183882468	1.32722798204278	5.93729085109381	6.25873974755275	2.02042761372931	4.56974932460461	3.55757353047546	3.07195254652653	3.71129728082972	4.49137977876259	5.1578565868957	6.35706269798318	5.80586645962481	4.19987698454988	2.64014048455716	1.86002131170262	7	2.77468595953719	1	6.54414591258566	6.83338606834056	6.08333544004507	2.89471067861434	9.44210301222728	1.65721843400998	10.8443383123192	6.38904686706367	5.49732798151286	3.57845119609648	6.9733212435462	-0.491855268350377	4.62716637940482	6.58855308062757	3.66043390656465	3.18221067344668	1.591181350517	10.47136111958	5.52807156901705	0.658761758873706	7.3341933458738	-0.588292020475659	6.09455534023164	3.68631040317803	-0.194633901724688	3.02301801476548	5.11686918387538	70.75	1	2
155	4.19015712540924	3.23574933604848	3.47641837972458	6.91063758045165	3.94704924370012	4.64709665293362	4.68111889408605	7	2.46678332330957	6.52857883621775	6.87608002397849	5.62386769770278	1.03522419206502	6.32668724101306	1.65315073340212	5.79917189649628	2.08655404979257	4.83109673794699	5.38010375396843	4.76739701767393	6.51411149534476	1.22737140712347	2.83175721650128	4.40203506841115	0.105285747518699	4.59048801711818	4.2593066756922	5.33713902275275	4.80467190601604	6.36465877648974	-0.751909820740039	-0.404023943023494	3.52987723350648	3.7820307037069	0.381481427739917	2.8065626246481	-0.136766416098662	1.99134493068461	-3.48256930899911	-0.507958046753522	10.5912395480287	6.53575802546071	1.67075963619253	1.9880821383897	-0.94398932437664	7.01044444791552	93.5	1	2
156	4.64889829231401	2.561651656037	1.83814394836459	7	3.04025010868158	4.25051099764958	5.34999824265665	1.06300344636227	5.93145228419095	5.82993858690539	2.86960647323078	2.6469722416716	3.4607389414844	5.95963272207798	5.64713125026223	2.9729447512849	1.7976162910911	1.28400850249376	4.33268763229135	2.10561108240899	5.75433730301378	1	6.1065633422519	7.73699007059647	2.58253464919971	8.04939877505523	4.71804048401077	5.52450363599295	2.46410607701017	6.3864833129426	-1.11648078526405	4.49503743325304	7.34759760389979	6.61792483782299	13.7069136240342	3.21152867555809	-1.22210083525269	8.93032319442072	0.523404950609627	7.98517983754648	8.34411606367694	6.3560040311463	6.80383163378222	4.93388443940532	-0.0213871628189526	6.47730475502182	79.25	1	2
157	3.24559847459164	6.27606643543706	1.90691551812859	7	1.15634949652159	2.96393877227462	1.4891650562126	5.98812057169344	4.14330960723005	4.60815178149141	1	6.3929747747527	4.8061672805052	2.32712396147637	1.83880462489342	5.90987348985631	1	1.93430893962795	6.22995015839968	2.57145246962292	6.7853306800032	2.71799619351933	3.44458406337434	4.61045087743544	-0.128576087286416	8.57638600172652	6.17522373726749	3.11634005524489	3.17437655822009	6.93566584714757	4.46600502330074	0.80483763646528	2.63414882607684	2.24367032057127	8.56640696475151	-2.93987254948479	3.88189958642248	1.65256622953436	4.67884174010098	8.41771956265287	9.64402104369824	1.26794905284441	3.50255341748974	7.07074747204628	3.27124306278765	3.05306044266772	93	1	2
158	4.77966032688738	1.07082203263642	2.10466083577228	6.253034617028	4.01472082855507	4.7100039426373	6.22484995835035	6.90893649076154	6.12735426085244	5.4634271409892	3.17147117006914	3.97224352650804	5.78395998007937	3.69925854858055	3.41755014858843	5.59593554268305	3.12642657372316	1	3.19487300949266	5.26676206179037	3.33994506716951	2.3408679455066	3.45587992948913	9.31371572349965	4.31258950005886	10.2366986386408	4.67684656650021	6.25879894563021	0.988950492489012	1.16601030249812	8.1790789572639	11.6598255235843	4.12435355813267	-1.25220476902751	-2.25130039866132	4.87251938393471	-0.420951679068327	4.05205748897847	-0.861488051464585	0.82912548440716	2.9169512170065	0.471386407128906	2.20073585377772	0.266081264330135	-2.69276631905825	7.58264541947414	94.75	1	2
159	2.57098790465272	4.73899939625517	2.01045153289675	7	6.08076277788855	5.852726945296	3.17714930664994	6.84623371890583	5.16990282408827	4.15649173608924	5.85179470987704	1.54174540818099	5.63784511199952	3.75890485227591	2.15805673412845	4.67803046351369	2.3309491472102	3.84893746447398	5.94668034211783	6.16044244019056	6.69056660923699	4.09971511074732	5.34460585457565	7.280872229826	-1.81698627829773	5.89955800169472	6.06243552332464	3.08480328953767	6.45585225971138	5.21357470866847	10.5938904273414	4.73872709325919	1.01765301993486	5.33048809552344	-1.17335638348603	3.27799022359447	-0.554319890923129	2.57676339184739	-2.02048429632433	-3.25578366369089	7.14413608698693	2.09923521023734	4.05669920574638	6.52694055189187	4.3104755330537	4.08789265601829	83.5	1	2
160	5.17213872725115	2.31903308946249	1.81397924771518	7	6.71822768861047	1.09935117284577	7	4.72238468408727	2.71767050131417	4.94519452715826	6.18160095646681	1.08382882606214	3.25372426720687	2.19207107042065	3.7337804205923	4.81496018542676	3.06986715555335	6.82911324567513	4.90356591316535	2.01002266277341	6.11230606886185	6.24724486955806	1.41859536135195	5.28558996354308	-1.20451621707753	3.34765924008713	2.66331877876318	4.08934906732572	-0.0891586547081529	8.59937536961742	12.6016883626091	1.21658615271032	5.61009635392158	3.21666162787548	-0.814667785895677	2.82462616093072	-2.48848102623276	2.60192187377104	4.22651772097735	6.3744172973863	10.0149481430342	5.18675138857778	1.54725224771913	1.59306755060527	-3.52475291508536	4.18254975487967	86.25	1	2
161	5.7165875215619	2.72434618699021	1.04008776156823	4.66899973277792	4.50749396230701	2.26167768555164	2.72816053132829	1.98112051648756	4.98271858517743	1.61471862041667	2.75700067209964	5.26733555555348	3.62602648208265	2.63498385076326	1.82262318320155	3.68064810849059	1.0229117457255	3.38755710025938	4.64604948179562	4.19114981749677	5.30774832521241	6.61706359830688	3.99174950980752	5.84487750028528	-3.21902440532923	2.90601642538958	7.31161098841266	7.65639441070874	4.50997543532989	4.61242889005653	-0.955071975843184	12.2952144026446	8.21766648683356	0.142312976004557	-0.0693219922835947	5.28795223921226	-9.04976939163163	0.239138032350856	3.67217811002289	5.00903226165849	8.23569616476021	7.87151632370299	1.3475622159233	2.38561897677956	-1.72732705158698	7.83614425861484	80	1	2
162	3.24485557245196	4.03738218198133	1.27143682541476	4.99114172963333	2.70276765604952	7	3.2131475583031	1.69709284411431	4.54080821834531	5.13837820256929	3.39915342894666	3.14684075488268	2.3189199434872	1.92485875794522	3.4697602960793	3.95264387016501	1.58750505562078	3.25282994809916	7	4.07352420371028	4.53546212932194	1.99777013402936	6.5167833632653	5.96307740185274	-0.407762830200201	8.55513317210819	8.28496237819356	3.17305331144035	5.57806367354682	3.56471014169775	-1.63163919941014	1.58898694978724	8.35735761910499	-0.905755632533947	9.47641223433389	4.98860634403556	-3.73059466773332	3.52213627610843	-2.17345177121814	-1.3804501196291	4.39005787871201	7.22580017269861	-0.153995781846338	1.46490558209927	-3.03683642901974	7.2928923105977	79.75	1	2
163	6.59292671755011	4.11861190746453	5.53715770562423	5.8268092505677	7	5.22897496447286	1.90436060668116	5.29429920440234	6.7530877032226	4.37350520841512	4.56280966478227	1.12528190513417	2.96274015287601	2.35502978736997	1.85106530323395	3.32552618539851	2.93830562076497	2.99543138495033	2.81573480896391	4.86462381476881	5.7792355804849	3.54297629911109	6.61444160122654	1.85872350152817	3.09781938175604	3.72901814272836	8.26898134239156	7.99679348213471	8.09058555740816	2.85572685849918	9.3288022328556	6.80270717304157	5.73967370445107	0.257889216005993	1.75657026034882	9.8678543757495	0.34995453218961	2.08935869383838	0.201724771607111	0.104063412754003	4.82641651621047	6.67434576301881	1.38939592320734	3.3874504311829	2.68986991871862	2.82305036303882	98.5	1	2
164	5.36048043410766	2.42003646438669	1.26612794784071	3.81030432429211	4.36292853123255	6.47371985764124	2.88498614304136	2.83188049042602	6.16789406462002	5.34478957456416	4.87653498315877	4.52522211821535	4.21783873186854	1	1.92716880257558	4.44771945895118	1.92083707640946	6.05100084650259	5.24498808559173	4.71978416822212	4.44216159462472	6.89258681237134	3.90909205406936	6.79348902973437	-2.89635099544933	3.38204699943914	7.67388286756041	7.51490167403732	2.82939914596008	2.21437700257336	0.149850254993083	2.66182914175441	6.97326433586427	6.02244167993878	9.55529706791453	-0.475995760800955	-9.45868965699423	2.05538549000901	3.85016407396863	7.02052672151653	7.93836432489315	9.21813189081449	2.2283386575012	1.18461821336244	2.27724286812707	7.13618578062248	85.25	1	2
165	5.56854132366098	5.66044181413517	6.8987659323626	7	7	1.85819250036893	4.97806638891139	3.22065187992761	5.22844976053437	3.78191916380959	6.27661403641874	1.08954924607285	3.86981119896613	1	3.0069654948492	5.31252688540432	2.07242467693358	3.51903863940648	3.13522408366459	3.95908574124695	1.90310577681794	3.34999874594045	6.30588353298009	5.243281311426	6.82997594679353	3.67498711709718	9.49675724260509	3.07288641975012	5.40522858117473	3.30305704035217	-1.59614904926468	11.7962142269166	6.40594269895147	1.08311169485587	3.33907599024056	0.00256487254039467	-3.78150069512064	9.97657123719849	0.107682426086368	9.77163046631661	-0.0505030491054322	4.2973685173406	4.66360256481857	3.86942711629451	-5.42969128356092	1.91066312391623	72	1	2
166	5.40199370574175	4.02554832081287	3.3320040919346	6.82029368965347	2.30772851831557	2.47370948066642	5.41969234763323	5.958205420454	2.01008449697578	2.92888314203547	5.58625639465113	5.28037055935192	4.31441137427816	4.68052915864893	4.6000651336892	5.34376323598226	6.34742683470247	5.14477716407358	1	3.45917052451614	3.01797342966755	5.03866564413766	5.30263486011273	6.15719947867538	-0.106434420073248	-1.66925447074591	4.04231639714516	2.3809317650289	-2.70655293908917	7.86335963345693	5.04593405096144	1.14636350494746	6.89643409051604	2.18372614567431	-0.0574346865262552	3.79001394723285	-5.02900119387604	4.57269864364273	0.713195661192443	11.2905031774882	11.676519464313	9.75072519683027	8.7906539768169	-2.69174873368687	4.33091450816657	6.18972369253748	64.75	1	2
167	6.3962578453325	1.9631691702715	4.46381937659186	4.90514957319874	5.50233181238486	2.85000719712403	2.82347636918441	2.67931546267469	5.81971649267363	4.83148259123556	7	1.81267084098671	6.06443599548798	1.12777166932608	1.50444782248513	3.62388292309025	2.83088923190259	3.43467308043852	5.28021890325273	1.37708228187425	5.06157462622972	6.84404768708509	6.7068397226346	5.66484435644592	-0.508478765372934	-1.21658282506196	5.31077509680154	5.97364139373536	4.40348353268093	7.70796359048167	11.0297407283558	2.24315118792933	3.4635857050759	8.18751671597467	7.53036528988038	0.498305377822719	3.94919648044187	1.4049989972392	4.71409662946455	11.9683776952708	8.54544780313207	3.42352398759909	2.82857468183803	3.18605170957537	-1.07310784205725	5.79030421950217	83.5	1	2
168	1.18760269454903	3.22038753030988	2.52106195995607	7	1.47729118240585	1.45090020874077	3.29090508836609	6.50821867872996	1.54927401899385	6.54515763829125	5.60640826090062	7	6.76522102204818	1.90144920184445	4.57855147252184	2.1348090652489	3.44837952566073	1.2612673289865	4.72550593649769	5.30320608711197	4.63258363145617	6.72051795831389	1	6.25548953804948	3.51725187186012	9.25118495478749	4.58160472149448	8.08146586507679	4.83174427361147	6.41315788532452	-2.10923449969214	-0.968006988669745	9.24576441251715	7.50397752836395	7.19051666461077	3.65533027924371	4.60040558330968	4.55573107662883	-2.87526543203942	-0.866947671462101	3.00886523735877	0.635823753514037	4.90185781484428	3.98580553759012	5.02886787595472	2.02263018265569	80.25	1	2
169	3.51104848605885	4.43845099376251	1.51627403052805	7	5.83813406639335	4.50554996562171	2.73875747987805	5.93480183199265	5.30399431286264	4.78331956988501	3.04183155651168	5.00416063251452	4.01224046981823	6.65680056071527	4.50977555352517	5.53769810217131	6.70789924221918	1.20669081903838	4.40933948043787	1.16440098913842	5.88548774429421	4.68219675241094	3.24985408911433	8.80092462473321	-0.2755862551753	5.59497150198191	7.21804951928734	4.99728257907262	-2.2364568716391	10.5582017616653	-1.55477298230648	10.2336546988523	7.07625612283914	1.89197584587052	-2.05823878963397	7.81102962386633	-1.03953260694988	-0.217809693355279	2.70923644602007	12.0412703024117	7.02052684664695	6.72147469023757	8.35019530492878	-0.00547721193711881	-2.48265562300295	5.09637731711835	90	1	2
170	5.27220599352727	3.36162672844486	5.52849174587045	5.99765422531088	7	4.24765380046393	7	7	6.98693593014105	2.33753921964163	2.80895153771125	5.82404404737537	4.42192897248772	6.37321428005836	2.42732510309824	4.36899072722271	6.80547919600528	4.14627568022605	6.81270412162182	2.70059240397239	4.16267419954053	5.63322492860103	2.50359538603303	4.74436904122251	0.956434400805636	2.27918023870508	8.14251439070003	8.09205579991068	4.72360669090095	7.58434922770286	-3.14011700294762	6.89296925440815	0.286335956636053	-3.35928965868381	7.87128302632823	2.18639574924474	-4.41876339404027	-1.38430351118699	3.25444455348536	0.780831589747	4.44402354631463	3.66299773648745	5.52078010929574	-4.81238445878116	2.50731976835402	4.45099533069023	92.75	1	2
171	6.72160426588328	4.93412797024761	1.75941717422573	4.79514850572912	6.92060487170316	4.32785798960876	4.43512073256282	5.79115444211091	3.98600651802252	6.07897350636354	5.39658522704886	1.63407582145885	5.07860494297924	6.3859548836705	4.54170858411872	4.34537842642403	1.6501588309059	2.92342093525932	4.24825759469832	5.09071734668703	4.29786586052676	3.80120766301924	1.64093121615398	5.10965432479028	3.1441369875684	2.38938229525266	10.1566810808885	5.42244271672658	-0.804646403976044	7.64250353975977	-0.617372471517996	0.340941447386044	1.66489184559062	2.58624996696466	7.44369419473219	7.14020355651698	-5.26871040699073	1.99452741837321	2.42008455263186	3.83702922445111	7.19404780455768	3.33793762276172	6.40468764032759	1.9052600377066	-4.98252191062441	5.73289788151845	87.5	1	2
172	5.54684883948569	6.04389968729862	6.95782789772837	2.10892711002591	5.82203106467181	1.34741521716208	5.12480378276493	7	7	4.1998441146384	1	5.09203933291236	4.6964501494227	6.57545392790078	3.24663558530622	6.33573705162987	3.59287543226334	4.82039163659614	7	5.24696184157218	4.04152459549785	1	4.10251415058697	5.621353299375	7.50449163496989	0.508127595443347	4.75627720563497	0.537830121479669	6.51220376540407	3.73695134921184	0.988650503138989	13.3464711167441	8.74909635788633	5.87879206861193	1.88374614376473	3.38666804087763	-1.4452555337711	3.62637293087983	4.81371321946363	6.16999934978597	2.77578334272219	1.89519233938877	7.53304292962253	2.68635821398322	-3.27504198181024	-5.19998257693857	84.25	1	2
173	4.60524801734199	4.93226722269816	5.05824876381454	6.68925122802285	5.79255158743375	5.38772875101913	4.85406172510877	1.55147295748182	5.25175276752609	4.72245014156654	2.53141738068627	5.49912078464003	2.44521174774281	7	3.08810942012249	4.85308316493689	2.46091396294946	2.19754758770607	3.8879448528933	1.74371663941175	4.97528667204098	3.40893536404241	3.82008944432641	9.12924703706478	-3.84529200017442	2.87622491510333	5.57945486868879	6.97400170463948	1.57652421985658	4.43209661352698	-1.37061262276268	-0.913950173019053	-3.12367563999974	1.16481349289215	-1.99616250134495	4.72403192998854	-3.07984283209891	2.60654706297014	2.02722681931755	8.55135759146882	9.92523275927471	9.89776822928386	7.3333787833076	2.58839453702559	0.230339241395567	4.65431442767533	82	1	2
174	7	3.84300891775707	1.11735810520645	3.89398208989455	6.41126771589324	5.49520911897824	1	5.29684771715148	5.3276702615458	4.9362771883609	2.52711731511984	3.55524054724817	5.40306409749179	3.45785954738873	4.45221706124228	6.13691144419514	1.88899376985811	4.33709845403807	6.07199459239414	1	2.93051110343388	3.34696952723432	1.46625001955809	3.96088312291955	3.85836351479902	2.10194826667597	9.98378600271129	4.82824730409266	6.15263597769696	-0.907043975134395	0.570626014924157	1.65445004338653	1.00053404694193	-1.45877449373155	0.901251065935554	-1.67013358265657	-2.74707361156473	5.32489543470927	4.9233717528542	4.90722702135384	1.27328366604949	3.36833436554771	7.13093163126392	2.01030531262812	-1.56953318417621	6.31761001889813	84.75	1	2
175	7	4.1264883771028	4.76890736892086	4.68938046288291	6.59376901142129	4.69747440833326	1.75734518948748	6.54631371301785	2.94125256711002	5.16486612921623	4.39260732467467	2.66540432478895	6.38395629020125	1.36041380906645	1.88262670669782	1	3.00390784207884	1.6226816778097	5.67874298394366	5.03938627441238	5.10462951622928	5.90040648604587	3.15136932049564	0.984843856308277	0.270532509686796	3.3135932723123	12.8564904359754	8.57053069821788	-0.561094200767304	7.80006552166648	-0.932812064288829	5.18696588010752	1.09376162905854	5.82653585928641	9.75042359488379	6.04001833512747	-0.917438812896091	4.20340061147943	3.0123410511387	1.81755415292913	9.24620091260541	6.40150277478162	7.32190868199283	-0.977342206774376	2.87791591988393	5.80744650761871	98.5	1	2
176	5.39374346993116	1.79476475639321	4.25271887019863	4.1793163812359	6.55392162952705	5.10073488267967	6.9197243957246	4.98005209601443	5.50735209305166	3.19979716252971	6.11896031714903	3.51829669384074	2.55466709249029	2.9579645012653	3.81709335324199	4.69385912205149	2.82330043906657	5.48215844103646	3.45194557711471	1.96094716170595	4.88700753311775	5.70112878035196	6.31653912827069	5.08089758343572	-0.0537641353095302	0.40479761986903	5.40145046168569	6.01699270169456	2.52287675155249	-2.91911688768043	-2.42955894552496	15.5254380468467	2.14591313996609	8.06032649876987	0.468502056240306	-0.753105141963788	2.49889355125383	5.3032047387788	7.19304078598689	8.59784241849126	5.20842782261919	4.97466042461902	5.50461760470543	7.40204027550761	-1.28146990642115	1.19484113497644	66.25	1	2
177	5.74255884948823	2.76384803098202	4.07015221935994	7	4.87475694427426	1.83535782896954	1.07811008785812	3.54646009678959	1.56363008890152	1.24700955600291	5.21429812742522	2.92919359470733	3.00283290765774	2.63784228278057	7	2.99254477299436	2.57006828312553	5.13748428591831	5.81324838749414	2.10274428308419	5.95905774735725	6.17799865882733	5.51887317423341	5.63892292397154	-2.12698890414307	3.28673828971826	4.27288074598203	5.17910670607518	7.14437609161511	-1.2268009031611	6.13411191346842	3.06259246873819	6.44098564645966	1.88172816678839	3.87629624151936	7.07416688615051	-3.08466106191491	8.52915098361801	3.43437330093983	0.219600660549692	8.08215938297433	3.79232351297896	1.94337153791648	2.18703321761292	6.30092108903733	2.40644017005905	82	1	2
178	3.39625772724366	6.66315481756277	1.50643495598927	7	3.77861337605875	2.56541958723132	1	3.8688780170036	5.78536137265207	2.03740374642061	5.8960381418293	6.32746163368728	7	6.92771491451265	4.59746978258761	3.88527521261641	7	5.17459666023631	5.76229109097371	2.65523467047546	6.32406757935367	5.79086557649712	7	4.03202169756543	1.53079404423837	-1.39166117487678	3.79804086911321	1.72532172995344	5.17195719127099	7.70046506908092	6.27463389228659	12.1594885443014	4.47589771046643	8.34933273924169	12.9727698212963	3.8147526527541	5.89601083619497	3.25917088994899	2.93713913167198	10.4076769360402	1.23749043659946	2.94012255214939	6.31674288499085	3.40027204333178	2.09756820115092	3.8442303480949	83.75	1	2
179	2.95222005437319	6.11107530654315	2.66774656269231	6.46760430606885	7	2.39119133787794	5.54400451583979	6.18687336279017	4.46248114405134	1.14155999517456	7	2.39683897545073	3.14471038952261	3.46451055976819	3.87959406299257	4.11222162406733	2.50205277506034	1.19393375852127	1	2.95907630647319	6.5550627412278	6.391623170126	4.6348934748434	7.41774301457844	-0.873010831962273	5.8841802785019	6.41059183755687	4.02600302869454	4.92697578809815	7.60034470214462	6.86173074183345	-0.197260078574236	0.913972271975404	-0.364873598580536	-1.10702324550046	-1.43202775150516	13.6433540326933	4.57682714864749	4.32840786902965	4.29687093839929	6.42080661919164	1.76008528105792	4.7509491955737	5.79417116403819	3.87156685772491	3.47249336219961	71.5	1	2
180	6.0778624685666	4.36939253018516	1.58661602138425	4.26384518695981	6.66463819709253	5.80630044642445	2.25043814661634	5.40758725933076	2.50120812883933	4.09993638925155	6.02853273263651	1.58980501656991	5.73487732382247	2.66239558398137	4.37200383631164	7	3.12361644838593	1	4.28004474703531	5.34854911876816	6.33036646066971	5.0496360833061	2.35931480131552	4.68796890029059	3.45509503507341	2.7335974493368	10.5906156579824	5.62844022288599	-1.23113391189246	2.64667537340053	6.89370204184212	-0.729867927267737	4.80733091707552	3.34501654993249	3.21648867176813	3.53385977556561	7.23771312430162	1.66493686149948	1.68416836947505	3.42193019945019	5.84791920009184	3.23789672922755	6.75023870967016	1.7180700867933	-5.13995867880948	5.4199475491757	85.25	1	2
181	5.06923565187313	2.84173296850885	4.07310712450496	7	3.17414435750004	5.0610618328133	7	7	2.30603107303256	3.84754322999609	3.27297658204879	5.11909284167389	2.02506698716538	7	4.07642311205028	5.41596968734534	1.02595916763815	4.62527120643223	6.12620279156371	3.37324565457113	2.39278531161037	1.17042032088746	2.43908655211502	4.63967003253254	-0.241788379832795	3.56638561014442	4.30300771024096	5.57955502259481	3.99154534841588	6.60486372028218	12.3639518005754	-1.38099103494668	3.22096310848069	5.08843617494716	0.832994427033606	3.00053336378056	0.228464089044815	1.7149734041255	-3.09760534360937	7.51059995273639	1.34452111523082	3.55942635035468	3.76942224793746	2.43187723265207	-2.52730416048946	6.19528849462113	65	1	2
182	2.54171265968094	3.05309134644318	3.10298887493956	6.778307635822	1.01856025756453	5.58817653426826	7	3.44162593935346	6.38227390769167	5.11239575515888	1.371074422393	3.68204163280717	6.6564409228088	2.26123192054673	1.80143813104582	6.29978582117194	3.87675027428248	1.65907777545004	7	4.91303185273812	5.55215906232012	4.22198295251813	4.58192249538363	9.25621269698863	1.21188291696735	10.6527622764858	4.08236064828936	6.48517646453903	8.30879912610223	6.04115419530755	0.221584580755545	3.845320910609	12.2434652715908	7.2329619915517	12.1163530988121	10.2716569538069	2.82912253225666	1.82215693317738	0.844008711737075	-4.0870121341561	7.49222542975729	-0.679535044460028	3.44879668423833	3.42656808128108	-1.76216930156724	6.78357732870083	80.75	1	2
183	5.53655144586748	4.74129449467439	4.54539194640866	5.67591531525201	7	2.46920178507673	6.52795909457991	6.90391586927026	6.59759558762924	3.53549925339793	1	4.42990981868702	4.20717549493314	5.69134617036225	2.18789552538263	5.36274093682167	6.42689224225939	4.84501755756748	5.76755659064451	2.55248129882059	5.11538304314812	1.67961286206835	1.977988339097	4.11067861769164	1.1561856602606	2.33140129744017	8.06581844856469	7.81744103415088	5.03040824409059	8.16947605800462	-4.05678220572096	13.4359477492793	1.27519036348585	-4.58903270639732	1.56997756319721	1.29244940930917	-0.80900123502494	-0.772014681258327	2.05084756610969	0.699325653064489	3.17359003150507	4.63972793679319	6.2054500105529	-5.28556804954165	-0.978298735363688	1.08740626204617	77.5	1	2
184	5.11998236967527	6.03155909669365	6.8958288393327	2.7592631078725	7	5.14726213538779	4.07690859046317	4.49002214314495	6.14465915877932	7	7	7	1.66956415302396	2.66737427562481	2.44875117230643	1.31910397289305	2.79537229841009	5.88013383423767	4.84436080079498	5.25746820814126	1.75273861762705	1.42583034206161	6.52390603753254	6.70822988621267	8.71688955528763	-0.973270567851254	3.76698040146471	-1.11294387746183	-0.883713620186904	4.41378901133619	-0.215701464841648	9.42005394112959	7.06275178321512	6.83427978990759	2.9159255561877	-0.640759905620531	-4.76657060374582	4.24404134494115	7.08175559357576	11.1243227756887	4.8509394680936	7.88259715624199	7.10182161150054	2.78764397346247	-0.230519401337006	-3.83505185263851	80.25	1	2
185	6.56849741032788	4.72246750226407	1.67612604130254	4.00283873021892	5.2922214255197	4.32197772653068	2.44117952464853	5.95397675105233	4.73271397828082	6.15752074769326	3.15672617563064	2.53379034735396	2.10032756944286	6.51167103824343	4.11187992910605	1.17726102094918	3.95481758021728	5.11021434326023	2.80810867110818	1.65620068430825	7	2.25680121612847	3.72660109805086	3.54319221755004	0.261015323672281	1.86472792930796	10.3987552484376	4.44101705234928	3.74718674067401	9.51244416093557	11.5601209226261	12.6006284841455	4.41643471749337	7.8880023312955	5.5104603665511	6.63811651947801	-4.67416176956322	2.44921368651673	3.51132163887632	12.3023106591736	-3.25036292816262	11.5292480504744	3.16221541874557	1.28343960245192	-2.55050689896937	3.14081777668741	60	1	2
186	4.40899378984216	5.14743039356871	2.097412150789	3.95640488948733	3.54818026317119	6.51572618858145	4.42930065595243	1	5.06998986716222	4.44347976404909	3.27698686511679	5.32755517401896	2.16328819499922	1	1.63516402292292	3.82327143262389	1.83083142412704	1.69289860908878	6.37152031231771	3.26685262671864	3.99052080920646	1.78173179475256	3.09083982179969	6.02497316250989	-1.24733394127376	9.08520674063805	8.62822045109218	3.24718038001692	3.08122674359504	0.851619268168734	-2.93558052928358	11.6916126453336	7.88119550947241	4.16806991722673	1.97069442928711	4.15185440381735	4.04211653517734	-1.98338342062866	-1.23659248939489	0.784678851865365	2.277816948218	5.91057645206715	1.88821603164807	0.772152160855295	-9.10595005115288	-2.57552419492983	78.75	1	2
187	4.52872073210181	3.49664422055126	4.95321557084486	5.79514256440103	1.52497900671884	2.37498157638345	6.44122369364259	6.67422027842276	6.81737245840972	7	4.73317978549015	6.00868141497084	5.12188273351262	2.39207852309533	1.8526110346649	1.67301564503616	1	2.3536268158999	2.260780020877	5.05319435614888	6.82228095118563	5.66926354679692	6.39617854080772	5.63148261870214	5.28225536648837	8.4642957585637	6.02482788918993	-1.72657469137071	8.86864769259437	0.518922210458268	6.87334709929036	17.185197728243	5.01925471355358	5.03732652035623	10.2717765033763	11.6556094701371	1.6670095066168	0.775788875577409	4.44698919443035	-1.08720367847085	6.64645000816392	6.91530810140562	7.19894829556147	4.89163504859204	-2.10085923091079	6.04516902434953	90.5	1	2
188	6.64018976975597	3.88851431043981	2.04305650648627	4.46188277243311	3.77269641492604	7	1.45577766445452	2.57755234220906	4.16465403614804	3.02272821162832	1.1617793363064	4.84561113718135	3.85261375446767	2.29092365674813	2.34341344616768	4.50510514114583	2.63445699410165	7	6.4813307376512	4.12978337798887	4.56658542226838	1.50264712498566	6.8280507377311	6.82843158790247	2.32880249302776	3.46344143231042	5.2092580058644	4.26330229866289	4.41374546248423	0.653202045535245	-1.6800907097612	1.18171360285798	3.69844326541669	7.66125295872196	-1.1297237828643	9.78826768059539	-7.22856373994967	-2.38947712530323	3.85481418758399	8.072107468791	4.26153918655091	3.84304218786208	7.3891302473979	6.34440480913903	3.3043085629731	13.2580134646004	92.25	1	2
189	4.39848953271686	3.97597112005485	3.72283348271139	5.8774976155228	7	3.332572421324	6.90301607761178	5.41537280271445	6.96043818182084	2.0966674849215	2.3905270600954	5.02951463082187	3.52634462332435	5.55023913091691	1.47402024710819	5.62081335288573	1.71343317760496	4.79985153509565	6.38464376473279	5.98107076131356	6.90439761942379	4.46712516440503	1.76783845590675	2.36235960221391	1.35661982068357	0.198538650337333	9.27580092222796	6.37493454919307	0.202224503027804	1.27566728002626	-1.63450406712679	-0.790458851689558	7.73068810690504	-3.92570584950479	1.11167414520052	5.06624013214926	3.34499853716714	1.77690162302264	3.82433716966142	1.58004151487238	2.81115262727507	4.27425714118854	9.55287445512711	3.97498828467216	-2.67611560620991	-0.749551305711124	75	1	2
190	4.88606182427049	3.22469191909634	1.59973203161833	7	4.84453449553365	4.02056370345903	2.45929614025809	5.73465673553586	1	3.2169554132203	4.16212838679867	4.63183417716614	6.85545507202223	1	3.65993031144005	5.00160974944143	3.18430717306815	1.44756224700489	4.32010923887755	2.91173050811402	3.16162848745305	6.9483770243139	6.58217129494991	5.53000050420714	-2.12807731285075	11.7689454742077	7.96470898652977	2.04773339016645	-1.44572097170036	11.4063225758626	6.70553933692414	1.01858467894059	4.14116292640349	8.52743470122791	3.84813988916381	3.02459684701175	-4.85767825986894	3.59272605392196	4.23244651976256	7.2880596875092	3.2789043189575	13.866091506391	0.091643751929823	3.17271154908097	0.672751142243459	6.16052546536548	76.75	1	2
191	2.66744721115791	3.11519612526699	3.61430378869171	6.54514901239818	1.58006164350104	4.39957051927963	6.46460649490068	1.95277524077146	6.47563540970866	1.97219679628341	1	4.52686874951255	3.86733418947912	3.09950366869635	7	6.34258869530711	3.4023596245748	1	3.26188212163402	3.41483113521801	6.90083166842019	5.31181052347703	2.78307632965126	8.321269757557	2.1758789651218	9.88421626393209	4.14358022148912	5.796556887485	1.02178044062209	7.10991037849595	-4.09482734172996	13.0937451119196	10.745635513819	-0.826643350800307	11.9622749875872	4.81900616927242	4.76827126369306	2.81721124403672	1.14348843901171	-3.668839712046	8.59672799511103	-0.958056026456704	3.41999094370588	3.53670697800484	3.19556961097434	5.56231602807344	99.5	1	2
192	2.23914996812629	3.93376717306387	3.30108310665416	6.91176648938619	6.19424922959312	6.65302282501044	1.28517835039178	3.49775277503572	5.60804696337547	6.55138537081522	4.55971710492835	7	4.34322265372739	2.47974277770628	2.52957718674186	1	1.11091497690009	6.12242090871092	5.15980719981114	3.67383574472678	3.9761173096864	1.66420596281317	1.6697442308582	9.04383603469769	0.588331945538588	6.55225371873066	7.50369747472617	5.64567936522211	0.512382798293185	6.3620327012823	0.777789985028627	1.35461249593519	5.62829996054176	2.58264109322122	7.56007674657087	-1.78097247158897	3.93532415154588	10.384728640761	0.810715484018464	1.40209937418776	10.4529847164144	8.15473508381171	3.83516658638918	-2.85227258845042	0.764405246534239	5.12993280068209	96.25	1	2
193	2.85611846116853	4.84218373759614	1.35257339401802	7	6.36299723029013	3.74747017983166	4.32098298050821	6.10764848522924	4.20242392628392	1	6.220549212381	1.6568854862715	3.1121568987167	2.94426267150087	3.54127215175143	3.25373188527235	3.68254075558686	1.95100985694823	1.00406714661242	2.29566557282318	3.88820927439411	5.88747849583245	3.87938416152004	7.54182420840171	-0.0299505818700431	6.32292551000106	6.03581948955095	4.96231628882349	4.22131247009459	6.78825486866475	0.0861569126952567	11.8706521069707	0.0184368144063136	6.50903799521429	-1.81888689855743	1.75051586255785	13.7130042971132	4.44380274867819	5.65985825790116	4.85819918750721	5.36932682870891	10.547712655738	3.30275437657637	6.75587198286589	2.51841285893967	2.57252950959503	61	1	2
194	6.29649850744233	2.39708997600995	4.52289960715239	7	4.41978313296711	1.58248062363907	7	4.6100536471359	5.07906756490987	6.29461096722863	6.46314917433512	5.52609413621324	6.82131950324495	6.101186174194	3.41395062261757	5.84926738887367	4.50697493162732	4.95623623208199	5.70231754803388	3.71105644727915	2.49174754921652	1.82254781376165	5.97753312185756	4.31479766824311	0.360990382118625	4.71168737088588	3.90567599898947	6.10035355039191	4.81258777473017	6.59369317918607	12.8674167074268	-0.442778537561062	3.19509324414446	4.77840350146046	0.194845765352828	3.48816632778325	2.94409160264164	2.61908331991659	-2.606090964087	7.60144449668269	11.0216365172339	6.99265331718421	2.33567090284163	-2.80269867288128	-1.21601490768413	7.05074508111074	71.75	1	2
195	6.38419430892357	4.45424501582746	4.25838633646769	7	4.71951815818501	3.59559093523962	7	4.22234979010445	4.2659471791003	3.68338619276771	6.8377286891738	5.99349805626435	3.93665291922086	2.92433405969398	1	2.61061600508114	3.73298977234262	6.30969403727263	5.55027876363268	5.1948459140894	6.0810690586496	5.9048413430129	5.82969400404485	9.64609294569804	1.67471512977118	3.32099690059942	2.45004621181687	3.35342685687404	2.95108385514405	6.94495355925198	8.48315435545596	15.3668412504395	1.28804042361582	1.80412577663268	10.8493482088553	0.452597654015079	4.57077673116011	5.80696620446781	0.332798577184017	7.13828323103721	4.91394125584943	11.472352815263	2.62126425349196	8.89172022079412	-1.09026993125232	6.93039358002695	81.5	1	2
196	6.98015369828881	3.92592629588254	6.08494543693328	1.33303637597207	5.77212784075616	3.32736615062867	1.86741599442217	2.08590545930119	7	6.35918151280292	3.38256515794988	6.198746137569	7	3.5074071207935	4.13366677330473	3.80267241686664	2.03674382465102	5.76595082263057	3.25006318586776	2.51944462542063	2.34265444557494	6.80525370317778	5.54241269970359	6.47967510180517	7.48920573738169	0.456575892173343	3.45190083647772	-0.0320364882860558	1.22142364936575	4.36556795968611	-1.19492831794186	1.11514465520203	3.88910276110704	3.56880154226806	11.4207966003634	-1.4328641876288	3.90957566568681	2.29363247346291	1.15929668435162	0.925796836642999	6.29344677058562	5.21697736493278	1.88404422073523	3.5814579397126	5.41565718395803	-3.57159697345901	66.25	1	2
197	7	1.74279149095939	5.56539154917125	4.75711601654753	5.68183569181856	3.940849327124	2.48000905395284	3.49487121051922	3.04635208628851	5.33878747152267	3.45567750585061	6.93574175679733	2.391520522117	2.62362816307209	1.92810676984174	2.55632556904616	2.14924549837318	5.11212288946879	1	5.74740091258001	4.05710416869426	7	6.61430787984789	5.08249300593751	0.239838030858862	-0.34798327472637	5.15825066597477	5.79255196007031	0.621088161192635	11.3976482060204	11.2641350409838	2.49425517856901	7.6926621324	3.93135570044699	7.71142374097948	0.219760453701573	5.03507003978023	1.46332321649414	8.15770157821899	7.43489677879817	6.15736867191093	2.71333051115161	2.92764294405588	2.96564206697942	1.03907911287907	7.05232063006784	69	1	2
198	3.22448339966828	3.91283594142321	5.20988376610387	6.8059200937973	1	6.00973665478484	1	3.40138686774662	5.964999397372	4.49361716837077	6.00084631566831	3.33479569670345	7	6.61831700940026	2.91082528231913	6.42402978869907	1.54082676223033	1.6431948807338	4.67329574564385	3.82122567822781	4.20976045494766	7	1.83922661887891	8.44309774609871	3.32572501445427	8.17548248598176	4.29628681105922	4.87327783539488	8.17472692327036	1.35001288595916	-0.344057814317341	12.5238585401196	10.4103193780542	3.73148558826608	8.33558414856097	2.84907308189054	14.3242856285029	7.05965564320027	1.43592512566118	-3.76825120841767	9.01379566889048	2.88783799643159	-0.0760208983834026	5.32427581695961	2.93960772272907	7.55565290809172	72.75	1	2
199	4.72063597329007	1.52795398916501	5.15294920396633	3.26941042445559	5.99358215629025	4.76792944261343	6.77316855578867	4.76448249528681	5.5050573221085	5.08388819259439	1.65829324242223	3.16286857394694	2.4901214353668	1	1.22672911711318	6.75924524184801	5.21312799617667	4.24916522761362	1	1.36489353024697	4.98826911421602	7	6.30805823834777	4.87329140777201	0.984772092857701	0.484982625327512	5.69767990918768	6.17740167172807	7.84474097098668	3.07657223276206	-2.57006141621384	17.1349821064658	2.69305685548496	11.24652341835	0.560124104682794	-0.445366489007829	-1.30484111554711	4.39371874623906	7.29097909301089	5.60122352968862	3.01459075246846	6.07406797275567	3.28643328467326	0.322952160964021	-0.629750891066352	1.33420180318196	52.5	1	2
200	7	5.35436243152605	5.04901820143222	5.08644163144767	5.88778976588293	2.42066015932062	5.41847568844233	7	1.59765129728758	2.80336010341394	3.60536901621562	3.22595088922719	6.4761794030193	1.36248939659866	1.75228091939616	3.06392769710225	3.05039411769626	2.31332763167027	3.64105143036	3.62392860723131	5.41559298001206	1.6273395767552	1.83588726871572	5.0199655073785	0.557243193698462	0.645544993690792	0.59055469858002	4.31666196545322	-3.62601048928134	-0.205044317512099	13.0416446881062	2.87158319251	5.56413803035589	-1.01720220158778	12.6464353154559	8.87876296207934	3.79033168000246	-0.0480250375307112	2.65437490133484	0.0413393496756977	-2.69349939471583	3.05036204353101	7.52302433911997	4.86546981664865	2.97865101279971	4.92223607816823	83.25	1	2
[truncated: 5 more columns]
