# Supplementary material for: How Are Mate Preferences Linked with Actual Mate Selection? Tests of Mate Preference Integration Algorithms Using Computer Simulations and Actual Mating Couples
Source: PLoS One. 2016 Jun 8;11(6):e0156078. doi: 10.1371/journal.pone.0156078 (PMC4898694; doi:10.1371/journal.pone.0156078)
Supplement: S2 Data — Long-term couple and agent-based model data analyzed in Study 3. (ZIP) [file pone.0156078.s002.zip › S10/Aspiration Model Data/Aspiration Couple Population 01162016 051254.csv]

	trait1	trait2	trait3	trait4	trait5	trait6	trait7	trait8	trait9	trait10	trait11	trait12	trait13	trait14	trait15	trait16	trait17	trait18	trait19	trait20	trait21	trait22	trait23	preference1	preference2	preference3	preference4	preference5	preference6	preference7	preference8	preference9	preference10	preference11	preference12	preference13	preference14	preference15	preference16	preference17	preference18	preference19	preference20	preference21	preference22	preference23	fitpoints	sex	algorithm
1	4.82744967068819	2.16723639644186	3.35226044077802	4.68847823862414	7	2.605474026929	2.64130086305965	6.51453170709666	1.8601790714647	4.67182675374022	5.48379815017435	3.96026493811766	3.84433592041564	5.94126256579743	3.53762006596091	5.97091822264411	1.28432154341686	1.92227761338883	3.75892093671912	4.8085333135164	4.00908867011864	5.33584106735291	6.13805491341599	3.17332421082438	4.46454216476629	0.625862539368438	2.64587484698551	3.34089981389229	11.7265644109686	7.0576612762351	0.284555880745027	6.39741646051343	7.08094567584103	4.08186410604963	-1.24379764616906	-0.568350843207005	6.0374484977098	6.57552875197046	4.63808207465794	-4.99065379829703	5.92276561146517	2.06974112332607	-0.175086241693643	8.48339930297588	9.52763219758775	2.12123406659402	99	0	2
2	3.10307707821322	3.805649611975	2.29777270823251	4.26239222831387	5.81669200028604	3.80742943504276	6.25199532314528	4.43504991362978	1.93017146449348	5.46836529385103	2.49056051464364	3.59616704688695	1	5.0557857646326	3.07239793801332	5.08391617263886	1.29591794376447	4.31219755536457	6.65343948513148	1.30305128068275	2.7220629898837	1	2.08584149122556	5.82791922077405	5.59843756921381	3.55079458922235	3.71930160177233	2.15815247659402	10.7942210021702	6.38569774376189	-0.680507859959146	2.10016494395802	0.487377706062228	-2.70208724048823	8.29388309493453	-0.791953502520885	4.65069626693919	2.05511640362535	8.12767451308233	4.67438357931957	4.05289156747489	5.68762319018691	-1.21782949018723	3.95314700597802	8.66755499848098	3.59951288221405	82.75	0	2
3	3.28208564796033	3.50636311892938	6.84149963067985	3.89502485278652	5.63124749796668	6.51009353284153	1.85172211404673	6.0320569656584	1	7	3.94141259250989	6.22300996825448	2.77405991755668	3.15927384598525	7	2.16489781104206	6.57310488820201	5.30970617666222	1.88256124212529	1.17928066438231	6.0441832577671	4.68898682242412	1.09167341530783	2.83190666503048	-0.154175126536523	3.10356668041685	4.53631118900094	-2.6295193080288	1.55168113995771	6.52868927636875	5.25091068031687	6.76684063922786	6.28210934851598	2.66522744528408	5.73350396953799	3.51176179081728	1.22035633294647	0.332877936099527	6.30290015327309	1.24866800445955	6.2114905461641	2.96688672547529	3.04787651320506	1.44860956602217	-0.523805027091707	4.15340401754413	79.5	0	2
4	3.09709828301929	2.17042242348808	4.05000577547297	5.59632815804264	6.06280325313655	7	2.31897784198213	3.19085499575047	2.51414551899442	1.4518609167271	2.5163004428636	1.08181822570985	1.68433495076005	5.24309129888992	5.2477321713017	3.09054290352346	1.97537767213187	4.84285705601529	5.71161239447857	1.66953044059429	3.30568193093662	4.80786541037331	6.537634725313	3.23004054713052	4.68418787820218	1.63195628455941	4.03141468080168	2.31442170974148	1.23254687807963	3.31110834252042	0.594694268514673	1.69313836141068	6.26259550244328	-3.38772758730172	6.71940488407236	7.02383602907921	1.22197211547193	4.36631156646163	9.08117246927569	12.6252582090302	9.83781775811591	3.32115352189262	4.10022601382734	7.21170219037855	1.4239709126414	1.59503239474791	90.25	0	2
5	1.75214787640688	2.34497786639972	1.52977829854923	4.72484259991218	7	4.36814553382032	6.64069155177816	6.77401045069388	2.63075889783016	1.42078099160294	1.50061019318024	3.87616080227145	5.02622325466802	7	1.82534711897462	1.10077807324796	1	4.31905864291586	4.39986266727021	1.74997143583796	3.07677670067273	2.76222096804431	5.951537525666	5.62721317637032	5.31874136641898	3.6038064714786	3.21667175062509	1.58598227709518	14.159143252178	7.94141368477558	-0.275215123089244	3.32767437925462	3.3372704828086	2.02643797755822	5.39329450592775	-0.202014176658434	4.75021349427916	4.4209586260539	1.97527012643456	-2.72414241862999	9.37356496242491	6.75333884784843	-1.0226704300265	6.14606005167456	-3.1858192390032	5.9381582938745	101	0	2
6	2.38066070441354	3.32146882240707	5.76097585570702	5.74453471673155	7	6.97626613386012	3.59589014071083	2.88194616165521	1.49839551282272	3.94007561309109	4.51221988879263	2.43212017316709	6.56462740268025	2.31728334375654	1.55650403739702	3.68992591114392	1.63126803162968	1	5.51363315755967	1.65390694102549	4.02407238740176	1.1700280911286	6.65862662370896	1.12291117450071	-0.878602020074979	0.819933286886397	7.1720600618972	-1.62036578251573	3.83084682469372	6.446396019064	4.36251427006259	0.263081222195844	3.4858083254126	0.821456387306812	1.46856725239618	3.86378818019838	2.77214861437599	5.32716258446794	-3.83383580791963	5.39908707958561	8.00981349229635	5.11641211620369	2.21257661474423	8.02731635021396	2.47735555793532	3.66097427619213	106.75	0	2
7	5.95609251725332	6.70084156963972	6.18913201359397	4.78011262981743	3.20835373217697	6.04883361922707	3.48547396256523	3.05192433335509	3.93279153883104	4.45998532585325	1.15626609775973	5.62752519255529	6.52197640243992	5.96900454647602	6.38916199374285	4.39871930364893	3.32830867487236	5.2966013413166	2.65327217268429	1.48761703638006	1.52189132167836	3.59673284627738	6.22036649380619	1.66284748531464	4.69250617666828	1.60485797189941	3.52028049022259	0.178116493770986	0.161254921727348	-0.820639899355928	-1.5358237904121	-1.07146288695321	1.94602592008923	8.49890893824653	0.503240998038067	5.68639522495534	3.10746611266284	-0.784735749483005	7.42752164532128	3.00623738032599	4.10297279018156	5.36853064953992	1.58682913202083	-2.21204471807277	-3.7533114865402	2.51863251458971	100.5	0	2
8	5.92931444066555	3.53443379247861	5.40153008526186	1	7	3.49633376124541	7	3.08992973335356	3.72294042035423	2.35586111810513	2.08885500093398	6.69479722295449	2.11538481432967	6.10408937309567	3.48093686046017	4.70149104956856	1.82192400303251	1.64128388298263	1.95725447642718	1.85933480277313	3.36697574291159	3.88023317370626	4.71777225322135	3.01484194158132	0.640099928244485	3.28239027049179	4.5689845062809	-0.883878242382394	6.70070566704256	9.07171797064868	4.03017258556857	4.50779454977437	2.21590019634928	2.00501057214627	9.46498692188508	7.6627664483502	-0.566883997077951	1.39998268296372	6.18527116836318	2.93483845626149	-0.942400410689986	3.65555488980019	-3.17833861949559	6.20844805926266	-2.02163005122677	4.05521901940899	116.25	0	2
9	2.01933573719417	1.60370955218809	6.16821165422729	4.34912643035199	7	1.47601404177706	6.64606697958202	2.4064013631345	6.17677737216983	4.67955765020431	1.05092830857607	5.2967148805753	6.36574289536504	5.56499239906558	4.46023525458539	1.97810055388072	6.48903682754811	4.51131727283174	6.70808236051316	2.78202739359266	6.38574803105512	1	5.01349074148035	6.42766237364712	0.138763778287357	3.70095799396093	2.3595614596896	1.387194208322	1.95164314750058	10.3054031549176	-0.298654749982888	1.338819812022	3.59092836387278	-2.74159956011456	9.35049442907628	5.1328788806586	3.38476240083726	1.28757700198716	7.55220472587877	5.06382242072487	5.41714094144621	5.89955885496174	-0.837881208187224	1.93556518173328	-0.406229493809379	4.45371607170704	104	0	2
10	3.9205294774845	2.85383838128216	4.27001770467093	2.87670157090369	4.90160477203406	6.54471600615845	3.44254923761488	2.17430515268384	3.79220223925221	1.52570901761811	4.81176336795913	1.99667564749668	1	6.19637347998699	4.37992748765904	5.35345058801643	4.10522528000189	5.74137569013057	2.45112345028834	2.18304395890233	4.41708874202467	5.57536936955714	7	4.36133099670086	7.20452239408682	0.101751219043691	9.57062497469268	7.17383337792365	6.27763893142884	4.28236568593591	-0.518331539967865	3.28380618170015	1.93926866670584	8.37472203991221	-2.67968362542727	5.53101617640202	3.33222749658565	2.29167370945392	3.55579021057468	7.150245234382	1.75344767767308	1.39888390805495	1.43437431517904	4.42490668154214	2.25477505544931	5.09557599093486	98.75	0	2
11	2.27319274638785	3.02895959461147	1.30434668793266	4.04820592134364	5.8617577460487	4.01895885213008	3.50803084553892	4.00683410088444	2.17278649975203	5.45354511862156	1.96787342437167	3.83811780918803	4.36741031159918	2.27258966191441	6.90606274967271	5.8490195885375	2.91235394356767	4.64008025728319	4.56809507874979	1.14221317407466	2.86444356640868	4.02186518949306	2.66341127609455	6.34686581562866	5.71021704552349	3.50309199427622	3.68357197871655	3.02044533574915	1.43388493574898	5.92561331033677	-1.55739177873404	2.25065261066053	4.80390194686361	-2.4635848432043	8.38932082282384	0.213895232097868	3.8275979952513	1.74112434871348	7.39257674981592	4.72382368642331	4.89723360781308	6.18230385210626	2.46316567462856	4.17334381008633	-2.38068580880418	4.63096324983173	88.5	0	2
12	5.09190225939473	4.53279855392796	2.23894638051411	3.90116881010491	5.3907389040846	3.80667551641745	4.35938372023742	5.37913450282677	4.41333844147206	1	1	6.0542624545375	2.07229037906046	3.62704301905762	5.09785551334593	5.61698554681382	1.85754862554993	6.88814611136095	4.94631690537477	1.94511416740152	4.20598367888999	1	1.21604784494734	1.0444804983778	1.88765277762064	0.403056531730564	5.06827745357166	3.97698418348627	7.18252461859738	4.15391033730403	-2.08201045926843	-2.54135804606056	1.5434603032542	10.1716418268922	3.21814166908503	3.05115141739824	1.0726063164443	1.32397159685528	0.926280149202943	-0.810096105947073	4.78556353103173	2.99854436831524	1.35865962528841	7.98716875606259	-2.0300178467848	6.16255640628696	97.25	0	2
13	2.93196292898172	4.88698669360539	6.02269628540516	3.71921087026343	4.15135959832293	6.63009170352601	1.979682418945	4.63659815342094	1.46960827764601	5.08782867466769	3.54398828513992	5.80092422912611	4.48671998861954	5.46903618907723	1.29729512993051	5.00847522212482	3.1849766880353	3.76741226194495	2.57742230704307	1	3.81044135996895	6.55072549476833	2.66403390151878	6.9409421448137	4.88340820055331	0.619813407817131	3.27630973431953	-0.843844158926913	2.43948856811822	7.70545955018597	5.72548719871416	3.10190537022883	9.5794797286958	0.922608016559697	9.1003943474016	6.30733138684913	4.74450496884514	8.37255626339981	0.268672220949938	8.03230604320134	5.84293780690413	6.47048050915398	2.29961302873559	6.98892480936811	-3.32380164177591	4.51649869632842	86	0	2
14	6.93383041885871	4.73317771792743	1.03793951127546	5.90369701758479	5.69061299625088	5.18467827783283	5.10660728166308	1.56334759791772	5.75913463780646	1.29803864847773	3.74592410158515	5.03218325359435	2.91541117430275	3.15308493961619	3.26814013911531	4.52541872283294	1.04248969201972	4.51687957902875	1.18793201106547	4.99161817960995	2.3702881494846	5.12485179633537	6.75619015440929	1.51806873663532	8.37035350748373	4.1062860731432	5.73694244152514	-3.32137546197357	8.61116672381666	-2.22436646469049	0.584200696777189	2.30653984886141	-2.45687555704342	2.39871356626708	2.97411977875819	1.90962425631458	1.70342217384134	2.46150043501549	8.48365995550083	5.23774442856514	7.08722821748074	4.30859435626538	1.00536873330539	6.11838950791837	-2.34203271826286	2.89594300214109	89.75	0	2
15	6.59712438423126	5.66971066567899	2.95564151905052	2.35472554533355	1	6.06088713724321	1	5.13571655588811	3.08039763933194	5.57844825601117	3.12634230189684	5.41197273636544	6.35914186171857	7	2.39573141213812	5.07058384280993	3.35649021747772	3.06914128904155	3.83252788999421	2.51718144760847	3.84536851128811	5.74268990422304	5.85653739208468	5.80282651514972	0.744321905591823	1.20082039673283	2.49828694398291	7.85882270972697	10.2867684620972	8.4324953457986	-0.714682864922416	3.93685690921573	6.63389472404498	2.84394971349251	5.24357790180881	8.77506021731202	3.07779545270322	7.25489396690901	2.15003192350951	-2.15050719005587	-3.09172836308906	8.42962553662411	-0.93972468406779	-2.20079110462691	3.8525340180371	1.38759249528834	102.5	0	2
16	4.87376337368099	6.94221413013364	6.45679422526635	3.88295970331173	2.34149958358527	6.11390233997617	3.54966855792979	4.04380855090409	2.18116133205515	3.902659257136	3.38776315941394	4.9287280049302	3.65493875694292	1.67923001255211	6.21972752493733	4.28793288727541	6.7357203963502	5.92920764687141	2.80487411726954	1.27019441653033	2.07877987540791	2.03248869310108	5.47829728768208	0.655846246182942	4.66440430346873	1.00298093727563	2.91787403554044	0.611715897844068	-0.165213899971124	6.34652731111105	-1.40978540672371	-0.771185183446099	3.26624596721163	-2.11244131631142	0.0487721506708683	6.26798441810056	1.03468676839081	-1.02604020722866	6.28900772089278	-2.3913885097153	5.43349902436473	6.96295511146905	1.2494303682716	-1.74495382253811	-3.46155386087814	2.33921144703164	79.25	0	2
17	6.75442005469945	2.96151954542539	2.93744502071374	2.96175258797148	6.49568337492808	4.33488178864421	2.25765995433859	2.5806007268876	2.48858649683131	2.5361089074037	1	6.88974632393179	5.75587854187259	6.93161907051328	2.55491192397548	4.51011272636569	1	6.79489668724402	6.83299061999846	1.23244341301196	2.42533790275225	5.27076303773809	6.33838895429019	3.07102385362163	3.45220259257458	1.0045310729503	5.98818572065653	3.5715265913983	0.455165107670569	7.97915702260816	3.59205809695894	2.71959161113573	2.8178231265717	-3.59576597966409	4.6371941588322	3.83963249688976	7.81485236204443	1.11546600877265	-0.157781471925377	4.7075364509116	2.11972487144561	0.206981055326695	8.71109660744973	6.50360844288877	-0.852478995375581	2.38167847541867	110	0	2
18	3.82133775454025	1.16360946929912	1.72233565153705	3.71745376793638	4.78977401924372	6.37112530142732	2.71621909316818	5.90658072162315	1.46793722128157	1.26118515925609	5.33466794263285	6.47389005529384	4.47776902607785	5.88977662610957	3.63908698278442	3.42282387956905	1.15421539671678	1	4.72118020777769	1	4.91600390855063	1.50740357172472	3.63673610724546	7.09140095681297	6.25186943792999	0.133397617204675	2.79101379807636	2.27293165586394	10.236669794568	5.26714753542782	-0.568814176465429	3.94961185419566	1.88722075781578	2.28554346908044	2.93753475911607	3.03912183465116	3.94689994243669	5.4128620734522	5.79606484623585	9.08867833846332	8.70075535506823	10.2221266991976	4.54711548934031	4.03079487427385	-2.45199137999823	2.89765781514077	82.75	0	2
19	4.54911964032599	3.82805111238799	1.71144933996092	4.45397716947319	6.62707547218932	3.18558981718342	7	1.33119414080171	3.78118900625703	5.215544446958	1.46051840699316	6.54960841633999	6.29644462324085	5.96069998194419	6.62766845619105	5.01162131666512	1.81563305889793	3.89462011694967	7	6.20432597674659	1.77760133017157	6.71639622921976	2.54177115734435	4.32709031978531	10.6545680189214	2.97310281886793	6.87745176724861	-4.07813927693256	0.318223865752218	5.48740711757985	5.17454892987774	2.00207305791502	9.01256868397563	2.33247474762769	-3.17286597196178	2.53939212269135	2.49568551761172	-1.28833426064984	3.86783409987702	9.00213152445179	2.50043718520465	5.45249940577067	4.225032682009	7.82084223100793	2.82677970775575	4.7920341905446	110.5	0	2
20	4.14028465434201	2.23436941266964	4.66292638602574	3.78129699116925	7	3.90318892940732	1.20158676595149	2.21980726909584	2.59899070658979	1.04079991609308	3.07579284012401	1.38528017515855	4.99135119565667	3.95191441630918	2.71670311152206	3.6317367502765	6.43785273120118	6.84848246639169	1.78109104714888	2.31373524239749	2.10140592344057	6.05426664765416	6.53435087059753	4.4341014447333	6.41714876087715	2.03873877948298	2.00365344474742	3.46037211344165	0.759455437587992	5.49594939531664	2.7564128638354	2.74283871588766	7.04591066487848	10.1131019641036	5.45558437084256	4.72977878090834	3.804320806458	7.33427089383687	1.46219530762265	-4.17226973813303	6.06420330070637	5.13499504185587	2.3900782373874	7.23950765901157	-1.59282983317639	1.47160348601608	86.25	0	2
21	4.93612939471251	1	3.5017642977498	4.51138725782892	6.94386891306918	1.8698799227052	7	7	1.62788367813773	3.13292197613484	6.55265901994373	4.30591721743871	4.52767383632993	5.52108995786524	5.7498296678797	5.51816271908067	1.36820019793788	2.59743394075056	1	2.04364703519897	2.55507097708169	4.54104259378662	5.33353679080731	2.27397497185659	4.62592554900505	0.839064544973399	2.4644877268938	2.49549792268582	10.6190235102844	-2.06579589781856	0.544994656813884	3.96092660406785	5.28851344966591	4.19807860002212	-0.600681948932892	4.01260469056745	5.45674009149093	7.02831942387503	5.11752170909692	9.13339244321979	8.83955030708898	1.54349436006972	-0.35610461588824	8.9058804206798	-1.93819427295918	1.81110638803557	106	0	2
22	2.80356766737703	4.46085966427913	5.5050935405221	3.50723589915208	4.17769403522363	6.97330892857169	5.24823348670091	3.52292597879511	1.94155852623592	4.53361584963223	4.35445587315158	1.29769822515294	2.37007747702656	5.31835472026828	1.95149742332868	6.0441391152802	3.81873900302878	4.31143323676341	1.46357624173229	5.09940606328275	1.51063701565298	7	6.23777150511952	5.56350970443456	4.52158113569857	-0.0728385594508783	3.68324371371522	0.249062865870054	2.60931936542708	7.73642345998236	2.006043969979	6.2354037968147	8.98418079234302	10.1181441669926	9.9385565941118	2.57832120091262	5.71529504950689	-0.118098237083796	-3.53604915424403	4.06972707895691	5.56553196281058	5.60742967617997	2.66569067219384	1.93491507718007	-1.93615184361834	4.82525385474607	96.75	0	2
23	5.32533096771608	5.72543141596766	2.6103611912829	4.53536418323692	7	2.67577142385931	6.08406430868663	3.98280121068131	5.6690603771848	1	2.4079142092228	1	1.60789937326131	3.91267765116507	1	6.65458584224151	3.21752790975403	5.52082768016817	2.56014910180809	1.18963750049807	2.91812424118858	6.23797739094993	6.99080366752204	3.74375789011144	8.58286783500371	4.22199237127921	6.95048019372569	-4.70314434293504	6.16544406482035	0.94231229949783	1.62252516655188	0.609134698792438	6.22100529179528	-2.16173972352685	-0.346230639992838	2.63361816812871	7.64930713809875	-0.811397132956034	5.15469093644328	5.84673994991413	3.10082804794272	1.5719322609136	4.39819002745949	3.957421271341	1.74963152939636	7.35169829106469	81.5	0	2
24	3.18306555232679	2.41756015432058	5.85945896938249	3.54635468962347	5.52308923376404	6.58474744686206	2.35923479726602	6.3022108095004	1	5.48848543139995	3.52583469821199	6.79470817418847	5.80605382631114	6.74423748586072	6.76675451410628	2.62170079866925	6.89366373905442	3.42479456060383	6.48422958305794	1.75873251440858	4.66241904662976	5.5406082366341	4.46608579419609	3.2393645193145	-0.378732006246673	2.45798829349805	5.0382451048759	-2.76884057927568	5.85072584376037	7.2684760033268	0.819422298886367	2.60476958996545	6.11485133437701	3.68878509845827	4.74353206857754	3.18182753779086	5.64156367024533	9.49605912956653	7.01934679412676	1.91030221171209	1.98513832625004	10.3947111352535	2.18885843845372	11.4521542571097	-0.500279763932141	4.37250520995586	88.25	0	2
25	5.82354107283534	2.55344848901897	5.00950195446707	1	6.64406591758446	7	6.57898566190717	7	5.25814968172453	1.55999795445495	6.56522618278429	6.73964781775369	3.58637098548081	7	2.27204426538918	6.29904614203254	2.12915461808148	2.51154955085364	3.19744138371545	3.26620863102345	4.26623320329781	4.77595499413776	7	5.38499973527758	-0.358580268879782	5.08320725853376	5.54873356104993	-1.48621355316936	6.39175170823228	6.03176868188025	5.09568956532615	6.24023362827462	2.37030301983157	-0.433942640087035	9.66801400973905	3.8949924475431	7.6674599465635	1.66745505361016	5.76550885816933	8.2824261750252	5.52182372419857	5.3441425787863	-2.72079838104858	8.11139804854409	1.12105650597784	-1.05070476234959	111	0	2
26	1	5.56521016514909	6.16241280720717	1.92908690446806	3.51742350172197	5.6443539702542	5.77699671671509	6.05037358470517	3.78769286141153	1.75734908126678	6.85274912948735	5.76360837212227	4.98350422569671	4.97922041820358	1.26814097447658	3.89781734881958	6.12492556629523	3.8657304290229	7	2.29056418257901	2.3270561182065	1.06732051504396	2.70246732661843	4.07829208042376	5.86810209064842	0.151426608238939	7.49814497614351	-2.36158729884585	10.6418447873091	0.749725212830311	1.32677520963733	5.68403502250067	6.03917027435701	6.01012991812772	5.47264551124437	5.69035676952395	10.1786724796544	5.35339395695183	4.5798818160391	3.67395789371537	5.4905090804998	2.20851263978746	2.73733729139751	1.28776473008591	-0.838341693314945	2.62584378424608	85.75	0	2
27	1	2.39219940868819	4.71609400213604	4.78245084522054	5.5050906246938	1.0022948115303	5.47542287125428	7	2.25423450222219	5.02032881233196	4.46402705505096	1.91049193287884	3.0586145389934	6.60428509963251	5.61472516999758	2.77810842940784	1.71658231159876	2.24903546128008	1	4.26047613266484	4.46001794807651	2.74110619786773	6.40379577012989	4.19591110636354	-2.3550201196979	3.11817485491711	6.94151625291513	-1.132696648547	4.47928951651711	2.73050876128338	0.240292368918314	1.36102155771671	3.98124696429073	-0.739013423264331	2.91786188397501	2.66455289741453	5.14195158484041	2.71804201821348	1.84316943504503	4.56409110398643	3.93001811580608	2.30522948148262	-0.699758270706043	9.58291307855964	-4.86392957433738	3.03138406455232	94.5	0	2
28	2.67920367542297	6.01749553221905	4.70679268526143	1.29372849876521	5.16769579926671	2.18412272796757	6.03550099291475	5.25084567431005	4.15793395838284	1.84343971878357	1	5.9730242471928	1	2.52703072216712	5.47919582428625	1.63344223551807	4.11538749481491	2.2538583835478	5.31555486581711	1	2.20136752941589	5.26523571200789	3.47278379537075	5.64471739183993	0.602193199335101	1.577962857215	6.86534812965652	-1.84071459244781	8.15909636738867	4.65889472496171	4.17556414309174	3.09113170877684	8.55139316965438	-2.21847808253929	-1.26139069072954	1.68063238521056	6.60675437207686	1.55755444408365	1.16575503149571	2.74401076556922	3.34318443302522	3.86404786147912	2.23391028647999	7.77994519601117	-0.0747308646683012	-1.82111809377538	75.25	0	2
29	3.8190057607005	3.74005768766578	1.19280068551697	6.58547946387029	6.34601113045941	3.59146750171584	6.14595486651723	4.43198775739754	5.94817716496706	6.03842252361705	1.86555543026117	6.67047623046398	2.21424344723452	1	1.66640023745745	5.55805362311856	2.81310458434329	4.04581405301178	2.79604186442934	1	2.17854152755988	6.0454458016196	6.57206663369423	4.10578044182879	9.64399162995727	2.26447733192956	5.82224302075164	-5.38979139103629	11.6638598216895	1.81193856246196	1.93642562688686	5.24711383714118	7.2728770757389	6.59447596558294	8.76141005265814	3.72823528195976	0.291052164364634	4.23884204718868	4.91457012416994	6.41533318869912	7.03066378410083	5.89965441032199	0.941804530782181	2.22329738400728	2.15187231292348	4.63439152020115	70	0	2
30	5.16674381841901	3.69514942448824	2.31158259867641	4.64813890179101	5.78137951479158	4.80862512732112	2.93368521310984	6.97129392513683	5.19624273701441	5.3135661008517	5.46757232374757	2.07846202060405	1	3.7206825037332	4.77149083163851	4.52446172016727	1.37598895831949	6.89586913061959	1.34346609677091	1.99400856534155	4.5321082116924	4.4149718708012	7	-0.649665430183987	2.41703046482386	0.480242793009214	5.65726314766337	3.35736140613383	6.46415280017333	4.81233516260748	-1.00371092856608	4.3675903711499	0.677507218438064	9.07982622603353	3.43159697876592	1.62311950224676	0.350093027474188	1.44405789253627	1.4378677092222	1.335780740623	2.43022362642071	3.78383301500191	0.790439665013059	7.46565287847709	-1.74207916340441	6.43904187069831	71.75	0	2
31	4.77244190787326	1	3.74452020197082	4.98137591079791	6.00468854179526	5.67383036826406	2.35494880355546	1.29177357503758	1.71898795925309	1.14845977811856	1.10975469019265	1.0002206533705	1	2.91995772563584	3.41364845015596	4.39681969450854	2.25703873587283	4.25711125506969	5.43367900349647	1.38196401496594	2.9394475992626	3.26458960696247	7	4.45575531677084	5.6005744554641	0.805342500348562	2.26284687072017	2.05195045259254	5.9210371651079	4.22648273480645	-0.879856497703897	5.40363053098337	7.69546436394929	-2.84105767492928	4.96290616827952	6.17521547576493	4.22069505590751	3.89516841770089	8.95011970214575	12.8430654411567	9.59220296047677	5.26596612526451	0.253019932575144	6.4325447246092	-0.414435134983944	6.04535146976979	79.5	0	2
32	5.53807652222365	3.49380720968845	3.07134972450664	3.78627563836251	5.21013410188732	4.47135850559159	3.95533822752893	6.7803482646678	3.87673946278051	1	3.2691355580617	2.77543575658721	1.40969804245152	2.05171926929424	5.31606169043693	5.26096087293487	1.5974695661917	7	4.32685509798488	2.63383130717206	4.81818363446219	1.67764736849303	1.37389496050792	-0.422496350341176	1.87096505665284	0.796204684150072	5.83468484438367	3.11297172489667	5.79110072373459	3.96370482617406	-1.7048244005674	-1.62899971761646	0.819870268066032	4.67613510014352	6.34837425222783	3.64098571609851	-0.15730316816515	0.639256518223534	1.49508315256371	-0.602655730101879	5.24855942308559	2.07537531181577	1.01458418365921	3.66577168443276	-1.60042573929355	5.66970198083517	80.25	0	2
33	2.73947508256184	2.61536962854317	2.60809229843059	4.18824333229807	5.49019575159309	4.00396420675104	2.45248180897471	6.24740025868446	2.03412881881054	6.77313694085892	2.85421465355678	4.01455140886523	4.13391019348298	3.0706057443801	4.03801027763905	5.62355543527629	3.08670683037224	4.56850776558784	5.2908734690148	1.92378086122539	2.24109758836683	2.05417399200871	6.79624219360536	5.57106608716722	4.45826751790922	2.0362600060372	3.87980946651939	2.96432297350493	10.5837203201189	7.26257010070298	-1.88287646007221	5.67809597679174	3.15239569445271	-2.77252533718392	8.49027372884333	5.78799555740507	8.63217744496827	0.109583111507976	-2.05901107173623	4.47162801637059	1.9971523223355	6.3077757160608	1.98286478730006	-0.646586716368154	-0.688403419442648	5.06519286341247	85	0	2
34	5.75738145019999	1.84217856941511	4.08155522132065	3.01847556550169	5.62618514699075	4.54897843658028	4.98518226173158	5.11918540477826	5.70775427983605	6.95923641305176	2.27047759865866	6.87851248848079	2.38135031639362	5.24722642663126	1.92740323757354	1	7	5.77480180133441	4.10874942729331	1	5.38284430593245	1.04610007794058	4.88508562877584	2.61216974663382	3.84209432153587	1.92114220453627	10.4283132027726	7.32013795292043	5.67114464590217	9.32699961668701	2.13529189258829	5.72442917258031	5.49860019187022	3.03828626941346	6.00713640153209	-0.0376870754686081	7.75391779496957	8.33005227510981	4.21629777974631	4.40526658819556	3.69158566474951	3.54033842192873	-3.26641459643655	11.3508615147771	3.18097110795653	3.42668192641918	73.75	0	2
35	2.92414418261285	3.48093039387188	6.18677910162779	5.96650424142206	6.80038054467693	7	3.992604317884	7	7	6.41184437915112	3.84043514863209	2.89885612942481	2.65799907563196	2.57765403060533	1.69435469997558	6.29132707465347	1.54215076834164	2.23793865089094	2.45680255969792	1.07584924032227	1.98177173094517	1.51524116157857	6.5854631267438	0.955910520099583	-0.0152706009523888	0.529853328960479	7.99388080929146	-0.731998607861501	7.26806031904128	-1.98672563713503	4.55345349437488	7.44566596924679	7.25234425387955	0.810910917214633	0.793909982853847	6.92299471354845	2.28126735234008	5.59084628630873	6.2202724880159	5.54113200254536	5.62446387738844	5.04384868429085	-4.04113001881457	8.89488775430519	3.2982833900302	6.3778281263888	80.5	0	2
36	2.21768357190478	2.07009266169875	6.38707227691548	1.75825654539146	7	1.66285180110783	2.83628669007784	1	3.37826253024744	4.32433918689924	6.3324553649856	5.37842084894572	2.76774014556915	3.60692907502453	5.50843639036234	4.31624198283617	1.72063992853724	2.32261600275067	2.45485646323994	6.65212190147664	1.27307571664317	4.19093459648965	5.30422699254379	6.06614201170168	1.93811477095411	6.23991673493879	1.19405607098413	1.12408450989384	1.73421154485179	6.08166202995618	-2.62316109335431	6.45162960279784	9.68768101585328	0.705329628739723	2.08365456468766	2.57132662014768	4.82317884549457	2.84434874708545	-0.815259404103839	2.62611676762873	2.63842531893284	5.05573820249118	1.88501353673641	2.57966480845357	6.09655255763928	5.16306579175276	88.25	0	2
37	4.2463800727869	2.39327589862936	4.04420906270798	2.86767801843207	5.50898484252859	6.72783746817796	2.9074327972659	2.77443137970283	1.13286756990617	1	6.02444405616869	4.18584033914259	1	7	2.75156998446495	4.5811882886988	1.55155089081144	2.54161254529868	1	2.27888080111108	1.43359079046879	4.04335674121875	6.67217246598054	6.02579185040922	7.41996199984896	-0.477251416998489	9.53163997146456	6.73400419385521	5.45924198595787	3.7204231904307	0.113814266740898	6.4385064646081	3.27290354997939	2.24320162425601	-2.70797896233367	3.52920424433017	2.90945741118885	1.98504345718607	2.86262047805893	-1.31223436338163	2.39125028150238	1.54427119835671	1.73602768393704	4.73731483406314	1.906859012194	5.43404573012408	94	0	2
38	6.64299525100628	1.3621673555375	3.46685405440768	4.39822148144944	3.58715866889039	6.06415644171836	5.64739098913807	7	1.52627483552926	2.19242372235365	1	6.55360309670488	4.13630613346969	4.99570657323855	5.62580381138449	3.52496065581117	7	3.13345148257174	5.16119820299278	4.87334698329349	6.32712274891482	2.50597251751229	6.12649537077943	2.82832272028839	4.56747723467291	-3.60758054767906	2.51593424356863	3.43275620277025	9.06225179516658	3.72778146642334	6.79150501430915	1.26855346702242	8.51298738970682	-1.46615813335632	3.97997446363821	8.84819167184182	1.77780330255389	1.20256078391218	2.77611867282107	2.17883640295391	6.33824331348573	5.74006615941837	0.639224022651574	7.30778885083428	6.51359727469142	3.9726295262408	107.75	0	2
39	2.75701061672825	3.2844673736714	6.93453551794598	3.23393534748052	5.30700457296024	4.30789217771954	3.00079605241302	6.54828417261922	1	7	4.3548974927129	7	5.0101161455617	6.34844763673194	5.9588348099384	2.65501504509231	5.99346403250814	5.60086505305969	1.72923226706075	2.64029161654012	6.25809383880595	6.06592746264268	4.41928718730157	2.62658151376424	-0.448705844236744	3.35805830525815	5.40875379702938	-2.14378071246815	5.23005942363885	4.55382127009241	0.790939595983144	3.98478647722674	5.71511134210629	-0.914003423869304	4.53277810917215	4.11498742887062	2.27236685297901	1.49083416186936	6.41204763543058	1.1434321256257	5.51986971673076	9.7106014900612	2.40796427675143	2.18822948255368	-0.385947817293228	5.20834388583066	92.5	0	2
40	5.41067618292059	3.05366876996429	5.23294850339864	5.3635427633623	3.97055359035866	5.31667107179904	5.65665562796133	6.40841117491718	1.48910829048707	5.94190055508031	1.07915342873558	2.22736435463616	1.67425885118247	5.52365670482744	1.90478932881046	6.37451109961211	3.52974120666426	3.21221237254259	5.34736100000737	5.4015265761156	2.25430539910007	1.18923456006238	1.96152624537761	2.46261280557295	8.31812703917682	-0.812159003088637	4.54907766882368	1.82458670207022	9.19650700294917	1.73347935953623	-4.50731804051423	7.05942246060911	5.22238579134981	5.10671494144363	-2.68345660422322	0.796015408983897	3.84355196243688	7.71019567187521	2.98214574859963	5.83470247764373	8.34179035305785	4.07600175867455	0.404934241610161	3.18941717729972	0.361223637399393	-4.73260519378864	83.25	0	2
41	1.12531633639338	4.11625012494183	4.28715360618372	3.26841816938478	6.08571292928711	5.06622664551681	5.26193119199263	4.09873912505418	3.24625119690777	6.33250930493379	6.2799388671848	4.52141140084619	1.19868767352967	5.6967406571978	2.40386905003528	1.334127848581	2.12229970962741	3.73217658491311	5.25478333028986	1.64085330458474	2.82829243733555	5.40657882090934	1.8631670622018	3.74865242216537	-0.876875356559729	0.717244465272322	3.60949694313345	-3.56226525010575	8.88575886085561	0.203228550918732	1.7779283183078	-0.443411526343555	1.3131743405338	4.50083810410069	6.2456583242066	-0.220992311926451	7.16622992170824	2.95473356588838	2.5107651748026	-5.42882542547009	3.36547173574596	7.08646783909779	3.06435928390929	4.71662958920315	-1.70325269319533	4.70298771295034	80	0	2
42	3.18610776136934	2.33290396698475	4.69775434241554	3.73161701652735	4.06026500976038	5.10728856133869	6.9461750085781	4.19721929887913	2.83271959678087	6.32538442985705	4.06537010522743	4.29797810600123	4.53059420014204	4.2515134403924	3.22423344390108	5.49721688672635	1.1872786322142	3.29303213447662	4.10865720853812	6.5350185635277	1.99900114505878	2.5633435070665	6.92054566312675	1.97977987327712	3.92635262329928	1.75377642916579	1.56422304517169	1.49220368506199	3.48625990204225	8.06170065159508	4.7861949935874	4.77462942395778	6.40834969177741	7.73523933245982	5.7830529980046	8.69866960837699	7.71028221639586	1.92744735553383	1.71567623493655	-5.64729667543371	9.16245296351061	0.673085063313616	1.48276673259647	-4.84374752071967	-4.08862706683921	2.91029208329517	82.75	0	2
43	2.48188743126159	3.38222671225864	4.26680718867255	3.34328256046344	4.13126900117295	3.65488446732715	5.54844992250161	1.27367912631235	4.46948458490535	5.37472519243004	6.28672748564945	1	3.3746649456596	3.50483977631416	3.50953153724698	5.76599837961722	3.90471133331164	2.26950394444993	7	1.22699130930986	3.09747886042698	2.58102260486487	7	5.09527628211524	-0.650679164082942	1.05739926387157	5.26658980383588	-2.24395269302192	3.14144394948976	6.57057556028545	2.66884486358815	9.36458251814817	7.50631530006778	6.46590674217923	6.60078345738157	5.73363077031108	8.01300831678957	5.30984127646456	2.23025935235737	4.72361657247305	8.12270228779242	4.04773159331151	7.52342983071299	0.993170098284199	0.831393659262186	10.330588585462	86.5	0	2
44	5.80295031607022	2.09172765208703	3.82416088648667	3.20865254589341	6.36107393069773	3.67480434867183	1.3889891524546	6.90173562760202	7	6.94108496245232	2.74676827878986	7	1.41185072434808	4.9730285576496	2.15811308958615	4.05645045042117	1.09498578841603	5.30740455871812	3.71783580943185	2.37153930839044	5.07351151541544	7	5.4754940041153	3.26028932702656	3.43901187103522	2.09203078097473	10.2210704910159	6.87424169875358	2.8489901215085	5.32161849349801	1.79738989443324	4.02755696215433	4.89365370289227	-2.75202155994345	-0.77935142189429	-2.16484143899391	5.17623207286805	8.18710482276622	5.96836386755598	3.58269475998891	3.2116164663801	3.85381678998991	-4.01809100668261	7.71920371099713	-0.933670669913061	3.1668028357937	71.25	0	2
45	3.19508369314815	4.03760079048382	2.00992825385434	4.80235048342381	7	4.78257290031341	6.07972209641237	5.9398155982144	1.6759831897063	2.65371070767987	3.36337922432416	7	1.28536357309685	2.92699415914465	1.6300124212677	5.79974512458958	1	6.53468552254858	2.93227088650127	1.2998445499109	1.9324930240873	6.94502289134063	4.40094355756934	6.36116349557947	3.91860059319496	3.91014518508221	5.11801116117751	2.71981793068624	8.61099347662468	11.2163898100789	-2.04014821727368	4.66435613772038	7.63523460446398	7.39944157291276	2.64861024149392	0.422503297779885	3.43469660264143	-0.13326019847513	3.84703030488688	3.34117641424431	8.8940656443538	6.71736866551183	4.17371965981271	3.73151682517636	-0.397213867561514	3.56573893473576	79	0	2
46	2.014088426699	3.35292999514715	4.36675732205549	4.24077397537011	4.41705338426957	3.19619529301122	5.05757224546096	3.66533580130936	5.71167357260121	3.00668502154605	5.73783879784045	6.9251771133401	1.64444580475168	4.11311567366687	6.87682913761085	6.05007603897556	3.9009767932467	3.92435095345759	7	1.38490407198792	3.14319864784522	1.59974726754191	7	5.69707373029005	0.904530181606474	-0.506325069988333	4.60657734453883	-2.15878336855067	7.33339165424532	5.52379436170264	-2.83346929183396	5.613379047821	2.57974820378657	5.4447252313145	-1.52130102634463	5.94095153897782	7.69093821596968	4.87618934668445	2.06093530222694	5.02748790876801	7.61405847030511	11.7257731974315	7.68640558444873	0.791153605393339	1.33175842256587	9.20088207297515	101.75	0	2
47	5.05092451873794	3.47227480982938	3.38210059079637	6.07877490500664	6.813157248212	2.64175766080094	3.78194353064204	6.53795163130512	4.9721191098282	3.53656776181721	1.71810161301332	6.37754090835408	4.01991805797562	6.20518942706216	3.34413782657623	5.94538029453477	1.73867874615837	2.62967645029664	5.50481707930363	1.73868331822393	1	6.53572100179355	1	3.05974485499464	11.318557303421	2.93213572393292	5.76442642424725	-5.97170469329629	4.91005858591127	-1.30682583596105	2.61518267453234	3.24658332106982	5.13774633380747	4.82844261450095	-1.54293454160757	5.65222310312049	3.10089553201961	8.9502588250098	1.49200449573471	3.34800153763513	-1.03092333586536	3.358915987999	3.95422317318408	7.5183806552323	2.44170753485166	-2.21929022580289	105.5	0	2
48	5.14947505321558	4.96659043522866	1.96530340148167	5.45694832196173	6.04239694867272	3.02782789173425	6.22872769438396	3.27125374146314	4.92404042002581	5.41753490991512	2.33256534246872	4.57960842402544	1.75148965070013	2.54775894606428	1.77408824380809	6.10311956554508	3.68417503008912	3.79092214728808	2.786924993064	4.53722664281907	2.97946606276276	7	5.54465882385258	2.63255902749277	9.48771609872393	3.7049010118596	6.7616246936327	-4.99857154842589	3.62596091941981	6.66000759887543	1.20145060825515	-0.810138014218579	2.32333517825631	2.09313767878893	-0.996242043622981	3.01361029487562	3.20539978503001	-0.832638532797152	-4.02563115583764	6.53004835976346	3.48622287054891	4.8223888627666	3.04211421792927	-0.75271236941589	5.21740063296859	4.05800081831826	80.25	0	2
49	5.18075134950327	4.01757236554874	4.69959645224543	1.20311932614782	5.94431711514962	3.94843121725613	6.52540233410749	6.08672499583398	4.07639531699765	2.08718073744954	1.58324950880096	6.86165854192849	3.24806575945242	6.93956365769941	5.29827214964061	5.14021614940655	6.77867063600861	1.49191118333719	1.0801744137303	1.44278309621265	3.27658669247117	2.50840570490458	3.97909926591037	4.76496795485979	0.0945184460035642	2.5364852493241	5.75972932191567	-2.31225187839905	9.41126466749079	6.79546960096827	4.46729717246805	7.06979728936595	3.94541949241494	2.04260178348685	7.21638250124063	1.55497354667843	-0.114983551824084	4.69331965283505	6.2127087147833	2.17143949624217	-1.09402811046567	3.96827496743894	2.61344573315899	5.60453540408591	-2.23048729190789	4.68999823682363	75	0	2
50	1.34511269934362	3.45978296015214	4.6486586119502	4.64675021230269	5.69472459206654	3.35834594486413	1.03065768440652	4.03820214043374	2.8132050466148	5.26831736519047	5.31674059720056	6.82839221923246	6.50425725101587	6.41172385459773	2.20494501482942	2.8988372302839	6.58392970515961	2.41006678666691	3.18997998547	4.75728262118365	1.10545851662044	1.40869232090503	4.58221821650444	2.00722319043116	6.54358550436173	-1.81533162844584	7.26858212077179	0.830040911546487	3.76096051562836	6.88439212485541	-0.405932662459842	2.59369480847674	-3.0310690916266	6.80044662876065	7.7385291132257	1.53563392007251	5.59137878917482	11.6818992836386	3.38018901697674	4.74978212615609	8.26215166580475	3.92336770532807	6.71411700269743	6.62220594454999	2.97640413816669	5.37815598869085	72.75	0	2
51	2.25079813477449	5.73980207155106	4.875414580077	6.03656776276258	3.70310138778732	2.49912854064726	4.92335852460947	4.48866914684687	5.9141082822956	4.38496281135683	2.13569444786791	6.53712279382082	4.61279860277553	7	3.41675918327509	3.86038637445138	1.34662598830422	4.35547997345686	3.10831644221968	2.51777252492642	4.64611588748495	2.65991738684846	3.64191985517428	5.07836018908746	6.39642502878009	1.54407133994932	4.34886620345984	0.112946292473364	8.04393975595377	6.11948807811543	3.39325853289639	2.6417953376365	0.807772764101555	2.39584934009481	5.59873485347704	5.55261405652305	4.92872268284513	3.04563120843425	0.85144712760807	5.16348623438021	10.7684521886699	3.96664986325677	-7.09261090829465	1.60627541561505	-3.91961877641284	3.96444828779914	84.5	0	2
52	1	1	4.70846135617501	4.18923791953208	6.64593325337709	1.45230859701784	2.15375648043783	4.25248342873777	3.27779402983739	4.85659988528661	2.19586921928572	5.15088841453225	6.62699176766743	4.36326142504315	4.26008043390491	3.06813129940917	2.17343851586789	4.81775695826155	5.24332133958195	2.60998570060677	3.6600869883008	1.07481759874431	2.24453843067643	6.26823331540891	-1.45953505609692	3.40516864545183	2.88034355306552	1.48103885418941	1.86295336717682	5.78780558458868	-1.58521129393343	4.67459648394765	6.2114861952842	8.72698315604918	2.53776108945476	10.3537025075002	1.50773231842902	8.17111926571794	7.16449020678065	6.39998713424361	7.22605855733549	6.61126970776092	-0.521167683686965	8.25376849933588	-2.55496494157891	1.81163458570261	85.25	0	2
53	4.38472795026974	1	5.07447109505124	5.42647378453917	3.14829063545154	1.32227449161147	4.29514618551516	5.25079056306311	7	6.82677311794333	5.51782509973585	6.01484939705123	2.24831413130942	6.12171954338462	4.40082281965475	6.97479070078274	1.42323710204735	1.15516421953897	6.67179773623372	3.11561451311438	1.81219086517818	6.98744740385373	3.3037474742637	4.04278256333981	4.76759669133236	-1.2549917041973	5.66031848414067	-3.11691072967684	-0.381470861081856	7.19777491289544	-1.47427555149012	2.38562865258317	2.75926526330703	0.277112455429113	6.46457751759828	-1.88145469671091	4.63712901668766	11.5510934059006	1.65011367960909	4.1161348941059	6.54493269357671	-1.2961705494548	-0.124808799999501	2.9665462658826	6.36646118397016	2.57569322401842	97	0	2
54	5.20281845182324	1.6686566421882	6.19638676642551	5.97960446398562	2.68230976081505	3.12983417133038	3.81128903163917	3.49964963073779	5.9369932946897	3.91651914013734	4.73445076045921	1.99172609861768	4.10940343341524	2.93568469629397	5.12618589217949	5.11939086361506	2.17391464270824	2.33896480008744	3.29119753966123	3.58023079113081	1.64577844745581	4.29149182443696	3.54174979059488	5.26732360889871	3.8491718006474	-2.65272698507572	3.70808131772683	-2.56199321496246	5.5585492500976	8.1121767696832	4.15814223604552	3.59765159104643	2.88174929989898	4.42234588005339	-0.966971977471547	4.30793580300135	3.1001007296772	7.65857892810856	9.26952307917302	7.79500027834034	8.15108379387533	3.84614716424538	4.63949584783374	7.22092300807484	4.81623088323286	1.87120265186196	75.75	0	2
55	5.45001831435501	1.73394974334583	5.27788615833722	5.98055469299374	2.58424432653771	5.84427827819589	3.75111953476421	2.96821521279141	3.10437562162104	5.37367083186539	1.93401393515003	1.14360463446148	3.78145611612466	5.5867102993927	5.92379662416263	4.23443171046243	1.0671759511188	4.40868840869519	2.31936884830883	2.33989349927368	1	1.6485921676821	7	4.7578817134863	5.04125611550529	-2.2713171570536	4.48155674381839	-2.16348113960778	-0.916901469270968	9.14204139773549	-0.55550412186593	0.348089995615056	3.42070141128169	-2.64262427194903	-2.59246346993707	1.39063265582228	3.42777420840621	-0.566203444909035	1.93461693811333	2.1137462082007	7.78192698928944	3.73242648595715	2.06886222582606	6.14125440008627	-5.09075070088972	-2.57642817845893	77.5	0	2
56	2.49302937154117	1.31286554242937	5.90166226624946	2.4866250417784	7	5.00436690864985	6.97714823609966	2.08988049903715	2.96446031557209	5.27397960363003	2.97340957164729	3.20736641295537	5.87642848816637	6.23626504433763	7	4.70341045249744	6.22905048451775	4.61820299765388	1.7100749590904	1	6.55906646996378	1.41664252520965	5.25629687962129	6.16659741151	0.350183899797508	3.81626422515361	2.2385743899808	2.67912348705615	3.18163077755215	0.717000172813978	-0.607846992491038	1.96085716101004	2.85503603779804	-0.425033790434967	0.743659171783319	-0.32836591930912	3.23328050794287	1.77852080740152	8.77767071751102	4.99337741971187	5.32620514072677	4.23235725040009	-0.987200071690591	2.25645112305419	-1.1080132942394	5.54427146242217	83.25	0	2
57	3.30576568529198	3.43064251851418	2.7198235018782	5.94394855420699	5.87896128038246	2.76241687441198	2.59502953985728	5.85916813977995	6.42207756180655	4.50843820856507	4.29429121960777	1.98949497332262	4.5577470913785	6.65081488078331	5.4932259645138	4.0397455853327	2.39521995948147	4.76318855980127	1.98624481239973	6.36889223250967	2.15937081015598	1.98485931657523	5.76949913155813	2.61797368702347	8.50808641218105	3.50375951075475	5.40137680865112	-4.48459937916912	9.55410792625403	-2.0138251022811	0.17561867972582	3.08495174593663	5.45527645005247	6.09078191988231	7.02921330913528	1.76697226056783	-2.34753260084865	2.98115408979918	11.0850361550671	5.11087752604149	5.69290279840996	11.0407008411685	1.38210769688512	-0.170483002198999	-2.69724958145035	4.60927952333475	77	0	2
58	2.38776569189155	5.03812594990701	4.96460273443207	3.03978790515514	7	6.4690329048651	3.54671702536101	6.06510922278331	3.1430313639896	6.3789121546594	3.09764544336709	6.50208217044183	2.13945408880819	1.33074918709818	3.14397121999019	4.57925400617339	7	4.0343786953852	4.63906815521209	1.43909025484017	4.78142423612726	5.86025312539857	5.85932618266834	5.27180977508562	-0.117707107513361	2.88113576564563	1.65738595843424	2.13989052127337	8.14488660794523	8.55009341371579	-1.0376675584492	4.86694251727314	3.90280478793096	4.05808592014236	1.42330167202535	-0.534224435773315	0.820282164916095	-0.439006222215432	7.62337398984281	4.80400581571653	4.3236303185367	-0.445158021407344	3.65022563690674	-0.236819128975687	4.37605937492367	3.80179312027194	89.75	0	2
59	3.98624963854795	2.70911283492115	2.31995097429447	5.57802882063264	6.4236460579161	4.41213239462114	5.90550487272798	4.13009064121018	5.25181289561787	4.28819825251392	1.0802199449664	1.84920189900196	6.40875492442082	6.74329434262019	2.64789765435389	5.23083143653569	2.18039373139551	3.2393502607798	1.90420448727826	1.44805390653523	4.99998037004172	7	6.5557374667449	7.52706443139235	4.89933151456993	4.04963395424498	4.72868820666274	1.77567248445838	9.26414304049749	4.38325246955531	-3.10346359719701	1.83460607727332	8.81103112867654	-2.5584268374961	5.62085194781154	8.36203079517498	8.37740089057165	3.6734015990672	6.21827867316582	3.19884630519376	9.36284129964346	3.21641052039243	-6.36857268794717	6.27945152033424	-3.29859790752799	3.2641109464279	87.5	0	2
60	6.57851281930926	2.47431126132916	1.19031975493812	2.68682845556686	6.79463876761254	1.58439870094947	2.18310341051537	1.46922945985591	2.71494600204688	5.76837564401161	1	2.32648311137872	5.71964707497651	5.28069308759746	3.35148444484861	4.04704031449369	1.24483768858531	3.68454328009948	7	2.79681664340192	2.57907989766656	6.34017880956452	5.87130479016606	1.27966080968381	3.41191778471644	1.17990341821917	4.87200017430061	3.16928497506447	1.28988842563335	8.00068082336159	-2.47921841501346	5.12351126378816	9.16687165601916	2.54142390591648	4.27726637408496	10.0883755022854	8.44665894903418	2.07330703296925	4.3994058646071	4.83864852294644	2.50655702249254	3.66220787690734	9.46885421420245	-0.93854687122394	-1.21188782018709	3.4275792006106	91.25	0	2
61	2.0988566022458	1.90495368936957	6.79605704002206	3.68086821040613	7	6.91199662946442	7	2.29394930806994	4.11781253657984	3.51987488896325	3.40920532298939	6.86969469931421	4.01749961922098	7	1.04725684070283	7	5.20253661102971	5.96585407662257	6.76398772503338	3.61356338576017	3.61401193940419	2.88767476853256	4.17619004216566	2.31927485711271	-0.612977088383035	2.90281819000137	6.80455486395373	-2.71614871273122	10.9631744184384	4.38926342137347	-0.116634305034685	6.37110085076721	2.55437501007502	-0.26251694183348	2.09900943021204	4.63107088900304	3.95014833907859	2.00375918571353	3.16250610171452	3.71394272773522	5.77989431263417	3.36252965965267	0.255837042899958	7.61436422667723	0.948896504358128	4.33584567758265	83	0	2
62	4.2226170552698	4.81850557715308	1.13489231236183	6.81331959585625	6.6770884514492	4.65087192956501	5.01592854906958	5.16147901545345	1.8818054802881	3.94075970576712	3.91814873920563	4.4084649537195	2.28458543545473	6.70452163123844	2.29210611366975	5.24633024582931	1.41013102693032	4.71105244961541	3.59054716398507	1.25852781662804	3.63828885404152	6.18157021038462	6.92991850249295	3.18701597183741	9.81375144052102	3.28593389298636	6.25263410243101	-5.66898619788414	4.33168367274645	6.73704133773723	2.23846804067355	5.28882029730336	7.70174387051864	6.05369295239009	9.32454097030438	2.76603187614543	0.175551272894892	3.97257901151092	3.43657781554944	-3.94298167558085	6.49144921052922	3.36281118762346	-1.76213897717651	2.1389628245253	7.88040955150147	-1.28318403297394	87.75	0	2
63	6.61991357502929	1	3.4870915959386	5.89739817988842	4.21883482912313	3.33869304064087	5.53710443690507	6.83075422966627	2.25944878771584	5.57336531644537	2.04891705831436	1.28058131019237	5.3587235163046	4.72885181262055	6.30918501775805	4.87632959490389	4.99089040981269	1	4.05594944429746	1.06626974019321	6.63480274901982	2.94411624323991	5.48894817032244	2.93981166240701	5.20653787002675	-4.20743051077008	2.52871137494817	3.03047474705668	9.36651490912343	10.0974745172114	-1.2189278793463	3.6686339982323	7.21664095014294	-2.40592736131997	1.20398292997884	7.13939849287875	4.34524249662903	1.73576800004614	2.85689257767709	1.82505635018044	6.70516663014905	2.45489704381331	1.08783971735076	0.875057576488515	7.04300083391749	4.85813561942543	90.5	0	2
64	5.52417702800146	2.48785729389845	2.6234833439728	5.51061341393498	3.097855263287	5.02198448980104	4.21716296195069	2.36455992800366	7	2.68635406211174	5.37626060323196	3.70747977291458	1.91982325777643	6.70687479884906	2.38944478557088	1	3.09907857815314	4.01404950947199	6.5257289920547	1	2.92734996742675	1.78329990740445	6.05779507669642	2.33858923125668	5.87723908840977	-3.6671230005814	2.28558152124812	5.35539188433542	8.28494915208568	6.95977435877615	-0.959506633667025	4.06835234626178	7.60241231404189	2.91496514736251	3.31453812135729	-0.230357919507353	6.30682867295441	3.49082267754554	2.75348202328004	0.601148102863263	6.95641232972118	3.55854474482309	1.23483487891159	7.74910587432353	0.989380039450769	3.58771631350252	80.25	0	2
65	5.13568332327234	5.98238025200385	2.24568427154331	5.15039703694765	6.23698838044704	5.59473540642578	6.36778373652057	2.84500559378061	6.12367789165533	6.17658109883671	5.84823850305652	5.27120850488377	2.00255287693299	3.83792428584826	1.04902541409541	6.94763557175222	3.43568687575418	4.94061973592113	3.01369382774324	4.12774871272453	3.42575219352841	6.54122278364583	6.02923918624763	2.96284219362353	8.71862598895757	3.10742649878989	6.03006802727336	-5.47783853613903	6.25127964303843	6.06605551194194	1.20699532863466	0.165964539796575	6.39454521819589	-2.87874513587497	0.0279941553180609	6.63888040772542	2.6101460057822	8.66471242153268	4.75661191426762	-2.0812263396127	3.98388134979411	2.54520524103392	3.95533271304383	4.81463331039261	5.25841140845705	7.49221560467619	68	0	2
66	5.68027269007835	1.52914782403638	3.66073895793891	6.81767571606166	3.72259199218496	6.47557092793077	6.78465059280309	4.59835074796114	2.95331265205636	5.21086988965325	5.04292334670457	1.46077494387641	5.58048159231322	1.74564800870149	1.12046949546199	4.96356036515408	1.45280285390177	6.71766629947056	1	2.40563091695242	3.58555176544059	3.28983568329151	1	4.80694595508277	2.15185363284482	-7.85170869410315	1.15437658336087	-0.525927756752191	5.22728803936008	9.33072902758277	3.70920756407462	8.49901759388743	3.3238151816312	4.06651794187844	8.03968099739359	-2.14662837451947	-0.53791758373669	-2.77573783047094	3.7655391824611	4.8525683469668	3.40204083760168	8.91590002404839	-2.44460744249717	6.35542973712571	9.04978068583468	1.50096476344479	70.75	0	2
67	3.5120463398675	4.33959863075195	6.36782077374402	3.50258244506209	3.39266064169727	4.08463790163072	5.5976749133082	5.15091833316029	4.60474016513861	6.60013120781741	2.96707399972868	5.92656722130539	2.35088991078761	4.86829245380159	2.14569642079506	6.34485338220852	2.9472296740026	4.17883572562	1.31193219854716	4.77423034349598	1	1.15295717479668	3.30937222596453	5.65643959201276	4.16482585861313	-0.065447263032703	3.42782547761147	0.69742513102393	1.84348349374646	-0.536989107754559	5.34848668409367	2.46333298789909	0.110149542839838	2.25989054363489	8.8433125944522	5.71121116755423	4.67869091487603	-0.976814031025566	-3.75715282316474	6.33585563575273	6.05414827420293	6.41620486102753	2.42654818436262	7.00304313292932	0.00679394324310434	4.01072594225893	72.5	0	2
68	1.05706444890335	1.29305739789348	5.52892204455986	5.51902204304057	5.02676315726508	6.55677752314735	1	3.47540334325633	2.85385674822841	5.16184964608769	2.66315159507735	5.45261163690478	1.66547624661386	1	5.59832205419357	2.87285011726192	1.45452166843615	3.95485583540108	4.99664545025632	2.62971239527872	3.47208714589672	2.05088408739997	2.83300357810053	5.52274444988689	-1.21291002608842	3.89587680798859	3.73329493474721	1.57799695009668	10.7436455024536	0.052212504879125	1.69217882434167	5.2175732962358	5.15729901842189	8.76456909894305	0.799091858446192	3.42656813573568	2.34264091464365	8.297298707323	6.57677274172737	4.78980425939856	8.6362629956432	4.11628900056282	-1.10298950739239	6.35766647617347	3.97499055268198	1.56164725531228	81.25	0	2
69	4.27991989974849	4.4670519145288	4.09097340151007	2.15541882632486	4.68120976482092	2.76069056848024	3.66271695713648	6.68295098770362	2.39522336426447	3.69578774615348	5.69850886108441	2.34104926567556	4.58410960296415	3.3484294060781	1.1119290771937	6.01690171642201	2.37393726329405	5.72422033792114	4.51194226424097	1.72707354658723	5.8185916323388	5.45353444802207	6.91414589922698	6.5052153042444	2.57795647441832	1.96182103458274	7.97605360613904	-2.14245300911145	5.28491555702055	9.60684950143282	0.444116512040865	-0.243006865103904	4.17601882776112	10.0479605821644	2.45360776440257	3.36647476297559	4.55385877425944	1.11077046384336	4.89508655835722	-0.802893280432034	4.6923760207668	5.20239776370143	-2.40480872218152	11.207015029819	-1.78551884129346	3.77791865311666	86	0	2
70	5.54815856542491	1.38346081155579	5.78116731763151	6.48611456526143	1.27106360551878	5.14342565398673	7	1	3.60421525836333	5.62822983819878	3.15182313774311	1.65607674653151	2.57615100809591	4.15177426022214	5.65943160538531	3.08669786662681	3.25013804677677	3.01300420377237	1	1	1.56371008719598	4.21138550240002	4.16523642123994	4.33484607942875	5.07509253402193	-2.20628730773232	4.82311592999085	-1.76657698277677	9.25308914747345	6.57564330181245	7.12066122221483	3.50124934719522	0.77650844055341	10.0465023749508	1.95050945076813	-3.12245201428777	4.94212412185181	8.19116035959864	-0.228913572197155	3.76303826556014	3.13643850756783	6.85072761622719	-4.72640847590666	-2.05852933375366	-0.435010922165075	3.5868146924183	88.75	0	2
71	5.05360291722221	2.24593164437258	1.26262514704534	4.36417481645958	5.79108422836431	4.62585244978732	5.57008766911055	3.95835624409768	5.78756208255243	5.98849713920588	1	2.90171459776493	7	1.5217766991272	7	6.66702886818563	2.88658607035501	5.43901719089024	4.21387750243479	1.71851902104399	5.48132927750154	2.55220400868215	2.46906042185992	2.44453666111407	2.03661559740102	0.839411532036843	6.38819071198687	2.82812740824325	6.60327050959778	10.5179478159307	-1.93857899284418	3.36545616294446	0.811926337578804	5.40693005776025	5.77944757298357	7.4105796020515	8.64567886811527	0.151527615956013	2.54610738873556	3.75964381752448	0.559198574808607	4.48111967517441	-1.26218470070787	7.99836296739964	3.00497991154995	11.9766337767393	52.5	0	2
72	3.43540170181336	1.43060990808809	1.71046952247022	4.62529238022808	6.81720759484811	3.76545233564575	1.92917309230507	5.99049142590804	5.9910891133944	1.57808069413864	2.2144355695464	7	2.38987396819547	6.89950888977843	4.22647181521377	6.99672849902207	2.71340045436914	3.86292163444202	4.21013090481378	5.05615254787683	4.26393971812302	2.13406696495583	7	4.16737793561208	4.47085579772383	-0.338425534884183	2.3226047155162	0.977290436189636	3.75153498993095	0.0755604548102589	4.41529975252991	2.22349623366231	1.24430056567519	-1.57542874421864	7.28791272536401	2.5547488198254	5.12275993821738	7.51560624139236	1.79606828370794	-5.45927972410375	2.5489547010456	9.85563574043401	1.32180242228466	5.33571825327717	0.574652894854403	-6.7505998368796	64.25	0	2
73	4.97943344521754	1.57840885404758	6.99985837443362	6.11616504966075	1.25310833553423	6.85758566396488	3.98999391023064	5.02444053409275	2.96995029059333	4.90021222127204	5.98724425682043	2.51327051251175	3.70668657482858	6.55948685000314	3.6562772877865	4.83269090551018	1.62734750165145	4.39026600522264	3.39114860181851	1.02559472534038	7	2.73757058515835	2.31300788670408	5.22227550214059	2.87321905944837	-2.77710892737553	3.22306504418504	-2.13670845668507	1.6740573875787	8.1797499276064	-1.84233863307829	3.08516390896595	5.8570532619021	4.52920034223718	-0.927036801873091	1.96946903209139	0.309573233287294	2.7813349831182	-2.79798817434044	8.22685026152469	7.74426322150002	-1.98588983786653	2.08723007163857	7.15298506690247	5.89353846388503	3.21747978272477	75	0	2
74	6.77023536113222	4.89614769779494	7	5.37059516797096	5.72812220321088	5.66807096936795	7	7	1.86938180323338	3.08278550927629	4.48928969953308	1.23333838301717	6.46004692138725	3.98119652547402	3.21035425426723	5.13944998395094	2.04528544032099	6.3390460515833	1	1.16289887920024	1.61783536351029	7	1.26779821830779	4.07032786637105	9.09551797245398	-0.565197165382474	3.84673846785788	1.38451764120996	-1.30381333951609	-0.91798912314845	-0.291244488487015	5.45020712869345	6.79871588006064	-1.23619218154739	3.0029628563796	5.83445174730944	-2.95936118370447	0.214216434240642	0.645623469160982	-0.84781185652104	6.12798350805515	8.77792226985888	3.1279785348567	8.63356925160604	0.627297091935404	3.64011262377972	95.75	0	2
75	4.58784378713626	3.0661485345417	3.39474320384965	5.39049384632579	6.45781249505731	3.97596529590324	4.12674711526318	6.5709735757658	5.57710678145585	1	1	6.67670910564637	4.19930346390789	5.7273483172657	6.61681599447384	5.06849575237397	1.6472653271193	4.39673856445759	5.68518480372637	1.94492407559389	1	2.14238649835821	3.94424398240686	2.35206840932526	9.89792547808431	2.80180906654104	5.9408833126504	-5.3542294067904	9.94749296018187	-1.22264629741725	1.81063189719708	2.40994671680032	6.85005455526295	5.06708212715605	-2.11025246162537	4.04687294196253	5.69594901878993	-0.848939645829161	2.17343882636521	2.56412433387144	8.01335252601338	1.92569954550861	4.59122346860267	-0.731320374620116	2.15837677140253	-2.0966884533468	83.5	0	2
76	1.68118729942298	3.90886949222188	3.14239334361473	2.13371422713728	4.70856699624022	2.085764479006	5.89209852978952	5.0763258868026	2.93293334849168	6.07066864388461	2.72550195637538	1.45221021347196	2.79716754877981	1.54312986378373	3.4483203640971	5.70637125136766	4.85162209001591	6.35386481453978	4.66755431899408	4.00947142601294	1.27999714944487	4.68141017111355	6.16369572639284	5.68240189209488	2.27487325913704	3.35931558887525	6.68252532866236	-1.33949765429944	5.02492457974361	7.99193061857424	2.87339902111148	-1.96381586948375	8.52666225415091	0.587751173318332	-1.05668318847219	5.96069247270214	3.5724369969051	0.048851006778387	-3.76078785385976	4.4414838124725	8.29405342971673	-1.36701716997794	3.10517050838335	6.51812444531459	8.06537146306612	4.75468366653832	66.25	0	2
77	4.47840850376592	2.01234673420954	1	4.07437327283121	6.73722257915996	3.47757428309455	5.78737150508974	6.84155556917488	3.81987117429606	6.72853153885713	5.63627273103006	7	4.63218913592558	1.7869192385033	1	6.85921725012936	5.82280801929464	2.62707253213742	7	3.89823161531735	3.57195135366975	5.23841232993541	6.30904137055119	2.53596144216667	2.30735049069565	0.530734736493478	5.78106333590979	2.50946085483616	0.417731581881086	11.7002497672813	1.72851151857244	2.99704778436687	7.66805788039305	1.99278728864993	5.25447734033313	3.96117469880597	4.08659454861366	-0.157820028239878	7.46755008608463	3.64911597116664	1.25333981893601	7.24682450134419	-2.16428453550367	4.2287216271418	2.52368966275213	-4.94548614684428	93	0	2
78	2.11702003001957	3.72614819180349	4.05522363507493	4.74222797148769	3.98879758534491	6.35603742361718	4.03024835202475	2.24685368568838	7	3.5013655080789	3.83306683741501	5.33384045019732	1	3.70853236359025	2.16045414650381	1.14641391283024	3.24383509871943	6.49497515680403	7	3.58121071618209	1	1.56245360097604	6.1760698781996	4.92744713559205	-1.355234753252	0.49391037140356	3.13642332819953	-1.94696507451027	8.2176977720556	5.99776428250644	0.628433580213308	3.15187744986607	2.34306312065367	4.61482420690822	4.49515695594744	7.73919893252398	3.15229280843089	2.39986235559255	6.87166452034279	0.746493197085776	2.5460221491732	10.244927452796	1.88400670827601	6.65437641985218	-3.27209577713203	-1.15146815085542	54.75	0	2
79	3.75252405739017	4.62964003796662	1	6.07848626165325	6.48931831230925	7	4.4366948619878	4.53901187962018	5.05163610098945	5.59519121223534	3.95844893559617	6.80805281372746	3.7021880089666	4.66669304458071	3.57088205141544	3.61618539890114	5.95207039064847	4.63624742770253	4.11622414785249	1.96603549408205	2.15886392863855	1.46384448823349	5.32559708169843	3.38975106546471	10.2564419251568	2.5214115608003	4.04666709935843	-5.14422254693297	9.66611878736862	9.05012097021894	-1.82804240342755	5.87999493183835	6.68807229219732	4.5178025416761	6.12505643110577	4.53013521059182	0.935158294470039	8.51433280837074	-1.83934867868511	0.478609406293176	6.65345755547226	3.70396911852908	-2.27022905604904	8.47295915238891	2.63633789697175	3.75810365150924	67.5	0	2
80	2.22873454182859	2.0942872377889	6.47719913453129	1.9318037153173	6.92559612540109	5.54284085042831	7	1	3.02030544716056	4.47212687420162	5.85188268564482	5.42109295100394	5.12171953685217	4.31085521182853	4.63291217114122	4.3967738155881	5.14504143730017	2.33832692398084	2.25344171014123	5.60288423464242	1	3.67881581064281	3.72240670560007	7.02737872095962	1.73079503759453	4.40786439869245	0.916812150453732	0.565662998433565	-7.91987520026361	5.82373050489011	-1.93820389124745	7.14080271502442	9.72334092998396	-2.1865453913901	3.29809251387437	2.66207905757398	5.71986666803994	3.86491887961268	0.123632390809711	2.74231035335833	2.83960062439902	1.30148514267028	0.916135587673545	5.6521887214388	0.283552847397941	5.97547601892865	66.25	0	2
81	3.40322562584058	3.17400437675298	2.61819491921914	3.8793327184245	6.38686366580533	7	3.1375486115201	3.16611572775218	5.65076498995758	4.90080644533065	3.29162529566834	3.60299188742627	1.47646011313892	5.27719967020981	3.05785810258979	5.3385086709254	1.04019204932291	4.33501403220389	4.79230367184497	1.62181017588869	1.35395876458665	2.09742956324428	1.66734978392582	5.51859978979526	5.30388178325215	4.82442656947494	3.88092566310156	2.08226021636613	10.5983674014743	6.21896897369987	-0.25533407194422	3.51634471571758	3.32832635650388	-2.84929489633636	4.71638198655979	0.823204098140716	7.23678814534411	1.85256617361795	7.19946460940401	4.72296227555101	9.9895792799757	6.38160058539913	-1.23012528768084	5.03303139366013	8.12221906109876	4.50664943369093	72	0	2
82	1.93862874780811	1.70535291784986	2.7502217955283	5.87643468320508	5.47140913194551	3.55947219914816	6.61378212766042	5.74026017334744	3.80548824843324	7	4.97705699842	1.55119129662514	2.63743294584257	6.11816117334616	4.07770366274487	5.6960896476455	3.57851876928078	6.11607280055223	6.45251100934542	1	6.87942762899337	2.86354998983928	6.07585008585267	6.90009797088916	1.6287180224855	-7.35118122325998	1.43274074255669	-1.59357335394684	9.75604306981745	0.943624319612122	4.11236574217828	-1.47325669432703	5.13308902935367	-0.678200484505147	5.24202401103955	3.54204032723472	3.59575267190593	7.93952228462068	5.70899977167915	8.97518053945527	6.97028282685141	7.11406565623118	-0.761730216050199	2.33263603447631	3.16480434378807	4.04588956322609	83.75	0	2
83	1	2.11546810859707	5.34664466990605	4.80481325184379	3.50949500432481	6.52714957509149	6.60967580246918	7	1	6.01603869837911	3.03192513937182	3.05537225594823	4.56429421515819	4.71864790483533	4.73408931653397	3.77324813679999	2.64625053300843	4.98510718232281	5.05598801174263	1.26904834156442	1	3.95573173338522	5.99411954742886	4.18016144358776	-2.45554774581421	3.89035731874975	5.1099006845547	-1.31597343512214	8.51154168362112	4.5345417716916	4.39354571379593	7.60769943280746	-1.72079399172192	10.248759831606	-2.97866020636727	6.34262579401585	6.94155493201783	2.64568718244234	-0.136635774832545	6.6125702110996	7.84867669284372	1.06472921367954	-0.785553729041799	-2.58884782562081	8.45872221656726	4.30911174292299	65.5	0	2
84	2.4744163004635	5.78828804639784	4.35829144627007	2.06091039859803	5.68911327700158	5.43414080206691	4.61362375946627	7	1.66781658746334	2.47088680836089	1	6.25426286352125	1	1.5116129076688	1.289972480911	5.26135924565877	2.17716028522918	5.65016137612158	7	2.41028170453568	3.33387406338924	5.1294159798969	5.31721114455812	3.99408988561604	-0.380587955501759	-1.18523438786557	4.78232850472528	-0.492006755062142	10.0001536891605	9.29872166325353	2.68302632913365	0.396043996442449	0.730525188184541	5.40352379536353	4.53052376463303	-0.288242013446622	0.514932537897231	8.52455451388252	2.47531502610279	4.46103773952919	8.38935796759577	5.72487728641558	-0.368746864247195	5.16393454269341	-3.74745912253267	3.32346824918123	79.25	0	2
85	4.78544473761076	4.19865638813939	7	1.98756007215677	1.79563984571203	6.15417549098866	4.93537387218787	1.92253045890014	4.27277738546811	1	5.64011121546932	1.14741660356909	1.44934865723936	5.91656392251888	2.35690460308849	2.18814706974697	4.9512186842507	4.67320945114883	1.92765695007495	3.53648354773051	1.71488114838739	2.91891292896516	4.39498030822869	3.33858738754468	7.12777072554472	0.687200518587648	2.17077574739058	1.65559525738099	9.12122907871994	6.17729291441433	5.61263982795249	3.22750895258278	8.81337804499054	7.99962460411177	0.640644281691583	0.50575058019627	6.03868373663989	6.10479024200346	1.82783234359777	1.41664660639589	7.80165399304056	5.18950723346076	2.72454790077743	1.66421704612718	-0.13567279509546	-1.38734844193068	63	0	2
86	3.17154599673827	3.17170708735611	4.92763517418522	4.18743312807277	4.4584863702951	7	7	4.55330461776728	5.25113340371815	4.36789877361768	5.83499093317391	1.73784517550644	1.84725603310917	5.00805251662027	6.06672891078503	7	2.93672365380453	2.99384407962558	7	1.09487988889512	2.89582065494181	1.96260067766474	7	5.00744515856177	-1.06329830359999	-0.807599410594027	5.92757681167363	-2.58144620793751	4.21017179410567	10.1870928792241	2.54020354583679	4.98161764501257	6.81902069458167	4.85037965898215	6.00357411982162	5.55613448473133	7.30785188425809	1.70237948752304	2.51314962316784	5.85330785421405	3.447329915142	10.0067247389022	1.04959575515177	-1.36705420039286	0.891913251047758	-1.34460886293603	75.75	0	2
87	4.62376727133861	6.49057805531598	4.27199048067194	2.55335451925021	1.60088075360951	2.64784887828874	1.82904552566538	1.35289806826329	3.18017289815977	6.0369917781579	3.85263121778698	4.81605976429223	6.21779612439909	5.06146593235238	2.47498281099675	2.75470319638796	3.11526216528785	2.6097691920895	6.5800377859981	4.29110805435743	3.19995270904254	1.15682634983285	6.03015625787353	6.67917354087432	0.498822238289732	0.0742393957208055	0.352096010616111	7.25174699592078	8.53336778753566	0.09012775458794	1.71246106814319	0.432258784603045	8.61418054523503	-2.75529440616473	0.0997141930268762	7.47068601746367	3.70973618070216	7.78856321142749	0.894659534615	5.15476225129338	8.76080273508867	3.84723100185636	-0.846321193291096	-5.26202214071591	-1.25652651207724	2.26136253414115	69.5	0	2
88	3.893832734408	3.57471730796762	6.13115666902476	1.78312544473218	6.58769886207749	1	3.06559657010099	5.66744825123722	3.88633097129335	2.33259345036874	6.06521909132776	1.99933136462771	1.69032459190683	3.15924756372445	7	7	1.60941118672362	2.04970468280212	5.74586211460933	1	6.44576833206021	1	5.10077374584064	6.16586651591777	2.06098888652869	4.81894510897961	3.38106783378591	-0.447986444531782	5.96728466153352	7.38773530495095	1.5483422662378	-0.658798014133896	4.14991619387501	7.5580827439214	3.41393769697751	3.09538078640655	3.83327301795888	2.73690670695752	4.30545643205068	2.87183076161949	2.8985960516163	4.71476214329922	-0.0661860560493465	12.5918014131445	-4.02761443893864	3.29228358646418	83.25	0	2
89	3.00983566961911	2.84142621596977	3.17099906466988	5.13200188149119	6.0965315136982	1.37355641526147	3.89131198923154	1.39717349573141	2.04473642419863	4.05923846905883	1.57702341274543	1.05913035913897	6.93334881167842	2.10676300414604	4.2242810986803	4.87654735166381	2.10518276591747	7	1.29093058122223	1.07415679049503	3.94672953435798	3.26199338126338	5.66709628126185	8.22754180423787	4.90097405282382	3.18301374217272	3.91226828889804	1.66175962028024	8.81379124654697	7.40492203037674	1.9598884705199	1.98098031472901	8.0650352298944	1.05063313072592	6.21669534529959	5.4289991393891	5.47973042652069	3.35628422308984	6.37573628977282	1.81894603689504	8.76469940553212	4.59818999619576	-7.24772692660498	7.03293757899285	7.65650360734398	2.96994144477493	80	0	2
90	3.01020417182566	2.74256580051314	6.27012939095856	1.18507315154807	6.73424281584417	4.2435517893998	7	3.44396223484035	3.96422453248694	5.51405422599867	3.44647750590076	5.68472026354933	5.18867557647666	4.29994899083408	6.98080816834647	3.54270188518574	2.91761568683684	4.48200808888015	2.27893861070795	1.73214961604045	1.19123524369805	3.95975258627641	5.0135889708322	6.22919940177965	1.17358728200609	4.88674828917096	0.471691559003073	1.33726822742449	-7.57405868543773	6.34152420504795	-1.70994302794992	6.8005869212286	9.77286100882669	-3.2563947488087	1.64391718624989	2.39390192621885	8.66969641175165	10.4331739236938	4.90093104112973	2.78845223366717	2.40932028345637	5.69084373226251	2.25628947076497	6.36922579832283	6.01143028893887	2.68304523302431	80.75	0	2
91	3.41641672309715	4.21511556810499	5.46886327494647	1.9722175107583	6.15119628510913	2.76995566048456	1.5855974880032	5.14055281693811	1.52277910200781	1.20292224110917	1	1	1.40071638774533	4.08764918690354	5.7020123998436	5.34011409869559	1.7164163391243	6.66175728279184	5.71340767137211	2.16053929329392	7	1.1222515858487	2.85174821438569	7.75774501389562	1.27011082633765	3.97924162362073	2.93114941132272	-1.89764552991356	10.9670220526873	4.51502395998277	-1.59893810491193	0.0429312853055881	4.7620854152412	1.40016919289066	2.67738986468353	-1.88111920376818	3.88262889976959	0.16813016066882	6.24135746184178	1.99073884904492	3.86803306407703	6.16053591533316	2.18246380340667	13.828797948524	-3.17495340670388	1.43274209564228	66.5	0	2
92	1	3.10887088141216	2.20886290923669	7	1	3.66200449976289	7	1	5.68861089000582	1.63218576575002	3.19904197854008	7	3.96323419076522	5.2269238661034	1.44417327964601	6.43192874435359	4.56823235569299	1.28794549132037	3.37797226651219	4.19297527161385	5.59390086308683	6.42988521943485	4.88122359133502	3.06692908889919	-2.10410167420282	2.85751983901509	5.28198692631434	5.17214252801771	-7.66070082882223	7.79303222549588	-0.931251236031288	3.17872673613216	6.79864573958037	-0.724780530188863	3.7648136517281	5.56647717123027	6.01304924849767	7.31758182790379	4.26318569091933	0.902560372173971	7.03289563171646	6.17655430718981	6.69676945858849	9.88383765551394	-0.499221329068529	1.95067013216733	93	1	2
93	5.12202558103774	3.29055565421661	2.55240705004478	7	1.89478746262028	6.10693822299578	2.35803542268855	3.65167403538987	2.42258624072066	4.798140362321	4.36154729503437	6.93718881970764	3.34316181890966	3.20702551425748	5.23883819931239	2.40562626068812	4.07100259366556	3.00655746802871	6.28601571729802	2.4171724772856	2.00487021273234	5.63834919118316	6.73092727019705	6.57302245789908	2.09321390131502	5.32594796334138	1.01949214425751	3.51311152988144	14.24948878343	-0.859057420378578	0.044523151992194	2.90721084379492	4.94471649155503	1.9680144286314	-1.42797365176833	0.57331546583327	5.81494042083872	3.38696033203659	3.0716837626043	3.45185232536536	7.09613961040155	9.31190720948631	0.422975939489867	0.562428613623995	1.06946300539065	-3.71826572195685	96.75	1	2
94	1.06131827246056	6.2592273026599	7	6.90084554097026	4.69301548638419	6.17728711494238	5.38913174470228	6.36767640959765	5.78892580758483	1.80028402817856	2.35786815765095	4.38610292890303	1.95213138316788	5.67938403006687	2.11055406048174	1	1.53202796005277	6.00032471013596	2.85534269371793	1	2.31970615700761	5.2338202973883	5.9334685906051	7.25439331612541	2.14442657020486	1.17423414288595	-6.60748156845853	3.85062284701889	7.12807217823208	-1.75314477529252	1.94088759943499	-0.0509225474474265	1.75606750998578	8.94926067175907	1.54397420444333	5.92062879529362	2.55032538405824	8.72429965117074	6.22992024420512	-0.382661256286346	3.62640149439775	6.36706081988855	-3.33616742441448	11.953791437761	-3.24080356301288	3.28178258939285	84.5	1	2
95	5.13024473552011	1.81314626220769	6.32060776914039	7	2.84544361611395	5.52675155490865	6.52375171810805	1.50296888980183	3.38159435245084	4.86182923259024	4.03586749727946	6.21953817136377	4.04653260522961	6.37532344621264	1.55250322912001	5.56779145788086	4.45271100666014	3.42469759938817	6.90090193516053	3.02211877198797	3.4219446436847	3.32477688660995	1.29588537610853	6.82751077634513	-1.3339381115459	3.23952184999049	5.67941189896404	-0.638913277911007	10.5026135138897	4.79330823174118	1.08314685876664	2.69853219351145	2.97003483493539	-0.680526809160316	3.00720825406881	3.05988496918173	5.05654667112528	1.39311822863266	8.0566909087933	2.88705163891315	8.76678108966328	3.20531082524885	-0.39837224202117	6.877259230376	2.79800404224306	-5.13159197029449	105.25	1	2
96	4.20600696920203	4.33755830806311	4.67094018738067	2.56415370172658	1.97546947540217	3.16778828949708	5.45094752770682	5.55914557808391	7	3.41235908312245	7	2.40009126280325	3.01887585319643	1	2.21799809046881	4.73557593786902	1	6.25373748974595	5.06404687957587	2.51746676979462	1.33174575084911	5.13041655974536	5.43771404521046	3.01295071868387	-3.95657066956819	1.25819344562818	7.30636054319345	1.88656130032361	10.4079429673787	-0.751354229349339	1.29901148028418	3.81935081313088	9.43777681837592	-1.17151364917973	5.93339747842592	-1.79886358756031	4.97078411886516	8.72787098370155	2.01473595678166	1.88153233014581	4.00199520700954	7.12163639225973	-0.0943665145204174	1.66309624774037	-2.30659753263352	8.91329580042775	90	1	2
97	1.91919362102114	7	6.62139554291571	6.96713124718205	3.89787451754568	5.53743025380232	6.56720674947043	3.85279762183068	5.08332673669116	6.93345683470705	3.57342960909554	4.97640703154392	3.56232155187732	1.34532356138446	2.04359869595254	1.254777979684	2.25775889858702	3.427000934374	3.70643081198525	2.66317924269946	2.40755273027474	7	3.03647652788635	7.14161615185614	3.53966624877618	1.63556661861392	-5.95424690923718	2.61079115764365	4.53059394032879	7.82495168460798	2.24395146261735	0.555536503556864	1.15165501760289	4.38101625018651	5.04226392171646	-0.792419390803778	6.15654540492159	0.442523132445927	3.61904858028079	-4.71069634242189	7.31859747440362	4.83787877038594	1.39656119576119	3.33004384572709	0.529061960727361	4.08137084067523	86.75	1	2
98	2.47328009186524	2.35345656112084	7	1.6753852720292	2.87391677163891	6.55023305326886	7	4.53348992776478	2.94377691123878	3.92515975637461	2.57865111035559	3.53451299728418	1.04658231149917	1.69180289872129	2.37736656025244	6.40157407764332	1.16498835564099	6.14270116098854	3.00148986147697	1.89689145253769	2.66841992837071	4.1933082769511	6.36465243337738	1.38444594729188	-5.23500719634011	7.28755586860487	5.72787331544375	2.27177497755739	5.16896156557364	6.45529923105116	6.51414190389105	6.0614332717668	6.62758215620235	8.11433953698983	6.95804144057608	0.903705419424383	7.11459212800352	9.32597492465035	2.56707570680463	4.85906329619575	4.05841133025264	5.39891561147531	1.57458444388263	-1.0719018166999	2.60093152363619	5.66168180994113	94.5	1	2
99	5.55683186280517	4.5778425526796	7	4.02566842362519	1.72335501818205	2.04001284954169	2.88937780617162	1.35094395968047	1.99231313434973	5.76993937820929	5.37665536470106	5.8269745527256	3.18847138325194	6.04667872252339	3.85674399640417	7	1.45880238117564	4.71078807742614	5.87747036391769	2.79573349706253	1	6.22321808291307	2.92149431889506	1.268001626583	0.00853607489753239	0.503073479909988	7.17666496959238	1.07037740343928	4.41477880274406	9.33923660468086	5.72383126445582	6.41861529009446	2.69958775854902	-4.19892027282834	7.97010745665446	5.24630791537514	2.10890869009469	13.4877690431047	1.62364373134693	-6.11703907582189	1.95257940770802	1.059124169477	1.56234805030588	4.56381245359623	-0.766328611421267	3.34248875807128	86.25	1	2
100	4.07426498233958	2.26768656810503	5.35430788944532	6.35936316236467	1	1	5.1270940125882	2.15072470517291	3.89952146495019	4.58529645611442	4.36475471151196	1.00618757381949	2.93671450270283	5.00693146440202	5.79366477576689	2.6925325799819	2.14899154595274	1.51569957178184	4.14315007426104	2.33332150724632	5.18095563978017	2.21302112917098	5.09433561982453	6.42103278890181	3.68171066664724	5.27645986147254	2.2880524012531	4.99907531132521	5.03267250739197	-2.13578400847142	3.02392560541637	2.2764095205029	3.27831899350369	5.30467228131349	4.50029828553272	4.27148335292501	5.29195264496369	3.18903436346541	9.06070511403821	4.1867260184492	4.36932037325572	3.4289893330593	-0.524975170785258	9.32002516811403	-4.21320090586974	6.03227421739169	96	1	2
101	2.41712270854134	2.8101089722318	6.75738679725806	1.39000103880412	3.75532523132623	6.37168603309925	6.89845717937002	4.6749186063835	3.96637227864563	7	2.21627688573077	7	1	2.20225667566591	2.8986944737521	1	1	5.80955676793482	2.59858185846312	1	1.69515724170288	7	1	2.77876427966794	-4.89430723028591	6.88837220904203	5.00165519530809	1.67408507675422	10.9369533759233	6.75777815386948	6.10093564483066	5.34967983907515	6.70705517903202	2.67512791028528	7.6492301085438	0.0221498453669127	7.63241190832274	3.86814357850207	1.98183786315423	5.4756536913477	3.01722417045361	2.57993545908613	-0.415667598919348	-1.42145706001437	1.20766959035731	4.20763205011685	97.75	1	2
102	4.51370222863736	4.02147809974901	5.85213605721939	1.49786709033639	3.7678921840185	5.21723462807235	5.82592154835916	2.42546956061426	1	3.87687336109634	2.51989797442895	1	1.74486340922087	3.26280407279877	5.07601970710648	6.15984938627601	4.50462527195176	2.12042953822475	5.69245602299456	4.34144797439034	4.50477879072811	4.28273355599041	1	9.10531868995698	-7.66119864816389	5.70773415260279	7.52673269048155	4.85728638799022	5.40065934184426	5.65861989774831	3.76122734334329	3.45848662321835	3.12451703635604	2.52852266767859	1.96160430792807	1.58398569188994	3.46652698258278	1.54393034808208	7.85179939090811	2.62696932149776	4.25260553881674	3.07848838433975	0.832192288195033	5.30168900118966	4.11172342447038	6.18085064219672	86.5	1	2
103	4.23223389203491	5.33014059427415	5.40260396014829	2.16916306310644	1	1.46219850743211	5.09998886153442	1	2.08708000414208	3.86238018526691	5.16210344548572	2.131010327624	6.80857942801268	1.36879155495665	3.0161730253745	4.87360934829757	1.33540334965074	2.85698376850554	4.50971686129489	4.18795314283034	4.46846008793369	6.70216676498244	6.23759909003833	2.62642972588043	-0.890675513371831	0.667305623846682	6.65645478601063	-0.411912450607688	10.230930229647	4.01814998474283	0.996985000406295	1.9120884525388	1.98701212754359	-3.8748094132701	5.89870921546115	6.06898621946994	5.40158818575215	3.68501236614338	6.79234608334639	1.64173321125673	9.91327670499641	4.54095295054538	4.55125643506616	6.60657361430516	-3.25831044030979	3.08007288805631	110.25	1	2
104	5.00794609593575	1.43897644106786	5.893160676322	5.08301551123259	1.83651364786216	5.92805526871103	5.12195894751671	3.63794174164763	6.08963213526471	1	3.39271165820434	1.68954864696932	1	3.33342521812432	1.36162194167202	1.60811783114582	4.52802320406267	7	1.2643519638646	2.12553917141105	2.61778525369967	1.34201847350839	5.80549278592162	4.21834547485035	-1.87137315492711	0.346803476483556	4.84658475720635	-3.42566777277208	7.96631630561057	8.12104997899843	1.81916753871157	4.79876977893799	6.7847244453475	5.55907323943835	3.88477008776246	5.72738572914465	1.71616456415983	3.5663155216192	1.09533380907262	2.40970454783163	3.61140246554249	4.51660605339575	6.49971554741064	5.38587252223828	3.85879570951155	2.85388303873735	89	1	2
105	5.82606144013913	5.14523951189712	7	5.0068396714045	4.01066102705679	1.25276902867483	5.60729836036794	4.83061913592657	4.46434752575904	4.33339879552136	2.59448233107059	1	4.29869164800372	4.95704649554483	1.7194711192378	6.86491324084451	1.04285328564761	3.33661017254429	3.20035687818307	1.01065235565773	2.83994691606149	1.50123500839765	4.92320574279296	7.03256892151384	-2.52888413291861	1.78636193762141	4.06805768441945	3.58331844216702	8.9246314980142	0.659715121994452	-3.23559289770102	6.17025173692902	2.84078023730476	-3.69372441642466	7.22307917099177	5.01175849926294	4.06707042627333	2.45095171798685	3.13388523660096	5.27135534823702	4.31863216593784	6.97626400365767	0.713499881500453	-0.193358653295717	-0.460881940025505	2.25410059520139	93.75	1	2
106	5.08291745892638	4.55555772564578	7	3.69777828215854	1.27701195663724	2.96404699249401	7	3.26881030086957	5.53236167171074	2.03772060115358	1.17331747775064	7	4.33710402567109	6.72716874704763	2.30183137585372	6.01562214408961	6.47434583122478	1.00837715458279	5.45732225815218	2.93968865291332	1	3.768102388616	6.90276290954502	1.56784874642314	0.683242043247676	1.78405544121329	7.37313256304648	0.349008864248204	1.46829493432282	6.79483302784212	0.10547844930706	5.396035603733	2.15837206831512	4.33708034870438	8.48972842233242	4.93999615310679	7.82410867917388	0.59496347830049	6.62417929754007	3.89387972379605	3.99981658545448	11.1755518166786	0.343513481740224	8.49313668518851	8.46711657958763	4.05760697025958	113.5	1	2
107	6.68756118196058	2.88346045887654	3.60748994245023	5.06478876010432	6.88160449527206	3.7480217074541	6.872352570162	4.87547302312071	1.39292352465635	6.96375902723527	2.71891905307384	1	4.75117820406497	5.80751379303082	1	7	5.41273770584653	5.56163685099351	4.64461888857403	1.33203641075452	1.13902902853474	2.31923833124385	3.97128137024127	5.54472419550973	-2.49454350219594	0.699589101770313	2.0713389723891	0.67813933153885	8.4838162472364	2.46036179456896	-0.135766667849428	5.57272006684189	4.2284543236616	6.35473007830546	6.7495454783175	3.04864219309861	7.64959044262107	8.66409624105758	8.33831631589704	8.57727899459054	6.63539921030056	7.26848003555069	-0.978407886898304	3.67807152404839	3.38979075599112	3.91295518836282	84.25	1	2
108	1.95650109094583	6.15557656529392	7	5.9346082224667	3.64152677041592	2.46233636147274	6.12040308603238	6.25513991878195	1	6.93346498860185	2.60160317344692	1.23484043968491	2.65579158822881	3.01523183394175	7	4.84412028715931	2.16727355953614	6.54186438785794	7	2.18390285807754	3.23387784204444	4.55221981354313	1.71361375152088	3.03032398795379	-0.706315794811339	-1.30860740431573	6.41026520831335	2.16783727627567	-0.934293236135494	5.64033465043986	2.23985592679118	9.35257652072639	4.77748888359145	2.81458303033628	3.53179933231989	-1.32104524911305	4.50088801673165	6.85865060249663	-3.31142501330155	1.2285425338352	1.81097215154244	9.58762575874469	1.78752923562251	9.04668077199478	-0.0748895800027481	2.2979161747508	92	1	2
109	5.27597055130201	6.3935527251345	6.99828058845292	2.82331586539857	6.84786861926174	4.12129266554596	5.24376248490971	5.66684276940733	4.88097093881278	5.1534411727773	4.04070001188841	5.80628182342958	1.13633932818852	4.03085544183948	1.32772485114465	5.12105362188585	1.93609456278773	7	4.41141663536142	1.42551822909098	3.5998899487276	1.33478563078836	7	6.75033466734984	2.64776626080322	2.48155640813213	-0.788402167291946	3.84051322889339	4.53069943867009	4.54441996287974	0.337272273677632	5.04485512960938	2.52814660191072	8.9540717292427	2.43486089838554	4.11985738479212	0.638196233947632	2.57542256433411	7.08837240409153	1.6647487890906	5.17078383659421	2.44399497353664	2.01091917926198	7.04188672187941	-1.18166205865792	1.67371430067382	70.75	1	2
110	3.83933680079675	4.9503217674794	6.30501983143478	3.77215416857179	4.09872694306859	7	6.74111468882587	6.17137001130897	1.11009300965423	6.90893436344134	4.59360799296627	1.31327118898351	3.70064841773653	1.85066402082559	6.32910988824321	5.31409374812914	4.33589883625114	4.08166326118	4.64227701395266	1.78797279827536	5.50877809464753	3.38859315144477	6.25820643551612	3.016820642113	1.36718056146563	3.68759461662711	-1.84639793834027	0.139706359919177	7.15396089234704	8.69754825142266	0.456067229257991	5.8775281746848	3.25419155329792	3.61396930747933	3.27981072001084	9.30496245714065	2.8842066664398	10.2727850517317	6.82450072059428	5.69756442489143	6.12493717910478	2.13226943356253	1.76507387944823	6.59728908940993	-1.51647838801182	-4.00961041897881	96.5	1	2
111	5.2040430020368	6.38642667522326	5.36868361770857	4.11936222662883	2.20038883852877	1.50261162602308	4.13959470006207	6.0017255206804	5.23191207899541	1.30343428782341	2.95765447305651	6.32057596825858	2.03527724724266	5.09796337736049	3.13336407706593	4.73373337573516	1.06788451718179	2.32753131663077	1.6375382454159	2.64703656935615	1	6.66900513998272	2.72917982062092	1.11329677120103	-0.147739696988575	0.569151594533216	7.48868208115157	0.975545879979554	5.93944044972048	-0.909345794103835	2.30497000886439	1.84246770881198	6.36660809925698	2.89012462956901	4.92460776241434	5.68366133247145	5.32110356510661	9.10184281690688	1.14871953177419	5.18169467892341	8.86334485932025	3.67322324370938	4.38537404003152	7.14598957108432	2.92505262312892	-1.35497876750286	76.25	1	2
112	5.48075055236666	4.34227993765102	3.27056779270863	4.3937868497136	6.19623478035127	6.79400088098242	1.55861432023576	2.93406450195051	3.81280696785857	6.45386828499494	2.16025215056638	4.02002825581175	5.45388851686891	7	2.16297032790259	1	2.17085773753656	2.64700330116233	3.28569237545502	4.11218913717957	1	2.725197989433	5.7192312267923	3.94509568587516	-1.63434710327891	2.0021542123958	4.29613913036503	0.736305863239455	4.69828210960001	5.78378786128112	4.96983358822765	5.8179562442599	6.63223908412794	9.02273130034215	-0.899855661106865	-0.465822970123031	3.28579985993863	6.36517005769152	-3.23357799393145	5.97843150284496	5.53313695601734	3.20002050736227	1.94088913389773	6.49156956895934	-3.03527459405609	7.3872978443715	98	1	2
113	4.59622290163276	6.77388044210839	6.38305005649333	6.52441006560552	6.65874206117786	6.32120856107989	2.0214977996009	1	2.65429697700882	4.59278918939027	5.20690931321178	5.92403085752732	7	5.95329197736827	4.31577208484958	2.84494951843274	7	2.02764109552225	4.4454661457419	1	1.28590146948416	3.66029045547481	5.72226301400486	4.23776977389654	3.41193430091874	-0.770858846097264	-2.91052463034238	1.44109725004764	3.46890442698553	6.72212318003838	-0.923861785565368	1.75720119176286	-3.16612544081592	3.52821539743543	1.93963910117629	2.54184477912557	1.82427732369974	-1.30129427356442	-3.67902485860701	7.07489534899174	7.76833758245753	5.50462018599853	7.28014829644011	7.42249356636697	2.06594145564127	1.15276776570109	75.75	1	2
114	5.50894458852791	3.81490524192015	4.16633090496982	4.67082192236742	5.93312772085654	2.76355879056805	5.53818257521919	3.47699901679172	4.57598044355569	6.85453148051228	5.50339456303625	1.89245510184793	6.54878227870565	6.78289251074039	2.31097120343509	7	2.13544266811571	5.566723681654	1	3.56335942328525	1.74697443288243	4.74233125207815	5.30872549960827	5.11079750024446	-1.25068496587978	1.98927411424788	3.1498115984333	0.734141487039683	9.6074146262095	7.84952236851075	3.17311293686079	4.17962694417864	5.75376028346391	6.14987229207379	1.86475821784664	-1.98416552825564	5.17984109271124	1.3209649560731	6.93328529548216	6.77252274100002	7.87563761529971	6.16951706029126	-1.41891480825869	0.226069662474046	-3.2411618188938	5.02850077747599	94.5	1	2
115	4.10391498806269	3.92028185191551	2.75451793559198	7	1.04802566618956	3.18527082226568	2.46089774195768	3.96593541008622	3.54965907108886	1	2.1982348948285	4.7673005680667	1.80845108965901	6.25673015456439	4.49717969375596	4.44051727717949	3.37401935718773	3.57187817000209	5.99249666763468	1.69612096842796	2.67196581490087	6.94772144206932	7	6.07682176769834	0.981250925033198	5.22665666325086	2.48725036627358	3.12060048889152	8.91727344701312	8.23531510601783	-0.316652020759232	3.00729643029285	5.11134184222953	1.27339875168513	4.92874331181128	0.711412909313933	5.94981553364559	1.14447423696028	10.5274361749998	3.68741802095392	8.07873296117452	6.91370490728999	1.48520889148534	1.75817108761418	1.58424478682896	-4.34419462667973	94.25	1	2
116	6.31989172322972	7	7	3.09630968868143	6.79285839426238	5.70111142111114	2.55548403158226	2.32821568456445	4.14907678440301	1.99783674861772	2.49313758401121	6.13365029661758	4.96141114068635	2.92714097950463	2.49789950961199	5.46021989162814	1	2.08857061409629	3.53242259091283	1.66212530920183	7	4.84576664643438	2.1929730050716	6.77687644806054	2.60989183058767	3.35422093535942	0.97400763538344	4.39463991424387	11.0559615069546	9.49816623569848	2.19162517432123	3.46622272790684	2.41136627441839	-0.416205617397428	1.23446059333104	6.18712714036369	3.99806683941329	2.59802504837643	8.59393353457944	6.60527242863969	7.83824964240234	3.23447985878584	4.04310247307986	8.11759519607461	0.10760712094207	1.09664362486029	68	1	2
117	5.97578228171704	1.62160010437511	4.01916002469471	6.27207213948008	2.25016523895588	5.46829431905137	4.1539129032675	2.65718988138179	1.73843174978972	1.5326137143693	3.23525794198693	6.21543972907549	1.66696264862452	4.77592956562392	6.56430783464602	3.85016603198215	3.2843207967826	6.99658221816075	6.88550424017917	1.911710827607	2.25624558157918	2.2475948537057	2.89889947171741	4.83983637883195	2.63111824306207	6.85887699671174	3.50326187005164	4.46783521447961	2.16897525076643	-2.59933422415706	3.72599367921955	4.20868319816742	2.9373059532707	-0.66074418729763	6.01233040448642	5.13911776407235	4.79569412552672	-0.084917336225262	2.39543686377512	2.1059434438395	4.97628976748554	1.87184464229276	0.445841477671816	0.732761961988071	3.70135838064194	0.327068843209763	95.75	1	2
118	1.45254646992712	5.74563677271867	6.50977117567546	5.36422037818774	3.0793622399882	2.69653619641205	3.32159594044434	2.16977897672472	5.16116388024022	6.89249748228628	2.46697531841493	4.67531535206681	2.33756922588918	1.92746785840627	3.6325146371324	4.86586222158917	3.33674421748773	6.1701057113066	2.35007714709118	2.76942405244839	2.72600809512167	1.59075826704263	1.42502978755772	4.09857054583763	-0.0606713411688776	-0.885550979464126	6.23804566945808	1.8172801979611	-0.706063886047715	-0.158786325818514	2.35317062471816	-2.83103673230183	7.46412848346705	10.7948142267709	3.29000961874073	2.51601369707537	2.7505237514948	0.847484007298398	-3.73443604082168	4.64004004870741	2.52646661828354	9.78663472848277	1.94399274898761	11.1711644738493	-3.01406461589277	7.46323039479711	77.5	1	2
119	5.35797196563807	4.39934130625511	2.78032968661143	4.49658167170439	7	7	3.33561921525489	3.44295283782429	3.68189974192692	7	4.53077292682388	5.60440060442685	3.49221520163384	6.4403472726883	3.37667064102956	2.12859524503696	1.85877645798164	6.52827033598287	2.6870533633117	3.47887158411421	1.1314072707207	2.56637194394064	7	4.03227765220849	-1.36501512886698	2.30816274089182	4.83552176313337	0.424472552673791	5.19466954454937	0.407431469242044	4.19428485383226	1.42155563844262	6.4706424509131	-0.0160766337220414	1.20607104136483	6.18687720853118	5.32829668195716	12.2569595140614	3.61816622333302	6.07321055600053	5.53357967437204	4.51284772628585	2.46834915701723	5.54524251240429	-4.04646326144272	-0.694253315783743	95.25	1	2
120	6.16177274529041	3.16160281777291	6.50114513281965	3.17695744496189	5.47582307593738	3.81454097989913	2.3067089733965	5.86207245392025	3.83736663108627	1.40873334611064	3.71271067486242	7	3.69486702635505	6.71289070659741	5.71572487479266	5.88032071774575	1.14340038916689	1.57774089445664	1.1111042573702	3.44520909310381	2.58264895945291	3.28015578102685	4.65025376129254	4.14910498765268	1.19723358822309	1.49275249109111	6.91673518863228	1.82600811462881	8.32078011080597	6.45303252982632	0.236322295741337	7.96940020145639	1.74689561095501	0.578500850869219	9.98487723542131	1.47498724754723	6.27087977853105	5.22176125142898	4.50985374111861	4.37027555682252	5.29722384646587	4.88727952275113	-2.59390722578952	6.40967653634161	4.14589775102872	2.95978004771813	88	1	2
121	5.76489273743861	5.34282500595086	4.93725873631862	3.51865562830733	1.26975053042229	2.99874909099745	1.95866155692904	5.1161352816112	1.18478892235542	4.01266107347565	3.14194365668398	1.38910236430845	6.09340880218746	2.91413166751566	7	4.8514500767482	6.65207237607582	6.38803731849622	1.90993249331333	1	1.32911994555475	5.94320898812299	6.05911713290007	1.19886959778016	-1.18879975069329	1.44246987479135	6.86264016251085	-1.35150238519689	11.0081182168274	-0.890369048373837	4.63214794369759	5.86619829692955	4.72411008916779	9.9976205486693	6.78749470876468	5.97512426246879	3.91144290509171	8.23950013757741	0.163277729681595	4.59353033949253	9.92687714324554	4.97412409989786	-2.99857335361802	-0.948527330141329	-4.59040765354734	0.904379549966526	90.75	1	2
122	5.60385423091557	3.90897742058928	6.52911636394986	4.79276251647267	3.38565163906603	1.27566567257227	5.95971789936375	3.91063286622941	6.60954611662597	1	2.26737591087665	1	3.27023686607546	4.91856530185822	1.78919558167954	5.34918635079842	1.08923981892235	2.79357735824277	3.27858973723384	1.28200427476886	4.10573904884638	1	4.0860325416371	7.64581589081261	-3.58561481641517	1.40420247666411	4.0594821855505	3.5543049278659	6.60970600755635	8.50044074144665	0.971101831017204	7.81146901026329	3.46188275164504	-2.31352564394506	4.04358413086052	8.70611436361994	4.84037714333848	1.56924043090141	-0.28378793156253	4.59789484293428	6.52770693647251	6.59912112947536	0.560982655659115	4.30988448097362	-1.49861181861851	-0.913835160461785	83.5	1	2
123	5.27237471895629	1	7	5.72547605079273	2.1474145359225	6.36967444173363	4.46019844470241	6.85161101919499	5.74489019763284	7	1.73758199567498	7	1	5.84494766267509	2.89321287518458	3.29126454510595	6.2688361059792	4.67248580959169	3.98835330594914	1	3.20036387360289	1	5.36759809059369	4.69113815172389	-0.844701623617167	2.38660948367244	1.2130136285192	0.179606443005963	10.4208988103852	6.3701428650433	6.99352834162054	3.77478063775763	6.47116946130002	4.28668339370977	6.13089941482211	1.55051695642612	1.95353393412648	-0.536997642101005	-4.27275356240583	4.9225260723409	3.68585049187165	3.63541607825895	4.08861091063851	8.05469530965415	3.03901938026923	2.33352684226721	91.25	1	2
124	4.16015324849533	1	6.95503657460742	5.94806353406133	1	4.33713540593865	6.25532115909716	5.49579745961933	2.80827858250453	5.7742668914763	2.74167248112889	1.95352892838911	4.72912365130496	3.55092372940557	3.07356950394705	5.34957148197974	6.18125422297684	3.12885032110281	4.42513909852387	4.89560396757174	2.13273657841606	2.52403044593975	6.06203219585993	5.65694825594409	-2.76358561878069	4.08842761172696	3.51552922395068	0.395682848144689	5.55840380761933	1.82456449607197	4.82930758799518	4.81178951418081	7.1042433665106	-1.4253752256633	5.04788523614999	2.45553611079199	1.60180742736449	2.07766080569049	2.43614238371062	2.63208507730788	8.5417849111018	1.70553872284764	3.75160694383667	-4.40507691951886	-4.69427796217894	3.50689097751732	97	1	2
125	4.71027265598498	2.01181497737181	6.52109151649953	6.50237049361861	2.98832873761804	6.85596472861515	4.03792061991534	3.79625651366246	3.87525716010356	3.7980766659337	6.24290751989462	6.54247880873047	1.84803236593598	7	5.56319746870912	2.4880611557285	4.71662418540144	3.99876939311118	7	2.26262613510287	5.20957045938838	3.33486727470981	1.15124977609994	7.34789399776703	-1.05968735008597	3.80721195064358	5.62750972515279	-0.356221099085992	10.789292103075	-2.95132011838037	3.77438258030307	3.31901081645306	3.48604244140048	5.6760825151363	2.26218107086504	4.48977887276732	4.27535597224344	4.82773563557716	3.08039327893556	4.05063220830992	9.56334800363728	9.47661442727248	0.117698792795557	6.66645702793001	0.503337595614195	5.39170958030281	101.75	1	2
126	6.58403008846122	1.96538117842136	2.46328603241497	5.08263898223749	1.32295103963814	7	1	1	3.4043680558778	6.20080969379303	2.68264106400656	5.28361559009208	6.75695962729276	5.08618956220501	5.05202499682729	3.84298473277034	1.96193111653364	4.41487170120888	5.03962526176425	1.36127488951821	3.39950161851368	5.38566853950947	1.89875832310502	1.29679837868507	1.41400321316557	4.33588134506622	4.5165722680106	2.71561529506645	10.9923107733536	-1.02012223414467	1.05197131268085	-0.67631192252767	6.59076370157511	3.36180799836548	3.61506481940335	10.0574630380386	2.1143170044394	8.38207710330364	7.11375159096236	4.51353937837732	6.51140405808498	4.27759276915513	-1.10602147219188	7.64733009637105	-1.80533507281493	1.5814661637007	89.5	1	2
127	4.40573254166783	2.07382412227774	5.06093900587194	6.04105723061765	1	1.53160167303535	4.72339974554849	5.70453880485847	5.82693723471148	4.78468640213194	3.35899195164326	1.93302590099163	7	5.85130338222964	4.59606629212394	3.64929788019027	2.5073550787004	1.89471976556333	3.62232587568954	4.32525466811464	4.97229177898672	3.57957039675276	6.31299066629529	7.10399985522758	3.77908057633045	5.83006124009736	2.08101892905398	4.21136625390109	4.66014816931327	-2.21114584038423	2.72690026285631	0.859952629600432	5.56501403217565	4.67740563125174	4.09080626022831	3.15168807886567	5.90658376085942	1.00323608681263	9.41267237795281	4.52310213516297	3.63795486355774	2.32181691580349	-0.949682708736047	4.0554701786172	-4.10835302825566	4.83799092716984	75.25	1	2
128	6.16112896183483	4.86146857938459	6.27196492851207	6.98526608820259	4.54216472501831	1.03460543900244	7	6.48078238431674	4.62676629352486	5.85178614146919	3.13141083736369	4.96494792831282	3.1386093973041	2.82906765281558	3.0960255281803	3.10971082370074	5.59446926228897	3.59648590840282	6.21189785228901	2.07035350691455	3.56934745596561	5.70187148278552	7	4.74197378851647	-0.880716185831032	2.12524481934744	-2.18677030737265	-0.87837571127624	7.73068668634575	6.75580485913174	-0.627217933678835	3.90740240852541	7.61015931061355	-4.01138793481607	2.87657664191479	1.37450856760338	6.03422903761767	7.97443434792726	4.12448781552908	5.58606786688594	2.70654539369872	4.05358555379929	2.19601932340971	6.76041783267189	-0.0970884979214603	4.2922989648724	84	1	2
129	4.47290100156843	5.15254400559714	5.9656081675815	1.27731284303603	3.20434810191276	5.3462949492806	1.31668494887507	1	3.35783788410459	3.415799624489	4.28906418490468	1	1	6.77837693136749	3.17714074300814	4.21586920509296	3.86138801843716	1.16080932173345	5.71120603371713	4.21714966701066	2.72389907529087	2.04343426304582	6.10547183157315	12.0684322161684	-7.86769314502361	5.71883885916083	7.04519883288719	4.62888959799514	3.56906186441252	8.48853023900065	-0.0771491333010016	5.69327403218065	8.50808729482893	6.96546480228426	3.39701192812109	1.36844252186495	7.66637404679576	9.18959452690303	4.57005502264682	1.51215180835833	7.14070641500156	4.84890065642428	1.09414109328752	7.02083978412585	0.699500394871259	2.61587968321887	91.75	1	2
130	6.02622024816613	4.44261622625287	6.11888177544997	2.38679234910653	4.9162678839285	5.19571594112103	4.22967799471864	3.54622449226006	4.65563970949547	2.39583536895091	1.9873726484911	7	6.59782579776094	6.04682261921745	4.99350976588268	3.97962381548448	3.40458256390942	6.58965404895309	2.86259560790442	4.12338279576739	2.8496841747809	4.86316354130519	5.51998107669286	4.17324195963926	1.36294367039215	2.27597658363316	5.97495999456235	1.30608960859307	3.20821103536687	0.226190750724003	-1.59891409408909	2.21263591998886	6.87948201535914	8.2914050555974	5.58899633213215	5.03206349089824	8.35774693296865	1.16781704980608	7.1025311548079	7.0843015436156	-0.816134839867727	3.28768686503778	1.21133452189889	6.91567819893064	0.569530504735264	4.78017323004183	72.5	1	2
131	4.98042541088378	6.20404671589615	6.2417725491634	2.91185084959633	1.50927784250433	2.04420795457735	5.16804918883656	5.83981651704068	5.99359816762645	2.20903877960175	5.76290689963522	6.37199652694796	3.95066743212694	5.51450566012647	2.6295269058022	6.62583642840175	2.10207189181823	6.60828611266886	3.35685884733734	5.8445443708799	1.78305602569263	4.1168081671266	6.79406477369977	1.73909247174198	-3.90483486564177	1.51645704594181	7.21599990058523	0.369635836223176	9.09643517882046	9.83788443380498	0.145596326655171	8.79187388913544	4.64796765805363	3.15171549787124	4.70204181467984	5.02346031757112	4.36481348575265	3.3723329556448	1.62518197580474	5.63515693339314	8.55661832407202	4.14174356473963	-2.2352170311683	9.48477281815241	-2.89356987177633	4.36539936294319	82.25	1	2
132	6.52926790828752	3.88568398385215	7	7	3.28523615315126	6.77792075124205	7	4.84519282506775	6.52510236214912	6.2310580507507	6.36597072246147	7	6.19335858077168	7	3.73683356397257	4.44374298260765	2.75278925251343	1	3.88493708620651	1.30722641778867	3.79526647355199	5.33067652506705	6.3814596576152	3.28569591327948	-1.61393487551788	2.3013722542314	7.20919174227561	2.06415385916733	5.80971313825739	6.37464835720127	3.14334767538854	1.6274203059451	8.83245516371068	5.6000206404416	7.02602658331546	2.67419064904012	2.33470220010921	-0.0798533151300931	0.762475036869377	-3.63105236281914	4.56772754591185	5.59581706214675	1.33037958501956	-4.87307709636703	-2.02059701026843	3.61699315123061	86	1	2
133	4.55761001899928	5.72851381395057	5.86125908641383	1.73855308991535	2.76901442864139	5.44248649137259	3.62655579133538	2.79349218232436	6.49165671181731	3.36775791816166	7	4.69131778806413	1	3.05238227013583	1.99448153750506	1.76008380239546	2.87854054273143	2.65643202605288	6.07713514145271	3.38282651308723	1	2.83206162217955	6.41449493922464	9.33940313524805	-7.31310876823179	5.67481253136155	9.29107635771459	4.56217365617913	6.7227834570238	5.98107867737648	1.20208402813245	4.05432609229484	0.559117383499052	0.838067605804914	7.74456715081174	7.61673646804044	2.56843459326315	1.81349647499019	5.07206778169607	1.39248173147688	7.61031368717381	2.52091928287427	2.18365286117381	-1.43031233648917	1.29691929855242	5.04563177769595	85.75	1	2
134	7	4.76805992445856	6.18941236063371	7	3.78143050051306	1	6.26102221925299	7	3.6374873902532	5.84913545301089	3.24403998553912	6.37267074191961	6.72253464246373	7	4.34949618536351	5.63743235968227	1.87926970713771	1.18344123644516	1	2.77737157166591	2.96260213999227	5.41896360842982	4.99122989185759	2.98215478413517	-0.944967634418725	1.98967657927733	6.57775656737456	1.28990804800341	7.48909154449736	3.26399501760408	4.10329032083832	7.42579348131481	0.258961440086571	-2.5189159123005	5.61876927571282	2.67516036944848	2.53015513563297	0.315705775321364	0.897721180712607	2.38957830452133	6.60593888213891	3.47178417530689	1.42633197669896	-4.91097755815576	-2.21146359289315	3.0415970944199	99.5	1	2
135	4.24757310800151	1	7	6.05310182546583	1.858691085923	4.89617689741222	1.16289244686576	3.98438416352986	2.41146890077731	6.2956282388787	2.97545145198159	1	4.15089541306879	5.06599583888018	6.50527269120227	3.36050695141947	6.82498185532421	1.82939471895672	3.88903734144891	1.7773394845158	1.9471573063928	5.60084601350356	6.65582902131401	5.03994014190312	-3.28518513743804	4.45511121656345	3.74453151291621	-0.638188571206223	5.42923427297258	0.171326886795346	6.33606730836483	4.64758506435559	6.65841213378922	9.17352161533535	6.05989047441045	1.75015882906658	6.49376746962046	2.88070364710791	2.26271704581805	2.79228611512579	8.23061855551307	-4.9358863412438	5.25924404933665	0.604123622614991	-4.40210258686978	3.0920348423498	83.25	1	2
136	7	4.18606095956418	4.23242657132078	4.71510363046333	5.77487633782083	7	4.2430430432202	6.82612129173866	4.7304370337876	3.98719410739879	3.90112319488378	3.95873727072201	1.12198013841079	5.03530453231818	2.60801965202165	7	3.43092195826268	6.97189958989325	6.5986799360907	1.53544077348866	1.16986386717834	3.60996779895298	5.92788238960955	6.43648774197004	-1.76769769970852	1.99390080808418	3.572150578615	0.5662130741765	10.0218418768267	7.62486406958921	3.11469804508246	4.38084109379617	2.15288997647681	6.22848599365072	5.6480638265548	-0.221609298101684	5.73534781615502	-1.51260668117176	5.63016425759486	6.51084714298659	1.4607001578669	5.93517946531981	3.1749775858972	1.6310644437299	-0.0974028006429895	5.0351884956295	87	1	2
137	1	7	7	7	4.60754619011727	5.27236658765904	5.73514878207069	3.82461428169256	5.23473684654489	1	3.23312180430707	7	1.83344409384636	1.04286106512875	4.61939630136115	1	3.58158120038888	5.25885932102578	4.8817973450096	1.34997735799812	1.87704979409023	5.73978549249707	7	6.45727801052977	3.42597239199289	0.434070784856384	-5.67730714990299	3.09804476597934	4.56285068005977	7.48725882494653	2.12633108567083	0.421918384183677	1.47115532876946	3.8885477360099	5.12807571451309	3.14545058689553	6.136445925941	-1.0349295621739	3.59888518529942	-3.15095949049622	6.87849798377972	5.80816942674608	4.0493133974482	4.36862013742273	-0.64015331280538	5.30941963161021	70.75	1	2
138	5.93338286583597	1.24167008926007	5.58948002591306	6.00652727649895	2.74117928065897	3.18154898335277	6.06754863282081	1.22889679418363	5.72057502235517	4.04295037869043	2.38121831960048	1	2.62998296908224	4.0028723155601	5.63573197634345	3.61240250608713	2.10621455536051	1	4.70040033671087	1.49437912018664	1.18527498576853	3.22201977822202	3.89376433155728	4.06956966440052	-4.13484398996075	2.01275641082771	5.67257403406773	2.13977976532146	5.5360602158493	5.50431213416281	5.86793357534244	7.8628746260223	1.11392013886025	9.44973600008129	2.07752176999633	-2.61534938617841	5.25033898028717	8.1636540428795	-0.732216894516521	3.06501107448857	6.90660926159473	4.26298094475602	1.2408217186579	6.62915662761831	0.122438779519586	3.46225192128912	82.5	1	2
139	3.01167664704455	4.61016134342273	6.38574830107642	5.42719573928765	4.71236329687999	3.97150052561076	5.62186742465124	7	5.01691394596088	6.49799044504692	2.1204061472376	2.53577151422424	1.07998880761355	5.55434831236582	3.20532673993455	6.90326822919307	1.76635922015224	3.49957759244249	4.36312175803126	1.85387697569835	2.15511548149397	5.8698079790147	1.07825375313831	3.81072536042361	0.19540033542227	2.5112759130483	5.36718286281679	1.47037695375575	8.70936713966395	4.02139784332102	-4.36387806235803	5.47956416672808	9.26780714538459	5.51661051487158	-1.54734514052157	2.26475103510332	3.95577620020211	7.7517593572498	4.06545448031524	5.48113035951452	8.85981935586168	3.91494042422435	0.241922113057114	7.77752979385126	0.167079146213986	-4.23232881085026	78.25	1	2
140	6.91774352356111	4.1711636740544	4.13545047048391	4.15269227266134	1	7	1	5.34880322687479	4.61068898372679	5.00636696612675	6.36714135419977	4.71063132164341	6.78033219777685	4.78442461063295	5.91508143632158	3.93137917124677	2.55626897253095	1.60751425278814	4.78659418669562	1.72421993200406	5.38322248064161	6.62993996320844	6.3425195932957	1.41142315462185	-1.22860419857873	3.55807203119784	4.3545006612373	2.18673465657864	7.28477805539223	-0.184789786690273	2.70584995953691	2.84736937847176	7.49715544938003	2.80315314089914	4.90120446055338	1.2986475404597	5.08580381631106	1.38327489969414	2.06683783589756	-2.08680918364665	-3.08570642996599	4.13558868276992	-1.69671328666153	-1.19580270689405	5.78223604004761	1.70491407822342	81	1	2
141	5.19455211176841	4.67870097760687	6.7289549720824	3.82289201364952	1	2.52795242285618	4.0226196388594	5.99810648303496	1.77970679945988	6.26449122227582	3.88429094583776	2.91192651688574	3.78539608431556	6.13277598910321	1.3168352390274	4.33617684643301	2.62997689932621	4.69615760721925	2.78384516603938	6.04183999588787	2.19582384918104	6.75003757842303	5.40128561792143	1.46212879023091	1.35322311587348	1.94926577852076	5.85617559398026	0.686386616852198	5.64206977659501	-1.42715974319379	0.599054018864593	4.67059719603128	6.0357819574511	3.15298559705118	6.09968994034292	0.527949903754494	-1.80808135328759	2.47393862558805	10.6392668075214	4.18614019397308	5.70672674744279	10.1516314924772	2.18492452405608	8.48031728684621	1.60154768412686	4.29073623326762	77.75	1	2
142	5.84672946986477	1.54144920554489	7	5.21856858164585	1.02144004816254	1	6.87823810980383	6.21973312960004	2.76353693414104	5.7919815197462	4.81117408060542	1.08631748671981	2.23948463736379	1.60199982157152	1.14542105008359	3.58516156154342	5.14255696543175	4.20061798788458	4.2136520306042	2.0677467925624	4.99233029584542	5.4842816785276	5.81844426528583	6.10217782493303	-1.8064927154816	-0.0988560888651021	4.44902070973245	-1.75168847003102	1.0563264055223	10.0891678525799	3.82692934733307	3.0188954066849	8.47874964886682	1.13333092097302	-0.675130817349626	1.139709320729	6.14209860959398	12.0581998564004	4.17084613349754	4.29515163220717	7.42858600891183	4.04538911378968	3.28739312906419	13.7277578907064	8.56642060113322	4.98143361670239	72.5	1	2
143	5.96901744461547	4.94175761088992	6.73649422266497	1.95572656304411	1	3.19159505223432	2.44432765542979	4.01560368169359	2.82807914601189	3.88331265435257	4.66436387024655	7	5.12682197212536	7	3.67493933299865	6.36909745839837	7	6.54689974795248	3.86830190574471	4.88753051857712	3.8662698297503	3.48618086133542	7	1.92807153911915	-2.68339087119057	2.73685022936637	9.13855990811745	-1.18774190802956	9.42728477833379	5.83909635874704	0.962042911377236	4.17373979443677	3.69571502025769	10.1029906232788	10.0995165256811	5.5394374909607	4.59490881272397	2.45414484391985	3.00484245841292	5.90657438057382	6.27322832289792	4.64036508900918	-6.38283303384406	8.91961770484579	-0.807046345370791	4.35880992535866	85.25	1	2
144	6.49613621446495	4.2790719215372	5.59319774237182	2.31807703896318	4.71588833020243	2.71457925552586	2.10391472957321	3.85085663568672	3.858972891782	1.9344096128363	3.69819393027442	6.84448888355377	1.84162495725412	6.54121843426749	5.30295425998702	4.71272322882355	2.10867588588594	7	1.86400028975719	3.00608883789391	4.31672796576915	3.44676085602253	4.09508494811461	4.66496807071112	1.8536251425318	1.86696700325177	6.92215389997289	2.14599008385055	8.17709738602789	6.71280627117828	0.872718759601283	4.4796654329715	1.09727859942523	-1.93171716958665	9.84387859803516	6.68481970303613	-0.13381519582273	0.810280024545416	5.82295368403831	4.21031532131611	-0.808054464676043	4.84865961280714	1.36072765649289	12.4161080009946	4.77179152173301	4.85706315679432	85	1	2
145	6.4308020608987	2.93317946928049	6.37162800687851	2.55555658701147	5.03239783859681	5.68891000000338	5.52499837647119	3.1079362905584	5.86621824131792	5.57777864908457	2.00983720574565	3.65138102221389	5.73589379122149	6.12812706656927	7	4.63919216483296	2.72373715589942	1.38737338665246	1.8272515064274	2.69677496156798	3.35276835795813	2.5028880319237	5.27812331800461	3.18414411845973	2.1691302452159	2.87283098258028	6.05723708866848	2.5446430077455	2.91534877637286	8.42601873907802	-0.0486482846674348	6.05128099369429	5.45147371461782	7.51770949649569	5.27945670281688	4.45808223496965	6.98094137288427	2.2715124276116	6.94491230597553	5.95366360742325	-0.522105541242707	5.38214885677756	-0.374390454547248	7.1768116168123	-0.220103775798972	5.33437068603432	87.75	1	2
146	1.43319077331755	6.20948858244351	7	6.06039906062992	2.62289408064631	2.46158360592601	5.69518436015509	2.79881271957167	3.71072388576906	2.80464405409461	2.18837210543365	5.22669005558926	2.08443332170972	2.33508814415598	4.2807959233373	4.43028436477584	3.16356533471123	6.34209411523841	6.59545807620871	2.84352213009122	3.63949553623304	4.16379291199171	2.79898339854853	3.53780972880233	-0.484979083668192	-1.03319392931871	6.07755119685197	2.04921353321314	-0.911561563436148	6.47513440245617	1.96386775272218	8.71696072791832	7.88076372796737	10.0327005987393	4.20233129877168	2.98232381137344	5.06194891911646	0.294892306445335	6.04732433295007	4.21906669910158	2.09154085911356	9.28265240130046	2.5253167949334	10.6622928766735	-3.36480384617971	7.21867150318029	75.5	1	2
147	6.15314960816618	2.72314051652221	5.82143990186467	7	5.59957763972876	1.61115530031372	3.04241378721954	5.51337516843329	7	4.19281176546624	5.07267400944404	6.73884110817576	1.12512469413778	1	3.47382972644524	2.8309295401943	5.67940589699446	1	6.01201583642926	4.29475795520277	1.10157809757796	6.79076005503691	2.75511845391967	6.54525143493038	-2.92514820886094	1.98689699658531	4.69348723010223	-1.00878617259763	0.12509582319287	5.02656625228182	-2.02325242999691	2.83398907038462	2.98237277972264	-0.886321330362799	-3.80271836049759	3.91530091525409	-1.14372223328795	11.296107547377	1.38483342595267	2.5000193859528	6.44347305344123	4.80231223906111	-2.53019118805091	6.20249717136917	-5.70270459306326	2.16725653542335	71.25	1	2
148	3.87750342643874	4.73668498398498	6.12446021062884	5.27146134621486	4.78940796790723	6.32667988076491	5.40418847554917	6.11286678419236	1.46867178557182	1.0129056103683	1.5778793033348	3.51454140587387	6.44709969418656	5.0362334432479	2.93710943329515	1.29803127791705	1.92344202816331	3.01830227012629	3.58652993570715	1.76515078072333	3.08961815419648	5.21233244271032	1.21609074224846	4.36306295131198	0.504537484525358	1.94730311060098	4.93094839385088	1.25666682297311	4.41680591936228	4.74811485027023	-3.76790081669246	5.44391709284406	8.79233429601147	6.44709919966529	-2.34331571275557	8.79160499453343	3.8935099781105	7.50491281442339	5.01282006065628	-1.64753212058989	6.71452781855463	4.36667707182489	-0.415890075097775	7.18815501349037	0.962147190290099	-3.89417210228343	91	1	2
149	3.1483477366689	3.69172186418294	5.69839426842988	1.19315568209191	1	5.96212492149856	2.38404138924786	6.93852880918492	2.54982347462841	6.34270905955536	1.75001846958736	5.66350582104109	3.69724928461067	5.9629507973313	2.58840508154694	4.23056981615346	6.5590438118911	5.47320671595893	2.63227666895651	2.40525577731888	2.74525218383858	2.2414447819341	6.38272549322345	9.7552859066458	-6.82632100515565	5.63850232273709	9.37851859340541	3.33526390500218	-0.180857181806312	-0.443800349658041	1.23242559224637	-0.299878404639827	1.61298506525787	8.40009427960607	-0.198263182469507	7.66752685623183	3.48943076084749	0.0146401796299912	7.233847639629	-1.63002257582069	6.01312108273242	6.31038775953311	-0.605254382530468	8.35282471828864	-4.0321071121223	3.36749655788563	78.75	1	2
150	5.55543095057857	4.71292056962968	6.2248309419671	4.19819486218073	1.05347248348383	5.97214401340437	3.92575626328109	7	2.01184526656201	1	6.45249436332724	1.66484293325588	3.86963619428388	6.77471182950004	6.76922273125505	5.53010836260515	2.46832445601479	1.57946827123221	2.01440504291158	1.15462735526101	4.16468873313198	4.37446285329139	2.28422172729366	1.75461388355289	1.99356566403681	1.46169517232021	5.62437844051787	-0.0821637239851279	6.05371772670249	5.73603803803424	-0.396786312695215	6.71788503854848	3.53831649236416	9.80535954613505	-3.07289517598818	3.51483146851941	8.07047516045357	2.07340953355635	2.47363404208283	-1.62388334757599	2.71712102008073	0.582693205715538	1.07810440702485	6.4696291808886	2.86126615817646	4.07649456359491	101.5	1	2
151	4.28503209382423	1.27838232050022	6.6811383264622	7	3.73831587051811	5.48364644167289	5.68475267854766	7	3.48332890562249	3.18934698506437	6.83688518365724	7	6.48182436765431	3.08766763099967	2.78217042765716	4.00256814474111	5.95976989379854	3.27857944584529	5.21379101802206	1.17136759503996	1.56850204595355	3.33006893150602	2.4618908832466	7.25101764232836	-2.33882894510329	1.90875889638416	5.76140946411829	-0.805150855028573	10.6458375663602	0.951457401929073	1.64306310790988	5.18613649332236	5.92374554483181	6.88987827101243	5.90057697076973	6.10325905582279	9.25189157007906	1.03077925994899	-3.5122339225554	4.39369556631493	6.63267978335405	6.79591947543555	2.40561988958443	12.822093522021	2.78195204295632	1.69612898005037	86.25	1	2
152	6.64836940922526	1.25744608032452	7	4.65379942271409	3.45997622622914	7	7	6.52719513292781	3.68322837684818	5.84794168334067	1.70708732216627	5.91611683186959	2.3585070072775	6.19467673902431	5.41658079254003	3.56025339288658	1.91704583534114	3.31112954679879	4.35991218122725	3.11660514998429	1	1.16903204897556	6.76209521528096	1.152341339705	-2.01281796358665	1.25413034387923	3.77731282540785	1.20495539797679	7.50111131405212	6.8106273826107	0.111663219269252	3.03989356360559	9.61007983288817	-1.46877599214761	-3.59528551385277	1.72086836037523	5.33138643079071	0.0609362743163793	0.424273480417701	2.90279173715231	7.88019765228085	1.3076880735433	3.08377234906209	6.36938717485207	-5.90145540497299	-2.40152089544545	78	1	2
153	2.60818535610653	3.89089542012639	5.46683415601824	2.84956769182148	2.31824581687649	4.64352103355307	3.98485805770484	3.02526929327864	2.61163117431625	6.80308902849188	1	6.56013209891114	4.68834051385841	1	6.22449879686579	5.69886461149369	2.97276100835687	5.37850740826612	4.95450794659017	2.26871818510676	2.05953001050086	1	6.51625997691419	9.78327300097006	-7.1031425955078	5.6111271811665	8.73332206327218	3.05210592399759	1.01462246719883	-0.254789213095485	-1.66612892836824	6.66425962188904	4.76377733740103	8.97686063684147	0.141356114722996	7.16993967422964	-0.29159063379707	2.8145220452135	7.25421553953895	-2.80039648801793	6.05784775603418	5.43946018890592	-1.12499888384479	-2.45886687967593	-2.38549585203608	2.70197408551454	87.75	1	2
154	3.11956256988171	4.37729211730177	6.5927668044398	4.1397253824661	4.27684504439332	6.31933928832015	4.24889854931498	4.64938704819565	1.1414659270742	1.50200889970486	3.13073083884146	2.12975745350342	1.7080641819709	5.10429247461315	2.68311299854837	6.4689926793668	2.52638561511343	2.83800753276334	4.85547868514438	2.11675883596922	3.64158082087033	5.23969244097051	1.60234640860314	4.35637668165329	0.801079990680887	2.27978081174113	5.47843670812923	1.7869679880293	4.41844738132128	4.48332992429081	2.21316540548869	5.06232358604704	4.61982701647334	6.1112719997954	-1.29568746321019	8.58882892926263	3.69279128200937	8.14555013916609	4.78506885348262	5.49951960430568	7.09207454706951	3.63243239424307	7.99811543079644	6.69154992420628	0.281837991136152	-1.49216499306522	83.5	1	2
155	2.28018441015641	2.86394604403365	6.61602567280725	2.92126452720937	3.90112739299261	4.26870662926219	6.57976404376969	5.31881755569774	4.97378651574624	2.66497507317035	2.72971938511615	5.39933977034923	1.84226248679637	2.17087146707517	2.78263758897283	5.3153450472659	1	7	5.78682992106862	1.7688834370453	4.49635914934974	1.78981881123267	3.96747222639472	2.60749689837063	-6.23358296324546	5.52512188602566	6.25863809197798	0.413013429912796	7.74290983047768	12.0603899080061	1.61098403780051	-1.56509371393788	6.17755474198687	7.2933889288466	3.54141566551453	0.294167791215405	3.2014929089777	0.49771219571106	-2.69644728136144	1.59930542984997	9.44325001816963	-0.984050120610041	4.44175850912158	-0.431593868058153	2.50825255537597	4.2209391494474	74.25	1	2
156	6.44871747870827	5.41473083880636	6.42266084669494	3.62023274295334	1.94395023728818	2.45192291622965	5.63355243607885	6.50373599802719	1.14694548544781	4.28933000097981	2.40830037756439	6.2114167639935	2.8983682658489	3.05457556711677	6.29053155378203	6.6832681858091	1	2.47881216653168	6.16577068954734	1.77463959903709	3.65852299190899	2.46380956835011	5.15544195090136	1.58214582114264	-0.124327572011697	0.453755385302597	6.68427270515385	0.583372551111974	4.56495531154582	8.76824952568352	1.57567140068517	5.32168957780909	4.16670451608	0.553192857831278	5.24895882159012	3.50120250418244	2.21005409604819	2.73205147864813	8.93136373293114	-6.26745627535647	2.79433019132233	6.23320398934711	1.43223429654628	5.75655493121637	0.909359861191486	3.15559760412756	69	1	2
157	4.38271889979308	2.94967138810937	3.03985656788836	6.36758239444069	2.47588030872927	5.97645463491774	5.42845502277129	3.58943059438117	1.07555707228648	5.49634929819434	3.88412681039893	4.53492566029326	1	1	2.20921562553165	1	2.54996507395452	4.37524438199678	2.82234814604648	1.29266968842365	4.44339118712755	5.44093012954921	5.6159859357165	6.25535844627447	3.82473547622509	7.58758828402225	3.98434093893709	4.13337072521315	4.3613863862912	6.02848062016024	4.96862674646745	4.71116657739808	-0.209857801956471	5.55472280976406	7.94769201204849	1.43433356512569	0.847489133068192	3.49780033267109	4.48631966387512	6.49603144961975	6.09352156848545	5.11203006851399	-3.75564026470942	7.5563479815921	7.80972186880274	0.087594857039909	73.75	1	2
158	4.75755806500335	5.15342447156715	7	4.80651076115179	3.01778542004553	1.04575944505332	5.61372300794489	2.13788484571434	4.69915297112818	1	3.96495515221914	6.45342589069787	3.14962344782964	5.54835478365453	1.5628871316241	6.66175656422971	1.01101108614458	3.17296921750111	3.45407219197536	3.45702663130053	3.3015120290697	1	3.73543549256687	7.83733770702346	-3.60193979540881	2.73749729004584	4.57632737941227	3.36017232447323	7.3363385874861	0.100387852550393	0.488632065377641	7.04775507671634	4.19783352642801	-3.05738891631892	5.48064016032209	7.32046385979095	5.0117035896071	1.77536506784188	3.29871946729606	4.64545741213386	5.22459682543179	0.664391461252737	0.269992880652255	3.9063274143696	-2.58008261535964	-1.40497629310652	74.5	1	2
159	5.73079983118841	1.15811082067084	5.96862989011893	3.9933571293081	2.68078091662816	6.03948973290331	2.54214364066269	3.58517979431786	5.74629866899043	6.30529754607458	5.98524825369382	1.40546151776403	6.00586790541523	2.27006625305053	2.45748178830743	1.49549649642604	5.34323404804131	4.30515151076523	6.42659984861129	1.72856191531664	1	2.63584221607409	4.22989866139583	4.48508218848177	-5.95566361717369	1.38864184408447	4.40407914636363	-0.373742082980006	10.4516793613428	6.42836487704485	5.27627063975372	5.16508945400741	7.29330612285208	7.55995026827146	0.788797139361955	0.506292452735861	4.58604021221542	13.8119954151435	2.624303528151	5.95000015606366	6.9261286903558	4.32888417243453	0.0550114798204345	1.85234047671537	-1.11719172397548	4.17341494219811	73.25	1	2
160	5.85184038787696	5.99387255387056	5.03111364576877	4.11552932590342	1	5.12474692410182	2.76864002640155	6.13403041661996	3.66156592328931	4.43141189300755	3.34287419910549	3.78181114652358	4.66870484586649	3.23718273237947	4.84853721027388	4.5647519634409	1.65770333043232	4.13078140067953	2.25165939396313	4.05203128582473	2.19461261230471	1.00674428683984	2.51687958811301	0.533488149276201	1.28395134067746	-0.111602465230526	8.79908853027723	2.83372953810533	5.66488915838055	-0.768302185690303	3.00320107800309	9.46298209445005	3.38355714072466	7.74126037383518	0.679695014727222	8.44543248248036	6.43146971330251	3.23550336507345	8.20638255476915	8.69867667699938	7.61658002591021	12.4179525311712	0.850628112573927	2.56130153103777	3.48875119560613	-0.669602208938656	70	1	2
161	5.43897157909099	1.48415546014004	5.97628270612272	6.92374503134346	1.99388448809997	5.63221625980878	2.58375365753853	3.10158000778299	3.88739110813464	4.69149134362251	5.13416361321787	1.98530273214086	4.54958271954908	6.05882226472101	4.5683288780668	4.92201983421303	3.74426182349298	3.57016945268821	2.51657991275762	4.40550263334332	1	2.7418647984469	3.39599165841735	6.34135823274809	-2.59685878119	-0.188010793061433	4.9657040583986	-1.34919385797647	5.4504849054275	-1.9641924626909	4.30719098602618	4.2250638679488	2.67479608975159	5.12020601468207	-0.64131605521094	3.90318429328388	3.74700716863699	8.07836766440427	8.68668820694978	8.49529641252712	8.09392709442536	-3.32473457439262	1.88437769120427	6.73481411943549	-3.29707455080486	4.45931334784325	80.75	1	2
162	1	3.35142691619816	3.0904868400782	6.87899813564646	1.62931555662187	4.7907687723612	4.10359889766784	7	3.80581898922682	3.00099903781367	3.43968598601608	5.74217907242149	1	1.98887799463298	7	6.41331734025051	3.38749834811076	7	1.65225638197805	3.59513679563574	6.69897191711589	1.83606006133853	6.56115033643813	2.16674413440066	-4.64065935045521	0.349042928055907	6.91202925334006	3.79759008500269	10.4460295013756	9.61903822532122	1.5531246227947	5.59099194653905	7.64211228170487	8.57785373825924	3.55299135626619	3.80158891212794	1.85186187824918	9.87979503275635	5.11319102159523	-3.86875913326255	2.36540793658068	2.30426453458763	7.01012597669067	11.4056581659376	-0.0132929851065171	3.40887718671478	62.5	1	2
163	6.4091980816691	7	5.13777767701636	3.95931255660868	6.36736880357095	5.95632848043472	3.2518322025084	5.80870005659421	1	1.88339068419436	1.18588854363712	1.80230224705802	2.74033850393511	5.35039000059682	5.79406756636242	5.11449618587865	1	3.56063703618268	6.12127273021562	1.80282598512556	6.71250035471872	6.89681239942317	3.0362884611056	6.55419790292482	3.9124825043781	3.50070411830085	3.08135981567229	2.34096334679094	-0.723511640124393	3.97284045497592	10.0976530875894	0.222580392343768	8.47429517427495	7.24788389102751	7.80307762263546	-1.14236843371117	4.37866888953683	12.1507896934684	7.91013867775143	1.17791097203308	4.12594524176118	3.83820866372616	1.92529733005683	11.4934212799715	-2.75071852405833	2.04495040272266	80.25	1	2
164	5.27004189393521	2.41008686760401	3.07599285159171	6.97940357059293	2.31489223304977	5.19578439358558	4.99365438525079	2.12788037742141	4.6620563058601	4.25665343081246	3.23515073495307	2.12363987636165	2.34605384036386	4.72857823576115	6.18012116471775	1.29851909495475	3.68486344289289	7	7	2.18797237362741	2.36746806109182	3.11227898935833	2.14825375232227	5.48693781314408	3.57370770092071	7.4387002660279	3.49274559384036	5.31505384961984	4.43101691043358	4.41954452215682	3.67325235362871	8.22097081311843	2.79157148101295	-0.991998917886631	5.057193519803	5.2431245802263	4.57143313052919	5.8694965923291	6.29336987502908	0.399734730040667	4.93394070291225	8.309253150847	1.50349634029335	8.42491406381048	-3.64200173168739	0.634202861058058	86	1	2
165	2.52699293870233	2.15495258705578	6.81231960049764	2.28704226456628	3.87311744691877	4.10491391206084	5.6460399686065	6.69017225525736	5.2834039959073	6.72389007158571	2.44467555384857	2.88366865159285	3.31152940968641	1.51221531741167	1.55263983138143	5.37588200976076	1.60351894400988	6.04896934803977	1.21772314186579	5.04162275046145	2.02721185710364	6.51716590108823	4.64962306431307	3.0409885619634	-6.16449431684798	4.67205546148186	6.32321681019704	0.652169334914023	8.36702509162695	1.59348972462439	1.24308021318355	4.66827138397107	7.483854539318	0.308497441458252	1.53742610897326	0.734206780363959	5.83937913073176	0.427326316270975	3.56875489239866	1.79746075020046	8.52142336493628	0.0543975562722976	3.39734879750035	3.62582350283536	1.51430575306374	3.89771575256498	64.75	1	2
166	5.10855751023941	1.10439071209268	7	7	1.97344069883876	4.07210296651431	3.23509760062098	1.48747109670718	2.47618137807393	3.19502698653932	2.09562070002652	1.70722431550277	4.75148061299203	5.64040516431371	4.32440729277813	4.586371917432	1	2.68283773729834	3.98815334160222	1.90560543539294	1.93903560725313	4.66896597188416	7	6.16622276352539	-3.63675178013632	3.19580005586973	3.32663573372128	-0.468428695891109	0.673426255095031	8.663715581447	-1.56460247981421	5.08123435962781	3.06044864667988	2.72226817935595	4.74742842292064	9.69336594261995	9.30090068144597	1.04358263640493	0.0374416664134601	5.29865506775811	2.65227358647037	3.76236980455601	0.929324171672275	-0.291384305071934	-4.17505601088345	-4.35716593593823	85.5	1	2
167	3.73485318501328	1	6.06649071659127	5.74127432550957	1	3.80731792375114	5.70049292524729	6.77740368282851	2.11330006144405	6.24218909692277	1.13794319077225	7	4.95645535828375	4.94873708019144	4.65599648345721	4.88554199483112	5.63375300138129	1	4.12248891396282	3.49679386884284	6.20674846073538	2.14237655653242	6.2971797866171	4.31513129076329	-1.36885781179831	2.68411036654322	3.90804304534894	-3.48134329345651	-5.34874146288318	3.77160105752006	5.7830915584605	2.66072351959316	8.34257336490582	-2.73903475937822	0.710658482158253	9.51595058668284	1.1051924636381	2.37006319884292	1.56076160380947	3.03132185151833	6.75028455513197	2.75899442415229	0.539305263755302	0.473304557149385	4.25163517094349	4.1919651257132	85.25	1	2
168	1.0314967091294	3.39409778114275	2.40432010991044	7	1.82679012576563	4.67503826222859	6.88504338816809	4.73424003555682	4.65942178632541	1.9271305310605	3.15212523202315	6.87656687000832	3.14041118062451	6.10362438391207	2.1500722499517	4.56784470855731	7	4.52438442529476	2.49670840528326	2.23065978161918	2.92646393322322	6.61502981008214	5.17881874674094	3.55209669638587	-2.10532842938032	1.95247797377804	6.08158732184307	5.25566082211715	8.35015187052965	9.67484340441525	3.04316246185957	3.10746703909372	-0.206972850722505	-0.354739483505162	3.62583462111181	5.26250760751863	5.46956723455213	8.05827776831683	4.23226322461774	9.73681927231511	7.38753349383777	5.88922101224024	6.18808449078826	10.1106055469633	-1.3385314812757	2.00277403084114	79	1	2
169	3.09170752270723	6.94168968185449	5.89264664076738	6.35923324050929	5.61060849400036	4.89943516966179	5.68415527176028	6.5460864369916	1.97177923751771	1.88020697023798	3.73807405985534	6.59612685309663	4.28102885306062	6.53152299791887	6.93296960355547	5.31069873800534	1.84067709207703	4.64842799065845	2.00145255059868	1.87418320646464	1	1	5.40079993535927	7.21829052918136	1.91786246417209	2.24750335738858	-3.02163451391355	3.66413620233147	10.2404498401627	7.98705596144305	3.17578853991921	4.52348970817958	3.86863002893185	8.11189924116206	7.19834609769132	4.12946616319092	3.83753351726087	6.70099236586284	7.19866846867193	4.57002314106538	8.07517127365499	7.39130397105333	2.84954841956125	7.88469568211869	0.807783266527779	3.02761275147345	94.75	1	2
170	1.9171060673846	7	6.78645334038793	6.33935951634923	7	1.90297622745506	3.28692810608246	5.86618735717688	2.55241705125691	4.2545642945692	5.40491928333172	6.61130806932766	3.75700188148218	5.86094613709633	3.35275398267119	4.032239081673	2.6084569244859	3.24928264508942	1.86648535605483	5.12825125198983	1.85799767249581	6.5048138035453	5.51167314675699	7.14190017918434	1.75159295872034	1.59839332315459	-4.40959921955816	5.20581939879189	5.53934510851024	7.17784641273457	0.00986459253617145	3.76013091310836	6.62492903489168	11.0956773846394	-0.964851977071575	-0.825045066887831	4.86646610946795	6.6617704805688	5.35791156457754	8.41913941490948	10.5118186817642	1.16118806764322	0.0354830406275048	-4.1742030127175	9.30704755460344	-0.738958559491749	72.5	1	2
171	4.83630858359149	2.55222017797719	3.90151470821242	6.90818789133157	1	3.98136187417594	7	6.43093640317586	1.62676954663168	6.05899553700389	3.43657757963425	4.59058317307336	6.77880110220641	2.44980545882933	6.29844573597727	4.07499335814176	4.99211469449109	3.73704373382652	4.77691567410865	2.27080195691587	5.39104170341843	3.33266449613292	1.02530237801788	6.80075123499303	1.80508860005565	8.02285069253217	1.4071048353799	4.12329661105481	10.6454764237344	-0.867790718866948	2.03554388011649	-3.74143981782642	6.54552313810609	7.96046160172168	5.71168114798302	-0.164935086947305	5.42478022321444	5.3236563871859	5.29474985202949	9.16492106516168	7.21342076006233	3.92413929659886	0.0476889949059089	7.6830820957244	5.55733379673795	4.64704566779585	73.25	1	2
172	1.70864148014629	7	6.77672872530369	7	5.962206615387	6.41670397599882	5.43908104433891	3.67296360188541	6.75361175822089	1.36543555114404	4.37749417865404	4.44758620517347	1.02032637300908	2.90752304372508	1.3161153179626	7	3.54368600179376	5.38614460011337	2.63416750311734	5.14414703481986	3.66744272994229	6.34299299320242	5.00245000544486	8.5882350810739	4.35208671907319	2.48301389984546	-5.69812159827973	3.77802487948773	2.40774475851315	1.40110790424206	0.0856433828909912	-0.0488765658298076	7.05698432170021	0.97620234953802	-0.299450192486355	8.16390798692419	6.93176006459341	-0.821400951337119	4.5580637239904	-2.44721846465996	4.04483653832632	4.17018650011546	4.66962012242198	4.77407270051681	5.09588750334687	7.37144553934482	67	1	2
173	1.03223313637422	7	6.22008567673123	6.23679903617703	6.37801654075113	4.61102606245305	1.17714694246045	6.85152263901564	1	6.07066163485266	3.23764123437661	7	5.59232321981627	4.65994030911015	3.60518654373341	5.54202098870886	3.04557538576981	4.38186563587557	4.58379877455998	3.22739682624407	3.40990594201891	1	2.29362662594804	6.62909161814779	1.74578661286536	1.57620039392411	-2.45147758802369	4.14817239683023	9.82656800699285	7.6024992082258	1.73450114063841	2.9780591470953	-1.49178268951865	8.29092306499144	6.35380945014935	3.26219689764954	5.03372731297683	7.9743402016054	5.7874608068536	6.69501345900848	10.7253113653577	7.16642251227924	7.9569444593763	11.5041958348284	0.179017521894906	2.29773441328818	80.75	1	2
174	5.38594545663556	5.17704715771988	6.71619405856078	2.74463684586608	1.01483518542876	1.63303980226841	2.37404915639812	6.05629806648553	4.54944920247931	2.20912325046891	4.72326727279376	5.94327271562034	2.64511427737924	6.07732091735396	3.51168309019815	4.15586579058704	3.34117775318256	7	1.59125065513341	3.17557236782671	1	3.27407803169056	6.77651971839778	0.913156456425531	-4.07796846123655	2.26395524378432	9.43630836044872	0.429389652516177	9.22173771007566	9.49002491466859	2.12244969913806	0.218639132374502	5.96547339756007	2.93475487759046	3.4851519852631	5.39372973680782	8.7329666502201	2.53518433931007	2.12353773595116	9.75865013237275	8.95264728162428	4.05400142360968	-3.63281872672037	9.39075750636452	-1.24149882316061	2.50238321343196	59.5	1	2
175	4.81493064592125	3.91566859323225	7	1.0061440326817	3.53682871119219	5.98372624059641	5.17561703061146	2.62299117022278	3.00252725699077	3.28950895035029	3.82814354279883	5.0353578118995	4.09696427628958	6.23497707838892	6.41603275601107	2.19315693601146	4.84837448638009	1.10935363924263	6.81084756120116	1.8195028318979	5.22922553834789	2.37318873148525	1.29638011250304	9.33740437805157	-7.33676339666459	5.86553071931719	9.34436549208973	4.58912194593356	5.44240812922927	8.50853047900578	3.74223858075313	2.92487961754311	2.88510780805279	-0.948265956916476	1.78511715435781	1.51069474388268	2.7635368876468	2.89514919307197	8.02811711518079	1.99462093264967	5.13696257594688	10.2966545299152	1.3032104522497	0.60416060783062	0.0772637234457811	1.34681986663379	86.25	1	2
176	5.16241759949564	2.21564583928113	7	6.64417734631687	1.77578540515705	6.25861253034868	1.46250188381935	5.50796511264201	4.83294450398668	6.72867042214869	5.34254642920976	1.29639336609837	4.19034554403249	3.42652780479304	2.20974630237629	4.01256800029104	3.85761427521397	2.41110588005958	1.17361177961642	1.89373596679648	6.65187664744711	6.75846107063179	6.61456046397524	7.10848527204485	-3.20525218984635	2.8870439769125	4.75781098535952	-0.652717793783856	2.84394596208541	-1.1718228185135	-0.14286334846875	1.72891795224605	6.16810478184013	10.379885207953	8.67443955113747	10.5050161403323	4.29042533506558	7.83045466926516	6.80755287359559	12.975415208105	11.4591121629243	3.9969917821839	0.876796828720639	8.03180752443791	-3.90037530678996	3.95940232467651	56	1	2
177	5.46020317065349	1.98254575517355	6.02556519659818	4.17496610058693	1.73658769290809	6.90893827117103	5.59758010622731	1.99599238130775	5.26615118046229	6.56080298446598	4.94796017200434	3.28626374824877	6.00230112925104	2.13411741682455	2.34974347116385	2.30056931987639	1	3.19249054835237	6.81685991900541	4.06335467365802	1.12773478023158	4.77532392184823	3.89300011060282	3.55375173098278	-6.90591153791848	0.853735550655306	4.65732266846931	0.377989477838374	10.347122886602	6.8475965691739	5.90011515973883	2.87816464742965	8.9949077485115	8.5108786771594	6.53621488290862	0.922412815199581	5.56838518523759	13.8657732772408	1.21355445346603	5.6207687715761	7.38784981601989	4.84846501408914	2.39460557816667	2.36439869657123	-3.81561576536256	-1.66648160987209	63.75	1	2
178	5.7694696196228	3.35092795669961	4.63958590468444	2.38818700679821	4.12110602816494	3.70100372249056	1.43266442871434	1.62421148861732	2.22953696311862	6.69409880274782	1.66922373119579	5.32779231812256	3.74252422910359	4.94103334265268	5.56545312237806	3.73719488786687	4.22820017847111	5.37126906670712	2.34790641056143	2.00727814868518	5.3812914554554	4.4405340737222	3.24755482810856	10.7935471660664	-6.34356884141878	4.17186738461283	6.49518644357242	4.94281061827903	4.52708200520816	7.49881606349581	0.25230543204915	2.59801309547935	-5.73623660379407	8.68515592566716	0.0693643258081529	2.12772477719592	3.90200574373907	0.910544753756141	7.25824423681608	-1.73415139250949	2.17392264099261	8.66985638908898	-2.32420160510795	10.2056800939696	0.710189720532712	5.59947170605486	63.5	1	2
179	5.85903439271368	1.25767100068508	6.64805760025597	6.27338379831856	3.74746523967041	6.61372566449181	6.67354066255049	4.54765812954479	3.97823096917367	5.53629435376904	1.55188597547839	3.41186740841603	2.95328677557828	3.43084074641646	4.12147520637653	6.29980105731287	1.68983661650857	4.87839177456339	1.43909316450056	2.33514111811241	6.19535473597771	5.29967231619763	3.06391851771083	7.7558261811577	-0.612987052543171	3.82035568010864	5.72204873734537	0.175124735331792	10.0193270819501	3.97417727768309	0.771742858190747	3.38643550318984	4.69663396217212	10.3647268000224	6.41299610643228	1.49863273882494	-2.75024540009022	6.27227774832546	-0.0894073368365729	4.03190419505863	3.03206963797365	1.26594579669057	8.50087305056858	-2.2555283661197	-0.554165043701064	2.53133307017987	66.25	1	2
180	2.65586908566154	5.96907113476178	7	5.03884910224306	7	2.19555315546274	4.54383645953147	5.31103711470858	1.53230712118726	3.0950285550125	4.19257760956954	7	5.03716815051464	4.21157872834299	3.58520507495477	2.3916944295602	1	5.79390701371949	6.27455488866759	1.29850439891192	5.15073599988076	7	6.87133737286011	7.01823405558757	2.27690813110349	2.89616073087252	-4.13316500871306	4.14438972722776	11.6962701112393	4.51369731562377	0.344076716171972	4.56442960165393	3.20708635911702	1.2588106059631	4.66516478362025	1.95824922326961	3.57429855710355	6.20607320342337	5.28528103784425	4.62175968996947	5.83932936814764	3.62961301390125	2.4785501324547	3.74783650892154	0.90274234347128	-3.24992941262568	75	1	2
181	3.94075890460495	1.91507866429038	6.37718065244749	5.65544419178299	4.71564915078202	2.42160266681212	6.93847741659394	5.40521110219721	3.03965942340252	3.81609101130774	1	5.55084824231961	1.80720881826148	3.04440983413023	3.59835839911106	1.67566784390255	3.81359043890279	5.96104715430218	5.63324661986582	3.08016539783731	3.25223597937976	5.65405539658379	4.76692546347048	8.22253148814347	-3.75917937715688	3.99866572904294	6.08406675930795	0.0534198084361753	1.46022243990206	4.53485820434103	2.26264865954351	6.24732980900303	8.96091880844383	-3.74993585946073	-1.67115940769447	1.61357193526395	1.56567215547801	2.03167116602448	7.44506626983199	3.53199841460392	3.52334136713002	-0.0445502455543276	2.33067341533211	4.21072715238532	-0.612333879265132	-1.26831199138303	81.75	1	2
182	1.75727873945289	2.77774386993836	6.67003996938181	5.11604811758923	1.69236213142215	2.49287368577404	6.16578933651548	1.07671718198186	3.01476567243812	5.61840458391509	1.37010682129655	5.57963561926422	1	1.1214771249794	5.93449105720578	5.53991596859923	1.8465144684609	6.89930889213337	1	2.62376972168872	3.72554582464804	5.25738862983893	4.74599419627793	2.00972732204336	-2.80162862537513	1.1784338541629	8.35068867771389	2.33931132128741	3.97299216784392	8.28602824071863	3.89437964847308	0.402173012964022	8.65712549889442	3.7816797900648	-0.0827794129504475	-2.06321416175913	1.27461632835644	4.88321837444251	11.0090289206668	5.84287002484094	6.45279109852432	5.74249585619821	-0.481017682459554	12.8026005363474	4.32160201969538	4.46142473478129	68.5	1	2
[truncated: 5 more columns]
