# Supplementary material for: How Are Mate Preferences Linked with Actual Mate Selection? Tests of Mate Preference Integration Algorithms Using Computer Simulations and Actual Mating Couples
Source: PLoS One. 2016 Jun 8;11(6):e0156078. doi: 10.1371/journal.pone.0156078 (PMC4898694; doi:10.1371/journal.pone.0156078)
Supplement: S2 Data — Long-term couple and agent-based model data analyzed in Study 3. (ZIP) [file pone.0156078.s002.zip › S10/Aspiration Model Data/Aspiration Couple Population 01162016 051712.csv]

	trait1	trait2	trait3	trait4	trait5	trait6	trait7	trait8	trait9	trait10	trait11	trait12	trait13	trait14	trait15	trait16	trait17	trait18	trait19	trait20	trait21	trait22	trait23	preference1	preference2	preference3	preference4	preference5	preference6	preference7	preference8	preference9	preference10	preference11	preference12	preference13	preference14	preference15	preference16	preference17	preference18	preference19	preference20	preference21	preference22	preference23	fitpoints	sex	algorithm
1	4.56120291256081	4.12090194746871	5.24575468485045	5.37673336485994	3.89081469928899	6.79471338072826	4.36827566071961	6.42976661600472	2.8283565075339	6.61347437100728	3.83285767574807	1	2.69794935954593	6.19473493035069	7	7	3.52772072626177	2.63914166947903	3.92921905519616	1	4.62785755335093	4.84808679126002	2.48970977023791	0.501416395042056	4.31356331222453	5.98777452541398	8.06678526275609	-1.73157265334999	8.66533534009774	-1.18386229385581	4.81661685869057	1.48826586913519	7.58620286562334	5.67652020043643	1.20288918000185	6.12274612707071	5.08384210222137	6.02875470274926	1.74727887777256	3.93833535463592	3.99614743441318	-3.03838752614945	4.87385078675766	3.82953285876302	3.91863549404594	2.10460885513639	84	0	2
2	2.75841407821571	3.78536399811914	4.96838113851446	7	5.91227670828756	4.64200205987456	2.41813510276442	6.39141317036537	1.22709644636028	3.46767688285331	6.09915758795421	1.83706975364669	1	5.96013208993822	3.80813753405384	6.39041740916641	5.05211240400705	2.11460920147347	1.86251674574554	1.16771361044785	5.68985748671359	3.82606335618103	3.79334204552166	-0.454608249870519	4.3526611868483	6.03609951096659	5.06682982763134	-2.98505123426293	5.95728496711829	3.51706263211568	5.4270204710941	-0.354025312185913	4.48115043908823	8.64199577167645	3.69193069625313	9.3430816625277	3.12445516912456	4.04144156861932	1.24107951111951	2.14057918092973	7.91913359081032	7.4490854178776	6.93417941896749	7.63705635872708	3.42211125377426	1.61385612092952	85.75	0	2
3	3.46722987359583	7	5.93781838840984	4.87210328722933	4.55360989974701	7	4.42055287794148	5.66444821662454	1.84245275986201	1.70465751573622	3.80527569589086	1.49385234726796	7	6.23397031653392	3.28092422662753	2.38440532655557	3.61908541759137	3.88087965462034	1.76918774535643	6.12117743496171	3.48963221332479	1.87050593397442	2.19102155728843	2.77387264745698	5.96504400374899	4.63920711944352	4.60085028002796	1.26351855931096	6.66441552624177	1.61015665717835	7.52321859470811	-1.53114337319823	2.19030738277643	5.1818632780289	4.29365757531327	5.87392364786826	3.76167052978623	2.2870687539148	0.885546927363838	2.10619165326324	0.8960093887834	6.69208767121345	6.91806013626491	8.07424926192305	0.418346285314712	-2.99460649132826	87.5	0	2
4	6.3081917463559	6.11575457038685	6.70492282801419	6.32106714622918	6.45342712508838	6.65052047463886	5.4569811660695	6.3330360947644	1.42151272438918	1	4.40922111193345	4.74914828531873	3.45100123471106	1.05410613401018	3.73937150743907	3.97742726827463	1.95360460316808	1.50217106695106	2.53898485591019	1.87850445547103	6.30861008659223	6.81039487260992	7	-4.04129425541128	9.09754611335185	6.6699143615571	3.55946489819905	-0.846769459610352	7.82045439617445	-3.4197144811283	0.0520656973223644	-0.820153333503666	3.46095935616267	1.26741353231974	8.28483915186508	7.32271598782915	3.74049840293688	-0.849558941304886	1.1139958280087	5.41878755416536	5.29566048598797	2.81999593819182	8.7948615177972	9.42697998991185	-0.906776275912684	6.53486038219248	97.25	0	2
5	3.36133096738589	6.46969902625444	1.08838599934693	2.95298741937658	6.07373549767364	1	1.75467695304812	6.36454001025385	6.5837308758148	4.87937197266556	1.59798108198861	3.88120943033666	1.50326408473909	1.75159555733031	1.91619311686596	1	1	4.5875244421331	2.02865967162556	1.87067556588735	6.20444338057862	5.49285957242053	1.55429423276612	4.23894226145962	2.74592932063369	6.67246598232309	6.15030106100645	-2.97075814027186	5.20658058785816	2.42458234583532	-0.965752408940205	-2.20691630983345	3.14804000940509	4.25322500833752	11.5284729215363	5.7222485437694	-3.04785738966735	3.14358848021333	1.14421165196849	4.65177087069933	8.67791343770379	8.21304755403884	4.01984637614821	1.71558928941743	6.41119200319988	7.2946522276833	94	0	2
6	7	1.9598753848017	6.8238301204154	5.0340761319642	5.73460420097681	6.85078894392883	3.51605426850439	6.96844130764171	3.67143180258453	5.13968391821889	1.05471704595732	3.99017040342107	2.90607433033133	1.85348022842925	7	4.42288600735084	7	7	5.60436053516218	4.00624776930862	4.8864097137479	2.85376937732341	2.33186398273243	-4.65488730628785	4.8881970548839	5.36101801959204	2.27926425367886	-1.75331413383271	6.13144290216859	2.58034355355011	2.85505940087262	1.95337229445435	1.45006189161933	5.36907200109793	11.3564417038658	6.84371928615712	0.233739098730458	3.92068598906107	-1.50994290763818	11.947836257399	7.52188434863419	6.38758139087723	9.9583832670175	3.61568786417744	0.276933356463299	4.78610633945076	98.75	0	2
7	6.50716149873645	4.20718914580208	3.41436357832109	5.38119936402414	3.34242762769513	5.87966865056889	1	5.9634901484609	4.78979579353986	3.66361324356023	4.84715059354324	4.92565487161039	1	7	6.83314190932455	5.89299605609981	4.5600448482331	6.75786136949949	1.45548709827234	7	6.54176817522151	4.06454808587836	1	-0.685329951279635	6.94041946154033	5.61102581357515	4.89838772607365	-0.95386283290221	9.68000256122011	5.75065882657433	13.8865629339894	4.6511248372943	4.75831679110931	4.12399151399551	3.75552398571836	10.9869886879873	1.60967829964854	-0.203740435920592	2.83324133583484	14.1005204216139	-0.827702820200542	8.03750206453603	8.43963816142355	4.02586889809248	1.78906020353427	2.7926882715865	87.5	0	2
8	4.32331207803241	4.38906383684983	6.65731670724761	4.06738621070616	6.4892724943969	3.80223690498673	3.40996687316418	5.28185754709342	4.48867981353246	5.56788261555536	4.92153820864715	1.33460029107509	4.9529021572448	1.0690565604055	6.26276000402482	6.08529527999772	1	6.50900058574457	5.65431449145382	5.97852920367909	6.07586874341252	6.84318870689216	6.49680661243873	5.95461632137167	5.06378293185659	7.21635089026945	7.6317633082904	-2.39898145586172	7.2820238771595	3.57553109037194	1.12224158013553	5.53215777861414	1.1192826990111	1.94485610227429	6.58316894878358	0.242146044401269	-2.10268474771727	1.00431293075459	5.15271200244718	1.53991493190574	6.29359773995787	-1.24517377197059	3.15809967302885	5.8691238807477	7.86496080851656	5.12072527078409	103.25	0	2
9	6.36004887303978	4.82609882418676	3.2102747689414	4.23656557813266	3.71662324845552	6.70176467491137	1.679669997102	6.36845198632673	4.29136432048693	2.84655964355579	6.38839897639868	6.09040488581246	5.97299520499798	3.77889082619875	6.42267902033741	2.71806577836351	3.41146394043045	4.22722723225652	5.67292623241014	6.00624405760443	7	4.33395945727681	5.48981867134803	-0.126560623893695	6.32945332280158	6.69890701505787	3.7705877671384	-0.896355508254776	4.65310114116352	4.25482647164205	4.19868983525355	4.12393562958863	0.281932200676635	4.4108485197919	3.61872946407628	10.6667657340572	5.37175289216506	0.48200600910944	0.50872089587319	8.22648925824661	-1.10088291415514	-0.279217123566814	2.71800899609827	6.61662088573213	2.75317094968182	3.83608009987071	113	0	2
10	6.18551866470281	4.01518707969264	3.25212804002752	4.49563848192456	4.65921838795806	6.4377588139449	1.37349071685014	6.16113925142738	3.82741682083526	6.04012047760988	7	5.5604196477093	1.00362883902309	7	6.95002387235559	5.52600539250785	4.56008620938654	5.78018427055168	5.70866709823543	6.64476818037623	5.80745839137813	3.76393063754247	1.13288504265809	-2.1303624644668	7.24402444104295	5.91504645746363	3.50091787374225	-0.773768708158717	4.49905911707868	2.84891266396538	4.74454080699117	4.16614847899713	0.538873161688835	5.47972270145271	9.41263554982068	11.1550103801813	5.23115616542713	0.95406984248406	0.438943903078121	8.64586680639314	-0.558162422275014	7.33195400551222	7.56813640271103	3.98219981240787	3.57852717800162	5.48988391762416	92.75	0	2
11	1.36026312931875	2.34849630673104	6.64006611847764	7	4.75424928080465	3.63637432138025	5.07616759656334	5.85352272216308	3.60509957731131	4.41970982346661	7	5.14919532223137	1.18052370716464	1	7	2.28246128640623	3.08750590568476	6.74753564677177	2.44795303625958	6.63252844428208	5.56551576518523	5.75857146651004	7	-2.99828755529382	6.0584167302712	5.45907828279501	3.59652273562646	-3.60641534391966	9.53498924337939	2.64562056585229	4.93887789180471	6.23614091120643	3.22563315491035	-3.58180565293516	6.24996533242022	13.2328038443684	4.41068441059713	8.07187412624246	0.264886550765155	7.47293581203861	6.45223327316578	8.42898467339901	7.83947487553991	6.60663996069277	3.0507143509533	5.21374003491866	100.5	0	2
12	6.57840540693112	3.34319994794043	3.24830030346437	6.12295868141736	2.92291201673559	6.12935558419715	3.50235537948759	5.51382295457049	2.34618316071923	7	5.30696377427973	2.24353477122877	1	3.40007160528168	6.08551031991018	2.76120353364263	3.98946251013633	6.83694513603512	1	6.94302141559637	5.69921621015981	5.76302048429137	3.28426266866928	0.31492934626732	7.17899870687349	4.83182935682887	4.84517582201196	0.141040963734412	6.33823525961883	0.149663361007179	7.84333034976566	2.45912880635136	0.852806591584538	8.38561632904614	6.50824286196389	6.01849097311402	7.15728679810764	8.21933610652201	2.48412726961089	15.2019718330075	-0.621197515594134	8.86999320460954	8.98155816507322	10.663389982136	1.48757037187188	4.03963311788518	95.25	0	2
13	1	3.49111166480197	4.92976245438498	6.72537796413118	6.65802791222551	2.87440074953822	1.090302875717	6.15320119747325	2.49902663498601	5.39721619626116	5.73246284435589	5.49989667756954	1.44885182160189	1	4.1669274574426	3.06211151561005	2.96867983636502	4.79532815743775	1.89938328914517	1	5.91459937200423	3.54459494809155	1.4270125415839	-4.91357880654727	5.78732925181015	6.42840674844573	3.11065455545624	-3.1635173879892	6.6348784776846	0.932814021988391	5.7109751232631	4.85429795686451	1.42032149052621	4.24595360345224	4.0550485947343	13.664868008961	5.67610746298203	3.57927317371325	3.76343169479137	11.6245650454275	-3.54709789476747	-0.244610671933526	5.44895417957997	7.277241513048	5.20161107653225	9.96874231464633	98	0	2
14	5.58938871999044	4.61978911258118	7	5.53194364230376	5.58324186158176	5.80128573900205	4.36426893115248	1	1	1.59854847925928	6.69741665128759	7	6.95629876538303	3.86587284714801	4.86579118678335	4.4367735936757	5.53438402684589	4.18663482179694	1	1	5.99658532379792	3.37375105069476	2.08077872894194	0.265228307489909	2.79306460324701	1.5324837093015	3.15499889231644	2.50151194676451	4.55353104322933	2.34223878474681	2.8537092924284	0.894309615285181	3.47913651548939	3.30233414677994	11.6984337821854	8.65841665530129	1.25049419864737	4.46112238891899	1.71502102280658	5.54539385148327	6.32319057498724	2.362802849679	7.73929429212837	3.16411499845339	4.55290798831102	3.33892812350581	96.75	0	2
15	3.25863784121021	6.17975668416791	5.3788938144083	4.65358988980181	5.51285388535218	4.96013014219557	2.13196605706871	6.91739061808189	3.47664746064404	1.54209448812469	3.44921938664364	2.49461174113883	5.51716018115434	1.78497291534701	6.98439171626062	2.14736144565242	1	6.38133750541095	4.87253319002799	3.19457639102866	3.81932710325071	5.57310529842856	5.34244040907052	4.36435547076021	6.26146076576034	5.34821507564766	7.05356119994059	0.905936160513299	6.72115170902487	1.58308540306419	2.70599333610627	6.778421125029	1.217438391199	4.97063293632677	4.6184001490581	3.85139642454561	-0.15070941722166	5.40898059804857	2.35697143245598	4.74397196965586	-1.89462500109713	5.9498319275585	0.366107367194075	11.3467057677148	0.844652689322155	4.31798475900539	101.5	0	2
16	3.32779896362718	5.303084155681	4.49240442106602	1.31561213507107	5.35979051346595	5.62776181751637	3.35052066090953	4.93755919172864	1.83174545760141	4.24267839661561	2.94594770041156	2.92633807330697	4.14659105645824	5.66174091696821	3.98517725017639	4.24734102637818	4.89691019584037	2.34387687496363	2.24777338230715	5.30028938571016	4.5387301727375	4.19627494728349	3.80887222237215	5.20557594213718	6.77873760091043	1.40054069723983	7.2608643297676	2.86347660383742	10.9860564820396	0.671231784455473	2.08447250344263	0.0391691595973014	9.66778659211846	3.63354502681556	5.15535014991223	11.9567532948852	0.109797569090545	1.08642699466853	2.05915133353487	5.91824000603019	6.84180768396034	-1.25976836670431	7.43744248799518	11.0194749235144	-0.375167691548091	5.42703704797799	102.25	0	2
17	5.43827862442084	4.66053541678604	7	2.53777487078509	5.29575089494452	3.31069089702014	7	1.2632725632423	1.73503016250618	2.12900320212979	3.33339873087542	6.62297478890155	2.32707697379362	3.32563336598032	6.59267023606345	3.2579714189208	5.36760091409637	2.79684547215288	4.95318984880982	5.05847518100387	5.07655939298037	3.18965260648784	1.14265375304703	2.45496651566049	4.58673437323181	4.12685637884917	3.70999104629724	1.94773010811533	3.54290440628768	5.65704564498377	9.90628649567857	2.78683058762985	5.888912540768	6.30709185891102	0.571200265895019	4.58134407242488	3.47995405724149	3.4438160542431	0.969459687397876	-1.42031480433964	0.249762868651756	-5.20038101054134	2.01474070309711	7.20961165040555	2.09236953171071	2.40373148445638	110	0	2
18	3.27301146645367	6.33964696008052	6.68269188925147	3.20537852454644	5.71118125993958	2.53567298257169	6.47906076049738	6.06047076135004	2.28024512563104	6.54784851178944	1.60538642126345	5.74680094960404	6.23825762044254	1.78343159804574	5.93846152549614	1	3.07968529605063	1.55615665663328	6.83874262502728	4.67958367268842	5.22313043763161	4.85554724439079	1.62456986366583	6.14907159433699	8.18667924096675	2.06911071397243	7.43536494726239	2.72786850780175	5.43113103793606	4.22090792789653	2.09426277018248	4.80949114459228	4.59015890503803	4.1467423466926	9.53330365434984	13.1818170884573	-1.32141073184566	1.31606495086567	11.0089397052474	6.17605258439202	4.44366433793236	7.34551740789867	10.3640805734457	12.8917730855115	6.40305147081025	7.22284274213251	88.75	0	2
19	1.16443691689375	1	6.50872533166214	1.81042958094087	3.66769687541434	1.27318533997132	1	4.06004446711282	1.9293315302729	6.88848730094495	1.79191962085087	3.33612042267798	5.58832872819135	1.87521286507422	4.53883184840917	1.12387686819863	5.95015085433671	1	3.27676641660782	7	5.34083417816814	3.29633185838716	4.66700032831986	-4.02760891222725	-3.54024704197492	-0.0586745486888657	-1.64473629887949	-1.67420105488162	5.75857382641199	0.194651750937463	3.19204503358862	3.22563055394173	7.34744077235668	1.84347873254536	10.3424708842267	8.17908995471561	1.9165696042342	5.36757800661915	11.4608190688042	1.35513241225996	9.43190794531995	8.81195296156464	7.10861433740056	1.26106476178703	5.7496244101773	-0.448463517854296	79.5	0	2
20	4.45478681675036	7	5.26671187008433	1.84614513670206	3.33698851583527	4.52253560053164	1.57407762423591	2.83796940561163	2.05326980542282	6.42335996406056	5.98764559508215	3.8984199281753	2.60880953636136	5.33712661217819	6.91286563968977	6.58453524617487	4.81361870544534	4.30594932259204	5.17140838066452	5.26570695745648	4.1646155850702	5.95835901656478	7	1.41235289075516	6.0365528121302	6.28770854886671	4.42957282656793	0.212400617209837	17.1466732950766	4.91945735152819	9.82565794170683	5.25901277079497	2.21562974826785	8.98843824456338	7.41825105663016	4.12982858341857	0.347898087950009	11.1500125073067	0.385839952883892	2.92937247112488	-0.768502479051054	8.44806614629598	2.82622391460677	9.23235320158238	7.36625518805604	2.21736736459029	84.25	0	2
21	3.99152488859166	5.09018934963646	6.23330071179713	4.44648339516937	3.86410825156923	3.81768416436069	1	5.28204769181998	2.75019017457108	1	5.12905098595416	5.15038903837803	5.82330383973337	3.40884830035482	2.82052885939108	2.0592316023598	2.71228944715094	1.74580086618535	1.69731145221585	1.79787403166981	6.47692558864691	3.1021488673307	6.26632090001872	6.42406164059977	5.49513379357532	6.91500881106207	6.05597324489858	0.535842916117567	8.61520204562612	1.62340265905394	6.06267198334421	0.213093975022568	4.26497557931035	8.18115038048657	4.48831280109662	-2.53041585139923	5.18143926490658	2.75971924708895	1.68632540402135	8.2904913093952	-0.985309634025761	8.54920833981135	8.70129081205305	0.468674340366304	7.25462217365822	5.88287216783573	98	0	2
22	3.32355508676886	7	5.87505415400159	5.54927061958691	5.88926416406865	7	3.48582337436358	5.83015485060837	3.8844606727771	2.33880065871228	6.72171785326543	2.25366490765944	1.636748164478	5.56253303929086	3.404963428651	2.81474646025861	6.7990428919679	6.75539857034701	4.49871517651353	1.35606721628196	5.1531010624431	7	2.1647665563372	3.95705179457466	6.36064425934804	4.65755882422894	7.49199347104321	0.686785616621114	7.44636320811341	2.2780933280197	2.2863089191457	1.1729031067273	2.00084870256985	5.34796658999519	7.95301891656992	5.62839030107685	6.73674453534491	3.11965201332773	9.09306604019381	8.78054879737204	-0.902011873843039	5.91522721448356	2.07613710534284	12.3404766806881	6.55721731647962	0.573147107058311	81.75	0	2
23	3.88767158163587	5.65117316572787	6.40172545793092	4.22817382384977	3.8497685411466	1.6975564058069	4.36847219274549	6.59248772422953	4.87375334960125	3.05504148941662	3.31700977365421	4.45828193316383	4.24021809906904	7	6.05270377965564	5.62783025372999	3.74059138010979	6.4017515740311	6.74250728755426	6.2070759212691	5.2233732454278	4.30922599893297	1.3419874224049	4.53598762630456	6.94959997844245	3.30589957222927	7.45473150037655	0.346619463292247	8.68515428587721	-3.31877394486567	6.42666929856054	3.08803927694047	0.432791475586307	5.51173793940284	13.7813335803572	8.10369958147585	0.54242263034817	4.09710610190236	0.51244206448999	7.74227036977588	-2.99674396030798	4.15907391276467	2.34060222978994	6.61130648324161	0.686028542083326	6.41095456043918	80.5	0	2
24	4.64598173350468	5.6011891079931	5.04293470556431	2.92092853940082	5.08561824649318	4.87897151032449	5.46923418292701	6.46480759258791	3.44361804125957	5.35750546891478	4.4686437283001	1	1.84369625170344	2.68836389241009	5.79663764859846	3.09270213395985	6.30734424887858	4.03842921239298	1	1	6.15174840614849	4.15716174815185	7	5.36907572520181	6.8137522891361	5.88458035431944	5.85825417315999	0.696668034443156	-1.33146920935208	0.753122052665853	6.27833864022001	-0.34090716488634	0.770725856113705	7.00144990766386	3.02343275162507	-0.970677955635988	1.60082668866834	2.54428976625694	0.71630927919543	4.517665482129	-1.17115464228592	7.93171275081004	8.52119053920741	0.579147073795052	3.72388884396481	4.86120457529605	85.25	0	2
25	4.13086751814569	5.99795489157182	4.50547803494847	5.01356584878361	4.33390233742223	4.53124140153984	4.15291084985675	6.037319108931	1.55422836576729	5.52608341713836	5.3891258448455	4.65892207372421	2.30809142200753	6.57961505641457	1.86902840570001	2.18424402900626	4.0635595417054	2.29880423768013	1.09624418621906	2.75168803661629	4.69785307222811	4.89503232751724	4.52933791178608	1.65742725214992	4.66126139513658	7.30031131753636	10.3436493491888	-4.15453801702031	7.51640080344548	-4.24407143299493	1.6253210529198	0.478674640134048	3.70868881002109	5.43027644181216	11.2497097637573	4.96759145730668	2.99294364580109	9.32135628363918	8.83711382276159	8.34867991892433	3.82370137013993	0.188735826430382	1.19321073749719	5.53539338307748	4.96943523508099	7.31702130672951	87	0	2
26	2.84742444843908	6.97999511329745	7	4.56002348695981	5.08668116760991	7	1.77514175852292	5.02067715834615	4.25670342730081	5.33984391082865	7	7	5.60504546437651	2.13070511908178	2.56922938067017	2.39817350917795	5.62392362091316	2.47403895300674	4.75042957889702	6.08049068805518	5.15263560460257	3.35929648189898	5.88495240306409	3.84537358098748	5.66139479292438	4.27298953928547	8.57382822016837	-0.389448604773665	10.2105200636559	-1.34561042065803	-0.442412217948036	4.11966902535572	3.06088949120472	3.11045698468157	7.10371740130598	-2.40055833812979	3.9392485642541	2.98297797261207	3.26843569287069	4.87236008407897	10.645091236201	2.66871122414067	4.86919985333695	-1.80950662743933	3.1228948168267	10.5699525978439	111.75	0	2
27	4.60356605047702	3.28991407599714	5.33138136048142	6.16932064182279	2.49435249109144	6.34949461888353	4.74521827328572	7	6.32715508409887	6.53838268698054	6.86562334880714	6.0699013713725	5.50384621167125	6.9430731985254	6.18706658471586	3.62692307948188	6.08374780799009	2.42188421463455	1.23012042261869	2.34952972795467	6.51156879854618	5.02340609471175	5.34651834048628	-1.68035523618455	5.36754237237229	6.16832457310372	2.34085581769188	2.43702465045168	9.29094147390509	2.7901228140637	10.2539369756861	-0.113041576352406	-1.09322604639005	-0.0312354613725904	7.88826499639238	6.89028230202306	3.56478127791438	1.76412655646047	1.1523583678877	6.57346753091455	-1.78877374363631	6.35090155883527	4.99429162690312	8.11243467215337	4.32002364755749	5.66483270451839	85.5	0	2
28	1	1.93932977113356	6.43762411123845	1.79114017263235	4.34123872373614	2.83920183357229	1	5.43747944335514	1.22746777146927	6.09237767604584	5.72633873003842	1	5.83544917645244	2.14050279218563	2.43086188267101	1.40375348220497	5.82581133914238	1	1	3.73181061591304	3.56953945637696	1.55629708112713	1.94031542126772	-3.79466317551612	-2.5872714558382	0.239687972888249	-1.63290656055745	-1.85329497799432	5.85325582809815	2.54972299392859	3.11868195401516	4.64015507094023	2.756313219014	1.5138983740869	12.6621371619763	11.5479816015827	2.66914268944014	4.20938958203452	11.369752234252	6.14533598134266	6.22712879379403	6.80476971665955	4.40214223361407	4.362841450377	2.64348677803297	2.25218866785272	76.25	0	2
29	2.95571224875483	6.81279293472499	6.21033436648006	3.57100808458509	3.02244036218792	1.27176090224054	3.79228696524866	4.59687066589458	1.97279712126066	7	4.25489296546504	1.05562549808756	1.83125117672912	2.80535567464916	4.67359597085758	2.77033672442078	1.56024652639743	4.24526224562432	2.11852640333668	4.46447631169674	3.12813790475264	2.24331953352593	2.68767126467505	2.37817931769939	6.38718655029302	5.52737395428688	6.28311038790653	1.74526258122723	6.15080317375534	2.05081670302095	6.02343407006563	-1.95607448291183	2.17677642658246	-1.59119534917705	1.57783960077947	4.01677635078433	1.63413571581509	7.00199303630071	-0.056466756217075	10.1153106297324	0.323957306700408	7.2442353751633	2.22853367060121	5.09482790971628	0.342094460890709	-2.57530840921584	82	0	2
30	4.06459435311066	4.68935291225879	3.23554317949865	4.99349654575543	5.74431031980345	5.7493191133493	1	7	5.83404537639512	3.37396233994208	5.42625879884588	2.6206793795477	7	5.81506900544346	4.09838966437049	1.58988659631276	3.76847243710183	1.57889180437444	2.99894182431225	1	4.64244244487512	1.55114673229157	5.40189721528351	-0.905435165761932	5.51394493214511	5.66547308860108	7.26688026666689	-3.21594428631417	5.57920331364034	1.4256295846993	0.286744134549633	2.60106633242614	-0.220436481856392	6.0173693794541	7.48122172495288	12.0810007753256	5.39533368269299	12.6102250753991	2.49498592945751	6.78085260292236	3.62193173915104	0.89041691699574	8.13207304607902	9.45835545617992	1.46441511625908	8.20247133976022	79.75	0	2
31	4.39941764819702	3.0968198602194	4.25314820409475	7	3.30050222232761	7	2.88715198180114	6.65119062516446	7	6.77077615367431	7	5.51360603884191	5.70741664926491	7	7	1.81137829177873	3.32769964006298	3.49512384777857	3.53431153633692	3.14609749430135	6.12808098486255	1.76267547172762	4.16167506803532	-2.06392224253827	5.81860619634863	6.31951207760992	2.46879287729495	0.737016191574045	10.1762016868717	2.93720072354584	9.64069908072573	2.68369086048946	6.31602007958714	3.7630872139755	6.9329473569567	6.90267106455923	6.99842360447438	2.13778136786102	2.3421446835539	7.1696684414977	-2.53572435931584	-0.768872069831877	-1.17940410837301	2.35648920905886	3.6537791491981	5.35359570721743	89.5	0	2
32	5.03750721960143	6.74115502750205	6.03059136277526	7	6.41603609338469	7	1.16550059125229	6.33773543082553	4.15638010572695	5.22240363635412	5.01665446499789	1.40470704950197	1.70212761677173	5.69833128834874	6.30681845361496	5.30394552843315	2.12060108704112	5.3009299249618	3.21130306098419	1.45278802739637	6.26682425569023	2.9707172169719	1.94397628005847	2.4589526501791	7.21684384111347	6.23916549118592	2.27900269230618	2.13701606001353	2.73215894603894	7.24176609865602	3.2985128456384	7.37943042511011	1.85142624756002	-0.289163579500927	8.84403901391667	14.0114186293289	5.30057894294312	0.487812111765047	2.17227370069915	6.91508082369426	1.50163846472354	3.6421764522676	2.49479626004087	8.6252812031895	-0.816625820973275	6.63796588604409	87.25	0	2
33	2.84697683279133	6.10980718425842	6.01391779400642	3.05961245546307	3.28106900116145	7	2.58226567381872	2.43552547282076	2.5919806976947	5.26429685856738	6.11706566654346	1.86651580276616	2.38820486912173	3.86386619132533	5.87884619588264	6.40258823035638	1.48267466274856	3.29804390022321	4.26067677982143	1.25459035408428	3.42410124088785	4.88232736915693	5.94389412560839	1.64446442742449	5.61667106257058	5.22365230890151	4.73414423325772	0.604550877565805	7.97729841742463	5.79182760685268	4.52281516231086	-1.53074589349302	3.90163191027145	4.6321135284013	6.82479289705571	1.72180939678601	0.21669015171433	3.13251077463016	9.86587419795665	3.81947506362663	0.787878673709247	7.98700382589428	1.96388074665658	6.98427356538083	1.73006189993966	2.28743567078246	96	0	2
34	1.89859975058259	4.38436209205392	6.14384887575378	1.58794933747894	4.03408999935461	7	5.26130999112423	2.20760487014168	1	5.17902829082071	5.33473164346966	2.14840659178587	4.5033552889378	2.72215185065696	7	5.0466670124272	5.65737245886543	5.90273139266822	1.47839058023738	4.31683088183649	3.50528509095171	5.53288972730164	1.42670281556513	3.08575415835246	0.873888471690204	4.74684090174866	2.99085691047647	-0.964292829695119	10.3497601901683	5.23378313413555	5.69823502228234	6.99483537038599	1.83235903964826	4.47977500437521	11.8376686743433	10.6211289284119	-3.83790398510956	4.59079813047707	6.81305413543585	5.49991726277803	2.13625460972556	8.69747662676163	2.4509288008202	6.85257881297661	5.34810210058903	5.49210407597986	83.75	0	2
35	6.64028311363051	3.15449125674879	2.68334158457025	5.90243124517934	3.22579178109398	7	2.94497442224293	6.23439011310629	2.31373049442941	6.73470138349158	5.75491276373819	1.72841621996968	1.59048659240128	4.44669214768766	1.54888051358027	1.60044584838119	2.26194440806889	5.77320250062061	5.64825120644748	4.14202486527063	7	7	2.69681765354511	1.30832413729411	7.5256107448359	4.30563274860707	4.18576239216432	0.373580712423072	10.5501669251208	1.54009932270459	7.93453638247858	3.4536205294335	0.188741272956929	2.54260449445394	1.21566492359456	5.52367420589493	7.36406251464454	2.22862108338603	2.76789136644326	14.9732793102672	-0.678282141728428	4.93399500615044	8.72851164638755	9.96372109124941	4.74212746800572	4.17015426086273	99.5	0	2
36	2.94671768196281	5.71219732320972	5.00595802132779	4.24593897289675	4.66768887100298	6.36485928992758	2.65849120125243	5.97907252887103	3.44926990023338	2.78630098699112	4.49961433754148	6.52084029256217	1.19105963062894	1	3.80559758895749	4.05472874107644	1.55798704723582	1.53460728233408	3.89649344510766	2.28214091002287	4.68961850497502	3.74191922574509	7	4.73343663188088	7.5721465436233	5.07833936183837	9.11539363044508	0.0820810386958998	10.3549397958206	3.80611830200944	2.44039419577585	3.13952900834398	-0.567236781385019	7.01321606944727	9.82887772821891	-1.26676604601608	-0.0811400700705467	3.32315990793552	2.48192511136363	10.7906306416614	3.89461716403434	7.20071453629682	4.43226255460939	11.4246797664809	6.41559629452469	5.077167711332	88.25	0	2
37	1.79806310835961	3.30119826053638	5.80346077144211	2.94602034606633	4.88095993530897	1.63800970385952	3.21071040891152	5.91960258097569	4.65409342468948	5.94826154644421	1.60741916165834	5.0713368524347	1.44728565616689	4.94281210227341	2.75292534887277	2.30413560197156	1	4.93297213357022	3.77096242159222	5.76792540329095	6.72019665114567	7	6.62434284597714	2.85992324412397	1.97461174943645	4.70791182003425	3.31642007486634	1.83057625550994	6.87671334821846	9.03194910386444	1.82779790842113	1.08010468170516	0.474900937244867	4.75615738641466	9.55219307330974	9.21469993205677	-0.983955323669265	2.39341456375741	10.658013519056	1.37695433017381	8.30876097448114	4.11913941948128	2.81282776764725	8.65400207365832	2.60256877604056	4.34869471882644	88	0	2
38	4.29831793703178	5.74210073600804	7	3.51950678013583	4.46283987937126	5.97299449236045	1.60480900560673	6.13387393545713	1.24865325220751	5.66100839075913	3.14972177324131	5.74232611640404	4.36569119449748	5.01499703944877	7	1	2.85154277203053	4.96119111590044	5.30810445764426	4.08518806440625	5.98248087097079	4.61908064287695	6.70675316206557	4.4353197375159	6.93311431747018	3.10255039234792	9.05279471803342	1.89647308706969	6.1436199795877	3.02236971804573	2.14775404140472	1.60302201939904	0.54071924452933	5.45802737006639	8.42786290362805	11.2851349370871	6.50329372746341	1.90903241493936	7.38103095333957	13.1889054990842	0.442894056497061	2.78164369259613	-0.70255520975222	2.02801437156164	-1.60499947542476	8.10068360308949	87.75	0	2
39	5.21873358723609	6.9176436967215	7	2.95726726318933	1.28812215508787	7	3.54950588863288	7	4.91524070302191	6.51967360318502	5.97345810382489	6.90295514654907	1	5.86328407625428	3.22973721659705	5.27757030084496	2.32027350077023	5.60780043564723	4.22489585123341	3.33221905570021	6.49740133909657	5.97287224673623	6.22887574582	-5.88720276195118	-0.472888251666795	-1.43995309272393	8.75327732785233	2.30179015020592	5.19866679298479	3.62581148198703	5.89549619571117	5.74638748462954	-1.02415069635872	1.58942301459331	2.44743566908236	6.9830862046775	0.181548622234345	0.591916291783992	7.76661383394068	13.8648608918858	6.55509683178196	5.97624564572615	2.79860241035366	9.80837751132603	3.65136124233444	4.57180777092917	87.5	0	2
40	4.79414785742453	6.38787163409966	5.68397672675086	3.27937187153676	1.56459667009585	6.54065297610519	3.90282958314878	7	3.89638248386018	7	4.88740931776357	6.99440016160719	1	4.83697579079704	3.09082533908488	4.89231225390566	6.23562273024068	1.98627341872716	3.42316838997231	3.25504165009172	7	2.52029613256743	6.00938014941868	-6.06511282483585	-0.457362646064016	-0.0671810243082136	8.61778429239864	1.56356647774886	3.61958394067233	3.89288100419952	3.32539427238506	4.18706129064129	0.628844043955858	2.63616673017826	3.28321171145682	9.78490651551611	0.94978220837347	2.85127614446504	7.85953907006087	5.9318273486031	0.0254091121545365	6.01802008832566	2.64442433183185	4.50383628328226	-0.0595639727320715	5.20404426034575	71.25	0	2
41	4.17716466961037	6.49780923294521	6.03587836770467	4.13836910639715	2.77061251503999	4.11082994113639	2.03881171394965	5.10963828142419	1	7	7	1.16674446104556	4.79967139399838	2.68336153161348	5.80969342209145	1.63480141194228	5.36740168671152	4.65517491694465	2.79843950966272	2.02472411051766	6.70594060196752	5.32440162140116	5.49315803760716	-5.71434984083882	-0.36373199814437	0.0201895273392286	8.10186450276785	0.779924760904515	3.46422912657451	2.79024515102606	1.29031380530547	2.61087416385489	5.97365282743438	-0.0352290388751483	1.98330631467262	9.11005287883017	7.37564624221188	9.07263857891024	3.78694015538398	7.45138246862738	6.21404944266632	7.33628928972938	10.3645651905795	5.47438550449612	2.30188356252407	4.24556133575959	85	0	2
42	3.09360604483013	4.04016241915283	4.75324434852721	6.83516004157602	4.05079144046989	3.56301978841314	2.12646119414085	4.1440398897252	1.18306114943011	5.6904282739358	5.23815981210656	3.58153582693993	2.58782673007983	2.78469396912333	4.1841218984524	1.7114779902972	7	1.71041659115824	3.03863833212392	6.73844626641349	6.17110201716304	3.5736191366814	2.7116737445212	0.552248591458667	3.86477586131182	6.8942171563225	9.08793392992288	-3.36845483699676	6.204417357799	1.76008530437466	4.68128907258233	3.65897315661157	8.65151457922637	0.162424751516876	13.1674284067443	9.0259879646758	3.37197015686317	4.01218211219324	10.5573347525528	2.33744241033128	-1.0347858632658	2.84324802869933	4.99156631032487	8.12312534008803	1.40081599220883	8.27386283873151	83.75	0	2
43	4.74295514562022	4.09781469804181	4.98386521567508	6.22700597691079	2.57057938394245	7	4.55647220851436	5.8691926337816	6.32588634100393	2.62606709328522	1.79149912340841	7	6.75664526381428	5.04286621564139	7	2.26198547160571	3.43302781181818	2.2023790122997	4.08841449862289	2.71302852531402	5.98938211447147	4.98018775890094	3.94907170978816	-0.933897114427704	5.86255378991628	5.94023740323451	3.37289374496219	1.00602360668388	10.3618619110338	-0.88247482625843	3.79452554164469	2.50369447245255	6.49512564521777	4.08403002615531	7.39318707103661	4.36131063457219	6.87484048090475	1.33838846628944	2.07016064612654	7.68540441862305	-1.69683047610852	5.68740059746702	-1.63668086762896	8.3705285463776	-4.72407465720332	5.25054500951958	90.5	0	2
44	4.0964388296598	4.03713014104713	2.81643965548083	5.44307738419341	1.29990317775533	2.84228658293175	2.10156616053044	4.91906432088015	4.37680660378307	5.59011170219309	2.08952982261872	2.09660063850268	3.25605428746	4.86370581746585	4.63677497278709	4.43159024379397	1.51263003070596	1.26919521161637	1	1.69564039048346	5.21143020996742	2.67742484503958	3.52440837251175	-3.03480582127733	5.51069384754025	5.16374249344748	4.45851990084975	8.67348357491685	6.77408561030546	6.35266457682417	7.16335510696371	-1.38660008267911	4.80362859833417	4.13890253879236	2.57510426758496	12.5996896428182	1.73541016252488	2.77191882427607	3.80371662045991	5.35445872030626	7.15121830659128	1.77533317170297	5.38421017881908	9.2195613991972	3.50506476697085	2.58980517624545	80.25	0	2
45	6.6163286130854	4.26070949209677	7	3.73668969225853	5.00238351725667	4.48755609926267	2.28631766492848	1.40656944841878	3.8581981291837	1.88660689669257	7	6.84009239511486	3.62794691811761	1.91228150848955	7	1	4.81708840541065	7	3.59319929326954	1.84053567822503	6.03146473496372	6.02655698863153	3.34411749013806	0.531480353108669	2.99878883292064	1.94445820142387	2.8208173607193	2.08892157817688	5.68053450048665	2.02198067662695	9.86872900171566	4.79256650722843	3.90902802390481	4.52570030774314	10.922808720972	11.2503529695324	6.65025314762846	1.88610392088849	6.70492943089247	6.97473477257896	-1.8727264634157	4.35192356404034	8.10629321082354	2.71205600211452	5.38751129009008	3.75755401595385	92	0	2
46	3.33531126260833	7	6.33480153927866	3.82332079287732	3.45568230039045	3.66541077919889	4.01999142023525	5.0257384916437	1	3.64544586988875	7	2.21479862505336	1.70753072673289	1.75261798746613	6.81464825211359	3.0415832862782	1.05020867207929	1	4.75973521195029	6.45188706402966	3.3555253298496	3.32898673832414	6.68928228685675	3.46210946025608	6.43640756253568	4.95086621742257	7.32263161648055	-1.11022905016488	7.07604821423205	-0.88647418773321	-0.508147953934535	1.50880046358488	1.43858482720883	2.87777751406317	2.73890026043276	1.38195659213685	0.587601455512797	4.87511494646422	2.42476404768718	4.68281281753647	2.47942360742171	5.29380947878343	9.11140485866205	-2.20956313698834	3.3436988988929	4.04994082809617	95.75	0	2
47	2.79937632940134	4.3207528343305	5.12522945300246	7	6.90508431740532	2.63559068196831	3.73858966036248	4.94919563930564	6.20679798106053	4.74378495556144	6.15674800444029	1.55873683803449	3.21784761877014	7	2.1416349161706	1	5.29779969539551	2.70534479304704	1.89902551618902	1	6.03616110250678	4.43341705023612	3.95676674581012	0.155240646280905	2.99942105909986	6.37342152421984	5.54258101062585	-2.14825696292807	5.31955557666314	4.05853771652629	6.63356717027153	-1.92824594840836	3.81545768064548	-1.90813053293162	12.8714371175134	8.74591621288305	2.92648240349893	3.53668690010032	0.856430698543618	2.43923418759478	7.70737231158023	4.80306516681098	9.91783232073188	6.03320819644528	3.77322349910123	2.22255946499686	76.5	0	2
48	6.32177833213266	6.15504471109341	6.35007375809362	5.7555098187767	6.47526469564642	3.98007940208289	3.12365679577546	7	1.56402446727517	4.81436414781402	4.60968866238908	1.23245947587626	3.24937257710335	1	6.56039434912066	4.00069705536077	1	1	3.72307211795402	6.16872997526964	6.33665644937049	1.96239106950176	7	-4.34228178331647	8.97251944679935	6.84411905729908	3.27288618683865	-1.11308880210689	6.63234851967465	4.71867888888842	1.02594049602846	2.35788402112497	7.62567933016232	7.84700910027863	8.9069988935349	6.79649608092639	4.55995559580417	-0.454933197631526	0.825090341556823	5.69508996174493	8.56708218202439	2.85303738559776	8.01619351575306	9.82099360266741	5.92951423176955	7.04174478250552	95.25	0	2
49	1.89268524082104	6.66947540365172	7	4.44110237473391	5.14604428573877	4.84797797637061	4.37332191505241	6.23812949654554	1	6.64606849861805	5.61243171718133	3.73629283497831	3.11336602032216	3.32030767621628	3.08877547975605	1.02610241035651	2.33175062040644	7	2.28544409694601	2.844684475696	2.51443189088158	1.67533617349974	5.3544706719197	4.20711410557103	7.49167849497327	7.54271886308884	5.1695393440892	1.52656743181234	6.30119578498639	0.713897682899152	4.35061443646032	4.09044090528104	0.608868887319969	3.32108256209695	-0.0372404934748614	11.944711556001	6.7221248981287	7.2392484354171	0.279291695260536	2.77846062903826	4.64395929764069	3.71013319488684	2.66719818687684	8.45694109053931	-1.07103004118641	0.529435657512525	78	0	2
50	6.03759534999336	2.67970342210247	6.63653945944591	4.9434678047034	5.86498833257301	6.86474037985097	4.44419799923851	6.42979249967679	2.04772942918741	4.54964870666579	5.79315347971911	3.09998514697361	3.89939853877151	1	4.72998628698017	2.56146231446379	2.28421663302367	3.55881418430321	1	4.27361217881513	3.77785382435257	3.57326405632418	1.20414109686774	-3.84882712656608	6.43339514469525	3.68388879375955	5.37171311429762	-1.20686308355704	10.5828078726542	5.71319846125919	3.88559133846168	2.53533732146559	-0.0368133778109173	-1.12945069390096	10.774071379702	6.82793619943926	1.57370238560614	9.81768223978705	5.10376606014645	2.25838014498489	-2.68817657634687	-1.42831721600343	1.68752925156188	6.98747449956033	5.59717343717719	2.71383422614615	90.75	0	2
51	6.34272888439111	2.02746406612045	6.53675776514651	5.73217098361865	5.04904997111861	6.62103010467263	5.39784625010564	6.52872111888689	2.81005533959797	4.14487507360337	6.05221079900682	1	3.64251965144479	1.46782273723449	6.37161521019402	2.78027787949262	6.10457198829199	3.40998242961536	1.31220568790602	5.32417790823562	4.05655493374404	3.50989340790935	6.49435706837167	-3.91818669340023	6.75133381333124	4.06356150141594	5.50026773280042	-1.66545715945109	10.3173735233055	3.78981333497522	3.64305174912124	3.19235397240051	0.0461472215519392	2.49719356751378	9.85636122683938	5.66512864696943	0.24185207810367	-0.271368345556181	5.00696577622347	2.38150114480535	-1.25365949501073	-2.05596581161561	1.83722588391943	6.69626703432587	2.58714692023644	7.16907808983894	97.5	0	2
52	5.26234060610823	5.7265706404735	5.98229769233039	3.96864522660827	4.91494421448589	3.40852083027208	5.18912143414166	6.09058417699425	3.22861480439678	6.03764365474567	4.76708179386285	6.21207384777125	5.52427069542731	3.9167211926869	5.90827555136709	1.99750575221079	6.36992695758735	3.70885320701871	2.92001136820736	1	6.88521633632034	5.44154069252114	6.51577684726452	5.48638507461036	7.08071710175612	5.36493792725046	6.17493684159515	0.603251057599214	-0.9405574540114	0.935582354490864	5.99396814802051	-0.381635500300465	4.27882088678497	7.72043492533731	4.07945343233372	-1.60803733820908	1.4237561886693	2.07209541960146	-1.43056541998313	3.64688667448499	-0.43931162988243	7.52390379542156	8.84179831646251	1.1862268039962	3.29199527187604	4.8234487810625	97.25	0	2
53	4.16830101749579	2.28430420659021	4.29268595630312	5.39784658976891	3.50269188494809	5.58845664818478	2.27861153249578	6.76557259691051	1.07580377422947	2.10637033964622	2.56704150271955	2.51780202071455	1.76819374095053	2.11274325913487	6.84423943312691	1.28885312823962	2.41079355381786	2.11142670677111	4.84101947258648	6.99484172899998	7	6.8063279889798	5.10538251019942	2.49817545869683	2.62535007939683	4.67749290299943	8.21302454178	-1.03726440894462	9.35350933969944	0.654814733813075	4.56580154556742	2.07366423512261	0.771585772072573	2.60373186311262	0.55396080335654	-4.62370659249982	4.01905331199911	-0.349936355427148	7.25166250737883	6.21724789917735	-0.848214618139634	-1.21756226749588	1.32701803570225	4.67180980354929	5.88598243230954	-0.331911820338374	83	0	2
54	1.21876215646475	3.27170008576348	5.34001796082332	2.74943365158359	5.64939468133498	5.84441636101344	3.38471305291274	4.58222498803423	1.08461815468627	5.66701372554919	6.98110513808645	1.68380617710722	2.65179036112002	1.22385144975643	5.48207750759351	2.34596993448267	2.70949682167745	6.67816571609082	1.50619069148834	4.86870317908638	4.14530830578633	3.03644052747282	3.52148726668653	5.93011955926935	6.33914541281809	2.89585621267453	8.41342344228064	2.29673068629514	7.06032680482681	1.27164265371116	1.51875686398077	-1.32001775684988	1.09430099969634	0.106107345784579	6.0789195510756	2.26781072118274	1.70952430865277	12.6533437985633	2.13510237836453	5.14469100741599	6.73535250608452	4.25852045228318	1.48608270091291	4.87730464492804	7.7382498230445	6.75192747375235	82.75	0	2
55	3.20151172779346	4.74581494614986	4.45345288700554	6.98120586079022	6.11577836353226	2.83386921485706	2.13109216632824	4.84550071272019	1	6.17676698972475	6.05787437774945	5.03279558476852	1.40847120279769	6.50566404688525	2.80080739297243	1.53349111412927	3.04873940569024	6.37095953257139	2.11808099359297	4.28413186237105	4.62170154258271	3.60484041167543	3.66712152506138	-0.285847896695093	4.56256454934564	6.58882923505649	4.57005370147535	-2.26515891879829	6.18618034879086	1.72145172972516	5.78452571971061	0.0571975491216992	4.24370846098787	9.8271588882629	12.2135053819924	1.91133435638978	3.81138184868865	2.09676644805498	1.56241955016036	5.24923277848405	-0.387657005575353	4.68354250567952	7.83748774344435	5.54833868059165	-0.0439336025600534	6.73676801223424	84.5	0	2
56	1	2.64320541609878	6.00806077689426	7	5.19947623033912	4.18728866696416	2.38636656288366	4.45081020400832	2.76214793873254	7	5.930087536181	5.36009362252646	1.48036631891643	4.48095076709855	6.88114739880323	2.67274016482591	3.91637940573386	7	1.71519350395495	6.61949880327111	5.00682587962826	3.58568734346311	1.30116657972574	-3.62201035816172	4.75002627221673	6.43326570448534	3.90133876475189	-2.33564963614089	9.89787364325176	2.54603483360496	-0.413243455093663	4.25655415321217	3.1405574262261	2.75271260100743	6.07144679065729	13.3815457641596	3.69582270816888	5.82152766771562	8.29256711156395	7.41497946328797	-1.3517452640344	8.87371190703593	10.5510782518584	7.17395765015704	4.34453603008789	6.02347736604761	80.25	0	2
57	5.50137462908528	1	4.39225621316183	5.42138340879519	6.01053744811325	5.33750029869284	4.68507601767552	4.57454005797869	1.33263315664156	1.54953064490855	2.67345520771851	6.85077085507057	1	1.96077591148817	6.9926818234372	5.83068932285624	4.55516581755155	6.10590918470467	4.01755215070447	2.89412371399479	7	3.11493241051381	4.94886683441774	-1.97533487850427	1.6043598150499	4.22288684447398	0.813389792042944	3.19161219915827	7.39042094763922	9.65698292856409	8.81488696262284	-1.62916984533662	2.35242611150018	1.66691380208589	5.58893646671337	7.33000203763535	4.64147344561968	11.3339561773525	7.78907599965318	5.08287845985789	7.93034995707641	-1.38664612255844	7.30144619801403	4.34626967943195	7.82467292752696	7.60207855378906	100	0	2
58	6.92673652077656	5.95766334905952	7	6.15755980352067	6.61764286911528	2.66017645091362	7	4.09663059987998	6.9004039220948	4.16173235319461	1	6.72750938561373	5.66511729158572	2.93789248659621	4.51342327194799	4.89167814699242	1.12562774607595	4.98257556499292	3.95562663627943	1.30015667203795	5.24223036196014	1	6.62285218205754	-5.84129758912261	6.5114466807107	6.46245314923776	3.92707753141465	1.34888937291148	8.89695589871605	1.75981417274796	3.32257333237625	6.19075484180262	7.31816287197754	0.569570008866938	2.74060079771887	1.27950568099234	-0.871865566057373	1.90405745044391	2.09002889327868	12.7839898447039	-4.68252308770337	1.04310172277482	5.09938980304739	11.1490625819384	6.98674364250933	5.01345662155945	95.75	0	2
59	4.18947157246337	1.27268411032655	3.92247241418379	6.21797028688073	5.4222457830013	7	2.37308380753956	5.92792812117205	4.0213679978428	6.10115335009623	6.54210618279924	2.2900917124325	1	4.11835720171245	7	1	2.68671759266921	5.36956600814089	3.82481061090052	1.91160466242553	4.67221630097902	4.18919455383939	2.14427547646181	-3.36618868286865	2.55676924243838	5.52952292448365	3.2117898770464	4.01265850577355	9.9343567476703	9.45383208957936	1.54882576792785	5.98222270087761	6.06609158712549	4.63754557843102	11.7892143916004	13.0600483029051	0.854920217586199	2.68431022445401	10.1195333711656	5.18050941188538	6.1838224817157	3.64393248961397	7.66612370728181	7.96247892825477	3.05800141713277	4.81373963377739	87.5	0	2
60	4.09115441895479	6.77515892782744	6.72175575272091	1.61933875173431	3.32409774630834	4.6680417556499	6.45236281547408	5.44809653232459	1.23507983267947	6.35248475813523	4.02049313454889	4.08708773612608	2.11261139730551	5.29649366403732	6.67427889854865	6.71661514254304	3.88544218803156	5.42571182356463	4.80413516542738	2.07994871887919	5.98925979711117	5.78491354160482	6.33777855463072	3.06277720356374	5.79140682784483	6.4052105461539	4.79693706213454	0.242972160992556	7.59261538497735	5.686779695747	5.8510540351439	6.83462204384517	0.967814126842306	0.442209669752846	6.11410709662904	4.27773579510087	0.636598316210935	2.74600829006041	0.0279178869900867	5.88748071350403	-1.02664638880568	6.21209033074868	3.98433779861039	6.58688609652593	7.23117624569033	2.0934905161048	75.25	0	2
61	3.76430071902604	6.6797049514465	6.7344523519433	2.77262956677953	4.26399747426681	7	3.37484726254434	5.51491398268535	1	2.2825389409148	1.34416930308971	6.86217922942765	5.38036832845818	1.69368886096929	7	2.43148785594404	6.42328782308488	1.54095201071083	1.30093395885825	5.15984889514726	5.10453675368641	2.81322319841222	5.60097029300191	2.80379112784669	6.71267332974075	4.95325240306912	8.74947097489938	-1.05697169590093	7.38976355275588	-1.71802845833148	-0.419614604857087	2.20566213505668	1.49250899919983	-4.03229900413157	6.76752745886902	-2.18159598002135	0.527139113209373	5.02159746409672	3.82820097992639	5.46483109969378	3.36054068535649	5.5402284399287	10.0091766723543	-0.304687719138927	3.21357727399025	4.24369626533256	94	0	2
62	1	1.1940964214648	7	1.76143220678636	4.76053496456817	1	4.25953983619521	3.82884414689185	1.32754107516596	6.55291692391962	2.57867999842954	2.79924058386613	5.33802139603948	2.91099729858788	4.01648520351871	1.4440627935533	6.71346550592704	2.83213281226366	4.55674618854586	7	4.30881675917428	4.21393461843848	6.12520792255251	-4.28844589900558	-3.77407140855655	-0.78090156395037	-0.961642143371169	-1.21589499629858	2.795813492737	-0.115191244944265	2.23471100275793	-1.76186813505088	5.48772920709381	2.56132719600424	10.5686458022775	10.548899618937	1.44049103746458	5.48384974039785	11.7517893748221	1.91780451323216	5.51662944449032	8.07796579953422	7.26752145142139	5.14601470323357	2.51577409593453	-1.71048027036422	68.75	0	2
63	4.97021070321213	5.59659404742204	5.8441538183967	3.1534716847353	3.89426553071035	7	5.62651844031557	4.8920473534729	1.61778126932849	5.90755124500584	4.21497414944191	2.15652618465272	5.06192573718381	7	4.54319787355869	2.89935262975676	3.45243049534015	2.8651114713878	6.71494808647641	6.70149383282996	3.41309661135368	7	6.40849092554023	6.06867405764907	7.42964923941107	5.30538142927527	7.13686126734254	0.407751040290618	11.4933480553859	0.118449843991485	-1.12590434676068	5.77640355850959	2.90318293782945	7.38957478030368	4.15606369704872	2.70332792787059	3.60268083771865	10.0047563954114	-0.560620522257987	8.16000900596367	-0.890482912202273	4.85107165589989	1.8301197104592	3.27143417599039	0.612980398620617	5.87495903408884	67.5	0	2
64	2.6666635833706	3.54438401848497	5.57212668178795	6.99199482769493	6.59287293581611	5.76243355061755	2.07397449181231	7	1.98103329383199	5.50782333808137	6.07182368401762	3.00469917734484	6.87328728228488	1.25715401547986	5.25481428947096	3.55715345745722	2.42980157256866	5.05829748045708	4.42910497505083	6.31417421780282	6.98062600564108	3.04080925341724	6.43624470802347	-3.19357661468934	5.31760604225223	6.94485542344042	3.36799893157044	-3.42299674736615	3.05625940038014	2.65560575115363	4.35090413906524	1.01765638724197	1.916649663329	3.66655314383859	8.48634370546858	14.0723203441585	2.90662447759569	4.08337859029526	3.57423429893076	2.080421406937	6.08318079510411	-0.51722430757434	0.588716651162677	9.82620322753981	5.73189481877758	10.3528229441131	95.25	0	2
65	1.89756773985595	1.83161070031853	5.78837288175722	1.31381116347491	2.73551751162438	6.82015662824349	1.1016508225098	3.92803612118622	3.546307115873	4.65111317968464	2.46983196632056	1.98443414475378	1	2.28032583194561	6.01165996712436	3.5282662145823	1.82035292928403	6.24919432859632	2.34206452698234	6.9018799066042	5.4098246425952	2.11596416458655	5.18061700929118	-3.91689590090063	-5.70092168280492	-0.522212838689255	-1.59230142407113	-3.59057161671906	7.7015094262798	11.4109729736065	-0.451595192622883	0.261985873192813	0.894238791070303	5.64538185701704	6.86942118209013	5.39388876032436	1.9618768743275	6.3231164709471	8.37481745677885	6.64221819610667	-1.2373310044648	6.18944197422475	4.23028672108925	9.07981385519828	-1.48497321264446	10.202992065489	86	0	2
66	1.60289895982906	5.91235682778011	5.53655940173146	3.74323816948036	6.07245988012384	6.97699937057232	2.9604574297315	6.32564174047089	1.84368345533205	2.91008659765104	3.968560229975	5.59685447922341	4.26075971569649	3.99443708122558	3.62732252893835	3.01576942723904	5.31352686120315	3.45811464960736	2.68211615642199	6.98732112076946	2.70267172949997	2.81289783175496	4.92842093167789	4.60351564939816	7.21772910215383	6.43772949415197	5.2559505313593	0.0469472944036431	7.19194957049008	0.718672194153424	2.43706648645705	0.737084536660522	0.964011130405494	1.33381032879428	5.84756729084676	6.33724091628898	6.06007377355469	2.43844928431724	1.43338976090059	3.31272961526593	6.22661524639095	3.8259794587357	1.07119912449069	8.38614666767847	4.28407541885343	1.13057832949824	72.75	0	2
67	1.10425856150839	1.82112873141493	6.59379113031733	2.92195327384537	5.81366898968919	4.51662672831582	6.25454887195976	7	1	6.70963755819382	6.50739626217508	5.0384002902412	2.71898691770954	2.35516676375819	5.95340727109337	2.12856558381837	7	2.18037691215434	2.00486532812432	3.07696699457809	4.34791696577622	3.52409467093535	4.07101275124613	5.492718610246	6.75450115232217	2.97468501053982	7.25497025595003	3.54437274863999	6.76103047911712	5.40001932375271	1.5077839801119	-1.38825117491106	0.945889734164935	0.240653969431403	8.71914738033816	1.67305085890655	1.28267398189741	10.8382893818412	2.17541178558648	7.9824483127753	7.2202102475168	-0.659442420857862	1.4029307159801	6.24946463448819	8.84039226030667	6.54125862817771	68.5	0	2
68	2.13906443188052	5.24634250763612	6.48479219405044	2.78654407012088	3.16865790606906	7	4.16961924162951	6.69564672977988	4.14608921413693	3.92631308887623	5.75478208886303	4.42080031519021	3.09607852729711	2.91989974937728	5.68866264364009	2.99350746091314	2.53110773550768	3.58087743896377	4.15313370537814	6.49999528749597	6.52448391950923	4.27404831575091	1.02761351278019	4.46909669688424	7.23982147944542	6.05728120058976	8.61574762470065	0.0136718928908122	7.34081526301206	6.48632152539848	2.09848358648384	-0.0966030693438601	3.29367531330072	-0.73905450050829	10.1855806207614	0.687305315430017	1.89495300857045	10.9905650661534	0.297173521101373	3.84905409051253	3.48002396812021	-1.92446003342689	-0.327546449473534	5.72373375529197	7.71953574271558	3.31503204917508	88.25	0	2
69	3.43811734109321	4.50020969980854	4.50856389307115	5.92225269662278	3.30433123145725	1.66808489623672	4.77045690677074	6.21637427606542	6.8414454585354	3.71210059377039	4.89221042399279	1.00477709195337	1.37186667362213	1.80341495400154	4.8555084098164	2.07386010033284	6.83142650386278	1.59997349371245	2.8400635960743	6.26026294994119	7	3.722464247189	6.90048721376597	0.638181785208287	3.46505764527238	6.80962657052359	8.9981329370898	-4.07352663062131	6.94290276459049	-1.09124042093783	4.51256994728944	2.74043516149974	3.95428687869342	2.56852478610193	10.7475828285237	7.83406815687586	-3.62854096083134	3.35206758774487	10.8693032991446	3.23777322144086	0.0843043277529569	2.83550147140361	5.31355206207619	8.59415092260567	2.34661962379833	8.03805375289341	67	0	2
70	3.75667169593374	5.85929827729303	5.01735224568428	2.90108639992423	6.72539848478481	6.52606613446977	4.05847104254304	3.43457654310073	3.32454250415414	1.34507296656108	2.68074789861821	2.98066688205387	4.31510713118123	1.18849369614802	5.45788059966876	5.12083373796701	1	2.59167029028315	3.41796209065524	2.10882657509091	5.05107967319902	5.95611956588344	3.15705765047138	5.52827711399969	7.54462767630195	6.21505270441811	4.29644885779341	-0.270583413162664	8.16984640218826	4.52285647370982	3.6526792943656	4.0877275277128	4.94482880227386	-1.44663077414812	8.32900163686327	15.996321982449	-0.0223189965448262	3.06912489111058	10.1501878015654	3.67628339450305	7.20633951807232	7.50591458992626	0.906811588505058	6.55059556069107	2.3798265008612	9.27394458511593	76.75	0	2
71	4.78321305403171	1.69061431276404	4.0275309251166	5.30219976014081	4.76217695934408	5.29674279132395	1.71325467772977	4.99367133755974	2.33052491295391	5.87362990090653	2.83586997959505	4.45163742073995	2.02074231320898	5.7230696900443	5.55757971284831	1.52879411143981	1	2.65464543713113	1.23713402662833	7	6.91936773449771	7	7	2.8387350837137	2.55007943195422	4.47123956770895	8.3374725916229	-2.06971176847597	7.08053639465995	1.9888796259351	5.82840870458296	5.48249036329433	1.20863665090783	4.08533151144461	0.664753622135754	-4.12107769833535	4.06249264048496	7.54145413362223	-1.79191194965132	12.1733874948239	4.29553815266089	-2.39739236208462	2.87393631276311	7.69332042024429	6.20751103723495	8.37601511567125	90.5	0	2
72	6.00687458030928	2.94455822001078	4.18522910117744	4.79256313694113	4.31998076213352	6.68763234731488	2.67694440890744	6.20963606368288	5.21230495933283	5.10007780274397	5.37513254102035	2.69563714570144	3.77661821848823	2.01583577537154	2.25028819208519	6.53166045204429	2.49474475848424	5.1298597968351	5.39840458006854	6.91551351405763	4.80856514017293	5.10193480470344	4.40338616041469	-4.15778848873646	7.5273429376055	4.73215342642118	5.22509953809911	8.74978362694599	8.92658306512534	0.0480580616485973	0.167710375690303	0.454893358776241	1.31510284239187	2.22531838481265	2.16633411763376	6.53175742568166	0.825959813989537	5.30553321201115	9.80268553926181	9.1528748884725	7.3289536004883	6.30168878950543	2.04151940906205	2.6840613213402	5.29951182765181	4.09360756906972	93.25	0	2
73	3.54389226135178	5.20173008726221	7	5.9919246232023	4.43290904341685	2.7143882577385	1.72574390640614	6.22131251062436	3.09824736059693	1.57346184302398	6.38935104595598	1.21474684646271	5.76886580364477	5.80055290273459	3.54513871832906	2.12175905352407	2.50702513083521	5.94714168912594	1.44731850270647	1.31479558183414	6.37496092451068	5.47011604651831	6.28577059980371	6.93081934869517	6.07936200203817	6.99092450672118	5.93457106687149	0.758378107168116	8.24937747055151	6.43944277334648	5.96133508999797	-0.0366578812758356	4.48275453642111	8.09069497710225	4.01453309427017	-2.25364627018174	1.59532292464066	5.14216840566933	-0.484762035362114	8.07850051957855	-0.842528076597165	6.32363180125585	8.97786961291334	1.20848781326822	6.00133450417897	5.20679467071379	84	0	2
74	3.57986127625509	7	6.24739457276566	2.83101546397315	3.51208999656579	7	1.01605234727023	6.37382847149651	3.86804398313594	2.16349862780447	1.28065207974931	5.86049738598695	5.76843532115772	2.01838772051555	6.53429040110332	1.35814255282491	1.59858435019736	3.52191731550093	1.46719200100176	6.71797173466601	4.66971137572618	2.35430810088965	2.19380374527532	4.43218232959261	5.81468821333409	4.80183204007316	8.31241409844954	-0.903895323157432	11.6767855368489	-0.788180705992422	6.58850710669862	1.18802667259287	4.18757261519107	-3.28707732180432	2.63334906420267	-1.35141140803375	3.08684304756201	3.48426248696906	2.22337288780301	5.54974781052452	10.6346984339757	5.20561371105278	5.48082607316889	0.599850398280691	2.72562931069891	11.1620812557841	75.75	0	2
75	3.52035200175652	3.63420948051152	2.9555977219649	6.39906000373307	7	5.51491898622359	5.18914391332775	7	6.03405766650936	1.96973840830706	7	2.6131958180119	2.8155115258576	2.01808219777715	6.30267087684463	3.63826567624172	5.21536498497564	6.21280202774868	2.36560302810295	2.55796546100165	5.09942314435357	1.55863012051484	5.94538949527992	-1.58368042549924	6.46837064436869	5.95160325506286	4.56723848107658	-0.564659244846504	8.18004616134629	2.70740624598291	5.46544746469622	4.64007080181392	2.31416719892907	7.17880447486706	6.21243234303404	12.5796779267147	3.22678370782567	7.0990763159773	3.53551125499373	5.30271566758428	1.76772078164226	6.18603752531837	3.53052191222768	12.3342738269195	4.06740298690184	-3.5458340065497	89.5	0	2
76	5.06351125753872	5.60880158386074	1	2.24481646436121	5.07754859464593	2.7470206985935	4.43846512100667	7	1.66933779554385	7	4.9278018785486	6.51936459954562	5.79362689196856	4.62171807758584	3.15426326181258	3.81314782861772	4.32678734395041	2.53875033140135	2.71470933480759	3.36264842803772	6.8333536460702	2.13954875902803	4.61927014711547	4.32445194318203	2.58230740315476	5.57742872639361	6.33354507146174	-4.25853224397206	7.53776349779144	5.06003710800417	6.98309795642852	2.20677923018185	6.41273091148756	-0.318192547182514	5.11445004695817	13.0068815710747	10.0707195881878	2.9054428719508	-0.857236061811111	2.15039129050486	0.924439768786131	2.64103522672148	1.16387557157629	1.8910292525292	5.90785628434729	5.43313120917687	72.25	0	2
77	5.23043458981933	4.5240956636896	7	5.20935253464911	4.95645134114567	5.13608505176558	1	6.158367615288	1.41642602307864	7	1.40261030829193	6.75009213073614	6.53840376732819	1.16358985406722	2.72200418890197	7	4.14950509494052	3.25768989543439	2.28066085366316	4.43474007665532	4.71288005085575	2.88258544446609	5.06559633698209	0.0241762160938565	3.44899625844597	3.19324735501968	3.57300241921162	3.65274510298419	7.9523207883437	-2.54942071689208	4.6712978948434	4.47757139918792	2.93443142393989	2.99567518794505	9.85259411873131	5.28663793113619	0.943962903573839	7.98733418769206	2.7733012796247	8.03330647673583	7.30732797719625	5.86532953566413	8.65280152546942	3.88098004051259	4.15803303256392	3.19357475356558	77	0	2
78	2.474015396911	6.33369242793724	7	4.43036656692527	3.73776587573328	4.13624534801224	3.32303996874962	6.73978899402529	4.86904503967855	5.46488423506452	5.28305569498082	6.09507106924495	3.62592178525291	2.06181373222506	5.11368944304469	2.464742429587	3.39692399383077	1.65030598329793	1.9850353688126	6.61603763667744	4.42779216448877	1.71651130266508	7	4.69559277226091	6.74961423207071	5.15026125404161	5.86398783621886	0.688567586655219	9.39790094300323	6.47353784402723	4.38010049731735	2.2032009222809	1.28564551852166	2.37605071252734	0.911262201800139	5.84289422347434	0.575602343023746	10.8896054513527	5.92545603420519	5.75394581593206	4.56948028535316	3.37629647336502	2.74960426169094	5.9430045401149	7.68590590537257	4.48125768204831	74.75	0	2
79	3.70457159959453	5.1691652719939	3.95732311515498	6.61529894010206	5.38848808588147	4.13724568929862	3.04810882381468	5.01571226961356	2.1605386871954	5.66878474410915	5.23964784298648	6.67439633945191	1	7	3.28272232486337	3.86379489177046	1.89800551439284	1.87357902342982	5.36937456522141	4.28945889315669	4.46499902626485	4.68033889587667	1	-1.69393724882767	6.9294770181897	6.57636485518947	1.39263638909441	-1.12670728857678	8.55317912758179	8.4046040939282	2.0175548132353	-0.547957255158276	4.16986970623226	3.31388658019399	2.88055695980485	12.1530558312434	4.01365811292389	1.29366585690663	10.7360255517448	10.1753313490353	0.131596905440425	5.13789060688251	3.35008889146292	9.24293518555994	5.38086473287367	2.76878738764142	80.5	0	2
80	4.1136344430968	6.21126756304127	4.72447215441719	7	4.81284258465058	6.92920345644822	2.02603005448404	5.16846747520798	1.25981527204205	1.30631847635585	2.99000135161244	6.41868648661499	6.0200365119719	4.0052651865467	1.8028682093989	3.71165090326221	2.91425615901044	1.39418632606353	1.93778661983658	3.80904610794088	3.42174972620071	3.49040402871481	2.34697888825856	4.21212603059983	6.73474398787777	5.34073826181538	7.45883071651699	3.30522420158002	6.51577521047845	-0.564435868393636	4.16021752981462	1.70898109589854	3.58428031339597	-1.98744435620794	8.13351822263977	10.9195754451077	3.30665759805967	2.82208371191132	2.89595640078035	4.65620480602985	-0.906948533597083	-1.32179841191213	7.54422961002281	3.48581753466019	3.39807897562225	2.22806536650967	78.25	0	2
81	3.99475831070025	1.48895410303468	6.38339677662005	3.80088127834122	6.45688148917377	4.22678529066995	3.36188657730257	6.3302911051363	4.25904598188488	5.3860249665365	6.73805459623482	5.12029099646731	1.98782459103355	3.27943036386205	6.11549679843992	3.06133080217373	1.58910488591964	3.85063924426044	3.9039410782426	6.85295014378537	3.27276486205629	3.84005839686575	7	1.42305344540903	8.89701908650477	4.22372364642936	6.45033728984751	1.5289810355469	4.5626033449257	2.02420188483393	1.61599580127312	4.92465173025377	1.38436308896034	-0.160637588874216	9.16820732475385	12.7301485661448	3.32625376149226	6.06359615588234	1.99966351658093	1.50085127055212	5.43718416143276	3.86695780509671	2.17344785303917	7.11380979747643	3.06796509128733	1.46622865044948	83	0	2
82	5.0181032638504	4.82495436736383	7	4.83100935451629	5.55186054081687	4.67313638270238	2.44849849094737	6.12489896888289	1	5.7713487819995	1	6.69222853533713	7	3.53593880804689	3.5149899239236	7	5.28411063937719	6.02697784547441	2.74438240662095	4.42291566064308	6.04167857871609	3.02258740402464	4.76503248864607	0.631781619736488	2.60419400380702	2.73795186503144	3.61379074717198	4.47593699827033	8.22103444460665	-2.66792602461304	3.17764971178439	2.34492129929479	7.56082944227579	0.643011222347491	0.607273258451889	6.24818173219793	-1.47878731114583	6.68932234127935	9.33113278708941	5.75117679369602	3.59738918313281	4.92706833764368	4.61894438067184	3.62007932223683	-5.063674061417	2.17801809604607	81.75	0	2
83	7	5.07258082909312	6.88766733945452	6.1895282838481	7	2.46212031292394	1.60135031309757	6.94400422214337	2.26539347022413	5.48832790063311	1.23900022909381	3.69419504916061	3.61085452720427	2.56950593672602	7	2.26658128839185	4.09968635627986	3.78973957109209	2.67156802764926	2.16416307793381	5.87884878131402	4.70453010139468	6.08072416831837	-3.71315253923187	8.71438286147287	4.83954626155075	2.73627278936675	-0.964181206834623	5.04781842276871	-3.09987193168056	1.77565119795511	0.853380407009818	7.88934307589567	6.06371695226368	9.46015532427175	12.5928545082839	-0.55366597891679	1.28490122145567	-1.33205665280032	5.0977902920897	9.31487631502946	2.38066957767355	3.63444835741069	2.54346805132131	2.63289808648472	5.57331187458891	88.5	0	2
84	4.47219933070194	4.08972470224498	1.5896936488335	2.67523855374209	4.50236497025701	6.50050342670597	3.5586777407911	2.96864104015891	3.64765419036133	4.84972115087754	5.2489228191597	5.44287787210876	4.98695596472598	2.69213169475523	3.2520178525266	3.86411975210472	2.13336399139573	3.10395419370136	4.62318049639232	1	6.82140399412311	6.76983896587651	6.65279389172256	3.78274769122959	2.86236477610514	7.85856956614732	3.22140474631742	-2.92560211052481	0.607866287555005	4.96191196265051	8.55462014468618	1.82882820439562	-2.31403310840297	3.27374317279882	6.55469548639743	6.36587410893037	4.45142051861775	6.68671936861614	3.72734041224716	2.50780436298217	7.1009275520193	3.03650145990643	2.66752887206865	1.9506698048952	6.24061629024628	3.03027773153939	66.25	0	2
85	5.19675144683334	6.14254020771273	7	3.28882245662055	4.84047914525956	2.75027100348778	2.56397290990853	3.45564265679285	1	6.53383709981626	2.3453350649862	1.82603583108257	4.72946096595775	3.72464089718759	4.79143337504338	2.58962926472039	1	4.6562131634756	5.11605729274454	4.40908187844314	7	4.34503479272524	7	4.70562706161472	6.96502078145232	4.00853537088454	8.0036088242331	1.37681391317355	4.94003515299604	1.89813795577241	1.44152251966561	1.35540405317977	4.54040294430239	0.709374403646094	-0.0893877119485728	11.7856847303132	6.83635011095923	0.487320607567292	6.83448852192464	3.8930151846002	-0.845908350003593	3.06873498312402	0.283633977862368	1.90379085361145	-1.06303579811398	3.41883929556873	69	0	2
86	3.15807341712428	6.06040681928484	7	2.87199976523761	3.31370232531333	4.38784977397471	3.16870598915441	2.84872523016867	3.50137705071217	1.08884735200874	5.59701494043416	6.57950319856138	3.38324166612662	3.95088927359922	6.56572676269926	1.18942054167945	1	2.86652221879814	3.97588124407997	3.59029491454988	6.86595346038445	4.84287507112338	2.2124740132285	3.18910126605146	6.23502186088855	5.43036224264521	5.87211853404035	0.803389597344466	8.43192132842369	-0.412117144717993	9.15123182543161	-0.714480483224916	5.06111378771911	3.32403089544986	7.37208496343926	0.836252432314507	0.116942180913455	1.65223639533161	9.04645594127528	3.8531151045244	0.64895451385145	8.05909340529803	2.73501595895253	7.89550341753819	3.29734687118138	2.27355208489434	67.75	0	2
87	1.62435328123975	4.20939910357544	3.15249169907072	2.09818922667271	2.87724505110712	1	5.32281244160867	7	4.45496207605818	7	3.16541692392968	6.48154419493587	3.29914254577323	4.01322440682339	3.21309656832051	1.89434355741302	1.37616880675098	1.59147050847196	1	4.94201128638449	6.43426204664741	1	6.61248089376325	1.93880284954298	1.31475731232288	-0.0392505088508757	2.1637995651992	3.64854121734602	8.47918635236026	2.40652091442111	5.68218739681821	0.669232317922271	0.655796562779472	3.0632341033454	4.22013285287419	12.8835262665303	-0.416609582133891	2.01424601194443	0.904364293333332	6.85685174629428	5.44786833189623	6.66854768474452	2.02787242539053	10.1030999743725	4.81631617214179	5.91842588146872	67.5	0	2
88	3.85909792303777	6.69060735293815	6.96038917543045	2.56986065596374	2.92510362013406	3.86276048150118	5.59221005057611	5.24990355024367	1.03546703900855	7	5.76125852183124	2.22577945255786	1.49358172235108	1.13616562296688	1.96546711115362	7	5.51900257572775	4.99551644919462	5.61785909364322	1.87453676239821	3.82404991762077	5.64121725868235	6.81341846941418	4.15071701930884	5.83007824538903	6.13837461905937	4.4434944127909	0.349333441483933	7.40073513313025	7.95313015214766	9.22930592555388	-0.286683571448922	6.13895973411196	1.26097615359271	6.53484900340872	8.57029890236605	1.21051910167446	2.96966095709161	0.437510920666296	2.03087524449552	-0.227956711567749	5.51834838185314	3.07043177673713	7.16284906769982	6.50624156000286	2.28201181368195	72.25	0	2
89	4.59624421321462	4.91916244831145	1	2.37267965507434	5.09583062505041	6.07270423824411	2.41393633221924	2.66934487705869	4.31554800237404	5.475877765979	5.8416170471691	1.73341262530016	4.25924579784599	1	2.39830562702644	1.99652679430426	5.62370979623064	3.0776500841693	2.19402234030806	1	5.04747969356549	6.23132565611726	6.84580194027054	3.5993033761311	2.79717122869936	7.66298453510796	3.03535991721539	-3.30700381007636	0.522824138196265	6.46420127350729	7.37727854292935	-2.23699450296075	7.27867329590116	4.2351828851265	6.82537328466283	6.11162309791702	10.9703060786916	6.37163308877182	3.31268468606927	2.92437897729201	8.95878964854814	2.26468943421995	6.0575958840119	6.25684099691339	5.16144478076911	6.86304530662268	74	0	2
90	2.69599929829137	6.53506503793075	5.21479662771544	2.61676271367624	6.0470474772635	2.44457058097379	3.50522122752951	3.67113253267095	4.18847065507097	1.61724985185083	2.13311932858693	5.68367166833972	2.41252654732654	1	4.94433185864416	3.47656598392067	2.69571946249812	3.02543928608271	2.80836451167671	2.55078511496711	4.31979653048893	6.93663862793875	7	5.50205043471126	8.38421997494816	5.79281000120734	4.20414642797426	-0.880618548109277	3.00114879608593	4.782085367515	4.931178151008	4.0098543526634	1.66696530007647	1.87893992936952	8.23727268302538	7.90633001039661	-0.308115243577373	2.27918698081217	2.79070700030644	6.51642999779068	7.26565531641914	-0.490748328466284	-0.480492063061766	8.43379420095563	2.45310883747521	9.22902878342347	58.75	0	2
91	4.00758097467105	4.93668194123065	6.7243321290607	4.99624380046752	4.08744180055352	6.92469897947303	1.75841199388422	6.87111966110128	3.82087320734644	3.91962638106735	3.41080504298261	5.46470941178966	3.51594470215591	6.77171819493656	5.872690301214	4.57185602344589	2.82446275518598	6.67227065791314	5.63321465850149	4.9787104769173	5.48584190870294	4.50414144436708	7	5.73795899559885	6.59423413823525	2.69401485260928	6.83761439095768	0.298369221028488	8.81305054240176	6.33183008662015	7.44022823401014	-1.14392728338068	1.2546627606846	5.83560092917483	2.47048265278341	-0.168010329022658	4.18154025153684	3.97553752056635	3.16139704411099	7.68564243796263	1.52415921346442	1.05576561636842	9.94678944856684	6.0110547449068	0.721916971277389	2.70074032718094	76.5	0	2
92	5.9600027072432	2.6950439285011	4.61834861127046	5.1353077877412	5.22541784407759	6.89258917900041	3.74964006873122	7	5.86372083046586	6.79172121897532	6.47002851905259	6.1459179524741	5.63533127328596	2.1507476594252	2.31786775375554	5.05714931943277	2.05520187889666	5.94715800037598	6.12643462175086	6.09132666838742	5.13838414399939	4.00926897261185	1.22501097178159	-3.69410138274656	7.12146509421355	5.20775761043203	5.8422536150002	9.32566582234054	5.66186226442188	4.22992823676678	1.31041517551373	1.58343868154691	7.10796186327224	2.36609915064198	3.09600644151685	5.51825515428767	1.03494457564433	5.68105344349428	9.90478247765799	5.3751535005172	7.24748310555376	5.65063881067024	1.84080081879684	10.3948478595825	4.35056854298162	3.85437147430589	76.25	0	2
93	3.04223538367513	2.6212613741188	3.87006486624981	6.01800182586794	1.91997163052401	4.19012023281559	4.48171772333637	5.9899480538091	1	1	4.84248816110463	1.29912362226932	3.00848633520475	4.59813713315486	1.47576201871163	1.66208245913698	1.02859439979597	4.97457757767086	4.07185030016876	6.26115674313396	2.19477388941003	4.16270859769974	4.72550415467888	-1.64370441216493	2.29495699850043	0.343400659367351	2.29625966824797	9.711893295947	5.91630330460822	4.91638215135586	6.84232910070223	0.928673923420795	5.50528693139175	0.74171044495767	7.47567738997983	10.139544824386	0.341236029033401	3.26343928244873	1.8369588861644	7.64257692798231	-4.81299480536523	10.3275465311724	7.93864799945965	2.74629911318005	4.00632419053771	4.23721870586636	100	1	2
94	3.56319949964607	4.05391554127216	2.71737893989297	5.62582756017074	2.84577669320219	2.1639938266833	3.68802204293723	3.49378497636313	3.04816691977072	1	2.11651559861498	2.25012413591526	2.27314871451891	1.5882871168541	4.87328839216513	6.66513837641498	2.08711991297966	3.12537257990409	2.52074353710408	1.57638404714327	5.16772593639988	1.9550388541037	3.11144231079506	-1.41525143357424	3.78880993773809	-0.184806407698138	3.7690729511941	9.95990728874407	8.08868823422693	3.89248299051131	4.13862167712781	3.75882060209045	1.9196194510554	-1.75463517389718	6.4280325215163	7.87609642843058	-0.215544168783442	2.4303411198297	3.38229190883927	6.96150333634692	7.69594554862565	5.88533413013917	0.8417878261194	9.54095170484732	2.98827580336499	8.51555369578627	101.75	1	2
95	4.06761849877348	2.74631662100485	2.6672730220631	2.99923529985172	2.87704442022103	6.32357922759399	3.14147245985261	6.97732352450874	4.60229798036538	4.07386781831291	6.34074950269383	7	1	4.69183227518852	5.80930001355506	1.80617096842667	6.00859000715834	4.70134851771032	3.49759612520374	2.47097234396345	6.2074783662073	6.07806914265804	2.16337910840282	8.13348339390806	0.77983952199512	-1.62392304196277	-2.65500558286322	3.75341997190002	11.157169093078	0.0706065669456299	6.76881424712466	0.327697003719897	6.1125864973329	10.7532815430523	11.1198786054769	12.7841288430888	0.120672356911003	2.31040128429343	10.1702130809476	5.95107178285455	5.19241080888119	2.77787442374019	2.3888462511497	6.54386460642909	7.56694510934662	5.53460531935893	108.5	1	2
96	3.00205001312956	6.14658881619104	3.94933130933027	6.34921021208874	5.34499388085454	3.39733242497777	2.79842008927515	3.21524849862206	2.97715316536787	3.17699550722897	6.61281571364508	5.25738943391699	2.20142647826226	1.42632086913919	5.38704050669382	4.02701369909401	1.90866249318789	4.77199142299696	3.05627049743029	3.5105321786703	5.36136278958591	7	7	11.6444163929094	1.97089631050346	-1.0253765011033	7.05110537509198	2.89256216862168	10.8524910173571	8.17363629786194	6.23156585496578	2.40722791396445	1.88788321604493	1.50511036949296	1.47260722704186	11.2749772895051	0.170319993272602	7.07167221647217	3.04068198512306	-0.682919045458163	2.74270079557363	6.5409974972724	4.72448523202454	6.61777770516646	0.338351587137598	3.2247444788538	94.25	1	2
97	3.92336934032342	6.31277107113572	6.55137301393364	4.03183749523651	1	4.51599302373605	4.10969507786597	6.65078373419033	4.56492446812847	5.83412223357375	4.97789248760669	6.23514108422792	4.82426435349638	1.84863885803996	4.86637853884136	2.53839667160365	3.88887737483954	1.40763770345301	1.7244021103041	6.05989391566802	6.86143886301795	7	7	11.8698538113238	0.777183787667953	0.829189130763629	7.4277980156204	4.07603083920279	10.3750669866604	7.24136386096547	3.48645329701524	1.49800036806874	1.62901181832078	9.21527007621179	8.42782108928897	5.33287421938897	3.36857887836532	11.5503400717514	5.85123355790574	9.75545259086235	7.11127776238152	6.70456976191324	1.96524952932376	10.4791204512238	8.85606121467695	2.71191627068138	88	1	2
98	3.81722762178283	4.95643128968193	1.83309413445309	1.77753653869647	4.86125197331427	5.68671268804195	1	5.90763176885281	1	5.4003322590026	4.52250334208994	5.93323348737319	2.72030014232732	1	2.20412050499605	1.69641941946451	4.54871075339005	5.42588531038706	1	1.21978118078204	4.92943651368219	2.63238181535935	4.8436314216011	8.97088711596603	0.824991734253677	0.39906740995875	-1.22987289577508	4.00536654707651	6.32802571540904	1.78524575477207	6.74967013133777	5.57012068565652	9.06001774440825	4.00398701976944	11.2330413735963	3.98938634528782	2.84357896075976	7.46702192164816	2.61430958730721	6.73828811994689	6.27137005596334	-0.0088198874207796	7.57598887102198	5.38781202262925	3.29804653893908	6.92622691746216	97.75	1	2
99	5.36676008765054	4.3089481077503	6.63521487861394	3.88776927155822	2.02676748677628	6.3786385191657	1.00525429734801	4.15073893973059	2.23124326437754	2.47322283478495	7	5.2160818138315	1.53119645334097	1.98698832143924	3.818357553642	1	6.50825028360341	6.2434742675682	6.63749606790942	1	4.26733245983738	2.30576367031983	3.32679979873704	11.9372398388508	1.01484473477675	1.03612559504264	7.27110527591292	5.14610290025209	9.12085481285019	11.7993537546271	9.38552010289779	2.64986718965451	2.38390638973848	1.62139082626241	1.74790216844166	6.16807423173582	-1.02454093527398	5.01191528298739	5.75705540295303	7.99047897990685	1.27897491124495	6.42942607854918	7.07387020738998	9.9268564397866	-2.7251675396351	3.95812602361076	84.5	1	2
100	6.81063869155771	1	5.60494832466692	2.87049384976499	5.09357719015366	7	4.10964695292389	1.90975715046557	2.41456159748746	6.14697400088808	3.10045295236883	2.68673877694918	1.34575638263004	1	1.08999507157991	6.79906677154145	3.3108653799135	2.6782532595644	3.50944167240416	1	6.05334779324241	7	6.46615669246976	10.0196338103851	-1.15998583461446	-0.458203651719732	-2.46520957813141	6.03174135142907	7.3587675386596	1.29947686314099	2.09914324691732	1.32060717334021	1.63688574259676	3.51211121607049	6.72430495875872	11.4118767233733	1.82272714824093	4.63710205535223	2.16833716159997	1.80982464510372	-1.24928387668149	9.59883528023861	-0.305167343083392	8.55844550279391	5.14735172895979	5.3421408073861	109.25	1	2
101	4.47558089280757	6.64152086257876	7	4.58805658791893	2.33758731160547	4.80661610619272	1	2.23816282302968	2.53829744708975	5.53634998308429	3.95822771862587	5.52506280428468	3.6431986836076	3.15040736683269	7	3.66534542384516	4.24514918187815	2.61663489241937	4.86238955694385	3.1712550533813	5.14862119728473	3.39834553611021	2.05719857561752	11.6012560948904	-0.000651084821640474	2.78210088149032	5.99410905494899	4.22179671505157	17.4825721548097	1.19382518783566	9.69244338938514	-0.356871521429655	5.79873783599423	8.30531558785783	-0.0375031183463523	5.35839393957737	0.882439557959578	3.52624933015147	1.21150115285794	5.53246050395233	-0.833016588009147	-4.16865730745404	9.01475573923423	6.62915107107365	-0.472476292380687	6.43402550422342	96	1	2
102	3.31447746536009	5.83194133915708	5.46017769330915	5.65825591278334	4.23500451581171	5.61193228921915	3.82432590310907	6.27862334768265	5.19903388783328	1.84116772691156	6.9228875224632	5.67062188880067	3.45797497553216	3.55962460631958	5.92555768552502	2.89124493263655	2.81238979421809	2.42916134936926	3.79384611181224	1.02958875716811	6.54071212963126	5.16022477730032	6.07503897527831	10.4803399278663	2.96958393598514	4.42089957992621	9.39581722661672	5.5234571590099	3.7360336850441	4.57969732685778	8.13853765850769	0.743252046307006	5.72120338544237	-0.361347749453686	9.87325305438863	13.4320408660517	4.01066331439182	8.41527804418039	10.7161861740517	8.23498202664258	6.57971094637819	7.67004538870666	1.97144039905737	5.53538389279361	4.84782329095917	5.30963452419368	90.75	1	2
103	3.17889822252141	5.93691107966436	5.39038372593213	2.99637883478907	1.5389716553874	3.86272030912094	5.38682440396833	4.62240705862296	1.19992037799069	5.67043522908142	3.14622895830172	7	1.52562956571047	5.536004890441	6.83198463670636	3.02194936250719	4.13131336716571	2.66308838833787	3.26661685795692	1.49773682263364	7	2.66831688030457	2.16612711047375	1.64456701042064	4.74200815434375	2.30100359827466	0.987501392400943	6.48893459662637	7.04695945878884	6.37789335816412	4.28846715515138	0.878970107377144	4.44546552871942	0.174315962761954	9.01436864643361	14.0158295915199	4.66421186471227	-0.566851644969973	1.71945332844256	-0.802544116974912	0.913929842673153	3.52539879579616	2.39079786846697	7.74102201382052	-0.196913635561751	3.83599870070239	98.5	1	2
104	4.43775014996199	6.41189119832531	6.38558276526769	4.68243376051757	4.23531399003158	5.05674125920673	2.56900250739903	5.6097881800405	7	3.21613101133556	2.25990064056672	2.77705639563317	2.92882173886694	1	5.12375236850779	3.07180353548202	7	3.81746007197979	2.18319047716797	4.02584249016515	3.87291150359985	3.56105277820162	1.24048509613282	10.494847716312	0.808309139657642	4.20836557547098	5.42456161107807	4.38349381759038	3.78524759004923	4.48577887358141	1.15146717443943	-0.868731424093384	8.09892614634707	2.54049796007662	6.24237456223651	6.16175550716429	-0.212636970532022	2.74925446382268	2.1296270595589	5.65433125067552	7.30562841270007	-0.787338585196822	7.03403562685412	10.7760340887825	3.05592380758198	6.66575748673461	79.25	1	2
105	2.34671993600286	4.11203859627622	4.15209893939016	1.67664890053532	3.06741092881766	4.18535736640577	3.04753722968087	5.66751679291284	3.90291397855078	6.02843007709607	5.87911533177658	5.29578093147824	3.18290452922967	1	6.17441947125	3.38602575856454	3.94653357749612	6.87896538616552	3.7980401945783	6.8172573838166	5.71610677955542	3.17852251333458	2.17627291707249	7.721498708871	0.321931230895541	-1.55867456643573	-2.34389606012474	5.82967512889044	9.53059501258474	1.39755662152353	4.48333746263997	5.51857420884746	3.15222286516853	-2.50529285787754	5.84233064644151	5.37435052782952	6.32900208860803	7.82329104490058	0.654858536310208	7.9255699085572	7.15698375649109	7.96944872508153	10.4324083678876	6.84837965015061	4.32877543710204	6.73346769327945	86	1	2
106	4.12663629054128	3.87218511561551	1.27497030736368	1	5.07669988309235	6.51110981071371	3.78449033754875	4.71782523809411	4.38523765917294	2.73651412119809	5.26645598908922	2.00834340927613	1.56816737298905	2.17381878030332	2.83647325667434	1.83938043190202	4.86325131214119	6.59536491203303	3.88603545624631	1.06767263166427	4.04117282421197	6.56326713587095	2.63299237895127	7.20489447312177	0.0382903182423502	-2.55284216114042	-4.04438515399463	6.03841807093692	6.62108657602237	3.86961995283147	5.1309132604702	0.0905497526034681	3.09237493980751	4.56387082630789	7.75083754247371	-2.58177545986623	0.158000035738893	10.5931166481736	3.11557632791202	9.30899635725142	-0.579624304021984	5.78304034967808	2.36384935146829	10.5262476977632	6.03125704646969	2.67452370077093	92.75	1	2
107	1.28539411835137	4.14380994982547	2.50089731302572	5.25035697317672	2.03543545456138	5.93222548704242	2.22269214022772	3.74661354575774	3.50091331137491	6.13248686705634	6.85165366551509	3.2449285569297	5.71885701402328	5.15026115631448	2.9866149521207	1	1.39314931249403	6.79491913251044	2.24642497205956	5.28403201574933	4.3226842506765	6.36325865969434	7	-1.12592264720594	2.58640731127794	0.326696048463742	0.696051784997389	5.65124213855569	8.62540473691564	11.6637157393177	0.832205199588082	-0.753362727317747	2.14325125125017	8.12268733460175	8.03996189989337	10.9775959518931	4.31127247087407	7.1958200005088	2.00399364638214	3.04461968456685	0.464208598544358	6.04089994821681	7.0800803637348	11.2626629179018	-0.433342839938871	6.48006034069078	93.5	1	2
108	5.49909891655994	2.72080239777098	4.9287527855424	1	3.24899402569424	6.97520966735427	3.38599671680204	3.92555620353694	1.15853946881969	4.86943805524748	3.22643445390655	2.41864234722918	3.25502156035436	2.84985866282938	6.25767396612281	1.92101328793299	6.16364383971679	5.55073996869221	5.52918662485908	3.82574434292743	5.72607044966686	5.42516325272057	6.26411032870709	12.3459244265347	2.21046070025141	2.27427646436291	-1.30682423025822	3.35534246000867	10.4171549516748	2.37996138700235	0.512834675254689	-1.0243521142919	8.7388199098905	2.84779240570748	6.40548246310396	5.88102341855081	6.03626248894965	4.93446476002415	9.2723084807608	6.05243745833339	3.92995345787964	0.643802831207811	1.30368176849592	7.99866609095349	1.24245684026417	6.34486731505608	104.25	1	2
109	3.72805221527311	7	4.69487950632677	3.93090056066215	3.2417208780188	5.99614447737374	6.78802655996213	4.86262285302086	1.25780337044115	6.97970438186583	6.07037845644158	2.69336584475268	4.83319425504308	3.26612302889957	5.69699250236348	1.46591559953809	1.97007932615535	6.52498665098475	1.14372507245127	3.56872044997254	4.57856027432131	2.73722965253173	3.09267316483513	13.1005218675366	0.749634166581128	4.32704437427485	7.1401808711528	6.70140997403179	11.38775876127	6.11322191003575	1.87328352471801	-0.697557404335505	0.929404498372154	-0.900334990288237	8.68438659415249	1.97089630222368	1.01086145751237	10.7950926197147	2.27565396614844	8.66599810639714	8.05157834410367	-0.949337784040868	1.70107302798942	7.1204936410691	8.9087615017652	5.26642025888923	92	1	2
110	4.28247339563688	6.62525422295116	4.29165971218355	2.85750008721886	1.20474391511234	4.42429989262171	1.41778851783741	6.82943181921637	1	3.24859294943474	4.80967696210312	3.74377973715601	2.63443795680909	2.74381439596031	2.04479392422516	1.66795111546737	5.80827314543237	4.7596635165257	4.0592647721059	5.39085530387894	6.36151766240258	2.04774246741368	5.71582405250821	-1.33889828713485	5.31479387119738	4.31412852938076	2.4954909191759	5.80611176292856	6.9578400661235	2.04257896039593	6.53226155362519	0.174047901804854	1.20404355846804	2.55805401942068	5.70413977480414	11.2538339173856	2.48306401918918	4.25185862484125	1.28163725693424	3.09662596663772	-3.63001296611094	8.24583704642405	8.62720178874296	3.85542469472253	3.66830921338094	3.11711780344741	100.75	1	2
111	4.41418134298481	5.41554621513104	4.24370487403048	7	4.46028619396511	3.26213828010882	1.19967838550696	7	4.09455504492779	6.74947013357705	6.88623215675157	2.10749379557986	3.39663489256065	1.93803220585353	2.02698085476479	2.98618760691347	5.51285849996179	3.79335138745264	5.97532856912145	2.24908881108702	7	5.05014501062564	6.31227665162662	9.29841432056485	1.22761988512368	3.61215244585436	8.55965144605229	5.46635774014107	3.02149622048624	2.38118987354356	1.15754531829009	1.75550449523088	1.13020552254596	-0.206484554025875	11.1785912387872	12.8364520214743	2.9030844043309	9.48599123472362	10.4497783616717	7.32503928517988	5.90359083844635	6.4243510666744	9.74291432345115	7.05351548934515	2.23375312925799	4.39153101050526	84.5	1	2
112	1.38467898318654	2.73514926813623	5.62611276358831	2.89591653368145	1.85400861733349	5.22546049324898	4.34244466929231	6.8483379659153	1.36809120424021	6.35942986739313	5.89020788909116	1.23398041322753	2.40909518536874	3.40386732973631	7	5.61214532440911	2.35185862468642	5.30807867189565	3.83908834899367	3.26852568277288	3.42133475843028	2.26739838703412	6.02643850982032	11.985158231094	1.8532273622261	0.988499725783232	1.64496939270725	9.0048000940822	9.14017128702525	1.31644257526687	3.827732974353	3.83511437943498	1.97985018131733	1.21565256922438	0.809066361253728	-4.38291723635322	7.39016305370888	5.71736721555032	0.0807121392920445	1.59425330884346	6.17489038615867	4.77730910258765	3.44260107993706	7.47083502317839	-0.795084124904611	0.255351893956452	91.25	1	2
113	1.42725942467635	3.40279294700165	7	2.90776972465288	1.68527368197469	6.19748738812832	2.27375036697691	6.07104517654072	1.28833607112953	5.79250139907474	5.09614030421352	2.0424107322072	3.60565717019256	2.69611638142527	6.28427308709958	1.98076232779243	1.12521971793972	4.2174690492954	1.44199255728484	2.78580635894392	4.7986743185451	6.12620659624031	5.42931123130717	12.1875103134052	1.86109006249349	1.58800681894293	3.55135267719143	7.52376414284722	8.40719983522026	3.92603307185303	5.58503804647115	5.09614528165661	1.51049028181074	2.05506900445098	0.89509139804584	-2.86979567954574	4.22533843303117	7.87788808586639	7.25983650719591	5.2883800331966	-0.362791582976794	-2.40605825938595	1.96085572110589	3.8569241534982	-0.658994719676335	8.34445104855754	112	1	2
114	4.13710212834559	5.42490632134283	6.46964918568629	2.03514725486063	5.60897187270377	4.46158192704654	4.13318565313176	6.33568400071821	4.57902942981427	4.35287892653555	1	5.04942209356639	3.24769435326179	2.16687885753168	7	3.23905364169968	1.42063090176937	2.15751265172203	4.53580146257071	3.90252581390759	7	4.75040879219194	1.78905472354713	9.06878429457009	-0.356874137406183	3.19423859482862	-2.76118319890912	3.09000052507505	4.56664746619477	6.35796615289573	8.48345748924813	2.12633601405971	0.919443888994985	5.25026344918812	7.12001788326365	4.79739506693197	0.16390147904919	1.21220959210189	0.111848501003699	2.77090921611009	4.47712137194123	5.08439116705479	1.13661902757576	8.58871408955526	6.01860829804892	5.73253590773454	92.75	1	2
115	2.96234691686974	6.0502003055908	3.9033323247839	6.61190188529449	4.99225518728195	3.82650272037023	3.11022376244662	2.78596770611238	6.14441857021446	2.3988383034323	7	4.33042076340809	1.96364529697359	2.19261845078817	5.1766116697223	1.96883736112198	2.85605901523714	4.51301964068297	2.80423492205111	4.5356178883918	4.2584296816272	2.84376806613084	6.78269826336464	10.5338788975887	2.92874797329351	-1.6080261698619	8.71955831792576	3.37605177065249	8.2054420536938	8.2494562500446	5.50226185411483	3.11117676269479	1.75085974768123	-0.0912481658337581	8.07238847968211	7.37216713183691	0.186936636874707	-0.101940324443888	6.58555940449263	2.36012465064252	3.68433669751154	-1.76908154652189	7.79603794395399	6.14225185877935	-0.369907413097009	3.95678422120423	91.5	1	2
116	4.25058274732813	7	4.12259745076507	3.80968591051514	1.27430523954512	4.61605162043331	5.0073903571678	5.69050915860661	1.56472869966852	2.11561851578215	6.77122874764039	3.44720809973998	2.85082857798901	1.35089183953201	1.75613926457408	2.79265079188852	4.78301282209417	1.95942109060683	3.9366884982967	3.06998043073556	5.52259056983358	6.11960083973398	5.64048748140296	-0.972342267933042	5.94174718873173	4.88171435658608	2.66124799759431	6.07625994581129	9.69344160492906	1.86792635184501	5.1168984418806	-0.2502952154492	1.6204873644898	1.98799923217787	6.65433504437943	12.0247351329152	-0.28465405053349	3.92234179779457	5.35981235657187	6.30309714084287	-4.15010393213757	0.424477645063089	0.784765775786085	4.99386955768938	-0.247756060444749	6.61971568914938	93.25	1	2
117	5.2017716306945	1.20543802508246	6.3917857091731	1	3.23185902556873	5.13631062535045	2.62034638768074	2.04205315880751	3.94633139464581	2.30417888914239	7	6.04485692346025	6.60706638951964	1.38730880675236	6.87362611629384	2.14610156649252	5.94432173646629	6.8392786702348	2.37922184393642	2.29252270664779	4.72448871039735	2.89607731178109	3.8304337345229	14.3197194924845	3.09776426996069	3.61680956474033	-0.0535024376635364	1.23129255432239	5.24231883475583	1.21179954052323	9.53602436772257	4.96309416557304	3.55382715581116	1.41976294731845	10.9069833210449	10.3415980138626	5.78241097928875	2.41315109663028	0.154890746120948	5.92654997754567	8.48039660364555	3.97975547282577	8.74318777316588	2.93960713303477	4.90377099125758	3.01455855287201	91	1	2
118	3.4141067436336	4.89922986769557	5.77157722433096	6.86610349573226	1.50494608015763	3.9659812584772	1	2.84759991988847	2.19757735011631	6.10606780364897	6.64450962636851	2.40954284306325	1.93384962360338	2.36041554320161	2.21533732167445	6.61280966263011	3.24748717059289	4.00815795644711	5.42374066090758	2.28076750359487	6.61137047896162	6.35987824375318	6.73686976386855	9.04318708224611	2.94981149625313	-0.442728067359791	5.3845448944347	8.52456660432562	18.2492181632236	5.78528616082343	5.92346314521019	-1.85580281966864	5.46826672706823	0.395237597462238	7.19225172960051	8.93218495106983	0.626381178258949	3.14918248334084	0.430427500503227	3.17179596649869	-1.13687786580916	4.95287044975365	2.92002545504418	6.36439200597624	7.01477225660995	1.90715017264246	99.75	1	2
119	5.24548410068062	5.74058164645274	2.75675008834075	5.56846074254613	1.56627761319741	6.17328208962319	3.64819470719432	6.58368359916054	4.73300708456873	3.49953681465007	5.27663465666093	3.94957694419943	4.3781433751604	3.39042873196157	5.10795241995785	1.95701154399096	1.35416244370636	4.47388993133901	3.49243436590564	3.0448985239967	5.49737365088402	4.58298771991297	3.00898217549263	8.05651952896771	1.9984313806367	2.38985911766829	1.68710144622289	5.35649465113742	5.48765748939249	6.07575289888663	8.6365970407469	2.65956215651193	-1.16878968523315	2.33411045050024	7.36939789719772	12.2969082600335	4.96193826265127	5.61447460853938	-0.615851876533925	11.4347122209642	-1.94302755312509	10.1489345968578	6.31907108573956	7.25338199373877	1.63370574647182	4.3844283981713	102.5	1	2
120	3.82167877824075	4.07390529758214	1.40528425359164	3.28255838693201	3.38621060152305	4.11998583130542	2.62119149081757	2.96936302746235	1.20789104512507	6.84412149537033	6.5221452913432	3.40928090945947	3.76558053459924	1	2.10470168194945	3.84313459539061	4.52013701302944	3.43636406142108	5.61646298267398	5.16664883805333	5.5183490700541	5.3567021048616	6.39674774656881	9.42016339741011	0.952815033428091	-1.5013551470155	-5.48705939300358	3.78738582304038	6.49100972185348	2.4115235331125	2.76986745487337	0.520592348180103	4.95458452674801	4.11579752246999	8.42649943451369	3.14470647115208	0.940976927841144	1.77455564547527	0.590679073509502	2.5679173939959	-3.21225112708893	-1.82189342946937	-0.0420848636976349	5.57484373913927	5.26360178657756	-2.40006560959391	99.25	1	2
121	4.1052830721135	2.77446025744505	3.70775591108556	3.53055843353673	4.37616335027037	6.30046030736067	1.0125799099744	6.61758065065883	2.72817906573743	2.28065272550613	6.64387502661944	4.84596558523766	5.5586834208769	1.53649812374306	4.93919822650204	6.30756540650317	6.56104957607889	3.44063805152214	4.84556431558732	5.84370326758194	7	4.29600139909812	1	7.70549271889576	0.5730243391086	-0.999604564047071	-2.29607886527533	6.52101458595003	5.09087173253468	4.91897572767584	1.32992850810329	2.09664893153296	-0.892684556753419	3.47492621408083	2.26732295772513	11.0727670062542	0.87844317583611	11.0426917565989	-0.267764300166589	8.51201576208041	-1.07111241003031	7.00650170711672	4.71428298664576	6.77295856582911	2.7272933346454	2.51807372757216	88	1	2
122	2.15528977099124	1.93510225856626	7	3.10253430961341	3.02816118029793	6.83614851921665	5.15054676310018	5.90536485649603	2.78232678927698	6.00878062945623	3.1390764517876	1.44524108478178	1	6.32043439318736	6.00161305558841	6.26356936516045	1.09419570922629	4.18162056239412	4.93508433381818	6.35950719463004	5.36686149294533	5.55680822182718	2.38536333723659	12.6904954051779	1.25479316224866	-0.151213532421672	3.95156082764255	10.7165908336964	6.97286427714045	-2.69336344924474	2.82930011099592	0.891947242360669	1.67187276206837	6.49205967140842	7.86303530181532	5.13948239909837	4.34923221661528	5.65213651690667	3.01848193577878	4.86048317074194	5.01487206241724	5.99036054107908	5.72630875072291	3.8848359594747	0.600455143654303	8.15970766401993	109.75	1	2
123	5.98053564757775	6.15461196403963	7	5.35227637604841	1.6525188127202	2.94204529561724	1	5.64478067439823	2.37287045022143	5.81288368771968	6.48877289324373	7	6.19115584313732	2.50881438958587	4.76787353624151	3.4076808297629	4.26678130074024	1	1.39213938870882	4.74516646395574	7	2.1157175476844	1.93237152577995	11.4117009560011	-1.75847630988833	2.5996445116435	3.04899640529496	4.59631013196936	5.13017338880104	3.79705824202288	4.27454761870789	3.32133187519976	2.80761066868856	1.14805437710137	12.2529115183974	7.78918959784515	-0.0907859163147207	1.83876708572017	1.2049596453516	0.191061987594281	6.04873852987709	7.28477627512461	4.59797645915502	4.63795553467776	4.91346758302683	0.924596864568867	85.5	1	2
124	5.5516739763063	7	6.62129441769215	4.94739426937037	2.07708360126276	4.48502185911378	6.6075057380415	3.96801205416538	4.17565605409816	6.26095552048561	5.65391928540313	2.94081190246293	3.02591919554551	4.02663645905236	6.33320620576945	3.30758263358518	4.75683802873681	2.97224073347912	1.07949719058549	4.7658157354633	4.33995502119234	4.64220441099946	7	11.8725917479887	0.414179849626588	2.23175294554042	5.9746032864942	5.98747828890592	4.70465831492298	5.26346030139029	10.112185339189	1.97156340403749	1.72044598945562	9.06094222387151	-0.0884211813652633	10.5510005850362	0.286977938037501	0.0739521283836985	7.64452566350764	0.115725903221321	0.354168755586301	-4.52988674174139	8.27940696543745	8.79832285330354	-0.977787189655761	1.9903925675119	94.25	1	2
125	5.00192158927971	4.77171685679748	4.82777379727831	4.09854987165739	2.76167334703245	6.15634857149351	6.79835356566888	3.23579104705943	2.99634553443618	2.03879295317329	4.35029081615012	6.41909491499476	2.7069797705765	1	3.60853412642212	5.62013466736758	1.23905373460025	2.20741431288431	1.90821075340622	4.4840208882408	5.08265538386379	3.63867310408413	7	10.1460591992251	0.986174634319436	0.144810838416729	6.35894030315621	4.04578901076207	6.77572324075844	8.74339280370992	5.6770167379322	3.56954285140537	5.03594611898173	3.05687787372762	-3.17640332935445	0.437287746435401	-1.57133308573445	7.94316992732454	3.34225105392897	5.78070297805527	8.12986811325501	4.15906431119668	9.26838389033757	4.85098605338248	6.11689517678789	5.58270663865929	94	1	2
126	3.7270606070158	4.31956978202304	1.77832297648716	2.16533715910884	3.71059351966644	7	4.10854447367515	6.12332277241705	3.1099529888685	7	4.87208770499241	1.78327813823266	5.87243096905478	2.17996609584701	5.56726338571694	6.98566004867544	3.61636616082718	3.41819981069057	2.94359827846809	2.6603689627434	5.92400263429108	2.22623652289576	6.30868092623536	9.00067824283159	0.475492897964228	-1.05452128001026	-4.96131471934636	2.53885240505143	8.203946820126	1.63794588837441	5.68619740340595	-1.8874300512224	1.59539322278371	4.67397298987248	0.641573443321083	3.24305477040164	2.66825661450069	3.15245442407544	5.89530574549981	4.28906200847262	8.07850926942164	8.8916087667866	0.753751428993194	4.29148791797047	2.27427456410673	4.97353363502251	95.75	1	2
127	3.14472219531875	5.14519005608642	6.23763641699333	2.87983846078817	3.10528799279149	6.62889395199031	3.40745483916573	7	6.58382363685276	3.99584456861325	5.50722542270264	6.65694953781173	5.86466020395322	4.18421127161689	5.32174780425916	3.2707837731742	4.19412585785975	6.19636206190969	2.58082138639872	3.31410889575055	5.75705945218193	5.48780220789885	6.5691482142892	10.9532240392642	0.551885564303979	1.11408565930731	7.47725692238488	4.99625801708601	9.30017903761196	4.99590965734008	5.92553640679237	4.01696843017777	8.42382640682848	0.890417533062051	10.6135915388497	12.2442349187705	3.88324409622601	4.04759280017236	6.9607736227594	3.93332292134834	6.52136338206379	3.50346573027023	-0.134118493447439	14.6051409256917	-2.05015414465502	1.52793761144171	97.5	1	2
128	1	7	7	4.71692727404604	1.10788576294523	7	5.66435078917044	6.51958484836277	1.73650325379173	4.70426850899908	2.25613949697159	1	5.75188820841756	2.46300997487332	4.0685584769513	2.23680121273834	2.5838167543282	3.45067861208511	1	4.9651091569365	5.77188967716667	2.30632272213036	2.14351499684573	1.39228421556688	1.32038129000437	3.2566925627979	0.966929549427087	8.20515224502972	6.03667486831637	2.24982779664362	6.14865533086991	-1.11143236641863	3.82308524550586	1.62004971480458	4.62543617474351	-3.26203638385816	5.62715623413506	11.2672032513348	-0.0122466670853907	-1.21482248302768	7.033304275556	7.41352895377421	2.47341025875286	9.17548859345859	6.27773354905654	8.72957355586903	94.25	1	2
129	6.74337636074056	1	6.64370915876707	2.34747537360124	5.56543150129761	7	3.6868647308108	2.12921794762169	2.45995434338126	7	2.94506484786272	2.00942317924762	1.87713791314337	1	2.79335816442046	3.26963889005034	3.21471007738042	1.6561935894518	3.70130200969333	1.32427484622571	5.66001278903753	7	1	9.2358329315765	-2.13143518528049	-0.901019403057975	-1.35751315772504	5.9130593207495	4.47654532291733	1.24378443583722	2.26078043555408	1.82615365203767	0.37390950966285	2.87907131691475	3.31767865046445	12.6277084428552	1.5409657694858	4.9831312942988	8.0227312454964	7.75387282299387	7.58475946668852	8.88405259186895	-0.677764663199857	8.38768356692168	0.703073618242659	5.43217759201882	82	1	2
130	2.9226277782153	1.0103663229125	2.69041949164268	6.220429976603	1	5.36593017957811	7	4.86681112613207	1.96064897683437	1.07964085162307	2.24899780776416	2.49694483130781	5.72547104012408	1.67085868015072	4.79567881459971	3.71374122126173	2.01238934348893	6.22443378177804	4.12840372990992	4.60971702113124	6.65740352139826	6.32153062740718	1.6449498346563	-1.5924709911599	1.49300841589801	2.61382986044917	3.25869405074484	10.556595468756	6.0849691870771	5.22909127792927	5.92915079251062	4.22856251882297	2.82595232865242	5.9139257585259	13.9839085365806	11.5608529790228	2.76187180360616	7.77961346551335	-0.369629408095601	11.0608594877803	-4.68487703634887	8.8760032400924	5.34648183776726	5.40512948716713	3.29037580177225	3.38537579054628	101.75	1	2
131	4.89623290221036	6.22398540087532	3.24136545912751	3.10854793976679	3.41922683046505	2.55065833045435	5.2162266121576	5.60702446116778	2.80480747957494	5.40831059826346	4.33248342259546	3.6107323956089	6.08226987596271	5.52496938648377	2.86696438438874	2.46222015242332	3.04812124492757	7	2.96033638864874	4.43812131756864	6.57556344505096	5.65176450023298	6.20858543269117	11.0922355980619	-0.653824363893643	0.5865935674083	6.34532762496291	5.09509645319376	5.87923496179463	0.81981645222877	6.67308091960583	1.33121556679912	4.21878704331999	7.98300696385141	-2.15780931012904	14.4461893064943	4.97127916894442	6.06807973382732	0.731806525911023	5.23628681019049	-0.0677257401984913	8.31693526374288	8.95146624715048	0.953390449892281	9.06039059514491	5.59668033676587	94.5	1	2
132	3.11409479695306	1.67585853513519	1.89950536773456	6.49697349103882	1.56329117363485	5.0041058770362	1	5.5811573306511	5.94198290327957	5.47694623694332	6.5746864846411	5.04466558004179	5.86370618803817	2.77835522902555	4.3559060647292	3.14971408836472	4.04297659492432	1	3.91428109974519	5.85739457565249	6.462762792204	3.50962336414361	3.68962320352083	-0.546868308910341	5.0621374752898	1.60190251521206	3.25085735909131	3.58148832214101	3.55709202802065	4.22922536892582	3.74284429755082	3.20861215395133	6.8053651406233	3.61770478765254	6.37871992273262	9.00533996012129	2.48974919353068	6.1801985934207	10.9160064070439	1.75492684249283	8.31453202428408	4.16827998496984	1.06124794150792	4.99105557361815	6.46106274200496	1.63163403765038	83.25	1	2
133	2.9026129219567	2.30453249596964	2.41252508052529	6.08508623986807	1	1.78464635871784	3.17405207343464	6.18854130471168	3.65339233573785	1.90930487168535	3.96067930898757	3.77690777970887	3.03544472751329	3.36104390332311	6.23108137396202	6.56614499321947	3.76371919395525	6.69430039849758	3.44614504082528	1	7	2.42424064882483	3.57712605179472	0.751716112506423	5.00506899525299	1.75085647911335	3.61794262317361	4.37775559924795	5.97441676602496	1.68227750996669	8.49288914432279	2.12524626873007	3.82654621181527	1.46969567724222	9.02334019703098	14.8278284532043	2.92323626572102	5.07733944140948	3.02067537012577	7.46672935068361	2.20502284145566	6.2245504327746	-1.97494095535538	7.82542506660433	4.61374415409846	2.76342258769217	75	1	2
134	1.24545240062628	6.93333490268259	6.60072763381648	5.0987939250097	1	7	5.51274987346798	4.96143516903668	1.66015978388411	4.84556660881321	1.93528731498879	1.39656664915318	5.36291572795857	2.03639085127163	7	4.69488068093702	2.94123039847242	4.859996607037	6.31279202951756	4.84257701948887	5.06322650641923	4.81581835514551	5.11344248222619	1.82904468258358	2.68765476351309	2.4829062119679	1.36307583417811	8.95071852529869	11.394493653491	0.720575495937761	5.31894722897804	-1.61474352021516	4.04882353306462	3.06709089842312	3.3771879023312	12.994292347975	5.61862256493171	1.6472959563251	8.13627517796874	-1.51030605510452	3.94342515579778	-0.0737593510934261	1.83606823633106	1.63367784349618	8.27007662680018	4.94156196699806	97.75	1	2
135	7	1.76143600963018	5.54365383339145	3.1616589121429	4.79724463085245	7	4.59754798453068	1.12380775184256	4.80989421899869	6.61864796991128	3.2945691617088	2.51980899353105	1	2.45771102138705	1.8918926890057	4.14542335457	2.84679134131743	1.85899755217971	3.4375214117318	4.77916055184376	6.10753421127979	4.33509174056077	7	9.52223942514666	-1.01443965880849	0.170955342736769	-1.09679169003649	5.75792223201889	7.67893250965053	-0.198689303268225	-0.975437173709786	0.80148703399001	0.684621359263322	1.78449151597788	6.73692670347281	12.2381972925657	-0.253781146875381	4.95461800811317	2.28901471167484	8.13984426607399	6.89495725425279	6.40468007981794	-0.715080888994111	8.44196109032684	5.61812241314673	3.97720834036356	106.5	1	2
136	2.97102260634756	5.80668143219795	1.60631642083691	5.82295148480006	5.99264526880562	6.02509438159594	2.76819403407614	6.79800224519001	1	1.33877982445146	6.92566757571577	6.3092108458865	1.69514521490588	3.69841144271445	7	1	2.75154192421236	1.87327961650674	5.95702483522334	1	4.35781013212015	6.85798917689635	3.64046754727474	11.7233407827147	2.52892382111781	-3.21320938761502	9.16660176975945	3.04439846712881	5.52597532139621	1.08094184519546	6.84666029070003	0.120164703361454	4.1341903755701	2.69668866073204	2.98792481782036	6.50484253992377	4.13018882965169	8.2859213887724	3.05428597707456	4.62778266706143	8.5210796037971	1.01091040540072	6.3810901601793	5.73621114704917	2.90789243043235	6.17915516780439	71.25	1	2
137	1.90956733119972	2.29440081389154	6.00238119435886	3.04279269037053	2.7931081192527	6.49305508290318	4.97860913636965	5.53539989776211	2.71673893147292	3.67204599937939	5.03323618723893	1	1.93875649385135	7	5.74450771224818	3.04593363322052	5.410163804089	2.26525018630231	1.95691204091666	6.90670703522275	5.10910687543958	5.01190790337246	5.12456300133264	13.2735943648125	1.89601108292537	1.24968491974304	4.01269892487696	10.461476917088	7.33868608222386	-4.57055599558375	4.83406987602725	1.41779116650191	7.4686145251554	3.79637554364184	0.344614967112918	5.63928181518484	5.08672296246933	8.37716576809316	2.71925133526071	5.72872943651378	4.73047943602479	5.35893084545897	2.22559418991577	2.29368056127083	-0.332887598257567	7.26847420602885	97	1	2
138	4.11427316800552	4.82383380560624	3.708054080271	3.2971961655041	2.9193385937246	6.22878121623879	1.02045987996586	7	3.31831401559834	5.81661695390786	5.01346138313813	1	5.25796397773702	3.5773516969798	3.39738559754703	2.69769494822143	2.03024814317512	6.4603740155597	3.09346895742559	3.94619164887604	6.16339873737808	3.26114242526977	6.17635506808864	10.4771287956304	0.736959127139844	0.486006692093084	6.21303831665664	4.5660777745587	9.06270457627839	5.63338074237685	6.09174117246977	0.288857607691754	4.53729767880467	7.84946742761342	4.28175895324716	15.1624185069183	2.20882302022838	5.38108940358621	-0.407671294885249	4.56141280302679	7.10823125867537	5.45696794263436	8.85778079022348	7.39777754351942	9.56805978505428	5.20954504360123	74.75	1	2
139	4.60279825647073	3.78856678840875	1	1	4.13741111042643	6.41582643023575	4.40804431179722	5.24678107684607	4.0934418053	2.05977411433604	5.71084417725067	1.98085638341945	2.69217483814442	1.769619248066	3.51063432052951	1.00437932143061	4.19208358855645	7	6.37913516828958	1	4.30570463473766	6.59727281128772	1	7.57626037586505	-1.11685305866243	-1.35078252754798	-3.19188031454618	6.38230565534778	7.66068179243416	2.38684031577749	5.06816960239058	0.554130600593337	-0.312270255465907	3.33944521458506	1.85007182493423	-1.60420883503253	6.75194266405459	10.2781161048696	3.77806785818545	6.8643297630573	-2.45374330800462	5.58805097811387	-0.0789580955563789	10.2081281238801	6.07773982450887	3.61015231398436	66.5	1	2
140	3.28678687451199	6.71547212394229	5.54609496486464	3.98397499597279	3.86092650962011	4.90033082983959	5.40963660380493	7	1.58517327828015	6.60394221051456	3.03416062406905	5.66241136169006	4.25790990597364	2.81332048969485	5.93737018054402	1.92825965827106	7	2.84863720342405	2.96954937576665	2.69543600082371	3.5998116969371	4.62640995873282	5.39196959885389	12.7602709527339	0.121313130696661	4.27581194679479	7.4999728953883	7.01409691725134	7.38451137943563	5.98497688813229	0.73149383224245	-0.462681368338099	2.61336935777827	-1.33923636053085	9.26250282488683	1.29115645786406	1.15572460195902	11.1650032814238	2.88518872405674	4.80819658873445	7.78173636022718	-2.0948812510214	1.05262297785203	5.26444631792543	9.38081520848224	6.14382367040552	81.25	1	2
141	4.55986301344972	6.33164413380226	3.25864935125158	6.87220600973149	2.29318166312146	1	3.10327170253739	5.92103828017667	6.59836034061062	1	1.80447176255884	6.47449915457217	5.29199094545906	4.24896336623559	6.84677182581188	1.95576604550689	4.35778206438467	3.52091288223456	5.00202973868067	3.02033204893128	5.82123850238655	1.65761805445543	1	7.9443487195247	1.71604823740114	2.47931865263618	2.82972771376837	4.26898214571953	6.12315158257082	4.71904803719226	7.59948824872236	3.35690817628698	4.7091591177065	3.57353110668612	7.53460414650553	9.7071461772876	-0.0556706356038051	2.18221218360983	-0.853528824386115	11.2594175138271	3.06967701445889	9.34873815775952	1.94578223670665	2.77945812496949	1.77911392104122	7.76644845370779	85	1	2
142	5.51616761855677	4.15555357688605	2.02814357736252	5.89974949769645	5.23458839516849	4.5583082561199	1	5.90737653933109	3.11210656556823	6.90275025671407	1	2.77003404420705	3.34628485214797	4.40448607617679	5.27675686359136	4.8242215112453	4.11585875029963	1	2.49229540632091	4.47945717859427	4.87463311445985	3.76915963857158	3.48905907873909	11.8694648974067	3.67090375865683	-2.21102413277078	9.61097106989507	8.95708777592915	7.02652317101148	6.89346250229797	5.80707876730997	1.73142391399018	1.96217275495208	0.603048238946273	10.237054694513	0.67440085478452	1.36851507969624	10.8857157872203	0.954151889195112	14.5505401256973	-3.89789479027223	0.74783657432681	4.07214837430919	3.17871582878116	0.974761867820834	3.58789446877647	85.75	1	2
143	4.27264895435392	6.42811701969084	1.46711259218153	5.4492414485598	3.22545179390644	2.03934323204588	3.0766854057976	7	1.11109648436127	6.50961476926621	5.28351114072207	6.57120545205774	1.17755210279884	3.87916680902805	3.79183873571037	5.73786306176061	4.85667729480586	1.99853922466164	3.55425903310128	2.09306882745266	3.82846966578052	4.4371165515481	1.01019260726883	11.8344995337515	4.86009753923177	0.234278280227482	7.19416402994259	1.57934162307221	5.73819370472536	8.24500424752715	7.17566352727203	1.40885776918695	3.99061637262609	-0.670921931607997	9.04962169048998	6.44472750637884	-3.85540507932521	2.17010086657465	0.138785950833471	1.5086050530962	1.29605361251602	2.64265588133742	6.2524321087144	4.43260084236664	4.81129341675384	2.81231874539503	78.5	1	2
144	3.76341811808096	4.43670180748674	3.66234481101113	1.03371332227676	2.57860756987947	2.1857180575748	1.68982619464281	6.54062144662322	2.08110020989256	4.82916831939654	5.29865359384842	6.17199539324064	2.62094342334016	1.64132316616518	4.54817904916203	3.39212685625992	1.91255878562996	4.33345993104572	2.61199956647276	1.47411408424566	5.38870425411351	6.31198052060806	2.23230307144071	10.0646223198125	-1.33459871161639	0.119073963816141	-2.01698399907892	3.44945463396946	6.45753279479678	2.68036071636273	0.0424385382354403	1.79118030634183	0.0200202136668479	4.00834996586127	4.14693006023372	14.5326640746743	4.5891877581285	4.62224733160974	7.45603410342692	12.3938014357632	-2.90792009004526	-0.666872810853248	0.21490097609772	7.66832286130783	5.42903461306817	10.4622649020724	79.25	1	2
145	4.41273250855243	2.37894686504716	2.12872772105458	2.38642208406443	3.97849223189343	2.93858489981249	3.19244922099751	6.46886087367556	1.05052354674845	3.30132858248218	4.42046985230468	4.16869656321729	2.52018318550887	3.65764592920734	4.26508981476097	1	2.52847508209896	2.68368084368621	4.21241833121094	4.65612073518161	5.41823111915505	5.09858971081759	5.07627093265684	7.63977684683644	-1.13219530788359	-0.210210908238835	-2.43387036076054	3.52657008870296	10.2199070742885	4.31887137960095	2.57827862737554	-1.6699224292469	5.49153943930423	9.87683432415233	-0.665673851615148	2.77241423657842	2.33789731459102	2.99240045081241	10.1604733683586	9.14105161284265	5.69094705298819	6.1548217961204	0.137816109538349	9.22530540219676	1.57076126598141	1.11349844864181	89	1	2
146	2.35102925685499	4.43998736357675	5.8148651188623	5.16430535165104	3.87019103598253	2.27591527258078	6.16906792380872	5.74176270130907	4.7462500092671	1	2.19176081249411	1.86649416139361	4.45991725940866	1.84632916065028	6.98320987616688	5.30862866507082	4.83061063427863	3.26648746192561	1.64765521681617	6.48912953826368	3.78067136773215	3.77245395874599	4.33855900906012	11.1795619876023	1.16695746666744	4.63279327702607	6.64041593534631	5.77620082174735	3.2940898311474	4.89972961729726	6.1621171634252	1.28568359475285	5.16926869746591	-0.523108860792218	5.67597402721335	8.52329780110393	4.70657573278265	4.64851031768459	9.50927561923845	6.61133636258514	6.95444604674666	3.86373187150888	3.54935197068248	11.9412022295982	-0.206161197128899	8.36183455166946	70.75	1	2
147	1.955735593328	1.7125002204422	1	6.03295372339405	1.05346741012054	5.65601897527259	4.54378411528519	6.70693579832775	4.11661575736367	4.295454416489	5.72173060009491	1.96733983657553	1.08087582775602	1.5069620217384	6.80839442986021	6.15684453399033	4.01312831640883	2.74584035978212	3.64847389847672	4.67271677480311	5.75342521768952	1.54415405613739	5.93420795431815	-1.13278434928472	2.50649928877872	1.82803416441814	0.917698450312346	5.14421134409099	10.4258317843207	5.12386093391031	2.5539968035364	4.31356637804519	0.413769567324147	8.08610947524819	6.33168518611524	-2.84878000673807	3.76630835250878	7.81708638977862	4.20538940742001	7.32132638289953	2.18393472514773	4.59898582760503	0.857729272783285	8.35074876282575	2.68692763377815	-3.4333852683038	88.5	1	2
148	4.19724541007449	3.57183475325362	3.77283513241878	2.54059651630389	4.7896286410621	5.33816688047337	1.16800311718663	5.97188784087802	3.01608320400547	1.43867567075642	6.29902010558833	4.68370787462363	4.79612338892048	1	5.84245582638968	7	5.27151140647062	2.66941838032688	4.78121378564313	3.79561252452184	7	2.04280254072514	1	8.51306681037337	-0.604641921482248	-1.27804676790785	-2.82189536447081	6.14954297037077	5.00408666727102	6.26913901386588	2.5049386472563	1.89023887502302	-0.864325536852485	7.39034383241696	2.83327625913451	10.3839015223743	0.733424031304284	11.2427972241714	3.31862088989062	8.9031700449125	0.307392118639409	-0.748195864065194	3.98565392535351	6.80673085397476	2.81408529145355	2.97089294916251	86.25	1	2
149	4.27448683812311	3.06288791138979	3.43659943073941	3.27646886097888	4.25322621185205	6.06270339924866	1.46080391956779	5.27778914469159	2.12281483369131	1.39275609098951	7	3.98428282879549	5.06835733145989	1.44091282006911	5.48586078101026	3.68335209375748	3.04737700544826	2.83381638691855	4.49774389767825	4.0693706289845	7	3.20939449461452	1	8.16428491742787	-0.0208181011028714	-1.28439996487519	-2.72663031926451	5.27317267892705	4.04728529861272	6.28203502133466	1.40630185631441	3.10297686113384	-1.43009904110964	2.77101749563761	13.1892127722589	14.4267105241463	0.723521783996302	1.72324321481528	2.5060432246286	8.90533600475657	-0.304712177394647	-1.64600536746933	4.27950142084268	6.4027377117657	2.75542904554564	1.95138015966655	92	1	2
150	1.18153966026665	2.8707538820133	6.53397324590583	3.29584539803003	1.62749944017699	5.480079039463	1.12495306660339	4.77623712787284	1.42834231622457	6.82304866258098	5.19853952564016	3.6068970279918	2.30777995100927	5.87073171943069	6.29842743700111	1.576844273943	3.65300244353652	3.91425307573357	5.94590456564754	2.79263277607554	3.78225682070991	7	5.08147126999815	11.8878426652279	0.449526954365445	0.458968054749931	2.70547128328925	8.1586043927403	8.85681676193464	4.20363611999161	5.2090136586842	4.81613792539707	-1.80064971844909	7.5965342961586	-0.18689824697817	-3.85256982680011	4.57618602034444	0.173979991413926	-1.76519290487191	5.31726215577113	4.84249576385423	4.44399509491832	0.72177024151095	3.23110725975202	4.99099470040134	0.407833276700126	87.75	1	2
151	5.28383176118172	3.95785019400247	1.9055801120992	5.61478735255766	5.57990229068898	4.00042073649201	3.13246413951079	4.17312307463501	2.96370990458765	5.8436261604827	1	4.37668075263679	2.10644493819854	4.746505603772	4.49764017740976	5.12953125174756	1.39451749268294	1.13408183006314	4.41919540612167	4.17049119487135	5.72469573278562	1.3314832125299	6.28697743670436	10.4882873236794	3.41780163588833	-1.70781055067623	9.6418318161243	8.77165988327697	6.3879880484506	1.51014813092788	6.34514190226547	2.28412780719583	2.64525024348908	0.29644507346031	9.86629202197396	6.13491281940859	0.87498502072177	4.01858332280833	3.25358944168965	5.68992061400379	-3.26060086323577	7.30805245075173	8.7250499257813	4.80921212217748	0.990998034991905	3.8668805833758	91.5	1	2
152	3.24128885550542	2.88273444522088	1	6.73241611258503	3.53802007293346	4.65877259518734	2.15182446591966	6.33927933106307	1.58660668892847	3.96633123074926	5.75539150581627	6.71899148955351	2.12313622453424	2.78771467223808	5.80183481231986	2.20860989523763	2.73832623798402	5.48464821704776	1.17717564082463	3.95904682982459	5.53805690973299	6.96122800165343	7	-0.856966354959556	2.62858593229139	2.86612063760514	1.55540554380349	6.03424579326741	9.21257257028328	-0.151012201629367	7.05792237015241	3.14215540769998	1.06905041427361	8.44463598106393	0.587123383544858	4.4330951266629	4.37221706074285	8.71987435744546	1.68667768409327	14.7352283094727	-1.23891387681223	4.92848934436345	9.37309221305906	10.8843391375735	4.29947929648785	4.26553770102381	90.25	1	2
153	4.98584093146584	6.26200759917242	5.12237973657509	6.84040255217814	5.91991738089537	6.03552407003198	3.2166202742049	6.75930657689196	2.33781199561759	3.0777452377767	5.18187699269454	4.74767887335529	1	4.22719209975174	6.59444632031043	3.38746571991668	2.02482200692341	6.40758922753908	3.10973322685556	1.19170562713121	6.88053885101909	2.4120488376259	4.12266450129234	13.354015322021	1.8600023501197	-0.688190392028287	5.6031762810005	4.89057473024572	6.83006769355579	4.18741320669182	4.34124582145283	0.344576257500722	5.24546986142347	2.00631158796304	2.94450186101632	13.1072545756912	2.0782180818524	1.31247785938756	3.9580335162261	5.23823580445608	-4.35091758514289	5.74142099836478	4.61119796377053	4.81542738830367	-0.939190967788596	3.77202498933162	65	1	2
154	3.45086101977412	2.40371499343701	1.32869452230825	3.11794550632594	2.69857791806127	6.39903946737222	3.33954761732501	5.09015004565284	1.7753917149628	5.9591015484235	7	2.11197449513023	5.70289492507578	1	1.2257295521043	5.66931469126807	3.73716866315163	3.75642552412641	2.36246717522618	6.18215810107332	6.52748720911131	4.78118236106011	6.22461623785457	9.4068557985015	0.468984640284279	-0.882879972035242	-5.64316407287943	2.81560940566678	6.68358485896185	3.10197772087166	2.85144213697607	0.84592376931864	1.87104404346853	4.52159611678592	2.76272221393327	2.11779297504744	1.4759846550409	3.50354974786719	0.370806166195902	3.06754715699955	-3.549265337163	-2.04003257334259	-0.676429221056835	7.38587831103517	1.17428301198559	2.32851161619327	99.75	1	2
155	3.72586624582988	5.67626472118748	6.31891968890162	1.45931037111685	2.36134447674387	6.85810590197868	3.3215515058996	6.05603549428466	6.23665188419429	3.93869266338117	3.55599034253155	1.37417151640986	6.60521607098858	3.3843856447123	4.08390268997644	1.90888409480237	4.16533071889682	5.43363253495528	6.66021166584146	4.34962334868904	5.96287104840602	7	3.96137862419625	10.6327251856499	0.923682416239225	2.28630152700636	7.39609337010343	4.27518740024808	6.60352944012985	4.35826176273536	11.869930944379	3.44633036692442	8.7664971669687	3.11038948072095	10.7767570450556	11.8147867044146	0.90600445660415	4.54717085857432	7.68088546532822	12.5853513935499	1.08014048638957	2.30265178710389	-0.35591839868552	5.8776813680321	2.65690993645302	1.94105505865142	71.5	1	2
156	3.14109604277675	1.53478400365906	4.28827997098557	5.57904425199222	1.60650027105298	1.6762510539243	3.40636238472028	5.339830317807	6.0528949246117	3.15724223213519	1.97121268596799	4.75989242910441	6.28370545962599	2.25044549211749	4.36142922470739	2.91449301083779	1.01959208090596	4.42292972920838	1.09566826312797	3.68792532758199	6.45661449577558	4.97229761798698	6.07953373686853	-1.89961180526631	6.3215675785615	2.49732931953947	2.53571431448515	3.7002628008143	8.93306174829751	6.82493881779513	-2.97831729227122	4.62408767529553	4.80185874154921	2.06269395006964	6.90871289102217	8.55921417518117	-3.73168026339837	3.25192174734947	-1.80204297454079	5.14235716372997	6.51220877549777	7.58128687222656	5.5669791592138	2.65227743515194	6.44678262195494	5.13853314713689	85.25	1	2
157	1	3.16371359465478	2.59115627537262	6.01218770560539	1	6.64081088372014	5.1431876732425	7	1.29564715379016	4.13456837478325	6.11245862288987	1.04732284144451	5.61627034879387	3.5037981022006	4.55431700957379	6.06132106105901	6.2069030898433	6.08256937151225	7	6.50317661772637	4.54517400320387	2.11134062807728	3.91114045976629	0.481298244146831	2.75619120228075	5.27867650560021	3.07006890629423	4.27493180547963	4.66795796418326	4.57350614757585	-0.371021706954509	7.21818989037726	1.45590618901816	4.48117913852623	12.1288876716623	10.953038985142	3.70580328094109	4.3577845842569	7.30364126266137	1.58304959418385	5.28635848967698	7.61529823528686	3.239414811784	6.32996326541301	1.89129043854493	-1.0187304733817	85	1	2
158	4.02808453318776	4.58633416825195	5.66063716835539	4.55862953110501	3.47299424224841	1.84576297096169	2.12010388161307	4.21971800891231	3.75845621257818	7	2.31819024103731	7	2.81626533158969	1.87821627791381	6.00996447357396	5.91572504084348	3.95913510228541	2.16152481333471	6.32282237140808	7	2.90037778452189	4.16721625709794	7	11.7710487209448	0.928588960395099	4.72580964886337	8.74214935376568	6.34049083384106	8.36386209169354	2.20070745374068	2.34955479844903	2.05877964547419	4.92772418508993	5.1773946446038	4.83526467853254	7.51690830136341	8.09854810949014	4.64944807348684	4.31496200226511	5.56737988431278	6.77983776725881	2.32946558546188	3.66107997339397	7.7937502222236	2.16643965788059	8.59780429825719	73.75	1	2
159	3.57902883222085	3.87269965495693	1.8236772785757	2.06779502527937	3.00065578282221	6.77919844653086	3.5460689937321	6.46901746130211	3.476866913269	5.25057013986395	4.46801959328142	5.21928813469585	5.59168013451781	2.14234446269208	3.8822059611578	7	6.41698189906928	1.97236071444569	4.10249191359765	2.49386164213115	5.16007386870733	1	7	9.27783534856344	0.214945019319125	-1.50844052182565	-5.46479209422896	2.27676526889726	6.47664229938276	0.975543810834172	6.35542991222399	-3.05208402852858	0.986951895471836	4.44048020565483	6.32457892892124	2.92333603788282	2.76576997280542	4.03660077931518	6.51778961325793	6.68393736605522	7.05512530532673	9.14644989101029	-0.732833119051491	9.03317901431944	1.59417979371027	8.75450838223681	89.5	1	2
160	4.49805553860367	5.95126939408109	6.69888237287713	4.71025098403239	3.93867851433922	2.1282969695442	3.80196319277056	5.58477384307686	3.69328131572842	5.88088654196907	4.34299442295158	7	1.24436890244905	2.8955027293941	6.10242002906489	2.49483454643474	2.81095178839394	5.04235317359454	3.39481769572018	6.63047237772061	6.95207386802654	4.91244768624608	1	10.0756808031151	1.9692392538105	3.68608900017369	5.97495523437614	2.9543923839955	4.23142567123156	2.53517586934194	1.45994836984609	4.22721945155197	2.91828481589992	-0.183040701313037	13.7914480981381	0.162663700137182	3.6570680043995	8.50308642896772	3.62140430957194	11.1237235106465	0.0617072576285925	3.49847429852407	2.17722279024746	9.07372051529173	-1.52736884467212	8.07499759718038	81.25	1	2
161	3.67737661756857	3.48292260016108	1.36169891305514	1.85877372684768	3.41086840587133	6.53124698811291	3.123794991891	6.68111283808241	1.89940761644978	6.50286056222077	4.71285496221352	6.27126267038278	6.0726038054811	1	4.79484517003852	6.66903129092173	5.7966034339401	1.74265208360154	3.99974889146353	1.84238023627567	5.91180693904102	2.04806786477398	7	10.0714533338974	0.040291558654516	-1.49997456431752	-5.81132641268422	2.86509563366809	6.49919187514067	0.757991411670733	5.86028096928716	-1.16542453754847	1.33410401724855	4.82611138202623	0.0882652037938149	2.13848448651273	2.38421419631423	2.92589173981362	0.866207676810605	3.67032135454348	7.65613186101429	7.4922838841072	0.0113437122255655	8.66764509614037	3.33906866545418	4.72447870359508	79	1	2
162	2.99966558997058	7	5.86133377529713	3.48594823610452	2.61392112409314	4.83417565195178	2.83957110632735	4.10182480564517	3.09207093719524	4.82316899680544	5.88699586847675	4.66818911443101	3.8417355740468	3.44691053553275	7	3.37997120661465	1.15937128657977	2.56300597114161	4.81624601213475	5.65326335998482	2.72370703527303	4.15599610948295	2.83120396290344	10.9146661927516	0.271237061882912	3.92209900269787	5.44022806137444	6.22130168704803	8.01159441632579	0.157745469964305	2.15234475159998	10.914591026674	3.94373160963893	-0.729903339323525	7.31400854556288	-0.393335476862851	1.08147931360224	10.4661220343246	2.51923378783435	4.7489180716517	1.17557489925345	-1.18332467472993	7.27295478228548	8.29616647545862	2.63161612207197	3.02163684128356	84.75	1	2
163	2.42938379900689	2.67110709154183	3.45967287460375	6.84899308842049	1.76514864129196	6.21926975513121	5.30673247125944	3.1568268069264	2.96117111242181	6.16538309463435	4.43472655730597	5.92191972873799	5.61352133223678	7	5.38046887877221	2.4070041875007	4.83581019443792	3.70796838634728	1.74057037102012	6.48339265878263	3.83925970251702	7	1.89753091556966	-0.249027179896832	1.13515254963277	1.0350544235343	2.84605121885632	11.0634157513537	10.8833810820204	4.37248628321456	9.90150160806253	-0.424575620936743	4.05373327911234	8.23282256371497	4.22483802420839	2.69117621092764	3.23443091070371	9.51723125861443	1.52489477489619	8.72801635839723	0.338354940612449	4.27996359015899	2.04479956515619	8.54459017396486	2.00221896380126	6.10414563205687	71.5	1	2
164	4.4461517783778	5.12729038798702	3.69612428608018	6.69592032789168	6.26744399008585	7	3.43903305740063	2.92743012270679	2.17499809680971	3.79941620886203	1.01714768895035	6.17178665130876	4.46707518244181	2.49866521980607	4.79901649426054	1.34229922932898	2.66371755616961	5.51558799932301	5.90408449338596	6.0743620713099	4.68033463856972	4.08555117865066	4.18788829319338	13.996377313466	1.70072376425926	1.27245545675563	7.50727301007391	4.16878086858104	5.49105797148297	0.0263173772255253	2.02907450408737	1.5053220619974	0.422010817857695	5.58151868537876	3.04094803075092	8.79906368825228	0.787952731435829	6.28341136240706	10.5186498983622	8.83668082822571	7.88948240162178	5.74976638846348	2.12709884714745	9.38697054832627	-1.16162828958167	2.95600627986107	76.25	1	2
165	1	2.78820161953806	3.59688971375296	6.56683315368615	3.4364727187812	4.89097585273697	2.27145967868275	5.54514697390975	2.95760480191898	4.35455515158065	1.42603926809807	3.70431270980686	4.4606923269003	3.31058701835022	5.49738201244127	3.15775373487178	3.01878088258463	5.35353063481749	2.77745371946338	6.70617387871503	4.97667826557049	1	1	2.3809345979274	7.75968977216468	-2.37061231795291	7.94315732002282	6.0828061321631	4.44237991908322	-1.40774470807314	2.1721501327033	2.14739004601616	8.06046759733253	4.92619705080622	9.45207891484696	7.71558010282117	5.42783751925964	-0.247460337588759	-0.497436623786793	4.98952401847431	8.12541741215456	-4.10915812556568	4.83922233451973	2.88646034712172	1.97657026957262	1.44826550387419	74	1	2
166	5.51662537354496	4.7419636456887	2.08814908313517	1	3.13226044542801	6.44474492904842	1	2.69745828172806	3.23987394163194	1.89026289909321	2.56324931105406	7	7	1.62318792634472	6.07875248011016	1	1.69064505093045	6.13509958565008	1.31187131839069	1.35299067066741	6.5065375739774	3.52208852293845	5.21906483949016	10.1810305595288	-0.522221446763592	0.971203174378099	-0.964120473729498	3.15396987200607	6.7161023557516	-0.98218163653555	-0.0770925318946448	0.489497533223862	0.0485204064059713	5.57767140759564	6.07291832987517	4.88295828700996	0.77208550900965	6.0726782073849	8.45324115165137	3.06246500617072	2.4864192948693	5.76984042995894	4.66346142851582	7.9295711525655	-1.99621120501774	1.51027630047974	79.75	1	2
167	1	2.9683555636445	1.55693212636937	6.33165513980704	1.72098351156144	2.25203804844278	3.8569765784909	7	7	5.80937128156507	5.44392493667784	6.62267692635335	3.84237408027898	1.57441448885045	6.66897164847844	6.02518440190133	2.38745011788231	1.16553660835401	4.96788075589594	5.39657264390989	6.59423129713592	1	6.28862470977156	-0.396422592871754	0.503577786325806	1.77202446435512	1.55400811477582	5.25244426585726	6.49375374889115	-2.30934553351033	5.94002397579298	4.84246465481144	10.413292013776	2.36422913069372	6.25214975985102	13.7124232675941	1.69126007259664	1.7344384291626	4.31626913185355	1.53626993831058	6.23409586481555	-2.04901324909894	3.94399382305023	12.8177437855906	4.89450048286112	5.59808653421434	76.5	1	2
168	3.16641591391993	3.84186187923159	6.3916111701495	4.97074123448174	3.24955690430313	1.92734633769376	2.74048700362471	5.48087605782678	5.02540231591708	6.30985905350764	2.0577272907968	5.6096164811707	3.49883002777259	5.90642506568804	2.71734636299719	6.31455848184596	1.60576438158754	4.37142918899475	3.21532340776212	5.26329390111109	6.07940984515889	6.75929034127891	1.37066304246708	-0.0925507421369687	1.06148038527829	-0.315275658337875	4.98783267896791	8.4590314331828	6.24746078223628	9.10308168922791	1.73328248793838	1.15181661237649	7.57645861637914	5.5030894435194	10.0946451646371	13.7657926445486	-0.497825490058937	2.06023373878067	10.7876189774611	1.3818073966201	8.30131850735096	8.19813067483817	2.00934138481748	8.58453450728669	3.82150565311215	5.35838629403493	79.25	1	2
169	4.34801107008137	4.0295575719879	2.30320870941351	2.80160214667172	2.7592328434693	6.98835106427161	4.01529479882265	7	4.14837710843832	5.15211241045827	4.73892276052707	1	6.3788965514004	2.01815110392001	5.43428062482346	7	3.02623061243135	1.17355687765689	4.75122648390423	3.02358484181336	5.95719333004625	1.69351613329715	7	8.34097438435909	0.121175227434814	-1.42073439179714	-5.87360761472378	3.2320906489416	5.89444290573021	1.49149524900604	6.79429088654262	-1.50304516116654	1.24549256879593	4.40326271186714	1.37592648139441	7.01272125044007	3.23126554249585	3.71921407848456	1.59914203041479	6.29713350044816	1.69346786998938	7.87191374874286	-0.120085756078661	4.46080355095678	2.09796157969771	4.60432757981273	92	1	2
170	5.03068891269126	2.89197593733569	4.84091250085183	1	3.45967366073249	6.76213135441238	2.72542538594935	5.2395285200197	2.08515748984104	4.11641986297724	4.66403698430455	1.98361504930489	5.67981446050296	2.95934171606148	6.21023663731849	2.23184017700088	5.50852882619746	1.71727419717195	6.56688457408796	3.10699371793371	6.95814815939447	5.67874472876992	5.27147886685534	11.6677798509353	4.16209028420976	3.31682789657958	0.177547715135622	3.80030064654919	10.9128902761675	2.12408190914978	2.12320285994931	-2.15345054537004	10.7642926317055	3.20093784047672	9.11047555308283	10.9125074947138	-1.1262399160112	5.64214478534979	7.37840093076677	5.57022086352096	5.20096918518666	9.94226344530567	1.1459991375057	6.47257057894009	-1.83271933887766	6.28772307461219	102.75	1	2
171	3.26051043575647	7	4.13558512641118	6.16059309199773	5.29556583227342	6.8191235939377	3.18930921217918	4.53753130980877	4.00517894716353	6.01211509396066	5.75349302305214	4.93310270401483	1.70267039223178	4.36296671812469	2.54016121509976	3.56801321944259	1.27203769222182	1	4.74094381371469	4.31446782942727	6.50813263799506	3.33889321244915	3.10781280933089	12.3571592986231	3.30704505832871	-3.68047479801609	8.70902675621213	2.6345404729931	7.33786928401333	6.76631372441211	7.00899617678454	1.56790648041299	7.87249461808261	6.51252248513066	3.74774701110986	11.50241670229	1.66721655533315	3.84900947295929	5.18978537429533	14.9638264020818	-0.191032921400881	-0.622467223026612	4.57830966234189	7.89870678387975	2.27278872928097	2.96518991572009	86.5	1	2
172	6.49555595536177	2.81661032026506	3.38723933159846	3.46118001964216	6.33860072027495	7	4.02316167244047	6.81866497184892	1.60946471596485	2.05100835043936	6.17386535254224	5.89642634385456	2.66154500571326	3.21522762247459	4.10548641259327	4.24737743318868	2.99617462200608	6.86749538213971	7	1.47347798651858	7	4.95652494650579	5.75427980343754	11.4720319394383	-4.43441460301874	2.6699860346528	-4.7225136458882	6.12402673437204	4.01357506808937	0.0835390358505269	7.02564462771913	1.64769841460141	6.38176750512178	0.474596833326072	4.53719928787545	2.6636412622169	6.58501357606889	3.6558532754212	1.15528482305882	13.7315193240541	-1.94721999819987	-2.68235247242077	4.38705218907496	9.44822194813713	-4.0005183147027	-1.89598955821365	81.25	1	2
173	2.18442997976104	1.27356399073886	3.03522604711505	6.58334980518815	1	4.47121304890356	4.48570771597253	3.02359479816272	3.62157827263533	1.37276909819216	1	5.11297999016184	1.64233094518855	1.33556542912072	4.82997172687439	1.28805109634772	2.54205406215668	5.16476709205154	4.62458161631984	3.72461327343173	3.35217898291356	7	1.39781568445226	-1.36251353566951	2.36642085843611	3.03953068048905	3.10330506854161	12.3940201576748	7.48867657991755	7.65979376544644	6.08982565616974	3.96641024815238	2.80619944155326	0.00807629318496215	12.8881403998842	11.296553951697	3.64263998494971	8.27306568239022	4.88056129162856	4.4722404078197	-5.41477499376957	6.26977020138649	5.99647714997692	5.59780209960596	3.25690242820478	3.94628641122875	72	1	2
174	7	4.38283663683923	4.6611133212023	1	3.7701361958756	5.57922694111398	3.55794110805398	2.63073649470157	1.9267184981225	1.31388675483294	3.20325770120767	7	2.76309485168027	2.7861181417186	1	3.74706389609573	1.57087827216031	6.75797601842039	4.75452289302105	1.66775630305371	4.68835967864118	4.09696906651149	6.75912527743309	10.1218896883887	-3.98349683332555	2.86808008980129	-4.02389558669839	3.0850410603232	12.1995653052537	5.39500995245968	3.2573901221194	2.13249439052197	4.63378753642853	-3.52275557448786	11.9630316760316	7.48160493705991	-0.393471787690872	1.41264744510397	0.682881742551828	11.1104955544484	7.33107323051699	4.20118184059254	10.5489581423475	0.444972131193497	3.95584481972778	-1.369161530562	78.75	1	2
175	5.10004423451969	7	6.56955496446496	6.07257782957663	3.23605985773705	4.47231699091123	1	6.31905263243819	5.64715369420034	6.67987641054549	5.08687541957206	6.16124603846531	5.48132173786364	5.43805456744003	1.74967019148067	7	3.0405701944319	4.24575423586522	4.80728584398587	5.25927771147885	7	1.99575831489991	4.42678925768397	11.9849083258436	-1.43712651959792	1.13995745295921	3.69692732983844	4.95435821654182	8.67177464204307	-2.05879612656381	3.32016689074376	2.61826848997157	2.04137007611504	0.434117629309107	0.314279679851968	5.34917191130068	1.61896680221611	5.91674713473046	3.20155447924255	5.95806109755523	3.39324253975329	0.770060475932776	3.36421225391755	2.74014029760334	-4.70624693590981	0.808972578435993	74.5	1	2
176	1	2.79189949279754	6.00579064318832	3.05330090289301	1	4.8171499538039	3.95624702268136	5.83668271964443	6.42085750474554	5.6128647963024	6.51507203983565	2.84820017931355	1	1.31799943347635	5.36677746696102	3.43787424383703	7	6.78611097314432	1	5.65012365953648	4.05620778719198	2.87775616572401	5.69964514154042	11.0566901166716	2.93779904544364	0.69586888664161	3.12148070424172	8.33347594693728	9.86205830670409	6.34724287536689	9.7212732519983	4.47697726819702	10.7274561644803	7.43447429969658	6.30953996253734	9.22022246987423	1.66665856010734	1.85867674297263	0.508044987477128	1.41379830062818	4.53914072021613	-3.59367452186282	6.03787752583645	12.2091626349515	0.71338773907955	4.20245359638254	65.25	1	2
177	4.55523172213293	6.86283939139331	6.42238690393873	6.31752185306739	5.52912061253918	5.52992383282858	7	6.57880023092339	2.76108637166809	2.91649020778238	1.56215990809961	7	4.08537637338091	4.81676907680932	3.93112801663221	1	6.63858450203848	7	6.41220746071272	3.36823812373128	6.09805054572826	5.1600038554263	2.3195684832403	11.6993876188093	1.77912966180963	3.03368267642415	6.18102500131735	9.43738370410818	7.8761557097436	2.17950038238134	1.26225896677576	4.81293976135718	4.73805363458567	4.07721549011481	8.62748107012648	11.9457464307987	-1.74129151967917	1.76403188612213	10.6799542407736	5.87346498844934	4.28751359433707	7.09111504870571	2.56542671297667	12.7967653773021	7.58084588656042	3.08545180529487	68	1	2
178	6.60905634592875	3.60466020349371	3.64867158191683	4.49991358383163	7	7	1	4.14210045916154	1.47836467131547	3.51891194649769	7	7	6.24333330221487	1.42876721813182	4.47510093486513	4.21987743778946	2.94389250123091	6.4337460743498	6.35928473659761	1	6.94907439886648	3.09186496691451	7	10.9967942091254	-4.76983492659819	3.33921893925243	-3.76068160710923	6.27589205984419	5.9697547143375	1.1217404118406	8.01147045536794	1.9938272626815	0.0105634429227199	0.884483882862536	2.29730921295084	13.1470623407807	-2.3524062198792	4.31894651333919	2.74231008640521	13.5834363281998	-1.14709037253829	-3.16655909964605	3.80330545917737	1.68121621321392	0.437976359425351	3.91249624682939	82.75	1	2
179	7	1.9933451372845	7	2.44028875590595	3.56146567884801	7	3.56579387686399	4.9809981176535	4.13899435574742	1.05766760799857	6.06006669424903	4.95854998139565	3.06499769972837	6.5016744121765	6.57673303150409	3.73934415431085	5.17338850796385	2.11120048296646	4.84575567321244	1.50813084336447	5.85485621029909	5.07020314899128	5.81167582076108	11.1931542100111	4.53027474649457	5.44169327282384	-2.58179921520007	1.41622112383156	9.82389195140235	1.4848570289001	10.8733950061426	1.66564552626411	3.43867740459294	2.79639995896346	12.5030166016933	15.8723966073771	4.19098301751438	1.07070162605586	2.34638933714338	6.79606725406301	8.05879682789895	-3.88871187676015	3.79898468226783	9.25176328296203	3.19320579491329	4.28556542517873	71.5	1	2
180	3.62525009782326	7	3.65921721690028	5.38750734026779	4.15633354966231	7	3.28830100265653	3.51107198641262	2.2938332156498	6.10022277198025	4.07165997476248	4.82276461968241	6.20352336229119	1.47178453198172	6.99700034656999	3.01842456193138	5.73447493695822	1.77640911864484	2.53865164689443	4.37232181665238	6.46333541512208	5.08180742269592	1.6870379930031	12.2457872170863	3.11766712929538	-1.33359089201059	7.7083891993864	4.35125892391507	7.59035892169028	0.561825106668577	6.59442308749053	0.14454461747747	5.44047250544045	6.28469933791529	7.4601207184814	3.3764442717888	0.21139724310826	3.61292176213327	1.37560355426718	4.00804098478264	-3.04012628373309	0.00765678449042095	3.46654730867406	13.0474611010597	3.35434075242366	2.48059745436619	68.25	1	2
181	2.81352806236666	2.49306565498759	1	2.02289095134153	2.390944229273	6.46817188282685	3.99102051570246	4.15547987413488	6.95587907706487	2.25970629932057	4.03896980948724	3.34929946489834	6.48208951712775	3.28188250140435	4.74861804778561	3.39321503901447	4.75008289979387	2.54005665644754	1.00750493482592	3.07564973893626	7	2.61562587781493	5.05470285548617	8.89707609147996	1.11542925920457	-1.139708561108	-3.10188200032048	5.2130785914387	3.45993587653824	1.35880366722419	0.20286049270646	1.769207382287	3.21297768355356	3.18680250227038	6.86184409198529	5.8220323530498	3.04771366563272	11.2393174477684	1.74903543534418	3.98156618808529	4.19348536741701	-3.83748589561677	11.0949488093132	8.97822277852416	4.74521948027912	5.09173599991984	68	1	2
182	4.43929085410261	6.13685707505556	2.55163282541913	5.4592689576582	3.42432378244163	1.44470815607797	2.04607423358548	4.51937638005543	2.88563090560781	5.92150144728828	2.1854613874138	3.18444427628759	1.20316896031573	3.75494545729013	4.03439564320663	1.64340701206036	1.11372130793818	2.96835245480995	2.31457540161078	1.61398334293566	3.85443853304899	5.73107751449396	5.77781639645012	12.0560199846264	3.66608698606351	0.860416954978953	6.93208595506988	3.4320447720145	8.36088308499238	-0.972388139420863	-0.203893189373108	4.10786013298163	5.63670088660738	7.31426406738296	1.82800146510263	0.92558112049682	0.0937837474663444	1.48541594195106	-1.93407395643618	6.48197163781608	-0.433327123984757	6.43538845515463	0.2313475855706	-3.04106084551061	4.59293630336446	4.48182101197674	92.75	1	2
183	6.62530842929396	4.86532806715101	4.00754132620637	3.69739064289694	6.16758150365038	1.31803279230252	1.54060153683075	5.47049975512881	3.07705331763117	5.52335905033584	6.69341371245926	7	6.13101824491202	3.45551936953384	3.88204460208962	3.33222108471825	2.63351758497777	6.89006797339361	1.2095209298733	6.00753868332229	7	6.17667533158184	6.53938327349324	10.2479106732346	-5.18292454635403	2.05205608848285	-3.54954000986166	5.725986842656	2.20235761308951	1.17308402442028	6.57539287140406	1.79830870358963	7.40596601708032	6.80687450271345	2.66888397902513	13.1646326608732	6.43180190266842	2.81841448435722	2.79093857445022	14.4711691484245	-0.756716811391374	-3.07795559926018	5.25088641002226	1.60393695760751	-4.34214834556699	-1.92356255377108	77.5	1	2
184	3.69940656089488	6.76055010757908	4.02925096533469	5.03368676185682	3.38354922968695	6.45787877062584	1.75632214278117	6.3415739135494	1.9645110311246	2.52758332657797	5.66256269951003	2.72380523305734	1	6.54146428469939	3.10749836803345	2.38532293856865	6.70981962795528	3.75917132268602	5.85038507487354	3.77201836675368	5.06795836066273	5.80059607759045	1.84778793574301	12.3769844257475	3.31068975507334	-1.74602717485502	7.03552513455899	2.73531454206324	6.90518073460452	8.16205476632095	1.87615504648697	-1.00474849218142	4.06459328126337	2.32317380924448	2.45655601775662	12.3634770062855	10.5860185489304	1.22228160513332	11.2718657347014	1.67775030695726	-0.560073176160434	3.31094179748734	3.52810240412964	9.61270779458783	5.38899500669592	3.44765467590178	69.25	1	2
[truncated: 5 more columns]
