# Supplementary material for: How Are Mate Preferences Linked with Actual Mate Selection? Tests of Mate Preference Integration Algorithms Using Computer Simulations and Actual Mating Couples
Source: PLoS One. 2016 Jun 8;11(6):e0156078. doi: 10.1371/journal.pone.0156078 (PMC4898694; doi:10.1371/journal.pone.0156078)
Supplement: S2 Data — Long-term couple and agent-based model data analyzed in Study 3. (ZIP) [file pone.0156078.s002.zip › S10/Aspiration Model Data/Aspiration Couple Population 01162016 052132.csv]

	trait1	trait2	trait3	trait4	trait5	trait6	trait7	trait8	trait9	trait10	trait11	trait12	trait13	trait14	trait15	trait16	trait17	trait18	trait19	trait20	trait21	trait22	trait23	preference1	preference2	preference3	preference4	preference5	preference6	preference7	preference8	preference9	preference10	preference11	preference12	preference13	preference14	preference15	preference16	preference17	preference18	preference19	preference20	preference21	preference22	preference23	fitpoints	sex	algorithm
1	3.54997829815686	5.81073624672388	1.36441733375079	6.13464667610752	4.65710444211284	1.30418472773794	7	6.22145347145411	3.39687173749275	2.12466483915705	7	5.8288719340409	2.03194394112804	3.45169429103008	4.41332719314758	2.937478790419	5.28283217301652	7	2.38955354496098	5.59825192340955	6.65791561690861	2.66761015232062	2.45378844908678	-2.69783337115622	1.01198952353845	4.7921181089355	7.29099278474404	6.14268937451175	-1.29602653034117	5.0903076504281	6.82499040764585	-2.29597546315741	8.78389006881599	8.13088814279308	6.3278507323062	1.15870826597025	1.52772477456099	0.340888743800737	10.9101934370402	3.80209505921253	6.11697133316186	3.90846837954862	8.5625920635104	1.09049606932094	9.6463082981972	4.45735005806506	98	0	2
2	4.46155448887112	4.47846548269984	3.07763940543107	6.84864282470382	5.53582656581519	4.35822344061228	5.55949078796945	4.17624653433822	6.2263874245261	3.4538692524948	5.97522477762845	4.44024661248293	4.49414859731147	1.17913826850159	4.05389500613477	2.2600395509442	5.78853507622828	3.91329835929073	2.1087977211561	3.38833327889795	4.22898296037802	5.63605534876746	6.76211116026786	-1.30760763036207	2.74842590893578	4.60046901097242	8.00090477806263	5.28608867071327	-0.389924342061473	6.30227931977563	3.1152681449132	3.66809765103624	7.98757613212235	3.90843047112436	6.86733988293547	4.86496224896227	1.95983491487299	1.9528679120791	1.82909874273374	3.47343404624714	-1.93653664594877	1.17878572125085	3.47016298587444	4.10051930571344	0.286766486812607	-1.94764367793688	79.75	0	2
3	1	1.53242252481873	2.90861333041505	6.05688173990008	7	1.11623449930388	4.107748737385	3.15338086730755	1.73751155300252	1.10241235800816	4.37424282123014	6.75173619356482	4.50585373498351	5.59971863218501	3.60137142027193	1	3.98128696651121	5.3408977985919	3.23516551955681	4.52227335030624	1.55106192372705	5.10105494960832	5.46724178247261	-1.48389586483708	2.3431016438555	-1.78693710170098	7.78970562131063	6.77882255951931	2.43790257808002	4.99121320891023	4.72882168442334	0.140629578905418	9.78608657131198	2.88647174846705	-0.696111347201483	0.898671760034016	8.02825049213876	-0.409923697858891	2.45396606539277	2.07246031615714	6.10903070716715	3.7916717473709	7.50165984495875	3.89510742310962	6.74107052584042	-4.17448481036459	104.5	0	2
4	6.04564498463324	3.04572664352269	1.94338461383809	1.96248043497955	5.01498519498821	3.68218403573641	4.52545662588079	2.8466316724919	1.08043388779373	2.81965723130646	3.9239835545664	4.9305635389909	3.97266986319462	5.03202711370339	3.6982722841106	1.1275100616034	6.41917640255897	5.48290049577555	2.32027613304352	3.06343805514401	5.72335623237437	3.06215254585054	2.59188306037325	1.43481598499123	2.9117177186872	0.942403171174025	4.85900436853577	4.976028290738	1.55964352843145	6.3587519375396	1.224482946359	-2.06591492479463	3.84749623292843	6.80148024464327	10.3859323154406	4.81321650594935	7.58992756711025	2.26408675455031	-2.62146370908331	6.48932290475191	5.39220571263525	1.56926547456384	7.22097672710414	2.94663519470935	5.86077774853703	-2.38348885274023	102.25	0	2
5	4.98784909576896	5.16942593399649	4.41408501399759	6.14120080803439	6.18172140961153	3.69139622300964	7	5.20072700993845	1.27776859365969	2.99482371364746	6.33044887430067	5.54188399872847	1	4.8320644103043	1.93833455532464	1.62809255308565	6.1987550954525	4.27208861806479	1.62958614760906	6.74405290910725	4.57524903948262	5.14235303723618	1.54717606344247	5.11429395939681	4.64411318694734	-3.17610554296862	6.06920796447653	1.29803890990018	1.69570658838457	4.54386989211444	8.01108945679694	-2.02996490948649	11.3274011842042	1.33026907391238	11.5483747559928	3.81151977213259	4.28471197350759	-0.447777315126729	1.97084501314974	7.74337998835113	4.42492270681462	4.81176103390254	11.117909276575	-2.41717265904787	-0.417627248397676	-4.77756591418662	117	0	2
6	2.81337172256348	6.59479273356261	5.89842925716471	2.67237192136356	5.89296237785676	2.72126696604826	2.08223710754116	6.40297853166302	5.63363128873194	6.23739772501562	5.66555980944716	1.81244462531182	1.08313405365481	5.53398457804487	4.50752473276056	2.10063299980029	6.62954663348073	6.47942756033891	3.30819345537304	6.02297409765951	1.52268501011891	4.96455708481969	5.52453617026982	-1.73827911175784	-0.725881546104211	3.49581589510595	4.60625679033742	6.48228414086328	-1.93620175600473	4.88970818002853	4.33872649352663	2.016316582211	4.90517848194277	5.58036583665338	-0.410260907666157	0.115480684259447	5.06981829383165	1.92940330262454	-0.101597500443719	4.88193103119971	7.82834731193236	4.22235521068053	10.5683880708463	0.212142356508123	-1.65046925267792	-1.02063621989846	87.75	0	2
7	4.38033314704746	1.872042896953	5.72014961478364	4.0880459953476	2.47427454013243	2.14496455576082	5.58592905273539	5.89684362534331	2.88087281184512	1	4.56626483845102	1.76025164933058	6.01069960229635	6.26788707831231	3.26654898112621	1.33569164987269	6.20277465307422	1.95299622583196	1.86536868550065	6.76971031409377	1.51468009578624	2.31286904997943	2.85360809928972	2.29474188384503	2.39932931176927	0.375494950109137	15.2126118538068	6.08396841818676	2.32939048057896	7.68595058727524	6.81382921200611	2.544880530552	1.85684549179993	2.71267514868176	6.17516576612269	0.0956959644058304	9.17048246855384	7.28117250119848	-3.22628812550043	6.11159093474278	5.31942864764259	4.69334879508922	6.91818367482495	7.78828877347404	-1.13719509834342	-3.2910169320625	110.5	0	2
8	1.15467109840193	1	2.46716288912879	5.69952181433358	2.4249658101867	3.44409091084655	5.2296150366605	2.97213335503806	6.83301720939358	5.14404868728792	5.8714005150637	4.47464497055856	7	2.01723003523658	3.16605329285765	2.00246722506343	1.46257234802071	7	1.77117504823351	4.86583812536942	6.4408280024723	3.81426292572236	7	2.55968124368019	-2.5800466444737	-1.04927543732336	12.148285233047	5.61358161460925	1.99636000164365	4.27769411887816	-3.1641013976307	6.50572485374271	2.18219697500439	10.5687381686357	6.96857485780033	5.23550834603989	6.11828236891087	0.758213693378219	-0.123146802169036	2.63860904638656	9.00366793200348	2.60680567826516	11.0458235145077	0.729593538434268	4.4911566453417	6.15803065806078	89.25	0	2
9	1	2.33326021819233	2.71776092614916	4.87094620700754	2.73084734845891	5.74221594336401	5.33863671665874	5.36143638345549	5.80395938157056	6.36699802185464	5.84502607863863	5.26655165241483	3.51001163414119	7	2.18616961251935	1.59088865612457	4.25187359381872	2.75540697140468	1.22084038904297	6.86922757392284	3.33262247925509	2.92191902250449	4.82141489619348	2.78178395775696	-2.89988959860291	-0.732698233025573	12.7966235235165	6.19622767114544	2.8790827628516	5.54857316543734	8.38394778144529	0.657838484419275	7.13438274510101	3.15324501161482	4.79345068074846	5.3592159308883	8.95132619802172	3.60149454498161	5.99911013612459	8.2447373742142	5.41743767313088	-3.56337958498546	5.17606488022826	0.909177194296437	-0.800434185172131	9.4568474470158	85	0	2
10	4.69776976514459	1.3045856000085	1.14580155201128	1.69174482887634	6.50569586116585	2.24491699201591	6.90096942038826	2.76883835928339	6.87014329620455	3.11555555325831	5.47765124079765	4.57209662415987	4.63605724506238	2.21280986002796	2.04461132548727	3.73407374177166	3.78054913008284	5.69126871531307	2.73172937524947	6.32359929664884	4.28480756671816	2.0442091044644	2.53213349568312	-0.852244696287422	6.74795092654046	5.3742468596189	8.01207018030606	5.01131247789843	-2.12736475601738	5.99813825687795	6.92604558363548	2.99834056144006	9.11268870545132	5.2058544989631	6.62920532464685	-1.06134011613197	1.33327242949997	2.59267114642032	8.38447968018507	4.59558310709826	-2.74581838210286	1.90108444313167	11.1051526422741	3.20444743853493	-0.143250782464605	11.4493356660042	90.75	0	2
11	5.34810466441006	3.62625461882197	4.14098572285474	5.74145042414997	1	1.58587140474936	6.52466306216567	5.20401955399215	6.25973707099868	4.24385367120298	6.38535497529593	3.60973339016746	6.61537627471144	6.28604846757981	1.87549260329996	1.82651380699042	2.15411525781347	4.62887625808763	3.30022244936333	7	1.98494618224861	1.93481216185992	4.52786193440397	4.6009109451348	1.61509868447709	1.50046081598977	6.5803035048136	-1.47294980721282	3.26109335306558	4.72828072102672	7.2717078668709	9.66911456530611	4.4165653231777	2.26431952441665	-0.241464084469573	1.84116247658076	10.8660318054855	2.5289508300185	0.627870111794565	-1.45500249885359	7.82029211246062	-4.39988903466598	2.16805680914876	1.64687773723961	-0.476020967667867	5.24070278803036	98.5	0	2
12	1.27101438613105	7	5.47127375326458	3.7511298113605	1	5.43518850792895	4.8385473389621	2.84156622856316	3.047412449979	6.99206582181891	4.57923689177415	6.04071264451139	5.91614170444974	3.25937534671825	1.30489096410191	3.37451652550621	1	4.34525819753133	3.13200213763827	6.20231411895825	6.00192480025332	3.52050449902555	1.6584132697371	3.93836093065617	2.73413164197519	3.92454739862309	3.97490271152718	2.33502363096667	4.74101693132631	6.7625263465057	6.69987005062794	-0.695063105191406	3.43831948545672	5.62394837331082	3.00247970633905	1.49993601678367	4.64625147604299	6.31207628926197	3.89466886398932	4.67808707716093	5.30985555320544	6.21083169327143	6.01836535959025	-1.46745343344147	3.32728975739119	0.0252299832522586	87.25	0	2
13	2.17043902333083	7	2.41901420168161	5.35384005345662	4.83056255122971	5.47094341375004	6.04435729996599	4.99234906069724	2.11981981987731	2.86455873839142	6.31744635794728	7	2.48508992296867	5.5541513250771	4.95258871959608	1	5.70338855357852	1.93575291125611	2.35844189693543	5.03102140453724	1.7361194660489	3.52482967328928	5.07865124441737	0.721770664772464	-0.307300165160838	6.80625981356163	7.32977180199214	6.35557356488652	2.17300670556272	8.52553206437729	7.05489089220858	3.03514551400074	7.95430255814194	2.29694834881388	10.5383105075903	5.84007944947496	5.95159757079123	7.15915476136904	2.04868698087092	6.17628423834406	6.648046829517	-2.7228761307946	9.54499626810942	1.05407710731497	4.35104890104703	1.06110091199739	95	0	2
14	5.18553860026953	1.23560815289623	5.52995827146629	3.94745123972019	1	1.73978702055583	4.40952077161405	5.31835845855677	6.94558855856034	6.24042925891314	6.36788916357225	5.91975747700409	1.71876676472623	4.35444847137856	1.63276471052408	1.13425826372642	6.0712757680497	4.09121103334897	2.18294673583991	6.33517242244434	2.67871106777137	7	3.7520398031265	-2.65759641952283	0.145129725389497	0.478354619981898	11.2065489977758	7.65066888118182	-0.801774379688958	2.27029634000551	-2.96208555941826	-3.03499764553902	2.88768405899768	2.52597880670931	4.89782649344869	4.31946364771303	8.23122624020193	0.536622066262172	-3.21779451560611	3.39397603859522	0.483090406819632	1.5408635974693	10.473291990374	-2.99171792781756	5.67661331523045	8.11360071681173	107.75	0	2
15	5.39881262559319	5.70553273550649	3.33843923595788	5.09240938876114	6.26115992181935	7	6.53382911528426	3.23483867597807	4.24871840003895	3.92041719176289	4.5964859550903	2.90278338157965	1.20477205519914	4.12823951754619	1	5.5137022090864	5.64910246655287	2.76928564573176	1	4.8990549161696	1	3.99441132616557	2.92825250844798	1.72256550788731	3.24450572581864	-0.103070815986154	2.98747375052322	3.15403418210641	0.907800435310684	6.85206817104172	3.78935316776846	4.61571264908851	13.363541425636	-4.98630218163485	4.7488183870252	5.3515224625954	2.21149588845301	5.59264700365549	-0.054633055823989	2.81839988465095	5.34418462290646	0.427676517703763	4.44720876888229	-0.283378733312259	3.61162164879069	1.16966434473218	88.5	0	2
16	4.47003003646161	3.12649255887698	3.14670887985111	4.63818794854433	4.02640508003486	2.26070492043331	4.62545348733286	1.86206344167657	5.90412485459853	5.10852603049077	1.96953958082156	3.80065062014542	7	6.57217408464707	2.5927748530653	3.33476807726236	7	3.03739194744556	1.84221562692126	5.02416119516517	1.77042069352034	6.80829059112661	2.98299424293197	-5.86630451450658	7.65677103029282	1.0126333672399	2.88042146895677	6.71544613056322	0.0481155082055721	5.80824675720248	2.82752183247181	5.9084933365022	12.0512088457353	-1.22796201771252	-2.83613321170018	6.77226424052687	7.43674532803951	1.55611089489237	6.06186594124933	2.57380627414527	1.06908766597579	2.88155009433803	2.57441520028111	4.18258361252206	1.41407599311912	1.91812345094262	91.25	0	2
17	6.62646564061153	7	1.45171362973149	5.50222530506309	6.86409853561204	4.35675969617369	6.07235941518068	4.30202280094999	3.84106232711492	3.34874052146777	3.32541188376029	4.58955123820762	7	6.01537138559033	6.27009535650399	2.92365957075244	3.04747638561441	6.37183767300945	1.05507546997809	6.10809214633051	3.98998047455297	1.04239174944141	6.65720134039802	-0.465113425688115	-0.276369669828134	4.7763511431658	4.84350122184166	7.06596250043609	6.53175157653143	1.24622701363502	4.08543388259546	3.88125534950243	12.6495000833934	4.82558539200295	-0.591240791592418	2.55670215336956	3.29138729141315	2.11278756711842	5.50881197990892	-1.94918040912421	7.41117178589931	0.324868385443608	3.30483040047223	-2.82428855625452	7.44119494243393	-3.88561527471756	85	0	2
18	2.32743269817543	4.43820749446943	5.86296914328409	2.17494032637165	2.9643180307242	1	4.48034260517167	6.18241235945654	6.07110199751195	2.18838143753795	2.93771405005346	5.45801348368768	4.34996751367606	5.13563064597524	1.62407050799973	1.0785230380424	1.45818673307331	5.77915705927124	1.24417910078703	7	3.20137282444858	5.64799602462045	3.64686313742007	-1.44114486129478	8.70296203658964	1.52279797145441	2.83493569969329	4.51322202627382	0.136754824403053	4.54805308562433	2.90013047547095	-2.20410963817804	1.89258031577424	8.04302092906104	-0.80970603206774	4.92613149922039	3.45947793749476	3.18102737145755	-2.24087914645616	-0.159171364927339	-1.00659124147252	3.01096605947801	7.59155673448218	0.384539371031661	2.9281089732992	1.67115216160851	90.75	0	2
19	6.00605434735469	6.30905410163681	4.94464804061369	6.5365441682546	4.75433972695164	4.57104981195929	6.10224707077409	1	7	4.68831147859441	3.84790469569599	6.14143225556559	1.61879723209002	2.47095299096191	7	2.22180373175862	6.70565047515275	3.30312289302878	2.74870020605628	5.56909435622911	3.1067457581716	6.5922747300231	1.29116554003334	-0.0843668786618057	2.04728537096376	1.20006314272219	9.33210232130986	4.74062202813764	5.02164030033854	4.65112142997674	4.79319804715859	1.46200228295283	5.69714537838167	5.63879249098197	4.17798941311282	2.52729657939052	7.92832518431776	3.56432387489874	1.22162907402354	3.88279911807561	-0.510954448487998	2.8175879827644	7.86994710665917	-0.257923056735003	-3.24922236662104	3.46645042639572	89.5	0	2
20	7	3.9560337472219	1.5759683100446	3.59287205233794	5.34309252036419	2.41917897172657	6.49706948117461	1	6.40318364506055	3.43297419780684	4.71533751137116	2.71806200763247	2.4297837521708	2.62653828864663	4.70066812465848	6.41180200224889	5.00916897593949	5.02945686623214	1.58863310289057	7	1.95687273549488	1	5.82279820632396	3.59783586407529	2.58247493776489	0.147509131442299	6.85742386051204	4.11797008940336	1.35401724443134	2.78366155199207	1.17463380710353	0.720801102315082	9.03181572931252	1.5970199077134	8.99585854152041	1.41908344149463	2.88491425145436	5.2884139419697	11.3690151158431	2.42650842544597	-0.857112641199921	4.19663092116116	7.77865833125441	3.03545530704146	4.86065522104608	-0.937450360106619	88.25	0	2
21	2.98742663022845	4.41399594742213	3.77692758919414	6.3550489175884	5.36565167831474	3.12312187623796	6.52113600954882	1.9509280021664	4.3531568891484	6.84320021742789	7	5.21788140715889	4.88922477968697	4.52267927573576	2.27811200134109	3.61170183591345	2.8237344347883	7	1	5.9433978690413	1	1.19349597959999	3.70129399150392	1.04303808367591	2.75152115682288	1.96101682114676	1.12722410174967	3.60390171137435	1.42869962186496	5.87376263428927	1.98853711520844	5.57064342585469	12.3926388007033	-1.5850605397066	10.9904635784098	-4.18909053768715	8.72116626012675	5.25898385584117	-2.37969904564595	2.50694727118884	5.43952639879569	3.03502527289392	11.3398389830069	3.60471474215066	-0.425598781534343	8.5335205696703	98	0	2
22	5.19988231935623	4.46888333575275	5.39874378100575	1.09771587401785	2.60666519784143	2.4881564145924	5.40111930084219	2.06344370346293	1.71195489931298	7	3.62397701656511	1	5.37174139510915	2.94403390016792	3.88853503057717	6.42963739683609	6.61534350238976	3.76297129332308	4.54313349688205	6.31102620121988	1.62944529002335	1.0063520013048	3.55995470434845	0.626168523822387	9.60272560805598	3.24734345750675	4.00193240835336	5.53645018359263	2.70811439019955	4.60751636463548	6.35275915643486	5.83677907872257	8.46285194019721	4.05199922486494	2.50234505475046	1.04716306226667	5.60271399103194	-0.355610693316225	-3.77685423842225	1.91388019898431	1.10599792938929	-1.53115201096053	6.35139573133717	-0.806160505651686	-2.76872968566509	5.17670480326729	103.75	0	2
23	6.66904067358385	3.83025534293498	2.31873163750729	3.17019101921737	5.07194019886736	3.54862707491396	6.50677058647962	1	4.20741340255547	5.98341384079747	1	2.3606152591311	2.69761996787785	3.08022338203711	4.19484061494994	6.08308360702204	4.71912028685076	5.36616919521401	5.45704167036255	6.69878382727483	3.63509994796708	1.726746976609	4.53328429269059	3.04919569108269	2.70342753441626	-1.32545847117919	5.8497006799022	5.48352065792441	1.04798567979772	7.65433385774432	1.26670869644373	1.16558729940966	9.77502579045262	5.12374864923218	9.28426210405087	0.821637922600312	3.27253368249009	6.89138104602244	10.719991141157	2.90723579705466	5.00328251744904	3.87072844451762	8.11805943652224	3.12337131732645	6.58568566889707	0.22875331943209	92.5	0	2
24	4.54991744627733	1.35030800279354	4.85786872921498	3.39378750232818	1.8494466677669	3.61073204784652	4.85668370448084	5.51252123670156	2.77448100751468	5.15644708341982	2.55692557618362	6.70520547968289	2.34258537697849	6.32012674271356	6.37596325711195	2.41280632163539	2.58142716293887	2.06668813279	2.8178565711545	7	2.29843522062478	5.65450695727966	3.87681592410552	3.12610952475185	1.88051583102758	1.55357734535351	15.4507871799646	6.81025488664477	1.26623333038147	4.77103640626282	6.11390159018363	3.71404889550432	1.07653131123979	1.38516137212528	6.34863060250579	0.756169215620628	7.63804869917932	7.29493831160361	5.79332920806947	5.74423367592363	-0.888633596022653	5.26507751386061	1.65020593997687	7.96190322511606	5.25013008632195	-3.48001382361405	94.25	0	2
25	7	3.79235038717547	3.71566391783579	2.5123590208784	5.17902700904867	2.72649238914805	4.46554824767454	6.80330926562187	2.58450133744563	5.61607322231724	2.29313278188224	1.26237989845627	5.9039408040244	1.75831375831104	4.63112171227049	3.70279781379198	6.1536440337158	2.69225835206225	1.03259603544077	7	2.12789883684891	3.00895133892659	1.18189450386777	3.14608970827677	3.76905427450301	-1.04441924177211	5.51049504717666	6.31135692079231	2.44625824318483	2.84826654705712	7.54023960999311	0.740322585570089	0.549312265858426	2.81571468072103	-0.469684051120192	5.44982761689854	2.66971285901723	7.99735705641363	0.652477743142413	0.755705111921199	4.84398329987827	1.28864412854948	4.09780689834411	-0.0382605991415366	4.18362152964072	1.54516999926811	102	0	2
26	6.82979174157055	2.65660168589089	4.96014686135823	3.99862745697974	1.26032415815614	1.329826402683	2.44603608048289	2.34909233531805	7	6.74606433939335	6.61695620078349	6.93313839509323	1.51711976315343	5.81253680714769	1.54480128246265	2.46426999846926	2.84138985467174	1.62583339782393	2.18086726080564	7	4.50216384212167	1.04906908029888	3.3037927932031	-3.49288713239224	0.135347045342538	-0.139798101500455	10.8396313794204	7.30203156069448	-0.597057151088526	5.56004491468094	-2.90076801380769	6.84434422890181	9.45281039342272	2.79676908356469	6.09747777736276	1.2746432162593	0.5822399291848	2.14436506375726	1.23119947162386	1.11403880550088	7.15370472088481	1.51973493751383	7.95340491770898	1.20876185765129	7.197819785542	8.13471694884807	93.75	0	2
27	3.97769544384958	4.36778489410019	5.15112010229348	5.80590009079773	2.15404661361548	5.5411844882827	3.76116599389679	3.0805140186589	3.02942768629154	2.10259165523213	6.46471766854255	1.08375723781323	2.4103895464496	3.88531861782663	1.0499192340107	2.33040685061152	6.76853171217484	4.72214993615606	1.27550738912385	5.03213744380046	4.87783535756331	4.3195739318028	2.36910472269439	3.58656913777891	2.56975990849827	1.57966783077579	4.85743266696249	0.487877096367429	3.06142453444974	2.75364339712601	1.05479774416605	3.28138357269412	12.4910309067465	-0.353413207432357	-0.708714570245501	4.13595671882107	5.02927710435109	2.81097938940251	-0.425001496822062	6.21889589121914	6.04947314895716	2.62502614547115	3.3012611127845	0.996393663919346	-2.16626622618065	2.27783969227261	84.5	0	2
28	1.76070514979883	5.47617724879583	6.8850537572012	2.44551240092575	7	6.84218511378405	6.31645004618977	1	5.59615762735066	6.5230767335799	5.13994235379828	7	5.77153137835153	1.68782564776805	5.05656075011847	3.08599617732488	4.65522401777993	1.89880008514792	3.62388798804324	5.56548185657211	6.87844551117238	1.35534044536742	1	1.4420761852352	0.642036451292381	2.7653300546919	3.92651033681631	7.09841373891092	-0.898889484962664	4.51841257660329	2.23872460963595	0.806031360994741	6.16792683299155	5.29204584016105	2.06207986676817	0.446994517072023	5.05583111429158	4.92202035675058	8.8883784946845	5.22941146950912	5.39927914432167	2.1303050396074	8.50024135682958	-3.87537105578595	4.43630978706681	8.4652590123143	66.25	0	2
29	3.73343582760771	1	1.23814820085719	2.00674682368474	3.30820005580972	5.16572459215431	1.22129684908783	6.76284734014349	7	3.49636540636253	5.03067998952884	6.68387382202135	2.05291183293695	1.68471367811419	3.19927467221982	1.17922328865216	1.61890204982511	2.74271842267692	2.73329885392078	6.53973948434885	2.2777413012669	1.96884670868195	3.36399147976766	5.77889241966364	5.8511737064458	2.08424581335695	-1.29054936039498	5.32120450513648	-2.33113231187352	7.68564332938882	6.22232742273772	0.664013963640989	3.52948036324109	7.22756532605273	11.0278780004415	3.52658574011123	12.0821772829925	5.23170188395979	-3.84306230691072	-1.95608401435355	2.71960630991959	6.99768255252094	1.55770102430407	3.9056026752416	1.33952555044201	7.49531780387449	94	0	2
30	4.96829839792452	5.77564230824021	5.78580906134351	6.86908683632595	6.50623531419714	2.74802215509261	7	3.86299279306213	1	4.49624106735819	7	4.95319211117492	3.09635341350012	7	4.44633725832194	4.14055817148245	6.36075754414855	4.3610596073762	1.03642534531116	7	3.61943291261783	4.38699808545205	2.00644871583282	6.12033021668486	4.78653733887672	-2.74344897781776	5.97320463201328	2.43672549617497	1.72022438056238	6.08883559615049	4.27392017820724	6.39981751032533	7.69749346322745	1.76166302591405	11.6889488349278	3.54105965874759	2.61383107351131	-0.400916341778173	3.68735908540511	1.79510154488123	5.12320814268936	3.94234083465121	11.3866203452863	0.984414202368598	5.32530710248943	3.94187512083695	93.75	0	2
31	4.39165184125702	5.99083080116179	2.92564874194016	1.90756806781601	4.13287847621306	5.86487401895543	3.24953090767474	1.82537633077387	4.02528536590483	6.58268233084411	6.11132442932397	5.98975375408177	4.459476527318	1	4.73590672397659	5.47265718648496	1.89868570285359	4.67540189620241	5.22191067558746	2.1433811558415	1	5.68803537406642	3.97243948113035	-4.08005716306204	6.42966924108742	2.77035479361475	3.74842147630951	5.84682370284675	0.586470974203628	5.27002205500437	6.5543948282917	1.68867885931891	6.06838882891552	5.75418554682238	3.18901997984688	3.07930107830836	7.30179143753393	8.73577777217682	7.81350669230235	1.72645107754607	4.23726753310781	2.68643027126421	1.26563543723815	3.19137820267088	6.66657367817808	9.66747644006479	68.5	0	2
32	2.68522080685657	4.64471700980585	3.9072215698503	2.4713127737362	4.23346273730713	2.88588397446978	5.50269865247893	3.77822503066096	2.951530340684	3.84591262633781	1.95658148156017	4.15470315082938	1	5.48043106267043	4.01526478311268	2.22250085684944	5.16012078815499	5.65912580072041	1	5.11840106751422	4.75952630832332	2.90423685736415	3.05984010051829	-4.14380197299964	4.59946240572353	2.70001070855457	2.49489586808732	4.05832723992356	3.16262364910972	8.14738180032004	6.03316371975679	-2.22034928775927	15.5686555301035	5.46431652742435	5.48392400537665	-1.80493716326586	6.11522910882282	2.85162472723442	2.64634052299684	1.39635715172518	-1.33758115025772	2.65552900762126	0.646491430631919	-1.24933216112454	-3.33768325612276	4.83272300089574	81.25	0	2
33	4.7660891909189	4.76866782000509	5.80229920767193	2.07764180442064	4.78426261221495	2.57822385139914	1	3.29592161685743	6.97444163895131	2.98816602104652	3.61997146723557	2.6774526468138	1.17647418902993	6.65210561213048	4.36408727343734	6.57103410173641	5.85755348734787	1.12606024261766	1	5.37657951955206	4.5146282175037	1	2.89362231185638	-3.76253741094599	5.30564668045538	2.60485801375873	3.52033625594746	5.3190250913882	5.65374180966938	4.10883820642789	7.60754369601237	-0.947487334540486	10.8419838373915	5.64081225502146	-2.93821543578651	5.46431201641792	1.70620852630348	4.81591016932615	4.97082019707571	3.25179022469044	2.73920841377111	-1.51888731965975	8.31459137614941	4.09497552772264	-0.955451676039576	0.0584704116656445	88	0	2
34	1.66301993370884	6.05518481679084	2.14940805367124	3.99605586779436	4.66005035722615	2.19671366996965	2.69836512234963	1.27197110761221	7	7	4.98228115569702	4.07536889213336	2.57842804739835	2.66388296145918	1.96253536237039	1.38362025384392	4.35247447466273	2.82950741818646	1.14602562868252	6.92755279734147	3.75716190644465	5.88405758756208	4.12855725644256	0.328950328134865	0.0201928657209553	8.65438170341562	5.92123547571185	7.56856720919102	1.6402848377986	7.89526934170105	3.33708769420744	-2.44874529872116	12.431090262965	3.48099800108129	10.290996660084	5.32599450275161	7.52476786325264	2.39147475865539	3.40602501713711	8.38445481615837	7.34858301325074	3.52269312587878	10.1855138431877	1.58566629757183	-1.59390202243583	2.86553415251816	88.75	0	2
35	6.85469033542571	2.19084084487846	4.39115388002804	1.14318182423943	5.71870074963502	2.71303972823081	7	2.46820634295859	3.13924102358392	1.14987684421417	4.43398681300229	7	2.88082992182842	1.7150157160519	4.82402834262517	1.65938901804053	6.01810623858188	6.40232133943171	5.24284881591679	3.97385434650121	4.81777633764193	2.72984848306148	5.70245660499136	3.52799800203285	2.46349455434463	1.29035686725172	6.00694251498547	4.81261176837565	-1.05249400881954	6.33618190209538	6.41540400026028	3.42953219232451	4.88640201582286	-4.87808805346238	4.39025129747553	3.85292460373184	11.4701024049223	4.7457112051325	-0.736128874543483	4.55037511241634	6.29926279856993	-0.189336769539815	10.9929703443202	-4.19824239860713	-1.8978622009284	7.88379612338961	86.5	0	2
36	4.89067661838306	1.27694967839613	5.57370759455238	4.27165894631603	1	3.64802041235383	7	5.00817835873806	2.69499034570468	1.04630675366851	5.71269789399721	5.62745383031607	2.26048518619777	6.77396188164356	2.96970462552647	2.53042221828002	6.62572107213522	2.40808671320713	3.3678408503241	6.62201022152313	3.33130665973292	6.57662519258974	3.07986211167344	3.44354416469092	2.15500655153382	0.589686801457966	14.3781357194267	6.81552429709018	2.04601382220259	6.87616608429266	6.58103163557269	2.5878109325975	9.00026641882726	1.79049676803884	12.3001560297284	3.13421154521415	8.47092225853123	7.10462165090042	5.88924285142868	6.25191719047954	5.50402762301292	2.22289457139711	6.7362870143821	-0.453018924021763	-1.51315563926069	-2.88174040226567	90.25	0	2
37	4.22445892842032	5.69323308546964	2.86516737757577	6.05818166438169	5.70290198250443	3.56286538123273	5.31767346802345	3.7569620661845	2.72265544837148	2.23715896044791	6.21215015445971	1	4.0387544628696	1.48667915777615	2.0391871179101	2.54762115053731	2.84050305222121	4.58900346128461	2.33028064510502	6.76697686261483	1	1	1.02291870810709	-1.84424055712024	2.47756296879216	4.8598136017277	9.20017172925073	7.53641589029037	2.72269604388252	2.86679160085294	3.99040924084824	5.95918368606007	2.92155426099987	3.99603444541642	9.4189733845667	2.96563537299218	5.01721903267866	0.568855468262811	3.15213930704986	3.66343575889571	0.592742737042807	1.79960165046753	11.9389136039684	3.10128455402296	2.14093592443319	2.86297170251018	75	0	2
38	2.19944063084526	2.34403444813336	1.04464518404152	6.2056426103407	5.38803922126488	3.26013828536352	6.98618847905838	3.51242386484332	1.20153409997767	2.3405227857176	2.18553214668505	2.01874007221553	3.22344335464621	6.47554248963528	3.46248294359533	4.72713471248962	4.88479036937203	4.19102693189065	1	4.92510055486838	1	5.3344706253958	1.86136862966438	-2.47821185528923	-0.469974485090226	-3.50952462633006	6.97077587948311	5.02785587381887	-1.65567190118311	4.69797034983754	5.22484510340921	-1.96949272283979	7.72557325391331	3.50014310305542	8.25471577081634	5.41400394343093	8.23245192640454	9.63002907353326	1.10372724696966	4.57424227206045	2.57376446360403	0.148375366746205	6.40981330935681	4.74726709099375	-2.25539669551293	8.31905565800561	97.75	0	2
39	2.72278899652294	4.91947357502069	3.58213028965816	3.58684075549701	5.06220536461524	3.13872771008863	4.87946095330989	1.35483403996567	5.21644005774706	1	4.00348362478676	5.52779102710006	3.02860073413611	1	5.52748867639283	5.86654876495188	5.15977751815528	6.08011949427378	2.13471540136001	6.83922933757699	2.03892376034979	6.07979167249051	1.18832759415906	-4.75629673451736	5.06838438951089	2.04920470636743	1.57186507582427	6.97948352421024	1.22231793085963	3.43389232279501	0.756236859318674	-2.76272371704446	10.4973203803429	6.48909364003612	-2.48722406738927	1.62514573730936	5.77603377442262	-0.14487226516633	7.73127485928508	2.73547289002134	-0.295885723142374	2.00431500490146	10.4485525424363	9.47690312306437	2.99538221633419	4.12135652674304	92.5	0	2
40	4.71122340443393	4.16288413067479	6.20100991080824	5.16989824520671	6.71742643399839	1	6.55540471832361	4.74235663990335	6.17684842619342	1	7	7	2.22038498867719	5.30438995431225	3.22381309476972	5.61807543701749	3.27257947774136	4.7128024316795	7	5.92785203790202	1.86252862347609	2.85163631520216	3.96797453702299	4.55076246154676	5.31158973641808	-2.1268864414951	5.03154604948011	1.36966954713712	-0.305007563244501	2.75064849152841	5.40880649496144	12.13316310761	9.60564466840597	6.47653252173567	10.1628101372453	2.82139529843293	7.33863903130545	6.60172830407844	-3.4924264783988	2.97962237407641	4.31323080146043	2.54813905854977	3.68565721015851	0.0378898415160457	0.0403146579271367	1.77764680068663	100.25	0	2
41	3.4562351852314	5.90923700813144	4.33976453419368	1.94820937278686	5.05345576809091	2.86866009160076	5.54581260867253	6.43233165432578	4.0497617972477	3.80011219576628	3.80215425833559	1	1	5.88502250802697	6.01597021830863	2.56266621843644	5.61762293778011	4.8844924068984	1.37913667701847	5.43050229133185	2.38688545006565	1.98226434169886	1.99011032651032	-4.24787803613231	4.59278424103974	1.95815322402245	2.45786585467103	4.40567484848567	3.1434348691226	8.61311088315395	5.54658596404234	10.5724741896027	14.9558775763648	4.89924923800875	-3.67751928577277	3.45401238345723	6.91528103047752	1.73836266654876	1.0382449011958	7.38803557213573	-0.330099545182376	3.27409133643871	1.71262457043619	-1.51970739393783	-3.82642844976692	5.11471373050449	97	0	2
42	3.94171868705886	4.95031482738097	3.34991593074943	7	5.85968057217155	2.06082156430933	4.2355680396432	4.04586203789737	4.91571007592869	2.59079304190321	5.37292639888799	5.18724584324374	5.19031027734411	2.27369112798656	1	6.38181574233229	5.68120196540012	2.55212806501953	1.6139561291275	6.40178471627462	3.66119470537171	1.03864815264042	3.65099090909821	-1.61987491895965	2.54402197833967	3.93279031281323	8.21974319240417	5.78938247848167	0.331476877866025	5.5858353148435	3.14314084047692	-1.27334030589531	-1.42753120247474	-1.71079554866935	1.92100487160977	1.36305283149792	4.95338257525751	3.43531228841157	0.678794333991728	2.37192692728506	-2.84953222498099	0.890639218471772	5.87404381073553	2.82823367746759	-1.8115608469477	5.74507227466218	79.75	0	2
43	3.87745217810238	4.2234288833287	5.1059215330856	5.33331387796159	2.54914221538016	6.28369192493877	5.42835105322182	6.42915997156887	3.11452290896836	4.56350115743607	1	7	1	3.7845957451295	7	1.7089640967209	6.50298710533941	4.86582184024676	1.41172408795954	6.06928687742766	4.37732418906101	4.43479888463997	1.17709843030079	2.0675894643266	2.78230597736672	1.93449960723054	4.10645292972391	0.632909252150892	2.81900527182484	3.54101300375507	1.7191052391263	-0.288951086648102	12.8942975325532	4.511380443228	-0.656000664196911	6.64513692055679	5.63792602568848	2.06920994850726	5.18359698154793	4.58521485270356	5.49830874819731	3.40219594962969	2.7493454033482	0.184386915268936	-1.52357586156008	4.88089027573646	73.5	0	2
44	1.94065454082199	6.4271952584056	6.35329921978929	1.85144269975879	7	1.62668403020366	5.61572280722787	1.40710008308068	4.44458470158184	2.05488579076723	1.43738695010445	1.13667821995768	6.50833175054789	6.38141548956264	6.11795227472504	4.44354262534669	7	2.30578313590292	1.23316681193876	5.44869411397996	2.05344025101452	1	5.91433295773948	0.330876587680718	0.43469875459179	3.16372907990119	5.1939931591069	9.28508213822683	1.88960422408693	4.99037834370015	8.1271575618773	6.75736554164814	9.61235812290944	4.82628945174419	1.09349468651285	1.42069139712304	6.27823276490408	2.15751547505044	2.06940401052625	2.12791767047431	5.04497988666544	-1.12824305877806	9.28942248751972	1.34251971298078	-2.10679563066992	-3.43031440795617	82.25	0	2
45	1	2.03742803620654	4.4597529832726	5.70067932210489	6.64609028957448	2.30561935763023	7	3.0929127205539	6.81485456307025	5.77295715880916	6.20972207042982	7	7	1.70210765034713	2.83611219829029	3.22378505536216	6.77884980496848	2.8627297953238	4.84183416499212	5.12061603739619	1	5.17936671710586	2.34925546313612	-0.949552952927292	2.90607041845537	-3.20970132869603	7.1316509780652	6.09476156264339	0.333530603721953	5.72308537970812	7.38730135046149	-1.26047626504595	10.2784052680771	7.71730429893778	-1.50652629887911	5.29023788877377	6.51253005976419	0.158338974616506	-1.5393757302602	4.98106123298081	-0.248469935507642	-0.09614845734071	3.65540426775568	-0.117647692390086	2.03552454983702	11.0622900121858	104	0	2
46	7	5.43914543667914	6.8105181395879	7	6.67306120588708	2.88362325400139	2.97127896496557	5.96071826106802	3.52833506204626	7	5.04499449640424	1	3.77475084685839	1.31685984914877	3.14354271951405	1	2.62318259994783	3.78507022784692	2.74044153864564	4.92661912945516	1.82266635193492	6.23187912074325	1.09428341809612	2.64250914113779	3.33783108808085	-3.21633723862806	6.19457918547952	1.34342945236023	-1.5046959915094	5.43146230747851	8.1736646879206	4.22022235097401	14.367392498994	1.04366767278223	-1.76203096090556	2.57758950609099	10.5558920586886	5.53128316330782	8.40418386442397	-2.79935302846195	2.77256108035732	1.97682843507263	3.46160411448976	4.62374998070163	3.4776475198193	-3.9603388888754	79.75	0	2
47	4.39584849600022	5.45789631194892	4.99039309804942	6.51399900770198	1.22418311649069	2.8944777437167	5.91548662450858	6.26887796214801	6.46440909561584	1	1.86593788594482	3.22017714352885	3.21240282869344	5.55937504045618	7	1.90512345353937	3.90384221348526	1	1	7	2.0118441259655	3.12336479029464	5.69865323793353	3.044026310539	1.85974930855468	0.929144494050163	5.05212601914438	-1.51553930056469	2.04040483649603	6.22231693832177	4.67094497747386	0.148536927322903	4.27589335125577	7.84171681148821	2.0251112629867	2.70539285874092	6.99556776216611	2.71978309935361	6.70755700397172	0.772502785249753	7.0057200173063	2.76517879144126	2.41755231451112	2.89461564343375	-1.34392229230616	-2.84718600930031	83.5	0	2
48	3.59945719849709	5.04634838175548	5.03640191926419	3.66847672253628	3.26068415512189	3.64231237057627	5.51343561924687	5.85955235956603	5.6054790478371	1	2.25773485504515	5.14623652111741	5.29784678740656	4.22944210371131	6.91968226356365	2.94744399225013	4.27057333653969	1.93620897265688	5.50589667421617	3.29662666048453	1.59261719170733	5.73246959313748	4.97633826851422	-6.4961413779001	4.66373949842733	0.966244574873354	2.27816952142687	4.7702216611663	5.0082705066493	4.75746416401735	4.09186706696467	3.09985209626311	-3.93882348382194	6.50222963773245	0.0549343834064712	3.45502464706204	9.65315191959338	3.70892293423019	4.86472700329189	0.57178454395864	-1.66638960231384	6.93217136642981	8.07713703891967	-3.62018104625328	4.54995036934875	6.27409130692865	84.25	0	2
49	4.16066459578578	5.37614015623608	4.09822540602864	5.18926236745628	5.15877050527706	3.14739193601787	3.69099112193084	5.44387707843808	3.09256824142615	1.50124352738275	2.48147980047369	7	4.43270757745805	3.29461646072961	7	1.10061771651324	6.00596146717756	3.35756919782182	4.88669695200735	5.69851133960825	3.26798589218383	3.16189889409238	4.05353869800488	1.93569051165415	1.27929270954601	-1.96611722139507	7.76663109971009	2.10511349048901	-2.47535738037014	1.9836769736539	11.2976822691095	-1.26987515653694	3.06706694732771	6.90179445483831	4.41340172829945	6.82356119659045	6.8397150202532	5.21200818004498	-1.65704536554554	4.45594937540364	2.6074987212429	2.94323093064511	5.82689332696578	-1.93408206782124	2.25598923130877	8.22157365220105	97	0	2
50	4.82582553484945	4.05460632699667	3.03116528187183	3.02857356933281	1.00165405244966	2.06477134125483	5.42168819369493	5.09568411016039	5.35342732607671	6.39710413047938	4.32435867150622	4.55383377691278	1.41458002295197	5.91429880495452	2.70369445354507	6.13857116927461	3.48605060906707	4.81294227266026	3.06907080100873	4.00038445961561	4.94061280717842	4.93084631778375	4.11915117546827	-1.23804560310752	3.14915561736635	5.18168021308041	6.8782678466179	3.26844723515044	-1.03139052155472	5.94653584894224	7.10713616635626	2.45487610407029	2.19812255228981	3.41325990839269	7.43326786258227	7.67095376393111	3.44258642541107	8.06951944179705	3.66713744326893	5.11059941924757	0.937360084182153	2.06887641459487	6.44714955531679	1.29530912699042	3.57852595973436	0.96762591817196	81.75	0	2
51	6.1784067619431	3.35524829746852	6.59095245125179	4.12729496553573	3.22396482146854	2.22431685260731	6.22143281316274	3.11940427303105	5.97112443698378	1	2.68648868891297	2.47267474755364	1.71382883624625	6.06851915411627	6.07303764055546	6.56366637359331	3.2540872059601	3.70073275230293	2.72756914991085	6.0534737948722	5.82519440989355	1	4.94075853705492	0.0784727076038981	1.37329157253632	0.503213709798104	9.18454452707202	6.46948462444768	3.8152979111064	8.37057466144403	1.87356949149296	0.347176546666054	2.63571518087839	-3.24588870401334	-2.99389072508608	8.25579804410866	9.77661191095418	-0.310340979474442	1.36248676872219	7.23000045960143	0.4568875368287	-2.20558580768602	10.019191691541	3.37613090186857	8.63090985740393	3.44869185875714	78.5	0	2
52	4.94548191022768	1.62025495595615	2.38526187891391	4.43905679193113	2.57037512803193	5.63923929822783	6.75892973518683	7	4.44579291039336	6.64021914246942	1.83103245113322	1	6.52121117649704	4.58065988870196	1.77272941927328	1	6.67321639534433	3.91068781957104	1.73513863293699	6.78261243497566	1.42016581963399	3.89069116570931	1.83809484714266	-2.56554770213299	1.04690742958319	1.62571581725565	12.6247445799116	8.91160725841265	2.56361442613248	6.89001744202498	6.18546496736969	0.15861071351449	5.0672716569306	-1.5792926726336	3.97428496406057	2.1646046052541	2.79624289065718	7.44278819217392	-2.13079983093459	5.25686462351595	4.39192881008917	0.388983642428606	9.66980131485292	-1.94854861721027	-2.03602622298399	-3.88252880903173	105.25	0	2
53	5.36519888283131	2.90793213527232	5.92042588828532	4.7644115448864	4.08338541273672	5.12147625827945	2.64747064244414	1.61335358249517	3.27027270918749	5.13893429604853	5.71950626368218	1.1500312538086	7	4.86863927714461	5.53904586611057	4.08112823773745	7	6.15612870080832	3.62030750774376	5.55874283482489	1.22968119794031	1	3.85272915865389	3.01916178012817	1.57424138308228	0.95791451844068	5.65288609124701	4.03806149471656	3.7393820059277	3.2114340474483	3.77254837155529	-3.21804574940158	9.65739200601935	6.00106773902237	0.588420719482401	0.0781216912079706	1.78310347517786	3.89486809646711	0.0209570827569705	2.93402027779195	4.67855588215803	5.15545735094947	9.88714332316608	-0.68217549367109	3.04738749765634	-4.47715559119135	85	0	2
54	5.13235648709987	4.35580417394879	4.75360824991005	7	6.27661693940091	1.63862587243234	6.43859345957155	3.71461832035413	7	5.37502586000245	6.15794900338708	6.12380809567173	1	4.72574247790191	1.51911573680342	3.259771428416	6.69616574705428	3.96217270814698	1	7	3.40138475429054	3.22153277326013	2.86471856545446	6.53568158825484	5.19780132470047	-2.43496704643531	6.41466984567626	2.14926020126804	2.68478515882581	3.39520486545758	4.02480670902522	-2.30631242173266	6.60596979696545	6.32076177725822	11.1929436287579	-0.532873232149779	1.99366315134498	6.45739444223391	3.64067042601003	1.90043651897633	-1.48490959377287	5.43827857067756	11.7283397429934	-2.33327192130059	0.246441318717291	3.08359672823278	103.75	0	2
55	3.88255047867028	5.13548297804612	3.60694901953233	6.54702087732414	5.67108721526681	3.75464241597026	5.24181941039409	7	3.83246514243633	3.46325087620058	5.67124182480901	6.345290821254	3.27106919290919	5.94978315676173	1	3.09743899812348	1.30170376733294	4.30554536539046	2.47287244320344	7	1	6.12391796968905	1.06424466858299	-2.25004785290253	2.128390026254	4.74099485039406	9.25966590327031	7.34543909420734	4.06031639907266	2.84606167093116	3.44892883785222	-1.37704780697556	-2.08524307338976	-2.12798887866158	8.91347650538139	3.05811782615611	4.70744027266302	0.253836394256439	-1.38587821411959	3.08960742742605	-0.977355273989021	-0.212733395903248	9.24862707195935	3.50785171642241	1.56575890420448	4.24789005504569	87.5	0	2
56	1	2.08093548699053	3.1937789016239	5.33600816745078	1.91192735870562	4.70778157214749	6.04064191541033	4.45752379687569	7	6.48998822997448	4.97958226675998	5.23766260500774	2.37842497426815	6.01335287760979	1.47828631172817	4.18433327827646	4.67270408804909	2.36731289833266	2.0878459002799	6.05983700970116	5.75991729027491	4.70039663365001	5.24251443871215	2.36840194389031	-2.43145848252126	-0.371385878934096	12.144473051335	5.89870728438763	2.59341434751798	5.51710524983659	5.76576494103467	-1.52673919652598	2.17958350634885	10.0294458532887	7.15710234822098	6.72534122916136	5.74235447384357	4.62313728450219	-0.740197292498131	1.97500110562033	6.24812517924561	-4.95212660298648	6.29853383013512	-2.1535009665668	-1.13748531890482	7.89574043445562	66.25	0	2
57	5.31086037289548	3.76542597815101	6.77296916417145	5.6819140681352	4.36272487557561	4.25497627105279	6.34971452763963	3.28921681636669	5.52407073541252	1.8482468287582	3.16063253617836	1.49945998145556	1.23225549236423	5.33016457626927	4.01934818688129	1.98143794127848	6.44130497198327	1.9991943304612	1.49471347439645	6.67923185728518	2.81553439322221	4.40344477713176	4.41648256430364	3.23775309774616	2.64439284274965	-0.0349900771782018	5.16433191785193	2.95979871485519	2.02236452820244	1.20783868945108	7.08282848543249	8.69575477728829	10.4821042232983	3.85683909640436	9.80499307403505	8.40169250018095	9.95247023366324	5.11740376745029	-2.95121492524883	0.891104581649349	0.641874520338745	0.474201492054348	6.73169218231931	-1.74598222723101	6.84523766969909	-3.31540477758003	89	0	2
58	4.17629380274905	4.37631647989118	1	6.99107412608319	5.14917628610345	2.56417110869869	7	5.99662353899499	3.98113492739287	2.08080774151792	1.94579723841468	5.06039933920019	1	3.31512751290441	4.75672803974835	4.85354705586483	5.46363093060382	3.77126407562443	5.28868527742065	5.30672043497711	7	3.36257896956742	3.77592815812377	-1.64702236253173	1.58834374291775	5.08472647416794	6.69227826005074	6.27811962721665	2.02890776603468	3.26170719139258	7.03116568353267	2.62011595249403	10.1612803365985	7.40878543752309	4.17068359334175	8.65724104753527	10.2274359902017	6.1752692386784	11.1171932442008	4.2101366376394	8.30124126225244	4.45759494896452	8.37094346363549	1.94414753329755	9.70885812062269	2.16757215223094	88.75	0	2
59	2.99279134146906	5.24054088261044	3.766176729871	6.86060109122736	5.0801195805376	3.82543385003744	4.56062755777942	3.60099200632728	7	2.74293983041151	5.77786606461952	3.71418321003228	2.03451973987786	1.83788083813294	3.97173591807276	1.42573723289329	5.75310360346551	6.60943073063812	1.4378420814353	2.70349986078667	4.96508186305174	5.36941321308653	2.35053801597577	-0.904793775271479	3.2137646459106	3.66156416219853	7.99723274686044	4.72737647426544	-1.79793551625821	3.51179880810004	2.3608773057989	8.77139357554741	7.44470751389563	4.45437791962875	5.92177847823149	-1.35928156918901	2.73075917464223	2.5068437964278	-1.0352736256643	3.7969977927669	3.43049686841116	1.1986511782948	10.3777320228256	7.55391235622424	1.00083653050137	2.97026142401659	86.5	0	2
60	5.64471980961992	3.18611510986754	4.07900688846144	2.41317242690068	2.21373205693095	5.65771864417126	7	1.69719573535554	3.30377582027125	1.03224937796308	2.99889267411507	1.92713487712928	2.7995877861573	6.720511645832	4.84121352395068	2.75431644398794	3.77827875389004	3.93635336587301	2.71897228897829	6.49178207021568	4.36419191057812	2.82036939650942	1.64317345568931	-0.697812593939573	7.67351691302957	2.93548168557926	3.39280729276151	7.7031204797699	3.76051530621058	3.9887673732851	7.64982997357059	0.38145766936504	1.56716490464444	5.18671823989457	2.59335129707914	4.3476955850604	4.16584545653798	-0.204415983394994	10.1970024733573	4.77940923294944	-1.94245832089845	-1.00302512010273	9.94563503812438	1.7866974124233	5.03872800828793	-3.71781820981696	86.25	0	2
61	5.58503770204662	6.09902349401837	5.32136944365276	6.12863600625043	7	6.59653407089281	5.49133982768101	3.8956916601069	5.39770826890823	4.16274863341561	5.89827197754449	6.10348051477445	6.47959420611641	4.36470688696073	1.39160819416822	2.08073507756175	1.19730378681644	3.16306355191049	2.36193518086781	4.11547025969211	1.41658445610571	5.76268979483262	4.1701640650971	-0.541864090163747	4.7933903164316	1.5885811691861	9.7251716756449	5.31273602337892	0.335779900088632	2.98564936834943	6.29604547436104	1.46165972950862	12.3456158448803	4.4131873821688	-0.690944039806372	5.41113210213053	7.06271445162865	5.62351309532889	2.03298775594978	5.2835494238609	7.03677487354367	3.57141653175925	8.46074755092841	-4.37134597632871	3.01552377218468	11.6710016721927	75	0	2
62	2.16224611977794	4.91926642292574	4.44138110772176	3.11439630511357	4.29635961419549	3.49741631890548	5.02571739566948	4.26610073766627	4.48093175962359	1.48161267576529	2.77446271047559	1	1	5.50471668290035	2.81248565586713	2.10919414289105	5.77818593110068	4.47074210620725	1	5.78884640075703	5.55515954853294	2.22822509418398	1.28615798783274	-4.35595758234871	4.77954684084677	1.66630361210161	2.58354532729025	4.79669839752403	3.83936538450506	2.23804807848236	5.93848480570762	10.6761148132655	-3.48059676451299	-0.832099375427537	-3.48250116472065	-1.8441541120247	6.99958962398236	2.64502806658805	1.94436546458734	7.16278497842187	4.89780183906425	6.63209226990239	1.85729742844188	-1.83689265230128	12.1128162194735	4.67066872312278	94.75	0	2
63	6.75447665693313	1.99746739435253	5.56907317704446	4.86159011240686	1.31520903081759	2.3737461008886	4.93951493174076	5.96761763248977	6.43318122760923	6.17049506786007	6.33397831869446	6.23346965699167	2.29768024998986	5.91300740513261	1.85109549253885	1.69596036367943	2.37794471577796	2.9710029905711	1	5.26433910134812	3.93532000604598	1	1.58334147660536	-4.13569744577697	0.11814816787959	-0.569304989251594	10.0307335243653	7.42230610930308	-0.248951721389191	5.94950246217633	-3.84589018378961	0.866235792963983	3.27563775683572	3.85995997084193	6.61342781960273	4.75490855648176	-0.157605643558716	1.30882504137599	2.21513883562418	7.58740127671804	4.40305254261087	2.32215037480322	8.33347004963528	4.21763210277848	5.32422296220687	9.6583345201732	70.5	0	2
64	3.99275053103478	5.0595747202782	1.08329446989989	6.70332264315338	6.40088251865026	2.76077688906924	7	4.21340223595311	5.7538350174068	5.47386067147854	4.07620444519545	6.8782208988138	6.75575835252349	1	7	3.53557333465259	6.64359355649186	3.0735997818094	2.61869657644653	6.50847365989279	1.86759323350468	5.15662087603201	5.16124186164739	-0.690357528272591	0.980336040454073	2.81852057523061	8.05998435537205	7.82074691793954	0.955181330593218	1.26472769026315	5.95485406780382	-0.417630461533819	9.08712635215497	5.28948108106159	0.701580673094172	1.7919408508352	7.77747160660451	3.9137002743009	-3.14521607116992	4.62132612019846	4.39026818505935	1.71647269254183	2.45471342579557	-0.365248984283645	-0.779188515921004	-2.22427108543692	87.25	0	2
65	3.80928593434361	7	2.40945489325144	3.12676372800418	4.93220946921161	7	7	6.81503549820429	3.50264554064861	4.69082289068777	3.11939443874847	6.18441435472763	6.22993362866439	2.94648593390341	3.35644300879169	1.34521090896935	5.22347445655065	6.06111747961751	1.45704864126037	6.08489376204257	3.95827951274056	5.48173773507133	2.86670536075043	-3.83848320413921	5.70094949656408	2.09997059559636	2.73887375491023	7.21048879422835	2.16139755868711	3.93187250559064	0.785323316708823	0.784763673503586	11.7714631112271	3.76329305068226	-2.60786746968551	2.50027749063776	4.7905995286459	-0.994280641850799	3.26095901413627	4.15838598253841	-0.0151068035662972	-2.18268726591119	8.28470550537816	-0.450266328521898	-2.3376441309164	4.61059837036483	78	0	2
66	3.04768242833222	1	1	1	4.38700901947852	5.45519159727985	2.39252828225544	7	7	1.06613758027574	4.49852609804433	4.40033311819608	1	5.69915269881953	1.13104718072974	1.06395691116053	1	2.56094009601257	1.30273249790515	7	1.95243417370721	1.95472618476404	3.0096856298174	6.20305166852156	5.0943207536243	2.42655243277419	-1.06132984213294	5.11836687820714	3.73301650477525	7.26070547510032	13.585858275053	1.4898660844896	3.32874559712286	1.77586057158655	10.306627893525	-0.0732233766826766	7.57954602079645	0.86948622277356	4.45025322847066	0.579256653695811	2.21124696211526	7.179544551311	1.58649924956702	0.828381233010632	-0.885910664795299	8.27306977781329	97.75	0	2
67	3.27139261333829	5.8870048587559	5.37795266090745	3.25236073522962	3.93107020961854	2.77023027181895	5.19418522922251	7	3.62141000002914	1.63141221325795	2.23083019320903	6.62909636227003	4.23104458402698	2.96508801002817	6.72230239803722	3.95080475077458	5.26879362196408	2.51595896438339	5.54085726183094	5.40187101352692	4.15827604553309	5.58070007542056	1	-5.99731149516583	6.00485970280386	1.5144821798908	2.17818310083496	5.7834404022915	-0.597115118372381	3.99417723740634	3.12147528891425	4.23613147643541	2.79527194308327	5.23121914390742	-2.39381518523045	4.64340749484099	10.7030942538974	3.83266639094439	4.61213453407682	0.798542282240924	-2.22736492976434	6.31558716411619	7.21198059675888	-0.0406685709745193	-0.267622647575905	6.15053421882323	77.5	0	2
68	1.78667535055927	4.00633323827136	6.34825284136326	6.53104010323093	6.37893036265995	2.74582743012854	5.73513362570272	3.73346734873966	4.46774591293552	6.26851303678301	5.62326981838396	1.08033421588073	1.09463647730271	1	2.70371192106902	1.95174945723697	4.12499248295924	3.90700429170253	6.48477027383667	7	1.92580690015056	2.66954693409328	1.85290675266932	5.21458270426357	2.07980413992226	-3.7509848187956	5.26471876399264	3.92631480190122	-2.26508480556545	5.39816010241077	6.91755553621651	9.02700286199541	6.96773057709481	3.91160448974784	-0.113822166396211	0.27377986484759	8.13174343857027	4.70231628903169	7.45863008048043	2.50104792090829	3.62496806604267	7.34597190965312	2.38506566920615	-0.279950811943222	0.241397516738815	11.1701277288945	89.25	0	2
69	4.6984553868275	3.21799536803759	1.88341144366565	1.47674711097795	6.93984751623651	1	6.89944256202043	1.55506506153446	3.69485411994401	7	6.34694977435639	1.23017075121251	5.33619711568641	1.32707517287191	7	5.93394605702401	6.98909882554436	6.50161293467971	4.69771961724937	6.93228898944108	3.74576564957629	4.94269397096411	1	4.47562532625411	3.3207551831546	0.384076634141118	6.96247049420485	5.33830057201899	-1.18289242747176	6.46232260059184	6.69845976757818	-2.25643109998255	8.04982450597873	3.28408929899821	1.74653266336568	2.47636390401217	4.28886795430477	1.75589646676825	10.8832665574679	3.35665709286189	-0.701596881949093	3.16159593066453	7.81834080184317	5.3172151215738	3.24448631844423	2.18468498894783	83	0	2
70	2.21770616123759	6.58341838969977	5.01497888689718	3.87144001735748	4.19351752120449	3.78081728472007	5.86709270513597	1.58525018421883	6.02745067255359	7	2.13931570396171	2.46765877303629	5.21365883680651	1	5.58727253653359	3.07594239693608	6.47439956548828	4.07093102053218	5.98271815374689	5.64429180829705	1.07305874130198	4.90084565590359	2.13941314825433	-5.20060065479277	5.17589349008982	3.57694981679496	3.07750066320919	7.54948829971512	-0.999260485354951	4.82983696372483	6.41920941387994	8.12830856855459	6.62560808270251	5.28036521064741	8.78266094864331	4.36250535039515	6.44659734119128	5.67603186945062	-1.57025090960346	2.65535464347897	0.152161334840661	0.172087519194322	2.63565356407121	-0.802798630244699	4.57990262770622	9.50772159186117	77.75	0	2
71	5.19890705998246	4.15094381037422	1	1	5.13471409735402	5.03037652740714	7	3.28947919788362	6.32911495915056	2.39423951955403	1.14197265017296	5.54397888885241	2.77542531806164	5.63403149948909	4.53701377831944	1	5.82823831114918	5.21951596605929	7	4.40060282429931	1	7	4.38179837510298	3.98885770696414	3.84317717446816	-0.18147035265314	5.33745535047937	3.33555607792905	-0.0609920401806574	2.87462580852165	4.4573738512301	-2.74957819737916	3.393411220009	0.580615729817929	1.35020268960681	6.17119631393801	9.61512312585891	1.91940890233371	5.57903942532195	5.98242478797229	4.75946097330999	5.16881112342187	-0.945487213958896	1.05185353496826	4.63142683110718	5.52663191804837	81.5	0	2
72	1.13865778318565	2.15781661520837	2.21648072946302	5.52727541585649	6.60869646937044	1.677914484465	7	1.37206019500594	2.64086355327011	4.38499395037579	4.77729359734188	4.15183307823092	1	2.63922140713489	3.20139159754425	1.54472174987123	3.93958612951621	6.37040533662921	1	1.12082188146827	4.63063000881948	1.2384227237385	3.10690388714695	-1.82288114204576	0.705523626980795	-2.83842043300065	7.74569932976753	7.40068263201759	2.68806038913723	4.39079614103015	5.44731419474791	5.36688498327479	10.7772998301162	7.35324739259274	8.96743161698749	1.92397833202554	8.77090416083226	2.60344096329376	-4.69508002766644	0.67950282747653	-3.63135547960203	3.1075740375933	2.39055441131633	2.77432850172676	5.57537149642302	3.45123732809838	83.25	0	2
73	5.65656873784817	3.96367507137848	4.49924439624402	6.46289168236596	1	1.87064524443278	3.30455165106272	6.94212973081756	5.81587615542997	4.18133313672362	3.10109584746961	3.96005790136899	6.92184741701023	4.14512830666656	1.87306563355744	1.84907350157023	1.64460426983159	5.77602679973946	3.16489939208078	4.68865197724355	1.84365233725433	1.93739245342044	1.67611918042675	4.80070697780382	1.09509237814708	0.828956693301436	5.83582806766588	-1.20218030648437	1.72689243320455	5.68682866973386	8.5518304746005	9.07162832343662	2.33675642814074	3.57539403770554	-0.455651320726657	2.77184190378308	9.76712009708522	6.29353164143875	-1.67148389197706	5.62037963715222	8.82481155470848	-4.26216896004749	1.73974414828661	0.565302492672869	1.6331908990676	-4.51546409133234	78	0	2
74	5.86092994507741	2.45077125853539	3.32754474869442	1	7	3.1661145037577	4.83869927609859	1	3.98850393310659	5.76656070587774	3.78224598523651	5.82190991339858	3.30744485817299	6.08870901644292	4.82567059176676	1.9524751077585	6.48834676963729	5.98694004674961	1.27920769923903	3.66406389767936	2.54096266633231	5.98457895491368	6.43605824909899	4.36095625493264	3.07299326615377	0.542450460757811	6.22301440600475	4.670483196147	-2.03176131725474	6.1238550932111	6.77302081383651	3.363414989206	12.5367322492829	-4.51076533093202	-2.00655944920392	4.35689672684783	9.84804982791879	5.52785287913008	0.228124536493035	4.10383545190133	5.79513293130014	-0.238580091199072	1.54529215286966	-4.33442596723539	-1.68315044734186	7.31131687455101	70.75	0	2
75	4.40828781509304	1.56387866465651	1.30498757530362	1.43812759542805	4.9164682258572	5.89175183379782	2.90904399566542	7	7	1	3.89965205133531	3.8831457750681	1.95444336647152	1.38400152905768	2.76240009890608	1	1.11150438710681	1.17042879312781	4.12007044232217	6.92716302095405	1.96062839076644	2.45826995285798	1.17222573104611	6.30352206884421	5.55210500576113	2.59733640041773	-1.3649643430688	4.73893597728904	2.57128882081163	7.82043756590867	6.7352028030755	4.05521923926658	3.42620475431057	8.67573390861103	-2.67986352178345	4.05608042674528	11.0052730848501	0.873585435771723	5.85233703651711	0.497232953393126	-0.2373542706776	6.59409567468002	1.62917040350213	1.22962432790891	2.07485834408535	7.71251634138973	79.5	0	2
76	7	5.82098630995874	7	6.37886264709248	5.70630616483423	3.43988988525026	3.54558079180621	6.44843926609893	4.72088463000992	7	6.42186267267808	6.33018849016825	2.67128915011487	4.69927561742177	3.42902982743037	1	1.7845945745503	6.29194437073501	2.74069336201038	4.74081028346283	4.32972794282989	6.89641114479207	1.9908016946799	2.87571104612361	4.11554598825589	-3.82729954787333	6.43724647424729	2.03068972344759	-0.875654866072158	5.29469539684705	7.95538181281944	-0.385497430362106	13.6806750829574	-0.0293421158970535	-1.29408020617202	8.08994269528967	11.0260245500759	5.55846706419111	5.23196797138014	-2.40498927770571	2.49515403304613	-3.66396081126824	3.80437220229948	2.49128545160176	3.14820120995583	-3.79106103667392	75.25	0	2
77	7	5.51238651429218	4.3682532728695	2.46871590769854	1.63071177204688	6.85634979976043	5.99219364337944	3.27967750009424	3.82677610348078	1.31795719374871	3.50614703133418	4.45536322191663	1.08927224972928	7	5.60181090514979	2.4434087820731	7	4.31429510355912	2.24722483494158	1.43023451101294	2.88291951975604	1	2.33040720582608	-2.24755537793231	7.46518410616885	1.73555885152738	5.44478368644405	4.90777793983979	4.45197934866034	3.87017027236157	1.65105043012764	0.583452111188008	13.0359483481775	4.63354169757241	1.68507922107521	6.10884133947514	11.7919817206635	2.60829078380085	2.47150366151231	3.85282593468886	3.73851465489839	1.64829172171055	9.34193410758092	0.438661556843011	2.27612441273797	0.982900044802437	74	0	2
78	1	1.97837601144401	3.67302939157736	5.52838704306661	6.91011939566849	2.16371424356517	5.54291345122495	3.9748341290107	6.59513980771124	1.31271817377973	5.46541308170597	2.56770839772425	6.90134761159542	3.25787250337392	2.95567810814817	3.04234615795898	6.51977634243639	3.64965535908635	4.54281645867168	6.20986838810967	1.35380269830199	6.29231234825352	5.29625675925705	-0.481041401711421	1.74183078177993	-3.20635700468994	7.16625458245546	6.63524287462491	-2.53217731451626	6.09772716834695	6.18346896668775	-1.11143582198854	8.95514636762597	7.90360666503462	-1.82555558886717	3.62657611158773	8.52889781122061	3.00051884520444	-2.59549377134958	3.6432116295484	7.0321146285412	0.0560453166273145	-3.14581921736726	-0.15633625870772	2.75032459425421	6.94119951159033	91.75	0	2
79	4.07211774575154	4.45075636736109	4.63684330614619	7	5.78116268729128	4.34548217033043	3.61357467063821	1.28156295152899	5.8261069016082	2.64298938078684	4.64548297500066	3.11038316653483	5.17450343199649	1.15335095152544	3.26593859736992	2.54652536015033	4.78869721934414	2.5894118704708	1.14595223571356	6.99338806043524	5.56616061019697	6.11295376293421	6.16028632524129	-0.738411926783091	2.25036302892772	4.31002730699428	7.88739005660214	4.80926051723252	1.5806601512207	7.2683873775854	5.20455819472359	2.81996917201168	7.7586478200244	-2.50426224421548	-2.02808270383711	-1.55859992083069	2.47989886238414	5.9320207347455	2.78486527885448	3.38602754423297	2.59836216969859	-0.494379203439379	3.29233425944643	8.13413056473229	0.768603030583491	2.58437865424716	68.5	0	2
80	6.16641566621642	5.04435874732533	5.55361581107098	5.63896928987857	7	3.23433223171537	3.31232905107637	3.45673481054592	3.76507879276486	1.00374960265583	4.70708574245861	1.68988620243627	3.75456798711193	1	5.72132795473649	2.48839256286775	7	4.86819656554346	1	4.60234937171558	5.73333399829328	2.77008730146048	2.50662867992683	3.72835758517482	4.45859273770454	-0.552549638922952	7.39369684101349	4.97732349645201	1.3357328250546	-2.05208674909617	1.47245015139395	0.352735929376329	10.7721583396024	-2.82635204596265	5.04599681888602	3.44014014149926	4.51601838364325	8.43513116006993	8.3329542821607	2.79768348746726	6.73343634399083	3.50825368114388	6.09903136297842	-0.435711816697232	10.1308498374554	9.74498175780734	73.25	0	2
81	2.66666050774376	2.19588811143867	2.3088350242836	1.92520394000762	5.89720921337928	1.44877689873424	5.5789615879606	1.1715266030128	4.38288277537075	1.72771594585848	5.5972111686868	4.65627379872703	5.80881086524578	4.41455615013192	3.60544648665025	3.49357829816109	6.87924984774009	5.68110588597757	2.04195535645134	6.19259491679677	2.08238998916275	6.67950681206191	4.84696054357606	-0.128665702648655	5.30628462633964	3.3042841235129	6.52217637515799	5.76278951071394	2.8502821849991	2.77390733399246	2.20023468263038	-0.852730701011077	12.4343398252569	1.15194786622968	10.8983226041205	5.02366273604797	12.085243766896	-1.12264781034512	5.47357942982364	6.35667141367091	5.64827089111322	0.705262460220986	8.84673953600311	1.10736555953646	6.46836757495927	3.27846431400657	83	0	2
82	4.89188234774557	1.46569912605694	1.67787787325352	1.39571411777747	3.70992409892958	6.15093370969501	1.4854701063477	7	7	2.26287711788858	5.64097143697697	6.59271718591683	2.08149267313843	4.31593463809617	4.226432569869	3.06454459858257	1.73580601874636	2.69946832757527	2.71840085519967	6.87862422998937	4.06200531786846	1.90773573622981	3.30786178041028	5.56822798258439	5.57133905469937	3.06804808351866	-1.17536451897417	5.75527264879286	-3.15045397946912	8.11097510083603	11.9449737446538	3.01415110786204	1.12608358205337	1.65532434924364	-2.71634126519654	-0.187137866498767	10.1801948409362	1.42239876778767	-2.78948055975691	-1.93096147438169	2.18972052530088	4.78769415526575	1.73737420363449	4.24221887490241	1.5694708771706	-1.88462714077644	80.75	0	2
83	5.93792771325571	3.06760705640954	4.40412333788419	6.58717968418582	1	2.1553410793	4.23011930364032	6.27842264521929	5.69889634861417	4.15457583698606	4.07234683127661	3.59700425053716	6.78936456313181	4.78350126345635	1.72898390256542	1.2758612925863	1.40848653833316	3.67788527610599	2.75799729649255	6.06505791126821	1	1.73963658015332	4.92153069383107	3.60129200736072	1.87041048297385	0.614627638852482	5.97136623870935	-0.618127690984186	2.40673912701163	6.56176330544303	8.03339941559284	-2.0456016150431	1.44615376676673	3.04327820537742	-1.68844325426585	2.92493915419447	10.3192913867767	3.05638913036586	-0.162284865518975	-2.75881993951934	7.92677567636853	-4.43970695316748	1.59532862786685	3.79868841268105	1.94353358630549	6.14050977998194	88.5	0	2
84	3.63250603527246	4.64634320330914	4.27784390836244	5.74496051409681	6.70076467290755	2.77293549000509	6.80159492581709	1	6.19128532518287	6.75133909853089	3.36351038114895	5.78781551389509	5.33234280578891	5.17515516722939	3.55227884463811	4.54352198547136	6.46699936636574	5.27324291739179	1.07102541640218	6.35838108121849	1.47085069516029	5.86414171011253	2.70667500027738	5.89478658872645	4.71519969063839	-1.32269024431863	6.80128895786781	2.76106237304924	3.14094749666321	5.17845837142471	3.96788656228966	8.05185558178403	13.3167342863234	5.87012109722709	7.39949614738387	5.10372426592679	6.17016936535315	7.30400128814725	-3.54886335501159	0.992890751378499	-1.28441344257799	-2.84386281066683	4.47349484911343	1.37102073130962	7.20058114765544	-3.48541690543704	97.25	0	2
85	3.04641142025673	6.83660019267626	3.12452717729754	3.52398543574727	3.41946576794426	4.74345299730126	6.98336624857576	6.57715471016329	1.874955174323	5.26501437850275	2.81594146441794	4.8912970983753	1.63284563296297	2.67964425295083	4.75242542098438	2.19238699326259	6.6269808640037	5.41161554796576	7	5.96893080207404	1.34535784587074	6.86204125972335	3.65405455115599	-4.48276600536987	6.00623647808437	2.06845856216259	2.73456369179361	7.65482306256569	1.24918441402754	4.85005581047533	1.72717378442752	0.17708318959394	-0.347830025098377	5.00937905523957	-1.4036147861869	2.53738178428138	4.87742638719378	2.3349633801451	3.60836031650959	3.62338953930565	0.472804234959569	2.75989425402529	7.60049828479727	5.57615542316747	3.53931739931436	-3.22767952263189	78	0	2
86	6.56712954196075	5.21489032145062	5.52554502095645	6.42973644228787	3.51733178034142	5.08304366353635	5.69431658774045	1	5.48177111326882	6.58835083207008	3.99576324793874	6.4279189859526	6.81584253388872	5.36020228646203	2.93007612045615	1.97785665388727	5.74679853773474	1.98405458004558	1.72170677923294	3.90446621056445	2.7778457528033	5.93835819051079	1.21565723729213	0.864911809006346	2.80290111679917	0.626200261081405	8.3963038208752	6.26268715490719	4.4069285282102	5.32716267598662	5.09724893720913	9.91476300354948	11.7409970682403	5.50760249861766	4.93815697068652	2.30298248916465	2.22817620108095	7.30168344388886	3.57415468090746	4.877545397521	-1.21707798977877	2.55856997988542	-1.51729996299728	-0.48495159070656	-4.09713040569425	-0.709837304115253	82.75	0	2
87	3.8720779860717	5.88332386113514	3.61414645719325	1.47857564637074	3.15408752685966	4.47225373327554	3.95914275211155	2.41385922539589	6.92959276062525	4.69874735300388	2.1295821115822	4.57905093473656	1.7869085478743	1.39665495049277	2.95173353652541	3.42838749876441	1.30590795528984	6.43415018133493	1.80736330078936	6.11257463957203	1.38797074548798	6.91444735387403	6.27954255384527	-6.16195495919961	4.24290462472126	2.85757685977279	4.00234512959851	5.17911670790394	4.0993002897138	3.16053148135216	4.20764488185267	3.9318660715479	11.1499629630202	4.41529094240366	-0.107955560860641	5.2257603078314	8.34881598618813	8.1850367843254	0.480228383544043	6.04668799291797	7.19567214333683	-3.49165662970749	3.26589614532858	1.87410300634444	-0.322666516375742	3.92537892455557	60.5	0	2
88	4.56493764660514	4.87937732291335	4.51302847855636	5.76773350132725	6.43878591888036	1	5.1871615441287	6.47670467082816	3.50430194534877	4.73438711742604	6.65961962663909	6.3457794911114	1.79200787559035	5.06069526679814	5.56507024751233	3.21101434626047	5.90541708839906	3.56448518682537	2.20894446362532	2.66208342797019	6.11477637325573	1.26247683266561	6.59086157119826	4.40458543431017	3.32909177715592	0.179694371870518	7.03015632630117	5.32932397702211	1.06304876725995	3.46412555782439	0.613562386951998	8.06096661354089	11.2637933468511	4.27344511541579	-2.7126804876367	5.0132395626877	8.73596841352237	3.58204410418961	2.60073362751312	1.60607533558241	1.42287038239298	7.58832125479165	0.482814901266323	0.165577649273422	-3.31784768840678	-0.154149498845975	88.25	0	2
89	5.70244810508572	3.04290771417239	1.41163815282967	1	5.72558534624572	4.67689404496916	6.19701009906405	2.68358940373103	5.31339642409721	2.53251734671912	1.1709742089938	6.14156622757229	5.81165748040722	5.76864948501297	2.09710635242064	1	2.00072495308936	1.94790789637906	7	5.07198650596863	1	6.4998130329165	3.96141621885199	5.06350155998271	4.18471675738007	-0.18279518531059	4.69840627682908	3.66549519455852	1.64144307638035	2.47203329282233	8.54878034601534	-0.189675194614869	6.61771391190629	1.1660877417461	-2.19443982837511	3.46592181375155	10.454763987301	5.46407033839945	6.65773935187581	5.03856885758637	4.20800601392863	-4.70691559954027	-1.11834473960328	8.61860250709256	4.69420676853688	5.50805613438207	79	0	2
90	2.99899007022783	6.84596183182215	4.75136255740527	3.82889602426336	4.53925575988804	3.29003720865596	6.39050763732583	1.58122799186673	4.94024633956328	7	5.42329221019968	2.88798784162517	6.15143931080138	5.44008456597287	1.0413856747085	2.73785623416521	6.59372969481808	2.96609615893053	1	5.98091265810032	2.76206884435723	5.47840755735896	2.73743323900431	-5.45245377533553	6.43350542178052	3.4226854593519	2.91933930330062	6.81302122487197	-0.937777617462967	1.1414865494286	7.39289962211648	-2.34523274163838	6.09085163086236	3.81352625792418	9.07443212257238	4.24891987786124	7.22451747598897	6.19888713942694	-1.36802589450921	3.37252240905739	0.615942569481762	1.26392685330533	4.48922282207865	2.92047451070394	-3.30548853740366	6.7123313146177	70.75	0	2
91	1	1	2.29976452451753	4.99337429370634	6.78652095615863	3.74191898996301	6.37674117299542	3.7750377419417	3.39739933140822	6.61007767229121	5.66508304430766	1.23696608806429	6.69718455574611	6.22457360491297	3.59468372098883	1	5.77165974771513	3.6352264840091	4.42513431990008	7	1.85739379183345	3.47408522442368	4.18731223034862	-2.6875693520239	1.26969729990504	-3.53149869458364	7.20852002648027	6.9079964121534	-0.0207591266701075	-0.882501850123937	12.1613020720319	1.21926835134726	13.2952971538819	7.10679553763103	7.44995409304322	2.34584633103496	7.71117354277867	3.62297094490435	7.81383217034849	1.55291441369496	8.15176468083331	-2.41235762502671	-4.10959187779464	0.365019495576188	1.55441179321275	8.67954840706254	89.5	0	2
92	2.38243433899152	1.19370491323427	1	1	2.95601669030154	6.74942590308632	4.22926441206772	6.60597868291779	7	6.31439030468311	3.61661663091339	6.04838921551592	1.90632985835915	2.89865239392804	3.1927815573896	1	1	3.40380527895035	1.51301995104343	6.72535361608325	3.15360315266998	7	1.41370292672965	6.44479447889075	5.24344137697565	2.68717321748044	-0.280104788125514	5.31627756747539	-2.58507364458029	5.98471601237351	7.23798717261557	0.982819849777467	2.64444704617308	0.796503703813401	-2.18120874804933	-0.954047493621093	7.00651787511268	5.94785645907417	1.50736913472026	1.6472769689608	-1.3349737042704	2.23124882990781	2.98618016507339	-5.55931970480456	0.901828230294239	7.88155006037544	82.25	0	2
93	2.80196911751218	7	3.92242547002451	3.73401820526818	4.18749965717495	2.49979003713557	5.3677284439633	1.04545083996954	5.8840337483156	6.19512728163386	1.36718488135729	5.394431981239	1.4256833335586	1	4.72145474970043	6.13119358763818	5.63148120609632	5.89788615500836	1	6.52721031810513	1	6.24077006452819	3.23099432383256	-5.46176782276037	4.74752781539005	1.57059458878281	3.27811851281921	7.90738522535874	-0.353293775444965	3.26115301190754	1.26132421145359	2.2018198209398	7.88846262589621	5.96811856645457	-2.1668686197186	2.01883412387288	6.92285724452884	0.0865296035079954	8.57159707016358	3.45867027260987	-0.297653293966728	2.09274883144663	9.29924864239831	9.39251019424852	-2.78232918862197	4.61440023216033	70	0	2
94	3.30510697913265	7	4.20244867263152	6.0410743912439	5.71558044746221	2.27146755027591	5.06665853849028	2.59904663778965	7	1.70783566477057	6.51869070020042	2.5568626417851	6.43547759296827	1.27796404861995	2.15885868401361	2.94755806409996	7	2.06214934515701	5.44289934244393	6.47813845876328	3.29141353863187	4.74497434810503	3.65994788075726	0.528741529234665	1.49610109032608	7.34019549267697	1.05758305293075	8.10143302856854	-2.33663451836623	8.6269490268205	6.89146340182308	6.83855725447661	8.70573533404353	5.96333370211944	-2.00916444090889	5.39693546666915	7.57550963343296	1.96283082440466	-2.51668455261597	4.44673663974056	1.56546860769972	0.768740115903588	3.54479309969895	-0.501591687620629	2.13093957144612	6.37726548845894	91	1	2
95	2.14229241697013	7	4.06721864578555	6.83478445801398	5.83517784705128	2.71966802280281	6.43640961050428	3.1681236996211	5.17502479201812	1	2.20761032305564	3.32795465524429	4.93126623947497	1	1.03587183936523	1	5.17529595680756	3.38527942833719	5.15577220888729	5.6863834162096	3.23175099045546	4.70556451233489	3.55417462761553	0.38477335399209	3.26254285320164	5.92573045631203	0.615907798127717	10.6634621261486	-0.754406248590759	4.79157652557335	0.736377159262298	-2.65476486010464	1.01413438949169	5.01469875810125	8.90436712926345	4.62101258780693	5.06391190495522	5.74625097204917	-1.16033334988509	3.59458373186208	-2.25029031108542	0.520956950498108	2.26508392031528	-0.433151486051012	-3.887206174711	7.32786488589101	95.75	1	2
96	1.7578921949859	6.97404703066298	6.6289054343104	5.76104340080683	3.80774829542596	3.51195842727137	7	6.08553513546293	3.4861617964322	1.70963142813011	6.15980987076406	6.47008964464438	1.68849176379452	4.71530078800089	5.39573147010275	2.93045754385038	6.98637305180987	7	1.42621404182718	4.09892342557489	2.77098258226115	3.34997411811113	4.76881185567368	-2.44842790486711	1.41300692731905	8.32030293857489	-2.8015863548578	10.7510166666087	2.11839367879263	6.29538029388528	3.18825180355896	3.26530473622101	8.19994556911137	-4.45044553514253	12.3921293081868	3.08460096964106	4.50701965121446	3.11630283580159	6.38738474123102	4.14270478186344	4.36627179162614	-3.60392682326777	10.1159123878532	0.236200906463924	5.64371633091802	8.70039947430315	107.5	1	2
97	4.2618618270725	6.29231665621911	7	4.96274518262129	4.97833031211061	2.5260282404587	5.562503070279	2.53342827934183	3.35753765188732	6.16452774037698	4.82222616274896	4.12489868147761	5.61085463860253	6.57960509499873	7	3.5122169569114	6.81713094214772	3.62025034976869	2.92860900930432	6.9097492850902	4.91990457801727	1	1.58086453698185	-4.53639656074168	-1.00421666626113	9.65251729627307	-2.61258446429121	10.7763350012445	0.99797733371257	5.92662822843582	4.82881695727393	0.174184320277917	4.51306730726077	8.15217301024108	4.92258524563576	9.55653432566368	8.74961686896692	4.33489447789063	6.36748920192411	2.87507957737364	1.5935316734346	3.86730993030463	2.49279262411417	5.64612749314229	-1.17220858339195	-4.80360212628287	94.25	1	2
98	5.185909504086	2.29580822275791	3.73675817075302	6.46943843010317	6.43973390536482	2.92979321961237	4.27845053029726	6.82234372252561	3.29389222768948	4.5813296395683	5.34036449538664	1.42714209669699	2.21225958600725	3.92022998074167	1.32641300369614	1.72227447092362	7	4.79294824918073	2.36228863975309	5.03137103706971	5.25088086904788	4.41434332540542	2.07792256579399	-1.3939458448243	14.199191901772	6.88363800247168	2.44479183183578	9.88749867646738	2.92408362976798	2.9922493233097	1.24830585372487	2.27312634792982	14.3290061698074	4.67307501765007	-2.63688061037601	5.9680526611264	6.80932117798817	4.06110095571652	-0.837616651510451	5.00393244025931	5.6641011760297	1.87161835799308	2.81154203975285	0.24702737369522	-1.03765395426342	5.72644728006202	92	1	2
99	2.5878718108652	6.75768630713331	3.44469042986698	4.34019316214091	2.67765054124383	1.41593032865562	7	6.40936082990817	4.59896185647812	2.62406003015125	1.17503558061128	4.67609785858722	1.28201188374507	2.39229650030355	4.1619736173235	4.06592325733288	6.62675215512352	7	3.16352075523517	6.9708766623592	1	2.62951549237666	2.48558071572536	-0.451408406832017	2.38881851130627	5.00257622408288	-0.367660082157756	8.94887069662734	-1.82206176281851	5.50802499949959	-0.74477202661462	-2.77669743071982	11.7295177593478	4.59711033920158	4.50380212427119	0.51826435607636	10.7002360029836	0.818156768439237	10.9640503811083	5.05812924371168	5.776077082086	3.31539015597233	7.66551715635781	0.750268484165109	8.64240151176863	4.69278593387135	105.75	1	2
100	5.24075511467699	2.70968100826444	3.45736545884174	5.61161241411471	1	5.89401711921892	6.66387235105493	2.59945347104175	7	3.95449708335297	2.07850858281866	7	7	4.60840966333332	1.5461631791221	1.53087891510088	5.76277175026718	1.46830504139028	7	6.30830021217166	1	6.12689554980973	3.84932276580218	0.170888683145491	3.87402198872465	9.29754994072466	-0.370020974928471	7.77047514286293	2.16768601576582	7.62190468254608	1.41179450840548	0.252360913905581	6.89185175376576	-1.94942114817916	2.18392188119582	2.17983638810658	3.3724326526153	2.74668095714246	-0.785324715048404	5.94388185042328	3.81080209741147	0.641773151228988	9.13973234955567	3.25064543772018	-0.942007495721207	5.14034240860879	96.5	1	2
101	3.01670516044498	3.51895281419072	5.01954164085983	4.69765024504261	1	3.7696484491562	4.60381647249795	6.18520716931308	2.35946096962026	3.45841781969632	4.5407793832298	4.19104073773347	1	5.40705150949181	1.01879823951568	2.32454846603522	6.17060946360545	5.30631990160943	1	6.0088265662028	1	2.07801320025222	1.88929118070742	-0.481977275029676	4.51200708548065	9.06159038914823	2.02121846802582	9.28283400441371	3.91300942526779	6.56431381455417	2.76352482898491	3.64491423964296	1.84434839600115	3.52076261567997	-4.48860337376999	4.69351309839492	2.07216171968781	5.74403942340709	-2.97319638511728	3.00674419490726	5.40277808121793	1.08840323604821	5.9345518490081	-0.0681228700455958	2.48119501555834	6.15534944623582	97.25	1	2
102	6.37262982697447	2.41412493509264	2.24043643591531	7	4.60240176092937	3.52258117408051	5.780753529432	5.79434189015881	6.5760575559398	5.98874090768332	6.54983109941024	4.44212721694754	2.12727578306969	5.63948471393612	2.42197795112529	1	2.50609356902684	4.73734087461204	1.23026509017396	5.80058997517754	4.0901110047088	6.79774925052282	5.00105553259998	-0.915157676339525	15.3220102289445	8.07774210219246	0.532213427863818	11.4375779905769	-0.632831207839242	4.59000416415674	5.07941507756741	5.44468947006238	2.85502697162085	1.97273536050274	0.730079595510491	5.93927577295022	8.48495861874994	8.31190345227252	1.15747905502037	3.40060531614627	-0.630078898685348	1.50287981177283	3.22551061806546	-2.83305811868083	8.19854747458932	5.73498042309128	92	1	2
103	1.70467091442728	4.1219288558382	6.38238165084081	4.04062754727262	7	1.62837031797533	5.99391540388226	1.88093172128849	2.8449745221519	1.95679923968561	2.65025555597015	1	5.28213406565939	5.58556273844533	5.69930371706858	1.77609201605108	6.73480395377481	2.00112581848205	2.42871550744441	6.04113586572896	3.51693191241096	3.44387882454471	3.89389738329039	1.74780595191401	5.71980278746485	8.50722291917469	-1.71198845924128	9.42477544748783	1.73855795965018	3.61309413688616	7.15683526783569	8.12499014105786	1.17669330139165	4.45247046218753	9.3838567627961	4.29199682613465	3.99307743559392	7.51876542613242	10.655172784263	4.34041766841902	1.87397032030003	1.71038638617293	7.44658510524643	6.25702657847697	-2.04900709200527	-3.90891493013527	91.75	1	2
104	1.86509734674563	7	5.78104414448257	5.76621507192255	4.83144711840512	3.87120455244636	3.46473547206128	2.45320025323338	2.32005520502226	4.07484702255418	6.67343537048081	5.30880003081772	5.05376775784372	5.24772825789195	1.47790852261948	1.16680345225174	3.3808541076248	4.31731250516962	2.92977262829149	3.73292535875549	3.41472446967868	5.41529139069396	5.29922701546508	-3.67496155519789	-1.42531093851951	11.8569881530751	-0.396729839438891	12.299462990486	3.57684572757611	1.66342241952666	0.792108658159224	-0.767482817295098	7.13807475485348	-0.524187654752042	-0.245436473053479	3.11516686380894	8.52623767587177	3.42175152276823	-0.271324878896617	-1.91171526305658	3.17775360455359	1.10197657437375	3.27884609384402	3.17534679548915	0.0241129804329753	-3.91352784857768	85.5	1	2
105	4.08627133543579	6.91395377635004	4.63476421661366	5.77605087551801	7	6.68168370479737	5.44607257203514	1.39721299369197	4.81663528998348	7	5.73889678709491	6.55752471664276	6.28154975783907	1.04902012544044	3.82666063493551	4.15201179237684	2.41260862593313	3.4640999190927	1	5.11418882551266	1.86742640851527	1.53550192941274	5.94105726286873	-1.72602905303157	2.38579776911082	13.1828121187797	-0.546854539247702	10.2517534050497	-0.846867379808323	3.88355098818204	8.14036964666571	8.39524371616185	10.7714362209281	4.39339591141851	1.95433946157472	0.975028166195404	5.1022176238284	-0.328555073386505	2.18881736073837	2.74493411428837	1.8646581901759	0.997514155608111	5.50054421150455	1.77921302880194	6.35670804522953	-3.12362146585125	97.25	1	2
106	4.06986023143085	5.58932584705707	4.36322041590098	7	4.36729031032881	3.51640199120963	5.38314366633057	1	5.32660678727069	4.36636702480983	4.77983533244786	4.49537679459563	1.11045377103334	2.84025798774121	6.3124447568257	3.20280591764985	6.19015681619474	2.47653021404987	1.11524172366398	4.13884895438181	4.34313936024927	6.74755688282282	3.63238894327429	-1.11704172188876	1.57002271734029	5.67066223040781	-3.0840582325177	7.80494186147886	4.76426844856953	4.80742361487857	5.51832767714816	1.14425783456289	12.2195780104261	1.82669361534673	4.53928365775609	1.92052631045656	8.33263802645901	7.4813633746384	0.0193480703558426	3.71673167356353	3.70189738036339	2.01323514242664	8.61562864336827	7.74994967266254	-2.68564743596242	-1.25213669268791	76	1	2
107	3.55852930640674	2.73163390251652	3.61710225260208	4.81696525896015	5.75146950640924	1.56249681254298	2.97225432537145	6.07226874641088	1	4.12139149958733	2.31718891014883	6.07155292524114	6.65495985463812	6.91519966616583	5.71395779273799	1	6.36827984655499	3.0144972545051	2.6599416630409	5.44372677010127	1.88132843579153	7	3.2866257664046	-5.37556388226188	0.619550903241326	9.41719933215593	-4.99626487718145	9.80561939087973	-0.268807429117123	1.47005603275046	0.501460841958024	0.377932492723783	2.04633551539489	6.41534672498252	-1.47885542383237	5.32718064913352	10.3731494208407	1.35997715599866	-2.47758267889154	4.01907436896037	0.387843224465695	3.78617197358753	10.041874937324	0.0844261406326136	6.88913210016962	4.03022336451144	97.75	1	2
108	3.63992262263207	5.03981367587053	6.70565191966104	6.33904690465212	5.20559571045983	3.44820401453639	3.89654988729076	1.41123401054851	7	7	2.66754815558679	6.91386716247576	1.17783735998118	5.24294685274225	3.56932802506687	6.51344508116689	5.07546158205799	1.33142622025643	2.05283684658709	6.8116690665351	4.65534518110212	6.82590471340864	2.72111073207816	-4.38170103008701	1.17448907804418	10.9508754427307	0.478045355700746	12.4148090999946	0.542468430954154	5.11470391023237	4.96626373822486	5.0838481867775	6.84689981068252	4.24169898515269	-0.337023984794096	3.81196370822099	4.99711449523344	5.43681206847263	7.4029916392106	-0.295045149438658	4.05146989380012	1.85643360152124	1.66536554931386	7.32336390929925	4.66946279659057	-4.5588432758579	109.5	1	2
109	2.0730142836872	4.0920291792231	5.62037399981767	3.83602669179638	6.54367240466412	3.89774762164475	6.39037613477483	6.36985757874835	5.88857430069205	5.20195354518404	3.82658960767739	5.09332900845843	2.47713430869108	6.18442947359188	1.65381858669376	2.71101484761468	6.81015375339144	5.06945545164198	1	3.81574655797123	3.55560462425496	1	2.93838408609336	-0.482641246999507	1.96473635919249	7.19092189550469	-4.524643709922	9.09715141390674	-2.7424897870303	7.21926680194689	4.41353414797473	7.39072197393914	2.18803122192602	9.35234894997324	1.94694073414788	4.65983866350702	7.59695995953143	0.755253060509556	3.1369550973947	1.8002146011259	-3.192314846096	2.27495628886738	6.86071227931412	5.39070916322511	7.19187555583635	3.45719723977976	88.25	1	2
110	3.73407409530102	1	6.07728367148647	7	6.14749775479291	1.12924664032577	5.51643193931278	1.56270734244949	3.11026749097298	7	4.77944025545599	5.79428665220089	3.14328115421084	4.94290560877242	2.32544957237345	2.08122821939468	6.58222303775795	4.34883742711178	4.16742684929564	6.49941388784874	4.58080537414316	6.66641744217515	3.74634366155787	-1.0354364398251	4.43938941402652	4.75378713013582	-4.59326548706191	7.03076655916108	0.989097142821177	7.73680098220173	11.5418152657277	4.50125840341439	13.1716464301735	1.46762662791179	8.62915489858656	-0.50296255899046	7.31697839379089	1.61685156899725	2.02620213765689	8.91957247228802	-1.71650251434136	3.14330064199734	9.37843738850575	1.1182544307541	-2.34685611013816	2.79973202812657	91	1	2
111	3.42722268775563	5.56856629471798	5.91714539449659	4.86364132175452	4.77970052983742	6.76278050882546	4.35244819676405	6.14744671063236	2.38479146233213	1	5.08279267061359	2.90075088076341	3.0530923076825	3.10079950499297	5.68107705198935	1.57365657822085	6.22881030704322	6.25962465519117	2.04585136172559	4.66563254556184	5.23855213121551	2.96271013681272	4.87526241993385	0.790275038164094	2.39232408834485	8.73141356863007	0.581593951483252	9.08455142249954	-1.32603714744909	4.05918485537193	0.84095743667919	4.88337599317189	2.13929104778053	4.79600889757295	7.4735455012731	5.4966769697625	10.316160471401	6.04325459655534	-4.3826641805531	6.69382423129424	-0.780622104528937	1.83180126066299	10.4628324588596	5.26825724427177	0.504091302126221	-0.636163495292981	79.75	1	2
112	4.72763147111355	2.07233973006188	1.48526142974819	6.11514387949633	6.3513402530378	6.86976684831066	3.97415906810806	1	7	4.40688824461842	4.63952518603458	1.62845531672926	6.41771373199778	2.53208539948399	6.16137418775143	2.60845635959419	5.18638408112752	4.27705599926086	6.44810514240592	6.09183643595531	3.55510162270693	1.8526029643632	2.36155243365152	-0.49850025034637	14.9084733162473	7.2251561775067	1.69729689623913	9.53279968152712	0.650612444128447	5.97515989982755	5.71952318703286	-0.574386327508314	4.14461766665011	2.10794826910716	8.09165715571883	5.54370646002002	6.55210065046747	-1.03069581919292	-0.737330812046749	1.37874721155996	4.86650051218542	3.19242341007131	1.80428618383161	4.77772888790217	-0.373139337317353	-5.21609902123328	90.5	1	2
113	1	7	7	5.79040586623517	3.23023973693737	2.368436653601	6.23383538093798	5.69719155988158	6.99413896064834	2.26384891251046	5.76392463860281	7	4.26005458374038	6.52465876832367	4.55696443562489	3.90461411439789	5.25676647275693	7	1.4427565979213	6.62995793901271	1.73713044702689	6.13318726100783	2.8617618945986	-2.79808000934858	2.53123464943308	7.85258835107595	-2.55348348079274	10.9512102431151	1.26917745674194	3.92105620884522	7.66324137747994	0.041798280478193	9.28058770596101	-4.31931718432512	10.6442868475203	2.58106383538976	8.30737264726759	4.33141693415298	6.51704241148286	3.87134605537624	4.68852447018875	2.50005732753096	10.4078181280859	-3.95366933745071	3.06266406714438	8.1992658327582	112.25	1	2
114	2.18886681820368	5.00000251051721	3.79179573632871	4.4292627752042	4.33540337320961	3.71909724516071	6.35991252951211	5.45865412601465	1.20711082474462	7	4.0974223638591	7	1.46079585862283	1	1.68230774056973	3.31413648298254	4.08083384101266	5.53028439779833	3.24718255293916	3.47875303308849	4.32962519469386	5.36675992716513	6.81313970550477	1.02842303412542	1.02658000774004	5.28494629189114	-1.38284979116594	11.2154178647013	-1.09738689370458	5.19542380232934	6.61200065559856	2.7708921529055	1.64670071067006	6.45428538855103	8.8291365835386	8.30226312872869	9.2278106400621	-0.27330104105724	-0.26577201278762	6.07277644526957	1.086327304626	1.16707296980479	6.28766852925788	1.32397028520122	0.305664349638089	2.29712739433281	73	1	2
115	3.40670547410541	6.43760336718771	6.18432250841886	3.30703102311583	5.14958647429542	1.61608599863141	4.99402475662908	2.14798976358153	3.99019089861746	5.04823891796288	1	1.48065908270025	5.11495270708507	3.31983464857768	1.09419167088092	4.80928178490083	6.05549848166462	3.40217579194506	2.28048308824654	5.64715273387367	3.35888346235957	1.03965811544337	1	1.04618980844053	4.97903648572614	6.69463202847558	-3.56199423572349	10.6320359846065	0.0279672858706342	3.12267634556035	4.41666692634037	0.558827096408627	8.4564961295658	1.09566905581244	6.7827335003761	3.51605296350891	1.28095631732458	1.45709151540639	5.54008456574931	1.56466745764089	-1.96484570196717	3.04163234945591	3.61748070107106	-2.03409456797485	-0.241587673762936	-4.2112534758949	93.75	1	2
116	1	2.07864947563795	7	5.09178473204545	2.88118585804095	1	4.44581282012598	6.61084920939861	7	6.27904974583019	3.96109882976894	6.253194222169	5.22568532370524	7	3.9050471095999	1.66112475799198	6.14698600431331	6.14614999051981	3.04143500503431	7	1.71648670142652	6.44549722852967	2.20259958847395	-1.33932134023772	7.13970003270791	5.00426768861372	-3.20511666513863	7.98506745399373	2.99151087375593	5.11322436136695	2.81460071177058	3.55559500780698	4.70873466385669	6.40069701856598	-1.32865761219201	-0.257998579093658	5.72732776106693	4.45572381088138	-0.438436522027389	5.61768496835538	7.64330261497772	1.41782456366948	11.0905758316453	-1.25938677864967	-1.69726689695488	-1.00360444628417	107.5	1	2
117	1.80700546650916	7	6.01142133856522	6.38830617744757	3.95106201891272	2.80849607675323	4.3779645315213	1.75415088015005	4.31526229362387	6.26410180620968	4.83532708617958	4.57115410153852	3.72405303607705	5.40011606767765	1.79856926285403	3.58997491539411	6.42153920184348	6.19796628288216	1	5.10911623105749	4.72445413069462	1.19588388692347	7	0.0729985198321466	2.42344024602126	8.02799206499785	-0.228220265936798	10.2885139653862	0.139703692437886	5.31488260888102	2.43723762055753	4.64570083013229	11.3408752672312	-2.98945704949503	7.09604803456053	5.80052305887695	10.891620351496	-1.82122211138856	7.04336863941472	4.13356124988923	5.06617958127189	3.62184582567396	5.51884234408014	-1.60499313194512	1.41360059765511	-1.36777712221013	83.25	1	2
118	4.38223192650256	5.57993385593863	6.6782785430168	2.12346514915445	5.30793744388254	6.00986710131373	5.1715528521884	1.74806341195055	1.74209618186134	1.7041877960684	3.46886922625432	1.43492409020723	5.86509053164926	4.38952459563071	4.87184526243269	7	7	5.60750599483797	1	5.32934535280665	1.96685947719004	5.87874006937644	4.29282727150793	-0.277429071610731	3.38187254365801	5.62556762102398	-3.50688422451665	9.9706597347756	4.03273453911661	4.57398111469428	0.697535791622581	0.0760413141053987	7.57190589096204	-0.423948135096345	12.0577232014739	4.9017587586553	2.89526211801119	5.87022684919957	-1.60252664580681	3.22366549386756	6.63027952324789	2.80901280444017	6.20591151054417	4.44998390178564	2.40466304915368	0.442515373597469	94	1	2
119	3.98597428088485	3.51482894373264	5.60681905627074	5.44578612465672	2.58536269868499	7	6.61318783797091	2.90384724602119	1.85934132718066	6.61107436138629	3.26640652757944	7	4.78820339199924	1.73153039823863	3.69145220956755	2.08218619970774	5.5914492123671	6.41454224467244	1.25181545437199	6.53507360919692	6.09371553189445	3.09649513748619	5.41713642938617	1.50231292923644	1.55897499831187	9.32837258330932	1.04736316238514	9.2251273249663	4.13936474679951	4.03532232989205	5.92897278769668	-3.9200706906898	6.60388074948207	5.07020418738328	13.789087742331	5.5130407203201	1.20537416111238	3.80278176307095	-4.26629866954718	8.15017437443954	1.75356571818638	-4.16062287839614	5.2978914578817	3.36230357946595	-1.37004027966545	-2.90112465900001	91.75	1	2
120	5.13856012217012	1.99096460490247	3.6427623971196	6.0196236836463	1.00447480674721	1.55652665297766	5.82601849518817	3.02333651197428	5.62178879496064	5.06333183614939	3.77553661564743	1.86777909732639	4.60794400611384	6.40597944742768	4.98985520113309	2.65567120030858	7	1.14639262677593	2.14575216442015	6.17538868203238	1	2.97652413722679	2.31717694583592	-0.046102706553269	5.33699761655767	7.3609275016197	-0.0536458694754591	8.37174002910512	2.2106613686355	7.09359930696542	5.57171860208709	7.80126580793284	9.6935532134013	3.16754938950787	11.3262657020086	7.85083198804307	5.97649619641918	3.66793879769872	-3.41578134342748	1.58039110201321	0.662413645486895	4.83493387296264	6.42366914751225	1.63884913984267	2.0868891321171	-3.14616979166101	93.5	1	2
121	1	2.99427340972132	4.66942423661058	3.97841434678948	6.63375018659777	3.50565844933139	6.35464241429265	1.50662633874354	3.17506744758832	4.09706414304976	5.80811252640222	6.35592112937774	4.71560203197478	5.72159858528764	5.42807465109368	5.61241504907981	6.97627600018447	3.45364219143754	1.39713512496851	6.50758023638528	1	6.51098216578582	6.50919460119494	3.34836209865293	7.37511234289003	8.64813602135051	-3.25427915327807	13.1823181291463	2.86485718618843	7.05402492341033	5.58423378964792	0.751008476721285	1.12592959061416	2.69115170958171	9.14889479020403	4.54994216314365	7.16227302562219	2.21407206302745	10.9434335451265	3.27783363236151	7.77651756712167	1.79694884427716	0.148215088372961	2.04377562151274	5.10938599826866	11.4474761548914	100.25	1	2
122	1	2.41871485746356	4.92144362343756	5.74888267890489	4.52160590169139	4.68740932514306	5.08722470788374	5.96268723035416	3.84009756083544	3.31075803212676	5.85234814187228	5.79052621537046	3.62327567250715	4.47911380443889	4.77604571732326	6.65297258298953	1.15383672791251	5.93429865104356	3.41149401383813	5.1733175814145	1	1.74625123382449	7	2.82318458493964	4.74522066563475	11.9861767227429	-4.34670647774321	11.8860657483042	-0.290254789483839	7.93706356636341	8.24587652039072	2.34950785821413	2.09482087446785	5.25060720722123	0.687950524627865	1.76145985229023	4.92377340780898	0.79392575452011	1.38649746036918	6.19111800438754	4.06317520935385	1.174716943151	-2.06811784373924	3.11550661265536	-1.13686262802834	1.74825306047397	94	1	2
123	1.21391576802335	7	7	6.48149660831016	2.97144363178847	3.59164669004108	6.89507425243734	7	5.30746849616343	6.10163604000464	7	5.90959992003203	4.67888912826481	3.50193281639595	1.98289729263788	3.42679063385379	3.80829817324507	6.30131144533559	1.09219947005622	6.44279542346513	1	1.51337408302317	6.21744223915536	-1.13031943818299	1.31251687859957	6.55085801430821	-3.82542270090384	12.3955912946484	-0.961956157405461	3.20615878140685	6.58898225616059	3.2850781870439	12.5933893161634	-2.13126614388031	9.6944485168523	7.76189346596228	8.63299441216445	4.55633900021489	-2.64497080738278	2.56714412419711	6.61316350276221	3.71227295305099	7.79420483586943	-0.95313443333513	5.53332399765111	-3.72021212206264	108.75	1	2
124	1.59773502207679	7	6.23036353526536	6.53420936583497	3.79800246305869	1	6.93087809333446	6.19344599183955	4.40301340359861	6.22324061575069	4.49941453480325	5.10955083114121	5.31069526941089	5.47673482136609	1.4217771459248	4.06956505011723	6.90573704714062	6.26630424902853	1.0395542727625	6.32733383201515	5.2942575710909	2.77739975935432	5.85592415845431	-0.262448609576851	1.74218647902318	6.91425712164104	-0.237263299284227	9.8628616260603	0.0491259144705065	4.57055647075686	1.55063984837701	0.261817042615681	8.31787122733676	-0.444398459332542	6.73234297543933	6.11469844147906	6.44372354630219	6.32528465376635	8.49242061322926	5.41299973466145	4.74377145935154	4.09638084839643	8.90654318480549	-2.22410303410564	1.93146996890942	-4.39650276273465	87.5	1	2
125	1	1.23038014246527	5.15870314896775	5.66557599859539	5.09919514998853	5.48189981993459	5.08274260269307	5.68242648739833	5.94770613473572	7	1.65208067991599	6.51910820109213	2.35583260894525	2.29392844352982	4.0111996820888	7	3.29074952563575	4.77857068835675	2.92136025688568	5.39612702102981	1.28756380948232	1	6.65946822155411	2.83294607082786	5.98958806868664	11.2559187303972	-4.15384479233059	11.6953366820813	1.74689767518759	5.48686845165756	1.80584559710498	1.83629647728495	1.33351805335989	5.75494866693304	1.60411894934284	1.24488409852949	4.37723442343306	1.8258494913355	8.08450771273352	6.40659976934062	3.54650647883474	0.772158559521216	6.7163228057484	1.93240150542547	6.8194026582255	1.49386700622465	91.25	1	2
126	4.69789814241452	2.85709028759262	4.0512457970237	5.96708539010666	4.34620197974758	5.82163514975185	4.43789047893343	1.35694287240346	3.33053487826422	1.85023566210568	2.25404833722602	6.15562306657286	2.82047439743248	2.69813540536288	5.6738647176229	5.36786217790424	1.65014125830223	2.70457466659263	5.25872081702782	6.98908827914457	4.11006615748428	1	5.45921659559188	-2.06279235009145	17.6269344580146	8.31923582539185	1.83962835114385	11.2825048271401	0.800666013975966	4.25298659460814	0.0137403931826268	-1.95837878695603	11.084399615587	4.81545762305329	5.20038051714437	3.3320968668595	6.49828061023827	3.30087934935454	3.77386156882941	2.45388223969439	8.11341104155877	-0.176614694731122	10.0508427729525	3.20295924762184	3.7166717385948	4.99812543621184	82	1	2
127	2.68718629445489	6.02268333361713	5.6145029421915	5.77362076855749	5.00211958144829	1.70380315683018	4.79368698620836	6.39072871848799	4.81829676899644	2.36951101553212	1.94541059177232	3.010884107682	2.41648309867781	5.95366403661234	5.96469854809269	1.50663262198746	5.28439078841295	2.02973378397871	1.28395182256522	4.73905065588618	3.92811922472789	2.25781672710466	2.77222821825691	-1.61271479141802	6.8487221505275	6.47341430854638	-4.96082482122458	10.7777037148456	-0.223910060333052	6.46304981152869	2.6112742077919	5.96434173919836	3.00485800740541	2.60738200432215	-3.52088215899549	5.06757527705843	8.02761452857863	5.57597330810784	-2.15359088484214	3.34066841603592	1.57405148116517	1.46662150131696	2.36742834185022	5.03643134101246	2.21513948705597	2.03336232521062	86.75	1	2
128	2.6469304837306	5.93619167789708	6.62384946281452	2.67207969168782	4.93406607739221	1.55048454751657	5.73636069904904	6.33961189843192	5.48935003331469	2.19047266597126	3.96391028642625	1	4.00176325781026	4.65299015539437	4.04672277093998	5.32375518320064	6.78938491281202	3.93506542764551	4.16299229606524	6.72039097110149	1.16953415700698	1.57093359101062	4.16282316596986	0.292297932462228	3.52721495874154	5.44247200486062	-5.0439750603633	10.820009519346	0.131897723259072	4.45030511406116	0.222647631781067	0.0820795806788108	6.56756361585487	4.9715999890038	2.46884383870525	4.56493587406722	5.81952962169721	-0.330728195335185	12.7685339994619	1.65166178798831	0.931296635382004	-3.0104707545559	7.91506441954551	-0.837961581519818	-2.72411816336114	8.69316096384779	113.5	1	2
129	3.35343138913902	4.91457707028237	4.82478064486335	6.18524821774918	3.17699865129462	6.15140997122358	4.40987814994178	4.67531915100668	7	2.78492559518747	1.82763488801581	6.1291551387425	2.17790215914078	5.16979076121158	2.42554616860761	1.12438978501205	4.18051871155946	3.55061295908461	1.28111932562598	2.24584713131313	3.1121518675388	3.82021172648827	3.21878348935502	-2.07272370884026	1.64864584481779	8.99399566857033	1.45449754421881	9.22010659748081	-2.5919821183978	6.49305596039494	7.44300738086732	1.22607909372966	2.4278501894412	1.10956639492643	-2.33277553186878	2.10137690315391	6.63113711628986	5.59173473108207	6.16374263952806	1.43563840715457	-2.2823805946332	2.60256042175508	2.57548390712241	-5.8350459348554	9.13514151985782	8.01910844111702	102.25	1	2
130	4.57944356864473	4.3594119516333	5.16870388646746	5.11343231316743	1.59081205912522	2.9523395196342	4.91475920955156	6.53380258582849	5.02483317260121	5.38982858126301	6.73376186372915	6.42227551755809	4.50140057628809	1.64084723763405	1	2.84634322409015	2.89638286266647	3.730416461586	2.87172589722409	5.97971321787883	1.94493100568504	1.38716008890323	1.78708782458805	-1.17535300849666	3.15669314758486	7.94027949104566	0.687130125249266	10.5456904667763	3.44890634945363	2.42143916525769	3.03352414022172	5.90555368970175	-1.26562081565682	2.95040258500503	9.17080960067725	3.44756350817743	5.59143263097095	2.52771891908854	-1.59593889377393	5.00409299270047	-0.833798285054371	2.65916864910333	9.73982851808523	-1.40170690887903	3.20209436855695	-0.654480515383888	88	1	2
131	6.86703105510165	1.37140882553577	4.03134267622974	6.26154302743015	5.220471515196	2.90539226222934	7	1.31676340196932	4.59833538756031	2.65085568707113	5.04996887674712	7	6.47218788389043	1.85233820668341	5.40809756664834	1.23439956702977	7	2.82800736430724	1.82208882298154	4.59144500023821	1.13763015550142	3.86928253168473	4.51275397663771	-2.63809135181824	15.4870908260297	7.81092784859837	1.34349131865157	10.8843542083595	-1.81311347646102	4.86322075193311	1.90622905134012	9.61859915430162	14.9072024707557	-1.59409861274807	6.42635505193715	6.03613421342389	5.88412197465128	1.30106564628371	-3.29741900464334	2.22411499840946	2.25418765445742	0.806321879075061	8.43767008032616	4.46689755073631	-2.81593536053541	1.9757283784319	102.75	1	2
132	1	2.09445598471937	4.82684913216725	5.34938728708974	4.85055969217432	4.87221889253441	5.51448907163614	1.19622020439487	3.78883463114878	4.82768391568354	1.51484360141327	6.88521045324531	5.40674852166868	2.04441451427598	4.5145257623127	3.26674286112448	3.36762149487304	6.2426803625925	1.03070740634978	4.85418739328257	1.11551447358909	1.14134027147134	2.86138817361088	2.1594989143181	5.73025635922922	11.1455944236641	-3.25467796521802	12.0060156290951	0.154958979174593	5.98365612335725	1.96281349809577	2.40841357228861	0.494326534653559	7.69724664990968	0.990358650197696	6.57120981544774	4.15454281408388	1.13168837060643	0.403122299485435	6.02402019860385	1.13292428132481	2.60240955843949	-2.21063295435081	1.9915097493797	6.34666369135901	5.52736545396746	97.5	1	2
133	6.36384237160072	2.47996344640267	1.56014528639064	6.15152572684564	4.01768532007613	2.60003655623121	5.66415898755901	5.33600069849679	4.17980666076184	1.57284291616942	2.65983118343153	2.76563068006742	2.35782245735158	5.77768549331189	2.01917226176356	1	2.52581808649166	2.04069812612787	2.44873892591842	5.14865990785513	1.5771786120302	5.76258045038302	4.68496120061109	-1.22698507018927	15.7387383091979	8.79035547572991	1.43660103410468	11.3855064592735	-0.806218958485801	4.17423285674159	5.77488737745804	-3.56642111778856	11.5362944336075	2.87761844874187	5.52137587208134	5.59853195581154	6.99502564864236	8.05145031082112	-4.82584078494957	2.84923141211143	5.95849109591119	-0.128634080649304	3.85215114971886	-1.77144816534935	8.64026512172457	7.34772205966649	84.25	1	2
134	4.17174690012353	3.24164959350591	4.11849677892768	6.66406665079938	1.03304477763796	4.81422662508696	6.21544393970045	2.8214543771288	6.0746562615847	5.75376554000545	7	1.2487289594739	7	5.02683534477762	1.33640339907158	1	5.62239518164612	3.44681537519001	1.33877661950403	3.79441053993431	3.70680440851363	3.98361878785562	5.32922831473782	0.383235580650838	3.53511658678376	8.49572837305755	0.290690311410282	8.80590129696111	1.98055809046672	6.99786021006542	0.00723973669717501	1.89796429477117	5.92533186461304	5.15077470370596	5.19781960149829	6.83193335495868	8.84498865574439	6.01194236148009	-1.35493453187844	4.99251432779924	3.78791271027084	0.800388123890689	5.56420846497969	0.183039723994835	-0.952448526780679	-4.70062861505993	77	1	2
135	2.77000482701998	5.02297954211103	6.35166625517484	6.85012212889853	5.19055175577715	3.10426912349087	3.02949619768259	3.25252955614061	2.89045941011487	3.35913882691578	4.80851448171964	1.53370127795105	1	4.95015430673156	3.35122669251832	6.09130356572117	5.48383968525221	1	1.44585831397675	6.28957633275027	3.94298323849553	1	1.05530911048748	-3.97650254772104	1.42157163054032	10.6089583314184	0.597843849905815	11.9291667814117	1.96192084918743	4.23699865096785	7.29783020082473	4.8180773172606	7.15488909205366	4.05664057928462	12.0793315870145	3.68587946492605	4.74452338985192	5.67570296915447	8.99750869063263	0.288080340144884	5.73726338840927	2.36598380550998	0.998527475029652	-0.225629993354543	4.68775974747391	-3.23904182834168	88.75	1	2
136	1	7	6.27773080528178	4.25875188347455	3.53647238343787	2.58979605615196	6.75449735927884	6.74703433845329	6.97440508505401	1.34240378004438	1.78500596717813	6.43349929871946	3.69991967058496	3.90385707385346	6.63219058806714	3.00273152621674	5.00771907197865	5.49000298275725	7	4.72838836296485	1.620847761673	6.46052966141824	3.7523949665041	-2.19089253002144	1.63672572912037	7.63345232624546	-2.89390799511495	11.5378314646398	2.74553242564292	5.21076735911344	7.68985211298982	-0.408053178034898	5.40212134430726	-5.50376207375108	12.2365451026978	4.87684710078524	4.55321219259624	3.91932215118085	-1.71359745361267	3.87297277033905	3.04978918541165	2.88841661268743	-4.01287946868198	1.29662199002773	2.12417532552707	7.84160769441092	90.5	1	2
137	1.79186335659516	4.98456378252288	4.9006874277907	3.84347824099568	1.76181087127201	3.99871265897336	5.1630738838318	1.35651381529064	5.17068256083467	5.91427572137527	3.37072944238314	6.75267118854441	6.21168793433236	2.52129894451401	1	3.10209024239234	4.7972453515136	3.68063992150515	3.32153740857452	6.29777465482044	6.71684716639037	4.8202113381038	3.99720342962184	0.814920551113062	8.80808250370329	11.3159041253213	-2.20543009694587	13.6225789593612	-2.17568910090992	7.90245919565885	8.31662627179457	8.74388172741543	5.5138656199191	5.81984620101696	2.09113996790409	0.718056171733264	4.3711528168679	1.53938354457585	7.29428092007811	4.09197268771094	-2.91694509203911	1.59876749056832	0.939414786317595	-5.14038395805923	4.72254148996403	1.75340920521047	73.25	1	2
138	5.00425046048383	1.83898299350495	2.04436261670563	6.88547959345609	3.99530194641048	2.9060247614684	4.90908584687533	5.15673377775213	4.34418807562583	5.12425396875155	6.20984719720618	5.66324874688573	2.29327270383701	5.8390023151489	2.74696382680413	1.94554774797404	5.44141637921964	2.55626869195909	2.5535171536328	5.16871143007193	5.05109145201406	7	4.42319218032023	-1.34472064298574	15.6179084835228	7.88429458514357	0.406575868785343	10.3601468650459	-0.778831843533974	2.22437864782577	4.31518745831122	5.87777091734453	2.33661520389348	2.21296932720647	1.61548069795796	5.77182909154281	8.36385172185443	0.563750295668806	-0.146007074518932	3.09196341832148	-0.581372166079496	-0.670247290626747	10.4997312471095	-2.64812453760939	5.43593487042355	5.36104615372259	75	1	2
139	2.39958303316498	5.56855858408693	4.42278558597535	5.6902337104878	3.6239943657748	5.04461788508709	4.89497834994363	5.6287539249839	6.53515566079469	7	1.2935447632899	5.0713709088688	6.26271831184051	2.79621173402845	3.6372063315807	1.57780281415197	1.14098580407422	3.00239228564337	1.17205577938307	2.72155301555153	3.71155340310171	6.21479598783131	4.70696412976954	-1.86020680775022	3.15336142392818	8.53164374407656	1.1547041457333	9.81901228888994	-3.4299057195916	7.00963154933239	7.22616237692863	0.274595477518091	4.49121885993953	0.796868750069141	-2.41269663464857	0.159625631586297	6.49699393524741	5.04252016794539	5.12016446894349	2.10285848655466	-1.53909242510896	0.932579765907973	2.72089285917287	0.792016738337633	9.6073169218122	9.70761656655227	76.75	1	2
140	2.19892388609835	4.06520860038789	5.47943213996642	4.03439491452325	2.24027860909535	5.88679180413013	5.90786184849456	1.92817235108204	3.44136492418707	5.4943418818805	3.91368223160951	7	5.29032960084547	3.26714798290985	1.23571401536869	2.04610870129826	1.23802800184152	2.56775378878518	3.94617804520675	6.31948464356559	1.81167252200514	6.52279953077057	4.60199440974188	0.284540772675559	9.00648335214077	11.7697678256856	-2.38329937234162	13.6520732098214	-0.299350533488217	8.03625891248152	8.23428275907385	8.10806137569306	6.02085365751888	4.84548316865997	3.21180490536841	4.84020497499492	5.15970822649614	5.25231093724415	0.958324203219905	7.6230442163313	-2.59403572679023	0.806516487513939	8.38087576961681	1.92310593268021	3.65622304209422	8.58338622904442	80.5	1	2
141	2.09559270915763	2.74372842085333	3.95284046562776	3.78705690948292	1.96398836029806	7	5.59201960691852	3.2124304125381	4.57146400459119	1.53827648816238	3.60057776359055	3.00767305217779	1	6.91687490470643	5.74189041616282	2.06800552019871	7	2.880212126138	2.90859410299911	2.06887379952776	3.11190256511796	1	1.73943535436504	-0.730675513114046	9.25832354366291	11.4264189727475	-1.63358240672235	13.3877435390632	3.63319182991587	-1.99903263079204	1.16990981512896	0.0999755911663532	12.2021516805408	3.92949375734965	12.8817168281716	2.25327039783406	11.1168418064919	3.00653543349685	2.46126764803726	2.47021992533985	8.37228356337488	2.09536807792869	7.49530991397367	6.89722761727045	2.83008249271244	-3.99054247430008	79.25	1	2
142	2.75401619496214	5.45152603185991	4.58849919117389	5.11281100653842	4.6345277820973	1.0763861829655	4.36297960380672	5.26480963956874	2.08959041153203	1	4.76895011900175	1.93829058698666	2.34777998365628	2.77045407231704	5.93539728119244	2.09109397129339	7	6.79144746768957	1.9814238371434	6.13713296221178	1	4.82484706668271	6.93416927684935	0.860079262757371	2.20993330956337	9.0095448669796	0.279487029375634	9.11953298710647	-2.42812508668321	3.14762289330337	2.32114397651215	7.88841070052787	3.386457369064	3.54600370609503	7.27708142863887	-1.33301746375108	2.99097181105957	6.11670986557327	-4.20082113460091	3.26844184938515	0.0661003058929075	1.60755053155076	3.2511925622272	6.11693609834557	-1.84706497246474	-0.716805301451973	78	1	2
143	1.09027920956172	1.34260317985406	6.12996278948104	2.87305568283094	3.97626526698064	5.37476300366785	4.93983022457796	6.35464318849994	5.61137851730395	4.39800844951822	2.66729557649061	1.89554795660298	4.58719987135526	1	5.81329835115384	4.91587490482633	3.293896330248	2.53888425324674	1.22988600264247	6.05930363072479	1.64857443615613	4.45746826838899	1.54297438089277	-2.62141308999169	7.44194685429999	5.6144335907067	-4.95234981834408	7.27629965728727	2.78080435760836	3.62299021906274	7.44513256411389	6.13414383677562	5.78778921610863	5.29696923379931	-2.68200313414158	-1.11639284081831	5.25133499335228	1.72163627257104	5.28969797402121	5.94137483127318	6.49916677191743	0.738945577586251	6.17247905949783	0.50281111550612	-1.83948766260601	-3.45267731821552	90.75	1	2
144	2.98941035576801	3.55864888784514	4.73927101480355	5.665162655198	1.58653399165257	3.51033487293508	6.13261633785673	6.43776603970517	4.6486845863462	7	4.07205642044217	2.48291872757688	1	5.91725254846623	1	1.66883822174625	7	5.93057300209848	1	3.93689417458707	1	2.27694449930818	3.93452359407556	-0.80073683056952	3.90700527894902	8.37113795530226	2.0431166470853	11.5424568882336	0.853740178829551	5.42298773358142	3.01474356496328	4.48854404045114	13.8069275780785	2.91613421093212	4.83407180359791	4.85932432902103	4.01692863770122	0.317587976138994	-3.10439350090558	2.0737818652371	4.90241630227324	0.559903428447378	5.63428968307501	-0.928529559853941	1.87201004532416	1.13845795485136	89.5	1	2
145	3.70801002585688	4.97752260160093	6.46694426278546	6.25372529720512	6.89634920294216	3.84329783744654	5.74707973942159	1.33264424899963	5.53699021203281	1.53956229814939	4.56762285610603	5.36149199481257	3.63501155924679	4.6736325535727	4.83773208768111	2.35324539754557	4.4164052911782	4.74760698941746	4.44415286909469	3.32357511025463	2.06304345789597	3.22207233280623	7	-1.743805884116	4.67527133608468	4.28056010433863	-3.37539739394434	8.91509121604419	-0.688605809348202	5.67868838061427	5.68594079372855	3.01499381740018	11.9658533649153	-4.79305439981437	-1.82850400340708	3.72434619810258	10.0317041505732	6.19662896650975	6.09757417531031	3.00622886716992	7.09665499027785	0.0169214316429608	2.07468515518888	-3.92594432730935	-2.6898722754269	7.28176493392936	79.25	1	2
146	3.21734220248945	4.56519952477062	5.94881626039975	5.05695332411972	7	1.75431267149429	5.36111750171557	5.42600379225406	4.2187119038775	1.13935785402591	1.68828262672915	6.73795268578154	3.25585844100933	5.92530820117447	4.80041333053417	2.52515559245062	5.95373681117199	7	5.16629323124487	3.63591160051527	2.48116381040421	3.30243162974238	5.84046128517608	-2.30032938118648	4.14005686596473	4.80892826643949	-3.66157528549885	8.81862319531337	1.38066026025024	4.26827166188797	-0.186008555995558	2.47923848922765	11.9540600944247	-4.62901382007231	4.56601918445832	2.48997056507102	9.4137402963183	5.2432576932706	-0.59594284882262	3.39713437781618	7.18700029001324	-1.18082219290981	2.09751044241829	-5.87382079045001	-2.33958738698204	7.95199172854188	84	1	2
147	3.63859348026492	1.41669151268002	7	6.91651152352045	5.68894547864344	3.46818467061459	4.03928545915252	7	5.06633286994294	6.58637971800687	1.74256272981163	4.87594994745973	4.07096249263408	6.53707706732476	6.89503633380648	1.85123873043185	4.7407618835722	1.19403746415298	4.32603152229744	7	4.34165434856967	6.90222611303555	4.32980838857762	-1.57964092069142	5.04299034305761	3.10550386850048	-4.31331397991918	9.49461294385465	5.7497038152101	7.06109970903492	3.77048559767164	3.20768463979463	3.02795427611773	5.69783306881145	-0.836374162825054	4.0002667038224	9.2755438947539	7.4425219906329	6.55550450485863	0.741414030294525	4.47374597795626	2.22260803884557	7.59846800356231	4.29207358827949	1.94601054996935	1.33793159059508	79.75	1	2
148	4.04765578669368	1.82355974467165	5.89448592991203	6.27880169983989	5.6891289295656	3.60641042374121	3.4074155583612	1	6.94260928208961	1	4.00649134253475	5.3879567400808	4.60658114117046	2.87072111439056	6.76171983947859	2.99426160992956	4.6574765430753	4.12426442827418	5.19056783417911	4.25443507404343	5.8465183909495	7	4.46839787719089	-2.5507753745743	4.71107697000516	4.35221430895304	-4.43744024533471	8.55898297833897	0.610594969430028	7.58063786242053	3.05275374053254	3.70899190586366	14.1228807896874	3.21349780211739	-5.24397126630038	2.28806081179108	8.83192963497436	2.22598341201813	-0.366502972303781	-0.444583703136201	5.31003934407628	-0.287836190916148	5.31095290541114	-0.751520613669227	1.18341500838829	1.69169866374231	87.5	1	2
149	4.24048046792494	4.41268236453035	5.5966630620831	6.20308742921882	1.31783610950834	2.99982836742777	4.3172304275633	5.91629281680713	4.44628676868218	6.61029434284678	4.62983827950755	6.64455394606661	5.35006829224695	1.71484525035716	1.59015262164727	3.06735104434259	3.47673984703365	3.01583852776396	2.66977773961927	7	1.02389450191738	3.35791363405395	6.12559949399967	0.77114768377889	3.64936418425027	9.71757704551119	2.39500799497875	9.66607850834306	4.37406912623561	5.42567136496442	7.57581384192889	9.10795015788555	2.06087445466322	5.44894701748442	1.84260999348475	1.65893740873834	9.75802981909242	5.75889249787817	1.34876924493679	5.56624845047641	-2.08304702585393	4.19904484976011	7.64454402456941	9.30758165422732	-1.50534450997458	-2.12158570149947	85.25	1	2
150	4.41740025123943	6.11598590825628	3.22773845911314	5.38761264245959	7	1.31300454173113	3.97739564388757	2.18017586710234	6.29253486858692	1.45160058275032	7	5.63506826902303	4.62917543281896	4.3064630911146	3.90445115924103	3.80431153716303	5.99483981102903	2.93354189786716	1.55350884068604	6.96012073266582	2.53607282312502	1.0327206372771	5.48192686783179	-1.68602031703552	2.81645272537192	12.0372960192148	0.0320318808779179	10.8374218336844	-0.969857130828044	6.39930869425059	5.765229017629	-0.149515083954069	13.1450290632599	5.852262051869	3.45683621470423	-0.773868478684178	4.86753862698045	11.0812059632155	-0.597912026724826	4.95221331360392	1.82343365683926	-0.982000224927323	8.45592491819195	-1.91677840568147	5.70847425732205	-3.97058606457685	90	1	2
151	3.94173773620869	7	3.9350127238871	7	7	6.00712838926482	6.5218625084317	6.23911031525722	3.80521801599492	6.92628154207176	6.5200727925973	1	5.41151216054314	6.30255011582403	3.55149822998122	4.58919409133659	5.45336065398458	6.99055028421267	6.46643969678716	5.57467780261746	3.91779731191262	5.30031757952732	2.84996220725154	-1.4778594682535	1.52068837479241	5.78803473452897	0.543955811265775	9.26259480421302	-1.67463500446554	5.92764357367808	6.27941193657947	-2.61183523822019	7.58128137632001	6.49167813127036	11.7412516386869	3.6919229480067	1.85267757031469	1.80281525585304	5.41041356674901	1.9121295972385	0.755321950781307	2.50939811759135	7.15503579813476	0.55234906344351	2.83737385121024	2.16382886220031	72.75	1	2
152	2.18635124585229	7	6.30134022510885	7	3.57941307146088	3.92010662692048	7	1.62041721712164	4.13499823300624	7	7	4.38689534935242	5.42712882681527	3.91704376188814	7	4.37037029324075	3.39682692448066	7	1.14494848482257	5.85536543563033	1.64572376649672	1.52316969785752	7	-1.82313696076137	1.51194859331047	6.48104045179419	-2.59118136596444	11.6358807646793	0.306080286540216	5.4849120629806	5.81793159996305	4.20049960847021	12.8081530195455	-1.31903185347977	9.48215358027216	7.62431965851645	8.8396967178635	5.16399388182414	5.39645562859927	3.55411344820563	6.6541280854814	3.81925603200114	10.3085553155245	3.3028893866464	5.23578531238056	-3.37954407794533	83.5	1	2
153	5.26780992736297	3.52806285665073	6.42536745172472	5.39009590947045	1.79663667038637	3.38990289905345	4.18124833252936	5.18068587329956	2.90176469888815	2.99972680178482	6.35954425257114	7	3.98375861073311	4.7188660528061	4.62946287452262	2.89394813466014	1.13071520703869	1.99792687861323	1.09036445667371	4.67374140080507	4.07461799772942	3.70647089162106	4.19257095852059	-0.0789636723488456	2.35518277998593	8.39325105947631	3.21098791722489	9.44248660901728	2.80893686765713	8.5300270197915	2.08367749284275	2.20049172162036	8.69748806713292	8.20430058829487	1.85650398437596	4.34146828126734	9.25366586263352	7.87658827335718	-2.6918988272798	5.8047108565198	6.018096171805	4.4783027999039	9.27329949135877	5.68573000383056	4.14201422996711	3.24216235241467	73.25	1	2
154	6.18807209416996	2.49050298569568	1.73818939503087	6.93574029090494	3.86524135189643	4.50858547473771	3.57443092982512	2.00100686138554	3.20426591242601	5.67269872050487	3.78369007357059	7	6.36988694507746	1.01814351338445	4.79674686290462	5.2794898602454	7	4.89999646072415	5.32952739399821	6.01811238670321	1	5.73865903924955	4.18628536939183	0.738650167511063	15.3390512277613	8.42964767205854	1.15840327153951	11.5141319103991	0.513951527491294	6.1679930192886	1.76629836285952	-1.19414221343386	9.42526409421895	6.02701185094841	9.95470575298391	3.28927145396476	7.76904022026364	4.05006283269922	-4.26171970835363	2.28862807695431	2.26182279192071	1.35158265335698	2.59790792175869	1.35102298272141	-1.53364598061206	-3.21608474361407	76	1	2
155	1.63058131105026	7	4.44354424705861	5.6906302476272	6.21373157104434	2.05305741261553	6.00951944559304	4.0651727442708	6.7921837128746	1	6.27504327488356	5.69965907380898	6.39430887158329	2.80418359148662	2.73253103673119	2.91963683631741	7	3.63015071687562	5.23312707980291	4.73755632082487	2.3602576062323	4.86476325547962	2.64773541358201	0.479207100391411	1.7735745787314	6.71229067266618	1.98756102242905	8.68593987170519	-0.87802792687013	5.83812032833116	7.0271849224022	-1.31509479360061	10.7989350432103	6.77342761232232	6.69551891132489	4.57221619773572	6.21842499041184	1.01875102410965	5.24293822273159	1.6472477345399	6.83779479988762	-0.0491083592969813	4.15044751597508	0.44163986817788	3.29633657970932	6.98656640767858	91.75	1	2
156	4.32050132979409	3.85643209775335	4.29736607695225	6.58428393089654	2.4993838995473	1.38931377850468	7	2.35737260332098	2.34869454924992	5.04419486640863	3.54158789169726	6.12489245378964	5.04070336028428	6.48882012096366	2.91477782290347	2.11578375888926	3.18256219093069	5.98892166143579	1.0800577010233	4.08099477309657	1.67155756600511	3.16988986429703	6.06599558539867	1.22267039308589	1.17841712001551	9.60261021954212	0.195510002492022	8.83812083747829	-1.8392786299072	4.41377770370429	7.36302465531474	-4.60162676215254	10.1720237237449	4.88907552490767	7.98048529509097	3.85884349015493	3.17640005992314	1.4215867557348	-1.61898433348092	0.524018135413269	3.11918095337716	4.02148937576193	5.59249456815189	-4.09227389651807	-1.66756696375209	-3.5816499632573	74.5	1	2
157	2.29341048221658	3.04904406338218	6.17841462845854	4.36731263878059	6.49877598782365	2.53457116238484	5.9128416488531	2.80745461225675	4.83488737161388	3.57647422359639	2.0268644830033	5.99624123948987	4.13122682310955	1.17226379694661	2.0470036036959	3.49815705284203	5.87093183830731	6.39111335646051	2.82523869228912	6.68083622549175	5.34860278111088	1.58129228242077	1	-0.259384431417928	3.04989411401055	6.9194182269897	-2.36881088031053	9.73519465879673	-1.05713789343419	5.1718200941704	2.59443991967781	2.03760881652065	9.35315017353853	5.33292680333567	1.10558584518731	-1.80259620828179	3.60177449515623	7.21638202478893	4.76108331253589	0.677636895990822	5.40660472130127	2.0831273156125	4.18443792066945	3.26234738340615	-0.302620981584212	12.3796639137039	78.25	1	2
158	2.44210498313785	6.51435986645691	7	2.93611237725106	6.09514807689749	1.9362082981031	7	6.51606682185787	3.21256866794689	7	4.34511236587142	1	5.49460220763177	3.00327209973994	4.11073254513029	3.43363154367554	7	3.73536388503508	5.41692450288606	1.661794915716	1	5.87456581021202	4.21988189979745	-0.249341721098825	2.07925706033608	5.96826699439054	-5.28432889499096	9.91333865018826	-0.660834625586661	4.60045272079592	0.142905259518818	0.0584979100248427	7.69586096357276	4.73765828790491	3.11780080258229	4.84915881344733	5.22068349344179	-0.441082605961491	12.5589819466625	2.96757764471024	4.86645707247532	-1.08825363273431	6.15834801057066	6.19267124300911	-2.69157237090162	8.26565379405842	106	1	2
159	3.61525441108724	6.09456347965717	5.05951374898861	6.68532909520565	4.25673646996492	3.08705175853192	3.53884759478374	6.37317691922355	3.93357124305477	6.81175317053438	5.28622465230896	5.3347698803599	3.32680429108878	1	3.4468232105614	1	1	5.35861141119494	3.7440715938536	4.53385753381205	4.95711056771544	6.11856763218526	1.16967733552066	-1.72944318032227	1.67517164781809	7.91070173682833	-1.41060778577798	11.3424956856798	-1.88998495186885	5.81000024352599	9.19304024549303	3.11688057542685	13.8943541572943	-0.377966768658983	-0.534899535971631	6.90931260408866	9.21262748868219	4.35818602221584	8.31157404675431	-3.07089153873462	3.12208724543199	-3.89861317885066	2.65082069109693	4.23201649254531	1.58309418679478	-3.73890546457016	61.75	1	2
160	1.90356896437104	5.12906908585857	5.28728797882791	3.37677922630072	1.18500882820824	3.35299819294721	2.97211440652272	6.41231499228321	3.0157674846696	2.12356372245505	4.52635633088962	7	1	3.81743565164702	4.90204061428738	6.95728594882821	4.18286396186224	4.28394217098325	4.19608404637386	4.76844802006167	5.06236350545261	4.67679684751139	5.57341391094726	-0.590209652943396	8.70440770830606	6.93009454587541	-5.03713768918571	12.7423964579823	-1.44983383796277	2.14675370431261	3.77437580749743	4.13523439706821	2.91118826739885	6.21763691288251	2.70983862268338	7.68573932157862	7.05104817859076	5.79702759698545	-0.564126641124324	3.02578598964602	3.0629074612628	3.21006578637788	6.61569851373746	-1.75601879095469	1.67031479328756	8.71043014271206	75.5	1	2
161	5.71075229467345	2.36911104580194	3.22509515974563	5.83329975141184	1.60284664615987	1.46122098092061	7	3.23042313195415	5.46696973776087	5.04820736393037	3.78653509615416	1.51260442650164	4.68259588346583	5.6695320509607	4.77574340048258	1.57083210096796	5.98473114046164	4.22514921420196	1.98978279776562	7	3.23223692310333	3.35212572133897	4.19656608661317	0.852919095147563	5.71325347947603	8.53628104748806	1.15121894980942	8.32700216101246	1.63486280514733	0.0182463272941716	6.56914319958261	0.100171913170592	11.152068568046	7.87539500302379	-0.0312281640252833	5.52698811811513	5.73802732880801	3.64036441196122	-3.17840813484775	1.17272829522615	4.32064823511678	4.36843998713404	6.64654401855928	-1.98335024010342	2.07912888715679	4.76781884816242	96.25	1	2
162	4.39511822307084	5.65065748190666	7	4.24731174515272	6.12666635083673	3.18269825342986	6.77323798177247	2.17742851782532	3.1447331923956	5.20341192679588	3.19177897777791	6.40245092054827	6.21014294011873	5.95606881089049	3.05032224448195	1.11383172812329	5.87375356694287	2.83310521846438	3.55790273685339	6.80450047228087	4.62887030659569	2.78365037738585	1.34446116923389	-3.34890992051929	-1.75243909723698	9.96464250946594	-2.62960311899878	11.1433144032478	0.985759891810761	7.13315884061654	5.84055527960657	-3.19257103682708	6.66859133307845	3.67877624757855	2.87913988140429	9.45620505665046	8.12109440991278	1.7463254548942	6.27995982590896	3.49930079598661	0.162198604027056	1.86949462005278	3.95476417717952	1.35818597101364	-0.706893870021919	4.16935613214041	92	1	2
163	4.43276017031677	7	4.97026859816973	6.43495335172837	5.18393178346285	1	5.40279195502736	1.07486135619552	5.97751349932977	1	3.49171526436503	6.97982416564514	5.77743224549311	5.04177332691307	2.7004139638743	1.31501306766649	2.11447997963606	6.19813497531804	1	1	1.28127773152449	4.40541125522109	3.27174163466768	-1.37247473499642	-1.1062297107706	6.50971082131742	-0.12472878658184	10.736441839308	2.29529865805169	10.0913345129713	0.900886092659817	-0.304038069292498	12.7837341615264	-3.77907010104319	4.27452941348055	10.5070156335419	10.6816075962313	4.44001992256013	9.90379615257901	2.89137923236843	2.64170444012827	0.920483280598454	6.65456603849706	-0.246183625661551	5.25878923823295	-1.3598101540069	87.75	1	2
164	4.71479065368294	5.92057824322373	6.7795532038901	5.75025837292803	6.17186132080025	1.23343248542245	5.70780564150349	7	3.25346484807738	4.84702633937067	6.63499720084269	3.93528181598738	1.73377596384872	1	6.21745903185969	3.26271583731201	5.27784860285955	5.78589762562233	1	2.98224365177468	6.86888798864067	1.30342960464032	6.25068902709281	-5.5009583438595	2.56974388416675	12.4001355362249	-1.08092387433869	11.2812160667083	-0.986234995931211	3.84521156648849	0.763456220501884	7.26205840793242	-4.00569604175038	3.51370464070194	-2.78653079851703	0.198451159618106	9.42423589208342	2.90712246379284	0.755550779143761	0.53658926293313	2.17546739367407	6.27343575488285	0.861807128854761	-4.02557582113841	1.73247025797455	-0.630782864705982	70.5	1	2
165	2.26847805496113	3.40722497238481	2.18457514183161	5.70315219897504	6.36049446448229	5.64680705079984	1.14680985999999	6.47905119230008	6.36033221772078	4.05547465282049	5.81298606542361	6.15297924397514	2.09578148467008	1.93171367243521	4.00824852536216	1.26984508059528	1	2.53216588439622	4.75171006127935	7	2.58290299918972	1.5455621399212	2.58474539274291	-4.70114194256029	0.750507866932544	10.0470988551522	-4.90566096785109	10.2601699892254	3.66117145012486	7.25034362996612	6.71529292130892	2.92715054545983	1.34632484287588	1.71562194952748	10.6549890334322	4.20660332100292	10.2116013158358	5.34989486700254	5.38234620030384	-1.79301098602334	-0.439370465919669	5.31290116165815	1.96802341230412	1.38646025620428	-1.34044514814877	-2.59266568408399	86.25	1	2
166	5.44612988156135	1	2.06625884992576	6.31627219928536	4.76430283498194	1.40914167152541	6.85478974599245	3.95523413126143	4.44607176824065	4.18024978191605	4.45357409523447	3.73337125173216	2.25302989106947	4.58301568967124	7	3.25796228514586	6.1510551554972	3.8904330771531	1	7	1.69823479722014	2.23134384154787	4.15064224982583	-0.410318729250449	16.0539516984634	8.44734815015262	0.943176142874586	9.38295810215809	5.72352588036757	0.618803107824454	6.66725899773093	3.11125448096376	12.0818630408448	0.211933615889382	0.412480355760578	3.05390607174678	2.73780047134841	2.66512244834334	-3.47437696675374	-0.858450330347904	8.05047281862266	1.13552761729623	3.17352775985568	-2.40476760369067	9.41475971218879	0.2633657808979	96	1	2
167	5.95425262987588	7	6.69578614483342	6.91882711696067	5.49131037548409	1	6.73350896724476	5.47148946018733	7	4.75624519668454	2.51078646996121	6.07323762901839	6.70428125635898	4.15509093581803	2.54174492035769	5.6944350470103	3.01750344261403	7	1	4.67370151840901	4.65195416292272	4.27018577919506	6.96233819261569	-1.74069858596105	0.863586352256319	11.2724978401648	-3.15382788465481	11.5731153550813	0.463659502421044	3.00953762914572	7.84635547181415	-0.044547308966989	5.6700546631153	-0.356460117982633	7.71057468613254	2.65958147354226	6.26855282177042	6.26921336315766	8.13463895481863	2.97351085053456	0.738944561732492	1.09028486029074	7.15400015516481	-1.98659687166159	4.67139011851771	-3.98498963133361	91.75	1	2
168	7	1.06972259022061	1.76043912925091	5.23882610177177	5.03546342863828	4.29783699475915	4.54628389055819	2.06169201008541	3.98902730256881	4.07050024362245	5.72497720192514	6.48135409284379	2.70147673174209	1.58917469604499	5.75343856769442	1.04068911662117	2.82333398053387	3.28978587280568	1	4.65589094238653	2.22305474938833	3.52431480953872	7	-1.32496542147361	14.1471373785362	6.99698959795526	2.40510082203723	11.8853625093859	-1.20495183840093	4.11328639853752	5.08475449526393	10.1582389664046	15.1843552426778	-1.90468680839423	-1.75275315940288	4.12469939272368	5.85605194146669	1.95229182810291	-3.40678660305232	6.01001308688056	2.096181313221	0.796627149282387	1.43275715717485	-2.36058951386104	7.23759537380994	2.11988869295152	74.5	1	2
169	1.31052207055157	6.76717289987467	6.59729415279909	6.3979283224644	4.54884952209006	4.30141464536193	6.46229508831404	2.11743888342771	3.4043832133301	4.97433063849586	6.86087137134017	1	4.90797408739352	4.3880130049624	5.52787239242714	1.01462296853617	3.00259265777982	4.10892437692835	2.30471172046385	5.08051092063659	4.2986442077396	1.13125874503274	3.27061599851519	-3.13272830444659	-1.2734006469554	12.0946096220951	-0.553274668098226	12.094630293182	3.79675670311666	7.46685978905854	1.10608746318303	0.880193893590807	6.82196085032495	3.86067057629995	7.26831367906757	3.2033185893369	8.76721691951674	3.97046842684569	8.03029793549726	5.93906436819263	2.24120354117648	1.37018896635901	6.31185583525396	5.63697355623768	0.434603685326318	-4.76441592187945	92.25	1	2
170	1	6.0730997134542	6.63060917734535	5.1649731762365	6.20658643627663	2.2990545767905	6.33789532541763	3.21555208011203	2.94179265584662	1	1.95064642018305	3.13929003110041	1.25063957159737	6.25744778119891	5.60968687037196	3.07729326451546	2.83620766263552	3.25503676337346	4.61803909150642	3.08931515510659	3.20561599633814	6.25282002449204	5.61545708039063	0.392934964387046	4.89564018304433	7.60581408090763	-4.17560848183914	9.37980962063844	4.85497209039246	9.17420195845602	1.0673081578231	-2.83078450820425	3.22694364034434	-3.79686873686654	0.313610950819815	4.00605598450327	3.85490500315347	0.682382988443127	2.30526716134233	4.53099124499257	4.55538643352661	-2.59661710697678	9.36633307517623	-0.233826989383258	8.87988075702808	1.32781506291524	76	1	2
171	1.82067633309717	3.29122758417715	4.15102623873	5.71796307698525	5.75442651044257	1.9029900958467	2.12126890014146	6.64816311782073	1.13265228012172	4.06028129901448	5.23969890320482	6.35335736654439	6.6185138899124	5.78142659740011	1.22896109912231	1	5.92591874207251	2.10671031980949	2.97414919721814	6.62635324480282	2.4795285985629	6.47722413184011	2.52283677653716	-5.22874309979501	-0.0578100318571696	11.2319346846452	-5.15392239567133	9.86602646957388	1.33952680115767	1.85060060462793	6.15010840252025	-0.341158668587476	14.319074820991	8.18654998138177	-0.161819614321437	10.0201898827142	5.01896686473822	1.36609496305234	-2.28830757414716	4.63909489841966	1.15263514895318	3.04504219354997	3.84848166592089	4.31055983611648	7.25536026058903	4.61940321782631	84.75	1	2
172	4.12273712872487	4.07094526346941	4.76446446834698	4.62068893659538	1.27713024022987	6.93699368613168	6.79971578724069	5.59804518992883	2.41186360445364	6.80185311338163	3.60223573062301	3.18704270716562	1.543479470926	5.67022327725276	1.13896453418728	4.76236340279164	7	6.23793443844693	1.54991066151938	6.07461947900469	1.14057287086644	2.00863912896819	2.10176819041963	0.0985750693550303	4.31528929759735	8.95769632784472	1.01001405930288	10.8735770330403	1.91996045547199	5.91645569734397	4.34607326946909	3.2723250797203	14.0848995158795	4.22543318170429	-4.58932648677669	5.16070252838941	3.63347206515283	0.69863997352045	0.121417087279893	3.15313465640361	5.21781783144263	0.149561727739154	4.17457701035336	-0.0953805541843435	2.31736653528615	6.68440362817903	72.5	1	2
173	5.57439032063178	2.20373611638219	4.20349374472023	6.26330075196538	2.80899931818761	4.78888632855712	4.45559202024392	1.2131177050038	3.69444233950585	5.9633220140687	2.55591017222712	5.24247111217639	4.07049990870868	2.90081914595629	7	5.09895201452779	1.27996203407805	3.17002244634446	4.21539661386622	4.99999278879937	3.80747520859717	5.38966858520096	5.63175874038002	-3.07884282203229	17.6912935947493	8.3915208881094	1.96371168908008	10.8819829582428	-0.521921764849421	4.30194716537046	-0.262801527311915	0.529069897909678	13.6455379283038	1.26790677575209	4.30373769212328	3.8587608620097	6.17976302798783	3.2656455969404	4.99879518607958	3.02236741418982	8.45780501853149	0.386974787652114	10.0105947798758	4.81076779087915	3.35136415409988	5.39912221154677	55.25	1	2
174	5.29705063750245	6.90072056514918	5.9340026838904	5.79106172042301	5.96200939402926	1.18207594964335	4.34126097608024	3.53066197066446	1.5460379927131	3.62334189404059	4.36313883849702	6.710690036754	5.38840151293327	5.6208513359205	2.34511272554343	1.44534735819807	5.35225265904664	4.99498106599631	1	4.57857203485088	1	1.73937477526725	4.80727479602525	-1.88028363105094	-0.393445793002994	10.3343368190237	-1.75948941605385	11.5730015633341	0.0962283679669851	4.19875751929957	4.25543793984088	-4.34523065722562	9.67484462045623	2.86557564206002	-1.27484478462601	4.7122531963397	9.61458328851775	1.89402558117448	-2.18620700009895	2.07070819234091	5.33884049044793	3.77869455620539	7.39390219922342	2.28027199387164	6.16546298114031	-3.26902649508001	87	1	2
175	2.19569768433897	1.24171525899789	5.73308057999577	5.83819501067631	3.72661206770238	5.08890863544426	5.85044504462988	6.25913905438922	5.7048536121817	6.38646265754298	5.30060564718072	5.48166137199514	1.19515101355771	2.68031756573448	3.99238198593503	4.58747323115294	1.81170597509311	2.66683154537302	6.43506209543048	6.84680595716558	1	5.00651412635189	4.11463091308473	3.7806392850739	7.10247158943689	11.381702431389	-3.08875920536215	12.1567722379018	4.81912458182183	7.91779507492709	0.708530868556729	7.91598224872037	5.69989629512849	5.82917314461159	1.89762586255092	-0.479359030247001	6.10399607304178	8.68913335757372	8.5585125417119	2.04891718144345	3.06978355711519	4.60521088748219	-0.731303563075654	3.08125762994169	-1.67375640996355	9.40144773669239	81.75	1	2
176	1.70190743371396	4.21057055989937	5.20041214299398	4.66944081606839	6.74182217987232	6.45201574002161	4.92133795347491	1.03936274786296	2.82304030967915	2.65979483529764	7	7	4.16187233570517	5.33550470824194	5.21150437924045	6.66827688632853	2.06360046988416	4.95624071381618	2.29105705229487	5.99090519287086	1.48815236965928	7	4.23249724964961	2.89946438804333	6.08629677572131	8.54830079855169	-2.11408868303301	12.1163282934187	2.8077882510772	4.16233713102096	7.41685777736217	-0.832705810997264	8.77755168448987	1.59093685668093	8.64787843561774	5.18801599255646	6.48441352422962	1.55817144323493	11.8391772384423	3.99674407113796	-1.37301565605048	-0.640447952612532	0.481183291798043	2.95150295853975	-1.46058062343006	11.9591394886261	72.5	1	2
177	3.80941550690465	7	5.61005281059741	4.45247166871194	5.88657292729778	4.59223833772317	6.51113567049773	1.59429815704016	3.29704535401641	1.8234002271418	2.77859564480581	1.1108251138827	5.39878183477027	1.80544737756891	6.43508513460011	4.11146131235357	6.78926772532618	1.98195503428102	1.08125492331578	3.96094027859998	3.48901977598592	4.13977326534769	5.35232291932281	-1.05018450774634	2.28907293515573	6.13428095107521	-0.567169126166619	6.47393007054502	2.39595191770849	7.91527122625206	7.02590632907939	-1.63856587247085	1.93302982964582	7.05718868155297	8.89545238882246	-0.00727708091320078	5.96980189849603	-1.7563169197474	-3.37115907182503	0.00581223418155924	-0.527112708062858	2.12727950743853	5.42366924013324	-0.552852905794007	1.50980898609115	12.1963443708412	78.25	1	2
178	2.83518360963805	3.05906534571125	3.07979199782197	5.00267243780158	5.59337935463569	4.88425789581741	3.47962023561845	6.64463097625557	1.25684213241587	3.62773273099332	2.49756541824802	6.29207427009221	5.86144566858703	3.03354862718786	5.20102999915072	1.17095476533162	6.00792800130703	5.08757354145185	2.60647612150538	5.26608314929715	3.51560683511569	5.71832352204568	2.43836910703548	-5.24682521085037	-0.166900842812402	10.7882727718251	-4.88006470103634	9.6515473241125	-0.168003890903136	1.32642334501708	0.0794282763937564	2.56634236978516	15.6771673012665	6.9915945118152	-0.670570737855544	4.01682482710124	10.5645434139467	1.80312515348589	-1.20752462919305	3.67211659879995	0.326999723585725	3.35353147834822	4.55320254959565	3.94942440780578	5.22241427133095	-1.921149414363	81	1	2
179	4.85647870850732	7	2.10134654856069	4.97870294069808	5.67281927224036	1.51073865854935	4.33111412027861	2.05102873091216	7	2.50015891758985	7	5.71878459061031	5.29454540237837	7	4.12648938356113	1.44852921679551	1.20547819004221	3.10382449752175	1.45710659770816	6.22107112280286	3.54898104403865	2.68160416607413	5.51035887361534	-2.01833337118038	1.89788526113888	12.6215272638378	0.200419083233355	10.8013223948273	-1.29058952628544	2.97277420536568	7.05701301766433	1.20344956348276	11.1369943213298	5.98467994430435	4.34757924074917	5.14984471846713	5.98297847095749	4.20710203395494	12.0398714642159	4.71624931290171	3.41620818587143	-0.0700713580832239	7.98662156080175	5.78832248785016	7.13783924394451	-3.6063828113587	81.75	1	2
180	2.71436002879636	4.68879822299601	6.75216235950826	6.38592791798093	3.61598498072056	1.74137948428857	1	6.85683461887614	7	1.75603280522387	3.55349010857896	4.99327682277936	6.36709060590177	6.39491894956362	6.43106748700713	5.19609420408204	6.139491186546	3.60420643990501	1	4.82391026297286	4.47494866768914	1.17168472299243	3.06581498591271	-1.68359955628229	1.41722370061594	6.72418382640401	-1.70284105601271	11.9310356911405	4.83837489718475	6.84807686349038	7.52245827556242	-0.297890747198745	13.1058919689695	4.58647181124552	11.4208597502151	6.06142642912771	2.36587326704776	3.933359166051	7.59032365759361	3.89162279314872	1.92848859535506	-1.48256861966598	6.81553661741305	5.62640730323831	-0.973776585800508	-1.91908991263649	83.5	1	2
181	1.98367723074692	5.22439783380198	5.89290593273766	5.48659505638835	1.66809503771894	2.54638699724107	5.88943419286432	3.3134684468758	2.96180382459264	2.51253352211649	3.64149198639019	5.71758019172682	6.43496564306306	6.41801128269794	4.7364823814768	1.2390872433925	1.42811798047456	5.8978002820794	5.31296590162512	6.35671945639495	3.02456545284523	5.58002141371014	3.57252976183745	-1.73865486828183	7.71045820647576	9.86002758095561	-3.49445898056404	13.3091940395606	-0.911896187181433	8.18287767574813	3.64302426587745	1.27897358895719	4.03368349533243	6.82493719676307	-0.193576102563385	4.50471720231766	4.34382569280722	3.3067790018016	-0.339767965156516	-0.179690856654918	6.9491596979363	4.12665781906113	5.81504609238982	-0.133010032517508	1.76297839408349	2.70702659510176	80.25	1	2
182	1.1116560726862	4.06177739149713	5.71123234766618	3.96987091822478	7	3.26898935971659	7	7	7	1.25942032220199	4.89501250794915	3.06112737211919	1.01874628835726	3.08159046072469	2.42500957644164	1	5.23107061907172	3.52441113460586	6.17346095709563	3.07406210982979	2.27880529821804	1.0571759049698	2.74740502679279	0.606801723298222	0.996626741941593	4.54567218039132	-3.61084432011042	7.02598535581637	-0.0797403600855304	3.0378281892102	7.75707837393308	0.66377208113326	2.91065209010377	5.29250798886382	5.81767573962823	3.09195798214266	2.54922661888728	5.86190783304923	7.23761645115656	0.102692011430717	5.50266240222502	2.2360613371953	6.30679674224161	-2.32679806977165	6.81246524056665	0.333480738687775	90	1	2
183	4.25200119316527	6.81998368399707	3.55762204612037	5.57193198111547	6.64803868953863	6.49723717973412	7	7	3.08565386985001	7	2.05198429393471	7	6.60588996190696	1	5.2070904125972	6.91507258965613	7	3.04045761175752	2.1505839613556	5.40147521264841	3.99553452671393	2.62151393113809	6.58447936007429	-1.78846057538971	1.52142296377096	13.3066980867774	-0.460223496094913	9.83258079923164	-0.369193519281471	4.65112237816417	7.29027349620721	7.40754643033233	10.2832446780992	4.43190558114892	3.08702295920777	1.26020871234604	5.92086137253687	-0.300205806147377	1.60187061679075	3.27490449913291	3.9942423484438	-0.800383207606675	4.7248066524008	1.10370315443818	-2.07215483358175	-2.95653245227548	72.75	1	2
184	6.9617988151631	6.59644171493455	1.18531238153384	5.82535343895455	5.59868157192427	3.80396662273839	5.98901623235494	5.48502639534421	6.57603035303843	6.72668989729059	4.28240815169179	2.24936413087935	5.47473431734971	5.62378459622924	5.37211888505172	1	3.90592164697023	3.16435131288198	1.01208171285453	3.23449811600657	2.34338713913179	4.59362603871514	4.63859312276931	-0.446147075246894	1.5940359447112	12.2790768807392	0.115440095668142	8.77199808074319	0.394525485273441	7.24075287802608	13.3187095316634	0.751026516979087	13.2271114228096	2.36661789475501	7.55074312442227	1.95340957778081	8.77365833474794	0.739378441637182	7.61808962693449	0.724084903435237	7.20462248876483	-3.80400070063573	-4.16911547497765	-4.79733201198818	-1.02037482905705	11.9254439181056	97.5	1	2
185	3.21129297789986	6.47138586805498	6.88686687711916	2.68884978893347	5.8752739020719	2.63608493793751	5.98181849446696	7	5.18345698802903	2.01339610872359	2.69269902838933	1.06110060828755	5.09019206714684	5.362156987656	4.63620313741433	6.43907880526687	7	3.57880602269122	2.3493090053853	5.88319273618555	1.67744656037683	7	3.40261264934554	0.558407647216831	3.35685827152489	5.73848528162534	-4.89825947979921	9.11989828199954	3.79001695717421	3.3008181324432	-0.238346914793948	6.69758974585474	7.54301638375566	4.22600507537805	2.21998878906628	1.68027324521121	5.2935074640251	0.0252103479597167	-4.09668494469232	1.82771174985237	5.9371229383917	-0.654252828791321	6.54394310039682	-0.184129774598317	-3.40557608477812	8.67777935773829	103.25	1	2
186	1.44008308422983	7	4.77467956132096	4.44783230374574	6.96468369609841	5.07907711971911	3.88278701551409	1.34710897685325	7	4.6953035050776	2.57844219368946	1.36956035117071	1.62288876762097	2.29338759377071	2.25417768646271	4.15048153394302	1.36529333618578	6.99193601986948	1.44694413440041	6.98163385574055	1	7	2.94211977189165	-0.208784699603344	6.79230141017754	7.63909116452801	-3.84918280816422	9.95255861959721	4.06883483000793	-0.879788395034546	3.52744098686853	4.65271932548748	14.229724320509	4.13178204305535	-0.893548713072901	4.83906668066617	7.3843232184729	3.32872607467582	0.467647959850727	6.30623620467033	6.42719056796764	-0.535933735381184	3.75493066161528	3.13113425970172	-1.54329774584342	0.462811450844299	88	1	2
[truncated: 5 more columns]
