# Supplementary material for: How Are Mate Preferences Linked with Actual Mate Selection? Tests of Mate Preference Integration Algorithms Using Computer Simulations and Actual Mating Couples
Source: PLoS One. 2016 Jun 8;11(6):e0156078. doi: 10.1371/journal.pone.0156078 (PMC4898694; doi:10.1371/journal.pone.0156078)
Supplement: S2 Data — Long-term couple and agent-based model data analyzed in Study 3. (ZIP) [file pone.0156078.s002.zip › S10/Aspiration Model Data/Aspiration Couple Population 01162016 052552.csv]

	trait1	trait2	trait3	trait4	trait5	trait6	trait7	trait8	trait9	trait10	trait11	trait12	trait13	trait14	trait15	trait16	trait17	trait18	trait19	trait20	trait21	trait22	trait23	preference1	preference2	preference3	preference4	preference5	preference6	preference7	preference8	preference9	preference10	preference11	preference12	preference13	preference14	preference15	preference16	preference17	preference18	preference19	preference20	preference21	preference22	preference23	fitpoints	sex	algorithm
1	6.36145025931372	2.0763324245636	1.89951091241234	1	1.72231179008134	1.54345392851071	5.97455047066516	3.63736907763853	5.60184955904846	1.87077163230518	3.8416967545591	5.49711890041607	3.4262895827871	2.95751808477265	6.90302651608244	3.86624739838516	5.32814201124903	3.48839620487282	1	6.93285026756475	5.45150288706804	1.93667871866435	7	6.12709888307232	8.21084041473915	5.8608082656299	6.48632455442415	6.51791131492351	11.6487271442913	-0.899099181294684	3.87274159038073	5.85369319227884	11.8416733550988	4.84342548087724	-2.60833066817827	4.5590299282505	4.26124624140347	6.88534352295965	-4.45018008319715	1.63354883108663	-0.0659770009972182	5.2565628523965	3.24132308147597	7.0524502309898	1.05426062531643	6.47105185826679	108	0	2
2	5.40314758474591	2.87396747294982	1.73454537084776	2.50715410199733	4.88817731836595	2.79580580023095	3.27111621092749	4.74966628241869	5.01353300335968	5.62119096013248	1.13889987829681	4.85050766047783	4.74127430851066	4.65114824038023	7	6.84667752604136	6.58552190707751	4.39491734937946	6.75332090454904	4.1865471034647	3.24898102480502	2.20415910882698	4.76933236006697	1.48711250293266	-0.0964459630753734	1.62167377917746	9.57027000714196	9.70556064199042	11.3247180046172	-0.406150901813789	4.72605051270742	6.9901347141653	3.35339819951531	4.88595888827743	-2.47955705296187	5.48887155794352	-3.02119842232626	5.34356040122463	5.18561167708334	2.77417543211252	10.9173632853479	-1.21257075708485	12.1871953769514	-0.70720353708141	-0.304961050015045	6.75293266722234	92.75	0	2
3	5.77324841457168	3.55189419838107	2.60189327647731	1	1.99881263038909	2.48390179583602	3.05397345571362	3.76779254076445	4.23485650389047	6.78749272765336	1	7	4.53877560647375	6.50387704765476	4.50926152178203	5.22490506362567	2.54760877500598	2.46146142548965	3.57664451972017	1.46395041208004	6.24720742672026	7	3.15403898025949	6.13803985381746	7.30058896192935	4.54598188920744	6.03107145442694	7.62647379191769	12.8308927718334	6.18703364521168	5.27161311257368	7.99426930541319	11.2792413351218	0.389959366173583	-1.33255362538497	5.39821313938009	3.83252533691454	8.02871453437166	-4.33657519394762	4.01729923527241	-1.33056780103318	-0.0537539459609682	2.15711406115672	5.14277721389002	3.16048192743786	5.56625977024788	107.5	0	2
4	1.38373468001797	3.53662592383813	3.62161110370251	1.20211561123493	2.66027826489267	4.74340245312862	1.89926485543083	5.20949466757842	6.15286647465086	4.23337628785591	2.84535248777604	6.23391828322286	1.50224588699831	5.11775590888084	1	4.0221031835349	1	3.05641355142647	4.41243991777239	4.83460135000773	4.64971960898278	2.63091848663636	1.61446486890797	0.497613003405859	1.85716967148581	5.46390531523367	-3.68106511364329	6.32928546359405	-5.62554746763831	1.67860296856011	6.19547280206913	11.8725607223683	3.04541725722433	-0.954763369833067	-1.31823344513634	5.2026724084903	3.30066330973486	8.49362073219877	8.12513772245328	0.406724659492286	7.42673392085793	7.54042216092997	7.64017862297558	9.3246869492037	-0.98249771911846	6.14356349139299	102.25	0	2
5	3.52569150830892	3.7098320983616	6.31265414427446	1.28242413678253	2.15414173070224	6.47224408378198	4.93165338290777	3.9284966030023	2.85635642922464	4.88608589428713	6.39166565801257	7	1.84241318562928	1	4.49760155536386	2.83229832977309	6.0239872954859	2.28602956226546	1	6.33223176576418	3.60294853391077	6.15707743373551	3.97885241094148	5.09350635256872	-0.353307578250021	2.07696979566104	2.91924657472225	0.837135067927738	3.3268450885837	2.74774699719124	4.22419670120097	8.22140121681193	1.66292839258412	-0.176534539553789	6.03379246127532	4.34117380314511	10.2193099817306	6.82218004160868	3.00416496547129	3.69366068795346	-0.313585115656586	0.907912369208402	8.57230387012264	2.8969272445854	0.397283400751176	1.79796922207713	100	0	2
6	7	5.3257487415831	3.61211583105182	2.82929669586844	3.82602526839764	3.07626404219076	2.65345556502719	7	5.15344332003781	2.51153289875709	1	4.45141137459362	1.42372402580415	2.58304160036854	5.97930369508662	1.54016900807915	6.07351057338081	2.13532231771821	6.304316928026	1.73384149915945	4.36016565364564	3.4941751967873	4.97309899844151	0.56157993543927	-1.360630638143	3.62329075555808	8.78780536438173	4.44075367172317	-0.366922800772485	-3.34879347606408	2.6327573647853	11.4539165174967	5.42610281639106	5.58576237984193	-4.23958907592023	-1.06808512432123	1.64961286619484	10.6728164619801	2.8400240105417	9.54587085459705	5.72085007046524	1.03104437203938	2.71628489478883	-2.13398727927344	0.370495005107241	-1.78395658880265	90.75	0	2
7	6.47840598506603	2.84294244178286	1	2.73590653212731	4.34203112416091	3.47866837865895	3.0921993942577	5.71525937831518	5.48016964974184	6.21576039798347	7	5.56527008494682	2.49439912954744	6.52591297118267	5.61784277103894	7	2.65409327650613	5.05812591038133	1.73499147791367	6.75126993186636	4.50824053014071	5.34517021127424	4.95710626528169	1.12754367907841	-0.438249043315127	1.83719814648283	9.90269727969049	9.99421737471852	12.0529335504771	-0.486880969110717	2.27669002520064	6.51948300812415	3.40291845219368	4.55782433408469	-3.41304529105952	6.90075971405923	-2.3690091813524	4.6587271694071	4.66750289868122	2.79001794921689	10.6728747800044	-2.59442452746289	2.36769775119915	2.12027077136521	-0.260947280684966	4.912307558185	81.5	0	2
8	2.00005432222467	4.39809920765178	1.61061106442937	4.88452027008457	2.16859107306878	3.05295273319298	2.57384407402569	2.80721938773745	4.90094008314328	6.43703639888115	3.47821903217916	3.23665599648281	5.67882470414305	2.73264851587513	4.98012516674026	2.7000315085347	7	6.70189908047702	6.78166733672564	3.00308439983325	5.75012102621714	3.53407574208892	4.22796976918925	-3.25510209879041	1.11478386297004	0.817776567435529	5.65610061073411	10.5049856586639	13.1700520337454	-0.118218062298567	6.49066357793637	7.91783745312301	4.86006224102501	6.94341152103138	4.41353343141079	5.27640191530294	8.39335412587845	5.63488808979697	-6.2296299196773	3.51949745302859	-0.00266558574644044	1.21388260892755	7.70608615113786	4.4245459225547	4.23233582811141	-2.36798465570213	101.25	0	2
9	7	4.69095979259895	5.46720878624677	3.34165410511186	2.58214789870644	3.62859393745442	1.41099884892205	4.29080117436922	5.14861295116374	4.01132003156269	1.243073296801	6.11780376366418	2.76796586842947	3.76215596542991	6.05613716847215	3.12311482876025	1	5.74876743960494	1	4.99713004282085	2.18229257318923	2.3257191650608	2.66887887359146	-1.4596348920912	-0.332654757079119	0.718092864074318	8.11480157019392	3.96333560271687	2.42927029501392	1.27553086045768	0.568537874985785	9.76112503670157	6.12395534589271	2.72807703890701	2.69290895339873	4.42646298982759	1.37317348816586	5.48912011339274	-3.16565195685777	0.595737221590383	-2.63782080967005	4.39946801937324	10.5561462896187	-2.10864742230222	2.31287221394579	8.91532335420615	91	0	2
10	5.10943509153994	1.31073260846771	5.18076226885911	4.14695818752041	5.92080741699539	1.12189973684473	2.93498844492538	5.13126253855526	6.79516408841854	1	3.1775329477016	4.68300402080832	4.17536006181337	1.48658707941051	2.38382747202129	2.6094956524695	1.31956812343708	5.60454666979699	2.77149833628315	2.96621853034771	1.50233869129658	3.45487379805064	5.06248530477197	1.18981670910067	-0.381546932985454	1.20458963676825	3.48242192574276	6.84819444194674	2.15415146295723	-0.670289367420324	3.60563420444341	4.62193855942214	6.2604215022787	7.74375592236857	2.20851395910198	3.41872864462833	10.4502644515675	4.18135600646551	10.7790764866951	1.71548509036539	11.2618838444363	1.85461790575182	6.04382545765512	-0.926111779709226	1.23768204347139	-1.7522049863249	83.75	0	2
11	6.6316723659176	1.00976689891698	1.82589247314334	1.53362574889319	2.90411663914332	5.98671535896653	1.84393989215425	5.84074006544389	6.70909387569808	3.53523495151522	5.53638346815406	1	2.52812990909289	1.97452261940408	4.08222973788681	5.13539597488671	1.95812336210583	5.72892941039205	1.36541296774823	4.8270979120163	4.88511101819414	6.9452393431619	3.98904707453837	5.34702848153637	7.1311964032685	5.11467268758885	7.92076551765548	6.22919082428049	-5.19388563297596	-0.85485088504247	5.8191435251281	5.94849300562743	9.66769068880718	6.421535075076	-1.19195500203248	-0.933313713336869	-1.69828368015327	3.23665581949918	7.99235406887733	-0.600882446732651	2.58482537796841	1.35879602481037	2.80467526553536	1.50522656366759	-1.24739601457718	2.75058833803076	109.5	0	2
12	3.38463743402296	1.89131891416902	1.39061132754544	4.75444726759861	7	7	6.27653513851114	3.50070781892719	5.57321028427267	4.95004280441022	6.55976268051867	3.8441527075455	5.14138733425983	3.83911105978448	5.65072794569665	3.44293419414754	1.86994922783773	1.43641200468515	2.47430179535332	4.94891947261619	4.63392577248914	1.64615274845754	3.88212256362779	2.98831812199691	6.83499083885955	0.777277727004848	-4.12571946314005	2.82006939010549	-0.834483767057348	-2.66434266489567	-2.70874988960607	5.52487584777371	3.9787651293309	3.96664188031665	0.939037768161451	5.95336535956186	6.02142199194488	6.83308362531599	1.12322172345534	3.98620376556612	13.4728253067571	2.91824942041115	6.7744413383832	10.3721677690303	-1.88334631350501	7.69654294903805	108.25	0	2
13	3.01436359423472	1.63757862338669	4.2184037728105	4.28604621045298	1.50849405965517	4.48892772912208	2.35658469214736	6.32623797723152	1.96647878514183	4.79324067658689	5.18907377167618	5.85730291823502	6.38275542208206	3.6926577749248	4.15602134758071	1.93918669103346	5.13272239072543	1	2.88294250371239	1.35634335051183	1.55047804546924	3.25866252648518	6.25988130161214	4.92144784495292	2.13084295782975	5.20851979289628	-3.70090274220838	6.02837196311859	1.63866411297545	2.97458990310672	0.0342598292145823	6.3997255217524	6.54523648477969	3.66632213641553	4.90351654796132	6.94706984815702	1.86382169539992	5.51472997740576	-5.93522309492945	0.895371149785997	2.63567482481544	8.05719799106332	5.84371882454817	4.57902989927979	-1.77699873608452	3.30519885902708	86	0	2
14	3.67587341048214	1	6.39002142867857	4.45316189137392	5.22129437346823	5.81885227745409	1.22083798193785	1.4122404797039	6.77485781751845	2.59712168744133	4.89847799481588	4.70510211667942	1	6.08433156442768	7	3.40126248619484	2.0689872489594	1.2075964696491	4.57439928086596	2.84065125856537	4.43284937272564	2.52673377275229	6.42341597823608	1.6604450288351	-0.266924249464556	3.29380095065157	2.78773085288127	4.18040516640858	-1.25110273676161	-0.828219402175356	2.34984200853085	5.94948792337955	1.0573497488309	-1.52465409909726	2.47343461066128	7.13154393785532	8.24048189271666	2.7340306708435	-6.57763024450687	9.96255183296182	-1.73517945322993	3.21310127378119	-5.17602707879301	-1.74484734933294	-0.0228581312570443	5.69554376313591	94.75	0	2
15	4.28156139490947	1	2.47501690984562	3.03209237097456	4.19882128436378	2.22700372878453	1	4.90167721808372	4.80383563028438	5.3612128031862	3.0219225099747	6.92888835367797	1	4.16941217785123	6.95948715904582	6.21666789094398	3.2985907022441	5.61209584224048	2.24130618463134	7	6.98645422147427	3.92000122113841	1.63135430918135	-0.485583469590081	2.63009262616732	5.71801185856161	6.12768140682408	1.83073851280627	2.86763650698829	3.74883485692125	4.04850653119191	6.52419500571383	4.49893953885413	-2.45363243361283	1.25069931937182	-0.596442021177442	2.15939865867525	6.33584633219104	6.12596185873004	0.0315491927029672	1.08854781749889	6.50741337274458	9.19608306327049	3.99563753116085	3.30960770660689	7.3384596827557	93.5	0	2
16	7	3.51749652778092	3.8930611900146	1.1965292967841	5.6189814500336	7	1	4.98736188962175	7	6.51862593189856	1.09834656558839	4.23057789109163	1.57924770823193	3.12263456834781	5.48701218509171	1	2.82473092799237	1.07334238465448	1.55880280244586	1.29622121147996	5.18141465774217	1.9326910267642	4.51712393124197	-0.237435483578774	-0.705445332650318	3.86114789200447	4.9438303282364	5.82740166598219	-3.19868438894181	5.2473313242151	2.96633891533866	3.08828358792844	5.65818977139919	2.34731252484897	0.991724542871976	5.73495196835936	8.16524548870975	2.45396869199089	5.83228233842408	2.74622683364844	6.33920783043497	0.252877181388761	10.5757689856197	5.23366493365056	0.138395809448415	7.44146812853025	118.25	0	2
17	6.0995579374231	7	6.99901716980783	1.7014247680867	2.88590846272598	2.81545296283575	1.26191422277043	3.89891349773403	4.06308370746141	4.54393956775751	1.46339734795325	3.06807621999598	6.53504470744417	3.41625455607072	7	5.60260482809917	5.84036399519507	5.90217088671555	5.3207644179855	1.59615359302946	1	6.6031537003573	1	0.564488131895412	1.31581760065355	-0.48423277520942	3.13302554810512	2.4643759594213	0.839724049875697	-0.280461744313152	1.75762385162012	7.02005239246594	8.17088062072281	3.27735197030662	6.98549051116931	1.39329038989878	9.52895053002849	5.26415253001686	0.982266020150409	8.16039941605942	4.69618642631451	-0.0208226545912427	7.34307335811418	-8.49744930382782	-0.907168945314849	-2.73908688139409	83	0	2
18	2.79228736758447	1.36546731095797	1.63728068616443	5.33289030240964	6.29801606474915	5.42600287369281	1.33859011411277	7	1.4944453523127	6.09710914524658	4.79002080077515	3.51763071835429	3.98665759168982	2.92321579323842	4.83130280592146	1.51410566072855	1	4.94316362134221	2.03211836236454	1.81548922161567	3.5132693912664	5.61127731744698	5.42514611472667	4.28556962606674	7.75878785484722	2.36418308645218	-4.33743276575313	2.78049587095642	8.83579355863726	3.08562185113871	3.03893717138633	8.60906243016974	-1.17380321976844	0.272808255664155	4.81622340152417	6.70328880786142	-1.30418478344211	7.30877980687157	-5.16208082114151	-2.2006820615776	8.37826179147897	4.13152526608205	5.93055054516132	7.66191113111065	4.73401451300662	4.92615477930831	102.75	0	2
19	3.28500654806746	1.75315961388766	3.46572934926309	3.77970655712484	2.37145515598045	2.64563639263872	2.62725174459588	3.16154917204787	6.35051502710576	1.82007116702652	3.82920067234544	6.11573212727112	1.60771776677695	4.38828381207559	2.72040010176971	3.31656222440056	1.31347627628869	1.88205206149671	1.3681476849671	3.23903708200502	1.72696646244107	5.03267947945493	6.48795083536295	0.440637400876771	0.262468634104138	5.31115153885494	5.43946606379438	2.7179031516824	-1.47408105964197	-1.63981951409453	0.209449930355898	5.62234571453191	4.72092066497846	0.00819701185952838	1.50359216223603	0.868124682594066	7.97630008331217	7.07498586717901	2.873974399371	-0.0431570219043842	6.87994973961907	0.977472364878044	2.00681304175216	3.57008735426374	1.23408357891017	8.03840821285669	98.5	0	2
20	3.01371828124693	1.6323649570646	1.89281218845287	7	1.3781787868651	6.40540613422023	1.76863050149331	5.66779323915226	6.65236090270755	7	5.76011733695355	7	2.01646149832635	3.2175034245504	6.85082120110869	5.81730869178182	1	4.57084635837128	2.39301239322508	6.43831291509687	1.60616368421144	2.18948960178041	2.79361399087068	-3.3516055500335	1.0549271380115	-0.402404199176522	4.30998757697271	7.56410298770428	-1.49724511364468	4.03804540209286	5.5110527207574	10.6736847254489	9.39795669146332	7.81885788694973	2.51863145651045	7.66622061207645	0.57221548434841	6.30833991206681	5.94993227072749	-0.762277748254202	11.9123969807544	3.31249052777592	6.15203404732966	-2.25102024744545	-2.68745572304768	7.24063878311137	104.25	0	2
21	6.56676468789457	1	2.50539495735646	2.43662511097961	5.43737943098552	6.63030975173019	1.64585719258626	3.49763770460183	3.88966505998303	4.03085115766225	5.16214874102765	5.89048289967839	6.02177648269718	3.04135488455963	6.6388444819667	2.89234239200525	1.84859138174232	3.0965947029282	1.11173134460515	1	3.37738860713681	4.18173183225245	6.76027434807184	1.73761151082079	-0.735622771946343	1.91588196434987	7.93718094235656	8.01159848737211	-0.356572047072458	-0.499783002437146	0.152123494084621	6.29849110071966	3.76616762835572	5.79435665147548	4.81618423784911	9.30332694712596	9.33529816496873	6.05342086548837	8.5498738525407	4.53175389785674	-0.482545204543877	2.40530727173236	4.52034199407499	9.61795522447965	3.44653202180472	5.79689787708668	89	0	2
22	6.37811237745401	3.64618200807364	2.8028976725099	1.10696666523197	1.87364017835315	4.35287649662962	1.4843322128695	3.94372162359253	4.64061900305601	4.34861156851642	1	5.55447629563416	3.20203219732579	2.20510533623012	5.88125015079396	2.92389490648918	1.4547593680385	2.0197940556647	5.55901772047697	5.15019466416176	5.24760506961593	1.72763781013249	7	2.01891888130097	7.00174517006842	2.00364758401772	8.02121770208323	6.23608046233779	-7.26763900192946	-1.15400091775809	4.28290275733929	7.76419520176945	-0.83541118717007	2.30236027634571	7.33000007095938	8.31797742641533	6.16473584999758	5.78417964690133	5.23759687287697	10.4414547608918	14.1175996698668	6.3175455524937	9.15698979086689	0.0180988410522652	-3.21763000713324	1.13417209614701	88.75	0	2
23	5.99936764476525	7	6.81881774319401	1	4.12513171664938	6.8068033656997	6.6408630715021	1.96294166960594	6.58017892166958	3.73344793368423	5.95553848462159	1	6.37967523213031	1.45839029294878	5.10625221595747	1	3.34042565000626	3.41675851047699	4.30572891268512	4.80640345169527	6.04321498679928	3.60524873800019	4.36150393115749	-1.36364504727292	-2.78633455226922	1.46027292688733	7.64385245997197	3.09525888408098	2.09660467390609	3.28181594171986	8.61178672791654	9.11596605232044	5.12520946915051	1.34749517558327	1.51033500362075	8.80722571589816	7.14585678088092	2.2900588037932	-4.69212551273736	7.3319137809569	0.0295665596621476	5.57866287327005	4.2856748298838	-0.0651744599685895	2.3771406429535	7.26985548277918	91.5	0	2
24	6.22960863108709	2.81835623934335	1	1.86932948018085	3.293104000683	5.29265551169662	4.69078606543094	3.19581754529043	5.69658994350489	6.69391305000595	5.83141820761221	5.53222981170267	3.2711862298385	3.03588315398416	7	1.93573746607846	1.91629863849893	3.72540500364549	4.67967377568232	1	4.23224298029707	5.43170200624118	6.42146064536971	2.69919889217006	6.28206441086023	-0.0018048863324015	8.21603494112744	6.11451368307012	1.50485629789525	5.95349598090162	7.32442959678056	6.19091940781648	4.96466178229166	9.43422071946554	3.55801628443081	3.47069010862021	6.22030582239205	5.16274863503549	1.96473545515885	6.51575188687338	13.3709457300471	-1.04757147659179	8.85495432749538	7.19718078229096	1.69123100376529	8.77886322797127	87.25	0	2
25	7	5.017091460786	2.28607515164982	1.54407726131002	3.62314639395991	6.74597745570953	6.43869244611631	3.65359016730365	4.78988148244356	2.18160444103293	3.88941342292168	1.2026138423971	7	4.79412586754403	4.92416241191501	1.91385043347547	1.29202017914488	4.32417238340321	5.3158601879964	1.95404314334542	6.26563026081343	7	1.93019491875728	5.52912335047168	4.01012875798989	3.80155472765371	6.71473105584795	6.78302189422949	-2.68705490841234	-3.56627681133722	8.46004407224056	8.15722346649788	6.62559020556101	5.49221412802917	4.53631615338312	2.87506266998011	-1.43455535527127	3.77113138471762	2.82200080101637	6.89300201198658	-1.42188579998707	3.01327865722605	7.40399250919738	6.41530213917123	-0.125901326537106	4.57458349228648	83	0	2
26	7	3.76111384698322	1	1.2915035191239	3.52257163764114	4.88433239968887	2.60012303966253	3.40495833079553	4.52524971101521	1	7	1.30064112073159	2.36290380711196	2.76861607866979	7	1.70976591677124	1.26209074584922	3.59865631379578	3.70888547686152	1.24604407184289	4.16585057692294	6.38428293413025	5.82908695981368	2.38871156107485	7.58727426394978	2.05135023415185	8.61772401824084	6.19081834924274	1.84555519405438	3.46377098584091	-0.556060424327692	6.64514157223808	5.03074015704596	10.6581679884685	3.38591873795963	2.5566833902037	7.41618581712536	6.41064385155154	2.18506768533005	3.39029352651586	12.1989330853179	4.73864342913165	2.87614322772088	7.01115412970386	-4.34812268986119	8.33840470355948	94.75	0	2
27	6.62274091451702	3.61318000202859	3.9450684485324	1.8399545568829	6.53498688438835	2.36464436674456	1.41738693643659	5.14106267294394	1.50992996784683	5.53957438968368	3.67159026660147	3.87071797480327	1.5220261504931	3.73094051607711	5.30936804866644	3.46055827022601	6.0488090069279	2.67592330105405	1	4.09598509913984	2.06230649230072	2.98550251736389	5.22061620364649	-0.00930759646478025	-0.896339991441007	4.20416427928813	5.78377292367701	4.69617689576904	-3.37663976295181	4.46685819651219	1.81289917652213	7.50620534451145	6.46106522671905	-0.677626308028248	3.45463111318217	3.21023602847422	7.95220049805872	2.48639051770663	5.64715760512674	2.18026315997426	-2.89075476575101	0.716491115471194	10.1342675310799	4.45989903261042	1.40357367904237	6.65462698144781	85.5	0	2
28	2.83036033672322	1.23330564561451	4.04614456952611	3.51589895053135	3.57079915619739	3.24788192859497	1.50291738755753	4.06342982958921	7	2.52974849362708	4.9880805535291	4.69184242464338	1.91161763138827	4.69715964137267	5.54279349796917	2.81418141705866	1.39408027760684	1	1.38132459672729	4.00209716931452	3.54124415235983	5.55331680899608	7	0.143792695994691	0.611550223722164	4.38831655502285	5.58265069886776	2.18986312806356	-2.095116106604	-1.19620554015014	2.58106030639076	6.26758539788019	4.24780165071542	4.56136861878257	1.09867951562756	5.29470055876969	7.80395986218437	6.99808168325712	9.03615280525576	-1.29226655963829	7.20886924025989	1.1134913395002	8.25887896887559	6.19540023619123	-0.969465525592264	2.61146863820555	80.25	0	2
29	3.89816424680621	1	6.0799523456096	3.82665868329457	5.09840433402915	2.89855833367054	1.22266475959839	5.23181906726333	6.28773311968736	2.30052113203861	4.73980136572374	5.24418377997926	1.06471094891706	6.51359370859772	7	2.4165645627904	2.59804009851057	1.64795809393123	4.40364956192387	2.31060313101676	4.28135651785901	6.65380912261706	5.77100002108795	1.74890027067534	-0.165996982316539	3.20838815842225	2.95344635972134	5.08346321712248	-1.83271467397456	-0.741397183001954	-0.950188454103575	4.25353745521861	8.16850243594253	-1.75902655942268	1.82222704958955	6.28935783275254	2.64608627128045	3.8981337070718	0.0396397893990455	9.43171848474618	-0.713765656648275	1.75127158787551	-4.41018075095915	-1.3605648949473	-0.141041780920063	-1.66944571323382	92	0	2
30	7	2.40618182528123	1.00554720591632	1.07004573628935	3.90464542267333	6.16954391460255	4.85018163736825	6.30659464799707	5.57736323270805	7	6.37882559291072	3.18714263634995	4.18694960941678	4.40306153155409	7	2.23039491770926	1	4.93594573070972	2.29921140336468	2.75749958673871	6.44835616703236	3.38158024148296	7	3.88363003746529	6.77699363110889	1.85230011575712	8.33527434505577	5.72263116620678	0.615970062699662	0.543234002101404	5.90867771318222	7.49343937124503	10.789482057339	6.50749107065433	-4.74502178911497	1.24927071143154	5.32442678067474	6.92023452636256	0.774664138058985	2.54742258430776	5.84871370521322	3.47584233390878	7.34742515675114	-2.27770372997881	2.01867680415755	-2.22147092625502	95.75	0	2
31	3.91000163422803	3.77013457408031	2.01934280777123	3.76965364663808	7	6.20463679348035	5.793401520264	3.88439130938295	6.16553283849993	5.7787369982224	7	3.43203173284055	4.5734406256244	1	1.97595769640612	5.38961690249987	2.07125352794144	1	1	4.46782204549455	4.79250884104828	6.03674105960829	4.42721898526858	2.78501840954293	5.44908522059213	0.598514057973326	-4.45244923176138	3.7921571497758	-1.12830531704521	-0.431245134696819	6.63347281141543	4.57700548783981	8.6498133633214	1.87338079461195	2.0674641853135	2.81454159854228	0.409901925095911	6.82046292545112	9.78110190164287	5.31862153420124	12.3185169039388	1.74941350597638	10.7426492542772	5.13808284089966	-7.15299617239342	7.8276939068887	87.5	0	2
32	6.9013348291052	2.36931987651401	1	1.46898891313025	3.71743615443338	2.34909462923119	3.65766336988784	5.39419226279921	3.48170696073659	5.39250394183519	4.73833800384967	1	1	2.07382141173719	1.91656481116856	5.19736434406542	1	5.839684564553	3.51806031707323	3.42902466005125	4.16677027685601	2.47313770505695	2.74475840893008	4.61468383501242	5.96177592572658	3.43298039563855	7.37756098890913	6.1668821976145	10.8867142127707	-1.00981275323444	3.44390882385444	7.62760829264673	4.32464856578316	1.57149125500728	-3.84639407220382	6.07639354278299	2.66124451448035	7.82461428683408	-0.911666138662777	3.01108227720523	6.74690916013245	6.66283807437252	5.99489296069389	2.75813911451399	-2.54438887427756	7.5873744473962	98.25	0	2
33	6.83065464868316	2.56571134458271	4.3459510402455	1.4277208350047	1	6.83463838698849	1.08366969840035	3.42060845335388	6.95884185315773	6.01423319689611	1	4.34250704660936	1	2.72076889965167	4.072736945251	2.57338274754783	2.26040199848915	1.58008484545502	1	5.05193923517898	2.36602790016217	6.25877135602633	3.48239224032071	3.93410712307507	8.23400790896011	4.37762112353018	4.47514459841737	7.70458615462399	3.18462855804843	-0.452938619110347	3.26213347061825	7.14496320281613	11.484960304605	-1.2497862122895	8.59299503365438	9.00512883820289	8.20756209962647	7.13269471466076	3.18287268728098	3.86547501274189	5.42572257864566	1.24198228000916	2.45163059457836	1.24060516059171	3.18441332070244	2.77453952551608	100	0	2
34	6.95581374829104	1	2.68379375789903	2.23813048190891	6.39263913981086	5.42994387620791	4.96331677850448	1.93925803099177	3.94012571218856	3.43695664021809	2.19383146433797	7	3.60175801512485	2.78816246801332	4.02033126619594	4.90625276177443	1.20558348674468	2.7868428454729	3.62012520776065	1	5.99526114584394	4.27847007585876	1.27290676451221	2.77787483701922	-2.60727590387202	2.34129910312848	8.2889905012427	9.5403990461054	-0.513220758550119	5.87564858102755	5.0980475986357	7.41448407003366	5.41706665927263	4.84268637906384	5.9283682289098	4.98260697076733	9.82916993218502	5.29663094416859	7.16068708380328	4.91602230762175	-0.831403673002391	2.11142217960289	5.61305326864048	-1.31641958152605	3.61243442542504	5.24371734174206	87.75	0	2
35	3.69505996840971	1.86384633887461	3.97723803614711	4.54661261024596	1	2.11397996529528	2.42996921329151	5.13543806055841	1.10864490361465	2.46540338950002	3.15695394200279	3.78489975552456	3.83703515544541	2.36254243362052	5.4008886586629	2.99405589019374	1	4.25767616538874	7	6.16196110380513	7	6.09118058140637	4.57192313105499	-3.62982861870981	1.54471181343896	-0.554251031780928	9.12433149074931	4.58421017926416	6.02036961278385	-2.04915863629381	1.22212085221257	8.7446976077001	4.50383167362793	-1.09518377645198	6.83262068813758	7.52363307728696	7.45096947620968	4.15796490106244	1.58371919955106	-0.305647931119713	7.7674565420744	3.15693562895869	9.71732120385693	-0.050609389828416	-0.691177242134216	2.1080189472424	97.5	0	2
36	4.39136075247667	2.78532845867717	6.71471414613082	2.38320351331777	2.40890579604267	3.98587103933539	3.7816581284036	2.42090952405052	3.66378369029647	3.48222643712667	7	3.46137204129336	3.0449859122589	4.97364470861359	3.51449467368917	1.5013706215375	2.85189426264618	6.62662541137023	1.32316125947807	6.56436480561007	5.64303563752383	4.82296887968322	5.07704338133976	5.43250503275071	-2.52216812782305	2.67946670077022	4.09615838790562	2.78191034664512	3.24937422379039	-2.91009272375673	9.63880496556762	5.11146213032054	5.33725219128056	-0.766698175834009	6.10015239270043	0.815363017123499	9.3887911203938	5.52430509615263	5.36933392023867	6.20913804645104	0.768383431884144	4.81858165817155	9.69676603386508	1.62577483934354	0.86391151045875	6.35679254694419	70.25	0	2
37	6.53052019366517	2.98946214060955	3.74945610532907	2.13773808579163	5.84457596654979	7	6.15499703858705	4.61932290889907	5.01536100899793	4.04373031372376	3.63471267569005	6.37769047049101	2.4622841056572	2.6594581445756	5.57819841884662	3.54097055627122	4.57190936703812	2.62090030870326	3.54521870522199	3.27346172427894	5.61555414139877	6.36716362387422	2.75702748046533	0.610519573687039	-0.0434967690615143	4.75103390697543	4.54506433333107	3.55085111962021	-0.681865223534934	3.24778416375243	8.16796917086777	9.95383190366748	4.19192312573637	4.14342159759084	6.15811392554175	6.24084276611833	5.33916383356358	8.22817285531542	-1.92712127347228	0.733043816527597	-0.899835198563626	1.39919892998129	10.2733281070116	5.38778740990504	-4.66233073722145	7.31965487138412	90	0	2
38	6.79976597793545	3.7615648364592	2.71953921107034	1	2.003163670002	5.06966723699717	5.9989768866559	7	4.85836888834521	2.74822881168639	3.94163809660386	6.30643287251612	4.95902580339513	1.10115894250722	3.56669413821249	6.37203125784076	6.18592883007372	3.47665340912929	5.53813129837681	6.22282896449224	1.70933766128116	6.39194400352044	3.42813057750661	5.58743267873614	8.20310374403995	0.805883196635179	6.35376608510492	4.4841863816519	-0.4623373158561	5.81515522858705	-1.37661420244209	12.8757289945602	7.95392414077252	5.45338763900575	7.75364721943373	7.44326924458231	7.02497194413562	0.312443345295202	-1.3087405518818	3.92270846875374	4.56619563864805	6.98173583664889	3.46892700987205	1.26868324207218	-0.185656377849404	6.11192363970507	89.75	0	2
39	6.89351541855604	3.09896866314085	2.27468696919062	2.00136909744105	6.07252329542742	7	5.2056954009655	5.60926528626118	6.99934296866511	5.76580849900748	4.8825214251606	1.55104311008637	1	2.53110599551754	5.49062913724387	5.30801443378255	7	2.34960752201639	5.16959364741014	4.9905413757369	2.29610040301194	7	6.27260812128074	1.43900011652998	-1.43961701581205	5.56156197908888	5.94600808093323	5.46973269475885	-3.81181282967515	4.63049822917335	3.38613828868972	16.6277527511488	9.63577884788264	-1.73911112906214	2.13883917192601	5.35705806617833	-1.67123109877147	7.84602014010733	-0.278877033956079	7.65306912509557	2.60359426588134	5.23543071055057	5.82231819467288	-5.80547580450455	7.20626029736896	4.39303137309106	75.5	0	2
40	7	1.73604925947542	1	1.32106835568468	1.3555356349986	5.85564061495154	1	5.90300029317767	7	4.48118629780245	5.3001782163244	5.38061076242326	3.55842080922734	2.48410102337471	2.88784074881903	4.80929239556969	1	7	1.95694224334215	3.04852381692249	5.24128998373589	5.6736526268876	3.62280947354411	5.90519303934751	7.58031504798074	3.80443347924148	7.89268204178529	6.30447051434274	3.41337474481641	2.02109936855765	5.51420917494866	6.33990583350407	9.73388168170392	5.32631271764258	0.896007816555436	0.755171097073824	6.65233110485048	3.71808559452962	7.13565537748283	-0.399063270104593	-1.09904257633097	5.24300811478637	5.79691046296076	2.54522164120808	-0.925512803540676	-2.22504783471229	103.25	0	2
41	6.19989866221196	3.08112769651327	3.43721210521301	4.12849217767804	1	6.7990156240329	1	1.86963267348415	4.92097661292169	5.94238355907259	3.26356829263223	7	4.366592472421	1.54557541255393	6.8794498670347	4.76928115832893	1.75007480859038	4.26832669498555	2.59472990281913	1	4.05604372801646	4.18945138178835	5.3321744473507	-1.41113949669384	0.78887135698114	0.262173077820072	5.78636079406221	4.99319370070695	2.54253908877148	1.78806116703436	5.64094211581129	12.7740861307473	10.3176412420935	1.4001241120217	1.96242081681537	10.1190104942009	-4.49801097708634	5.26434321731062	9.57521464068369	-0.397538745908187	-1.78209454952572	13.7500705214071	5.37234667990658	0.463202960415524	-9.00019578621528	4.26377563981493	74	0	2
42	7	3.92059684754344	3.69178069598688	1.13342719097321	5.84961447609094	6.81926494063863	5.56262866664264	4.66155986976984	6.70596548079309	5.54730298924541	3.84362447274059	2.63365080671841	1.18746429120328	6.96122036071029	2.45363252598423	5.52543449848172	6.7845304671661	2.88917287303664	3.11664149434019	4.36779630122029	5.95287713267494	6.46036786612985	7	2.05562564278835	-1.95174333477344	4.28655576671252	4.5466495296271	5.0813865866319	-3.88142500691577	1.15861319634387	2.72199615783088	6.8565910434822	9.92102136430015	-0.890295089956403	2.9008783421613	3.86976372929566	8.65600234710599	8.10860091249548	-0.842113949542182	8.84116512423876	-3.47865833714555	6.1071231377912	5.57758013405746	-6.22027732329835	6.91351711463415	1.26356246097447	76.75	0	2
43	6.92569761373296	3.4178677015955	3.09295926539811	3.90446631592385	1.47050322067537	6.85324527013867	6.60398893044275	1.35207112768554	4.19290802108436	6.4243519470372	6.91025924318324	3.6756906950083	2.76984956619993	2.59761266316469	3.29388281714337	6.31463264108342	3.689463048752	6.0908595758239	2.38423310981469	4.23747846267633	6.37981459013479	3.49264049119837	3.43545807692835	-3.92325393815527	-1.10866896590351	-1.44477901587435	4.932114973704	4.67584392620389	5.15372484210018	-2.24764133554906	7.44912040173853	6.84661411487064	6.57670068081468	1.28872696457935	2.84867118075494	5.42163367168603	5.027175772547	3.93968437307922	5.16388461219592	-1.47283975232659	4.58576646170449	4.3875142960655	9.76386740517866	5.53003703706368	-0.545312252852847	-3.4706123458715	73.5	0	2
44	7	4.7967611806101	5.72730482218024	3.24991909077191	1.7365813439385	2.70124610156884	6.06383389324496	1.62216876304588	4.24632341072738	5.39959543923488	2.52768375626235	3.24410311329934	5.51198307984428	2.22911230285689	1.83367826528486	1.00558598004402	5.4238051848662	2.22303914890264	2.31872274385558	6.16790287582272	5.82769103055466	2.45191268708795	5.66745754644635	-3.0975505923544	-2.8876529689569	3.12333922356382	2.98834029068954	-0.741091211690031	-4.46467686640119	0.0453073514609398	6.21349061746727	6.95184418547815	9.43891120062136	4.22827320708178	2.25876956351826	4.22958151298201	11.0181119664674	2.7328741939297	1.0230406962181	0.954058736183825	0.0165090686825755	1.91676041619362	7.1685598035881	1.71229196268887	-0.975238673006866	-2.93449829020908	99.25	0	2
45	6.64609756540515	2.26423337822548	1	1.81211683076602	3.1959874908196	5.30984260611522	3.59499133172904	6.28246988305752	3.98645237843794	7	3.62649010031516	4.02188106066709	6.29773901171216	3.90464875730177	6.75857934791428	1.68056302244899	1	6.27408888606925	4.17600826257394	3.29903803732484	1.52637519674269	4.05994401873093	6.73970319164188	4.92561254785433	6.69483865327465	1.44903991368805	8.02836357824922	5.49728994639261	0.364567795555715	-2.65229284918653	3.45032602604471	5.12288424490811	4.06522487392276	5.72486025497107	-4.7069384749724	0.198310553320873	4.80548732431573	7.44174830397703	1.64659634363641	-0.103654056120299	5.64775016795736	0.190720318568912	6.95646554523307	-1.64942345666492	2.0605723440716	-2.43804970546162	81	0	2
46	3.30932408076951	4.22845806813425	1	3.34067233319184	1.89110872698619	1.43777156274505	3.01769285709542	1.14761537054058	6.80292311928848	6.16030941090103	3.01019944967979	1.14224794651741	1.65017891550502	5.33781739901992	5.93690896850182	3.69973230206431	2.03577867745054	7	3.08902572495239	1	5.26305693736266	4.67687203000584	5.12341965718566	-1.53315373608944	0.437250515085927	0.238459423581178	4.78014905109057	10.6606718686803	12.9825865652226	6.81154385253016	0.217291095894853	6.32745017374659	3.90966085341192	5.21299296879636	6.7148886874624	-0.629629963407716	3.37169606193473	2.91156238659154	9.34344354996528	10.0056703742743	7.52727837275763	2.6437146512935	6.05977794528595	5.14075120665397	5.08805469216095	6.20351190955862	99.75	0	2
47	4.43894958435538	1.61354558199398	1	1.01311454928716	2.70695624997225	7	4.37025529723546	5.3722168556736	7	3.56561070120468	6.57004514416537	5.08541142624112	5.66499181537375	4.87040197743911	1	2.74667199540046	2.56639008075667	3.94102185392784	1	3.95182488226643	2.69276912645089	2.3654480898942	5.8835407327667	2.55531716178475	0.769575088670516	3.06383561592429	4.07242327865975	4.60962623104732	-4.85683680614592	0.78686478255635	1.67832239067158	6.03497855015382	-1.0651264934114	2.9805154414781	-6.06444364079899	0.366841030170926	0.3180521111666	4.8160801928914	-1.24894068794919	6.17983939337645	7.46506469317929	-3.09690055961119	8.23567481521643	4.60611912197897	2.73805277808698	7.11643282422184	78.5	0	2
48	2.36462766211561	2.0938982549262	2.70766337053164	1.15110082796164	2.82001577809196	7	3.95181640367128	6.58447609960897	6.7193544115154	2.75851084656017	6.39098247192881	6.24290091336689	4.09192603207021	1.27411582813061	5.41209654094962	1.85038642851664	5.36735705006359	6.52280230135228	5.72756419968016	5.13023260986802	6.00410831536077	3.59168089217146	2.84566995934576	4.80043238520144	-1.68749934252464	8.60579720215628	-3.54672730309625	2.95685985446959	-0.586644157665474	0.023242779581807	2.35464302219747	9.85200242129869	5.08362658464689	0.302525323330659	-5.40536042822158	-0.537659455418586	0.822870829715387	2.43901244280695	7.34919802369055	9.57031264753771	0.661938259437474	0.308880163282969	-2.454225595261	6.26357605378376	-2.51154185883399	6.35035527478929	91.25	0	2
49	4.78169491421481	1.06318820443539	7	1.53046696963429	4.01484473459001	1.76306966669754	4.61407127780003	6.30955876613113	6.41315301529568	6.86828981483313	4.27635333739349	1.51383584036029	1	2.55851864958113	6.38039343091916	4.6479448272051	7	2.69692417639103	1	2.1567454637768	1.91709215355524	2.17356345719319	6.38612631953435	5.75921963993812	-2.85026738760299	3.51967137179277	3.37414411637188	2.93106166253302	3.10805584048385	-4.61246669199468	4.13145661411269	9.61691401600246	5.72269465405787	6.8232287607022	-1.93569415350789	-2.3751581644629	6.98240868398347	6.19991491649269	5.35577371553197	7.27225166386697	6.4765230164488	5.98240203951749	7.77204763645726	4.95966838251719	-0.948308940697663	5.7576143647603	80	0	2
50	6.36591697251207	5.43063008400426	6.39925143375257	4.18896163737118	1.76778957428427	5.28269097172261	3.60768596441697	2.76236907000939	5.59171469843053	6.60666223082631	1	4.08013638536087	1	6.99175393221416	6.53404969186759	7	1.58275402272634	1	1	4.29525554073382	1.08211316056812	4.92247520517055	3.11395449909121	-3.40351371510168	-2.4916638205561	4.05338923321738	0.923043844075573	0.0110865645249883	-3.16645215562781	-0.368968076012014	2.05878525385398	6.00559983045121	11.103344633278	0.538113365307622	0.786351247907715	7.0133513865337	9.88940255726442	2.03694252189656	-0.277219341512962	1.46907138562616	13.5147000806432	4.04709626761419	5.99726665263255	1.12933777938189	-2.18377109872378	-3.76446675967388	77.75	0	2
51	1.99386824058793	3.8507434516554	3.63982053905166	1.74270105450469	2.24466532708921	5.33391405248749	1	1.01485482492239	5.83835860156244	1	2.59528110573243	6.83958000852301	6.82638697815497	5.89359781024852	1	7	2.05665131892728	1.96933087245851	4.98490477169891	4.05704892087084	7	2.79066578297425	5.52315140187113	1.28229456211769	1.11636051345244	5.50406021528447	-3.71835433058099	7.06987883128445	-6.36669128892868	-2.02595484510872	3.07352946575133	5.70732207591366	2.1057161387206	-0.723198143510452	0.701350400353656	4.40618615547497	2.79382258464548	5.41380081386104	-0.223225787216618	0.333535506848562	8.22834837598543	12.5929131881834	7.94393871762091	9.29185146203432	0.00530788712804364	5.05824560500856	77.5	0	2
52	3.18732616252994	3.7012529484905	6.59896619777686	1	2.74613663365028	2.02770388108318	3.32029500259022	2.80316631881401	1.75797327914924	7	2.1003101153899	4.78514270607492	1.92334523158078	1.52939341879422	5.42207648287016	1	2.79941569643674	3.03825297411122	4.89032718314291	6.78217846758887	6.21592278485395	3.99535851440738	4.55744310722225	5.54598925796655	-0.495814397358598	2.65314837371709	1.87229629917577	3.23692830237951	3.10357010931141	0.420613078143205	5.11927023157468	6.11743491742913	6.84292702212899	-1.90691175345786	6.43718973221649	1.08171455036484	-2.44086253286107	2.54733695743179	0.228425294225815	3.69938441974273	-5.9823777904067	1.39915410520121	7.55933830457339	4.74717259321994	1.04281358049469	2.4977347092547	93.25	0	2
53	6.7603296870004	2.16938200266989	1.62162048410329	1	2.24896393899539	7	5.72343313650114	5.9119667273547	4.51008361399238	7	2.8154547989735	3.5984716729214	4.99828057166829	1.2173753910932	5.11756350531267	5.33643318028377	1.80840505562764	5.17010007942275	1.83325077314915	1.22703334293799	1	3.21678580500775	6.03799735370699	6.01982383349453	6.22640982529306	1.79788100360386	8.48053334623751	5.59351348172014	-0.283107799623017	-2.61085497600744	3.90689339529852	6.00418222935919	10.9003746313676	6.09623629503896	-3.95201991854475	3.92400490186336	3.52061503156255	1.8695433759639	-0.868192725799565	0.360764377606088	6.35430622392388	1.08532750217934	2.57521490429989	0.636405417820477	0.862749738899222	6.09102559035922	101	0	2
54	5.30254139746491	1.68013754883074	5.88263749248509	4.1812775348785	5.44810124941416	6.85042085687979	3.96272692338432	5.74033383593019	5.66677166191455	2.19504822867166	6.19829438901107	4.85425865182471	2.64939238527844	1.86631890058574	2.30045396589985	6.56774064584552	4.88908633042744	4.26705915051414	6.81796374221388	6.23356765736163	2.99727111802077	6.17453246326497	5.36160415917337	1.9101321228144	0.06795856706746	3.03166248175001	4.42431904092172	5.72484891824986	0.46618622628965	-1.23667815360374	5.15629251313146	7.6225885981787	7.48351571478414	4.5377203987306	1.94975792396081	6.38904910937651	5.73361417956437	2.32556758861339	7.3772546339646	7.88784500104188	2.29267369553525	1.99791160382386	10.8541531083953	-1.41866874369906	-0.623986602818535	2.32706812216909	86.75	0	2
55	6.37743848919814	2.56284412367068	3.60319459429465	1	6.19896656350559	6.45491563147259	4.09983662289078	4.61308992664189	5.55995190638714	6.08012954497092	4.97095348140075	1.16235296089311	1.18449997337403	1.48731656047025	6.31766987876257	6.34068504039068	5.31405527892844	3.05798491737435	4.47496080117145	4.67000272195459	3.05571989093829	1	6.82081812670945	0.123680491755641	-2.57759683545867	3.78663073054049	3.11233998483379	5.18150160640435	-0.10481689239286	2.72077648752822	3.5474703676351	6.00601841895252	0.530369063730227	4.16438870025587	-6.05204300041154	2.07482206379405	9.35717765738309	9.61436148438348	2.49926865486013	8.20652684659871	0.402426319948029	0.998052299029155	9.45364819202403	2.87701050649057	1.9015245146131	6.39803921396853	78.5	0	2
56	2.70797430428676	1.02837047525067	2.5104335683643	3.68175271667684	1.38024740788292	7	1.85974976452718	1.55714858320815	6.10726201500275	1.46749592507186	4.20769559025577	2.35854989511927	1.66198247140407	3.73974178808653	4.86567264713844	2.06309861541963	5.09435406806425	4.28406022358767	2.88050297433747	1.0309190974434	3.54872137029954	3.95815389728297	3.80441184987458	3.70162215889366	1.45945935741447	4.44226747674649	-5.47119868198823	7.52367745512338	-1.9686137004414	3.77167707993455	3.04613493203452	5.08338668812316	13.8529355243116	3.43492412595633	3.94488781042812	11.2412372565901	1.39937882640683	1.01871742712463	7.08414310038226	2.70765995309825	7.78571343549763	-3.07220446327257	9.75352760750913	5.68332552044171	-4.7896393815892	5.64658390949545	82.25	0	2
57	1.72551845251445	2.8125201916413	2.95804277331918	3.6501188157368	4.44932153031487	7	3.4818579189882	1	5.63634883803277	6.03183413217173	3.66213922146292	6.13436312239048	3.30750671133875	6.32790015550069	5.65317789290708	1	6.70167758300881	1.46336710485806	7	4.27566848444463	5.64181039929602	5.29207521962965	6.30045908842182	0.855564883798485	4.15085729618168	2.11674832524217	-5.54801283755902	5.00831708816478	11.0190734036462	0.367333190688705	-0.429623726634972	4.19757846740057	10.5064881286943	2.83391148161124	-0.585472486679561	2.85005863683952	-4.86194190288384	5.26952852763535	0.366863967912699	-0.644627965540298	-0.927157514292856	4.52441019562071	-0.725479389063623	1.03083871786179	-3.94663292777382	7.17469791721759	71	0	2
58	5.32690483414515	1	2.29534432542222	4.25165502143709	1.21600670135112	4.36061958398294	7	6.49980655847447	4.39775929319674	7	5.55581129428174	3.74151443168119	1.56697242314621	4.90521429075523	3.64216667876161	5.50981747330811	3.38631436251923	3.19526395939831	1.31890528327892	1	2.43823041459779	1	5.02761313516278	-2.91064684972256	-1.00006890251997	0.29471014465108	4.28501622199747	6.05869975880694	-1.14738078822789	3.59005066581825	4.19236263390854	10.2965671357622	1.16373716522447	3.22143960562016	4.11828804641396	5.5298228835222	8.98677568585446	7.47067685911836	6.48647987477591	1.20875514435288	-0.169358626302933	6.90581002605834	9.67391506905799	-1.33885652493596	0.818089803795398	5.73078708684521	79.75	0	2
59	6.38318277429738	3.1365741233595	1.43729397769192	1	2.67380338632319	1.65539956609079	5.70794880728232	1.15419800800031	3.44622898459268	5.24183474988538	2.31074678938313	3.42918459091153	5.69582760901279	1.88335722415236	5.12499870898349	3.35177255786591	2.15827513334222	7	2.35393523496721	7	4.59782374706767	7	6.16743353091313	5.57314115693104	7.56889277379661	5.48523674159378	6.01724668284849	5.68620622252371	11.1040816710872	0.526847764069754	1.69061108599306	7.32016198217579	11.5662308620505	1.21389497561718	-4.69744725147965	4.87931546836393	4.15207253465495	6.96300187732966	-4.61228628915275	-0.275366753648583	-1.12178102558964	6.52252895201205	2.86792840017636	4.96150061612467	1.5567911535093	5.51010623768998	77.5	0	2
60	3.91967950212179	6.51816661043617	7	1.39228981302428	3.98523185568838	5.55813881795159	5.74352660551819	5.66455526754778	6.18618310956108	4.52131377878282	6.35137450228907	5.48284749396217	4.02053362761542	6.7524545601959	5.52629713625479	4.35361473403538	2.81746623875971	3.43281071815206	2.13260079367771	1	4.16201574523908	3.06425543705058	2.81345246484746	-0.520035034808653	-0.733798632738904	3.98367015524816	1.67886169842653	0.733962087422313	12.070313334395	0.686456325805422	1.68892163660175	8.86721389774518	5.40412051951916	1.1301891639519	0.198074403514939	11.9206540116647	10.1982291780011	3.20857233497683	-6.76934640631232	1.92982817867098	0.766263260572276	8.27552013244296	2.88316893384167	1.48648164732816	-0.489250348702647	8.24817797216734	83.25	0	2
61	3.12394366271627	1	1.98343736993172	1.05058249724031	2.97717914156352	5.50823097758941	5.52346842511529	6.69702729339836	6.73166229116732	3.349907604455	5.07203650344488	6.67975499684319	4.649983063202	5.60395303484339	1.43466595236813	2.3125666303399	4.96053146094645	3.85781884090933	1.12644685702003	2.98667697778818	1.28956153637543	3.13897992350339	4.01933847205407	1.0076338580524	0.990057123873329	3.60615432554154	4.19220306715079	5.52826587488751	6.31003002350135	0.323349033211739	0.867172358436184	5.73024385744535	4.75874051195665	-1.24517994163927	-3.6636252903616	4.56060408206131	0.574960533119908	4.51845968083141	-1.38110298037364	6.34722426132889	6.67482839211225	3.45706369735079	6.79483071042141	4.17083615835494	2.84217320133735	1.35219146629977	97	0	2
62	1.49787854511394	2.0642593355856	3.62443551554996	3.31660977217937	4.19195326641636	3.92892746337428	3.82674213867131	1.22515240923193	4.38915831025118	6.8331572873433	4.15860652213986	5.09600131292471	3.17754261527034	3.90698543473587	5.06774648079345	1.88189816256986	3.43081067686223	3.08917427006355	4.31414253999128	3.69890275727814	6.76459127994022	2.89457558741899	5.43653964539239	0.231497378723596	4.17250826495553	1.17376824467304	-4.97874487908809	4.67308199376771	11.2911679375713	0.830568167309707	-0.123196774132797	4.62619936207858	10.8396074007199	-1.36300483768705	-0.932539890784116	6.62293127778167	-4.29439139590861	5.24534737839125	0.118681331036688	-0.552334759599424	-3.70204556762095	4.64298337842482	7.99962910495518	0.32265849203048	-3.95943129052709	7.41143907193332	68.75	0	2
63	6.7418742137321	3.19636108651264	1.15578087882261	1	3.39618736589495	4.37103961395859	4.12131584752462	6.71950291218271	3.86555868418001	5.34756828913195	1.63240380770993	1.29505952761763	2.3278999530434	4.59907472310613	1.85350568986059	1.37140186401682	1.18736027443336	4.71015977316285	3.41476535179511	3.20602952055992	5.81672613054715	1.59390253248113	7	5.33653944273008	6.73624102509765	4.2338553577244	7.27901525890308	5.33315354774037	-3.22147546284071	-0.7528499776247	2.95627911248257	2.07169160678463	9.46096464889593	-4.05363817977328	-4.30192709845973	7.66501934866425	3.37216709172453	-1.84235238417193	-1.97685518169623	1.64213356005992	6.99811200254462	1.44379182280745	7.16941620721613	-0.970111062369166	-6.08553913197109	7.70841180493212	80.5	0	2
64	4.53283890235982	5.7984472081763	4.92947755546303	1.94591200213653	4.46634533549219	4.05160700310012	1.11393773186948	1.2299960491967	6.46879456480505	3.31865209285266	6.39972084266227	2.44081011088843	3.23094217191329	1.46200693729931	4.06857541079423	4.32111267351262	1.62803727989911	3.26968867510866	5.96230394622765	2.44220771796549	6.24097508420952	1	7	-4.04541822758587	0.0796857510322375	-0.00461823872686737	10.2750861114151	3.37413235668061	7.42711085325478	-1.08362840918778	3.01854931218422	13.3612057680837	6.30515486335211	0.927535225927105	1.69173973374426	4.15389017925611	6.21037576505236	6.51624286761517	3.39137682519581	1.65299848008437	-1.5013938955306	9.5840515025524	7.97171064557807	9.09286451045458	0.305956211489532	3.98876324941534	75.25	0	2
65	4.72693666181486	1.12199528173588	5.23451884266736	4.07629645917447	4.79301216182285	4.17004129724477	4.05804883996873	5.98841101686401	5.70530197474858	5.36899176951275	4.99612314442853	6.39363352141464	1	5.8133640134726	6.8620744211489	3.8379355971162	2.42099465415805	3.84571657970678	5.64627977146181	3.74287771880746	3.4452770872314	5.89898420974344	6.23294210419701	1.28901065258218	-0.0178636427828851	3.4128333231401	3.10151952191048	4.98275814237152	-1.24143077543028	-0.886955255488389	2.35045867938335	6.02561991620961	7.33165501792907	-3.60244121872112	2.16957369958175	-4.26666772940796	8.02026525821176	4.08878472561741	-7.19712217578006	9.64783687711527	-0.681916203879261	2.8825464539405	8.03222714798384	-1.17512454477827	0.634933173886262	4.59425079410325	75	0	2
66	2.48845408248143	1	2.02213631535824	2.98415272735992	2.65954152779069	4.56279683305879	1.19840374913811	2.31884357940685	4.90350645407178	1	2.14921953996912	6.823865911552	6.04120309040085	4.57718897869867	1.32075706444896	1	4.62215868498321	5.06526145778526	2.14079334524791	1	2.9878935876855	4.68233419663716	4.87825763437565	2.92533605967562	1.9231174272091	3.98646876514165	-5.92681780940562	7.62131584399367	-1.43732853975998	6.47348472458483	4.78430526047114	5.34695233182326	8.23204487412752	3.29757007375469	-0.54660539089794	-0.97220556539743	1.68811978492895	5.08475768681722	7.04053992541707	3.37734613054894	-2.76884066315754	11.599381557037	10.7132811993123	4.76180434261379	-4.5528098427089	8.19851522772113	80.75	0	2
67	6.69636560112768	1.77510375902882	2.37505305442343	2.45129913845851	2.49635827633471	5.47000731034253	1.19451352779135	5.94662133949387	6.63033074140337	3.94412477627843	1.14545707412848	1.37436016971368	2.04598325921888	2.77269533693384	3.57228808442643	4.39556350318601	1.37435224653887	7	1.78701203019348	5.18806205784054	5.17358350442503	6.69309660679589	3.8418663799437	5.55446258050425	6.78058528181992	4.24545266439868	7.65809389012882	5.74043429400912	-4.88819244364363	2.06484374022217	4.91771715101928	6.51154944113436	0.725073636054606	6.5930594188319	1.61263762641474	-0.457488460127753	6.86953603339791	3.04756230866276	7.26693777835872	-0.64497694398626	-0.819541895471529	2.08042371491271	3.40782633079288	4.81398447373274	-2.1517782889392	3.34537896007531	105.5	0	2
68	5.85611757112644	3.23128452575006	2.84897603257835	4.73776639814796	1	6.93588352402025	5.05738139522521	4.75162689003275	4.30687096603697	5.99810958482954	1.03905205644043	6.56501063191971	2.46042582781276	3.90515407096239	3.1450367817209	3.34391071921127	1.02897791187528	4.56514677243376	1.02016440294101	1	5.93197252218223	4.23739705142065	5.52075477996526	-3.98748292224656	-1.48550263296393	-0.881349776126287	4.32556860405105	5.47240315597448	5.52842188058414	1.0838563724672	5.02413914819669	7.88968068251522	9.89106214036639	3.81363440219104	3.0770415406171	3.50024020491043	-2.89450010981593	6.70585610404256	5.59938728560759	3.44020336087522	3.65374586917183	1.40802291636932	11.5213155177131	7.68239186274182	3.61337461522064	7.59855840948378	74.25	0	2
69	1	1.6050834938906	1	1	2.81116307598109	4.73614801389811	1	7	6.72722914160109	2.03161073974145	1.10055074653931	2.26730125130141	1.6913929538124	5.77564228894951	3.45916207611054	3.2547473475271	5.08670002960085	1.07590195951259	1	7	1.68632605298775	3.90203456619924	4.71308930708447	3.05706835980305	-0.248313740220569	7.55906463325606	-3.58357572276302	3.65625106223461	10.7614408973714	2.92844157825516	3.89695585360374	6.7417410846047	5.3471226823133	6.281006583866	1.63486900173769	3.16351300851171	11.9165984866405	6.31315917859838	7.66506324787488	6.13397034543453	1.63957576052669	0.115400575596661	5.32375044598036	-2.79128128930855	-2.29586680627963	3.12114203346989	76	0	2
70	4.46174314576366	1.05324804902787	1	6.62537368658308	1	2.3588845137379	2.1794783456815	3.16614807270495	4.84907942467065	7	1	2.22861129216144	3.04973683562538	2.33077719881546	5.05523716679189	1.95437397652026	3.23973551931517	1	7	3.96391323651742	7	1.39297313408624	1.28958772922374	-2.92008067274128	0.516320504896881	0.170791698860177	3.40983758480572	6.70651689924195	-1.03033532596525	4.39423478529586	6.69624199590808	7.60031206909737	9.96176167121777	-0.718755111064234	8.12495081684488	9.62297551802019	-0.746425179380625	1.37298395501381	2.79292650218993	-2.03446498321141	9.56961162418383	4.33261057623866	11.162528240711	3.35222166601154	-0.733134020712138	-3.02926960080539	71.75	0	2
71	1.45470491782456	2.05343593194126	2.53432910692782	1.61384940136827	2.63698214933416	3.86122433627326	4.11948639882629	6.3933918723115	5.33916086355094	3.41303870648936	6.31127569910253	6.27114409428569	6.60207742100612	1	2.10814343564347	7	3.72111596618585	1	1.29808245893019	5.33097250374073	7	2.41397275142805	7	4.42095015841948	-1.48869068190336	8.18730265879005	-3.65274248154547	3.9401561558178	0.396669344262899	1.87044223043684	2.51702402663232	7.74880361266212	8.8890404553708	-0.839606336906989	-5.10561358521665	-0.156785438981849	-0.614689006812448	3.25575821611527	6.32155084092525	1.75331841264608	7.5736580378638	0.797698111203475	-2.74862453067418	6.55171206682023	-0.143292615678393	5.48286159147617	62.5	0	2
72	1.68963053010975	1	4.26557265221403	4.7885161298065	2.18035566663227	1.7083361000527	3.40267615078549	6.45918926690104	5.59863122244265	6.52028393495419	6.46374559460604	4.41346525330628	4.4559308504208	6.81626642034376	3.48736352614735	3.76780988505272	2.06796497418759	7	3.74849594775762	5.96864439261983	5.24670012811464	5.65045839372692	3.42531061683877	3.25987856548021	1.83162815370304	3.77123945246034	-3.36635177638231	6.12783133004341	11.4695751956091	0.2717711922906	2.36246729644789	7.4419103418857	2.01410226549482	-0.907798359931452	0.337012052210643	1.99570387820511	-0.729278129480869	6.09929803685387	1.42984387580739	6.28853773838863	1.36686699597397	0.321079613768828	8.55488315086709	3.18679443385158	0.283921685347814	0.684234642566064	99.25	0	2
73	5.79460921186977	3.07274687714759	2.61265276456685	4.29086206126947	1.03088570504965	4.50007069524956	5.17045922983756	6.16987894761515	5.2003531624897	5.9311554051548	1.44416499327003	6.79542748294923	4.19341175656818	5.14543620622508	4.00299990293598	3.63734606650109	1.21841195714362	4.39569457695434	1.62603139048934	1.02394972123004	7	4.53186293075615	2.3199653601598	-2.77243141917323	-1.8410908521876	-0.736122166744084	4.14859276022314	6.66416745132449	-1.28090908177448	0.773189069686742	2.04890317703201	7.76307251361588	10.9518043888801	3.77980538693266	1.54596147508536	3.84504055802309	-3.29195239873839	4.668143739895	5.87299074885459	9.39321114696898	5.37772761030139	12.5531214657534	8.92902295585681	-1.33706432839096	-2.3695956749953	6.43734811642312	68	0	2
74	5.03989899610198	5.28454229723552	5.99219268662444	3.01634029046771	4.6391877995522	2.21135724493838	1.85399115843163	1.00170541588804	4.92330552627831	4.01470870395339	1.5391234114517	4.02404583746764	1.48690054982311	3.37019844440852	5.92613851153522	4.26208630098535	2.89258856237895	3.33609397216215	4.5501381269612	2.46346167434952	3.30268258428277	1.04490085149463	2.04911395419885	-3.45186330652924	1.06272930217958	-0.569935471761059	9.57982843166846	3.74584288909309	-8.1642121362415	-0.0735887667279291	3.98916399055239	10.0517903983301	6.9176290556649	1.22745133412752	1.94707164324505	4.85900743995202	6.39143509132632	7.48174593792308	4.26377492895836	13.3614925383692	-1.20078183284761	11.6324450727467	-0.405837510529178	8.37738720108625	-1.72108663248618	6.73736918450393	74.75	0	2
75	1.95722573801746	2.39543363866005	1.05911679145387	1.37263200837676	3.20487506344481	2.91928111444562	4.38666632845358	3.87354892395358	5.0936056299322	2.65748753510475	7	6.4438514713263	6.11376034890214	1	5.58649306542834	7	5.0642513649763	1	5.13599573200475	1.27027379266629	2.16364723513595	3.66305272166953	6.88101743677151	3.00910451595972	-1.96166158271009	9.10718834267145	-3.32613037706732	3.31320142646124	0.393131738369644	3.15604454618172	5.32877721200523	10.6136197780379	3.90100178099128	0.0566273428509153	-5.80027334519879	-1.65889874296108	-0.365384164189234	1.99387493448363	7.16065573484181	1.69096821709971	8.14427807443326	0.224808372530909	-2.59014624185769	1.37559026135271	-2.46371827488047	5.65366754966114	70.5	0	2
76	5.63934190384772	2.16384602218925	2.9301339018134	2.77209455541214	1	6.89749890597247	2.90025042875564	1.24059106981796	5.83038052544044	5.30222953220845	3.05639326737162	7	5.55645525928543	1	5.87053322589226	5.22465727322573	6.53834437747503	3.30265734641601	3.56233413033523	4.97329131173221	5.37986134731153	5.05781586620034	5.14788867861535	-2.21770781697163	0.493505524494147	-0.5571571811728	5.03963280850779	5.54283572103612	12.2226835484807	1.95718868391577	3.14057666706254	2.51307068557904	5.76202917784048	3.37043838243741	1.7929352442215	9.55002356829174	7.39395538757159	5.0264741645841	8.17719484048548	0.101689529381011	-0.583740224039568	12.321465826462	10.3872359585483	0.00164542635353476	-3.33407564012645	3.46876668626823	79.25	0	2
77	7	4.85939352922787	5.78823853149331	3.40247050569084	2.77983493382744	1.57539450265043	1	1.140670478848	4.22265434506956	5.36840813730779	2.95612605864129	6.85390456695457	1.39257651019557	5.52814559541359	6.3158231896143	3.23477984060694	1.91429744769742	3.90327557225519	2.82462600722004	4.9029088192016	2.5706989870744	1.75011397100894	3.43097101930612	-1.60837396777459	0.0830682157929633	0.548334370962593	8.41350784275162	3.60710732940053	1.45674797250112	2.07829230135488	4.88359017114747	10.5980084543069	6.29680340848468	2.00746935919474	3.47429662469731	4.57870656933354	5.40069153399064	6.69060663745454	-3.61717416493143	-1.07107964864185	-3.25936946838488	4.11510065264899	6.87617517377019	-1.74335408349074	2.16166642717497	7.36774653909263	94	0	2
78	4.54282918270193	1.62486195663743	2.73214025043741	2.03021887581229	5.10846543386715	1.21185204430227	1	5.25540088177579	5.96633214942675	4.95696596256886	3.00665961040356	5.33906949015268	2.15303497355018	1.08274895550238	4.4917635707306	6.67697034240082	1.33787418908931	4.75387382049062	4.58123840569178	4.49352249805086	4.76320838759812	5.75340633524423	6.089387648754	0.931098554016562	-0.880826839280329	3.42811657430944	7.82148243207883	8.9498838094467	-1.11213136637917	-3.57621077208848	7.28027339409225	7.08588571935756	6.46978651102383	-0.879207630919098	5.27002139604905	11.1502369366761	8.03513820524346	1.63896652014207	2.20327905617522	8.63897736685936	3.8494145863962	6.57765745813495	6.17690556003696	-2.21120817872228	-0.617268622316657	-2.0108140637507	93.75	0	2
79	5.14830222323464	1.49814391434758	6.47191842923647	4.84306127447293	5.14179140383434	3.15379120879861	7	4.56808481715627	4.97681941951177	1	6.85516697589341	2.38921453362091	1.83102098562659	2.40386382143077	1.14883006997969	2.22262859790421	4.29935481911062	1.85140473577163	6.16296552177249	3.11376485311587	1	6.61759300965843	5.11381538451837	1.75063506047073	0.749883562789358	2.5947376212779	4.00913054754333	6.64592507064363	-0.40556022872562	-2.03030969293404	6.44484797904964	6.20595786805382	8.57682508418964	5.20343461631218	0.125258720237738	9.58817703440003	-0.371357512067549	4.94554758595752	7.8746714157254	4.65664306616138	2.05955949612029	0.234419907609322	10.4089416638884	-1.88941393264463	-0.328625711810801	1.47302006436653	72.5	0	2
80	1	2.19598592368437	2.20281400304015	3.64089533549488	3.75122314685379	5.73642487699571	5.26743977206446	1.6371581158373	3.00239623858972	1.25765216729129	7	2.42792138428533	6.72777918787539	1.83459172210349	1.7085518401218	5.8909901607607	5.86573064879068	2.20035142012948	5.73476127549275	1.49961083497063	1.0741570984967	2.37400439898627	7	1.56434401774141	4.14066425865676	1.06392906624377	-4.38036443464692	4.34419630871319	4.9500020537177	1.72539764285877	-3.7440117188289	1.74266254923613	10.1704249043571	2.95038945796145	2.89207140805993	5.53584652037568	8.97174694686311	-1.72989584708285	0.439254738340718	2.09458876108778	1.31323301239633	0.791609486997458	0.342929203082438	7.32594539623778	-0.171194363340825	-1.76615861409517	52.25	0	2
81	4.72781335727378	3.71132561787587	5.92697687391342	5.58428596896786	3.1710941443316	1.67818561189391	4.54327006333984	6.78049248051183	5.34916265322683	3.99160696394301	1	4.52272575888868	7	4.49342139307332	3.87684222751664	6.00612420836461	5.61315471220811	1	3.69418905070503	6.28998175625699	6.04230085987258	1.17515481792506	4.61567581166696	-3.38549771672198	-1.06011440034363	4.09616882204797	1.02843233681401	-2.52822950168683	-0.410379227070282	1.5992021414317	4.80835410048077	9.19653312824255	4.68973485046739	3.5689233696476	2.0097108557324	3.09000142475285	-0.226708141208711	6.52606202158009	4.5949795820408	-2.13771709433656	9.06831933032557	1.518334378313	10.931911051435	-3.34200358664252	1.31777849711586	4.54705493446817	84	0	2
82	4.36285243142478	1.58427782691068	2.62141004532442	2.02172799384838	5.19216232114416	5.67803079073458	1	1.59998701200267	7	3.47822196661372	3.29651189313502	5.96297082505075	4.1355651530279	3.65872087264429	7	6.84970563336976	1.54543044162902	4.97005383786891	3.10334064861092	1.59030540271691	3.47095244697372	2.39090666122275	6.86639770170215	1.31985992635506	-0.48257253966107	2.18501629846278	7.68174061645019	7.15858195103096	10.051397909242	-2.08386502365429	5.65820093155556	11.1947305567231	1.12460345033766	4.51821009290966	9.45767452153015	11.1789823211649	7.80464688721904	4.64920887324115	6.66941195382299	4.65661515584164	3.68384988281338	14.5830364525321	2.94885628332405	-5.81156797311948	4.35844476712397	0.742373352657356	77.75	0	2
83	5.33136884441717	1.31182840155573	5.32840578796816	3.57330975545704	4.36664047493247	5.55466773857431	6.75444568939935	5.97947075230731	6.35789988917488	6.12480845019009	5.74569246691715	1.98704103560311	5.62404175109318	2.84999751936038	1.27087876352012	1.73036842955572	5.10923183170722	2.96843800959786	4.96150835450901	3.06335850677023	1.50739877541054	5.72975155487442	5.52534969154054	1.55833334104032	0.874878297943393	3.00577773013834	3.68646005956731	6.46233961329448	0.0525468811826553	1.79651870685152	5.45264816093117	6.90189493572979	7.52880754101712	4.32130385035022	-0.96499877408884	6.23848905369741	4.98621405432932	1.23406508340255	2.31608725685728	3.45145877931377	1.0548610186201	0.560773333149726	10.9538162896077	-1.84832684454052	2.29815569279036	2.14879995186133	67.5	0	2
84	7	2.98164429825094	4.13217605839915	3.8638105877943	1.75925822585576	5.13343912010913	6.57534467021616	1.02769153527438	4.62403994597251	7	6.93260781211497	6.04343043972805	1.86834591672611	5.82390421603265	4.2258089751275	1	1.33783718862876	2.58709102647721	1.89872540688633	3.95144584568143	5.74842661950622	2.46586421300935	4.10424679043301	-4.31834021737747	-0.973908901673258	-1.05168217226758	4.96302444058065	5.27493719380245	3.99475460194805	-3.61344580778125	9.82911646930644	8.08967780306922	5.95466278957255	3.99418840450924	5.75271093990363	12.1410925058572	6.32087144343148	4.0855415344821	4.91403335392153	-1.82483960773534	3.57289236960548	3.80278542071203	10.3474991316787	1.03275207631686	-0.157876340799436	8.0147212060718	79.25	0	2
85	3.79248341933997	2.55805187128653	6.11011357877415	4.25344266973387	3.1878519865063	1.75869301076801	3.02013026517323	3.84038804522246	5.12208908476064	2.43533255358177	1.53638758779094	4.94851686895678	1.46453003765631	2.30975086457831	1	2.6231374497481	3.62521192063652	4.04294286938192	1.32906029239849	2.77153576192973	1.06152231025284	4.85611285471146	6.49545548129019	-1.3412635563058	0.676406423365885	6.32987620896	2.94837887712346	3.73228423076514	-0.577050484462272	1.03092152724942	5.7148016857981	5.91596145204045	3.15006341692477	1.69763028437613	8.02375957472613	-1.90350814626524	7.79147511488576	1.67812731126466	-2.14851063616298	-0.0932820259774887	3.52720389067464	6.68805951514906	10.3407484710164	3.0619607474117	-1.02206469891026	0.684649903481535	80	0	2
86	5.8191704029275	3.67687838867116	2.2388767467889	1	1.06079604059347	2.99930955029108	6.10313275649137	4.12315051637918	4.11762723451042	5.79728820427575	1.65576923806597	1.27286890906493	3.92387424963203	4.2059562609468	4.84698047134192	5.05344905781171	4.0025242603958	2.02793709832372	3.65281386634215	1.51961126092895	1.52047551982695	7	7	5.01228001432731	7.67340890956579	4.94566391186198	7.16280892848431	7.12984643757924	-0.847042745258762	-0.0677394375014014	8.70721952583335	14.3491339299641	11.0304118777378	1.9436739763012	1.17443895584638	4.93039516230207	4.28849259718241	0.943610051621485	8.06616625900503	3.66952048750829	-1.296204468945	4.5489864853794	8.99501784689111	5.53126123593546	-1.030369436693	7.23801523796994	68.75	0	2
87	3.3638715535642	1.27101966526749	1.617692162195	6.06895507569327	7	5.45589073991784	1.23284903793829	6.26677589482397	2.54538440689184	1	4.94930691592517	6.62622664528967	5.06786416343927	2.91538827145364	5.24749074070396	3.30277513289354	1.47500157330833	3.19866534900768	2.61798283168485	1.03580387329468	1.85277891879535	5.00477012823508	4.6734004607691	3.14882464726078	6.38382474657705	2.33447398492726	-4.04100727061769	3.87011784966844	-4.05661545752148	-2.40395534908288	3.77409588023148	5.17696532309708	0.308202798587804	-0.170042344296665	5.48644645896798	6.502246642154	-0.976688604239035	5.05147100151529	-5.48192094923332	6.01566837236604	-0.571179366066036	4.59844765851941	11.5915249256731	8.06300463739853	4.52184071759553	5.69512250562428	71.5	0	2
88	2.47559569634399	1.75454527196793	3.58098330348314	4.39768831706498	2.7531323370829	2.57419106624175	1.09060047078722	1	6.08614502297142	7	6.02461057712269	4.84477029546032	1	6.40058398773653	2.54502004230867	4.87587131134008	2.0357173423569	6.54460631694656	1.44689567725154	2.97736713542095	5.50919156913958	6.2952263566296	4.97504739518397	2.353445737774	1.42663425724451	4.76320983596919	-3.17889202302178	7.44259143368199	1.29937255660535	2.10357417254355	5.25730688752011	2.35004599069467	0.967820451383226	2.61950469754997	1.87654812955638	2.7137051807181	0.237602255545552	6.36023010809425	2.68122249535904	-2.5811713009045	1.19409151617889	-0.0949251296675987	7.64886526250864	3.61266775029583	1.08854634556202	7.46445833546794	88.25	0	2
89	1.33825228857709	1	3.615737871783	4.01019629511945	1	6.93653211085919	1.15824103377432	1.77718390669265	7	7	6.74189481179034	3.10722914362988	3.90684079399203	3.24527985769656	3.79755922061439	4.00554452593475	1.38961689407051	3.91559582079361	6.40398363519723	6.52307891579238	2.80226411909954	4.77186867934225	3.79777633451883	2.94794807254845	-0.66307480656175	-0.094937187807154	-1.93867038668069	5.25392998074825	12.0691233855175	-1.2032613489313	3.49941130246617	6.68728126362843	8.23043827443461	3.73747727883868	-0.4403256002771	8.24061359941696	2.03661116535478	8.5002330976005	3.94128643416633	2.19310973367246	1.54683891641283	4.25414380413299	5.23003340947033	-1.68549212812091	-3.49363503932415	-0.894807916341764	81	0	2
90	5.59490086659475	2.54717129849975	3.24108037835788	5.14367064290228	1.33680984286939	4.58328035894688	4.03150877197959	5.21586335302731	5.16742115867192	1	1.69716847121416	7	3.46735811496979	4.55612777184353	3.39213405488947	1.07335659298845	1.99305719015007	4.96134059260096	5.35062496026526	1.09210935015706	6.0776008926947	4.33289369660723	2.29401239024205	-4.13798598102708	-0.664213638858486	-0.366648910256774	3.33898782995435	5.87061955899887	-0.861541009835125	1.10217400325625	6.07890001904503	8.92132218622715	9.2963761182903	3.26625321393248	1.62625435647218	4.29806450742223	-4.17664060068368	6.64766243247528	5.64674022915118	8.74789465394904	5.24522823650519	13.9048196392684	9.91668957330392	-1.85130560977041	-1.9315768823644	9.7701988354261	50.75	0	2
91	1.33142174611708	2.99591067536152	1	2.33146241796382	3.05206350236772	3.5035662143038	5.91295314400523	5.92509964709253	6.3563264644068	2.75998315867934	7	5.27748500589453	4.18944912283746	1.76093401383523	1.38204578945049	1.41096566450325	3.00807818881843	6.3106440351965	1	1.62882319665489	1.79807425274629	2.68446975558774	6.07414007277899	3.88561404079048	-2.5534097851564	8.41793575911368	-2.23792904593628	2.80901198563986	1.17266221996936	1.88803020078899	1.99615354204199	8.64511174882257	4.38965228947084	5.55237492199386	2.49501481548591	-1.18278794272134	0.304321247182765	2.69884438594417	6.9539551925212	9.19090941327909	7.34136668536713	-0.477840129772299	-1.53914852317781	6.1035132469566	-2.33935126105098	7.8359017545267	71.5	0	2
92	3.87325952670585	4.45529437833591	1	3.31976574693652	1	4.7352520886518	3.14584227656044	2.73338741815437	6.42983410514924	1	1	5.75322198785715	4.32238894592861	4.75279703119606	4.36259472449701	1	5.62238846669499	4.45558732416609	4.50163914893577	1.22936134771062	1.98213270765546	4.45492441700328	4.81027646984282	-2.22299791116293	2.95628708353889	-1.53463669431845	8.23523410960404	4.53178969648011	-2.59336769052877	2.02108486403174	4.92252680782691	12.80389746247	6.92973149385443	0.00445998066915218	1.08928221404383	6.55953662360869	-3.30276157774764	8.19822008882873	6.66358879372095	4.03078132047536	5.48897731364337	11.9867336986352	4.17605756734617	-1.10089756152157	0.0987612592982907	5.0253545648842	74.25	0	2
93	5.32603740719689	2.22181749487633	3.1173198793578	3.51805028094216	4.72961745843785	2.62786357638545	3.98234952939454	6.14238988127658	5.92592255433433	1.60864402168409	4.87512698965571	1	5.92381787378437	1	5.90322906954774	5.85218108904564	1.588951365433	4.94677631737375	1.84521312094873	1	5.35935432426533	4.87893878259827	3.31223425600991	-1.97202458706033	-0.654070608513487	-0.0838894271380301	4.20513701304747	5.98476015308802	9.38238167993968	-3.63473935161947	-2.44527731018028	6.1005798180777	13.5371807129528	6.61559857562823	4.63155342344282	2.70662355699099	-1.08868316739215	4.32747804551414	4.44311339151508	-0.254495614056654	-0.919372434130769	-2.99741173626838	6.99857598226355	-1.50434045722374	2.85909506792236	7.39546556658329	83	0	2
94	3.75902760579603	2.85340274469646	4.19596900018959	4.15559664009281	1	4.67819292694755	3.31680675873191	5.48565961890483	1.14292842353444	2.92427833087846	1	5.09966926204522	4.08998440611362	2.52520619762202	4.62587860407695	1.56767275645754	1.53415510856763	4.21556306779861	7	6.16211701560507	6.72836608012688	3.16901651407409	5.19090426186267	-3.15551337004042	1.5990395663196	-0.479654609668586	7.54169122872393	4.8281971798297	1.79260902915144	-2.03135943816037	0.312358720880653	5.9144727819887	2.08099232064253	-0.153000332438719	7.1622262835439	8.37908916102928	6.8371350580658	6.40207780759669	5.97750831209952	-0.0722284427307784	6.62314042567782	3.37634250209681	2.59915044192246	-4.2723463593433	-1.60864212445112	1.78690032199757	81.75	0	2
95	2.68405067696965	4.56727306091949	3.18540851878861	4.87841038530964	2.74114617407558	2.34393033795706	5.12400651350907	1.90990206800653	6.23643282605525	6.97069255983555	2.91656465823178	4.99419133580918	5.50581520561541	4.39678166743186	5.10101047169135	4.67937691617718	6.6768327678111	6.22965416153481	7	3.05624076039159	6.41518073805549	3.70698391982005	4.94025119106633	-1.55463390771198	1.6237065608539	-0.262677025079154	5.40231355379562	10.2839414911346	12.690651959022	3.32502254258646	-2.89593153263992	9.22886399703311	12.3195988883524	5.45232738218299	6.66697895166945	-2.92191602071086	1.06078876326387	-1.47231564146301	-5.70114094068012	3.22394855553664	-0.190161686208467	0.749471989426331	4.30406102359293	11.5116751365282	4.35571647965435	-1.34956764172063	78.5	0	2
96	5.13295446665061	5.85554262123718	5.76487504219951	1.46359641171276	3.05694203942562	1.07260250910126	1.85620022418777	1	5.77693056741954	5.26195959657883	3.50159566469135	3.01855123646882	2.49442441259103	2.13018292434586	5.33688495910148	1	1.87603930522233	2.7011730274902	6.01377619691773	1.76876253267065	6.03499183477283	2.43704667624735	6.82723008480553	-2.88124417416075	-0.946108647920617	0.586996028029137	10.1281689796384	4.21682139167883	-0.103948183451437	-2.1441829320511	4.33765325959514	16.2929300181675	9.61452325339504	1.11049424035981	1.29065675592444	8.32422407207909	5.54657544407003	6.5750689203514	4.58226863180829	2.34158379848573	-2.43860671715124	10.3942587842927	6.52851796970552	12.4214371864345	-6.33966623933733	7.26385115097529	79.25	0	2
97	2.23922430551103	1	2.469157691164	7	1.79731724811171	4.11095040957002	6.27117623491835	6.10187707533047	6.03652783539426	3.86035137009307	6.59011287046125	6.44331201514859	1.2349988424329	4.07489065414284	5.24518989931768	2.20584151692898	1	2.80768378847159	5.07599795572723	6.58695574577963	6.72248169238727	2.70001465144441	2.42207384012963	-4.13618209553785	0.979036274439214	0.464414959563691	3.62851220214304	6.79405751123835	-1.28939092988029	3.30723575763305	-0.3086058993567	11.0585574452859	3.60812809317098	9.02953675210412	2.86542062771586	7.83872535659681	0.146722471076696	2.43217579776873	1.18093061201387	0.0226639777142047	1.49573182239744	4.39725923800146	5.97753021577197	9.08071723073304	2.38591128230046	7.40226543716348	65	0	2
98	5.49368009291562	6.08393323178296	5.72747888195052	1.48088057659708	3.00573416736033	1.82131139428856	5.04298627141958	1.93636225601182	5.32343999579543	6.15328098121185	3.97462339737833	3.2560366622348	2.87350160482758	2.22032846401421	4.7131369845528	2.32478424382745	4.45504761381644	3.03717839701907	1	1.20552372462292	5.15351491245535	3.13298474928982	6.51693992737569	-2.64150010081309	-0.844936137555947	0.233039068054445	9.7912626521513	3.43312172429611	0.330547310078731	-2.20598519396572	4.4838171972495	15.0519451835098	10.122184648297	3.87975424668043	2.1579479235344	7.94411938135158	5.92631876363557	7.83641930067493	4.70279805555063	12.4946209564321	-1.4715235046229	11.3351797907585	7.27276954758933	13.2774068351654	-5.61693837202807	6.99193025295277	65.75	0	2
99	5.54014670839329	2.77074085772152	5.88895082462222	5.29597823322441	1	4.56208870452134	1.57203857770985	1.74759601223852	5.43847762958052	3.81339902965787	7	1.74499416505196	4.03105254763245	4.7986760833646	3.71553606887178	1.98154130311135	4.58836766456988	1.14234572826153	2.59383701420365	2.77278601280829	2.9466571080197	3.2378228683392	2.26121548766978	6.70460493137131	0.989013398964181	6.22225013201216	-0.210318543767167	-0.0845828436010599	-5.0303575832431	-1.01867310261298	6.75650181149874	2.84936942499545	-1.84197676716522	3.41889895085404	4.33706931624029	-1.75131420477919	8.57005907634095	3.60442965342448	-1.26255117173252	6.07946154426005	3.22852034530471	-2.39651651276454	6.77765532948481	11.9709919581854	-3.3450751698516	7.5701691482507	69	1	2
100	3.03395568313896	1	2.519790148228	4.31986704097398	2.29494906064289	3.90799827628869	5.56667922567326	6.75975097878821	5.33544193044272	2.25879668772127	4.46068184379252	3.08821913570763	1	5.06415725649753	1	1	4.57171539597256	4.70290247157939	2.26659099203418	2.3565541430459	3.13220824122613	5.71269268927646	3.55542217330528	3.64610366431637	-0.720649470503725	10.6824399860616	8.18290993290717	-3.03855739927437	-1.71769663722473	2.98008275052344	3.27666903753596	7.09971236368291	14.3718700906762	3.02722201303014	-2.26872314520366	-0.290168579322374	-2.62410841715879	1.4475025967981	6.82775350166741	9.60925095862436	8.62753313720856	-2.95496847903231	7.19985536786371	8.50840414168293	-4.71929164153419	4.84514101150922	98.75	1	2
101	1.34929410374988	4.33149672399943	4.24592567653095	1.81541975973399	4.4925962705658	2.76901876844954	3.11846629102388	3.39019758246758	2.84303565218538	5.89198047656372	4.262020987534	2.60694251154794	6.33864224223718	4.75286950416703	4.11919643819949	2.21700700095132	1	1.3855638115252	1.90678691962027	6.74380584839855	6.33197863034984	4.29233314293169	5.73371458347743	6.27667853874281	4.86180658621504	4.54651639165044	2.17106368449262	1.04668316361728	1.37896434998809	3.82457914392826	-3.32994236811785	7.96292950613575	8.30653068622858	0.409326689909382	-0.44685890196452	1.29112560166569	8.68106424983621	7.40322086053618	2.02457779501278	2.17820367055932	1.601072349537	2.22308947898318	5.59299215356414	1.90707545599986	-3.13504841768227	5.19572089373962	88.5	1	2
102	6.18475953530349	2.08102824161469	1.21970564347679	5.08292204491513	3.40670457736285	7	1.80599489796569	5.09196486920526	7	6.97255480178783	1	3.6794634926548	1	1.50146080109215	5.22264031568326	1	2.14443831971054	2.64489184057402	1	2.77574069216575	5.70502693714091	2.49057803639123	5.10772040074899	2.48418419804492	-1.90239713322893	7.46299624709963	-2.17022912828353	0.55342198511856	-4.02677957528305	5.76224412483421	2.83727333659821	7.43566029804198	9.57925035256681	-1.0757424702066	0.325332644675881	2.06281503302486	-0.0791376874656105	1.75898750631906	1.90541100168182	7.48383803624283	-3.52247934826287	0.865795092165227	9.87050695745842	5.96094696484514	0.509805324181992	7.6810233721445	113.25	1	2
103	3.62277769210533	1	2.97039616807221	6.79083941970697	4.51332477698584	3.7279592898232	1.73481684438888	6.23036752348064	2.07731401904365	4.68375346581246	4.73824504261819	1	6.25973408386883	4.1458323097464	3.9684570744291	1.90574908221024	4.15356927698522	2.07350225273657	3.09241796437777	1.96739870401196	3.60938437439888	2.47732008005214	4.11679226108905	4.51229111201844	-3.14977414369215	7.68326064552509	2.67556797647713	-1.58213289749234	2.10907654424037	2.74266028695651	-0.82084303884116	6.48952253055678	5.5962282331318	4.05136583881572	-2.03523756709721	8.96658144322933	2.01009594827286	5.45093398389939	-5.56360669199474	4.45090393025076	4.49794106576121	7.99068805662088	7.87737754161692	-0.189583093777119	-1.21463657381358	5.38241292307806	88	1	2
104	2.77376237027657	3.1769193615109	4.93135516840222	7	2.3672021134283	1.14264988989099	3.05652667045671	1.50449091490165	3.99823760437476	2.75475898339328	1.82668187696107	1.25406982850171	1.02435530748061	2.3776108996622	4.99530335939373	2.14393967709531	1.06525586485401	4.05771456092962	4.62067203313873	6.20069870163424	1.0620136865359	2.12666842731964	1.38480529926775	7.1396763538677	4.87621219698097	5.76290848880132	5.56301434572002	-3.49284088585749	4.03204185056373	4.35431319277941	1.44385501038405	5.72820128455711	8.83722421647162	8.15153360282322	4.06998924802688	3.72749588164613	9.36350852039847	0.463926751016087	2.53398741685228	-0.0489819378028612	2.87980840090841	2.5688082681509	-1.28808844240862	2.71782816743074	-0.331748021086466	2.19407086902075	97.75	1	2
105	1.66760763017562	1	4.46898438394328	7	3.05394850429415	4.04338149600763	1.66376817406374	5.09433241437969	7	4.44729094085784	1.86957072844065	4.04623849199864	4.39350623979277	2.94548355471015	2.78078291191022	2.39941967273155	1.3544502102394	3.3444671733029	6.79844016153194	3.38506560869591	7	2.91356183516924	4.9461927975044	6.97819721679327	4.84674057344556	5.91944817718518	5.60009298720826	-3.88871061386232	1.30455013043096	-1.92600325372682	3.13793831915346	8.087684106101	1.61533604657766	0.440894783244976	6.59954390564874	-1.60259107048743	1.91248189470422	4.1937367080797	6.69881182313223	-1.69934229157241	7.2924738482769	0.235999963187509	11.1120451976467	-2.93418576908328	-0.271955689257778	1.56037740918257	101.5	1	2
106	2.76616753274842	1.86790883801855	3.71663153415937	6.43531388953923	3.12911722797483	1.60885996689975	2.20397195051264	4.21489600965127	6.56033611624357	4.9600848451484	1.16262768436325	3.17182665285624	4.62159808572899	2.50115459600351	2.17856055265107	2.35360361108927	1.48419611182092	3.71774126400771	6.55347497546017	3.21993453661948	5.18186505170897	4.71574511042403	4.89773730743467	6.87187406470826	5.29508186354669	5.78246876321077	4.97039376057443	-3.23293557941297	1.52208140143134	-1.49137108564859	0.530203807055636	6.79906151661938	2.17804525217499	-1.72088493414083	8.83625491545211	7.76289602246761	2.64817265807122	6.80497634459898	6.6619374766374	-0.830780018780638	1.4745514616208	0.803066194761836	10.952359753484	1.13779018484297	6.09998981553725	1.56681099963592	121.25	1	2
107	4.31241573067301	4.90968372082917	3.20764539431199	7	1.06835100195998	1.58155665135888	1.20533949862337	4.61588172581841	4.43679434555311	2.18242456869777	4.09738474465043	6.10954857088837	1.97983753076662	4.0361761350609	5.97358154009009	3.25508761048107	2.49155090459773	5.52426323422924	2.37064128171358	1.09288222639897	6.35019556597086	3.57060928522553	5.81088934980358	4.83153707253072	-0.985694678459361	7.84539444407411	2.11347113818515	3.09303010693519	-2.62931762965676	-2.578612256212	0.685989250145873	7.85736555867016	6.58762380755926	1.67350469481977	1.76071721925234	0.0894939522610601	6.51815190179016	6.4415638925121	5.37420885795894	0.247706315767916	0.793774656490475	5.5560818076942	8.62578351743833	4.28316396078259	1.56671320077321	7.11132474438687	107	1	2
108	4.25721217656098	1	5.23777309172778	5.62055072787472	3.19528128169565	2.92875657121397	5.77853127907882	7	5.94288072082629	6.96939744036372	4.93421929926738	4.83453572500722	5.23210332152096	1.2828209407302	5.51038790995363	2.77590623496997	3.87133080088107	6.26830095747562	1.13408397543716	2.39115215435321	6.39231536876593	5.10927903939154	2.96817552004248	2.90520736149105	-0.787155590557966	7.44476116363531	0.57950475709591	-0.659782222662052	9.9429395930244	4.12746106178361	7.62302677018231	5.54296285465009	10.7126228706771	3.19383436530708	7.93724978518355	7.51785940389982	4.63625388825292	8.25653838617659	7.44115619712149	9.48481228448227	-0.663570943458679	6.16795018224791	5.99245257858799	4.37908704246375	-3.8807628111268	6.66571960008704	103.75	1	2
109	3.04001529630649	1.364982966594	4.4833935388548	4.69197958317073	4.06558253498184	4.02412812932702	4.4030142548236	1	4.22780809376497	4.48930356389466	6.20364040778169	6.24034411652853	6.13397251839301	1	6.0627011255859	2.96539256530263	5.99286749062201	2.14161357449015	1.10197233801945	3.92602799768567	4.78186800226886	6.5695992394891	4.74168871152736	4.43597366578161	5.44207154984025	5.56296283211141	4.88634271655705	-2.46243816018874	3.79363846530368	3.03391694413361	4.05114013558283	8.54297843212698	0.725905771941086	4.45873706537834	5.4877445834052	3.51646061014342	8.81548783209734	5.49034929482885	2.87136537994702	3.39146080010746	-0.15105793856326	2.01176273680181	5.77865902763064	0.500686260450362	0.315926755175126	2.18490129918825	80.5	1	2
110	4.08869105030365	4.41897938195399	2.00501676460729	6.86565460468206	2.07694540616876	1	2.0716353156042	3.10807008560037	5.14577398067938	1.82493777443895	1.70763177121188	5.43159709818903	4.9699805290086	2.78204570115376	1	2.57085066757047	3.4069726674009	1	6.1083173983938	1.25796114005342	5.95521870887144	5.18959061758768	4.08830405304728	2.75024551668542	-2.06304045112334	7.77806755901492	0.84954976009439	4.37804097369646	3.11690677748011	0.788007551255303	4.36759587019684	7.90499659491664	3.65968551172771	7.37500945926675	7.98567851243565	-1.09725113002797	7.44518164851119	1.78010564475614	-2.37178523054357	-0.141667184143474	2.20232909364148	1.72764158123451	2.39527239804844	-2.45565042844454	-0.87180184671631	7.00097110557318	99.25	1	2
111	2.76800299644657	1	2.52572930621954	7	4.67686695122415	3.77201518750534	1.8351714180432	2.16324876233676	1.14864965259838	4.40347524662573	4.50250506524967	6.20949545871389	7	3.62862252108008	3.93408824163845	2.04582372111861	3.06272844360848	1.63712050284806	5.72520701465575	2.11146136545984	3.40900366089755	2.93145818975346	6.92045427852384	3.48020072802374	-1.89019736222145	8.15357466222667	1.04613460343467	-1.8114078029548	2.58652511494719	2.1560139432473	2.76490322769617	6.56911198113094	6.93290460321119	2.53178513730487	5.31207663892736	5.9683686890942	1.56215046668807	5.07719654513101	0.547804042512627	4.39845026329077	1.43766310785076	7.68744185741854	7.77614371601013	-0.906308717648873	-1.75473265584885	5.1137090103127	71	1	2
112	4.60337805801616	2.26641596352453	1.29001245346713	5.13097577378931	3.21833574125874	7	4.1972979287733	4.68972981501595	4.88232820936464	1.43137932512386	1.99788978532458	4.91755578908329	1.65231154590548	2.71818394842683	4.93056491403711	1	4.55917623467917	1.54084372026852	1.36566979454627	1.83397573411064	2.1366508670751	3.13858458247672	6.01962121877652	2.08845975603779	-3.74001792334214	8.03355287151408	-3.4113344942981	-0.353123418927311	-0.899234444570892	2.05696213387639	-2.99055071420061	5.8349729340212	2.31537379272971	-2.86989027095342	7.8835906558701	6.26298014255559	0.550087774274065	3.12244073886047	4.12698413163097	2.09277941682122	3.96439649550099	0.219287336507376	-4.2569293139971	2.9994168137382	-5.17101502579479	0.0859867376803881	92.75	1	2
113	3.92457952320343	3.11688970094582	1	4.59058543996831	2.5225788033655	6.11145211725793	1.55590733601261	6.33070775063884	5.50280338794381	7	3.668514983426	2.79093368085044	2.81533750518887	4.35438892457993	3.55171758044961	5.653458779993	2.58110644459754	1.7839674643064	2.93253979716729	5.37384506527864	5.67217742621771	2.89516740381679	5.14264235925718	2.09468281743324	-1.38653475007862	8.34212677801968	-2.38370010138542	-0.811285217861633	0.388274483730873	-0.0987874432569363	5.54730884611829	7.91440265616894	8.03148566920482	2.65185430699212	1.87036766760947	2.68264159326942	-0.51715638930404	6.37158205354261	6.11955643324888	-1.27053093427093	1.19725806569363	6.27456517531061	7.33370938391645	2.85408803103321	0.975211321269962	-0.2365151841711	90.5	1	2
114	4.93610449090747	1.74515026971029	5.06219896125837	6.7562767710816	2.91532462265535	5.72783640716818	1.63965328246637	6.65964335917453	7	7	3.78994469980811	7	1	1.5886537397597	5.78656166445272	4.90491385966357	1	1.7100645290065	5.37394989601787	3.36133906783877	6.69479226504427	5.82848450412649	3.06044605703044	8.5344792798014	2.04380780099245	0.859297231241824	-0.777739634893838	4.47168099867036	-0.0786421340379709	-1.55345621156619	8.64391202636256	8.34551878001044	3.6568188784636	-0.19077913234319	2.05404827392635	3.5888948556326	1.22551363479697	3.55347742089543	6.85074821866696	-1.84212324647388	-1.38908367064404	5.23744974170401	1.6011385961168	5.24818610263009	3.41404847276973	4.30003824497031	99.25	1	2
115	3.50328954020495	1.41487705929832	5.45682158644076	5.43475400774637	2.15218898392079	6.69948658224014	1.69116811285485	2.41370624286916	7	6.79999362535064	3.41072416528974	2.26367196855678	4.15903148431551	3.66734728857419	6.92483880945828	3.1988484056099	2.01645665382062	1.95220344766007	1.4078083065914	4.6627034365555	3.76842062499	5.09040893425389	5.98476889927277	5.01629755874546	3.40322194725262	6.50290226752447	6.03776995814182	-4.18822242822622	3.85930077517068	-2.56243041542188	3.56915730325969	6.74311317049455	6.60244171055217	-0.899327954366658	2.78176242736416	3.72635249752175	2.02850895445477	2.17736586719205	3.35088271208678	9.14049154444122	5.91337344013043	3.87264447344875	11.1020992878818	-1.42586649678442	-3.77381848456345	-0.0126259260271266	87	1	2
116	5.46845728403228	1	5.35755243279653	5.69254557916415	3.64432826516687	5.80102181907513	5.19433818742628	5.86054968992963	6.66192146808324	4.58744896371579	4.46102414989928	4.58831797137266	5.61669012827269	1.29662123363896	5.26250003591566	3.29390481199457	1.33758910668393	1	1	2.78733846682958	6.33171233909923	5.83503055903369	3.02260547581632	3.18122272849129	-0.341088181333094	6.41159949896866	-0.205456248762493	0.12735223820386	-2.13385312489615	3.14402045479591	4.27654114073457	6.55392208629072	10.7431882474716	2.55041864859743	8.43025305954962	7.08299194150188	4.43861940952828	2.53166704753161	-4.1855781933282	9.13009321316598	-1.66445556841949	5.43196441527089	5.70634227374014	3.19235718794605	5.43887516770274	-1.38090627979887	95.75	1	2
117	4.31782837703434	1.75589272291807	5.1524506011355	7	3.10708792497698	6.87638801415938	2.73270844081797	2.34200436485377	7	6.5081749838119	2.3142513262608	3.50263141354177	4.58636061943375	3.67986771592055	4.34763601412411	3.99491247335508	2.51066366489142	1.72537976705594	1.06365001434124	7	2.84063756229767	5.05782409653282	4.71121525158631	5.14446450723033	4.81986942075469	6.59874853308733	6.51619266112787	-4.40479960737833	3.93118759911993	0.318002275243249	3.40334916256802	6.29004629200488	6.84714445522622	3.81188834601072	3.38360708623793	3.85102222173329	0.450352208747506	1.83101118661776	2.27346984067116	10.1523527978478	1.48202782474352	3.54958172835849	10.9745324335266	-2.08874016110787	-3.55848652412254	0.452453162613394	95.5	1	2
118	2.49921456567095	1	3.72029580874439	7	1.32931981567686	7	1.41528429796468	2.86298227417628	5.00643775715045	5.40356267510061	4.51449514289537	1.15548403414205	3.53563884396362	1.48858644499507	5.09126030580959	1.19875530755018	2.10121812706337	3.39875972117282	2.46803400775051	4.47921735571509	1.17324642043614	4.37730673675142	1.13894587688882	3.37037937555814	5.91686886400249	4.90339617149058	7.3359394914398	-3.66281220332514	-3.27554119502603	2.91833969733308	5.27711806468449	9.95639458776537	8.2623409360893	3.59156041936184	0.165524074194409	9.48287774153206	8.2204842480565	2.76877175733109	4.06035523700833	8.20935027703485	-0.720547021677369	6.96317185930941	10.2573967246684	-5.49211392807246	-1.00741611526587	3.4525895461042	99.25	1	2
119	1.08876549497758	2.23369248469675	2.52553879629401	4.36879520671191	1.89512441189925	1.7719040868632	1	1	5.01301296450102	3.13022321769273	2.24524700128347	4.14853648122681	1.95100204476869	1.38547731753572	3.03129887863277	5.25796538234858	2.85844825021076	2.95849126690053	4.50491763231542	1.38639710997014	2.37173889856747	2.93427605038251	2.56706542512676	4.07496020135531	2.66084905791271	10.2733041229223	8.3933589907935	-1.13695746952293	-7.74082800598554	0.764768655101276	4.10076845373895	9.82005815929494	10.2338599807016	1.7290910637322	2.20114884275973	8.6940098013753	5.94737360481555	7.43332454150649	4.71475784060877	4.20757545059475	1.00992698582354	12.2420477412162	5.60810281280225	4.5432318125378	-1.30261100673789	6.27835389771765	87	1	2
120	6.11642271348788	1.17089015680061	3.60454390022235	6.28790637613406	2.09373344961852	4.95907012995947	2.75001049056524	5.64596108897643	4.10456260995076	4.81882866943181	1.58117629686844	2.43919742059667	1.82101376061253	2.31533263278016	2.12975012300048	4.7806120854984	6.67329325127533	1.06227039447775	5.41888634632106	6.6577194472146	3.04486169250217	4.14249957508384	3.95421204843088	6.51639489775694	2.09496144003676	8.31894095244488	-1.3186914084847	-0.625593567963	-3.916597262786	3.67470360140623	-0.913415783055989	7.57977439656775	8.61775400393815	-0.0305412485984503	7.22099969288365	-2.98060137574427	0.241931920720506	0.188252827622729	-0.00927144462499685	2.8573672010774	2.54695691477177	6.230033146187	3.74271261912336	-0.733522552671032	0.558298716241568	0.026786310131516	84.75	1	2
121	4.56858348040202	1	3.79785574746393	4.27579496385915	4.62896676770066	5.57260349031159	4.94587664600387	6.34803079002344	6.53131648800996	3.40064384889158	5.00764731762731	6.46070983057805	3.04344724275856	7	6.24336061353683	1.33254956705297	4.93680972362084	6.84230006340255	3.03922724337517	1	6.21955152465066	4.92688619041065	4.61683090926139	1.50257474575182	-1.47025871518511	4.9139838189884	2.53695901936842	-0.687163226737439	-0.799049301565669	0.652367753133335	2.23352960621833	9.59660947396612	4.74025227946797	-0.589927596022853	0.634307226339207	12.426271248718	-3.00366667994316	2.87316394362395	-6.15397392873211	3.20943356468793	0.638220142402573	8.64596907640935	6.21489795668168	0.751679147785391	-0.754784654487395	8.65488680012852	91.5	1	2
122	6.30912244447652	2.00812341556262	2.38573009783836	6.923883822675	2.62563064905089	4.95544038698818	3.40843033760931	4.08776089595661	4.30839108471048	6.70778512580694	1	6.27534642193673	5.40382926171901	3.21565663864617	5.67004506159526	1.59323022939016	2.3749015691538	3.98596195509918	4.40759861949195	4.11336936384795	1.98808009571276	1.87726149766748	4.68719316439746	2.98662060904118	-2.83589164805416	6.52308475315266	1.05900473690495	0.982468838305682	-7.13857216502795	-1.93716170372047	4.41779396214329	8.25838392674287	-0.75538746033901	6.16299502524413	6.99040137310043	7.51114574109894	7.06849860453783	4.00710065295393	8.28287185605795	5.84556803967128	14.0387008205577	8.18945857887245	9.73576714597669	-0.387490843735314	3.30035566641267	1.65119438941269	112.25	1	2
123	4.18518580993402	4.19686760252806	2.75580883685603	7	2.03394689945791	4.93849063887503	1	4.54457697436103	5.31655968153608	3.17782098196858	3.61221840245184	5.36883460689858	1	4.47498979414786	6.41350229427342	2.55235931421671	1.85859673333052	5.52403817124211	3.0562258510443	4.73122184555986	2.01996466580317	3.65035796448012	3.70952263454231	4.96182462911002	-0.627881767678252	6.47094411946242	1.03250519233627	4.18538507170896	1.89395178681486	1.76687917679507	5.63803947948106	7.32346675255109	5.12365375315772	2.03430937358588	2.11770332400852	4.21907285084598	2.10802031769643	5.95730239714438	4.86565032583552	4.00479728244155	12.1736130027041	7.58177242040176	7.12338961783937	-0.645270853745313	2.63422498768745	8.68255460845381	103	1	2
124	4.6321838254377	3.83931309477097	6.23824443748564	4.91931924681958	1	2.97654548144194	6.0063765175102	3.73134084699033	5.40429216266845	3.53823988150401	5.84594024441385	4.05358063939385	5.04558894970593	1.96741747759595	5.94790273851296	5.81632926371286	4.24129944654665	5.67212127537223	3.72127291861163	4.76302562132891	1.93153568836517	1.1707224994281	3.98238777280107	7.60060027697577	4.66121567437606	5.32967844183735	5.02625224136779	-1.43086029081703	-1.75264599165922	1.98208989819061	4.60281131239709	9.36230471704877	2.21476712704918	7.78018095156665	-4.31198001274297	-2.65928459586685	0.778850281503881	4.95557975601341	-5.26616073314029	10.1818517001958	2.78461500280565	1.06742014999986	6.14725248218644	4.34683303458906	-0.404729298113526	6.14822573644455	93.75	1	2
125	3.91022241193507	4.08610911524935	3.00435282819252	6.97722505809853	2.80278626740594	1.4343816367995	4.64505948522949	7	6.39075134800479	1.81531308777703	1	1.29799719244936	4.60828394812592	2.6671225395004	4.81492143717376	1.63465529213634	1.53665854760317	3.99963656520681	1	1.97431168639011	2.47476166675368	6.2186337301328	6.00185477099394	4.90304440772999	-1.25512146293889	7.38637873893818	2.87426079406463	3.56248421593015	-1.84347423374874	-0.237623290303805	2.91781970580759	6.40552176793086	3.86198358571735	5.51539933838667	2.14243082312404	8.81245001850053	8.01930076792401	6.71211701948809	10.2114276393183	5.34523435891029	-3.41690264453891	1.5253707114234	11.08686753864	6.24617409161541	-1.48436344069476	0.519681227573827	101.5	1	2
126	3.50026468615608	3.27777118417601	4.44947062749679	1.63447251533022	1.83626319689852	4.31797693459665	6.46407939701752	1.13410904359116	3.97461218321707	5.44341110017952	1.43565990322691	7	5.18887694150102	1.29498515651632	3.75909521297692	1.70367559029883	5.66058882510314	7	2.45336520091187	6.95052347540715	7	4.57774493422546	5.10595637244262	6.50488177219812	4.49158523800965	4.50701546053846	1.26418179600967	0.703411893234954	-4.94953842208599	-1.53069808600479	7.03055857489379	3.43324847930978	8.61075539424594	6.89704426246291	2.74439171880855	4.50069186938922	10.4205988761627	-1.35911053610179	6.17699415608181	1.56287853305925	0.403278696380141	2.05362085842612	1.19987123742939	1.39781235749101	-0.824136676747957	-2.68281966044283	92.25	1	2
127	4.65504861401965	1.80573189003229	7	3.98167478772327	2.20616567755146	3.03800860738715	4.72604310780702	2.43600114297515	5.68231406547903	5.77137398488701	4.2245922820155	1	5.37697541934522	7	4.73977896253355	3.06912135647689	7	5.5820796952786	1.61390719544435	1.74922137127337	4.4469940919333	2.14001107521552	3.35055111824085	6.53622492901645	1.0786541071952	6.87052222777067	-3.48450993596048	2.89569868508186	7.37573979903178	-0.270055267338258	6.0703346957847	14.1421676853062	1.9904417056456	4.73164968514299	7.00682853953151	6.0466704974961	2.55702945055648	5.02835140973489	-1.30207427581443	3.46714316403086	0.808108407179343	4.38327694030519	10.8958587906739	-1.70454253627011	-5.01819398398661	2.36068800888486	87	1	2
128	4.75051460661309	3.06834803740591	5.64086333676852	4.45260142416667	1.99064451859642	7	6.99851755058802	5.2778579466143	6.92357473207744	3.46714147189906	5.81907279375421	1.91453845855204	4.15329944651087	3.24270304616548	5.53281827297228	3.28149503583368	2.8582563689749	5.40492776777455	3.89261499572126	4.86511978507125	5.94698132059954	5.15410762411113	2.39582112176865	7.35751993564819	1.93103875691765	8.64937783145894	0.952161918661304	0.774788635566292	-0.0922562250824581	-2.43488083510229	7.50485811742547	10.0669096246239	7.90987543395012	2.56893293884497	4.4404636110059	5.27156644477644	5.68015780434125	9.29625009416265	-1.87273660840466	8.22478736987492	3.53106648114787	6.06076803602897	10.5501020657669	11.7605697844118	-5.40539310397294	7.71294992933834	99.75	1	2
129	6.0568125703232	2.2767294233919	1	6.55366162405255	2.88469275295785	2.30188867617589	6.47588159529738	3.54142707763451	5.34496097204307	2.66857998953869	3.8545040626271	3.44840617797095	6.82105788496186	1	6.2618192943239	2.87020464695602	6.82499284514928	2.97479418264319	5.47728381603537	6.6641010009725	5.83082805834509	3.93417062956372	1.91824222103652	3.84430274339348	0.667106226251507	7.04262589965644	1.91398944977132	1.84266268921609	0.307113989742505	2.31168150622404	9.62707107510073	6.21025993201996	-0.5437205426912	5.82205280129866	-5.12333702778292	-2.87561000578029	8.51121168358975	6.79212925339317	-1.4546065032098	-0.257430986268214	3.88389150674475	7.28002050127211	9.67001072253098	0.0553995843239479	0.363341136944809	6.42187184467023	79.5	1	2
130	3.40028123682139	3.75175600516396	4.14903988933946	5.22214069934406	4.21419506629434	6.37899968669425	4.23744164194382	5.79947811304268	6.20390487462224	5.77274742934383	6.25581741930947	2.02449127214217	1.27473949585462	2.51813209567714	2.0978506972884	2.35361354210931	5.22982806171552	3.52510394726099	4.3462927842361	2.96555668633865	1	6.45255450056637	6.81470478416247	12.7086693053281	3.6677333221664	9.46525364715655	-1.54988373767101	1.60058159922059	0.057264036528576	-1.22248874504967	4.68280468660317	7.08806248675934	7.96293444172978	3.90507881570666	2.20818836014854	7.3011594679865	-0.589369638544125	1.63386714452926	2.20307007704833	4.28258178533542	1.65422443951832	0.190087088906983	9.12930408756075	-2.2391961825202	-0.396424835531082	9.70510376858218	89.25	1	2
131	2.96968011707574	3.59309677989851	6.91391116971377	3.57166594600646	5.98932560412084	3.50864135543708	2.26304873680989	2.79008001440947	4.77623562782875	4.1171599478265	4.84100679619327	1	5.19298817472727	7	1.06808896100811	6.02532547657764	2.68350010283845	1.29171288155441	3.61174739787616	1.13892744450055	6.75600523651714	5.59722448169335	1.71234444141809	10.7177750013426	9.92414487659999	8.30582265523515	6.95791365344256	-3.05201179454109	-3.03381241480794	-0.253056699105803	0.398709467232224	16.5516285069867	11.111162546453	1.612066234364	5.32485201450223	8.95376778453211	2.43560768894377	6.37953476253003	2.44384509737115	-2.33387559413147	3.69191397410372	0.736100821894037	4.45874623308051	6.89206101455126	-6.50573643942742	7.29353196658776	79	1	2
132	4.19503602434347	1.9550051913714	4.42540589726168	3.1218262948523	3.95721539689261	2.54927454029957	3.64400545021295	4.19335491834442	4.52389006101429	6.64706166085338	1	2.116339329763	5.85071976217204	3.90780874621528	3.5419777550889	3.73434902697268	2.35043973861172	2.89948954948834	5.44638986633723	4.06706233770999	6.55219076059058	5.2397866426922	7	2.18906833141472	0.371991745605004	7.4527043168701	-0.393603308501713	-1.67815147140748	-0.871362735593731	6.117795857624	8.04651731954979	8.17463595346324	11.0268250857124	2.57516326128865	-1.7207753037108	5.45109898602579	4.39518131054999	7.85119368943718	-3.36589574129188	1.37651583090901	-1.70987446132597	5.209018402435	9.77626530500248	10.2940863500422	2.4431070365172	5.05885317395251	88.75	1	2
133	3.40046163857349	3.22007191907318	1.77044676763312	3.85813057896052	1.89936818990186	6.04963383050859	4.71867202710835	1.70672781216699	3.006703837127	3.46127952949769	4.77913314166625	1	1	3.34113095427278	3.94631811930336	6.65490937265911	3.5124975186978	1	3.75809680617043	2.13192289051298	2.65605977539591	7	2.61467711143384	3.84855615423076	4.92255603983873	8.1563583815165	3.81243211653153	-2.43115407903699	-1.88371733728195	5.76055644179481	2.82103900100469	5.87555693658155	8.62304685336228	0.295107180830616	-4.48237730720295	3.8517400564574	10.1877824475298	1.65154040816888	-0.73503412806698	9.6520329167332	9.07310605812676	5.62537458822693	2.59015416396203	4.13415517054102	0.0555310808317757	7.46395153783048	90.5	1	2
134	4.12328580771568	1.45585104087879	5.6762062525452	7	1	3.52888755864158	1	4.03567541890161	7	6.81474347065189	5.16357473543738	4.49197644437594	1.30919875694762	4.5230518730724	3.27710260473629	7	1	1.12331169423238	1.2617826326914	4.20192044889091	3.32314850576237	1.16671021152719	4.66394814041389	7.0636801814995	-0.987932036645717	9.80605933252474	-3.62742226275389	0.393126788225288	-3.49903357610415	-1.18750964276729	2.49130645856418	5.94042943858553	2.98854232571791	3.99913999782722	0.617054477702638	-0.195655277656174	7.39637525598921	5.18152154548302	2.54360710093483	-0.734533072335525	6.6117076219287	2.25877130620871	3.14218260872621	4.39823780087893	2.01907445484925	4.08690118565536	90.25	1	2
135	4.84210512858333	2.01674448944153	4.38622146437297	5.40690121009663	4.07925104566678	6.65975774955465	5.04024407148151	7	4.22576128037172	4.34099381182309	4.47057641910953	3.52632085631711	5.17196651162551	1.31555409558905	6.09611529670728	3.79357006767314	4.75556155919154	5.73451325595166	1	1.74115371597976	7	6.50334015884424	2.53106315194176	2.02286584059235	-0.567928584968014	6.77723842140122	0.730700159260917	0.540764616455666	-0.664058410113896	1.1910623099804	7.76830966099048	6.36848861111158	3.72751889142588	4.77319577465371	-1.69134995063941	2.20130319282673	5.22287864361438	1.73174926959191	-4.48026827975624	9.78315802256347	4.84617059609006	2.58185588682624	1.97060310986639	3.16506918367122	-3.62135979516481	7.70421370757865	90	1	2
136	3.24123744547413	3.19234354747502	1.27792985128236	3.71990296831389	2.36762858163078	5.98542193751613	2.02138968336132	6.81446087548071	4.83759429109728	4.91594606562419	5.41580474890187	3.47578462702345	1	2.64464032891004	5.05624044574808	6.99540263629395	3.39391982146017	7	3.20999139736382	2.87184926371446	1.9763875265203	4.58513905158234	2.62422865324286	3.15751714984466	4.77196808377915	8.38265680760176	4.12150018259919	-2.68202613826353	-2.16471073547049	-1.37944443513197	8.28196572120787	5.18282080360105	-0.12019032687231	0.734126408979885	-4.85279818953385	5.70604691817547	8.42424780739813	1.88908149088064	5.04900442212115	1.68291251013685	6.02253113068218	10.1553815972502	9.15598164844571	0.938254304699157	5.28717933962791	-2.30463403862541	93.75	1	2
137	6.98671170906451	1.59267965956761	4.25011082019198	6.66799728244907	3.76833913227315	1.49320670290127	5.04508132938056	7	5.85374651791914	3.58839292873666	6.16421059580329	4.89376725651996	2.72116709579021	6.68671113896831	2.16655341875597	3.68709958525494	4.58536644949004	5.73426914753269	6.46462173846483	4.16537873053625	1.60155236893029	2.58426009661574	6.05533073127352	4.52488662121827	-3.45591936605858	8.23652464830857	0.928010415715314	1.97550228589687	0.908164285761057	0.896574463161743	0.218640725235097	8.44509199064809	4.03935128751866	0.0267313618070236	1.13324075510733	5.10128901670234	-0.875475289305156	6.94383057385471	5.18824008347428	1.38046570444551	10.2199457193227	3.25384481576889	5.67523448017568	-3.14842064591225	4.71977583550024	10.662431936345	82.5	1	2
138	4.72696364290184	2.44370180999757	6.21772390483274	3.9929361764934	2.61172377737318	7	5.87746864107229	1.86205037561607	6.13865175256283	1.31855795152456	1.24579831752971	6.70583013187994	6.27367951062873	5.99963176801763	1.57088398145412	4.90135375338687	1.77562203807382	5.98788327160731	1.45724201437591	3.90220393803704	2.48455089952921	1.90536694319743	3.01063229222259	6.49729910858571	0.780675263508764	8.93427309610962	-0.695211825444619	1.35825848625073	1.75111677684258	0.882270827841255	5.37448798286858	2.90445648379547	-1.09618827246621	2.01507398681193	-5.68651688683724	4.00183498734048	-4.85986133568906	0.565308976641209	5.32930435464175	4.85888145086615	-0.996867309315745	7.91474590783157	4.9530233626154	1.44502219088837	2.7370399827237	8.4884879981348	86.25	1	2
139	1.55626692854598	2.25648781363365	3.45418992730225	4.971586297621	1	6.9232362320811	1.01946615611457	1	4.82348402466101	7	1	3.56339112887752	2.12574362660179	3.48696591437703	5.94667342187336	5.62986875148944	2.54043119430116	3.65769520396441	2.84014724752254	2.00734081315052	1.09784096426704	1.11243201255117	2.39188157166926	3.17593432237542	3.87203330599021	9.6110698034664	7.4315600443207	-1.42169414209411	-1.65733514654394	5.79810266383967	-0.244730904943492	9.50565659185565	1.72477315817617	6.0185816844596	4.94915863367556	6.73811056574283	7.56504254899037	8.63324357315483	6.6099879690298	1.34103531576487	2.81337941280419	6.4407272899424	-1.44266787504374	5.39074103289112	1.00803318371018	8.16565818359431	88	1	2
140	5.36224410817151	2.43715204765394	6.67851464436079	5.20773152800964	2.43675656529838	7	1	1	5.54636173822574	3.00249580840748	4.66174241186316	2.76775797886321	6.10396022739656	6.2175295644163	5.69458997870458	3.3482922569833	7	4.94296699648847	1.51529668348505	3.22870442980619	4.59383431151436	6.85515790395432	3.34129343632984	6.90804933084313	1.08848126135736	6.30380071114196	-2.83338935469862	3.40679132009854	-2.18973548142194	5.13747919997091	1.08225208903376	13.8323910464314	2.67678019247236	0.701892144522277	5.224517866203	4.18666313425741	3.68266059641636	5.01751049225128	1.82495644084096	9.73424170595621	-0.594775020669281	3.90045836734522	7.11141636890384	-0.575064322692688	5.02354976167047	1.84642323377879	98.75	1	2
141	2.19460940138011	1	2.10760223310537	1.72919105530733	1	2.5438668782375	1	3.5811876429719	4.92888887101959	4.88913475370121	1.45713639125562	2.07643574085581	6.74417417215157	2.9247677617112	6.70094917207062	7	7	3.58160800658233	2.76428396185319	3.35836418554042	4.8224859211259	7	2.15388518073445	2.70985812405003	3.63144147532738	4.92887795649799	6.7131730681549	-2.66193110818282	-0.0515403876036616	-0.907158312843186	2.69945233935314	7.09668544343779	1.87043455903432	3.08162321314408	4.05729460741517	10.4779011536291	3.69751563346585	4.39839888329646	1.43292139453655	8.02444468151197	2.19152603530549	0.439506343268149	7.43897499247294	11.7573649607525	-1.3057316852639	-3.50750909644059	85.5	1	2
142	6.58224714003884	1.58632559646553	3.50036248246519	5.48164808644949	3.02372957827501	6.43358967178971	2.09952094632933	1.67777953950209	4.69159258949494	6.34263189238015	3.29758020455598	5.81790028790943	4.41536897157548	4.20567349339781	3.36727877663453	5.10762602033005	1.70426059385478	6.62339910557882	1	3.46399222188966	5.64746598102027	6.17829142927122	5.04600458905821	8.5846039935179	-2.94252244812236	4.68411973444665	-1.01635296576243	-0.537607201295794	6.02657200697144	3.54496057805251	-1.54759523431696	12.1578299825968	6.76236013202453	6.53528796208275	1.51368988511265	7.87948056231464	7.6851070308186	4.49180008073188	2.82531636425456	3.30406206226033	0.282656730332312	0.219766168173207	6.45690382056367	4.53398303112878	1.11951284346523	7.7747234327369	89.25	1	2
143	7	4.15531984031651	3.5709608633097	5.94254589203512	1.26812344657306	6.73654790945619	2.9650499546251	5.78431327958085	3.31152013913943	6.50160337429733	5.17844187609407	4.66086413926623	4.69282345742539	1	7	1.781854997551	2.70937366389098	6.24558433003421	1.6700574948665	3.38164776720809	6.15754903267388	5.41869282787509	4.01589069636911	8.78062333643738	-3.35651310933758	3.59869370860822	-2.28331470707789	-0.368600114879976	6.98110235941717	3.90627514366005	4.64858218446659	12.9075924523663	7.72809091590315	7.23661898210574	0.833038685108156	5.96282796777974	11.1319026327712	4.19387154129387	9.76008507082224	4.41098774572051	-1.39389914892061	0.028843375647676	3.21376159156624	4.94999985744439	-0.079990348467216	6.78488497390977	95	1	2
144	2.80354579936673	4.01230997751359	5.29450059314512	7	2.82070246599353	1	4.9152975922892	1.76616481040118	3.3383005192887	7	1.15061265861211	2.11379236197826	1.32305687826207	3.87515707772009	5.68973327229479	3.58982091328198	1.52537138481622	6.89188630150301	7	5.6333439673077	1.17427599355878	4.8629827961085	1.9383710731441	6.04134467174884	4.80759592448654	6.38095133812404	4.46893958604615	-2.73482707781947	3.49955149461143	4.92538608230484	3.04945381735334	5.96187775266346	9.68876639050126	5.7037448011711	3.60361384893505	4.5501367458554	7.34360589768534	0.830446017829472	2.34768765442494	0.470403439456236	-0.962282131479867	2.57150822935427	0.537303595861211	3.59551818943176	-0.0390355310010116	2.30380719439692	78.75	1	2
145	5.00937344017554	2.63951538731924	6.0284215767303	5.09997315377488	3.73646591459431	1.6345238765572	3.96862027228346	1.74858524016144	4.61428657689727	4.89259416850095	6.6691450315243	6.54108497814926	5.70397262088139	6.70127483459788	3.34701745160762	4.75695225477451	2.20873168071091	4.80499462781237	4.82580721253324	3.41849914299251	3.57848931009641	2.06701254932334	3.54828301963102	6.24138749031768	1.25301331879376	9.18108208776587	-1.00659582921369	0.886407573588101	5.43491757309779	-0.579220329061779	0.208763936217696	1.81930071722169	-0.199554463478765	2.21968867376316	-5.84930670017919	0.120573826709034	-4.29621767690611	1.27529607627884	5.44061365696432	4.84640543566119	0.356365528764088	8.1114264300683	6.36539268487425	1.66810297871356	-5.18496735898987	0.548123648116576	74.5	1	2
146	3.99623930411235	1	1.16129079024933	4.71592984929021	2.29781554869092	5.10550972146754	3.91888727215179	2.39306282273902	6.55650953001694	3.69371685027375	4.61762242579938	1.8624960931104	5.27204643014434	1.65422435542368	3.61749915491154	1.45969861281379	5.90328316837767	2.28423762393935	4.17551520290371	2.35775914524278	1.46894706784775	3.97444170434096	5.76424356558614	1.1383507596318	-0.288694934965322	10.0110731408812	5.80218264557672	-2.04269574964893	-2.88966843119348	1.63175377635106	3.45957631586457	12.2494935739011	7.42719877565324	2.10252864181045	1.58256199109482	9.76366288846619	3.70538362671839	7.44344790267743	3.94531325413918	0.944246267516565	4.24901458665987	11.8076865868583	3.91861429151066	-0.412092116586355	4.80181426525448	4.19048171230418	84.25	1	2
147	3.90080812166415	2.85485471630714	4.0076256557959	1.60917353425975	1.85342678011815	1.22577819234035	4.00320938605356	5.33443190718156	5.71338243750186	1	1.44432934272483	4.71595805416457	6.2157852720954	6.06916449107966	6.21507731854541	6.20258924676863	3.36140549689138	1.69262781565728	1.02427725264822	1.90426124986997	1.35767253427552	5.59304943980531	3.20166789731218	10.9345967293624	4.89761723586874	5.94938502711831	4.78260445515031	1.57403865054198	-3.79523844202886	-1.1662251783189	1.8335091428994	6.39746793219085	10.974728122873	0.827657527390103	-0.931031639541579	5.8881680409875	9.63218256479968	9.36800362033308	1.30413751635274	2.32267611511138	13.9840765564481	4.62797617005043	9.02591597522861	5.4124934261432	-4.6041297064478	-2.32677930035765	76	1	2
148	1.35143157090274	1.14081196210884	2.15524769497269	5.82039655863128	1.67661064215071	6.93729117855455	2.19953387722967	1	1.34808201739941	5.99627900171283	7	6.78280194194738	1.78081464001025	2.15234247333564	4.58197974922436	6.97746546659242	1.68025714276131	5.12727350330796	1.89143914420496	3.46298063380111	6.27318370585182	3.43804887734138	3.52965954466194	4.21456333021285	3.76799388017587	6.51668154398952	4.80702448819204	-3.51644494674024	5.05996712473907	-5.11021203194002	8.7602598085952	7.2392685193898	6.75892623743099	0.459395751868336	2.35833823071634	12.858850842759	8.27772761843502	6.9670048494283	2.81937447391613	6.19563556610981	4.43775435749657	4.68508431329866	10.254425693997	0.00725127971653394	-1.14169954707229	-3.69318146353714	96.75	1	2
149	5.36229801760801	3.07058322328143	5.23762306441379	6.05295449264722	3.83403545375137	5.06727884945553	5.83719657909561	5.3074495261145	6.50429792202193	4.92990534529009	6.16769404783156	4.91693419738284	2.6471356688044	1.43733606097508	4.65834112263919	5.82565774747827	1.40395525787133	6.17574320748062	1.30187212018871	2.2271063752315	5.47722309931181	1.84070156429263	2.16781969243509	6.55006544450437	0.129329738691517	9.5366909421505	-3.33147536694745	-0.00276066007313391	1.86656321835221	3.8138179072802	6.17118235564315	7.12223468416211	3.60402656466564	4.44132569547745	3.5492703651809	5.19165149028674	3.80703839578929	8.40396589867912	6.44934653048259	-0.792335733331854	1.3712041522606	4.5771349521341	-3.63648781778087	3.47827321038478	0.646593712854831	10.1049974736595	88.5	1	2
150	4.67362077048146	1.35501380978446	5.77611620668637	6.60247222324425	2.59730456817465	7	6.98631694154815	4.60490633273945	7	1.49825839547334	3.93282012753783	7	1.61751567196278	1.41795149019575	6.46710308144002	4.92862349774297	1.87330876035374	1.64895023520944	1.87144141993442	3.1339827114416	6.95150230486408	5.53576597411784	4.40561847272916	7.90905972656053	0.462135367739715	-0.047593261180624	-0.399061555752488	3.65413235461098	-0.306836264319937	-2.7798537546154	3.73014098590065	7.14319984879881	5.11238443418802	3.87998835959692	1.94969206231907	3.47518054642461	-1.17766419051834	3.92536623565719	7.31954992815099	-0.857162582598151	-1.64710313667741	6.09611455541805	1.18156763195234	5.67128695768518	4.2992450097406	4.26903174382451	95.25	1	2
151	1.75645283885478	1.36343721595291	4.1155266334674	6.99308983651582	1.55851164956003	7	7	2.29225833389297	5.79906016970927	5.75326029334715	2.77706184925289	4.30627952397549	7	1.69113766375592	6.89903529422028	1.97038910463634	2.20229138334174	6.92607306722567	3.00765102630899	3.81548334449398	1.32563724448683	3.20566466493775	4.46256453923931	3.65584056940147	5.20407969640847	6.33203198807678	6.68756990692977	-4.40458281535152	-3.01671634934382	2.8528447791689	5.86290663304422	9.39061881223569	8.36112095950268	3.85447875139067	2.22253891271479	7.68573815777355	8.595404901461	1.97897271688357	4.4484243324871	1.20598258597386	-1.24592920047145	6.50381747618875	10.0896919773285	0.652572509671024	1.62958749836682	7.01516798627845	90	1	2
152	6.72429735670263	1	2.84727195240117	6.58383815989321	2.30137649185942	6.0737119795019	3.76980589299628	4.86323110445837	3.44724146203032	6.53303323596731	6.14416229179745	1	5.06876051265224	3.84074850967162	6.38986248165732	3.27231524881097	2.27318019004246	3.2424035371612	4.94344715385419	6.70731405212244	2.49714849871013	2.11793414879894	4.9205797145401	3.55459653882755	-3.03464870838407	6.0936659517331	1.13687828130433	0.483328650775661	5.71935497673879	5.48936129212138	3.21131455503437	7.44276669148482	4.73248686953849	6.46338172525233	9.23927149573327	3.0227483920253	5.68523238205777	5.12508520250101	5.26788325830099	7.56509011731902	2.74471400885223	-0.121290311098264	9.78159407507441	0.684357690186741	2.4095086563105	3.74008964682253	82.75	1	2
153	2.77452885296097	1.08124302535448	1	4.32580480037012	1.71689177944426	2.72580551632804	5.50688980367932	3.56927355082287	5.60135841839991	2.32734757680512	2.32335651552355	3.704856823879	3.04653596337607	2.31931831065728	6.84965109846824	2.58688685140491	1.04971713386416	7	1	7	3.89445487448675	1.51790809720542	6.1080692620083	3.4988429861905	5.5241495523911	8.21665567130337	4.47584719713207	-3.4599012380654	10.9559061133822	-0.411358559236435	3.78696698953563	15.1560114877034	4.9267274395925	1.21011063085602	-1.53698463829566	4.60351310083084	4.66393835731473	6.4726066499142	-3.46855366751581	1.48660023736017	6.6365339599695	1.82307593814633	3.40284930731747	5.19445925302534	5.97961110989716	5.61439854642446	77.5	1	2
154	5.80237727693194	3.10498984537268	3.72932310972849	6.59134339196447	3.72195103505521	1.69900860384019	1.94444923010892	5.21900283400878	6.57494354396448	4.73343820620102	4.37471438379825	5.64985710817448	1.55100273423292	2.31251243591594	4.04537514670843	1.30928347420567	5.46088258712466	1.29454014005356	3.83303952096035	7	6.73992914376945	5.74419320631796	1	1.85356422834073	-3.28021383939459	9.47312650746909	1.63022700780288	-0.768624700961572	-0.0780068458462068	0.47760005420906	1.43648432131873	7.31140804370066	4.74562602730257	4.42275198299713	3.26361873802552	-0.569305437552947	0.112967796459299	6.87000224369149	1.8281532061893	-1.8017175778685	-3.54846883899073	6.27368807320294	10.4033560801463	-3.58440124563999	-2.07385803503542	7.85505170817706	92.25	1	2
155	5.21044837255228	1	5.09936577071045	5.98278038071886	4.14895036688418	7	6.84388154948336	2.36137371059605	1.44614116785012	6.29997644838233	5.28963725136407	1.31442948787258	6.72269828193559	4.75498268334377	5.11685728661307	1.98675200771881	2.71653347390446	4.42375199805232	4.75302306166873	3.12040333824218	1.62090149172	7	5.96920695520341	1.93258372462412	-0.956292003914964	6.91048776306552	-0.763089090512464	-0.0743863393456868	0.266340677526816	-2.9180513815393	8.47881477700658	8.97555305840316	5.80839681428267	3.64211590871141	4.65382587160218	2.24420763488285	-1.97562954610165	8.67904817774108	2.88991718762386	6.30996082378673	-3.31698889561975	2.05891411909899	9.20931640090433	5.944007536702	0.929545071460551	-2.86625239990223	79	1	2
156	2.3412257465234	1.51451023579034	1.72038286634692	4.85264686756647	1	6.34853627915069	7	6.47150684488885	5.02244531564171	6.65595227697363	7	3.8767894546786	1.11750507155799	6.44330624963912	3.44589658309673	7	3.13193213829534	5.89702579972718	2.72231105605415	4.52790091916443	6.39709387682332	2.40452532051986	4.32281691097103	4.08862551325904	4.41245616571457	7.04156185083728	4.44309007581618	-1.74949094664238	6.5356501761701	-3.10873214305775	8.39947816628915	8.25032599338521	6.42926729143131	5.33056193476673	2.46416427501824	11.4241036567198	4.60314166192463	6.90930913321601	4.68135327751255	-2.10934453453344	3.98521151248375	4.40790074603171	10.0627670172288	5.98987938637294	-0.856401379404287	7.37609042170878	89.75	1	2
157	3.30255851945149	2.62542868292086	3.35358261949	3.49500670918562	1	3.17824649389769	2.54475796095583	5.50515189315287	5.45924123612924	6.20587537027633	1.47316306103873	4.74947099868992	2.58113929567938	4.28720717873944	5.5898491584135	7	6.07815475720699	5.86011097009603	1.75592053408868	6.91133140166642	3.06094934079557	5.2344896880866	2.14044282177743	9.37915767005112	1.47753293400992	8.17865694838298	-0.823263493950893	0.94221310200427	0.0252822495613665	-1.42870946365036	1.8812120534249	5.52264535250444	3.73047526083968	4.37122189133006	3.01497633079645	5.61382866593465	-3.57329371051602	6.4056913509681	7.6211546512263	2.39279829840708	-3.63626157432039	-0.0126957619590784	11.8595936301473	-0.714486386386908	-0.625453552377194	6.03744880033688	67.5	1	2
158	6.89949054186149	1.38609472257148	5.96364707946745	2.58631483559716	1	2.0030296420925	1	6.83123628326009	4.68454763668944	7	4.04156739840773	2.31388526218673	6.36299466802542	5.54760648644302	1.83042873778698	4.04132607829266	1.7210373434511	3.55056315165853	3.21719520625575	4.19355672782634	1.41801933015034	6.70878348274495	1	6.1434198691231	2.50136558163323	9.6466641474768	-2.02776453040786	1.48798173619112	-4.74458712234472	4.36372801231432	1.01669189905191	8.87645294569534	4.80047551172727	7.12530122893608	5.17057242949898	0.973717295471046	6.00407625255822	1.14263481193521	2.32575065781041	6.75661327710709	0.122109874939519	0.53610511617455	11.3906157269435	8.62836905561096	-1.76450844766614	7.07201186619648	79.25	1	2
159	3.64333338372151	4.0409368999995	3.24163761842499	7	1	1.11270708909837	2.39767086841247	1.71804044319501	4.19630754936701	1.41115431914778	3.75497326094375	1.04084513329435	4.67318726022752	3.52355052186748	6.92919939461916	2.61094004665523	2.86479604774427	2.01294276061181	6.6259710684394	2.25414621918322	5.98119471621595	5.19951824876131	7	2.95524242087169	-1.85565158661536	7.41224251670525	0.886538665911197	4.54722337808454	3.16009072600851	-0.160672091207689	5.06888610555636	7.31725202445797	4.01602645584181	0.901802157727107	1.38570182735417	-1.29446029315081	8.0209846969093	1.1819132832105	5.10700947524143	-1.05838690575986	3.8622855563922	6.55703520464346	9.99628592705864	3.40784853411063	-1.01675551236143	6.5773099951321	64	1	2
160	4.45414920749035	2.42999847068256	5.61426647402629	7	2.33953678449433	3.14515610374082	1.77857955453489	1.86131113095687	7	7	6.52100791051355	2.92839407397281	3.41147118896512	2.68925750540623	6.39070099381119	4.47732226262981	6.13072873201783	4.19102701376275	5.95826952197807	6.22744336570812	1.35709409870384	5.11834945137959	4.57627677077304	5.50900736186139	4.63948019667153	6.08080434241723	5.64203838423899	-3.24387771055538	3.94496090150569	-1.98627166760261	3.57950902502284	6.29219652942129	9.10820302227911	3.98608897111718	2.65016723562474	6.72912103008941	1.79134486216659	8.49623946259286	5.40326016166442	2.02121200504448	0.923223206085476	3.00171630166547	5.41497235037713	-2.16536962660155	-3.96050952715343	2.53529021621221	84.75	1	2
161	3.20890679569261	3.20335789117025	2.25542320118732	7	2.94893473660839	1	4.57787530408994	3.90696832060806	5.94422561440932	3.29207371845154	1	5.43768442843897	4.72474093347653	1.5835757162681	3.72528755828851	1	1.57856652019707	4.72713123302464	6.95912356893174	1	2.47808563514284	4.81560479154269	6.07377920859766	5.17358939135901	-1.98405822095833	7.96938139518514	3.82732258137025	3.76797060004058	0.844499687427245	2.7625496845684	2.50659085002714	4.03196154124972	3.34383507178505	-1.72854248769962	-5.55030456871625	3.48164431830719	7.87862443531055	5.90565023136339	6.34460368636111	4.08178909223797	-3.07343127110473	1.7300683148444	10.2694798217364	9.16179013322685	-0.475919349142595	0.901115826866334	111.5	1	2
162	3.00306288786876	1.2448112386349	1.56272748352411	6.30919165427333	1.15139002095495	1.35430758227889	3.94844927609364	1.61747675135477	5.5783669023915	6.09270222042375	6.5653153180132	4.76719698225495	3.30934838846769	2.73268181794346	4.36577931426473	1.80084770271327	1.30568964554489	3.23612861603141	4.52542566282989	1.51958997337955	5.39933858240611	3.35300214187894	6.79364762976864	3.93883272925316	0.042426645265748	7.32704632207874	0.560908078087959	5.20736250489706	0.257236363163811	-1.42739948442466	5.08368339792235	8.82690938671073	9.21038201890891	3.76272228385671	2.06290247940022	2.45141458425459	5.96816019715886	5.90411173897094	-1.56080262144315	11.6918835707646	-1.9224817599167	11.2543603177955	8.60650564204246	12.8993340873548	-0.486153381632183	6.40971530095861	73.25	1	2
163	7	2.49458418068375	3.79628624242053	5.56877311242963	2.81615176584539	1.50690778868555	3.47733764898389	5.59728307687842	6.13992370002579	1	1	4.64773388500687	6.45131717794541	4.14837008668354	5.2468456963504	1.69585797131914	1	6.30019346145236	3.88416205002155	7	5.74129742188175	4.91051116616042	1.31600900174871	1.07269971020339	-3.6411761373268	7.90742840822276	1.67322956075834	-1.03413139541373	-0.402167395091344	0.844188069399921	4.20962137277256	8.76656311598842	4.51045175814432	4.22558538372083	2.113756553325	0.245651593725802	-0.0252015137059109	6.17964035368464	5.64257216064247	1.59484214098431	-4.55372093070745	2.35043560757863	3.67333013631483	4.61341041568287	0.572476372217619	8.97436582125919	99	1	2
164	6.08526193881622	3.40006787340476	2.15428286650396	5.25174371291805	1.89846313233473	6.88663710327532	3.50935322572316	6.31363754336914	5.19748019013334	3.93760765791994	1.61844741570397	4.59513027690236	5.70216995178187	1.69440977404593	3.43975632631332	3.27280438727326	1.31143299648963	6.74239357720264	3.80685064644574	3.51370704579229	4.98478532726213	6.32928594245267	6.40597300464281	10.4850882844186	-2.67601113385816	4.66761050782954	-1.23856835332588	1.35635594471932	1.30825120269805	-0.0545075702084972	4.07757699246611	12.9186930569348	5.85632518294694	5.15130562183631	1.35463300326345	2.62595480788664	8.0926025541315	7.43688238794766	4.37219154154504	1.29015624744682	2.07241137178077	1.38688760671527	4.42082113893206	0.154413075640289	-1.21769327054593	-1.74065138071874	75.75	1	2
165	4.18804163261458	2.97044877023685	3.92273280474734	2.30980845324603	2.82925270943859	5.51814747789631	6.58072327329351	2.95598809695228	5.04541757835153	7	2.460307850497	7	4.92979357069294	1.84367623715917	4.17048136126379	4.32811095613417	6.05174428710602	1.77671291300866	3.7864991300495	5.69833742289571	5.98030614763399	5.22532107871444	4.92547797732934	6.86930931300444	5.35914649443353	4.51233558660859	1.51005277572501	1.28574263442333	-5.82250369003407	2.24725577369318	-0.76949451410345	6.78569407669377	9.34414319183916	8.08162335930671	4.39135554556187	4.26388582348272	7.03200986114682	-1.16593292328557	6.37079494684887	2.54855090258525	-0.571644565536612	1.25053652744215	0.357464279388441	11.4560532924805	0.116829028708353	-2.51656059536337	92.5	1	2
166	1.41438424429089	3.86309684515179	4.31178614272881	1.07539066069007	3.66121979162078	6.86686717029553	5.18057499949688	5.51840377853339	6.66185890462047	3.3680359235089	4.37260960749268	4.88398804243607	5.64478276350188	6.07135048579545	5.91830806443688	5.47146798395089	1.30456415536053	4.94039195338572	1.93365340248981	2.72118998582643	5.12354994555932	4.9278108724781	5.19964509757723	6.38646663635253	5.3165319070192	4.80533497097708	1.00634850689644	1.17222300975499	8.71499003967275	3.08075905224274	-2.94274866775542	6.25577675395867	13.6032372649944	7.27395027740356	4.54383886990924	6.62570293415717	-3.99721881216448	3.31509024616078	4.5481604271233	1.95918181257526	-0.399863182702424	4.54626354277545	-1.87083642259622	9.03598552807637	2.38914997956274	-3.06816465345532	89.25	1	2
167	2.13054516328706	1.57352666600706	1.32587815707661	4.48034246364926	3.93652460299998	4.225474543655	3.44226580550693	1.37843271576748	7	3.15765533676354	4.03466347874051	1.25419334413735	3.54213985782761	1.97983897711769	5.95267270978998	3.83418679686471	4.86276632981465	2.70628364163605	3.68736879844012	1.80690030921333	1.32774083287449	5.01800474523886	6.40343964019522	1.6349624949349	0.255942093892961	9.79203529575187	6.71755767360229	-2.12038803316784	-2.83791779175095	-2.53028442849081	3.37910117899604	13.9066871030563	7.26088835427943	2.28114566871289	-0.325950853064469	6.35036736471447	-3.4182318607401	7.3630570808903	3.85257224962084	4.4430277818396	4.63315381261692	0.843135898396323	8.76671529542496	10.3074009815191	0.348371161634295	4.50818327269313	91	1	2
168	1.99799738772912	4.94167254541566	4.21128167581434	1.01763492691015	2.83982373045724	2.56348159225945	4.67002356593688	3.50184347223229	5.36613096780186	7	1	6.25556496096056	5.44266560701635	1.606977948083	5.22556426553708	3.05899776680271	6.90874752161548	5.67015995921345	7	1	6.25990080514427	1.2107900268299	4.31673514240604	5.07318163998537	5.3654835849842	5.62811499718949	1.92407976466221	1.04249849763417	12.6699835433748	-0.992740118197757	6.31858997364612	3.97833352143775	11.678804320006	5.87260366895876	5.63297947083155	-2.0302886869216	0.617904640806188	-1.79217716388011	-6.21737024392372	6.67810914091142	-0.0589208919574868	0.721649319590603	4.35614876413966	4.59639206771707	3.83871414445048	6.55966129159423	89.75	1	2
169	3.4039505068989	2.02372919178386	6.26424286815913	2.64813447071274	1.50246760488116	3.19243941229735	5.69326708005499	1.10669624717981	3.15089317262568	5.67606737153908	4.01715504303528	5.40188699734404	3.00565708572857	6.69021571206798	4.8912690504702	2.2241406127129	6.02008655681542	4.17063595427681	7	4.08654341869955	5.11658187886362	3.2904201427285	5.99176268388429	9.11519879840487	4.88211419101694	4.44601010477933	3.18262806549326	-0.350581053343046	10.6196910943636	-1.41269353187262	0.675913950240583	4.66694798175215	9.04513189062419	-1.38950049851414	10.2055925654518	5.88809332578375	-4.18295822190555	5.42880438294545	1.247622243019	0.695149589075685	-3.15589290519904	0.0311491593538891	1.10907792278387	0.160671539772831	-3.5145043311398	7.35555790580684	72.5	1	2
170	5.28237091303486	4.06661075320115	6.38144185005722	6.45837697548451	3.03019617423716	1	5.6512693752568	1	5.97688748382451	6.42717978531947	5.02331398242793	2.05562914900724	3.56518290050474	5.16296545515842	4.9609735419689	2.88059673396099	3.90280970842136	5.4078058649597	1.23216005257743	6.86622733487241	7	2.02332819155082	5.35792270528719	6.49187295752927	2.22067780846182	9.11319720901362	-1.29540386372044	-1.35432816356708	1.72446326092521	-1.54597739962535	-3.06087602022587	11.8619434944465	10.2327250394967	1.12270121878694	4.80761595789544	6.91497206427527	6.31621464454497	-0.757422607900178	3.08286351301686	3.44969751116394	-1.36675839639946	2.19323393954252	7.92439406522389	12.9520810416046	-2.16176287580901	3.06377176954218	67.25	1	2
171	3.42535471609146	2.81790035036942	4.65371589634328	7	2.23525342492294	1	1	1.28606171544117	3.03549832621108	7	1	3.2410303117324	4.68674146763285	1.91189406300543	5.6867949464602	2.45088095581925	1.21387690389635	6.54484352281122	6.94110248237867	5.93522636789847	1.76704024148177	5.01666790428764	5.68915886366182	6.42741114887088	4.58408014274528	5.96048291890063	6.0897488773735	-3.28265214537337	4.10858460519497	3.83816474066069	2.82155591654865	4.98030592993923	4.59464456962777	6.40759104870114	4.34584636255382	4.05391152231204	8.79083024768028	5.30395851244181	2.15676005635049	2.59599888472537	1.68801861837355	2.70331458644916	-1.60297764606534	-2.651538120293	-1.24476109431922	5.07818373087958	84	1	2
172	1.28431070187681	1.09636141024234	3.56442294745303	3.98940073561949	1	1.10987242957884	1.26293408409729	1.02560905248826	4.30533692837018	4.60590352131694	1.61908284804507	5.51146529331132	1.39620317800931	1.39018061983688	1.9338502008348	5.52199972230138	7	4.25631211904317	2.77069233618093	3.60452774802343	2.22272516357058	1.40958341946107	5.04197379325469	4.97324909076042	5.770077609076	9.61866830879606	8.50482167679821	-0.389930089005626	-6.86433762460286	3.56323394793465	-3.58395396775171	6.94644868691088	6.00358263454007	2.1273235619113	3.0917939903861	3.20031508576094	10.0642410836883	2.29637692119415	-1.74194104828115	3.44983675712511	-1.94470573085897	0.211008924643184	5.14106093366293	4.70151161999196	0.19630939086887	-1.65946222762877	68.75	1	2
173	4.95685196933742	1.39570357150238	5.7485617787618	6.30490631869293	3.04431012537065	1.66846855176037	1	7	6.80418483353363	7	3.9379020760272	7	1	2.97763885321125	6.03625374679182	4.77903733934766	1.08950132164473	5.14255966489702	4.75581962920719	3.16512515897223	6.55339391284434	5.58310023996006	5.28532261345418	7.24659626281067	1.30680739241837	1.57689021192728	-0.616119032605082	4.42446390217558	-3.67168325180613	-1.01027049618429	3.93145729948946	8.18569627774425	4.32893157821862	0.0162462322042683	2.40225587281399	1.11711907156531	1.23189755868434	5.75758768143647	6.89144559433328	4.2834521286361	-2.41369143643211	5.77129848197523	10.4593347266553	5.93402568473551	-0.00982934618243991	4.77665031328398	95.5	1	2
174	1.88632534794259	3.82134795516554	3.16601234437874	1.36938027331198	3.94700120645663	1.64623918404025	3.39477648028568	3.41133278085069	2.84794649027795	5.43296353126438	3.59670935291523	6.40847744121993	6.79406425767718	5.05636270457655	3.07362565057142	2.56073247217105	1.62287776630027	2.75485645353501	1.43131010773088	6.96926434942677	5.40712338534022	4.1676172665139	3.55633600542446	6.47105270664808	4.07614136661841	3.71040628094792	1.40128032845481	1.24795373317051	5.28725948675576	3.60641041497858	-3.46892366319515	8.94185358573866	1.42260238522863	4.6971787614555	3.03849109591639	4.71714421651864	9.10130711804753	3.94499789489465	8.07902481009496	1.65195398426022	2.8437425507967	2.49495760767467	-0.323117118322118	2.27803992766009	-2.95078423673795	-1.02064300691467	71.25	1	2
175	4.70475269881123	1.74527001705105	4.6301060715056	7	2.081090488433	3.38831912767374	1.07452498235948	3.78858405202134	4.15754841279196	6.19371525041014	6.2536295417792	3.62253606115877	4.48937451977159	1.42119624374677	3.40418349652763	3.01905286644266	1.26025046548656	2.85601924231427	3.76395328574509	1.19963698500445	6.3620916917172	5.5730052352906	5.53721701669335	5.82047153382589	4.43402520887273	5.24889316764303	5.11737551299156	-3.17630776448605	0.270198379919442	-2.67275300684974	3.84628298766151	4.77371442017782	4.30801986357877	6.64095086734784	7.42158125518853	4.13973552455207	8.43056730830976	1.91961610061506	-0.108170202546971	0.382488885622149	7.05387877188525	4.40844309460974	6.7524520883081	-3.01864357464398	-4.57484219065047	-1.85926746991815	84	1	2
176	4.931370046058	1.82967146083219	7	4.44685461699664	3.12230358014682	2.56022420796085	3.23072212239009	5.95666037073101	4.28981525784792	4.75479003842325	5.03411615919769	1.23392053832371	2.6623594512334	2.26763975813361	2.34060443298512	1	2.35814087447513	6.29974989497316	4.89182421489202	2.81521078341237	5.23491944816375	2.43361684458797	4.35922011234407	5.96788538525924	0.312545462500164	8.25428526772712	-1.45568063234505	0.807242522817837	11.5606418876943	-2.10209019697662	3.77226603765763	3.5127776449129	9.14691093255236	-3.62676489091411	-4.84519136774879	4.10250314600137	3.03519874648159	8.50863624640632	-1.82567263611353	1.50229730611552	-1.45767439545212	0.235789245794124	5.94988980970523	-0.892835353223439	-2.77132094966756	7.59866425491737	92.75	1	2
177	5.73768777725678	2.24682558672943	4.11930884809733	5.90244264261251	1	5.15084744108159	2.71197868706872	7	7	6.06876834821955	2.77544565023408	1.27704387427204	1.38410718528157	2.37043871880303	2.99841085979148	5.56442613927615	6.45054169194583	1.47835073910771	3.10155644485696	3.1287585672958	2.40263311138819	3.52724648975391	6.3567664638601	8.25080886836925	2.68113711550097	7.08978116550894	-1.59109008486385	-1.34599850940195	-4.04653942827662	3.10265924645349	-1.41926029085074	15.0268390208714	7.10365147483915	7.15189499035866	2.73735411162362	-1.26551255966876	1.07597915419447	-0.197894120455486	-0.920961962013789	3.31517897751057	3.86415578190238	6.11813890470701	11.2989962284015	1.52330297753403	6.84266642294719	2.07318652454207	82.5	1	2
178	6.12909788925228	3.47634405455923	4.38048264290341	1.14031714790241	2.30457498445391	2.37233254699332	1.72312825227426	1	4.65297977158795	6.73086103504777	6.84834126926657	1	1	1.74955648624052	3.54812697359035	3.70713760363544	1	6.75933047465313	1.81129060112598	1	5.77258689926774	3.63337940237019	5.12198913854782	6.74644012665389	5.42467497666271	6.09762725726727	3.51227222351665	0.784804045296272	12.6310108243344	-3.31115399050845	0.0291624308780563	6.51771023873822	11.9505519010881	5.3532133832126	6.90815236673083	-0.736578034836877	3.88656100878076	6.79606548761152	8.68497319030164	4.15735320149145	8.08298265449533	6.56138402375683	6.97000811814839	5.9243137447713	4.39022221269164	3.14464919306795	94.25	1	2
179	2.41814429351978	4.74028628618412	3.54621292263536	1	2.54779554836075	1.73635082361785	1.19273870509754	3.26660656791499	4.16335022331342	2.44323140276832	3.24531535196619	5.43021864482851	4.37934427393985	3.81079886354545	4.18391222771121	1	1.19498803812156	7	1	3.77155433133082	3.30920559706793	3.42340841026959	5.65508145017257	6.71064106721854	4.40079850074464	4.37151816044603	0.516769416721006	1.30561896106614	12.3112934553837	0.25238692091582	-0.248274984260568	4.52623230293185	2.16051486782846	2.1857530913321	-3.16689577062694	10.98124365011	0.566712231231085	7.62172284534026	-0.67168034175017	4.79571860852281	1.79287812636415	5.45071661574236	5.15612205169381	5.7062936230259	4.63869075562873	5.51360422883612	91	1	2
180	6.4130624199096	3.116723949052	2.80725755314995	6.03368468026054	2.10572557957317	6.73658428585368	3.73923298401312	7	4.771319536684	5.96511594011905	1.8078391245383	1	4.02336669474399	3.77046862399561	3.61995946570076	4.77521146191845	1.33332935789503	2.30036375942181	1.91224348280941	1	5.80073196753984	5.17657770375883	5.70506193859416	8.88238674649948	-3.30333708636234	3.94345318002288	-2.32143646998751	-0.354361624181941	7.25388519679179	4.03574966619334	1.9114288080966	5.72590947911151	3.58914257710447	6.89150001057712	1.26483575514471	6.37293525051361	11.1984220006141	5.76128198413534	3.16144238656856	4.31394627259688	11.7045589978668	1.28968037583637	7.5276761717999	0.020484721083526	0.980387434791543	7.22309987205777	82.75	1	2
181	6.28161795721586	1	4.8390773006181	5.56788790626313	1	5.39431722468234	1.58430999352641	6.80709344256257	6.78520393192484	5.39644495004474	1.27815436540273	1	3.57203881453802	1.5911833429621	3.375371706482	3.81382971376744	2.66917964790851	7	2.00435490468683	3.87595005898839	4.62761566318768	6.55389329850941	3.90711025407269	5.47327422916435	-0.344558695156588	8.7216636639069	-1.16489742178307	-1.43410771112117	-5.00044318992965	1.71239724224234	4.20058089389035	6.6683391263622	2.42039490623285	4.93328786908685	-1.16800065177035	5.07247033480551	7.2406512319421	5.66988957902118	4.50076369425671	-0.23820056425595	1.05304579302761	0.665550603031451	3.69606430192798	5.15116136128245	-2.6957966426175	2.65174212918381	83.5	1	2
182	6.34076007161898	3.70387156321556	3.3751397101556	1.04021662618552	1.84105888953053	4.55610712283881	1.66733327524451	1	4.53787449573623	6.36677132326782	5.204794282752	1	4.87086245611257	2.1192349914722	5.08833296254382	3.66834081706407	1	2.68625908568487	2.01613598259119	1	4.15382383330444	5.38674291451358	5.82618160956732	6.80712131597917	5.86406283829157	5.66981168115814	2.82972513404378	0.494325901774089	-7.50076283023933	7.93023853126084	1.34133910909497	6.10851572136735	11.4142580469764	5.97527221397318	5.60632885082607	7.91488677490966	4.03420775780146	2.74676474882418	-5.8680160468284	8.87046659645675	8.33557840107762	2.19453377214302	6.93032797090039	5.8045681562073	3.94490337135492	2.95907817045073	74.25	1	2
183	7	4.0589689101947	2.66328994910216	5.11303378265662	1.9975232576797	6.35409566648889	3.1227619401769	2.37088289074794	4.16031503275001	5.42561354039069	1.70974568530561	1.1268960010922	4.89773427194341	3.64358487304207	7	4.16431347205272	1.84417304558018	5.82791869291645	1.58483331306983	4.0146429041904	5.88009703602942	5.95857437664657	6.43867599367298	9.6578944944401	-3.13489725963047	4.27423069290374	-1.81704398997209	-0.399520814395254	-0.294879404276366	4.62897616259316	-2.51532971243468	12.0675026200331	2.16783571960526	6.7694247852283	0.343088664285826	6.37941945120718	10.6624994695873	4.47590585618962	9.94350017159907	4.09810802463767	-0.536022250103614	0.0109600416421258	6.82019678065578	4.58265134139534	0.670311623527221	7.58199222710988	83	1	2
184	5.60269253255907	3.38372568794832	1.6050739966057	5.0336649695701	1.72126975681761	2.61271827108646	3.95592774669791	7	6.88775631490466	6.69831599187818	1.91747569812689	4.85603959107631	3.15859754044316	5.0851236273429	6.75284335792743	5.50904410167086	4.60070986218789	7	3.63532989911723	5.93503028019072	4.47872949107988	7	5.50622712038964	2.28032572410977	-1.40127091273624	9.08285505348895	-2.70753669108752	0.0431849021338109	1.095939662797	1.9989931652698	6.90615243220995	2.6948930604083	2.56568930855058	0.317314523876202	2.99651036307674	3.04974110786373	-1.1691367495132	8.67056489439582	1.08859198112581	5.34475794937537	1.07182288558279	6.24668873322527	8.65971663382808	2.93020585748307	0.745726259648049	0.454857808621864	63.75	1	2
185	5.2345764716665	4.23243120580352	1	5.14922648227308	1	3.00162088848492	3.08484326836869	4.38454737854375	1.87558687031664	1.97537817090004	1	3.5610517977695	6.56103448603739	2.64199295298879	4.74855240513737	5.54095177260115	4.8553273792995	1.41697045341424	4.369647725263	1.92457089435538	6.80204991987531	6.04476008597104	4.23730419739684	1.91193016938329	-2.19306777529271	9.6465022803021	-2.19182699950096	0.192487599232557	3.57484178834237	1.69068683342422	0.371402761036547	5.88617977096671	6.84752984920043	-1.1450792107877	5.04340768997583	1.0900213843746	-2.13496036511701	3.49158925942396	7.46176971651227	2.61734069054156	0.0731186967971365	1.04016429290835	7.99922412574017	2.29561403397889	1.91026468787877	0.550319423623639	76.5	1	2
186	5.04641346722255	2.83890142156566	6.90775973740587	7	2.21093209429176	2.34209617693807	4.87383521906857	2.65049985517734	4.35239540126687	1.47989918749175	6.28553627781418	5.99872209512982	2.06337307479548	5.03624169648111	1.84639271838666	2.67722883181874	3.73252408274192	1	7	1	7	5.94637915760099	1.93048780241943	7.4736777753788	4.32658737175336	6.04268905276303	4.76210363152123	-4.38434249635493	-2.06149155246518	6.02148383758607	7.2845114203647	5.3867132201265	9.19426554881673	3.56927128542091	6.13681114924862	9.26874776162519	7.45107961835648	1.94449024153603	2.16033910297103	6.06103024226608	-1.86862179612821	5.73519615283915	11.829143025226	3.25506360135648	-2.2160286146753	-2.44976989543228	68.25	1	2
187	5.33223738394817	1.76521243959003	6.09597457563357	6.29668054484644	3.82856953951188	6.64767392320245	1.17182654772738	3.09619950759744	2.00103690972319	5.28594706242225	5.60978063412937	3.93190837280266	4.54174308565274	3.9790991453248	5.88386194670513	2.98878524558884	4.1011765312565	5.01973950150811	1.73428960605985	2.85990733517516	4.1417974496953	4.56324534091745	1	8.38789578688216	1.54409653957916	1.41792920785088	-1.06258610947081	3.11995143509377	8.28617684946827	-0.993471084682399	3.601405637415	4.31563858934588	5.66614161657517	1.39159722144059	-6.21095061972043	1.11740648859265	-1.07641567676626	7.64925787820776	-5.98762664520396	-1.76834051035209	-0.930153502724689	4.03149296612105	5.73915660269339	6.76919618755899	5.07045067986257	5.94963309159923	83	1	2
188	5.67601723370478	3.01922021709637	4.8201992447046	6.23849069743575	3.60223631221032	1	1.2634826364627	5.52726959122057	5.71845407647063	5.41746673595569	1.26128643818019	7	4.36544021739756	3.35695151063442	6.58980030922812	1	6.57278321057653	7	1.72737759717404	1.67713620520276	1.24643259070664	3.16429654799234	1.93392107400144	2.95880583130549	-4.0239567445407	8.01612039819648	1.09327231542237	0.980026466350477	-1.84541984629098	-0.0429299929840054	4.42048623535743	6.1762358959286	4.64379723092826	5.98757998542684	-0.76497745636289	2.71186818149072	-1.04831330125641	8.51193545547047	3.89169710029847	6.4637259672796	5.19733742864196	2.59546941832612	5.31873342927714	4.98373364070656	-7.20048644795935	9.14183681412938	64.75	1	2
189	4.29476686089954	2.7982624915387	6.89549807013646	6.65235330518047	3.24051532154589	1.77168796005497	2.48054555778588	4.15581509071864	5.33937507755339	1.50236888914262	6.02433673918189	3.24067277371209	2.0930185085972	4.41439017636097	4.55361220760751	6.4436320671433	1	3.74467258447645	6.70206693516059	1.74390789378547	7	6.46592205231813	2.09697348423261	7.38924405793197	5.48287179205992	6.14683215200838	5.07997880571933	-3.03557944795619	-1.51242496289964	0.444346377093233	4.20183429914093	5.06981227352721	1.22703073460973	4.22205173523809	8.06923644344549	-3.88416530952795	7.23131290588984	-0.430043701249276	-3.02666985536081	7.43648207260988	-2.08728915241361	4.46984386292219	10.8894092598761	6.96566917962263	-0.114685636004728	9.43561036829525	86.5	1	2
190	4.19441358173282	3.43466186834677	6.94828614507657	4.93312874341683	2.57133291654923	1.46610924276812	4.41337117811056	1.51871657742426	5.86024766207245	1.76013210539327	1.22949251475613	6.29563314544127	6.00658535712228	5.84146513919531	3.17720909004948	1	1.89461787904692	5.08047817046833	5.28714366837711	4.76238180772923	2.82252249091816	1.82791276246032	3.69386571243793	6.60474607154806	1.86291606911192	8.98625795611436	-2.04721662859748	0.998768811284325	1.77736184866898	1.23432433410322	5.08391211293247	3.408627961618	3.98199662351766	5.36292889507724	6.27211707363959	-1.08300740312606	11.9395435749386	-0.0613406165682737	6.6372696425674	4.68381604674333	-3.26039755003228	8.76910471261807	8.70845212806564	-0.878811788563622	-5.64516990916655	0.681368878553807	77.25	1	2
191	5.45857430620528	3.4212405140325	6.2530468271243	6.18640632579696	3.93364897135522	5.08487456257213	5.80484236681084	1.94668572405336	4.35713637597351	2.2646254954881	3.65692322266526	7	3.1179723108665	7	4.87635683332886	3.38983478629827	1	2.03321440529246	3.69013894755551	1	1.25716091915915	6.84285837814389	5.63646130498375	8.24262465027797	2.53552156830335	0.545740262623102	-1.68801753467333	8.08122546282491	2.40134187088745	4.8809472768066	3.26026449971156	14.1552688983073	2.27941387836181	0.947270961572807	-0.528863818014864	4.55854824630707	3.66936547005205	3.65085603762115	5.85281262289682	2.35192274484526	-4.3405174335096	7.3855301919962	9.01386496638931	2.10564902239007	-3.79595813655394	-0.915714885382529	62	1	2
192	3.72628536245294	1.58910304269767	6.14584799884862	2.65636494575846	2.43952788674647	7	4.49189229846094	7	5.10845106075342	1	2.48713885494508	4.96209261016577	1.93371736675933	2.00684218893905	5.39704154368223	4.67637562602885	1.65362463336151	5.114584559802	2.96782943278747	2.50710610941881	1.73738891918031	2.33888908962988	3.77658229361293	9.52919688850912	4.55828654370602	4.75352568316493	3.54768965078842	1.77546157381013	9.92063604087758	3.75377166378968	7.20335566144172	3.78840887319803	7.54477146092445	2.94865636006979	0.121874478638026	5.26077805103173	7.76245707287544	7.29247695741627	8.58015856268704	9.43866522096531	2.44426479194377	9.03066984276085	-4.63770859268856	0.176103420615175	3.81196325393445	6.74974068911924	78.75	1	2
193	4.59396732450931	1.43834300522112	3.98334311655655	3.58584283840626	5.168717322853	5.52197657341318	4.56515386227652	4.16475962690425	4.84612153018873	5.74670266540481	5.54940072933409	2.69112501300051	3.110201867904	6.38369495478816	4.66120567347083	4.3215445714916	2.27056320084761	4.53949883809762	3.93586720733098	1	1	4.93269559973997	3.3551808387089	1.83754186053562	0.109634336763922	7.79730129773398	-0.106465424599276	-2.15503730003164	-0.722435598178356	0.0629200222470883	8.73371986909448	15.1836060080009	10.6152722319295	2.73973215643295	1.66043566223291	6.270380801216	-3.85544445188585	2.14907598666508	7.85270377524463	3.37815614200732	-1.0128705870065	5.42830074258348	3.22344082091835	5.36891473620957	-0.112812272137351	4.71919991595819	85.5	1	2
194	7	4.90652247684675	4.27800310797527	6.89079771490252	5.56528230078729	4.84805141275954	2.07756783011427	2.58438298692572	5.78722976541458	1	6.65634666142969	1	1.04834258843818	2.18440412778081	6.29638802417642	1.9026905586674	3.24772715675487	4.23957885750275	2.34757795509062	1.15428227954343	5.16899133821401	6.41745427947177	6.15023079372641	8.22669597098967	3.43258175274832	-1.06075532717747	-1.9111806176801	7.32978520831402	-7.51283994004652	6.16016385841651	8.20924083755557	5.78041017651837	-1.86760068468979	10.3866762847439	4.43263524243641	8.71522176399458	6.77715358725093	5.03417653616285	8.1517852702403	3.65282391689498	2.50221004234544	-0.52593925393166	3.22234200812197	7.02342183754862	1.07323467270151	8.07477213639964	88.25	1	2
195	6.72016428167739	4.86930606486548	6.71686865655847	6.96645477484695	3.98987433348773	6.12411454789493	4.84454699200567	1.49383998558658	5.9476477894584	4.51707850926218	5.44842761056736	6.8760593459063	1.9637694727732	1.16716551403785	3.91968069168623	2.95338951582838	6.18601955977663	2.31107054259935	2.2432210591806	1.16506279355312	2.80403090286531	6.12484851393091	2.29008340241209	8.33686508944481	2.83657961107367	0.69135118477453	-2.78264555183486	7.60644290431304	1.27685038419195	5.7186645042752	8.96279139648432	7.94038386647554	3.20642030849267	0.877644638773532	-0.281105862125613	4.72014231851861	6.11008039074679	9.67739033556885	5.81819857440117	5.81172866659936	13.3852213382258	5.92763474894224	8.774873049642	1.71087952121694	0.986102502010572	-1.20593792526511	76	1	2
196	4.83848260634112	1.9677505667195	3.87464945857833	3.93587178996423	1	6.96700700531296	1.31812425504895	4.70791625178292	7	1.48213779398562	5.98184353815884	2.7037782286773	1	2.75102316199484	6.03297498930862	6.43115722376809	7	2.60090039189289	2.9545576042755	4.6493109906945	5.065852763163	2.15856061964642	7	6.69451644558748	2.88378728002906	8.24936019390679	-2.61285546109842	-1.25138407330807	-4.06733943008045	1.92747242887809	-1.97537901557889	16.5165734527309	0.115275268670555	3.41547280024923	3.02969443802573	5.13148631872984	8.70336497068755	1.85840192573908	-1.07053807258787	8.67972430086342	-3.55766011835272	0.870622249586542	9.16645564211108	-5.6172155121733	7.66739759885789	0.0536055227744945	75.75	1	2
[truncated: 5 more columns]
