# Supplementary material for: How Are Mate Preferences Linked with Actual Mate Selection? Tests of Mate Preference Integration Algorithms Using Computer Simulations and Actual Mating Couples
Source: PLoS One. 2016 Jun 8;11(6):e0156078. doi: 10.1371/journal.pone.0156078 (PMC4898694; doi:10.1371/journal.pone.0156078)
Supplement: S2 Data — Long-term couple and agent-based model data analyzed in Study 3. (ZIP) [file pone.0156078.s002.zip › S10/Aspiration Model Data/Aspiration Couple Population 01162016 053011.csv]

	trait1	trait2	trait3	trait4	trait5	trait6	trait7	trait8	trait9	trait10	trait11	trait12	trait13	trait14	trait15	trait16	trait17	trait18	trait19	trait20	trait21	trait22	trait23	preference1	preference2	preference3	preference4	preference5	preference6	preference7	preference8	preference9	preference10	preference11	preference12	preference13	preference14	preference15	preference16	preference17	preference18	preference19	preference20	preference21	preference22	preference23	fitpoints	sex	algorithm
1	2.97758161354307	7	5.20421094612709	3.65295672021253	3.53750690816007	2.4355801963039	3.25595104885926	6.70373482557406	6.3040676386056	6.40837029573656	3.09024253476803	7	4.38346556630046	1.88806447007796	1	5.25585274646214	2.14782841986119	2.79799584146031	1.46654682857029	6.20090307289797	3.29270736262725	1.96583283169118	3.00572017556333	1.96628017272549	8.50039475705659	2.48810176250869	5.37636848556624	0.85851415604592	7.06780696685154	2.5304815992446	5.99905156145982	-0.0328228790642115	3.40337736937275	7.76551332436132	2.10735937640907	-0.680833357887118	-2.54813305946212	4.72847360611596	0.608332982390001	10.8780454683749	8.6190641852667	1.73621777258119	2.15824326226671	5.17585850366927	-4.72182757456012	3.94152989860704	98	0	2
2	5.88443183765736	6.52448357693151	6.37852992242383	3.61280489405835	3.74864916041372	6.98722952433459	1.07893438613449	5.84123825167197	2.95495979417343	1.28407550983126	4.35583693453734	1	5.58724351486411	1.59376696900153	1.7607445811869	4.28053129074888	4.75260784838396	3.58246302644543	3.24224657749429	1.3724955773621	6.39667168058927	1.84057212227616	2.05652505388902	6.7190660630462	7.45036839436856	-3.00931809235807	0.367325955279287	8.20969133989682	2.36935878910209	6.27891510384862	7.70888170113722	6.39189064144355	5.84134624521142	4.97877939459015	6.29215078355174	2.47177646944319	3.72547165059613	7.03375158117163	3.77015189282132	4.82150133192555	-0.590720392288051	5.35424759079218	3.39994210478431	0.263143491961324	0.871817103915721	2.93880949994651	89.75	0	2
3	6.47992109659187	5.99021649018309	3.84887444966328	1.74421316352126	6.21783097541774	2.76417883608365	3.8196970040157	4.17324998212211	1.57018983195963	5.33523789671731	1	2.31518139286139	4.08118474906687	5.19567637069721	2.33172828804579	6.12364841477811	2.69036631478004	1.79961692277416	2.58938765525945	4.56172531047577	2.06897908410725	1.84036467454605	3.0577873957062	6.68350132155543	8.18422119755019	-2.21150123451781	7.13958995140685	4.05427635876507	4.53152679508825	1.3762168866273	5.26753575271726	9.21594780836327	7.60032895459485	8.4814173883974	3.9404544512105	2.82269598634069	3.1525687370999	2.90084398971368	1.63602858311342	6.24493533879636	4.29022184589074	7.81986760809701	10.9420058400993	4.55532236961864	1.25520676994325	1.69888602002506	92.5	0	2
4	2.67684786939443	5.18581260386727	5.24171696525801	5.03778197199312	2.90888895557494	4.56563648557356	3.27593388076211	5.192456916697	1	2.62356349504307	4.85569705242323	3.40676218636854	2.3538796344208	1.21051527978181	2.94266838876721	1	1.432812101807	1.58796188448611	2.58315269717638	3.44776465491666	1.24603676919981	5.8700243983699	2.24710841675443	2.01381195984067	10.8185817687239	2.00557878553942	5.71814818235259	2.71886466605774	2.31793108450386	4.62110222741008	-1.70948179270723	2.46218922975457	5.65125202555838	8.23228828410543	9.23242079831135	0.809110695593435	2.87401711709023	6.64980770716517	-3.51913639256826	2.20505256163147	-2.56876954151022	4.60156190071308	1.20365585244941	-0.849871267270625	2.02633208062736	10.1820022895608	89.25	0	2
5	5.245034648147	5.99677483791905	4.37250544840623	1	5.45387313408808	6.2874513753098	4.02573458727433	5.11437924139367	6.081291903016	2.86930791471697	7	6.96956059892427	4.64984897935987	1.97509396257021	2.56380750135241	4.4965592154517	1.61035415747285	2.35542114800462	4.53877862207654	7	5.73463211877392	3.36970354877728	2.49401880007318	6.96263966983505	7.74637544783199	-3.81552656414463	7.24750328558571	6.15051242042016	-2.03941588919414	4.16154650481053	0.808294120192212	10.3278120100719	4.05408471880828	-1.00649394858201	6.07376947657621	-4.259536318902	0.867791971750032	2.09393380790745	-1.44448199146591	8.37531444629523	3.4090362022582	6.7665323563768	6.06823531348189	-0.429878183664126	-3.13775928617541	-0.779833723138369	93	0	2
6	7	4.95252204517854	5.36253691250281	1.63477255229999	1.05802955469186	6.48589481581505	3.11500356744624	6.44513770165946	5.84121989230153	1.40825380138852	6.41579071246087	2.88044026221281	3.80888470432901	1.23119880408403	1.73130045179454	5.99563319765444	1.53775832285102	3.74635017661987	4.5888346868705	4.1995364090965	7	1.55074334266585	3.58743202746311	13.1704218122831	6.16594609755076	3.41632758683971	5.69429146016653	5.62776994674154	0.309119420219467	4.95741687548561	-1.0809339184939	12.2124635665859	8.13389655171268	7.00795118494766	-2.86867108315585	6.2850259830839	1.55377989236272	2.59521444449866	4.34494535081234	-4.27942946642782	5.07680373955866	0.854127376434201	11.4457262179993	5.80671317220396	-2.44770568240976	5.25754318830774	86.75	0	2
7	5.88334512138846	3.27647639850295	6.19867536209957	1.29264282394458	3.07045541288062	2.34296842494305	5.50816052173792	5.55579208833681	1.1183235751405	1.82139960810734	5.93918320620931	1	6.99561701599006	4.41663311683108	2.21820807515737	1.60310843252613	2.14760251123825	3.85934200646429	5.91546009295311	7	2.45963212150547	2.15390508765794	3.79103128044381	13.1955067467871	3.67811263816091	0.905912766046681	10.6460036154723	3.5775121046286	-2.17596576325998	-0.881669232053521	1.55052124734177	7.62684324679303	4.88923613028503	0.831011101142453	-2.70955995590471	6.22320576551037	3.39593727669123	4.18502644527133	-3.84211879225092	0.0414541297041791	9.65991539621003	2.3278395020828	3.20234155974906	2.37186069002774	1.76959119284776	6.55194986118524	91.5	0	2
8	6.36029946420936	3.22466813112613	4.64579820776589	3.11493129302669	6.13990061519823	5.36455748994449	4.49109873435452	5.56515805782802	2.48642093064814	6.10525969795794	4.97108412034273	3.35879747848756	1	2.79333061600107	6.49185519863968	2.12089446222594	3.53651947304228	1.69503705624907	3.63919934326022	5.49074296004829	4.55849241232844	1.32564598007019	1	3.28026160163452	7.59187459252657	3.48928959107714	6.22991734496583	2.78972511573861	4.28077645398987	1.63847415069281	1.6634639587163	10.0296238139427	5.18212773435356	2.24981191404662	3.1548008713987	4.91067733219507	5.08177332561073	2.66731963413108	6.04697741589184	3.97082935305962	6.29158974597196	2.14371792012221	2.02727072157229	6.85482466480537	-2.13811076673072	9.44841242620302	75.25	0	2
9	3.19065110408029	6.46115834463659	5.11441524333068	4.87172750648879	6.93153490449873	1	3.20045806436756	6.87915761999989	3.50686093767156	1	4.85771168682835	1.29118573503389	6.17583331595946	3.78546658325681	6.80509397901328	6.64392822223641	1.98638855139548	5.91151600524988	1.67179467711507	4.35785830056686	6.60824791408705	4.30367938059412	2.91722381786622	3.75944013006388	10.0648782904349	2.55244528284207	4.19234021823994	2.88003568748496	0.380822164217603	-3.23430442140746	7.36945963098093	8.33066557051464	7.47310751200284	2.17698755176617	-1.4300818686334	6.35599906258599	6.71414674932826	0.944817279890833	3.74023366573527	-4.41680570072183	5.89384221504549	4.72651244131307	4.13025033579844	3.38184308465393	2.6666990639675	1.89375821533581	101	0	2
10	5.80291527506298	6.95283209586877	6.95366391742579	3.59589490575148	4.64984499812729	2.13180208092049	2.43978696736064	1.49773334275031	2.91710665312666	1.57956143543791	6.11388522214067	2.43549578192855	6.16228620146704	1.38151422205906	1.37295392654267	5.20304237151688	4.70732922421589	4.26061880290022	3.64035264254718	1.62046403789034	5.65226222595355	1	1.41904041878034	6.50314316628213	7.29857356573631	-1.52477184983074	0.259501895926308	6.8318352370474	-3.11991259065075	5.85884815569308	9.00128232875316	7.25741490807497	6.91251477815723	3.92252732674847	6.30674044576419	2.03188858555239	0.230029112296298	5.89046211634712	-5.34469988910579	4.67846115402684	-1.2113545232061	5.20058733736936	3.51542743018266	2.99993857718857	-0.5092038887795	2.50011028743444	109.75	0	2
11	5.94584249380232	1.4232103684631	6.16655059836346	1.45664050603976	4.96158021326318	2.1409124233215	2.3346208152394	5.1497279010157	5.87482685550232	1.54104733939734	6.13454610052852	6.17366441538859	6.13941893058431	5.73203841280072	4.68714310892667	6.57900199197312	4.95168920340148	2.87380468036878	3.50319108099391	5.37466236143621	3.1530214751826	1	5.51021064872554	1.79460621834429	8.33294150591378	-2.40393756525124	4.47908843346867	8.26991495450069	-2.41377005891759	5.83752584794379	6.01868801709838	-7.13180571845707	10.8694742292622	4.39782401640718	8.45632736725889	-0.862375805182697	4.94179268994839	3.86382753616402	7.17299882434712	0.40515756962064	8.07435248367478	4.00488486904379	7.22498502891807	2.91777825879637	-2.59934413827209	5.11470312085641	110.5	0	2
12	6.84849533226773	4.78632354269875	5.92483713981687	4.57634933349377	6.50628271162292	1	3.85938590873463	1.66364923068335	1	3.47259823719439	5.7344744309758	6.37980606904037	5.34960241072754	5.10890374741712	6.11871172792585	5.59409668036564	4.10671655488139	1.47974426601071	3.30622579738429	5.40307255232011	1.10990736224449	2.96253004243675	1	4.5859600590869	7.43558269114024	5.15491576114825	7.92238499577872	0.816880358211045	8.103639999232	0.734435607878745	2.57750723129425	10.8180964382939	4.29991682301405	6.24286444884527	-3.65241392994901	6.00588431190449	2.17678035493445	2.38481720342896	2.55327014576907	6.58709330615871	1.54694425019448	2.91444420827604	2.37124838436734	3.42497387931648	-2.80090054162272	2.78096115670988	81.25	0	2
13	5.8150859187567	5.11990879207375	2.02502827554316	1.39608420202912	7	2.52716599941051	3.86221911055084	4.38054554769224	3.00499545855319	5.40432556451683	2.57706075853005	2.28813077885372	1.54458762831089	4.65454017652408	1	6.33716827965921	5.7069238517536	6.1449124907581	6.57275575328987	1.5643080778289	4.71163527526393	4.74327280357238	3.72579150606749	6.9336777610035	5.32414191514593	-2.5774893730657	9.50842282179101	4.61735149312984	4.40119290658239	9.18756652667764	4.07192945159761	8.89051030862905	7.77477138927061	6.00117345897161	0.928064565886947	4.08812471970093	-0.570996458221044	6.30910849982921	4.46002984515348	5.78540495300241	7.46952127957297	4.14356387916379	7.77550826675938	3.1221891298911	-5.48962339777793	4.82495344040928	96	0	2
14	3.05022538143566	6.97010818683817	7	4.50221938277519	3.12249283049284	3.95942960907022	2.01371132097845	1	5.15044164807965	3.48047855582694	7	7	1.70448136981597	3.28536875636405	2.58574599487252	6.82230258543814	2.67058713933876	3.19284753567091	1.36677547379526	5.92239952520035	2.01645980763225	3.28071419172449	1.01396063113151	3.06667366501436	10.4695260604742	-1.09406243669048	6.43527310025367	2.92413482920876	2.06875715760305	1.68327684287162	6.05330439635823	8.20288004334559	6.56493104733125	2.89614737686683	-0.613860259881513	6.90435461623993	10.555103494071	2.48987119877981	4.19987712318945	8.81581618970343	6.12514150584797	-0.997487049747785	0.917167063733541	4.70357223366015	-0.370477532189933	1.79959517737133	97.75	0	2
15	6.70599614275492	5.70853347068686	5.39386868000512	1	1.39769464509172	1	2.66316418456386	2.11319158171208	5.03707592715227	4.69545731892534	6.73242592075418	3.9653350976773	1	3.85935962611271	2.06242216334339	3.93309401101561	1	1.73516642604135	7	5.14050779629994	1.48945384451851	1	1.80339171421541	13.5946417080839	7.97861175166463	1.89357425585748	5.60736718889777	5.96580505467389	-1.77886886932368	6.05727411476615	3.28091675614562	3.69605181506708	13.522903636814	4.45753333319553	9.59198639200695	-2.22976059530583	3.28810130043571	1.75931350554123	-1.35508482696694	-3.81968789080099	4.31611603906299	1.97609572901899	4.6509736715019	1.38783230147615	-3.50712791204347	6.28600671470251	110.5	0	2
16	6.66815317909121	6.58495962426098	5.1990301424575	3.88704000178001	5.46022663944644	5.01082958857852	2.58370870954858	3.05932234923971	6.41016433950171	2.5184421071882	7	7	1	3.17873536265722	4.08302560505609	5.90284912498437	2.61612565793794	3.99762981929865	4.43902792330628	2.63645822681564	7	1	1	6.015806850608	7.12524881031226	-2.1511923956613	-1.23439174978725	7.49200154882775	5.97570770060936	6.06947934998701	7.16951898796441	4.58176947555564	9.68636327910382	5.98430881311413	7.19178128968673	-0.573691563520763	1.28327420817197	4.45873334989903	-5.20811373673619	9.64057440988108	-1.009002203024	5.15392177102715	3.99737954381674	2.96978075635917	-5.58789008867191	3.10848477625497	88.25	0	2
17	7	4.79281144297084	6.59255624568704	4.13592399728082	6.67562459613842	1.12749524550516	5.89273307141713	4.0361244193237	4.17465182184206	3.41761572782388	4.88349540622999	1.67727943772968	3.46837196075488	2.56928628685748	3.9085317910709	5.84582542776455	2.06589766810416	1.95291310429896	3.9585426085642	2.64397216938174	2.04949151004191	1.21989555879336	6.22258023024255	3.35629420366805	5.45754604813412	4.11459922970231	3.52874612304153	6.59427755858685	5.769505580068	4.09344737091231	2.57649238915778	7.80127175370312	3.45931943695	0.423648979104547	2.41623711043162	3.39131563719393	3.27982378938527	0.525453181852456	0.403676008257333	-2.29120122361763	1.69611179589082	4.34731339846877	7.32843782377148	1.46542269866782	1.29841719488498	7.72179917396428	93	0	2
18	4.64516300233075	7	6.35885382120365	4.72472859687902	1.7832504663109	7	3.38840766407205	2.7177011332329	2.38188893092036	5.16844315350753	5.15380239502555	1.20225772978262	2.40932862363681	4.52240721654197	5.82371728376088	4.6502874370688	3.77520554343135	6.15815502349439	3.77302758637338	6.09662287427576	6.58143619134227	2.30239665602963	2.34002312449339	8.54913793441101	7.98441441348865	-3.27540118424943	13.5393291558949	1.40845823217431	3.10580188153934	2.47598203398794	1.54042834527982	8.43248967686132	4.42377794746369	1.50295466851376	5.35529171618713	3.75827265329136	3.61619668182602	4.86629814653988	1.7364263417806	6.535726041966	7.46986773994064	9.18925690306689	5.42717998852566	6.4310260630087	4.68888186421819	2.41743505229153	87.75	0	2
19	4.58924930078022	6.23315149611954	7	4.13107320606124	1.61698790475035	7	1	6.55707640431898	2.41296529459615	4.45261982109035	7	2.4641125708347	3.37075290624925	4.66679368870237	1.43182517661727	3.05670430620456	4.10373084885816	4.65270755623773	3.38622334773383	7	1.77305730078851	1.85944129104456	2.10213744505582	7.84928797389223	7.20352236483876	-2.91219787354841	13.6459762043401	1.16026589646802	5.88655264535609	0.310349254804467	2.13398421960238	3.22980444115111	5.24688879945952	-4.48673261757133	-6.12732951061265	7.52798601544544	4.10879387128358	4.00921008356934	0.652304276345284	7.26426124525614	4.21172538907944	9.42678303567228	5.8270291886117	6.48506729015378	4.38644111781095	-0.982112697069189	86.5	0	2
20	4.19707219173866	3.00497000746608	5.85557656585115	1	6.17118317804608	6.87903496505651	1	1.75670736303053	1	5.36126494770866	5.00188546067733	2.26451599659192	1.25825440313343	5.70548111269567	1.96868637705184	6.84977097796761	5.16306262296335	3.84108424083193	3.34601792411037	6.69386901913142	1.70094865537316	1.48368679985996	6.81416088323868	5.09247213292914	5.42353004610779	3.61820921273932	5.53210521442606	6.55209189061491	3.66354478415441	2.23985226226546	0.737217662653237	10.3883634696023	-0.644998839810235	2.58110719135551	5.52092055063283	4.74558953670676	1.52125532769157	3.59390603145629	1.75868478766543	-3.38334717814239	-2.97346238695505	3.2815238360163	6.73487654498119	7.69630835293213	-1.69483929682327	8.19761432165392	85.25	0	2
21	6.5546100298513	3.18766669221887	5.42865846529886	2.66397076222217	6.71245511790762	1.8394756199282	1	2.53884356311466	1.12176185609278	6.01376042327186	7	5.37759939031502	5.73375052496953	2.46462013743239	1	3.36785902320339	2.46648934422238	3.23331953846206	7	2.37194038469719	1.695757867467	5.26411670300894	1.42207018984829	4.79465064514972	9.54705785139276	4.77507871446233	5.48861803909711	0.412620231104414	4.75301673966921	2.14769586945639	1.94606608259272	13.6752995677546	6.84999795031665	0.375134336100971	6.26168018137304	5.16798459307039	7.60374359589908	6.2872346275243	6.18144935614889	-0.153534640649348	-4.73975908288388	0.517577526090313	4.26129862478176	4.3551178459459	-1.57670920394605	-2.81921648770618	103	0	2
22	6.60582302779288	6.9337586732116	5.01040256790813	4.49334127424338	3.65607942901539	5.701815866116	6.00403875839649	6.60006509477735	1.50914639962346	3.26180308147637	3.57819484161337	1.79952924729547	6.62525916607906	4.63301073953994	5.9461410824502	1.24406412619145	4.53314794118581	4.03060546825873	5.51638840771305	1.50647821064825	1.58589157211737	6.19885261456629	6.83287682000734	5.65467908742751	6.11706698380771	-1.98978748672426	0.540907494850138	7.54451011580351	4.98219560237939	2.01554981822353	8.79837476034801	2.77920307213916	4.60479136883752	-0.914312586034534	4.90901315503791	-0.0354134555839105	-0.741442023991784	0.952120369334572	-6.31681899559357	-2.96697117907775	2.24352795556617	5.60528161526518	4.23829215713249	3.5774005469114	2.95795927515143	10.6950561333596	76.75	0	2
23	5.80890256001672	7	5.13288437400253	3.5015993926618	4.71933455741723	4.9963117948047	2.00276682979463	6.86942571365868	2.34717115728776	2.55078116238652	4.27688440964951	2.79684421128654	1.38945692983024	3.38029980153265	4.06477555492068	1.80122322622349	2.52087009867476	1	5.40077122874819	5.34071890761204	6.55143476790258	2.91863651637985	1	5.87687868055449	6.67393514492964	-1.88536228878279	-0.590088444343672	6.58478869436106	0.243193078507235	6.2965955019109	6.71935117650125	3.03389326393783	10.0170072181542	3.36403465805566	1.08010785893856	9.24981768212338	3.50956280459739	1.91120690555774	4.6509689206145	2.89041850257826	-0.8527762409127	0.661192910590284	4.3432701707815	8.96754080917054	-5.50941654308554	5.00347908419755	73.5	0	2
24	6.4928457299866	4.41470101655772	5.99287393435476	1.4816256951431	2.41792745971121	4.31312310384885	1	6.99883590428316	3.61691146728344	5.87245460100373	6.16659573460785	4.48475427805653	5.45304511168306	1	7	3.32019087866735	1	1.77204567848026	4.92168853184324	6.84418115412291	6.22198859603499	1.74701122163936	5.94285436907934	13.3453001279043	4.30329348327357	1.39586813711607	10.3850856499511	3.95970383639179	0.348000964932338	4.0330103685922	4.29347037984546	2.73061778651654	5.70735670905615	-4.98164534490008	3.97352147847406	6.27065821443706	6.82373755097353	2.02221734222108	7.22697196026359	4.17624472861171	3.17252195868153	4.59647865666564	0.909696597217852	8.8520489733281	2.17439999926337	4.57848919773073	104.25	0	2
25	6.37475408419289	1.11556821990792	6.93178401527765	2.51175952900166	4.63965981147	6.57383800980247	2.19713111131431	2.86271493681199	6.48900801252372	7	1.12452337710427	6.58191641537675	4.73453355886459	6.93574617897348	3.14215599092968	6.72351314133676	4.56825450472506	1.93600296999793	5.08202523564354	3.21623287385281	1.94441177919756	2.57950681226744	4.68723515995602	2.75807255018119	7.29130157946717	4.90399917767563	6.05027351006473	3.6721700587369	0.120364013263515	4.45663024042689	4.64450925392859	6.18191624779111	5.90629777571566	-4.66548738358278	5.41924414114511	4.46050752496255	3.45751020912229	1.917311315205	4.35505088961818	-2.47681787291125	-3.06351431627712	3.51998521571876	2.67882741445965	4.19596399129931	-3.29349358990287	-2.21085525852156	97	0	2
26	5.20629515718916	6.75383250476629	1.64098018471804	1	3.19702424632445	2.37667598625023	3.61864564192447	1.28419092293178	5.69731705859526	6.37181099013347	1.24915064413058	4.92742582972229	1	4.01029715997336	3.04670293578328	3.46598232354925	6.63363496527958	2.29094151901145	5.26200095238047	5.05381263308034	5.54538393394022	4.68582835301535	4.98659601654358	6.93068590618401	3.66074061283263	2.82469171139838	3.16656671531371	5.33650186070142	5.56362362369113	-0.818075131312561	9.13792747755934	5.01560299770946	5.6105285078013	8.32788475831311	3.94992369475695	6.43992284845367	2.26585877007223	1.50590870147434	8.16212871395815	-0.428691995583129	1.55982306357519	2.30218888516102	2.88653177811109	3.60071839730701	-5.53068630237608	4.97357110397804	98.75	0	2
27	7	3.80832293464868	4.26981230376095	1.33848436115875	4.9781159919	3.82299123860098	2.53759161691605	2.9208037657731	6.72907877877956	7	6.69497424528464	3.93664982496333	4.8018957586062	4.70757834686081	4.29955687128274	4.11305802099719	6.69556312861851	6.1638289358078	4.33066813928365	4.31463257509443	3.55503782497087	1.74069222831947	4.83207523110006	7.78632352519549	6.22514570185328	-2.47399842515742	8.76706076002474	4.99666866066102	1.33219393526141	3.54778481074814	7.23157391615965	-3.95425935623831	10.5103934530773	7.06416236769832	7.97021028199733	4.57979394093432	3.27631357913206	3.8010507073445	3.07208390932501	0.505754606489103	6.39583775880312	5.4669572115692	-2.07708539258158	7.78244855700773	-1.24354094281505	4.79427081181619	88.5	0	2
28	5.12414872774365	1.38326913171404	6.81086772229506	1.27054266291798	5.49144873352563	1.8444869976732	1.36905282368802	6.64280854309163	1	5.34956239431763	4.86191247540597	4.42635945337486	5.99426425272893	4.13338288262826	4.30083521583549	1.92203667797487	3.47649490752627	7	7	5.32417170541545	6.94400080612458	2.037104664153	1.5562580751286	1.11939990634688	5.48765268862053	6.12996738523781	6.39417488704123	5.57818901836302	7.6078034548848	9.32990501654744	4.0019821150451	5.17955506244421	7.7158314263449	-4.22869779120011	2.14469674236472	-3.2326794653413	6.55701872922738	5.71017851097507	-5.59645876970176	0.851069544233653	4.75325089876809	2.77774533232879	5.6708625311435	0.567532167301452	-0.628915597607738	4.10138399437212	79.25	0	2
29	5.17917648052557	6.29197100951138	4.16464089782885	1.89083298414845	3.32099776456496	3.60119613182846	3.12186076969059	6.85763399882584	1.22366216408686	4.59885739877221	4.36470055207414	6.065223763619	5.82417371493001	6.71411645710699	3.52614658493298	5.4700412774486	1.18123835083755	1.78395383840876	4.52465755908347	3.85485526682662	5.96421237186079	2.69013957662303	2.00769104859973	12.8453945634808	7.10867979641122	2.270060474349	6.65631098178732	3.86930872414123	4.39873610082357	5.42361381162184	7.03690505448081	3.79245644267606	4.81730148344344	-1.81434315467413	9.42763594228117	-1.88950427238466	4.93503750962172	-0.443043738672819	7.41808843091303	4.58962269085256	3.51915592412985	3.06639627559751	3.38910009824062	5.25060538610487	-0.184848411881694	5.32995635209552	99	0	2
30	6.36927800580867	4.8347762994914	6.73822976958779	1	1.13192865065271	7	6.81534885432258	4.08531769447345	2.42734101210758	2.5971766082209	4.52638668469012	6.53724194450504	5.81702616762778	1	4.60993272360987	3.0247771143588	1.33377870284404	4.34028612172301	1.63955330836122	1.54069871729674	4.7148237903365	1.40700501277981	2.33832837384701	13.9934088639713	7.16914446851682	2.4732147296629	5.17373198301117	7.4577510361871	-2.78826548141092	0.987162672049877	2.05755978048451	3.07046549328723	5.51838188860857	-2.70002930959869	-2.53672856077514	6.53955999983272	4.15881560378866	-1.84132789286326	1.8725637541723	3.17389864345254	-0.380735655007627	2.97526240953209	1.66064513203077	1.83437379774249	1.75614412714148	3.03777417222072	89.75	0	2
31	6.50382396119788	4.07509895818084	7	1.8961680004367	1.24463743506426	4.95971093427573	4.90896430052525	1	2.92967041931838	7	4.88520771583604	5.1599382164354	3.6216276240912	5.61976924659105	7	1.26621787779906	1.57476541923288	2.59576058506756	2.69850131169906	2.53404080552844	1.01991806447179	2.28535138502665	4.14114378681872	14.8497068928637	6.45117408853611	2.81420106241792	7.47612679453696	8.70821739745075	0.862499928884958	5.63700183466106	5.86267972849752	2.75535748246271	2.3981968070189	3.45381787790327	6.31335893410015	1.95363196098542	3.75980990540309	2.21283326821397	-3.10416759697452	-2.51644378690733	-2.24556699740673	4.12256791744852	10.7062168282582	3.14043897440112	-1.90669032117935	3.81317598072157	81.5	0	2
32	6.66740223331097	5.65612406009989	6.93267594927543	1.82097952808918	2.75527365689541	5.71945333281991	3.51916706357101	1.71300808737814	5.99573305593502	1	5.48236106001596	1	4.13569033441405	3.87467684257625	2.39755164750578	1.79512047526424	2.68228666927454	3.03809561966454	7	1	1.35788473433404	3.40527211535803	6.09753600242735	13.2962869703496	6.52482341347106	3.97358167200889	5.64447341912642	6.30250245743775	-2.68435476548456	8.1818494740924	-1.54162202916325	8.71473893432136	8.4397553306823	5.93437874011894	2.87629944900118	-2.47492704798337	1.81407740882186	3.54652025182466	6.420126046734	5.76969158302969	5.36924021281925	2.79811940438982	0.407347350813054	0.282015826100276	2.96046637129089	5.16285162508168	96.25	0	2
33	3.95179151777437	7	6.35811153587549	4.71998337221009	2.9576108855401	5.94652397627753	3.08415292774031	7	5.49199377430262	5.08577038788146	4.04864320798339	6.47610858203069	5.0252981755403	2.04419271998123	5.01159871709082	4.59790797549812	4.91769737748121	2.67488442972854	6.85971077304835	6.88052729856612	4.24478940080035	6.00193431953746	3.21322686927718	2.06651536117967	7.81677456486972	0.758100154246479	5.92389711370141	2.31098463709995	7.04411719277582	2.36634303915593	8.94481180574818	6.44426068237275	9.95130103235729	6.73701458957913	4.87014902117969	-0.893677878199812	2.85579842350966	1.7429497162481	8.03670194136629	9.91802849511416	7.97925523082367	6.72381472985021	3.26983580679027	4.87429246466273	-5.14287916412082	3.66382651237257	100	0	2
34	6.03101442879665	3.37128727954354	4.8520525342754	7	4.16013349507698	5.92094365563068	1	7	1.07818065220936	2.48303484691087	5.61170031327538	3.68695496979857	5.636737467724	4.71022652517594	6.69891178486798	6.97990024131428	2.94797373456123	5.71676064921987	2.89698851251377	5.69846702120518	2.82129490702792	1	1	7.69772335336573	7.46813957850661	-2.80670512228356	3.26725899913409	4.13484177090665	7.06162803471391	3.78419789093473	6.18022672696217	10.570595884774	3.32420882391472	1.02820491619326	3.945455474329	5.24498575751152	4.24782860524774	2.66929809429918	6.73648034151223	5.24454348136863	5.37581155865035	1.03012919416193	2.55606813889379	8.04914442500769	-0.751278244420951	3.79718936384148	85.75	0	2
35	1	5.50972071115454	4.77121079070611	7	2.59262375872807	4.35270528870212	4.13467973727676	3.10005508010633	3.94299926616154	4.93798097229584	7	3.97232363759565	5.48137593936713	2.03953199430288	6.91555409258563	6.30998987939463	7	1.47746930827954	4.44475448509494	4.90804757140849	5.59508667113589	7	4.87220079736265	2.27089957058446	11.8881601220703	5.1559521247909	4.0715120775855	4.06062938143547	-4.62247242494057	-2.70134377704619	3.65142783224099	8.37933815668834	2.48646696025332	7.178726856499	7.2740617040394	-4.29273513646881	2.02678296551051	4.47005956746536	4.80587237895851	11.6510963224221	6.33774856632704	1.18414758548102	4.38795239598518	9.15798994846095	-5.11181708885218	3.92491949364668	83.5	0	2
36	5.98356338859229	6.43006293139595	6.23683110996419	3.95542553118869	1.95720757506384	1.83571460094005	2.17150068219415	2.44529929127986	5.31478742532133	5.26680126029525	3.89604771105363	5.3444874985778	2.75869091205449	5.21161710091805	1.92312438342172	1	1.27069904661819	2.00104424778751	3.97409417136109	2.22715404413273	3.35677364103516	3.75394476837142	4.68685354981304	3.05290874283507	10.1171058406798	0.919141174264723	5.29314067105138	1.85916185541046	5.89366117596913	5.51879179443231	2.59558181729074	13.1891293496041	7.50678341706426	2.68006644876929	8.53605580896953	2.32540843490505	6.11842972118466	-1.60758065211904	-4.41704893241192	6.18585656987249	-0.412490993944908	6.66723105580277	5.66621981764234	9.82784632798701	-4.96084888305782	1.52717475712137	101.25	0	2
37	4.868545963678	2.75961160558046	6.64376596462718	2.09433208522762	3.5041576238721	1.87781513246652	1.76437593676057	3.78070701340434	2.15396589814755	4.9362532102948	1	2.79077554091979	6.7366446010243	6.42080420602205	1.25166320725409	3.1095460263103	3.0337093667261	2.15193469109283	6.71179423728386	1.81575876959477	2.25018245817011	1.52500721798303	6.40207616317935	7.95380517412788	8.12457650724209	-6.34293287893314	1.22889243535321	4.08600740400505	1.37384557834795	-1.23322642730137	3.82281132364035	6.73257945666682	6.79116736072698	1.23490259132495	3.31092285132916	6.08985728682676	5.06177437711734	2.46651546480655	-2.15916511164807	6.30183830265042	-3.15019212515703	1.21070566770592	1.18754542217318	3.68216646229184	-1.22606290370903	1.18254772232782	100	0	2
38	4.18093263822253	7	5.57588237389681	5.93316111652705	2.19689256817481	1.77420572782636	1.64523605513741	1.69283836672344	6.88056305327409	6.85990652411161	4.32277288725547	3.59055368061879	5.73577875283696	5.55709825367789	2.58652100837191	5.4762109777686	1.24449649214391	2.61136899943654	5.03784303249313	2.86739362237249	6.34850043087326	3.19495239590327	2.87449918783284	2.36512256575467	8.82964242469965	1.55423423031187	6.5460230946243	3.11757046809264	10.83466436002	2.5880900093541	1.22219010717352	4.9246764913702	3.76123138019783	0.555255010352958	9.05027887886651	2.21572971157761	6.40280641257134	-1.96901650939064	6.19057424282794	-5.16370635003081	3.8541482971469	3.12999398742641	-0.310242566194063	1.36414790579243	-3.36835183583256	3.45800477772746	86.75	0	2
39	6.79312171025741	4.48817859429055	5.19549785758805	1.18811873247337	1	7	4.7680028952441	4.73761143910097	4.0232945874115	5.17843056373295	6.48270809288522	3.76934455977443	1.50560001075778	4.08933082442392	6.50058277479146	7	3.0882971745841	1	1.39562114433319	5.11950568893845	6.52313427978677	1.65887049054416	3.10206975697306	13.9493875055756	7.74597405807696	2.506363411495	5.91163782010014	6.47876482225159	-1.8782586264727	-0.779960686804563	1.03277207306385	11.1500860730697	5.40461346796389	3.59194509550351	8.21169930525939	-3.86592805171427	3.85413672066404	2.25113417823018	3.2109615466582	8.56523717147639	3.48437681831017	10.4964509191616	4.74323214454561	1.64769298392413	-4.89848288909242	2.08013225405003	68.5	0	2
40	5.48694614098906	3.83053011657367	7	1.77383014699528	2.27458551296404	3.60629468730388	6.43737178191109	3.86148270472145	2.01142311554506	2.06114657285223	3.92604576915237	7	3.10232471443756	1.21292715606062	1.56758254501845	5.84736242162855	1.32339135779081	7	6.77951427592316	1	2.69020658123078	1.42032643104046	1.88300708172365	13.8678579568239	3.4408771935977	1.34706266991577	10.8526121455344	2.65329254082323	7.62209044548375	0.161425366266855	7.81413141214051	3.43457423807929	11.5856466986221	-1.23523784737602	7.07017821322724	-6.07905359335263	6.09631184769576	3.370803930514	1.59005320357176	5.22488433316939	8.17926225956023	0.83861620946618	-2.21692494087446	3.86822714603832	2.82311101802889	4.12810225765996	98.25	0	2
41	5.20122338994016	1	6.18111235006416	1	5.4077480759315	1	2.92303791382835	6.71013672819652	6.2002275175358	2.25271339282209	4.19177536667948	3.11347664861529	5.84527086091884	4.52143008214706	6.45250078501908	2.91586728403018	3.94522278902511	6.30955273840049	1	3.19282538637403	2.82756559257586	1.48683419668783	1.81478400237923	0.434501504516713	5.0980821112801	5.25762271435683	5.86002766881913	4.65137312155941	7.57694657131397	5.88781752247797	2.10594565249586	4.5998571036161	5.16790161937597	-4.32320778058253	2.03400950020376	5.94745288048734	2.25465624994636	4.61291956716153	5.42037401043662	0.501486175445183	4.27895140383533	1.86752732984313	6.09649993332623	0.885484760069458	2.22050435599901	-1.55087799937664	85	0	2
42	6.96269661551019	4.26129346682674	5.29784282511658	1.47258395104964	6.69078417074239	7	3.49987672510971	6.25217924232238	1.67545687597506	6.73965959673821	1.0827364278689	2.68257371454481	5.25463411079448	3.7735530325448	1.89968852068431	4.11665670667822	3.55673442559891	1	1.85753933318089	3.78054197938327	5.69764221747928	3.4036874789711	3.23806351748949	4.9447802702238	9.54690831718601	6.533041673583	6.3119369866145	2.16286522198707	5.80536361580939	-0.599184328913868	2.29900197960176	-8.03543148587828	-1.38488864137059	0.414643141372515	-2.59186573083085	-3.76620704532221	4.80329665064965	1.48550068635721	2.27439594575387	4.17612333044761	2.73903588171076	2.57915120219746	1.59053766444143	2.62319108028322	-2.22495259311807	1.14137845419726	85.75	0	2
43	2.45690373955125	7	4.91514104301874	2.39009582390311	3.81134571284314	1	2.66573803558217	1	4.99482304488892	4.09281359978034	2.69135456787524	1.05198228472314	1	3.80811126517849	3.87585734934634	3.71266348145819	5.81307078151325	4.11960636217933	1.8691242321598	5.99462826434132	3.28887932522202	1.60159910643132	5.2936140129148	1.31662765736066	10.1172081948612	1.24736142552195	5.88862233142354	2.16693895123626	-2.37181735315154	-3.43509822043963	9.9832910338693	5.66564906761363	7.04657368586462	-1.91147168216579	2.15690111094053	2.62920992429002	3.26019801265319	3.67942904046297	-2.48651791131707	5.93404802903566	-3.75368279144927	2.87559746633353	-0.47156938491399	4.02802191756261	2.91416501663965	3.26302469179966	86.5	0	2
44	5.05427272265001	6.43687784451661	2.00099113691162	2.14178921479503	4.35296379239924	4.52287410104312	5.07196266865513	5.54374487829999	1	4.46746107187461	1.0164660862099	3.1554183691313	4.85560153627172	3.9296753551573	4.80476819564019	5.34757876091381	2.47479267013773	4.59135651671207	1.95908483349402	2.38282790633627	2.12372657986675	1	6.44412294449164	7.93983291286624	3.96072020014328	0.499989660819612	4.37473053342045	3.94178964637825	1.48473178497307	-1.68927660022523	3.65261228865507	9.0869212905081	7.24501568508285	-4.21787612194338	3.47650394236706	2.31146284411161	1.83281735823168	0.260604052579229	-0.915680061928069	2.80583533176173	6.62443704325898	3.16152673801668	1.98862769392027	2.38343611971619	-2.82907593537257	5.88840993476376	92.25	0	2
45	7	1	5.33371371377291	1.34309866576908	5.10137321508292	5.77659026570489	4.10095813576426	6.00382370838952	2.64822933805761	1.81527359687759	4.13984624846286	2.75953595404763	3.94394708594467	5.83920316082013	3.67727091428648	4.92878741737023	6.29528207896259	4.85843737398284	1	5.11552362741639	7	5.49521207798245	7	2.48710842418009	6.71568991835278	-2.13701435372735	4.79099817041644	6.24602319187579	1.27696393559973	-1.57014670030156	5.35210103268898	3.48138868094717	9.724167923597	4.46532485998779	5.34903802439642	-4.67414233170709	2.79421705226913	1.79883775723854	5.35243844640969	9.38095644116527	-0.569850557101695	1.30545183798521	9.58390948377457	2.32685086904874	-1.41852293650819	0.135841905384571	67	0	2
46	6.89026985780055	3.98588075278743	6.30196268273619	4.02232338902566	6.10957322248266	2.6979778488593	4.11018028070054	2.75067760368536	5.13667816755446	2.84445866750127	3.72650296717014	2.14243670421039	5.84532522187228	5.4231287477322	5.35558475488281	3.62838040768063	4.4955525051645	7	1.44890082225445	3.22117159028996	1.74725313168379	1.73320189208704	5.52644230554176	3.13058706504826	5.78126809888803	3.09262984579247	5.42999484716335	6.48603542493221	2.40534798595368	4.34644130880789	4.62852953471683	3.78534468826059	11.8779633184964	7.76295492409301	5.03416549932188	7.20373985624272	3.30202667899438	1.16964420056058	-6.18425130839423	1.03851791131307	5.82998270209319	6.47346302712161	-1.83295701591787	1.54713535788363	-0.100991206279238	4.24036098379041	77.75	0	2
47	2.63881574432838	6.27173592793133	6.98457202811195	5.56004783811088	2.62138278803215	2.75266757828146	2.92721141760226	6.85992203323993	6.15788717839787	4.44125000674156	4.00339642151757	1.62394478151293	1.83289954446219	1.49373560445304	2.42498674072477	3.4558802256471	1.02723937002498	2.93795411314622	7	1.16631638628209	6.9356492136956	1.35595215380697	5.51695639974382	0.387283371831007	6.26207423135217	1.88194107950207	6.24298869041047	4.52252545596082	3.65972454296984	3.16228400882203	-3.96561209421893	4.03513080962838	-1.04952729983121	5.75407276586945	-1.69690278994397	8.93280347362631	-0.899444090290742	4.76321946367907	1.18640147901655	2.42181737712111	8.55122862028757	-0.804496489717608	6.78603568065898	1.87151396877788	0.671150739207451	-0.0694959119064464	95.5	0	2
48	6.2144714171954	3.95283369202268	7	3.46648963711767	6.58129718689968	6.41771473572239	6.85609742520454	6.86259071074553	6.20943382046751	6.86978680515232	2.84082057386067	1.05722278560686	5.20640072203225	1	1.2064448700926	1	1.34509478198036	3.50173676271464	1.58759465197223	5.31446847104426	5.92010846677971	4.29322847490322	5.55355274265609	2.40479702788436	8.56016794908117	3.51803049073121	4.16824143939315	4.795118031511	0.877476667046059	5.91338329865825	-1.25262777425982	7.21643583664518	5.48956836872574	6.41839216640419	-2.51227948901262	7.02782480605786	9.05124033993192	5.92719675090979	-4.08580078005827	1.30117093273681	5.53043727137056	6.48203346109711	7.5706724060304	1.85014874447615	-0.380381080579121	2.84145274024639	97.25	0	2
49	7	4.5413174364686	4.85138979868363	4.85345437564968	6.63555510948015	1.70366684229114	1.11538424620706	1.55739808214962	1	3.86835471026777	2.94813708443551	2.04701726202944	4.89562358701633	5.08162115325615	7	7	2.35473041539436	4.01606175163283	7	2.48302430047295	1	2.02235849153349	1.44327151863629	3.85039300314298	7.50702563555044	5.58021417779893	7.73550664469456	0.926469564400195	8.63742580305285	1.7234109283011	0.545172602270404	10.2925351352502	4.8070974434751	6.19453897511801	4.25019913756399	6.21010031240022	4.57626215548486	3.67102069663772	1.97155331780829	4.51366645673405	6.66119549453833	3.33697556754106	4.10157650975709	3.93166975069338	0.355203794074449	4.47137117741717	94	0	2
50	3.45282563770125	7	5.05691984076271	4.21995707853437	4.87167158702641	6.52552445851319	4.09438071168161	7	4.42880141529819	5.00994928913981	3.44163479032189	5.82424476350718	1.9930710727672	5.02194085212811	3.2198328411873	5.62906895932566	4.55373013017298	3.06637891644577	1.04642796553254	4.16110259442461	2.78328601626522	6.49967447243733	5.50620166955851	3.26500304239429	8.19389224755258	0.309777386547338	4.21340131229342	1.99496872797705	-6.55751085851799	4.25596165228969	4.4603774730718	9.80967580702339	13.258283609149	3.88073812006593	2.88423624266643	2.08567232565882	2.76380689510862	7.06380578393615	6.74781183662613	3.58830015426682	-1.69741615679064	4.30637128698164	12.3245792305648	2.80671341266827	-0.00110705452712767	5.10101393201589	79.75	0	2
51	5.03950703054174	4.21413398956417	6.38013840136271	4.63055881383404	7	7	5.98317035087867	6.64518128360926	1.71276705785912	2.30720919075458	2.19893851672724	2.98714509900902	2.01647364522719	4.66565249957688	4.33829409255927	4.0201921364384	7	5.61888747148143	3.24591101004282	1	2.05535507804872	3.87086786384116	2.24942118377462	8.08716452960106	6.39492039967187	-3.86179970044939	1.89012107043198	4.87681767739901	0.228373971257758	4.63992528272213	3.46708318458544	6.44876808053116	7.62161754005527	-3.77698111281716	3.42405290802681	-1.75152894043643	3.80829055246829	4.00726442937926	-6.23221327705972	5.8242825965715	-1.99409895927124	8.65350125519682	-0.416613672080571	2.25242533612636	5.57231305896638	1.77763650946483	75.5	0	2
52	6.36117650648164	2.36965433273848	4.52676397936675	4.58110653268457	5.01615772418633	2.06869882181622	7	6.86267551900285	3.97844074450678	6.44762276740858	6.3017387746153	4.94549657794572	5.63932612168058	1.9457625963217	1.79509209433498	1.06266562186064	1	1.78675875377537	5.26299094282922	3.13907191030436	5.1299524943866	4.92948651887295	7	3.41093632949129	7.49392502047831	1.34602125037653	4.75946036482752	7.79647867612806	-2.34599942153561	2.76815966124185	1.64254547145302	9.14666114024747	6.22885255518949	5.65636732519223	8.40216904913492	2.84968804877005	-1.34573692325619	1.5851541059709	-3.10255101316376	-1.36522881143242	6.14455332670759	2.23459008591545	4.86845384997622	2.69051720530971	-3.98835826484154	2.25255994236797	95.25	0	2
53	4.52128531242938	5.47222206892256	6.89169836059661	1.51380165550429	1.29557691750848	4.51322020380088	5.85082523509598	6.43591214276239	1.40211462102211	1	4.95126259789153	2.87153015490728	2.36114727130439	4.6732356958468	1.46591144422025	4.13146150214256	6.23693273504394	3.63606143574755	2.19207352395804	4.11414241972166	3.35823808279448	1.08588394467825	6.05189235107326	13.4835538092075	7.77442377210533	3.08515961799637	6.10644592783888	5.90873108670793	2.60303165128084	7.09778921778943	3.67397251168068	11.3897477143502	6.96645539351929	3.444198715285	3.71223911355846	-3.1953389395511	2.5406078389421	3.51280234211863	3.65899301721576	8.90374874916271	4.28947566015774	5.42677170100592	1.86041138048378	2.94107181859419	-1.48162826710011	6.99214390036884	65	0	2
54	5.88256059550194	5.71974284704647	2.56457751897088	1	7	2.39852763601662	4.17505501090788	2.95740775012405	3.37675178540752	6.87904213142828	1.94202888706731	7	7	4.42909602125439	2.52856689650515	2.38013886630722	1	5.79499308318206	3.91497719871787	1.91627248394049	4.85699984244182	2.66482345105596	6.84766051081694	7.43907638697186	4.86651949845817	-2.48890551135915	9.32718433720552	3.83825181023274	3.73536190797681	8.17603432487394	4.01775265711878	7.69583968892972	7.74229667736311	-5.38614044748431	-0.538411069332237	4.30796495789915	0.105920374157477	5.31575078770025	4.64599736277667	2.22502841065403	6.14332541801475	4.89269077301401	-2.18042124382418	3.67839857057173	-4.92690455144881	3.37063206557177	75.75	0	2
55	3.1190593825741	1.95615640423151	3.32865093130839	4.93253145508944	4.99710787268527	1.01025501350769	2.09841186071632	7	1.47879842617146	2.45647363140642	7	1.81603021048589	6.17000923091072	3.64429352673543	6.08089369445922	4.95432595752798	5.40907325490008	4.06903277977664	5.78332552449659	4.7114485094496	1.62248262968069	2.0121132354853	2.87306074749251	0.536014297276984	12.1810154995293	6.99838556142124	-6.12097218637356	-6.21719576834636	10.2434313824757	5.26667554702285	7.02523207799845	6.03740344357889	7.87734527545883	-0.365948253415152	5.04237455614242	2.77113611026089	4.1096069798829	3.82992806031972	3.58288417882068	5.01940836591581	-1.91436277782812	0.725534264303855	-0.19680172898894	8.99896174926394	-2.78385253884682	2.93834523571716	78.5	0	2
56	7	7	5.23396808401743	5.4595324462621	3.8656323745964	5.23047128711183	1	5.51639950869444	1.94990016995583	6.28533269135734	3.33378252602607	1.08657185131983	6.89069283196026	4.54492396430634	5.46060407898057	2.01856566707508	4.08917981983638	2.05922849809787	5.75910855492268	1	5.31388591828585	6.37307945629356	6.82795461036958	5.99114619501243	7.57962375071598	-2.53094183504048	0.757800630446078	6.50880504720832	4.68138413591863	2.24893775978375	8.62362558053958	2.22513957151851	4.18303371556323	3.39001309797069	5.16264278335531	-0.559678991411114	-0.671378461221634	2.11270732037096	-6.07445608631238	-3.67546395469459	2.39854934776936	8.67197654331166	3.90212269246429	3.87796795822698	0.072973210644825	2.59938522281938	75.25	0	2
57	2.32301162409933	5.20569332132168	5.13543667541836	7	2.14600432665143	4.38669341314028	4.64151990020044	1.7061460637188	2.94272354629548	2.20915394537575	4.16449537636358	2.99431049669946	1.04223820735192	3.76197875762141	5.66438644676431	1.11647799473262	3.15525130078047	6.73713925439524	4.1772874663594	1.5642645481535	7	1.17532019826864	7	2.39729337066621	11.2186695375328	3.01818704719234	3.81918541161254	5.01561980095353	0.963825050893717	0.688269292100172	3.44309221558116	5.33304351779673	10.8219975344001	0.624519009231304	-1.49968855392624	2.48202607722481	3.59553930212349	1.53607027587668	4.58875831188929	-2.64810829800584	2.50608541439112	2.78281194399537	0.732633696696179	7.05782562627407	-2.12983443882431	4.04168179928861	69	0	2
58	7	3.48043355909388	6.7339045062962	3.73732687950925	6.1516408098261	2.86633455429795	1	7	3.56802074068166	6.95518415731069	6.03498075050543	6.81294687383321	4.7007146906363	3.92747077593194	2.36332006206673	7	1.41612713307335	5.40289972486577	5.4006148284196	2.04452371196837	1.73110862925402	5.19823539390032	1	4.19827928407359	7.57281833177668	4.29344544211333	3.24827027002028	4.45475265025398	-2.0831831677374	6.87409636324482	4.35372086553618	2.85801813217423	5.57571332343006	-1.91419347135121	-2.5450023274868	-5.97204902037305	2.92919291832134	8.0750494463793	2.36367877118731	5.096899835814	3.30671905283397	6.13057359263835	3.99776599608177	7.08269871151043	-2.96784537321471	3.7756681276783	89.75	0	2
59	3.42679752974542	6.6779341470865	6.07443696184623	4.30645453423708	6.36689948117786	1.0307931946466	1.47627971045857	5.50196770239628	1.25209538216217	6.50225553853083	4.5530460323144	2.6116384491762	6.6689643073368	3.35449328480636	3.48440673843116	7	1	6.52918634896659	6.10033517929614	5.39992519148056	2.17505278754094	6.29832434088646	7	3.99030757414907	8.27236210039598	2.69667836086853	4.17603689179048	3.94941850545871	6.85348168072311	6.73796775435352	3.51229273936881	7.85693417848228	6.37809856755489	-3.63283814236187	-5.48534380764037	-0.789112331622293	2.42098672709159	-1.8697522593695	1.80419642696715	7.19423833660675	8.50598847014531	3.52597152927694	2.88468729024877	0.601173602400901	-0.497445484194999	6.3449300481687	85.5	0	2
60	3.12907382849664	6.68284975339096	6.15328265846339	5.5296143899148	2.74165743153361	1	3.33081051494108	4.3666388137265	5.55450059337617	1	4.1164474117288	1.87402882605339	3.38908253627516	5.79251818177408	5.03388333961039	5.45429067958872	4.19274173663482	1.95298798371674	3.69638288114098	3.34529650995245	4.5242356220948	3.86815999408345	4.91601238301346	1.29603994024144	7.99988141771147	1.64658282737525	5.2324555544998	3.25337490375436	-2.07944840240864	5.90921122525	3.62841731193643	5.27269243483706	8.21002126161393	-4.70711855649781	7.93039046615634	8.49229316841131	0.701650528885105	8.58648334215388	4.92621698213808	-0.310743485772058	-2.80918827855435	4.95255831430072	-0.146713151792389	1.33348541342424	-5.69074558723608	8.49509920184118	81.25	0	2
61	3.55065046328293	6.37805207052514	5.05264102008666	5.19730669500954	3.55590302870119	1.35993251507265	3.70623488995318	5.60226967394028	5.74868259665386	5.414824276921	2.35157883051518	3.95993821755771	2.41234995283473	5.10522530336532	3.3004279328977	1.60031004294823	6.00044110760594	3.48290914441752	6.90002553406769	3.26381120121704	5.43723120609581	3.38808529922027	5.52201670889898	1.55945520746574	7.67487156412511	0.99150719005753	6.2310601287671	2.13794147045909	-0.446353342752814	6.65214491485152	2.99089821039976	4.7510012139716	2.27852244881624	-4.22583058603921	4.3284145281654	8.38218987832567	2.89244504842914	8.80042045247992	4.74729682115777	0.633679859791491	-3.06960106442902	3.96081371007559	4.05500444810726	1.68026191583796	-5.06610475145178	8.7205709688923	76	0	2
62	6.07736816987737	2.96559615069795	4.2309373067603	1.17389493520768	5.62643748277354	1.09370289815646	2.45946304296275	7	4.03674893788641	4.05769592268327	6.82139817437413	5.28309994887196	6.03497813478258	5.9109063057217	6.79373183584052	4.69056742718432	1.62473774511229	1.23833530451882	1.31504153351638	4.06834932201394	3.40429451776094	1.13367147533809	2.38102576228269	4.41091207031501	5.83810977978968	3.35713989940323	5.03054923003491	6.88094584191877	3.45124695895979	-1.27085294449759	3.32507266949167	2.85551689748572	11.7262629287626	-4.52927547882534	3.51442263796861	1.05693047227448	6.48875208146013	5.85942834127518	0.865217382451875	-1.87795368071545	5.26393931926684	2.30238414791095	3.27646419074481	0.949112435093907	-1.71381950603831	4.82888922664802	73.75	0	2
63	4.53024802072902	6.22640851506806	7	1	1.17806924116715	3.7525190754548	3.77586908409187	1	1	1.86174362545122	6.12155870479705	2.1266315300344	3.38098201179242	5.67928071740032	1.54096424215928	4.27389807919696	7	3.16265669883165	2.22536159269693	3.93103447807955	3.61284913157149	1.47473448589061	5.49437724850856	13.4173083699209	8.30098776158316	2.41565231579338	6.55565617359137	7.04710008659228	1.34829478658682	5.96907934545205	3.2621071046169	1.9412608228928	8.60268125923489	3.18024629437668	5.12202252053626	-1.81959281784562	1.95048404878475	4.74204821047135	2.77506384649943	8.21510545171976	3.87455441409027	4.7691148581069	4.33328400869073	2.51351463252868	-2.08446572226034	6.06089159781684	82.5	0	2
64	1	7	4.40909443890822	3.65373043606618	3.45463538305364	4.50839213060241	2.7070039748392	2.38475387697038	1.78974807935553	6.91882988394463	4.23416932548987	2.58992892528421	1.30750013394658	4.39352379409344	6.31764168612053	6.59378181116386	4.43160945344269	6.08873494612529	5.56848297437242	4.23975026992146	1	2.15136874793172	3.74672925280626	1.43611893620943	10.3507155373522	0.904653897185173	5.50861432812181	2.67049077946642	-0.885656708265676	5.19848359555387	9.07775842254913	9.41459424311942	0.493479462474541	-2.55002510263667	5.55624343433693	0.215046683749013	4.60018635330502	0.936686943371458	5.48574291761233	6.91268872321268	2.34455301915589	5.30409724555119	11.151682243189	2.9675408105604	-1.73892441317865	3.80040017667519	80.25	0	2
65	6.24704330546544	5.23779481218271	7	4.02536572646192	6.74657306797066	1.33989913946992	2.13761967966206	2.47674968812074	2.84021692964214	4.31965447178092	7	1	4.27326201938859	3.35923159912179	3.32919789120595	5.70975378178634	2.16803802525367	2.48353465835693	5.71626878050047	3.89821908337096	3.76403630568905	5.71483167496231	1.55821113603652	3.91162145102082	7.15387430193928	4.79869731672296	4.52707328195312	6.57318280489302	0.395622549543733	8.67687784854509	-1.16295394240776	9.54731938684465	3.95930728229332	7.48834875615078	4.82055226994417	11.4818584917273	11.9150565558232	3.12536888343695	2.53468130343466	5.37569883894742	3.32496704306232	0.116579664259198	4.83259604702213	1.29761860465176	-3.3179353433112	2.07170656036608	80	0	2
66	2.61849580973711	7	4.8680796271001	4.29094682254109	3.41677987600323	3.09842811572159	3.24255296072694	6.41421836570388	6.53315202392378	5.30359293558601	5.49038258223881	6.48462291864511	6.93182907106692	3.76240180172497	2.91995770731549	1.52204159251386	4.32119636109004	4.49146620576719	1.14844761522828	4.54081321135263	2.69011833274065	5.61193314670371	5.44107411509781	2.95954327826114	7.8916098546971	3.05018411440119	5.2549346877792	1.68659036429027	-5.64952023425155	4.61374030866505	9.04920082449083	8.13369703378754	14.4833254542093	6.61123147139975	-0.0686618596610577	-1.13924671653074	2.5389690059866	-3.15178823395025	6.61523299410882	3.31366399225919	-2.36810068016041	4.19999584921709	13.1083819390387	2.23982336232573	2.68931474016904	4.2334319953045	59.75	0	2
67	2.22424946872196	7	5.62341976686568	4.67431305532485	7	3.17087853776802	2.6969413825724	4.23168325690989	4.09926737802521	1.2950422162877	5.10175933350976	2.74952270009913	5.44460886098564	7	6.51997460036799	2.47576079572062	6.30565176855508	1.41180852346468	6.87436529618669	4.35159756853168	6.45692008912248	5.17134768397185	7	4.18714766830307	10.0794560886677	3.4006211118605	5.00972580149403	3.39208304945006	11.0845709536942	-1.53190647159434	2.52068847253024	10.436553484482	5.62675609901377	2.87117708270837	6.15804043180814	2.19112623372072	7.438359387543	0.35056507889623	7.45018503471327	-5.30891146196103	7.70096080243622	3.10991341801311	9.77064475713976	9.11507675757407	0.49991367533179	4.56136711405234	89.5	0	2
68	5.21883930774507	2.04084802563457	6.94685658291544	2.47481820081676	4.17497211902298	4.84699695732138	2.46298213598151	3.6557947682307	4.75404230698373	5.07177868029586	1	3.5872100505685	6.17424054468145	5.8589068267997	1.89735953860761	3.64879679208045	7	1.68514799413309	4.18304458865664	3.87815264193998	5.0862026950351	7	7	10.1188189552056	8.84275401646025	-4.94535549275408	2.97305293835345	3.78477031441774	9.19279996329929	-5.59294939125921	6.2382829697736	9.29475094780977	2.82819807764421	-7.65320364663405	6.07914230100971	6.69724905304323	2.2810186225522	5.846550319672	-4.7189639027066	6.71025561051449	10.4419544269287	-1.23673989746492	4.26968613087551	9.14309305751323	1.9431757477809	-0.589410055302363	92.25	0	2
69	5.1980812906932	1	6.15461030494456	1	7	3.4472339721332	2.53903837800122	2.77611134732981	1.19166646069463	3.33719291747633	1.74127610815133	7	6.19385273620063	1	3.07298361685267	7	4.47292914004216	6.1898865308106	1.96873944000653	6.35852781969357	3.07126016495712	5.99889535749527	4.64341084087637	1.3260706910328	4.89132890991954	7.60371371066103	5.04931266541762	5.43674340381207	4.65401053467559	3.45599615778412	4.25035010968743	-6.43771659593028	6.53592541585195	-1.21925271276033	4.95487953252169	2.99722805545109	2.10933820647818	7.08299562169759	5.49619100021747	6.69914924249633	-1.70261589965601	6.22665027746251	1.21541444234796	4.4018749368962	-4.69836789702932	0.987259068299108	70	0	2
70	5.71243862582771	6.81499575609405	4.44303895247585	1.75931755343501	3.18810426312556	7	2.89774006058411	4.39333690717918	1	1.91476639096719	4.79583088067679	6.41535161354503	3.43258514105419	6.11818282354713	3.68704431396087	3.13370220250233	1.60521637122121	5.14687595189262	4.39144926422974	3.45176445721299	5.72875474622047	1	1.38731644032858	11.5495691425425	8.43279194248809	2.75402826734513	5.72150257863839	4.16827498036689	4.76876867575519	6.39524817965346	6.90610184743592	3.86790338134165	4.70129687497087	-1.93905063675166	10.2363101332005	-6.37939530937111	7.70507236665716	0.0534967418636547	7.87507468276351	-2.01315218797819	1.09111552975639	2.75214609895243	1.16034633719681	8.13004063521042	5.8820256766621	5.95067833706389	87.75	0	2
71	2.86201093513181	7	5.74527383436781	3.69611727419172	3.38755208378875	6.97833614177986	3.79974798451039	6.90740607737641	5.36109230377169	5.36154047477411	2.56961277844188	6.21022264687045	5.32496727470791	3.14366214661261	1.69783803851379	6.44288825665988	2.74094776169188	2.63103420440788	6.35766537964224	1	2.42670142300231	6.45983637882316	3.6640639512319	3.11507210741302	7.83508881110224	1.91870917258137	5.54182184514611	1.72511977750482	5.210653075562	5.36121958063421	6.94134061240933	2.95566774595068	12.5322858367566	6.62345613317746	0.231439661855118	1.82242287711954	2.38627291270412	6.18957654026596	7.41255777189013	6.74992602300454	-2.35545495773373	0.859387585506198	12.1955487024545	4.4914836672116	3.96383521028442	5.38448782959839	96.5	0	2
72	6.48459928347799	4.56661287317427	5.53586200035519	1.33325863122394	1	7	3.6972981947409	6.29694296131858	4.61590067714198	5.0124318955755	6.2780705207689	4.40379170254326	2.93144749098245	2.34037430757948	7	4.12451560851418	2.83847267915088	1.26183682256408	2.7717854338424	4.07728922283188	7	2.43738979305366	3.6112254957579	13.8275984356394	8.60322067004355	1.91442593252696	6.60561595718929	5.82131378073683	6.38020609347564	0.635970322010303	2.02452425103686	10.7498547260726	13.8587263592759	5.55882520053875	6.67372996431862	6.36549422337372	3.91595916757338	1.62098908135165	2.67252959415609	-4.30544392302375	4.69882326184599	10.9787263034032	3.83162179459497	1.26333749978986	-2.74288829297254	2.98055107579629	63.25	0	2
73	7	3.72457830583854	7	4.96031318117631	3.5560796835467	7	1.21121499197607	7	2.98176941773602	1	5.66554434430492	1.63985739831758	2.01388336010086	1.71406569475111	1.22240567907506	3.34716128190536	2.31735833004204	5.66247655316033	5.94051228924107	6.61546658425115	3.52659430115778	1.49178354961411	1.13054482169374	3.36572041027279	7.22081665265155	5.09270399897414	5.05815511415185	2.72604441750471	-1.0250626286249	1.99315527407209	1.52484634094458	-0.212771338302204	10.9664510598836	-2.47586676740822	-3.40070729288944	9.48320466473355	6.52592436043052	4.60907348658338	-0.23752140313192	8.14578374296996	5.12652424639364	5.58379119758161	5.83418850472959	2.28291095175255	-2.96252712275717	4.15570764880638	60	0	2
74	3.91662358837832	7	5.51137425055876	1.38362893421664	1.21830525966478	2.14681836010671	2.46463019169965	6.69586303856061	2.69564237771201	5.34235898568103	1.53595352216651	7	3.47211895631083	4.29493515164224	6.73127847801449	3.85548897162161	1.05761425125143	6.83118864539508	4.73072987776002	2.23961812351627	3.56384045878026	1.13302903698629	6.79337538030756	0.0197270600360859	2.7065490213282	1.99833623981186	5.8480076988239	7.8673450951317	-0.430489390534956	-0.96980222318547	2.59050455298631	4.25056671688353	7.92792694680263	7.12319770624563	2.77970305610143	-1.80938465829355	7.15800026343568	5.35553760215216	-2.14428418870164	6.30360496143634	-0.386251706349594	3.76357334727505	0.139269285136043	3.92690246215568	2.07274836182685	4.59445033790613	77.75	0	2
75	6.28316341073968	3.62752697255045	5.55322587863552	4.12300475785931	6.36725256946537	1.37763428855082	2.46073719193017	1.64825787030263	3.48633024254397	3.24254721341534	7	2.05103084749632	1.91296046812281	2.49398712677719	3.8028992792656	6.28698435070683	2.66649270329688	1.9796951445438	1.24521305330214	2.32516238926366	3.53630768393744	1.49301308869569	7	3.31483146880826	7.77638479558142	3.57579244778795	3.57540532828459	4.90460927523775	-2.92573017388549	4.40533821589307	3.14559222608719	3.66027854397388	6.69335871222341	5.43282909996838	4.22923805284223	-2.86769284430608	8.9679918031915	4.02072445463595	3.6576374688008	5.11618108178661	3.23629569924422	6.39617658609226	4.77755854701535	0.534309743282128	5.23944404526036	2.96996048809692	72.5	0	2
76	4.13820473053092	6.89538052051328	5.91612083692779	5.04899756021447	1	1.75797276204265	2.5622900956043	1.94502381377841	4.4361157091853	2.70435317620541	3.93056578700608	6.17725938214141	2.05991648123388	3.58711834667832	2.39609097398867	1.46544575989626	2.30615648305578	2.72461135049087	5.82413371232898	5.97088317698119	2.71115359847373	4.54327061720926	4.3121568455371	2.7970347696179	9.83295285516226	-0.125040321719083	5.07206025874202	1.23081677785045	6.18287829443923	3.68721449368449	8.11880653112685	12.7118457337506	4.80259436868077	0.856614335497041	8.10426917855217	6.668425519643	2.98238974761633	-1.29087775987531	-4.18345409023532	5.48688806117373	-0.829844686663367	4.88663542051764	1.86740535398766	2.9175533476143	2.88468946610437	4.61475791550354	77.25	0	2
77	6.17326017388299	6.85650098964585	5.30461128353259	3.34110759777692	4.71191860079031	4.02982362618159	7	4.40903662884351	6.75857384573462	2.48672299030233	7	3.22764101221211	1.46171841474339	3.44662308847594	3.70250402959122	4.93648940978842	4.57072370104829	1.03719578062618	3.7110789277137	4.94255681790428	6.38237057235856	3.33907069691426	2.28309614834917	5.95912726811666	7.48980106952125	-2.13606739973663	-0.542007601792311	7.26829757287807	5.4026692812665	6.47326795333226	6.21659734877453	3.45001321959139	7.58574155130949	2.86078920993241	2.55666194244946	10.1101858570506	0.541118044599701	4.44317301728992	3.7931501396693	9.08634043738096	-0.51234586710626	0.989570546316058	4.6035865195835	3.39267639408716	1.93844732167784	2.53064859392963	86	0	2
78	3.25039373618615	6.69001199795352	7	3.95288753953377	1	4.63338030377218	4.14853394626879	3.16210487749726	6.97317388648728	5.32228312735954	5.27644112979036	1	3.36667817808268	3.52358572041949	1.57663147470061	4.113545674656	1.81282425823655	4.12414610164503	4.83432043964853	1.76313108246593	4.12971900803362	1.43692421584718	5.54615574143261	2.84831813868946	9.39451979798054	2.01007853568087	4.6767043578331	0.144560541280259	4.60664544721249	4.83935212058876	4.77136629793207	1.40140715559217	8.56578177473942	1.57922221157738	-3.82496536944596	4.99911282530479	11.1844718924682	-2.0992603646169	-3.97199654665503	5.60705875553757	0.641326967234413	3.41450178131511	7.52909013264901	6.24338345035122	-5.19052419421278	-0.649848966043677	74.75	0	2
79	5.6970187558456	6.35110329201785	4.61445326448667	1.79377694634484	2.74468710245526	3.75000421784368	4.46664325074319	7	5.46884176366207	2.28337830878632	1.67407081478021	7	4.91434647807665	6.13939842899483	6.07463602253751	4.00076877800825	1.97515398608163	6.20847858156465	6.69988617397139	3.69136801145659	3.6912368532776	1.83461549653807	2.41496285096927	12.4698589706651	6.95713217654062	3.2313601658117	6.00915712218761	4.96734481137196	4.05684056414075	5.70646466688726	5.78422578129153	4.97992655916035	2.67514180441258	-3.13656320986406	10.8261983182032	-5.66500477028605	8.26418300898675	-0.722537568544121	2.57251612442992	4.4714665199345	0.260534135630574	2.37654399941891	0.841262344710654	4.95375506777831	5.3355736522235	5.07440485854515	89.5	0	2
80	6.42619054432097	1.51421475735754	6.16729853278663	1.79821635693975	3.05177000069279	4.51601816256463	2.27742777453354	3.95434745961311	4.57833502617774	4.17058675429679	1	4.28326554090003	1	5.48535455191113	4.75154062486062	4.10581252859461	2.15655149951365	2.37362817762877	3.97137780938308	3.61645267866071	5.42732726911409	2.25972218946914	6.55117838115234	8.99414346201385	9.36947568354857	-5.48627796408935	2.79110304218417	4.61456105485549	9.31513707048643	-0.458468706875259	5.37667600218261	9.27021102511646	7.14546384969206	1.67877073599321	7.90028108308324	6.1282897140471	4.04500740546187	4.94306315979572	-5.15207843548655	6.56647410429319	11.4432348066701	-0.686218417863783	3.43614104683631	8.38935625982981	-5.76943788254679	4.56230738417287	92.25	0	2
81	4.7979997065757	6.60485962515896	1.86152689055566	2.31998037877634	4.91039097434526	6.19426912262756	1.36615303929686	3.45825009163094	2.76620206554632	2.86909440198544	7	1.65794818745946	3.66712893619958	3.85172535852344	2.30302842409677	3.44857399739687	4.28860891290035	2.14834775103899	2.0304234241914	1	3.30691180963869	1	3.34497585583326	6.79332355908878	4.03264842423592	1.98379439091208	5.30488746504544	2.93512264010649	3.63630322060095	2.87778416924192	0.845767967334644	8.43407935134648	1.0300517068609	6.67891052897991	7.22778814703514	3.06746827612285	2.92861297742693	5.07542171477283	-1.63243227098774	8.13935196860322	4.06848156414236	3.69474060852641	9.88486874804785	2.41373991405781	4.8845357410534	-0.329496532162164	86	0	2
82	1.44797378304961	3.29856377208907	2.91385352867595	4.86620496183895	5.45107256356185	5.86535906721912	1	3.99703572058867	4.56008243644738	3.05461926551731	1	1	7	1.77539526601848	2.90652871363137	5.22132799156932	4.97556322426016	6.41634604349216	6.42827955053162	1	3.47551658662307	1.59365396207314	1.008758905769	-1.7450456382303	13.5298229085465	7.80164706119234	-0.936343561071825	-4.65890215285166	0.225581917403976	5.72331625645812	-0.57785127115522	8.33637582466722	5.19985249948596	-1.47310984226304	5.09878830645332	-3.75922312820155	-0.332560672798196	1.79926680740344	0.480555969896221	4.92131388036715	0.843605189705294	1.61859615742349	-0.674673500579092	3.57257406615387	-0.18138034960867	0.540467564730699	73.75	0	2
83	4.06900520400533	5.34297422629745	4.80918419260198	3.70239270016012	1.92382891413614	7	5.43299890266405	4.84621139949502	2.63149819350218	1	2.98028323617727	3.90415445048693	3.16923726616102	3.51329133856121	6.44729920788516	6.93954802919137	2.515248132593	5.30610893381126	2.38702287461669	5.32398451634546	1.93042322826694	2.45026136607826	3.77524846031712	7.09932231730186	5.59106615247385	-5.06260347532404	11.1914120475873	3.66630185946011	-2.343064828879	0.377425965708152	2.31038316230426	5.682321097344	6.00754966776191	4.30801627810007	8.06753659587525	3.74236373388299	8.42041063034959	2.65548246034425	2.64011212356907	-2.78708087894308	6.93169357629872	2.48260924476566	2.14160825497248	4.13188114819753	-1.44462536261121	4.04674601300322	61.5	0	2
84	5.76476712120998	3.4949141920805	4.56769834320482	3.36997179901968	5.79641510625755	6.91654582059183	2.46531219810861	4.78089035265354	6.07374799666788	5.02034677981228	1.22149972340054	5.87667212359204	5.05269627845672	6.31060713567377	6.34396419345501	2.7638091777507	1	2.69490421053567	4.05893608075578	4.92212721996398	2.39827889079512	2.6873663425005	2.0019368452433	3.74475655101851	6.4093084835508	5.20322977363736	8.36630034026618	2.8288804264278	1.65296969234868	-1.51702043829381	3.3439990838727	3.99027916003051	6.25585829274868	-6.99989518514481	2.12931333662527	0.51394440261485	2.1644720794257	5.87907748712116	-6.48172885370233	5.49242479907353	9.83395701764301	1.21996500717117	-0.731302681506018	2.42566549065178	-0.997942614987478	5.85733622676999	85.25	0	2
85	5.73820226838703	6.81416163249269	3.9439790651844	1.18585670289167	6.10430314952843	2.3449925473245	3.13708233666739	3.06167886181986	1	6.17631327477561	2.65658554763893	2.16831863029844	6.30761027955054	3.82745579700971	1.00307810143774	7	3.69277639414823	1	4.56131322295842	4.66863574467371	3.12345484699913	2.14479777854673	2.41359411822051	7.00658618577662	9.18368937400017	-3.03259100973821	8.5194239095604	4.34946769762266	5.34513845531085	0.507598493911184	4.99960648286675	11.5668196404222	8.72265743089931	-4.55711669113033	5.5436017270099	8.56119672860809	2.32018680561849	1.74965697938584	1.28475047090648	6.94178967214729	1.19830100975011	7.40483233131676	10.5198728378969	4.78326419413489	-2.94318526070736	1.71562517487032	63	0	2
86	5.17822162120033	6.62309502991549	4.685065408972	4.94557415947203	1.94137339581448	6.17401941060722	1	7	4.0248512390635	2.30098652213175	1.55485659894949	3.53687773893997	1.7386680591372	3.61517289860601	4.55340012595079	2.61105544874979	4.03161046367224	6.36567319564113	5.64251026081711	3.41166456533619	1.14333852619711	1.1771630714836	2.04769534406014	7.01839362216324	7.12084898239544	-4.43139763146794	12.4181561612401	1.27683545445516	3.46114870461362	0.153904415303071	1.45075677798981	10.1621411188398	1.57981812455691	-1.02882581971439	1.9236610438245	3.90727700629798	11.974770114816	4.029053500187	1.59365079384583	7.76845951645962	-3.66006303564735	-1.42643157656067	1.4044169296183	5.35553425342474	2.45586615336489	-1.63094721908028	83.75	0	2
87	2.74473235238892	6.70825820618708	5.53210971650211	5.92823830369759	2.57565248008773	2.49755518518888	2.08475395447262	1.43330043801922	6.52879639449293	2.58741753129409	5.50982622195302	1.30539284791931	3.31284342957947	1	2.57038030892308	7	1.84244651851651	2.0051487518077	4.76586738721905	1.66997858589655	2.083861192819	6.32527591680905	3.16561166258683	2.41134759376	11.9337256709828	0.463014172301752	4.54611424164052	2.64738414966599	2.73788129623028	4.59382343852436	-0.00888227171914457	14.555560513465	5.109539942007	8.27674528538559	-2.84646679435445	0.322001223151641	-0.996596663643097	6.36855456791529	-3.70247278463296	5.64200825623239	-2.80909890023092	4.58766251950745	3.29397879645861	3.00495713458198	2.55599591098441	4.28150508047753	86.5	0	2
88	6.38416931644543	4.79097820163271	3.63122354676384	2.09885811889864	5.52848230733549	2.2490347643257	3.39206375654282	4.28857034818849	1.1854126623478	6.15718725317388	4.41213938849793	4.02937042433449	5.00181855652482	7	1	4.40356332757069	3.70048737029822	1.81815417943883	3.53909964752948	3.41339276435019	3.03019354584293	1	6.14993129745597	9.01597003479072	6.61041049882433	-1.95952043605104	8.07649753832793	4.6745538260474	-1.4966370963886	3.96916811996878	3.51634840631575	3.34687050427926	5.39592889631932	-5.56789950170158	7.99525548314051	-1.95494110907172	1.7261552807044	4.47241542542672	6.44616933222372	5.40741319523882	6.94766098621771	4.72613644764108	-2.29044580646894	7.86843002256672	-0.63753641755972	4.21272040121177	78.25	0	2
89	5.49229517265389	6.72984326380322	6.04475697658625	5.03610596980324	1.56149879844578	7	1.33919315686781	6.99902926849288	6.30315184553318	7	6.20658885835423	2.70169824083156	6.67702130533453	5.57822655391105	3.3053884162703	2.034042346337	4.46797820189264	1.74918840664673	5.99317736551864	2.72420649596577	1.24045693902643	1.59299513755458	3.10139249396432	7.94110822191112	7.66437548521459	-4.23091199359428	12.7113411223408	3.12234089658586	3.73564281516096	4.18148861844238	3.1169726993121	9.73109362839359	2.31319380604264	-1.39943261970492	1.70948597257449	4.07705575992668	11.7507047077103	2.84865818847798	2.75899248870613	6.66438093567251	6.34848972248429	-0.818109223988559	-1.95998535979573	6.25470608711352	-0.260952967238244	-1.91292103563618	78	0	2
90	5.08026927078882	1.41869292037822	5.16242642945029	1.82268497449522	6.61877075709268	2.218832206972	1.95963939696632	2.10488048890192	4.82232335490791	4.75098126152153	1	5.44325792333136	6.55632681906363	4.41369795771713	4.26540526655944	3.0297441165266	5.13739935305777	1	1.39621985650052	1.60865541926407	5.0693815757825	1	1.44088939880011	1.47777924634984	4.92200314699373	5.82358231906856	5.85039918712055	4.36235453434229	-1.32981490797733	-2.34605706695427	3.28171787023547	9.82586367657071	7.56117725472258	-0.593772474513601	8.85876390811012	3.59074530513844	2.22385775389797	1.55966894030538	-5.84310832601785	5.31651166636062	4.60938137799389	-0.297193001097295	2.92770443827134	5.76138911533272	1.38867108724137	-0.136894286865304	79.75	0	2
91	5.88360914354376	5.3761767639637	6.32877779461536	1.90977010811863	1.41416947048915	5.5704665495414	4.136583329066	5.1699178281555	1.43802918875509	3.91609030663283	1.89732888416567	3.38197714955538	1	2.10930600239411	4.70373112258419	2.38664635813304	4.58743000846276	1.56071644122284	3.94685452826835	2.68974172839867	6.31962149919911	2.11402574072023	3.2111651212308	14.435423824641	7.13179881593948	3.5792891531202	5.64532143136722	6.2861589899367	-3.57350141970732	5.72438957861884	-1.35744628756892	2.93561936359814	6.84094960203234	-1.88179453203338	6.31305318012807	6.0376880724596	8.26383474064843	3.85213093356637	5.50458460624805	-3.40372966388762	4.04592048263961	2.24384008467732	10.9793402038189	7.04779054109635	0.957404789348475	6.10622837932783	72.5	0	2
92	6.6436554267209	4.11611862060237	4.67393421813199	1.38283275485969	4.72667040281734	6.88645243474066	4.16196163801338	2.63501257802284	5.93247929978284	5.8082582842497	2.48840485420546	1.73275901127334	6.16758759506058	3.33247639530263	3.73963757635898	1.85434046905556	2.81493171979298	5.0568942748508	3.70610164822855	1.10253254499394	2.30329451801067	3.56758330782656	1.26260240167717	6.84252784082235	12.9001811259757	6.58507482569044	5.63997263797788	2.16081578714132	-1.38760313129417	4.07788734740446	7.70739485616096	3.71355352826449	7.15382233902434	1.28729186403389	9.11114335624998	10.6853987082065	2.74170147642978	-0.479739420397988	-4.59305211790462	2.31015668778282	-4.2417316885957	1.17121706116484	11.5086044978377	3.06458042909343	2.92855506896058	1.85173493019418	63.25	0	2
93	7	3.58988702040292	1.79708832052472	1	4.53441729027409	2.39903750551223	4.78599991809829	2.48749057422427	3.73492714668126	2.45880368639605	3.71503686948949	2.8959068369688	7	6.40225468553445	6.04576613309607	6.7553108717427	4.95607260143391	5.34180710201633	5.70577977035716	3.39992762483798	5.07766825662391	1	7	4.41730066138039	6.67692530638625	2.31785509194829	4.21400275108998	3.86435447097561	5.2330229905325	-3.10543548811913	6.30589111091387	5.75488163174565	6.86502861375363	6.81203321052538	4.427267552194	1.62502780293295	3.4035248255458	5.16429760923967	-5.68845928653248	8.5900483603692	1.90024682109452	-1.41334216642453	0.348492248144552	-0.565178805904545	-2.2985574456888	3.59324300650236	70	0	2
94	5.85763743110852	4.23528954168191	2.448663935679	2.30557425706386	5.14439979818069	2.56334167137218	1	1.83777060503182	2.36938118651347	3.12746157553593	2.76474829150763	6.8766310255587	5.65920580617431	5.92689565589054	1	4.24669466171775	2.63529520251187	5.18083898868925	5.58082513967654	4.49839741406468	5.30324885863757	1	4.9001557391618	9.00560550419699	8.27426518996907	-2.70894976879799	6.50964148281709	2.58770988201842	0.209751850413076	8.15875558474779	8.3777393055325	7.252712016168	5.32086079711521	0.758527171667791	5.34755034343208	5.04244777132056	5.48564851211136	3.35032172945136	-2.44007136047966	-0.792882421243307	1.8650013535615	-1.42148554351302	1.21797665428858	4.9202945012508	-4.61167642329701	-0.737920379985535	69.75	0	2
95	1.62999042930765	6.19132570452581	5.05416875844784	4.04425748038735	4.14874165841579	1.42038613582219	2.43566832811033	1.84155656719598	5.56083521876945	7	4.74597200248817	1	6.77027395502945	7	3.88023503595344	6.11193676363278	4.73706842892653	7	6.74828173136469	6.58416510961633	7	1	5.99352018068554	8.87353179365435	-0.573584469886925	1.62354836914926	0.778168851882483	6.68516761984931	6.35046819450134	1.52678368267462	1.59476988347899	8.70838580806467	6.66931671074724	-0.284659654786626	-3.17010389730979	0.294065114417649	2.34352422896312	-1.77997907085334	5.67982601893653	7.66187457576692	-3.55564656245298	5.79449800413013	5.38726608175586	1.04830952555445	-1.60381616171843	5.83136079330107	93	1	2
96	4.76001581429996	1.9203567553333	5.51797640451859	2.30857505308846	5.38069074952198	2.20714474415703	4.31276965137622	3.54064999290635	1.24641756149983	6.34057270690347	1.8896003000157	7	2.48370878620649	5.67172961747497	2.99254852573814	6.63343965722609	1.63908679944817	5.72145112253046	6.97864201819163	3.24210094835576	5.08194325922765	3.90788250629235	4.64737583944026	3.57032858694424	-2.03641974199827	4.27700643108816	2.86780639669017	5.41906541832768	7.06251210048801	2.7579766599552	1.88036306207743	4.94937024164397	11.1600194351249	-5.21344339042617	-0.245889732364379	3.95447363321552	-0.33314069742755	2.5297093244731	2.5862939124918	3.27145042776803	5.22045488930051	5.07987101802248	8.51420221577998	2.66348905182101	-4.79450318445131	5.56650332556617	89.75	1	2
97	2.03845722528524	6.95290708798339	1.51935947155031	5.16247006719658	3.8734273213346	4.83186884604192	3.91576808573003	3.98494494757517	1	4.43784176405267	3.83142896052218	3.05910966666081	5.47745820106814	2.16931611106423	2.12636964731493	4.39741551067722	3.2813580290525	2.91200791625889	4.04668167107803	1.78884057772811	1.02212773010523	4.95587770333995	1.40122217819718	8.69772693200593	-1.9162802174643	4.59646074069953	5.54464744672611	3.8795549687049	2.27868852001208	1.47214207595247	7.26288718656055	9.94870639831918	1.65944299518171	2.2604297323722	7.2210879280267	2.96716160252459	3.03319364698233	4.81532905458333	4.18592139258948	-2.08201589500833	0.284424116365718	0.96317238629759	4.49498497147788	6.18983654124116	2.59066035043311	0.573206661878901	90.5	1	2
98	2.69841946300395	3.54284903013775	4.45208681172027	3.92943880858894	4.01519744217406	6.19090535022046	5.23193849672844	5.5896357245729	3.3094431684817	3.93602243369923	4.59266011175727	4.79420991778991	1.08626720060424	1.91216364597916	5.68603616707019	2.12578877242	4.5158120760164	1.66361340662115	2.63341742362581	2.06562939722612	4.91994107521214	1.03934697822684	1	8.53753946131832	-0.627838193942901	3.72353635357549	1.54078993394889	6.0824222335676	4.65889992365978	1.76819397101198	1.10993198059423	9.6813400392286	10.8582366852123	4.84387903103982	2.88174150597054	4.75054817036981	5.39468865837717	1.92689921817677	5.38702746889155	5.32298058821919	7.44694226679688	2.17914997103345	1.78711402938521	5.03179470943283	-3.38459614743049	6.00140261276047	74.25	1	2
99	3.39829056179913	2.40329770269496	5.09604657646576	4.26139131642137	1	5.74999700561082	6.36401991429666	6.55931724891171	3.12263714689057	3.02274798548872	3.62809715523362	2.48678670519661	2.39728594079721	3.24599152836735	3.82805706469358	2.49105157662509	6.50649361606714	3.60311442872527	7	3.72265632857298	1.42093299655301	1.16107319158747	2.6536405096149	3.92114672436777	-4.12212301822841	6.37850087016505	5.63616832323878	12.5659092391184	1.0361198294958	3.89039589057731	7.33316930153778	13.8915731669296	6.51758396981854	-1.53894540935807	4.23873763384659	8.49259659234786	2.73250212721018	0.139515078716741	6.3574610145187	5.55404758686906	-2.96078720775865	6.80543022079617	4.6252987277915	3.05668482756868	4.51735859759617	1.76444582246879	66	1	2
100	1	6.77064353235892	3.02589364135559	3.54939044670768	2.46869580391039	6.380173548331	2.15993979059287	3.37801598001834	7	3.42962854621806	1.42641781482114	1	3.14556729298916	1.38812963562247	5.2288955997251	6.99716937297949	1.03388018053593	4.84292771223756	2.75716740985641	1.87411584308604	1	6.1348962337218	5.56095165170477	9.23221780604818	-0.536008418592	1.7978817490872	5.82448614156736	4.63375668640025	1.58407690091734	2.16791314959129	0.527438113945028	-5.5791126055684	3.97902553503327	2.37112646018478	3.91280598211207	-2.56814317150672	10.9178280751287	5.67447588017241	1.43824922776376	7.82133924872048	1.47713518002954	3.95205063090311	6.91042737701987	6.00211076858331	-4.23348421148701	1.97808877535999	95.75	1	2
101	4.65697591400568	7	3.70860851935585	1.03371181099538	1.58212573127576	4.99307257191784	7	2.41994276550029	1.64267689056759	1.43301375641848	3.17337318927789	6.5206350130721	2.81710697576039	1.0896221003937	2.06740092137435	7	4.7104455605027	4.6477900921177	3.36857599847694	2.54930279642596	5.0905131275649	7	7	5.91139861634678	-1.25187202724462	5.1886861270478	12.3842546980462	6.11374662700593	5.25406618140836	2.92074842482678	9.47303192447538	-6.79255299278207	4.78245953795946	4.39880974748319	9.25469144334313	5.48010289210274	0.340103915433132	0.171210627715024	8.39677783302154	-0.13976929144256	2.24477187968096	7.70945886090658	4.73615383347094	1.62138910125352	-0.644880179219798	3.23800274500016	97.5	1	2
102	6.85864150674558	3.84672743266999	4.67196262766058	3.24760611830838	7	4.91520860902052	5.11471750738488	7	1.03508707052205	3.86908401841562	5.87803117558028	2.75864286310428	4.99467186793081	2.50386898647824	5.36463229976298	5.70409125794522	1	5.34788612720097	1.97994006443251	7	2.68185551136472	1.66082326590175	6.57370594311764	4.82674800498673	-3.90250669240231	5.9099042423434	2.69904550331367	7.65718232130666	1.55715487965167	4.50893899803162	4.36139518777232	3.13720261884079	1.35264100420945	7.89921880615121	8.39027904981554	6.82957771699168	1.83565389584147	-0.555883034991457	-0.776562564300112	1.97359436407417	-1.58070867056042	4.33640245784347	3.34402490480087	2.47803371064578	-1.6964799406538	5.27378572850295	88.25	1	2
103	2.0269614161711	5.38218634784385	2.16821704988652	4.89943871091264	3.76871594637706	4.82812140954495	1.59402674979717	4.48048051404954	1.39488786919545	1.41783092695362	3.37123105639318	1.08174308387409	5.42866988551113	2.68417349337679	1.74204789051987	5.74183180803722	1.42442314105095	4.27309895109462	3.18072514601218	1.13140114992649	1.94613093818844	6.29506192232038	1.36129524660476	9.94605723245461	-0.475096623317764	4.0274375141259	5.98251369762371	4.55971156406297	2.68288204547748	8.35196350409514	6.58990657431885	3.59217286215666	6.44582073641971	3.36061043020726	7.39770677972956	4.35346186123413	7.06986150365311	4.06716091750116	1.275870845222	1.10706437491229	5.61937993711434	5.1538505192389	10.8275166323565	0.488366051673147	-3.71262721411718	5.94752049745889	82	1	2
104	5.09691315874698	3.4165694144862	5.993389315929	3.02143422880753	2.66087768242805	2.24455060038927	6.48070262144822	5.46980045208804	1	2.21799637449041	4.66212996157377	4.2623151146896	6.07334792317169	3.03727462212437	4.62262042606141	6.27090694332049	2.71485672222045	4.13678067666447	2.95953539415969	6.86945972919496	2.62012619104082	5.37751350243467	2.23860929677314	10.6402630010891	1.18738239237996	7.54959134453855	6.33229882773197	10.6862663400606	-1.80319140295763	-0.44614282027184	1.69214802642165	7.87833622184956	8.49716797958154	-0.190461195240856	-2.88265024220169	5.02884143979713	3.23284795615459	4.34759411813158	1.66582736315902	0.586700807517641	11.145486989178	1.50587682844874	2.27340217130052	1.7261974917433	2.19038821756031	6.08431867229136	84.75	1	2
105	6.6460800922941	3.83379578759071	4.56447490305486	2.36139508029112	5.94540535652462	4.90238462834397	1.52124381957423	5.15509309844454	1	4.73817587523904	5.70516187798282	2.34736770982857	4.84041899073278	3.80692940364717	5.26362931359235	5.33400636375884	2.88810324911191	5.25850894460368	1.56515829082858	6.16266445628073	1.91301186727085	1	1.41361456606429	4.53034136336865	-3.42578966277523	6.53331810445862	2.29087929087803	6.95519503553328	2.21085236597423	-1.37802776455773	4.75206078539587	3.36990604158139	6.79261904477482	7.21990830575157	7.53849614971677	2.14157475982231	10.7280743644901	3.08968731849872	-0.654451989638483	3.1757917773003	7.28972035709325	3.49769847790653	2.27766002478698	1.90415400837917	-2.23779151435118	5.64218693709817	93.5	1	2
106	7	3.73231487464471	6.14475833008927	5.69970397339206	3.73816324821755	6.74447760215739	1	6.77603064899604	6.41696112262321	7	2.92188859196218	1.11562723395704	5.34389182675652	3.0915463944137	1	1	3.51675902885804	1.64167359060976	3.23860266907475	1.38951097475465	4.1925541235992	6.95727241650609	1	7.58751781525874	-4.32330371725933	4.21224555952453	2.7082622966104	7.00946961954056	4.93079119104497	1.54671660702282	7.67521230958061	1.71989712008913	3.83875969767144	3.44937170478006	4.58286420278573	-1.10792827739272	-1.72103631657232	5.15852027733783	-0.0791203425610438	10.8680821374946	9.99922246038201	8.66213874859138	4.42716304929589	2.55146428245546	0.0675327247420488	10.3972326892794	97.25	1	2
107	5.16725086253724	4.53689597488651	3.28467596946235	4.75818812313707	5.58830174628757	6.29619574975396	3.08101679341958	4.7366804150261	5.47075309895932	5.09619553595728	3.58527677955447	2.2863457308078	1.089663581566	2.85310252477647	3.22219913675738	5.70465320018962	1	1.78322127140366	4.11848016427463	4.34287056878913	2.16725975955349	3.19914026008629	1.57473764894861	5.29806056097995	-1.54805223176402	3.67039908834564	3.8564038619651	9.38781277915265	9.62157861242119	4.74042698134437	3.55033262657368	3.04612829852966	6.13823159617201	3.32165292072649	1.10063584731618	0.846541368861718	5.36820945162977	4.36094565858868	6.36769891378193	-5.51038514934955	5.08760934611967	1.2769453374145	1.70978662674407	2.40634048423903	-4.25572556633121	2.21579845945324	89	1	2
108	7	4.79131508340406	5.86517440875116	3.74972912343199	1.4475589394403	2.69211512827649	1.56877159009899	5.65207987613983	5.9637871761742	3.12770985899085	7	2.44169628121448	3.1901827168227	5.33772959720425	3.30643965899065	3.82854562867253	2.43974275120466	1.68883553272365	3.18013213347604	1	7	6.22828509183063	3.18239938803497	9.87871816449084	0.340455950400524	7.54639713259361	7.03942519155989	8.8645659329509	0.492499148976787	4.23594633982611	0.867281777663868	1.71304999748058	6.29183588241221	6.18524429306831	7.7444513943589	8.30326380109567	2.6951107271927	5.33707777537438	3.90702264441724	7.69143809426266	3.89536537517558	-0.213382130377403	9.74935946244564	1.84863457958628	4.4375401686859	1.15010705525094	77.75	1	2
109	1.96475233207935	6.35981911213118	3.33742520900409	3.9289511348333	2.86283092211919	4.14585546599293	7	6.17714201802322	6.0549577990845	5.3635509335102	7	3.85272832077661	4.27628725827844	1	6.0542799549158	7	1	1.79065699168012	2.6737165267172	1.37055011356672	3.88968195421115	6.12971990518947	5.19039890340462	8.44117429266361	-0.180111672922743	1.63761782937984	5.64987078250672	5.9031706752594	2.31230446611772	5.04933455116613	-0.72206932935656	-5.7338509426813	3.93014768759247	1.46445638052236	6.86572691985095	-2.39244425016091	5.52274397702803	-0.48531998229246	4.32406967689263	5.93414550009304	6.22724019497372	5.0106593041579	7.01986122218209	7.32044890688219	-4.71357279548592	1.72176606134196	94.5	1	2
110	6.28845469613777	4.45603434240317	5.70326677526369	4.55974593294133	3.39635904459889	1.96078548605996	3.63855054756236	6.7963689255192	3.06329287883613	3.76750499454536	3.40112684902938	4.41440741593013	3.54927746760525	4.07089480786908	2.12532375814503	3.22334697234741	5.49329550814094	4.92084984375596	6.44612505160812	4.98806918071128	3.81029416830632	6.63934448924472	2.8829840866018	4.96304635704342	2.93321535734996	4.03096597553166	1.39715352796875	7.38678401776501	3.38637399981899	5.98419886442853	6.9075828141666	5.57990812604342	4.13709166953545	-3.52371814712538	3.17499251292403	3.57262936872629	1.39157386265321	3.48832060974402	6.58303703941178	1.59772749786777	5.45033068426152	1.93467726469053	2.94398615903931	-1.07284018788428	-4.09218717704982	5.55442618057815	83.25	1	2
111	5.28797139573463	6.74827709119883	3.98450805390519	3.7640529708454	5.17690315414983	1.92130520121123	6.91273464734067	4.77771734105159	7	2.12411255548114	1.42636034650696	7	4.12223434774444	2.80118929342678	1.0293500812251	3.73826745124583	3.46961381885181	7	3.48823101640812	1	3.75606848296153	1	1.20309885668766	8.59809080792898	-5.85842673058648	1.90078822217079	5.46393961652085	6.0557064120404	7.22958025277334	9.73216180463116	1.69249985138621	8.21854331203277	10.7554204844637	-1.16001397579927	7.58345124626704	-5.00295837687148	5.9531577818749	4.47002582068123	-0.372318816994434	6.07158744702189	8.40374927496527	0.787741120126592	-1.99310665839933	4.63769228278283	3.6356572421146	4.3252368832305	101	1	2
112	1	5.32027580683523	4.36859754542537	5.31400229065857	1.29256964350352	6.76653044551568	2.52502745360243	3.22390172300434	5.29876553456063	3.12583694412341	4.97163722349455	1.19647311470277	1	4.46832480520596	2.90224991792783	2.36815950681734	4.35437381818672	4.78326168722403	6.55031063506329	1.47767731050516	5.35208527359335	1.81421495228962	1.04821511730199	7.21061262488239	-0.588215356218433	2.71539387943408	4.59578197415964	3.99260857004067	1.14307041381257	5.95344604859448	6.44132009979413	13.8413281922693	9.12376715299603	-2.52864508257331	0.209699114963322	-3.63467541549886	4.25758265392524	1.26108552162694	3.29468385801263	5.98041553170569	0.77958267924944	2.78386525389486	-0.800536484842509	4.56753580481935	-0.213723516243674	0.0614958656263408	74.75	1	2
113	6.15653910661174	4.94237297722473	3.79053733582735	6.89939883653848	4.83960447756077	2.03617498009609	2.80134792830272	5.45598022259481	1.04018825931347	6.44573383245311	6.46244791113615	4.05992717293668	3.61100158919509	4.73162034001174	6.04284508579665	6.15964012979327	1.89550929520485	5.92267788111938	1.10594836643129	7	3.78743815904571	1.05348973658911	3.38865974688291	4.46948697657912	3.35197479307194	12.5261551034064	-4.63438283133208	2.09259184639563	4.89114749906659	3.43747836321665	1.93282700172327	-6.38812855628233	6.68887736971061	2.03453699865756	-0.106390626653709	2.86867406679825	5.62236903611946	2.87540792674442	-1.37009936945639	4.02315035024669	1.31346155847841	5.94246581849124	4.98884372463508	0.712144377611966	3.12823705532398	4.41960047572931	91.5	1	2
114	3.49461238299143	2.70656504139571	4.00889126867965	3.03728482157987	1	7	3.79371773211509	3.51376415126227	6.34232264325894	4.02962925080231	6.83062580978221	5.98124770021642	2.03372292340003	3.06620534347687	7	4.38207029465491	2.62907420557955	2.33115275920953	2.12173092324661	6.42962389799925	6.755229569632	1.58334361072584	3.37072208747787	8.8070089723978	3.28153328977748	7.37036152752701	7.13953249757513	7.80567194039479	-1.88690459088964	6.3885318370242	4.96518560767981	11.2143611049582	5.43471096855476	5.1424811734583	7.74496962924659	-3.15570464831443	0.483187125223652	2.37006220653027	5.67405202680725	-4.4960048418572	3.9993051925975	10.0063643462237	3.72966607575205	4.9733410524015	-4.57392095165754	0.759179817719017	91.25	1	2
115	7	1.93399048525515	5.33427267661165	2.07875938787065	4.47201081235426	1	4.01038545800317	7	3.98565886837917	6.95862755314524	4.11115552476345	2.72662076454993	4.75631109160989	3.13501775984718	2.65813622252165	4.48011024914986	2.06605388802313	3.41788624043055	6.22543241808731	2.17508135031419	1.60569384981142	1.53444924214029	1.99350911730195	4.85705858086567	-2.13839555217701	5.36188127563373	2.6092354365112	5.28532349860595	10.4194108951228	8.53890848046191	1.50628081689951	6.01694873014815	5.75605921813399	1.34209468995784	9.29553336485684	2.03598972962538	5.35254623494832	-3.10663895578819	4.99406641147213	-5.33240522094271	7.61836504822881	3.17402260046166	10.55255554585	0.771169863612177	-3.28034917870639	3.80028484815551	93	1	2
116	3.76511827815589	1	5.5039553213116	3.12199069666474	4.39091109749543	1.09027274124265	3.43613149681973	5.27130454489268	3.05527996627385	2.47373372113137	2.40998119453992	6.7985708946854	1	4.72580342898681	6.47505287810482	2.55244762722908	2.14788855884455	6.01176329345799	4.83582393786816	1.66343969669232	1.01634008504378	1.95720310161765	6.65832946104952	6.49817217925637	-2.62970572782418	4.66149647240186	3.28732804925333	4.78645543521848	6.19693051745534	12.790004538768	4.88915482511829	5.0165555987035	9.74602256334141	-2.40543870620514	5.00690296016275	4.12559524747832	9.65679235581875	4.58546068416244	-4.11476092260029	4.40377459552609	-0.249814048474366	-0.20243131765108	1.16992511175481	6.89202318619432	2.76129204093857	3.87923763002474	95.75	1	2
117	2.93326880490384	6.36342563278284	2.19249639638028	4.37349681989797	3.8984167366743	1.07740935321838	4.27301126620101	6.24758077322773	1.01331606744982	1.73548242291099	6.12905692628435	7	1.9234238408637	1.11895735836308	5.93215770037511	2.47408790046609	5.00356386574458	4.17874049089518	5.61335017080576	6.3250450235968	1.87126790567676	2.3741716751836	7	8.48508647109792	-1.96274779253923	2.32525996897174	5.56452650260987	2.5374167941154	3.01755817391152	5.12895086179736	7.19632827502474	3.46590532267975	7.74982472732378	-0.331007445863549	5.25616480867672	2.43639355173213	4.07984199465782	7.29431408571215	5.52929544036891	5.09277576016924	6.87491818369186	2.3621421904233	1.42589010924414	0.609406471965905	-2.90877911596858	2.09694189326742	77.5	1	2
118	6.23462021928112	7	5.48323269848031	6.76837289236094	6.04815562567353	4.57644410655492	1	4.46940435454948	5.88103957894269	6.5729371121767	6.10561098060842	1	2.28159653269117	6.32701025420531	6.61839423461066	1	4.22397685062115	3.07884319880587	1.68373305481847	5.29827624783066	4.00122355659106	7	6.93045398099167	9.43352563409894	-5.90668933625448	-1.43946385060146	2.88844091451119	7.26500683843249	12.3688131590752	7.09767137866134	6.72875548812742	2.82229178481085	3.69891785094915	-2.57855478772435	2.3319118106034	0.399204196213063	1.79586147597685	7.02410961713696	4.51201768254778	2.1108458042528	-1.52454600485087	5.61584902017982	2.35105233939454	2.28078193052122	-1.8851526010321	7.63861623246173	91.25	1	2
119	1.37236474984022	6.29424373763677	6.93259605488887	3.24623500246849	2.54371964730896	7	3.34438764658221	7	3.00632601590252	6.63996904767195	4.33381918022254	3.00844353855463	5.60074936620731	4.32245553550226	2.02346180887231	3.06395812975734	2.37669343055907	6.43399443731301	1.02585567375459	3.22202157282577	1.77642156035353	2.1717653095246	4.41873154504844	9.09473318723537	-1.77293585081318	-0.418469576595275	2.68009964748727	5.10290993449171	5.6050162308837	-1.04516744043957	1.56167688826818	-7.40934200305078	-0.800398511064262	0.642098476855442	9.02244190715121	5.4809490615996	4.95456529854631	-2.39759766230748	2.26997431099403	-3.28809379148064	0.601641225235583	3.58284026697531	0.658677958023592	1.97331868949589	-5.6519815745119	7.6262722910878	96	1	2
120	3.79952429865037	1	4.59385515294076	4.25874057701947	4.29996134812949	1.28454665889236	4.26782467815114	4.88035436685141	3.32285829130168	5.25336601716575	3.21917638993944	6.21393458205767	2.18196379309637	3.15816144849789	5.52056638596382	3.65324444572707	2.6194387500751	2.29389479846457	3.844058421326	3.93242002194885	4.13173591530451	6.05162574093275	1.37226240335216	4.19287891760801	-2.9252759840175	4.20782769428816	3.90604978859798	6.28237459792089	6.79292270519148	7.75432556630541	1.59628633962476	13.1031486356092	1.38392079159705	7.39568302028843	4.90304022187618	4.1823637451414	4.50342594999896	2.00268829191694	3.48949700816289	5.23755081332881	1.66487011582729	1.25097077363792	-0.196057494911006	6.85623890945878	-2.11019462619949	0.591467107156532	80.75	1	2
121	6.18625925847295	4.87578028244424	5.61474281998619	1	1	3.98525218723894	7	3.44565037098571	6.59882663143086	1.37052470945815	1.94569888212331	5.01282152605322	3.54507282025784	4.73383146152144	3.12881849800597	6.868789405306	3.23255530431609	4.43966940024057	1.41907696148448	3.15347368614584	4.31606473902514	7	2.31613406396697	9.10255033576421	-1.64054307252458	8.15186802434453	9.76885404122184	5.71269288748145	0.0607136722289492	5.77728946432328	-0.868412150528462	6.82810604988374	8.46251221257673	0.407419196913078	-3.17935235801269	6.1002393918799	4.17613070926392	-2.46081790894724	6.07977040367906	6.1278924420454	0.21886272649455	3.80783143351114	7.80228459314401	7.55947549777452	-5.65128903867984	0.647001975399993	74.5	1	2
122	6.56550059738828	2.36871929741663	3.47178988893644	2.58494541214505	1.54710269213629	7	4.79001410310465	1.99951884087511	5.15220096216449	7	1.94717193302143	5.95068181097713	2.95471477592049	2.62204304452397	1.26055250603113	1.52696858191542	1.744816547792	2.33376065592532	2.79125444561007	6.63771936260498	5.16628203168947	5.58247523218581	4.54040995486608	8.89162829359985	-0.425104822404501	4.43167030215382	5.25407893217403	9.34524961252987	1.41858708287873	3.31748551685953	5.69219355033313	1.9280258619476	8.292803374626	3.42869473336617	-4.17654202466448	-0.177280884976946	3.13647619850045	3.24995647473463	4.51636473772403	4.73369319303014	-2.02298006376077	3.49703242145767	2.15409291550201	4.46958765546685	2.47006017890999	3.32503811614245	76.25	1	2
123	3.24301700562127	1	5.42128204158812	1.83646341019033	4.68192313568977	1	4.93202570659221	4.48547292483205	2.44915375215818	2.62830462162673	2.83292536773713	2.21522161769633	1	4.79870391046167	7	3.97508470630118	1.15767323782606	6.23095668823834	2.38337794233711	7	5.67774404666602	4.31368789380637	6.70941301523574	6.41097877988792	-2.52289986643067	3.0497331932318	3.89008216361246	5.55288692997828	7.44190284242836	12.4299244496551	5.34572495667233	10.2873548847459	9.25862566890272	-1.16215259469027	1.99253046780487	5.06265375160178	10.4882956916204	6.30805611002809	4.81793213669998	4.5336295626046	-0.0551859212492264	4.1536454641286	1.55834257838424	6.7764905854709	4.67511046659451	4.02089617754336	87	1	2
124	1.23891177158118	6.85513602831821	7	3.19132351277505	2.74018592371559	7	4.53898636513967	1	1.14707493403196	4.6196562630829	6.0158351745971	1.65980526347485	1	4.04605083581945	2.30541992522885	2.33577270549655	1.74223383650129	4.72674870585709	4.37437887282376	6.37275025497677	1.94114660193075	2.40171428426702	6.49164571191815	9.32590215833169	-1.37437135591738	0.0492472305730818	3.52806527840633	4.23959478172961	1.94380092880512	5.30033398602181	1.59738166529179	9.63592897538741	11.872955502315	1.55623735521658	-3.1000827966198	6.05353195773651	0.421221092145076	1.49557176994527	5.11047271057959	-4.29797333029778	-1.95497114209434	2.68342723756999	11.0966599055323	7.63236985355461	-4.97587096763046	6.20488360582831	82.75	1	2
125	3.44440243243981	2.83395864548379	2.19598243393925	6.62955185486404	2.50627604424581	1.97067892719917	1.34982884942945	7	1.79232437352075	4.51798099632382	7	1.196171486612	3.3105817436251	5.1646518849983	1.35689271841597	3.85025912592712	2.74845512164424	7	5.19364541127395	6.88806400065709	6.53625304805813	2.20111608274677	7	4.70805437915462	-4.24912304930345	5.17550947886322	4.35613822775722	11.2379500036146	3.00414005235157	2.63939955052377	3.31907241303341	3.84087654776418	6.19012009151583	1.02129920434976	6.46411590809732	7.08170637419909	8.24969864080831	1.65077548779876	2.85083518929006	-4.80743495125796	4.90885425711697	9.78050956916106	5.73088565562777	0.486105472954992	1.27199085930051	-0.493482610267111	85.5	1	2
126	6.45196574089431	4.13085333191273	4.53960134988866	3.70177210460797	6.4129780017251	3.90576617942937	4.90493358791696	2.29666070337371	2.19164696037765	7	7	1.3310551782155	4.99332007874037	2.49595098970601	3.61323378548783	1.43781902736488	1.04368508467718	1.22772425415892	6.43382030826119	5.55754092508573	3.68895055620793	3.2173523688825	1.1448107403864	4.98528303795379	-3.42525290176947	3.51124058863503	2.7504978253654	7.78361381523791	-2.07882714845937	3.9186301711553	7.46615178219688	2.43425081191594	7.04948773889935	3.16195603072518	-4.24961318848572	9.87996065817804	-1.74269420107472	1.13303232081224	6.27841575856994	5.38505196504006	6.84446509746926	6.83939382842168	7.41308299234992	3.17628643323559	4.23337570874659	4.83812202098138	82.25	1	2
127	5.72243139182363	2.53246978183836	6.90096253331747	4.05192704124883	3.41056282185503	7	6.88871149245434	1	1	2.7845435392039	4.37525077043145	6.09130163737294	7	4.22223358791652	2.53121768947347	6.18366302321753	6.56245458441337	4.04871127861979	1.2272128318774	2.46636233288092	4.27666229961624	1.52005016903606	2.15644365086189	9.90751203619956	2.07689679304671	7.64895620421589	5.36784955100256	10.5338719385348	3.80819987294761	4.82921656525219	7.01988914286965	7.69078410111505	6.37479070058957	-4.69095953125983	6.65777154455821	6.77378536684332	3.47277812257449	1.47232468745604	5.85750915785667	2.62599418363497	-0.837110442993175	1.68597975586048	8.13201851689829	6.14274217983631	-2.24903955622604	4.25415328465519	66	1	2
128	5.24961623684516	3.71397920863612	4.21859271136231	4.15115766616442	1.48085766860167	2.20706596689018	1.71025592719356	7	2.03658753519139	2.67827893535743	7	2.3761579448439	4.27408122724062	1.96865482602608	2.50141055780301	4.59202353589788	2.84310403607879	1	1.55759858285036	1.62780239066868	6.81876162703805	1.70522173068404	2.10721324069095	9.4586447896722	-0.147519528781669	7.37090373191282	6.53515909707478	9.55813740416261	0.281001009563059	2.42374814833296	0.352348099704883	1.05543965238548	1.10011816914698	-3.65999015303038	6.92150938304266	3.2628145701777	2.37951067953295	5.5681107817386	4.09806580741823	6.47795167365568	4.73299758745834	3.79035248988524	2.67190358840372	3.78902248174218	3.94262705643542	1.99522697548727	74.75	1	2
129	2.64682963838064	2.93511540088634	4.88843257214711	6.17521807959713	1.36830846941468	2.28029726210365	1.00181189259462	1.32094529323809	5.98781841304466	6.7305380967059	5.19402878765462	4.11418770042269	1	3.77723133522217	1.53525638586476	3.40773828315167	6.11667833919473	1.32563134702586	1.8758652839484	4.24853770730983	3.59959083488029	5.12173730569754	4.50975232548647	3.07869990748623	-2.67650872565199	5.55146910865058	6.87361722436935	13.4974005250175	6.19140201043539	6.52239277070794	8.38005799166895	6.92531804773765	5.96337624256665	-0.915331174784794	4.23660876494972	7.16347323132206	3.00883793760629	1.22901730490567	8.54568427807444	2.31237542090881	1.24688079809877	-1.03342491226606	4.86425188759977	2.41377035637981	-4.57281129379822	3.74858272353758	80.5	1	2
130	3.44721992860917	5.84739503584836	4.44848531337712	2.45495792649234	5.51194116366333	7	3.44411832730847	6.30936794993294	5.63737063639594	1.58193843428217	7	6.38205847473508	1.14884974134388	1.8940266610873	3.05619195064554	6.45925208940663	2.11711841889935	2.53812689208022	3.57326291794208	7	6.36879980308616	3.52721454882801	1.66745225029399	5.99308553667589	-0.0280840521731723	5.13802218550234	10.4703129377232	8.33716788820425	5.92098577527307	3.16963391171948	1.55490467637377	9.29010692124907	12.9294463228723	-1.5560017784	6.33288358682495	4.25475631418907	1.05054106071038	1.58520532780932	1.96879514343801	10.3917802655006	3.0519888958735	6.1297548433993	4.89376311340543	0.279560228246131	-2.41279445594839	1.35141826904521	87.25	1	2
131	4.2724615246429	2.23889031571092	5.90462787255852	3.33611298626474	5.97785152250728	1.54725041420253	3.18062560398028	5.41373906643878	6.48803412592783	4.2004625356955	3.18571715443622	3.30824186309165	1.48181702869664	3.36221935264988	5.29476918307096	2.89988534103154	5.30680483991243	1.56025538562754	6.58144403546688	1.46471034689321	2.8053078782799	5.87518313276347	5.51337547317561	6.78019954769691	-0.942055469970253	5.09190013177052	1.25696553001594	8.4352200592438	4.2089147527044	2.90566005571961	1.5867775559699	3.11764642125105	6.20448594436137	-3.71838484431764	7.5620704587272	-0.945705964010536	-1.20797252158965	0.506052998120339	-4.91697849713223	4.93109583391466	3.05619397126449	-0.285320808053743	4.48752237426284	7.75610428891047	-0.157436490750403	10.1276180372301	98	1	2
132	5.41721153289522	1.50205168308293	5.32046221613313	2.50968546299803	4.02390635362494	4.46661551255437	3.56476208401777	2.77086328235422	6.38632829070141	6.64517789005914	3.94683309071374	2.76995153390956	5.39721461395572	5.8546975595422	1.65948944219495	5.09087338951352	1.71979141786763	3.37774987967809	5.24942073166984	2.41803328396759	5.98386863435878	1	2.00181840947788	4.8859138915369	-1.4909697849922	5.41787711264518	4.22057368411405	4.96415049980632	3.60628781068622	8.01036187100287	2.87368710391404	5.56612521133578	3.45079460546995	1.11701369686258	9.13911767512437	2.02211587304121	6.4741277150963	-2.23556233894952	2.27166145413475	-5.97424497177298	4.64281733052523	3.84817210062624	0.861377541619721	2.52240570610382	-2.68006619530018	3.88812651746166	91.75	1	2
133	2.00914365721296	6.47000567781664	7	4.17960172366228	1	5.32335264249943	1.95708423984678	3.48064120725849	3.7116176273267	3.50816215647766	5.67353511850055	1.54607975899476	6.44296077551077	4.20870272101837	5.33208374410971	1.503548102736	2.78050145280274	5.20770648948558	3.37028396498896	5.66759019203869	5.62876792246498	6.49839533835138	3.24047457817102	10.0063649845755	-1.64495652534156	-1.66679114827661	2.62695574311457	4.68492055379145	5.65642555382685	2.05558197840551	1.36652484802612	-0.0685200031972867	0.0456616151079372	2.66588571022507	5.79930319119062	2.61293869397389	0.965470336675028	1.06673010837141	3.04787327465482	7.35579065508214	0.332907016338711	1.86050917748551	6.86057410023152	9.23451610814866	0.063648360622536	4.74568641027534	66.5	1	2
134	2.19469578037217	5.11679050007376	2.5363728016978	4.43709593713729	4.16489927028935	5.04857811328245	1.64910101139448	6.57622189071843	2.45153213224197	6.84491607110674	4.45990928215192	3.28446732369342	3.327838919315	2.39803490123825	3.58902738583108	1.21179643403287	5.02945622495628	4.46722220120885	3.17334887882834	5.96249632028841	1.06247991317791	6.99234449323227	1.68264636843927	8.74795272378103	-1.2552544687751	3.48869773255692	5.52762957564054	3.43139946599741	3.61263412921845	7.50381830638261	6.89498759297428	9.03812590385484	11.8062576749648	1.96197715903432	7.95596049541262	3.68773790500525	3.27524668892929	5.3144573207717	5.47911742125773	1.19824087548282	-0.378089259857091	1.73799892091277	4.33155654741763	1.46008671158198	-3.8833043500021	5.81352135416869	59.25	1	2
135	2.45535332926192	2.0102051455301	4.83475227731906	2.61250060234441	6.0577548629942	6.89442452046708	1.48600394037712	5.26913488644509	1.22760273702235	4.98911596320118	5.94196987411062	4.68697396082197	3.88946190292119	5.83214997809252	5.41673551116832	2.75465011774558	2.36660577062506	5.49197809138739	1.57322256574928	1.3304047927234	5.93274151709859	3.10582333213391	1.00258562785756	4.39731095512694	-1.91736070262235	4.03431195638154	2.05438346295756	7.33264909674569	6.35527070388888	7.40456174898312	5.19615373431723	5.62748477601615	3.69933968496868	3.94830834404371	1.01212870428969	8.12898329386041	10.9011349061699	7.49936134737827	3.3694142757694	7.91130191958361	4.24747163261851	2.30559324652902	-1.02865276331214	2.56253197353263	4.94422835853176	0.957992675659495	80	1	2
136	6.52864838502768	4.56714584517131	5.53895486255725	5.43232398247729	3.86867836755461	5.50755802639582	1.8463551173465	2.85633888046086	1.04222420898416	1	4.12790871640537	2.72409563907747	1.74546127852673	1.48522641405628	6.30264527900786	5.15595674100867	1.06088561125677	1	1.89066208486115	4.7989916979873	1	6.46462752507109	3.8296771456436	3.72947244189459	2.35177149733322	4.14879286971617	1.22376358279036	8.027027482523	-0.971964760380326	0.790580527155477	7.6319262900612	6.27161679804283	0.545974193424296	-2.3213908619249	5.31074219974195	-0.142705219552952	4.58353617306378	0.942931574806574	6.15012361984909	7.21782454941246	2.02140235218229	4.94890084967899	2.8968427697272	3.77514740362422	-1.52593827211305	3.7615498451653	67.75	1	2
137	3.16859202913064	5.98282795215547	1.27349218102615	3.60943634114921	3.84287258126649	1	2.3944219970831	7	1	1.96595679356098	6.45668273509555	1.8174454587076	2.12583144357851	2.64436869755003	5.77860888425191	4.88204760483409	5.08763879126494	3.88811858102581	4.7192794473248	3.26316132667624	2.01753590173174	5.44156962864009	7	8.93245572537946	-3.25769164985724	1.90465466378144	5.24880618581082	3.75218430886068	3.95598191921022	4.06770807776018	7.06978634724035	5.46005354535872	7.13667470786126	2.21739241658988	5.09614607336862	2.25845049203583	3.55473370943244	6.79996339084791	4.73777112222467	2.60323005177973	-1.65314106639713	0.758857695496757	-0.00330251738124332	-0.632269350075631	-4.52416758479264	3.48631109018134	81.5	1	2
138	3.08972818839768	3.42735688514914	3.71449761016471	6.6229284379839	1.13074104354355	3.25355382433971	3.27267441232173	1	6.62822099288749	5.25698636915129	3.2073106962345	2.97489834588305	1.71749759665352	2.26325319443632	2.01144227825178	4.48988156360718	7	5.8203564975104	2.61753064911123	4.28981992037184	4.68778234771866	2.85915993034963	3.80831884507261	3.24990246915828	-2.38969941460884	5.50744120657191	6.49558858957748	13.6457016451089	4.87749748924418	6.52676976226467	6.05640598824704	6.14253758830986	5.7324623880348	-0.534165321371152	2.93827276339657	4.78181845775851	3.01052636917818	0.904127994325603	1.59537932713983	-0.903993844116403	1.53742358775664	0.823369078777155	4.46165059881828	2.5249208418041	0.771086991871171	4.93595763125357	69.25	1	2
139	5.07077114522801	7	3.50164058590359	5.35364027810476	7	5.38659229608573	4.79232686048164	3.62498117693792	1.54253648996262	4.2506550377291	1.55794079343902	2.56705921196264	3.27054967227163	3.31799151767692	6.77264644098831	4.84357964605296	4.37167013563688	1.61892590885446	5.8353852741241	7	3.52780458409271	2.23268220852809	4.09252703755002	9.49339953913521	-4.69369774647658	0.24944180526274	6.66660449815366	6.50595076058523	1.75350821720682	0.118741345543758	2.69092390234074	3.25866671395428	9.30513676757688	7.28255804235695	-4.44771186355898	-1.64042004825022	4.30113431917771	5.21664551737113	2.16854116482117	4.88337513470235	6.48372807515681	2.76689230657188	2.42271769148763	9.20106751177478	-3.53377122652452	2.64509394892898	83	1	2
140	6.61467034969603	5.99416315645284	6.76336912680781	2.35929079348684	1.10126724527004	4.26203070454756	6.98087618135888	3.25151046060048	4.44359011885675	5.20271308618389	2.31340774516621	5.52103695979361	4.29152130585927	4.23586487744462	1.3001613487151	6.66584877151019	1.26804664052175	2.21258045938487	1.16704768595438	3.21624897977967	4.05166502544327	6.54655733897576	2.63581888875757	9.40004257858634	-0.201496199434229	7.36697439311455	10.6841452453027	5.32632065684016	4.14294223906574	3.08121852838224	0.0966865915440341	7.30771492605172	3.94659842889969	0.169553412333773	-2.88916808156097	-5.87173606761895	4.18889053501403	-2.24791152014627	6.6342508184302	5.45825894042683	0.391398733269357	3.83080168746166	6.73848014269576	7.8505573840971	4.68681509831115	-1.27554859148108	97.75	1	2
141	3.05682966093256	5.183946005569	4.19619378313748	4.19839570752373	3.70257575664924	1.19511925254994	2.04689405411109	1.9325972566872	5.79753301082104	7	5.06272992129529	1.64918918553794	7	7	4.37062074914357	3.71992085367778	1.67193909080655	2.84056277406352	6.63067703645235	6.04296477959129	5.35706714495305	6.69200112427482	6.71098240391806	7.79111620922154	-1.06573761399508	2.43947097143019	0.941768667899199	6.51007896624013	7.09434026688819	1.51034272580031	2.68947980083485	9.5962363558655	7.09840337295834	-0.956006039041555	-5.71178346807074	0.313871678952444	2.45929449818341	7.4901438088167	1.43045053797437	7.93802704561258	-2.50490385342116	2.95928647759714	2.16428673063578	0.730671337934936	-2.28425007944738	6.74830207462353	80.5	1	2
142	1.68417451945953	6.28313941219907	7	3.52153153345749	1.91606687451006	5.34379149706617	1.69723190608068	2.87526095756419	1	3.96955425440577	6.79204496047503	1.12915577096673	1	5.14717364898588	2.59304097966818	7	2.06401009659266	1	4.79162653802663	1.74010239568036	1.08974219027111	1	1.66996969652507	8.80284738826205	-3.50609583447949	-1.08439281394858	3.0597017165941	4.33821038507686	1.66264222325109	5.13949937038246	2.35447078957793	-1.16876101877641	11.794135563571	1.11943102014075	-2.6083272835254	6.42107800803627	0.571185369762462	1.62770016428834	5.19991528089046	4.0520260573673	-2.88635216573168	3.40643802102098	5.55677695472109	1.2405491540145	-2.03342270444421	7.54051827049574	85.25	1	2
143	7	3.13088195470899	5.70593539700988	5.3381716976232	2.40474607439446	6.96319423121028	1.46598000622603	3.71365641771451	1	1.01736457581028	1.865400393794	2.77772179322917	6.5202153626478	1.2990461430745	7	4.23912091426259	3.99693224045837	2.11658843045259	1.53462470247297	5.23226285481157	1	6.5549458940308	4.34689776710938	4.40382749906152	2.51064153237378	4.62350190467768	1.74341330688435	7.2268124076888	-1.21351604837049	1.22058534288825	9.25052555587095	9.62282835974822	0.063017130500666	-1.82375533868895	1.36732798614002	0.12477799748949	3.20306892103398	1.07946560913526	5.48501711016516	8.26619938854611	2.84192339721737	4.12331336786082	11.1383137194191	4.22659794575102	-1.53195808773383	3.16393160408144	79	1	2
144	1.31909452289746	4.05104419420809	4.16884674090142	7	1.20663609535044	3.07166390397035	3.82980983696583	6.03079248782328	5.12621484727797	6.43965104859702	1.31201654225051	1	4.3136466736171	6.23694595400689	2.71083523648138	5.59085044146715	4.28603018283392	3.01462338139982	6.88145801527715	6.34301546938801	1	2.17292088514174	2.09118337469805	2.68948838345124	-1.9447418826994	5.26970216750514	2.90814218979919	12.0760546924873	-6.41882202875788	2.50757564936279	4.69688023111888	2.55417903663065	7.50353327779219	2.01234276831592	2.98323751738028	5.1037941098984	2.26687029958234	7.66695226080783	3.73924370432529	6.07555657188502	3.45594657675587	3.79448887364446	12.0062271881254	5.91983543470141	-1.07121444165086	6.30915362338439	88.75	1	2
145	7	3.92173361400347	5.27405058193826	1.14375641337168	1.31856940474659	1	2.18296188827768	5.18315145432973	5.15518436375394	6.01949122384046	2.22091871187579	1.41488604134864	1	5.63587277463131	1.82023045605382	1.31421219485464	4.33721125686214	1.85453853568875	1	1.99009774765343	4.18379370320516	1.74911286175957	1	10.138229181831	4.20744864725932	4.24530368487122	7.46278335561697	6.63754779681178	5.3523133790288	4.06379618464997	-2.02546178683979	4.46808153450312	3.73231668676345	-2.22684042259575	3.53581561907026	-1.96906294103051	3.48773183216845	3.00915467146429	6.19431305283195	6.64177760438765	-3.20586371140662	2.09107779047599	1.06462976081498	4.36371781200551	-3.19493739299697	3.86053747950538	80.5	1	2
146	3.5629492855496	3.86146055605933	3.96367309607474	3.48125975221727	1	3.67114215920821	1	2.41447623955089	1.52107965565762	1.43380829579367	1.52063010898729	4.43947988442118	7	4.23915306146951	4.6862428771914	4.07609865944599	3.17522196163962	3.09596795581971	2.00325233418978	4.36292322228935	2.65576202523723	2.74556837470019	5.98022984261498	11.5399216059336	-1.70112813661124	2.93158642885954	5.38617814079231	8.85899908458586	0.441704714233151	4.50961854653625	4.6080123406808	10.5931678282359	7.50176105365707	0.272601130199616	3.77262647970688	3.11067146235074	7.52994963300157	3.91884893189816	5.02923419508302	-1.76723159835839	5.1752209892279	5.81071065167996	6.94978342153685	9.52952431266565	0.833638125236531	2.54680640708505	78.25	1	2
147	1	4.26302484223798	6.67694962931786	3.7622331219126	1.4621665499901	5.11645887780497	3.33077230106703	1.55697202757938	5.06070233442916	4.51574086900187	4.22429016771075	1.49177585977047	3.66931231043404	4.19453356882697	4.44439697324543	5.00216426051423	1	2.55163787797051	5.0134582257841	2.72656745457858	2.53515993503782	1.18529823671594	6.68280154319836	10.536883934974	-2.28883702076935	0.332748221098954	1.9777852043288	6.13180689252586	2.36808152909138	8.60808871110345	2.82794482926132	3.47175072751583	3.36262921070841	-0.0923750891750703	-4.07752477512487	2.75777159591718	3.66019485102617	2.86358830824015	0.578001620149912	0.543800372014127	1.28748066478647	4.32877697968545	7.26563512472689	-1.01504632535135	3.96398895363992	2.09587226071571	85	1	2
148	1	6.61835794740376	3.72600921798998	4.61602914308193	2.09362825293535	4.29110171270771	7	6.15754709001626	3.55942915931347	4.20394944430834	1.25983846383402	1	1	1.07017910878411	4.85281447680117	7	4.31889863350659	1	3.55916319467156	7	4.6578260289766	6.31434808852867	3.41228555913037	8.04322285808126	-0.257267250293351	1.64170308648784	5.96350797499226	5.42280071862375	2.28286078022429	4.26474038963455	-0.726728805703672	-6.09316608652579	4.62152251449712	2.0371911582749	6.01260536148061	-2.84129607892999	5.56070483509223	6.00023506483999	1.31231790319721	4.77661090652686	1.05588904157655	5.28094244581091	7.64385027646634	8.10909940828187	-4.04337784117093	-1.30608240736863	89.75	1	2
149	5.42936908683019	3.31926069137639	3.89743779923483	2.70573570573532	5.61182686913415	4.70574586032449	1.90237034540413	6.31404395447064	6.23176186576185	4.56527735855181	2.97848111197118	1.12541831832238	7	4.89756244482754	1.50791466444576	6.64973999122241	4.69807116016134	2.24393628316687	6.26729881396637	7	6.3098831040165	1.74176346033316	6.38160356842499	4.52365982177155	-4.24454190982594	5.30193357588794	1.15334951114859	7.2840592012033	-2.93350932668394	2.41502214506773	2.08393012200279	6.31488739518792	7.15318973941958	4.19737120963697	-3.03451867536285	2.10066495146059	2.44068533426313	0.945855952092859	1.09388023118806	-0.886834842962964	6.28152655328	4.25094096602857	5.41997535666468	5.25126014809099	0.628605383486029	3.54536253677976	86.5	1	2
150	5.6530871129102	4.07182801905235	6.70802266164743	2.47824045705753	1	4.33202823225396	3.21334665576537	3.59614059584592	6.90344419996352	2.22234110570736	6.4111256728159	1	3.95048019008511	1.44916475935067	1.24539380130436	6.47914268275309	1.0314058280289	6.91753915471642	1.30678136783764	4.05899138018393	7	2.04371479568983	2.16336255427663	8.46764465505355	1.81893367088758	6.97137959388794	5.57329541205905	10.4764281577036	0.547015153806706	4.05777734353288	1.26303599484075	12.7585855288453	7.63350576999273	0.638157587464727	3.72489750070238	-2.09382953624245	1.95147734433098	2.61469651421007	2.40453508725295	-1.46809970739046	4.97242780992604	0.308629966151467	-0.00592358091476486	6.42870478331157	0.991146564809322	5.80422530751223	85.25	1	2
151	6.31243574331337	3.3228617205003	6.44398085709159	2.665300023113	2.01570417525131	4.94832407773431	3.10892199440188	4.77092683911277	1.03767596676638	5.09962619953869	5.14659571320963	1.43646922295789	6.72111947100505	1.69573965416796	5.66641485541344	2.68408007777456	1	1	7	7	5.94297747166609	1	6.99596597855102	9.77429309803855	1.27745305160504	6.87204155914293	7.92883621530366	8.3606466495218	4.26913086788844	3.14909507726787	-4.53760614980856	7.80230691433047	-2.98207593834403	2.99861191093598	-1.30198241061158	3.12962492058741	2.74878946695878	0.712813835699251	0.264481696102976	2.8867349991234	5.97963896330807	6.14922490909443	6.42498058330156	1.32022363531816	0.952697049679698	0.333651568767762	78	1	2
152	5.98658955514404	6.92767377535484	4.45159580495494	4.07812991712957	7	4.57699997814032	5.1246683028368	4.33211186755751	6.4452208129495	5.34020190573517	7	4.13545259881523	2.24433309162791	3.63782627313956	6.29439370851567	5.99692608601796	4.32160214466593	2.33571082296643	5.70211170411935	6.41863717957806	4.03915662507121	2.17088354481215	4.15524348385797	9.40862270533471	-5.32506620821223	0.629614081213394	5.52933526584824	6.77021980936551	0.768167926213865	0.984009882956766	5.32044038861372	3.32586967931236	8.37543836427334	5.53750454894396	-2.87898212984099	-2.13505699970115	3.14404916783344	6.01312175035457	6.37737927613494	4.45966477329543	6.38883516002175	3.11637953012377	2.25440060352642	9.09366712072948	-1.36088388238486	5.37898225420014	73.75	1	2
153	4.73074718796557	7	4.61562361844773	2.21746688082506	1.28733955594108	5.15232630535966	6.47432874308394	1.10740255397269	1.50067598615883	1	5.85057384261558	1.73885147284858	2.39167921833062	3.77183233784672	1	2.32912783364131	4.8983987086629	5.23059705554062	2.37450187839779	3.41103835647409	5.75494486542511	6.7991391141421	5.70754710139014	5.83466882677909	-1.84269673587736	4.82727789434784	13.4112107964003	5.40059602348179	4.82760247101968	2.88766728797663	0.977101388271352	-6.8706239076218	5.10429822124796	4.44159899724364	7.94046124832916	5.07862287322488	0.0035365274457555	1.86136819480607	8.74420103284818	5.39483453680003	-3.06573447909283	6.74744084290398	2.77178861985262	5.04493286383181	-0.604589921703851	3.8430024434613	62.5	1	2
154	5.87404115505665	2.3733275581317	7	2.07515209059695	6.24307012340741	6.02627117796311	1.39585001537207	6.40230489829169	1	2.45455241889748	2.99034814017495	3.18286641280087	1.27489041466081	1.53471969491046	6.54228610023441	6.48202302522661	4.32213793816542	1	4.52908764778331	3.4579265512543	5.22533938261051	1	4.62831659063342	7.37389170403843	-4.10577706851431	0.842297345887849	1.72790682726343	7.93765557358967	2.89788918773608	5.93974346485501	-0.803844855430691	3.33649071490352	7.29790438905293	6.94376753989668	5.80707154125469	7.20852499617714	2.8218094810071	3.20125321861027	3.39415658544943	-4.19754903105708	4.22940296644356	0.0624410786022014	11.4509288000115	0.964919999809328	-5.16618620135486	5.80283000476302	63.25	1	2
155	7	3.65864106561827	5.9356804440932	2.74181487195487	1.96745898991144	5.37123221834421	2.99683996933197	6.43615087261037	1	5.03075824968785	5.10863656562404	1.73257754564449	1.35373024654065	4.4082830905459	6.67231497737381	2.2781461784831	1	1.9488629378755	6.50194051796291	6.36213594218497	6.23970572022184	1	5.18166415357426	10.1639055823967	0.704926044641087	7.25338730268616	8.23229357801411	8.28974635386584	2.27758298983383	2.90429206643113	-4.02252861585413	8.13326822896812	-1.82723501906094	5.22260748892032	-4.08990696255773	8.50471676940457	1.98253069814467	5.68651786558483	7.57917171569022	4.16219605679738	5.74536927027082	6.2447589288442	5.69666116254509	2.59142008902022	-1.81582777381113	0.479684600955058	76	1	2
156	6.48159047257079	2.87585402289313	6.92754262203122	5.94038313875713	5.61222998252507	6.03102712148717	7	7	2.55998565554278	3.06552707043812	3.96814264954798	1.30268922876477	7	2.9815711908647	6.41675216705829	1.78065993709755	4.87020175990564	2.70791743868709	4.58592031736204	1.92362755042005	4.74122796393997	6.03735190303203	2.35291974156754	7.702461262112	-3.75668765507437	4.37059157355143	2.41779679379314	7.07894746025207	3.77539247309198	2.44011306213694	7.89716582988009	2.04034630795099	5.42100426203289	3.59258965315595	4.98162219372526	-0.7358598508585	1.57656765666076	4.69222036677402	-5.53971216961233	-4.34747382523304	1.81759615645514	5.84776975703151	3.79482894428199	4.12519693390179	2.11973204553414	10.9675591176282	67.75	1	2
157	5.74178737027311	2.80850310534847	4.02625843798804	1.61490088645497	5.36895359330937	1	5.93997232082197	5.46670589292093	5.27707765270143	3.84183981614479	1.7190326746352	1	1.90216399220191	4.35652956923895	1.54932869580012	2.5439781858613	3.61826126793425	5.48837736360072	4.25126197992964	1.36915174291292	3.10287558347883	1.42499360893779	1	4.04113354931205	-4.55871310728527	4.45475554048391	2.05626364686397	5.76946852613516	8.00893214972377	1.18804327518902	1.78627788444859	2.20144843281219	6.42945722259155	0.881259278132738	8.46487073948719	10.0590372134006	2.91760635257782	0.464043473061997	-4.81993652317245	2.39459008275087	5.68573957389752	2.08703867818572	12.4093326884181	3.42292663313907	0.213209543338004	1.86492140182047	81.5	1	2
158	4.73012868949676	6.91269295439777	7	1.22000269589648	6.99285413764995	1	6.93153698133551	1.77961822799414	6.73013424926524	6.26131246378861	4.48914048251382	1.11309252099811	5.7905907509794	2.59468148778673	2.28297078340622	7	2.89807153442073	1.25415645975998	1.0557540302473	6.14074344132143	3.63265723415911	5.56715519962472	5.07541583274132	3.97235358252109	0.242434778194683	1.37025142711543	4.05369385100813	11.4274831566572	-0.368186158382241	6.25958305401444	6.23649046918078	8.81046950329125	3.98799677431535	7.58340532565358	4.41584407416743	2.54324278149193	1.05713033311609	2.87210087026677	0.370477989657773	-3.98737824228523	6.23518415486882	1.84520026182566	9.60700962099347	1.42208067973124	2.7230318882402	4.69053033747938	83.25	1	2
159	5.89575986255638	7	2.55477677289425	4.26993634632954	6.99372333550039	1.1628974170972	4.89522532887906	2.6191207972334	3.24858307497595	3.8271130877016	6.93505383513666	1.92114597328352	4.51089907552256	4.7203763341109	2.93934056388066	3.63565674232385	2.06728908428782	2.46730284441106	2.09073610193533	1.40069384790093	4.15475253989242	1	1	9.83658380743275	-4.71145781706424	-0.194139998907043	6.06780486786392	5.97195181212832	-1.82066918469977	2.86644784708099	-0.645360297877853	8.41726294121506	4.1103841537424	7.42337391106346	4.93141880972707	11.3309935524533	3.72073702074627	2.88180102544511	2.34370156560584	6.20286763297485	4.56192321615043	5.40373372611561	5.97427764628986	-0.828910258152543	-4.59358698785198	5.98764377096823	76	1	2
160	1	4.24883876556529	6.46768888871853	5.17009126345065	2.07451204592231	1.40059794396064	5.69382008704951	2.65525962343669	4.5758257385191	5.35796893091656	3.84477293263927	2.62728805716479	1.94067478807199	2.41465334263921	1.84678486570221	5.56670160116973	1.55408854155904	6.57858835517789	5.13029660311291	2.01873502250614	1.45607573958989	2.76721531803981	6.20669510233364	9.51055104094963	-1.5463234489367	1.29877227881315	2.18897551053308	7.30184815378103	5.4878576090336	4.09618771261067	2.7881826468725	4.16380138813143	7.69954409382993	0.349587521408359	-3.0285622638723	2.80299864906804	4.04082288817353	2.7864914618982	0.70103063931512	-2.1991694586711	1.5832521263666	-0.521163550783448	7.69465165515606	0.230437733290201	0.751611844072833	8.33671597640939	72.75	1	2
161	4.40954502270713	5.74250798749618	4.73449997489077	3.03260475116779	6.06097257039958	5.42276144941245	1	6.27555555090476	4.34884072627395	2.56133869772948	7	1.62148293652508	4.85003719718701	4.13214523526169	1.43476386268791	6.04324689558062	1	2.83568805263345	2.97827744124648	7	3.39209376517078	4.27676057128151	2.70511465685598	5.18701229479539	1.72725330428799	6.2414938602326	11.3345197852977	9.10180336348177	5.58992070286939	4.00100725346887	0.837289922800741	9.43085524307685	12.8526963501477	-0.475754182783817	5.11159694184221	-4.56357588909266	0.0457049608254798	2.2563174774476	-0.318707093645971	9.86191878721551	4.19566894193127	6.59454947069427	4.56112694808467	2.21466380140381	-3.67549084604631	-0.464220163316591	69.5	1	2
162	1.94710819358848	6.67597100589124	6.20727814095098	4.19595115957961	1	5.58423443285358	2.73894787353584	4.26723549135175	2.92831807716779	4.79688639618357	3.62299736918982	6.34056459612359	6.34530292757485	4.63439157122979	5.61125314869364	2.62404068438204	3.32077009447419	6.75601366911211	3.97516107773185	2.98335443857159	6.15538035107349	5.94052782858931	3.22052155202768	9.0148365346346	-1.47737041875333	0.276820914492209	2.82801892086975	5.24695683265242	0.839166980088761	1.11761711281664	0.99636746711359	-7.48721764444108	3.02568188234469	1.97641516372883	-3.08561338320908	1.84076688943777	1.1670719745893	3.03986479964295	-4.41216337503607	6.68656967697554	-1.36888164098077	1.96692407275686	7.05388104528255	10.1179675276335	-1.0081383680445	5.30264415749008	73.25	1	2
163	4.55127384164985	5.4101039736685	4.1687711385364	4.37851388141477	6.11470209225186	4.25195206539099	3.21756320832019	3.88896364438097	1.80095965079347	4.77590985699163	3.80437329249831	6.92149898140166	7	3.73794226437207	3.42810699237116	4.4776792485557	5.43696472436891	5.40086710611771	2.20316572177865	4.15123880659527	5.75110851064657	1	7	3.73377028745082	0.692781985332401	6.04157096085082	3.05669078828084	9.0448887319543	-5.73018923279996	2.35656325970528	11.4328170195753	1.21533029370324	4.55448223148541	-2.55779697087969	4.29283091632431	8.29334406193272	5.19591205285986	2.40474553926706	2.16412660373921	-1.91185390431451	-0.766230047191071	5.66118067019381	3.82342705471316	8.73342553884059	0.469284884524463	4.29512010835065	79	1	2
164	5.40238138044547	7	7	1	7	2.67139712057604	3.8687781407193	3.87685580049186	3.39684236030816	2.88791118442113	2.45854659293588	6.2626002321196	1	2.7238041127453	1	3.45292610191277	5.40038760910382	1.2465036690104	4.34665859166962	1.3379522902192	2.80547100476479	4.45214163101827	5.9225526042113	3.32147135342606	-0.316067686736398	3.88475749202422	5.13400912285178	11.335534080407	5.04042878391399	1.32310194097687	2.9305250363791	8.37314502920005	7.97266432255464	6.96323488502991	-0.451023829855482	4.67303007887287	7.89993503105152	2.70738963822259	4.92273217818454	1.62332035329511	1.42831273014646	5.58516818356941	4.85708408075673	1.97024382590667	-3.95555026342277	3.74688501035128	85.75	1	2
165	3.33264828961041	5.70302994245751	5.31900479541021	3.65258997012383	5.04432120202355	5.90032877183721	5.01898853174847	1.66742878108688	3.78399817510132	2.72750593278108	3.72832548643314	1	6.18540251571555	3.33813490952328	4.18984256948601	5.58644327603205	5.94586924117015	2.73646503556339	1.5400134616218	2.75936307435601	4.64216115199972	2.3286509812594	1.70576761999791	3.98184178704239	2.03648918788047	5.50550065192669	2.84707827712403	8.29630387417352	2.07833737738597	3.54795674379015	4.01096515906507	5.47750610630275	5.11298978764297	6.24523659971128	5.63051592797751	-2.47791703134355	7.6223192169563	3.86064988025993	4.26104610222846	5.94408224253124	3.00056858356866	7.43424257051771	2.62069692711183	1.30794692354959	-3.46992950631839	5.52793436031188	70.5	1	2
166	3.81268719969232	6.32003615139494	5.11948878627121	2.88501505291144	7	7	1.4674550424645	5.86313336425348	7	1.80128790578328	7	1	4.25791971655574	5.09716169055266	1.18362879980453	5.19508490575514	2.61970741621234	1.72567204458274	2.16580065830978	5.85207759410268	6.89473196633924	3.16269352529572	1.31438051667434	5.53504941063908	0.854591590188117	6.59254429308517	10.2206037963384	8.57926133891707	6.01912255713026	3.56412435944094	1.7214492024647	9.39482741059495	12.7767819060044	-0.0424796323284453	5.77648507487276	-4.53467916392957	1.62306369646251	3.09047074470977	-1.40136562298848	9.38858763932068	4.6248429425902	11.3932572751705	5.02239193381104	-0.991691218021563	-3.59478072146829	-0.6508898968768	77.25	1	2
167	2.51485616019352	4.90610487216117	5.16904054110675	3.59636194269255	1	6.87897878389169	2.72604267339847	6.3247646322912	6.85684453630286	7	1	3.42604655583752	5.24032463700796	5.99461620909695	3.91636689907023	2.50642594434026	5.08421873475157	2.05989166015258	4.94341613240615	3.76020232881225	4.36210202543609	1	5.86963131233826	9.76312453930126	-1.10138908506713	0.0338075170466992	3.39874477083095	5.17250328947854	-0.88861438983826	4.64302484460147	1.90639308445065	2.78187328653714	8.25507212955451	-5.02477562211885	6.62847524290284	3.13182138147829	-0.867190557650834	2.20128007414358	2.21344157520277	-4.40332878926373	-3.35973205393432	3.4545391401588	1.64717093393243	5.47776636793033	3.49885850512164	6.01071701215852	69	1	2
168	2.5361299014275	2.49209587793166	4.81515859911275	1.0386673580266	4.53828932862775	4.40201108363653	4.75812248785343	5.12365285833955	3.93342416344126	2.34680857469006	5.54745942883048	2.97261733495271	1.98609965339764	2.97389988229485	4.82936675847545	2.17602762084808	2.97112582537083	4.72525814157932	4.7412506730655	1.84661869193676	5.27142274126125	2.04305698010629	6.02710357598266	5.8065908707526	-4.17241098217778	5.29297564838275	5.68574225318105	9.81681691995801	6.25938520554274	5.50138398897269	4.1482784064367	1.45669772905962	10.656456337939	0.937393738028563	7.38105916885464	1.3687030267338	3.56735782952029	-2.28125382228901	3.59682327227619	-2.4411912883149	1.07629966620965	1.46704427489523	1.14611254131143	7.79339903046216	-0.225364986489669	4.10010958596021	69.75	1	2
169	1	5.48909322230456	7	3.36200902074301	2.26689616181385	5.08111437976423	1.25718504708912	2.07311997791246	1	4.40933568230834	5.03017612148663	2.78019876297287	1.59456793983042	4.70626328271833	1.89435942557506	6.29814621268814	1.20564728882082	4.79313698774113	4.07007571285873	1.70466948236451	2.67810882950257	2.27910453783094	1	9.29631248653181	-1.51137926026068	-1.09271423888143	2.95512446547916	3.78535414352013	3.82687808859435	1.88677395014019	1.87452489637823	10.0400003026912	11.3888862062921	1.70364775315693	-2.79052282341741	6.14140284408646	4.65460276839153	2.71182280025056	0.689961140764733	3.57455361804179	-1.5472703938587	2.76453873356251	10.6068743722649	1.85395040572977	-5.13213053562198	7.30595111674373	68.5	1	2
170	6.98140907231891	6.18758402200791	2.80391682248536	4.19588264383384	5.71797926586503	1.21474373680401	6.52191280282967	7	6.4045645646094	6.03017155322163	5.60345133917257	1	5.09178640116628	5.75993669587101	1	6.54185904703417	1	3.14477582425137	1.07365495457013	1.06517637170651	5.30698845330286	7	6.28189858770285	3.31193517681259	2.59367241602891	2.5872325640597	13.7560245846765	4.61504011609005	0.0431945380915048	4.24910246176795	-0.533906412139389	8.42487702970095	4.91895481877536	1.42291107048849	-2.90784795223699	-5.84842782359196	11.7587911127523	0.40265915006904	6.49168615001705	2.42397150020986	6.31186884045252	6.93733796297609	7.55817855607318	5.25888402615077	0.22027079280773	3.34680866723181	85.25	1	2
171	2.30772664528988	2.24907649759336	4.20008271441843	1	4.23987963258185	3.60274650491064	5.98507851231465	3.14940809020329	4.08153590577318	2.75175730576603	3.04973238405919	5.51767451017341	5.6428852427636	4.45315649375963	4.62307231130767	1.71776193942931	3.6455529659984	3.60703776525775	5.97944450949115	1.62690187270844	1.4114720065515	5.19724974833248	6.12584122880248	4.60567312578007	-3.60062389163961	6.31393174397457	5.18463582657601	8.73572095476492	11.0062105874617	3.0563894984291	5.97377497040492	3.10589386598181	13.280294287423	5.40288587718446	8.24543002836915	2.45217203898645	10.7448252947142	0.407846176908867	4.89480548558981	-5.20107449717938	1.55102256513606	1.36809550301711	1.00438994199678	1.71736303803913	-3.80028951258074	2.28477044012558	75	1	2
172	6.72578185152374	4.09931381685301	6.71910984823318	2.72281298937736	1.77386521026105	6.61274593730402	3.00834392966074	4.13372347391621	7	1.63004843412905	4.62493400993758	1.17334390758295	4.52989320007368	5.53400430469344	1.38151393077031	5.80352927424215	1	6.26883223848276	4.70673996955614	2.09541811505682	6.14281070093547	1	3.70785299412841	9.9619545735167	1.70021783389999	7.2128595671156	6.70334323038875	9.87451859268559	-3.32623166723912	4.39582794950441	-1.69528237548956	11.8807481637086	9.21500034868255	0.622315224632261	-2.27265251217953	-2.02854169169599	2.60832210593986	1.82276349511946	4.6341986785781	-0.768926071643757	-0.133020767691308	0.633808629030374	11.7671940318211	3.88828085459179	1.16646051910895	0.272471535190194	89.75	1	2
173	5.45032571470017	2.48339253677868	4.77693306517611	3.00474411207225	5.60365756624585	3.03138442047409	4.2714856798669	4.08262542611793	3.18424818230355	6.4480148891357	4.3651843413425	1.54439353287224	1.89813326062291	2.73373855909393	1.80193297048671	7	2.02802951701342	5.72775166743799	3.66911755867447	3.3379342991605	3.16435010787178	3.58471986971219	4.41035359342755	3.88355408224653	-1.40488871179286	4.44131597162373	2.22411465356176	5.7795164623602	3.45888792330741	3.64173762805097	1.5797521097548	4.33057945528785	11.0307684181087	-5.07127422805354	-0.804632746349923	5.03177480853058	0.020993381814096	5.47817826078082	3.52036202415353	6.59762548368638	6.37884180920436	4.71064601298901	7.48795732220592	8.81177781889766	3.33030561507859	3.26122745760517	70.5	1	2
174	4.87330267613127	6.11308194687579	5.23410428969907	3.51057040607807	6.18612068226462	4.57509055781646	3.11644997896343	6.34389311995812	7	3.83481417205646	5.95612748141847	6.37249321152532	7	4.39217777386611	3.18106393913411	4.16188845695812	1.31188261796006	4.77757925584598	1.97219491245966	3.93259838398939	4.77404705443097	1.02282034258534	7	3.36030710969169	1.15349049229904	5.69366121745949	3.09362641789407	9.53441296943835	1.69820904771826	1.75722935308957	11.5036576189253	16.4621173262879	4.17245764545077	-2.27452586558216	4.89811112534009	8.0630376491195	4.58458588183761	0.855708261335568	3.29331601991227	-5.73887707966879	0.993109905744309	5.18894726116	4.23848909742394	8.62160921265163	-6.8892794699723	3.45276530432487	67.25	1	2
175	5.24282387557533	3.82888556992823	4.10114290496775	2.41144109860137	6.49003487443374	2.03253420509252	3.76310983113648	2.62726747867056	7	3.38622209467651	2.43598186545688	1	6.6968211996359	3.1316019747967	4.76682549693812	2.37448310034938	3.95094256475581	7	7	6.19956035655189	2.73798875480264	1.04481372813246	1.41355083589706	3.90603662157875	-3.74066228212646	4.33857114282447	3.25649971225075	5.94122002259156	-1.00089106318246	4.24427824444256	0.574748915897428	10.2124922025753	13.0178904749219	-0.116367336740125	-2.99169452226063	10.0404563730512	1.52289674669233	0.667315619789323	-3.70075235396128	2.82875120894201	-4.35740414733468	1.44115301607222	6.21466031705559	2.65822458804191	3.18222246244732	3.49904493025542	77	1	2
176	6.55894231757516	2.6404662516881	3.08592486344772	2.05444313318735	2.01310339439061	4.66098071523699	4.44277371644336	1.89671235891661	4.5020139973081	4.59663990398275	5.51233654093615	3.79678156671429	2.61216930203789	2.2146677997142	1.85005278310495	1	1.97839858720298	3.29934043460772	2.11609022929036	1.90478046647801	2.21223272435696	4.50048082118631	4.7864128380548	9.60188914387081	-0.866411235032875	4.21167846037907	5.72102689325485	8.19279534902476	1.23365952263631	1.81506213642088	10.1891769098897	1.59871535250282	7.79843627243178	-5.3083984889141	-4.22618609465364	-0.487772065101048	2.73765456283567	2.41635104435471	6.50927714286645	-1.8314737892942	-1.82341768400447	3.98746423163851	10.5445219996443	4.8056064988922	-1.73905900870445	2.90453976630678	74.75	1	2
177	6.15994396654409	3.66996381121904	4.4883879233447	2.18764256622254	1.62520903844489	1.53939365983477	1.50142356998779	1.17749395678535	1	5.13800864467559	4.99962479765189	2.78210010687517	6.63629305691839	5.49386262679612	4.48936650222214	5.20810704351381	3.86503612068597	1.01139791223135	4.30280950052304	1.2192813569449	2.53254198299887	5.08468001969792	6.19429935596246	8.56110146111406	3.6542504744165	6.92306568193318	4.80353469114869	7.55514703136882	9.69343613843401	-0.188982062614242	7.14383130103613	7.33795554244616	7.40239797005281	1.82464642580462	3.05781530657135	6.30158747758903	4.7948401125862	6.97266575466562	-2.42705848370134	7.30374874539443	5.22947667607645	2.54016299716886	-1.00801446622904	3.32405084775944	-2.84633587440253	4.97893245228241	69.5	1	2
178	3.58267892935681	1	4.33519972752049	5.5848667049753	1.64012873935325	5.94513873956	2.01040144992051	4.3016104972082	1	1.25053675246661	1.77915660212996	5.99670420463825	6.10860719593007	1	1.62837603162753	3.16610874970108	3.53604177391434	4.2951273660067	5.40890102440421	6.32554071076582	6.87434267808871	2.77246345290897	4.37131082974148	4.40154658992839	-3.38064192540212	5.50382821482944	6.52972335795177	12.6552524042464	1.87638043454322	5.35076850797772	0.7534556929334	13.2225005524019	-1.96743645714296	0.735238431933005	8.34159587864359	1.82527692250992	-0.882806219359327	1.18392232316073	-2.38507389848594	5.37076760064465	0.579348394105384	2.14063422825736	2.66787427590676	3.42379023567814	-2.52031087333978	2.62420804520255	79.25	1	2
179	3.43530245580397	6.92054272628289	7	1.5601145387786	7	1.48534011938024	6.26433785189102	2.16458718151767	1.06848992807766	5.50849455422484	4.35325630312036	3.49608452733772	6.78720730392825	5.18368394211578	4.12799555014466	4.05680381595988	2.62406108668875	1.09159147770345	1.12140509531632	1	3.72967040080882	1.16048676833077	5.32684920489348	3.56348503419585	0.0779849910268163	1.20396206579535	4.55440032856245	11.5707523063481	6.13065958505324	12.0737423388828	6.55499731009752	8.58581480014117	12.33593248625	7.43216115194514	6.36668399414612	4.69077314678572	5.10544542542282	1.87288893615527	-0.21923844628483	-3.52886175560259	5.58751440693791	1.41934748836438	9.86428635582322	1.00868440372653	3.38589933450175	4.45424529434924	63	1	2
180	3.51048439268459	2.75794505850673	3.95072125686749	2.55403109215557	6.08782693299254	5.55120389350534	5.20708134881344	6.55522722925991	6.65520837471909	4.42398518263508	3.11908892505077	2.43584887582635	6.67928439177023	5.2554938236795	6.75077433359891	6.90405733705274	3.40067018049298	6.08466392160582	1.91993850858742	7	5.93381876588876	1.53605332259643	4.4940309515958	3.94834435448028	-3.62500097458878	5.66154588157941	0.918079531699734	5.81125122686492	-3.33351989686266	0.0380464678564932	2.23546681821991	6.81986505628612	7.42517548227338	1.2664110106201	-3.87781161376559	10.9511082402981	-1.0795002010073	1.11080846732572	1.73654429962048	4.52693751935594	6.65812728102593	5.31182504341316	0.427874981798601	2.94544000839624	-0.538652081775367	3.7479365897641	66.75	1	2
181	5.08354654064636	3.13920223994417	4.06893036433142	2.70193157482185	6.5842096580952	7	1.31138289513806	3.25956807390797	6.55385750554709	4.97318870847769	2.72479025677999	2.21470104895824	6.08594017340429	2.57384011767186	4.09009758268758	7	1.61779249399426	1.08274015915645	7	7	2.56534390082605	1.41736109807154	6.11473035742974	5.70147900414299	-3.043914430534	4.08283764830399	3.22140208363813	6.76792098869683	-1.55202215948571	1.03708128135801	1.97662658683601	5.59464009904786	6.39623809546659	3.44260484245803	-4.16576771896499	3.60520200516266	0.462268666897714	-1.7807101451966	0.0984477587598187	4.13182981050322	7.18860865005507	2.84714285604888	3.86689555113841	3.28640637294094	0.71450676088797	1.520934827273	72.5	1	2
182	5.59968477811508	4.63491220945885	6.20077439381611	2.69016134081144	1.72580571255196	4.05815563643611	2.99175532956317	6.90038824426362	1.72226818768124	1.09472138103267	5.31968890078162	1	7	4.47988872088601	5.50752455795111	1.44247254339718	1.19090234062734	3.64499001108893	4.61066628030857	3.14042683391799	7	1	3.75835482900437	9.4658466361131	2.45587155048736	7.15649056579837	5.20016036122343	10.4717323094669	0.24157785825936	5.92992690700487	2.00768069707178	4.73892419285343	9.15493874645268	6.81566570213831	5.10784534610609	-1.83336820157064	5.04018405575696	1.94727739844034	5.13015639557914	-4.06094765329534	-0.374361712081981	3.13929945559595	-0.772849072236605	3.38775709331677	1.17537687348394	5.55282706310846	64.25	1	2
183	2.96768383443314	1.67239084029959	4.22956781281104	3.04613123704291	5.6233718926434	7	2.36967115545588	5.16175586557791	2.01759967241379	5.84754482007477	7	4.6321354526638	1.62323683976497	2.0311869836769	4.98546704014549	5.78645267267045	2.69646260720034	4.42835057783424	4.64121666653652	1.16867864153757	6.44454487464777	2.50085029561959	2.47613738572845	4.01947069336414	-2.58300853895452	3.95054627912539	2.31047135034305	7.44553215216227	5.91561507432424	3.76568472710312	1.23811299652736	4.42921477079333	5.78906045776767	3.4576951450961	1.13924277997918	3.64344535003193	10.8018432544992	5.02383236810948	3.80885913298209	6.41752250346564	3.60210970793208	-0.725065228614516	-2.19080336239398	7.82925619272951	2.55460718357938	5.00063183371602	57	1	2
184	1	1.78182254907065	4.5785490576513	1	6.47205382355043	1.67981601348456	1.08969603271698	7	1	4.50371352895379	7	2.5898028826913	5.26621988342639	7	5.31013226449059	7	2.01452781720996	6.42053652992437	1	3.87255964667237	3.26872120743773	6.19411041380348	2.46354043392994	4.63131571141801	-2.05903973173831	5.58630810723469	4.33224118111733	10.3855684533024	2.98907584011423	-1.03948619406777	3.02652384004463	3.3342476388868	3.45265835632926	0.802840891076515	6.06293865976345	5.85191554217813	6.82940518717275	5.73413397018983	1.12989539053025	-1.76666740220908	1.80346417959631	2.27207563442314	6.30958797866771	0.085191414263739	-3.67384855777085	4.24192972903203	74.75	1	2
185	3.30442474562019	5.42785865221351	4.27106766400698	4.11161966234622	3.12495579867437	2.28417664948023	7	5.24844056914447	2.82050547491942	1.11203499845415	3.22006634269343	3.06594606955613	1.84484646892132	3.77601106213803	5.52037206180844	4.30239915429364	3.51616400372899	2.61535841209748	3.79490753657285	3.5800689960107	2.42200963907699	2.57879137432009	1	2.73995492351151	3.68447653948369	7.00197638636928	2.53048607485197	5.89772097634638	0.485718375364648	5.37014187862138	3.15365774352958	6.12009506617267	7.45898203088207	-3.70469184907017	5.28711806305695	7.82304424870968	3.00218542766516	4.20435369029528	-5.99554837586656	5.73571851794642	-2.63956289723328	4.19318245669016	-1.42037454501912	2.09595013682437	3.01288805693205	3.09307099772129	56.5	1	2
186	2.82322289042278	2.26401496068692	4.01035224879991	1.56641841650364	5.46218576229248	3.21752044464763	4.66029322228353	5.42783287657156	2.80738295985404	5.76041860592226	5.54542589435048	2.71452520120624	6.37603408913933	3.95011852470104	5.34419063194298	1.99805649210114	2.32098889292443	6.70518452138504	4.80655846511431	1.83718337276274	6.68458442797118	1.84369070092767	6.150933670095	5.85426445708747	-4.65666016823213	5.16354655687642	6.40518406057084	10.0191951695756	0.353781159673939	0.370208630812606	5.23412874364038	0.13380640399341	-0.624802790398533	1.03901429053073	7.67266461451752	2.19130991963201	6.32491110998735	-2.60212183989985	4.78145911357346	6.54880502271922	2.27891329971756	1.96591671106687	0.204930879309024	7.33342420881051	-1.91828247456166	4.61228447005367	67.25	1	2
187	7	4.12841125814172	6.72415820048216	3.4446104212371	1.83242002962355	5.82289950636355	3.45666401689183	6.84127442659919	6.57963771940375	3.71762194436397	3.61269916672236	1.76010526719207	6.96359576207904	1.64193777846587	5.29943473401195	6.70688308668664	1	2.23930446920346	3.6364821352859	1.20227466126197	6.86941286904964	1.35888331069104	5.87482672627911	10.0130098606118	-0.207064744874038	7.0153678947652	7.41731176435766	8.80935306863227	2.47749024348569	2.97517331027303	8.31340778139589	6.93871489676748	13.491828959402	6.1059560215203	-0.705355518472113	3.79995329308239	2.75993996059001	5.13626289985157	7.7127888587182	3.97700470231648	7.7616985116862	6.69118999419502	6.09323451483919	0.965190723217208	0.0171170800709454	0.0756146751422056	75	1	2
188	6.35203279007267	4.77261461298338	5.54672942870336	5.02917149034886	6.35870053383523	1.55591014508595	4.28683757538566	4.84621695215698	2.93375054614807	1.19516354007571	2.94466751667199	3.04126048696627	4.59939289462778	5.06339166214183	5.21105287451903	5.36411286144175	1.90539200236149	1.15937879160001	4.6785810166502	6.21246488519519	6.96212878975084	1.30787426422891	7	5.78850927820511	-6.75317197094673	2.14000037882814	5.68877507599214	5.28849885879771	-2.78620763537298	7.15490962912602	2.94884975971602	4.81160206620668	6.83015549418788	4.1682547147337	6.42853313648788	4.67416340242289	8.53639397415966	-1.79404816540819	2.89517516379649	3.01830031439555	10.8256581809896	6.28989999798953	5.58869355089262	4.48683915701564	1.09186511419175	4.07870935982969	71.75	1	2
[truncated: 5 more columns]
