# Supplementary material for: How Are Mate Preferences Linked with Actual Mate Selection? Tests of Mate Preference Integration Algorithms Using Computer Simulations and Actual Mating Couples
Source: PLoS One. 2016 Jun 8;11(6):e0156078. doi: 10.1371/journal.pone.0156078 (PMC4898694; doi:10.1371/journal.pone.0156078)
Supplement: S2 Data — Long-term couple and agent-based model data analyzed in Study 3. (ZIP) [file pone.0156078.s002.zip › S10/Aspiration Model Data/Aspiration Couple Population 01162016 053430.csv]

	trait1	trait2	trait3	trait4	trait5	trait6	trait7	trait8	trait9	trait10	trait11	trait12	trait13	trait14	trait15	trait16	trait17	trait18	trait19	trait20	trait21	trait22	trait23	preference1	preference2	preference3	preference4	preference5	preference6	preference7	preference8	preference9	preference10	preference11	preference12	preference13	preference14	preference15	preference16	preference17	preference18	preference19	preference20	preference21	preference22	preference23	fitpoints	sex	algorithm
1	5.21557289708368	3.14720081499734	2.0185082109763	2.5536113018074	6.00851227064433	6.69759280544625	1.31613567363482	2.46091532315507	6.24439029198955	3.57821740438068	5.94021089069953	1	5.9713504256521	1.56347750517187	1	1.88688640563158	3.41026097035686	6.82795854447969	6.38789271248884	1.38310502337886	3.94382365865301	4.12883395222686	3.39612917332802	3.14687436858394	8.02649353569155	3.12926895707642	4.41124356556496	5.53001929487878	-0.906139431264473	0.289542166887091	6.45687589653963	0.614401887709335	-0.550853520538804	9.05322818889684	-2.26277060957444	5.13014142957197	6.99500947968415	2.6583202778285	4.02333816506077	3.3142220649509	-0.662463520435404	6.45450687609434	6.23446605216789	1.41014951707449	7.22351233150911	4.31229948495834	74	0	2
2	3.23713495631327	1	2.30603330825805	1	5.08855217610857	6.05848553066135	5.70245669613889	5.60107355261012	5.53412686941476	4.25840441533216	6.35075524475277	2.16958289287858	5.86512518208018	2.07808814431754	4.90333229847734	4.85413894236012	5.25827125304819	3.80504020053955	4.33266459394198	1.24989965051553	5.59742358998013	1.45309447603428	4.46905481869975	3.99918914315872	6.81839137630655	4.17110165117654	2.03713763805088	5.69311549037023	0.405085283188104	4.56640148912691	-3.27708455250913	-5.70884542208022	2.53363078059294	1.20105965170771	-0.811522590365671	7.60380607533574	3.80552092055243	4.97536609446907	3.79250513444275	3.36205170247914	7.65002616659429	0.264034361873439	5.50645515044283	-1.45700268736314	3.30143352703117	5.14611250104557	84.75	0	2
3	3.04093889346165	5.38234606313593	1.46903490987968	1.34992609796344	3.1332929176115	4.33032785744176	3.34062225502345	5.26161657588758	6.03616550935029	2.84351339599558	5.81253492651431	4.83402302478995	6.10375287049585	4.13778023377479	1.60312564877228	1.91287247940529	1.89847537087241	1.75733062808455	4.30497307607752	3.9450141497264	4.3300854047068	3.88723580598365	4.98476441960236	1.42507596142197	1.62656522172297	3.23462569505406	-0.504295538768496	7.70822070878611	3.40843146335758	5.36442434047646	10.043339611454	-1.77564645645146	-4.03416660301913	6.78111453380204	-0.560726100448035	7.46902870050837	8.66628230588345	1.4589279765761	0.320726763280386	8.78773534613654	4.11576708733315	-1.0633109918239	9.25165971601383	10.0355076798947	5.49466325277083	7.39118339682919	92.5	0	2
4	2.95657828467219	2.90746110670021	2.40138250322038	2.0300739772904	1.2860896680093	3.0498236559204	4.38064928466426	3.68659707357962	1.36576720693007	3.4596501153526	5.2393885134579	1.06785230456901	2.14529897866189	5.41550038747649	4.96727452038256	3.34845525292287	2.20875287031336	1.41368247787093	1.18423027994146	5.79155739355429	2.53569895429261	6.62821589028996	6.66240597956921	-0.459645688142798	2.45715919732432	2.37179929214821	0.878423710312052	10.1939626597744	0.777619316793103	-0.526373687776472	3.33931920321392	-0.579874321711419	0.461004684661996	3.06024706933356	1.13944634761722	10.5132220241858	5.03190625054268	3.00140554061088	5.38668953127938	0.128911103487888	6.55803771625523	6.09976315081511	7.71981743808232	4.31520653911027	3.52241677678188	6.35010253994855	99.25	0	2
5	1.13647852899475	3.78502011694311	7	1.02292549058739	6.69027268812109	3.26939370448778	1.40188868852345	3.5223233292638	2.44569630783354	1.29905163568934	4.11463225650799	1.7547299172091	4.95697285748677	5.3954590693092	5.75379740307359	1	1.69172278649494	5.42375914463727	6.01950784623299	6.9883217297227	6.53629783121623	3.45143544090314	6.96313675295182	5.80924911955803	7.39485800803052	1.82398607625247	2.55957916067387	8.12345960554171	7.20997612381809	7.70669052789207	7.02104780444556	5.34628390728234	0.69404138360306	3.26234413864295	-1.90812228803682	9.4866748201423	5.5249075492535	-0.348012263899101	3.48064516247422	2.16532565163855	7.45957914851529	7.4308248021425	7.54914730075396	1.64497312736341	4.14339005388247	8.10023677680437	92	0	2
6	5.2683598449844	2.17109632726396	1	1.77517481015615	2.69123770448146	3.25669765944999	1.79665874709929	7	6.75176576312679	1.13408073189654	5.60772626301726	1.89643803859985	1.37840203411637	7	4.260753969263	2.76804960223543	2.51106550563957	1.82505237746966	1	6.62824587142852	2.64904547172228	1	5.70387352909682	-0.88434617187365	3.19192662356301	2.12374587718168	1.576315544885	8.5479059289379	8.17556200948806	6.59042082043324	6.90395220357971	7.17676509269677	0.761976718097567	1.32971429375122	1.67803317703859	10.0307514541963	6.08282857061122	4.10503250405016	3.84341811020079	0.618204873189953	2.78858326233139	4.17885662909983	7.11698070455489	6.38694684401216	3.24708985727108	6.23865797814476	102.75	0	2
7	6.62818341367778	3.122911898717	3.21337068980985	4.79902953460457	5.27984034258111	1	4.15385950987187	5.93266174264672	5.61643150803776	2.14528023027159	4.60302981603623	2.33841770799237	4.06442158813145	3.9399849247293	4.40142322781599	1.09339735724994	2.12729757681468	4.96817228100851	5.29960281876695	1	1.44214264774153	3.00158665213008	5.9472221820218	5.32433670650045	10.3044887125482	3.28058416093303	5.42143579117892	5.88821978968034	3.97488569662735	5.49462766041815	1.98845241200848	1.7617260975688	-0.272634739711747	5.05025918612237	-1.52849125706767	2.67132880458942	4.42083136572065	5.86990217149344	5.8284119464108	0.205093755711917	2.79234407609588	1.21587843977927	6.75724197470544	1.61659096354793	3.88176814286518	7.74716926279912	96.5	0	2
8	6.2644608047092	5.59054278432579	2.15564178010751	1.32776886180814	6.26575068607859	5.65919667875874	6.86291705833335	4.02841795433745	3.72166891159367	1	3.29755564432791	2.95733438842011	6.36619068072375	5.77589977765848	2.47808193356491	2.63768449710405	3.36127206991202	5.82197853373611	5.8677563760609	3.64147893977435	1	4.91397687641409	1	7.62621228820507	5.53557080485198	4.90587116461655	8.84017923732957	8.52299518325031	6.91327417399618	4.24426373646336	1.41255754130368	3.76802076928036	4.04650450472945	0.889858862195311	4.02693453780791	5.0257477555734	2.76151952651394	-0.431116909025092	-6.24932216364872	5.14467748235637	2.05336695458117	0.090597331962593	8.53168201449725	1.21624610314358	0.621321850505439	3.82778098024767	88.25	0	2
9	3.68446296082144	1.66620199625832	1.97896619693655	1	5.76361385216859	7	1.79969795359555	5.1083700268216	5.10777632509041	4.29462361314852	6.47420263163091	2.24717627334529	7	7	2.02363684493908	4.15818339533596	1	4.27066876290928	3.88093064236181	7	1.10185256740517	1.19482613946545	4.98863071348375	3.1100938150673	6.26625155849682	2.90448510231743	2.75289062323416	6.22490135233413	0.840900157391803	0.270370506229276	3.01818584214525	0.712951007204951	1.22578722747227	1.93928587851735	-0.317238909826786	8.2978721203479	6.90673956537286	4.70372921495643	-0.114447169376746	0.506265015529078	6.23394824512876	0.741889428315161	5.2913568215409	-0.324138363539156	8.37439744428757	5.7275634040076	90	0	2
10	7	5.40681756680603	1.60987466367222	2.73291438927456	6.91161594110891	7	5.68021784828982	4.25842456648694	5.8700395494215	1.28491575246065	7	3.55616178435182	1.82018982942468	7	2.65339201825347	3.66159537207989	3.51592832645172	5.79098925198659	7	2.23139978088234	4.03850427326951	4.31449728314244	4.56566457275685	5.9718973261673	4.24304372692026	5.26085216829604	6.6494562875773	7.45550659750498	5.97235081397633	4.49943351275263	5.37011180421737	4.75528451392278	4.5045553803086	9.54775654301174	2.49174664730665	7.21718191651274	4.99568701599769	3.63522332027126	1.76221024912369	1.86181051333481	2.09304625683312	4.18957499699563	8.21527968082829	3.52461234936027	3.07333693307112	-0.748250325774779	82.75	0	2
11	1.2879077224488	1	1.80999398740575	2.12554267965255	6.74237372307356	3.66124352800756	3.52024838264081	2.35995207908781	2.27232045890545	6.52460732845007	6.98086024785894	2.0897229565353	7	5.51128010753867	5.96906948466359	4.24507779732874	2.97077766554767	6.41476022099249	4.00383541188264	6.04308118554694	5.00861855373136	2.04330202953505	4.74020589759754	4.28881276310677	8.09412529772504	5.35598743050292	6.22424938900665	4.95852753097961	-0.297066086579524	2.80293035442883	8.17795725851274	1.4059575223925	2.28442398395032	5.8299387098943	-1.37984537126478	1.47955324565728	4.38318149086782	5.55761706298481	3.16868728215537	-4.05964288104601	7.97978513911625	9.10705306140042	8.88530093826715	8.9644448602928	2.4698490888583	5.51221498849629	90.5	0	2
12	3.64550024438672	4.90705803888871	1.19604190234517	1	3.30087087020081	4.58691419777275	2.73522235082469	5.45112720122465	5.58702335808865	3.63438980357964	2.74080991105011	3.29081559836982	5.43526005869571	4.67099999140682	1.433760699282	1	3.78732906533709	1.58611499466752	4.24836346741838	3.95847986131418	1.23970006226255	4.67241682348098	5.13296543829999	0.475267729593645	3.29460596880777	3.94106744610415	-0.54814181434404	7.99433605969029	4.08592732342022	-4.33875144034817	2.11354552397883	3.1450004222583	-3.50540478059097	2.9659914264988	-0.386777140182496	7.35214130654801	7.62089561944405	1.32012026128279	-2.18611350130303	8.54908535664127	3.54321737503681	-0.235225144707582	4.85993218311523	3.54686489735255	5.9656944107263	7.40925125500381	69.25	0	2
13	2.53489583854444	3.19570760652084	3.11348082533216	1.47673480709971	2.84196765016709	5.76864179540246	3.19271416978053	5.02516102839495	1.76161148733177	1.5076094854205	6.88886576360967	1	6.24621774300786	2.48803555498574	7	1	2.391541963246	4.09253731220656	5.66325501815592	5.54914648807893	2.9378932334385	1.71082381032332	6.53166657815468	4.08277791988025	4.83149791757389	2.16197673692614	1.11676505203756	7.42274545922879	7.6319424586318	6.57977078940603	10.4839138943245	-4.3010153631008	-5.41811981477607	6.81802138724062	2.00373984297044	7.86425750278819	8.55922014847403	1.21667862958257	6.6699683990241	4.99230276056457	4.95658969229531	7.20845810864284	2.34331811286819	2.47943068140819	4.12317838672561	8.47126457102726	89	0	2
14	3.22502155536141	1	1.15580380059529	4.07108394711257	6.65257907822921	6.14467983506564	6.28735663093897	1	4.45628118783924	2.47281303028417	6.56056509018806	4.59452468579342	1.99512642457759	6.41264211303858	4.93547281367569	5.69662693922425	3.09489881965343	6.26514027024832	1	3.89393897296188	1	1.99937662018216	7	3.51987808225265	5.65230869462338	3.22354306401989	4.67433321886227	5.83619357586041	-1.08231518108271	5.58402012119847	3.50835096624933	1.12391212059963	6.70640686256696	6.82738849464454	-1.05676521448485	2.99224908504363	6.81623626555499	9.76805179100495	5.07969864440591	-4.62845301552919	8.45022984081072	-0.0855907199457098	5.81309646107171	9.41059312351932	6.20841328697444	3.59620105321332	99.75	0	2
15	1	2.84258269959407	1.29161339848771	1	1	1.71081840435716	3.29954639641119	2.94101081880725	4.30003388294286	7	2.74502676085361	1.40920268409132	6.42037189048403	2.36642151204445	4.49037605750127	1	6.88264673626166	1.34042338180867	6.95746363364731	2.45732016287129	1	6.01731091528963	3.36061992317124	1.71962745751368	3.67929935143979	0.613620638292744	-0.183204977106349	7.45416519524967	6.7573435127972	4.38064879102744	11.4184961012437	0.0478352607031709	3.63719057251883	3.46536858423665	5.39302652040461	2.08830469590318	5.42887938820663	6.0219552786415	3.67336622170674	1.05575048560897	2.16031196466602	0.555858198097974	6.5971411363603	2.94214646820144	-1.88255573946038	5.69182453949954	84.5	0	2
16	5.90066922267495	7	2.73696371640488	2.16543358888968	4.03909342799466	4.73378951477826	5.18629268410034	6.67624342137073	6.87632656405793	5.03829539355466	6.31027004141418	6.04766927252493	5.73088030002345	3.14449186326496	5.13410693550557	3.14363383063719	2.33848074124798	5.37942752103914	3.02175000669376	3.41218622912981	1.32747007502593	1	3.70364271332226	4.74321289757493	7.86279434282411	11.5097494513515	3.96555832213395	8.11978934021923	0.656142854182981	5.70305720305101	-2.02099660541881	-0.285454413966511	9.68458422854853	-0.790940610031335	2.20988663377523	2.38494595224395	0.903115296419178	9.91724771208622	2.22194142779949	1.49012276466248	7.17431499991103	-4.4255607707546	6.26632888678114	2.84122524282364	7.2278820800242	-0.243180306332052	90.25	0	2
17	4.43149832337068	1.36490283789432	1.73997236633732	5.05232844473256	1.09743631710597	4.96027570039921	2.28802612929803	1.28364912485237	7	3.71265758474602	4.8076235737009	2.38472981646481	7	6.22017481383662	1.89806616730834	1.91408494229993	2.49779997828217	5.83736503345126	6.00007713005699	4.72424144751443	4.40941998376424	5.18856449834052	4.26590740765212	7.59689440967725	9.66637293887119	1.79010449830408	5.40573369691305	10.3288890800344	3.22691091390925	-2.51705341937179	3.51995461342331	4.29856520578697	0.45553596722295	5.83947723412597	0.634165153974176	9.20440405945565	4.76421081662799	0.155011804528882	6.54960382647321	4.91482163468514	8.62828413777568	10.6917310359082	5.17132646817633	9.24541932277965	2.25862126142474	5.81426337756	94	0	2
18	5.25550450180796	2.29655397891836	3.71188274128746	4.1781729776497	5.35912528794886	6.34082153368991	2.88151815618486	2.69257387025369	7	2.83329747706482	6.81104061994676	1.20915410659526	7	1.77442030299527	3.46503078206373	1	3.41314893523475	1	1	7	2.70044441715081	1.78890997934918	3.26794501109475	7.45988347137614	9.34107552848672	5.29527318414134	-1.1626818277763	11.1053709032856	-2.17138196037474	6.58070434180413	9.77138290607286	-0.0225316827777814	3.5777117251149	0.788810744081434	-4.81391502091594	10.7278458927835	6.64083539088214	1.86187319006692	2.5446885502531	7.25141310204674	1.30388490715585	-0.786756900991148	3.97568891560344	6.46707979073044	0.086273342318922	10.5121062410119	82.75	0	2
19	4.42901182905656	1.81384417776995	1.74722360537177	4.63527561764318	1.28369222856704	4.95965672009209	2.45214597891175	6.86269049466572	7	3.89301513341524	1	7	6.78341377962821	7	3.20527879079375	1.0551769610587	2.32987455443641	4.29061707551354	3.5512277359567	3.62893535941956	4.0256019781444	4.71100315436143	4.18008658777601	7.71803082930218	9.26602167110176	1.6121933575615	5.87374505064456	10.6767380333495	6.6126095333855	-2.20501143454435	3.24347839806319	3.05634703665814	4.96320334939419	5.28389106750106	1.68780407891659	4.57254763012575	3.58365890945237	0.783517148615934	7.98410006904637	5.91229748847458	8.53040353909805	10.1740650051824	4.6633546143276	9.34169621025493	1.29817452800932	2.46966478114644	82.5	0	2
20	2.31108912884815	5.40776537459298	1.14403114028017	2.03993208421913	4.70070496269703	7	7	4.95778269932057	1.27772052770414	2.90940816989868	1.38382431266675	2.50268901717099	3.21318261066983	1.83073802714159	4.54934119341452	4.15357227028827	1.0466659448441	5.47451563634066	2.25286691481794	1.85919036576483	1.33110505942388	2.13386222180867	5.48772403734697	4.81101260952879	4.36834776847183	3.4358032963414	-0.120930495258287	9.6975076848744	-0.146016748514978	0.627853147140804	6.27274198165515	-1.85056110946439	2.08915926334388	1.46568616508218	3.20201700496943	-0.858914504564974	4.63256793195764	9.87641043742259	2.07745070378514	0.976259286298549	4.87439822802643	-2.21243449658277	2.99386295274725	6.12358134861246	3.7876490364206	9.25121365460708	97.25	0	2
21	5.47792694186108	6.9446493650483	1.74674217294758	5.75574296928447	5.20927811943775	3.96505458169443	4.52676490482473	2.54828929650563	4.64306473054693	1.53339404650116	3.6147826665027	2.03184029632096	4.12155133143113	6.94387831239076	3.58391007495129	1	1.13861662740066	1.22373226602624	6.1599757602508	7	4.47449559970935	4.20559802451916	6.06194220448008	4.87728551144327	3.9828946785177	4.59488491398873	3.0783402898221	5.43656535757503	-1.14692385192555	-0.219140452059464	6.03820594561361	-1.41770436412546	2.93208823334409	6.39483825486873	-3.26235034885168	7.42836648952226	6.16873357018912	0.998068064821118	-0.581018277922002	1.83890352345781	4.86626624040469	-0.19031820721256	5.60663480775744	5.48808947650379	5.7546695844491	7.15604005244511	83	0	2
22	3.36284243288286	1.07247743311689	3.67512670900308	5.10339080282223	2.02112051042059	4.13084849286263	3.80753007330107	2.74893768424318	3.02090980180004	4.61475336337517	2.19438731749892	4.4044211255738	7	6.4816333395474	2.33687962414752	6.32014910305402	2.17431485214196	1.95369313638113	1.46556386786907	5.12968497240223	4.57053810029895	1.58483316881662	3.89749468043878	5.2001224749447	9.95562678378384	1.51166612403202	0.529886944916601	6.66852443814472	1.01919789124291	4.95443731776889	-0.304824528864811	2.18259923344853	0.394971389229877	5.90374901952381	-3.44078532130894	10.1542929931824	5.97058232824475	0.420745993143275	3.70910539759732	2.75965854348447	5.31208029853593	10.4652738687809	10.4407961104034	1.53641701827595	3.28463741438578	10.5552593899506	97.75	0	2
23	6.37630124821803	3.14251392546323	2.81687990275104	4.14272631999453	1.74330657959579	1.56879225862929	1.12176354307892	2.32055001332804	4.13889091459459	1.35175916542636	1.93438185502876	5.73091341414696	1.02756964734053	5.87317385405514	2.43288001806999	3.71373776649278	1.64848511610416	6.95315419968044	5.49687270208516	3.77489904543184	3.49229133673728	3.89562552596131	5.40536390022375	2.03034762771528	9.35016015437183	4.76021674368338	-0.840414697934562	5.21267578367251	1.03539862385756	5.25289332599179	5.0982562460932	8.8825281441204	-1.88770031172955	0.77668350888652	-0.327720694907811	0.455800270140613	0.959586309661413	2.86225939460415	4.92585103711256	0.712144989300028	3.863316674689	0.583196696703221	7.30008830842172	6.37674917383447	0.124646268454985	2.87370104320798	97.5	0	2
24	2.3649027259756	1	3.22644011516898	2.15786386432971	7	5.0403157883633	2.99380795274514	2.22093773828007	4.73702999961029	3.01350046092017	7	1.56891467227054	7	6.24105036516822	7	1	2.72619937990657	1	5.92309885163362	3.44472877645528	2.6779773544457	2.38047345433892	3.44417100189981	4.48822402413574	8.77697573477206	5.85905811438429	5.24507958590113	5.75486847714607	-3.93502238214334	5.614232724965	0.272386993467571	3.52171897550724	5.37747007160941	4.534877295369	-1.98910283406329	2.78211168403769	4.88616540564427	0.864979766436425	3.46045158354921	-2.85256169638028	5.07286756278597	10.4555728933088	12.2042023308568	2.729384463798	2.03310690059744	5.30377878061699	99.25	0	2
25	6.17452719817743	6.67350618330953	3.03953789818592	1.94334504817865	5.30765339371913	3.25238810339482	6.43673197671525	2.02083370262806	3.25061545348068	1.77110053420392	1.331532534266	2.83519112661103	4.61535446188128	5.94885422338469	7	3.31549204947116	1.73038676843166	2.97711246650382	5.83646859785038	6.2367212649897	5.04161912484031	1	1.06194692145649	4.38933145090237	7.72544368163053	9.68323408805242	4.17623203041155	5.59164043862521	2.68949344802164	0.471862304047165	8.0881564068111	6.11912013295872	2.1538867305835	5.16915641815305	-1.03909396365209	1.09038072080488	4.14729597082591	9.97895113489336	3.78680719166362	-0.199805049687333	8.03737507044537	0.287907494144712	8.48294324662191	1.56578537740844	5.89830595272516	5.39966354876723	87	0	2
26	4.25634711881504	1.59277878770875	1.21819719846005	5.46540737791199	1.44577445806245	4.68853199425536	7	1.22401098100115	2.61590832608372	2.80728781142613	2.04673326867835	6.55513071986257	1.7970805394026	6.59897525282106	4.74970793700974	2.81032434364087	2.19931273826982	3.5965470819422	3.07057132712195	4.56352882214322	2.72935397401863	5.30212793447029	4.09257596505859	6.61800274559137	8.89641265857899	0.460738533869794	5.31833978398756	10.9455726155342	6.38575224203568	-2.29464094296489	2.84035056197175	-2.16167927655069	4.70703536326977	6.53258063076888	3.33347399537237	9.21358768860211	6.31008223848678	4.30396269847237	8.50623523998502	5.58547035218939	8.46892768859867	5.08969578868004	10.0813058001624	10.0907007776784	1.50102156455974	5.64845889770278	88.75	0	2
27	3.21829767030292	1	1.51751819875004	3.82166330814667	6.46708060356402	2.61378305987087	3.33299734861637	1.18793900225109	4.39684245347784	2.62150483797672	2.23709100443618	4.72110627018056	7	1.11127300875826	4.24942457743987	1.24342141928781	6.54314791785163	5.56428534637642	5.91259586421487	2.32973549236463	4.32101991582096	4.8414281316344	5.39171530577088	3.74865384300864	5.34734968797101	2.35221393433111	3.91816793177636	5.65503412196117	-3.01838959136423	6.26067452277689	9.03270474576428	-2.21553083165508	-0.27181311966638	3.31352366614814	1.15227948493608	2.54856866151588	0.986696295400451	0.334991124458529	-1.0078535052739	1.74484455871186	6.150080818358	1.51455781281087	9.71733133944421	1.45036263464084	3.00677850409325	0.622248618355201	90.5	0	2
28	3.55608826051448	1	3.88682856516193	2.68463621813577	7	3.79753857190429	6.55366796952684	4.87284884394399	5.66497362405319	1	4.03255102288975	1	3.59938427304842	5.51235832970003	2.24283812169337	2.57398105077949	1.45359282539052	1.10503429398436	3.4410419991205	4.26683147746857	1.6564758645308	1	1.89979143970426	4.08286736026583	8.93534187766475	5.56153008211177	5.97391623169537	4.25943800477769	-0.871657710929199	4.2713550597167	8.65562113755091	3.92563406257414	2.77593425484464	5.999037219263	-3.3720310662869	-0.315508971900845	3.4122100453618	-0.073315039089712	-6.1278239630187	-0.676212935294904	8.2488371646791	0.265872535437425	6.15358842541146	0.472025914455655	4.5195544775203	4.7305724479263	77.25	0	2
29	5.17065080347635	7	2.16649363807595	3.19689197284134	4.08727180618918	5.41724082235981	6.09255281903718	6.37494807382041	5.80678220418104	4.76369960633461	2.87231987109273	6.44578139799572	5.65704318392799	3.48173891049647	5.37090818723715	3.73208453503079	1.94592524665888	4.71209563099838	2.50442520263063	2.62552005638201	4.10352060614391	1.3312492331639	2.2626011032134	4.92759306251377	7.66535010415041	11.0278598548762	3.85713871418295	7.73356388309721	-0.0758415769774398	6.44641023512888	-4.56675903721008	3.15993893132177	3.223672628855	0.965791292114054	-0.0873206573188531	10.1443471439773	9.70077501878351	6.13115513279772	2.1944381559812	-2.20492627524318	5.18793888049449	7.40480189697982	3.58210025566994	0.333841800867668	8.8083680902573	0.73076174358323	69	0	2
30	5.19001798128419	2.2482346488775	1.0638352795126	1.10703714120822	2.74458338074439	3.94009638319777	1.52811431506951	5.61283096812136	6.91950331407353	1.79508633265729	5.33356810738506	1.97822394836623	1	7	6.46906699439592	2.29961594421006	4.6827330549707	1.78345823890644	1	3.53526593916696	3.84197659045172	3.34723907572396	5.32253584144522	-0.696800168963314	2.87956771295316	1.69393257579424	0.290168234094176	9.73778283626935	10.2029400389221	0.178555440340634	6.46248220184877	-0.619940778019197	5.13581691578136	0.760268658769105	4.0731266572667	8.95111372795118	4.02915106476569	5.05125933622034	5.73543532655786	0.605095541972457	7.3260697715804	5.91035859069332	7.01234939196895	5.88874706460506	5.07760317823521	6.04814095354516	79.75	0	2
31	5.70599724578199	5.24265560516543	2.10868600025081	2.44580097304476	4.6004203019265	6.1676593518954	4.11204436954628	4.2243209803067	3.17507772144417	3.88744041721585	7	1	4.62162249555593	4.20362868983737	5.72388896308964	1.75173140910158	1.95982376345602	6.75868981083372	1	4.0776829023359	2.57021907431966	3.24069247841187	5.91069075793509	2.20316721520435	9.05734288069715	4.83383321000514	-0.841513199318328	5.32057216706009	0.17998252682448	0.844745169266662	4.01937585754167	1.86175940506576	7.5451598739071	10.3945789306964	0.620881591187043	3.58181145809971	7.11291391315448	7.63884559710718	1.78394549496903	0.19897137020676	6.53834664944044	5.96930599780415	12.4325870406551	6.36721781806561	7.59854113800951	9.58009386792108	95.5	0	2
32	4.1753731268125	5.1920843347914	2.26948936150515	1	5.72573743062978	2.11824135992565	5.49611964120146	1.39965869279332	2.93876409396775	7	4.68084577449722	2.0826599266513	1	2.95726167189724	4.22884943025944	1.27420642224929	1	7	4.90535170170383	1.08771194950607	1.98642000283389	1.39641796261771	1.18316481581087	5.58785916111885	9.47273526309024	-0.609065134726392	4.0697550449602	-0.475398202004591	8.37475938622759	0.720913337183763	5.08859419619441	-0.782664250093473	3.77703490747888	2.96841570512284	1.39633882374523	4.23798115318779	-0.021193901063715	8.82443756439997	3.10323854222358	0.961773709996792	0.575435633496925	-0.61791035791299	3.04763421393384	2.79317309525918	13.3115447588608	4.88635593677148	95.25	0	2
33	3.12611350438039	1	4.00219613508401	3.72165400533567	6.02054608706575	2.92857751356653	4.66449072683384	2.68711009792426	2.75668230911283	3.08429981804132	4.34102201499037	4.20216083614673	6.72286420852438	5.59258617077554	2.04477467940806	1.21124725462354	6.35955182627834	2.32701413806593	5.77167200471807	2.39872671551968	2.80887322413403	3.59219085651858	5.6255062185998	3.92054348184307	8.51145760791262	3.98351667822139	4.9247393321024	6.45011430988541	5.38482239517406	2.93655342324885	9.84830596228734	-1.59072222646621	2.89991749025518	0.329653366862781	0.240872932125903	5.1187600027267	1.13567785631224	0.0348777401887135	-4.26548143513847	0.450489700161309	5.69091400560248	-0.708845307030041	8.20921667294787	1.36096505621522	3.05993940688238	-0.909254751001828	97	0	2
34	1.36284477211661	4.64999718868125	1.39669461554727	2.94813045878767	2.93024468156324	7	2.65501094262107	7	1	4.47132466243828	4.00282026529768	2.78152629449734	3.26691353434669	2.56358565510407	6.6622779035016	2.37100963615264	1	2.27709918143213	6.04669120521267	4.50906312317635	5.44496940551032	7	6.09267836165381	2.7324932010493	3.41512585083318	3.67787870458189	2.47535751613793	9.8886403245623	-4.09425124760154	5.78592962106021	4.06568342308722	-0.353007426172825	4.38697904096993	4.73697063586368	-0.0193692603794156	-0.81821267865935	8.66349184926306	7.9993711615974	10.2475719909986	-7.62749710252996	6.99420859939311	12.2096729033983	4.87662913955337	6.61869188794139	8.19422146453822	9.02066753722105	70.75	0	2
35	5.39554498212116	4.62392930258536	4.07479872158975	4.304229232946	7	2.96462563127737	2.67171839728935	2.19900309816004	5.59325775755931	6.4873834564004	6.40392775836285	6.4101261419514	5.14632468334917	1.23355029835856	5.4453806698199	4.11172955033108	1.7061812731051	2.62591232596236	1.13593376499462	3.2511797602481	1.71158020370645	2.68251646498018	5.36277605539732	9.60560338375508	7.40227094105814	3.77551263004099	-3.51278992031534	7.78672137208134	6.85793511497372	0.300846817364185	6.83236651527487	7.64093134517446	-1.47770562902381	10.7587238592768	1.07626272884349	3.39374033574748	5.32441016391525	10.4344090069873	4.59535880967973	3.53083370978071	5.22968741063659	0.200298415997559	7.72562719143014	4.70559680343843	-12.2275930805949	4.99265992933096	82.5	0	2
36	1.06618603035264	1.1781311262917	1	2.26538263056859	2.85614082080703	5.22252356293848	5.58969417302394	2.87544259007764	2.67143983463542	5.39121058333255	7	1.82078619268109	6.44603059851368	6.51851055917597	2.05380544983082	1	6.1413113863042	5.60182411204537	6.94210747558434	5.55520098802902	4.15107229269481	1.7995672016874	2.40986621253849	2.02015836479614	2.33175813466782	1.93384542596136	2.22740788643686	5.64126027847788	0.874627897984462	-0.229185099913399	10.8648963406864	-3.89424676701734	4.41576761994764	6.9634637217225	1.40266356598626	-0.964159593947945	3.1767491745277	5.16268616255277	6.13423877299467	2.84567577787729	5.14339022139671	13.7977320397581	5.67792281492234	5.86830423493582	1.25988985049194	5.23970197938994	102.25	0	2
37	1.05235399429845	3.37482379944242	7	3.03736769144659	6.57288373520491	5.02977335858382	1.00812091860209	3.29023901868112	4.27705972229239	5.38332390211812	3.48717785554379	3.45879062665721	5.60583093092777	6.27345190563733	6.57346304613461	7	1.76654945281888	2.26170866958612	7	4.1799367415478	1.99488239144713	2.33351745192063	2.41711160391357	6.32111832437952	7.29629109608769	2.09162962054423	0.443573952574412	7.69713650237448	-0.769647503753971	-1.23717389315436	7.90290034129137	5.32052863594188	4.69147792535878	2.66673633454961	3.37723862554501	2.23363452024055	11.2595033955391	5.59422131995908	8.31772916947709	1.70385254209942	1.85361265042746	7.23424222852044	10.1428076108095	3.08794084858652	-0.92716962566615	7.0925043377953	98	0	2
38	3.01527266027584	3.83798112465532	3.33844522178031	5.78560282127961	3.63050860763633	1	5.40040251082527	1.08719068601675	4.38832035679493	6.36174254389405	3.74547189255049	2.46691169609081	6.36190173114424	5.87189813711432	1.8591406029766	2.93659389378409	2.7795451300684	6.78576149999869	1	2.38445979060283	5.11832335457039	5.95334646825754	5.11437530780134	6.49498126284677	3.3860981715952	5.95433560134134	-8.71527699390698	4.57231923189294	2.40296978441201	6.09291949038163	5.69205147185047	12.0847233942696	1.24382728081433	4.31801518352666	-1.51262288568937	8.92442133978018	4.2994950151865	4.4117786320275	-1.97880180270883	3.32098948600904	4.5592910549646	7.38296994494364	4.64555613317425	6.08567290284134	4.59944528957531	4.56396235044021	89.75	0	2
39	3.32890764788267	2.02073045532004	3.09495388195644	5.28446317641874	1.30130748764846	4.11914749197457	3.73483789268314	2.66413451388785	2.67512058376159	4.2732657712438	2.18339237356881	4.37918859853503	3.52085768477869	7	2.4826034819044	2.30601770378991	3.00112951970712	1.90344889020832	1.48201863299547	5.47430811501582	5.39304201001837	1	3.62373699372377	6.95402829364278	9.64342926172722	1.96173334989842	-0.433410513312396	6.05624941132966	1.33494469180637	6.88175787512706	-0.797754292375185	1.81860803812561	0.664963216092477	4.9535090709199	-0.276225836776288	9.53063068478912	1.18830931789048	6.50304786344136	4.67561374465743	-1.10153306701519	8.20001278646449	11.1836082997317	10.7396834167883	1.54785301470403	2.99110634215971	9.04390718233987	79.5	0	2
40	5.59170168793542	6.05379644800882	1.26159277591565	3.23956039837266	6.57028455315434	2.906717483902	2.30992246894697	1.61147130072051	1.58626054578519	4.08544911394244	5.74364589263368	1.48672704659268	4.88914328574464	6.84086707848547	4.00786805874363	2.73935251840702	1.06450445121337	2.57427699869904	6.79105628054462	2.87010478991259	3.5823226024428	3.38652822726521	5.44804148537581	8.12703893704925	3.11024031983862	6.25357863513028	5.84387248118517	6.35825312946818	-0.185318319958794	-1.17780705343629	-0.932907172794413	7.34348764012663	9.61479247952483	4.68937715573187	-2.40806655585928	4.01388217029519	3.52001125179897	4.53151849257655	4.08790622817633	6.62971494226991	-1.35967645769404	-0.391402795185539	5.80449836566365	2.59024271238938	1.53334634473538	0.283706723892597	85.25	0	2
41	4.38595603637944	1	4.37976370770966	2.1739099241732	6.07319526891256	3.73970277542034	2.23375559386446	2.63128671141337	5.40978398439297	6.17274584904107	6.95994745351814	3.96979541007207	4.27791058378556	5.04799491672074	6.49754479242586	2.11398014962977	1.82669534817028	1.1091698735769	4.86056252040688	1.30323938512161	3.69756519937964	1.39691432299148	5.59661769584445	4.29230695451651	8.27971834169676	5.03180176483078	6.20519400868249	3.40090282955973	1.34928741778634	3.95538245670978	7.14732449671279	2.48414135233297	1.9126292695504	6.24830291920258	-1.43712518912496	0.767269897334866	2.55442136241075	0.443196742064478	1.57607037635854	-2.61126085877774	7.59615854252655	0.505068284593082	12.4701075390361	1.85281522175853	4.9823525309452	0.735166123129294	92	0	2
42	1.7264730355316	3.44751426914719	1	3.38472509803122	3.77351038227909	2.56965013675479	1	5.92746012049638	1	1	2.17922115942327	6.36965928361348	2.75469429881864	1	7	2.72597617756303	1.63173311858378	1.3890550044615	4.91466599033378	3.50639896440691	3.56467175592235	5.49362820907732	2.29862742598985	3.50068637320975	4.23578748386385	3.1741961012318	2.6753498243769	9.04010089660878	-1.50232404268943	8.28316676606476	-0.0170973042187505	4.67693265772081	3.64956890498767	0.609362587419572	3.79952070867361	0.205685978056742	7.52060473124919	7.89765305791042	9.13949097586197	2.48124632936039	2.37090183656917	12.4364372104212	7.80328860661295	7.29357760989313	5.64935851887487	9.6107670829007	93.75	0	2
43	5.78649814307211	2.03754829225014	3.01739553998565	4.15740233323831	4.10070229324852	6.00090816899577	4.43844054938985	6.44561656293271	5.39566280140281	3.7615130709919	4.44684152820645	2.34121094347002	2.51812064226692	4.01732614090855	2.12260764764541	1	2.82245733290888	1.22862744841529	1.38223403229458	1.72011256675284	2.05411020743886	2.51903489184351	6.193600896286	4.89137415497461	9.9724949571704	3.30896156759213	4.99259318985106	6.33857484597768	2.65349014454121	5.51057000312847	3.25098145563269	5.90290751242791	0.208039710075501	5.93168579758977	-1.51222846223583	5.45483058497282	2.79276889050307	5.86206704692191	0.506205414913392	-1.13617789139939	2.99112530479529	6.27461621968264	3.68430143806618	3.13762730655832	5.75489666554358	7.0244056671905	89.5	0	2
44	4.5588124746067	7	2.27598485449427	2.29481071447921	6.89084481826714	3.61958246853675	2.48724810784784	1.2771660214236	1.86307548542472	2.67082767626607	6.31883149762412	3.79168666090187	4.28695893341771	6.16182170451195	2.73977412705065	2.58992236507768	1.28636179945645	6.67172903459108	7	1.64887517790957	2.70041095242828	2.89088153714942	4.78041764304973	8.35748867921815	4.0886407484454	6.41144869460555	5.61892818674876	6.65630990146969	0.267914242059186	-0.494336021935842	-0.817040617877635	3.25431287673951	2.90599629986563	4.7115261214383	-0.605706702389469	-3.66468652968093	2.19052367456785	4.30892631835126	6.01924695611982	6.32265256508239	6.6597025821964	-0.274482756010569	5.49768707999654	3.07329200519019	0.173598181968137	-1.41387508040046	99.25	0	2
45	6.27013994228365	2.08053185717087	1	5.77815914732757	1.35135146131882	3.57425672332435	5.41527622302451	2.53624368042191	2.26338145712426	2.83615799565831	4.42846538325293	1	4.16466200493908	3.16781247811424	1	1	4.88947992598926	6.33780917272637	7	5.29894213133155	3.49613327934255	4.95704240944765	5.07901021152641	2.54493157962246	9.34748187595424	4.28724669903724	-0.314113258498384	4.08912016169824	11.3317285683366	-2.50832005059622	3.66925098675094	7.1683204633697	0.655925800516758	3.428644177729	1.2258811052712	4.22052570890055	-0.395630393855139	7.22559827702419	1.10706194815389	-1.84253017887244	4.22238927059949	14.7851570725057	7.16654494703325	6.72977044693077	3.74511362103208	5.1139024115715	65	0	2
46	3.13247255468021	1.81195514669797	3.59739241450444	4.28358356387288	2.67101642213725	3.20583980619554	6.95006262890209	3.35163355263225	2.80248839191548	3.95140588812894	6.05735144696661	1	4.64655450802351	4.75561811627202	3.89443705745715	4.99478733860507	1.57570430509752	1.2517260191512	3.25373235528827	1.97782623063505	1.7416158575933	1.14374409810055	5.73883219070457	7.69623927403789	10.6682328631243	1.0960774974636	-0.216457598096165	6.8396808065326	6.92213394488674	2.41008877430295	6.67679561139802	1.00097933650343	7.779905686846	-1.18319072925671	-3.09705998126367	0.640438509865556	2.85526083088613	3.9730362683896	-0.767089189587424	-1.36622631045614	3.15365810917051	7.56497969646712	5.47082570408219	4.75096765086999	4.52695549659831	3.40372556808132	86.75	0	2
47	4.95222143640163	1.85648412429568	1.52680042181539	4.95406852640934	1.88385338692541	5.36714876331587	5.66356323521428	2.65836019838761	5.24228166845465	6.64537779213706	2.67901846702442	2.35142187416993	5.03627369225118	1.98490506862384	1.39314217339683	2.00149193663653	6.18517069035963	1	4.34074010385881	6.74281633561322	5.44391527914461	3.89082067395047	6.34178307580116	6.76497241036684	11.1827392814142	0.307487068701499	5.99743472170131	10.6613965353278	2.11493444004226	6.23879628051001	0.147632881807413	10.9790436699215	6.22267670027745	7.60569672668341	6.72071066441266	10.095565564572	1.60729880697621	-0.220677466730582	8.43816233463346	-0.807755720893403	5.62257756718708	4.15872361235271	4.25455344558831	6.85473050774689	5.21060795256368	4.17154422501132	90.5	0	2
48	5.92708832911385	1	1	3.76876803248616	3.16813444204359	1	5.53744444269022	6.31249668174282	3.80943414763283	5.73688205017973	4.33499637390335	1	1.48893757339584	6.6835754360875	1.26878335655535	1.4125989489873	1.1736154815469	2.87548644297397	2.06852690824715	2.51477684627565	4.03630863848077	2.4011785565507	2.49998646895939	1.88816970953261	5.2470742700713	-3.11639966820488	3.82964008976953	5.88766689252865	7.77328512392458	6.71259903113445	4.88279587804383	2.03311350953825	0.366152072359377	5.1913337677323	0.522643572776831	4.09858316779114	4.33427883253001	2.61422853727999	1.86696525416256	-3.10979950024827	8.87356394694324	4.28851958792035	6.77193468360266	1.43493480855933	6.79305974905654	-1.45882894577829	73.25	0	2
49	4.71601513088064	4.51547959948799	2.76099769815973	5.07995033003297	2.36635095023233	1.32947241996061	1.9550493430868	3.36346594104891	2.64105263953289	2.44906204588004	2.35339149553843	2.93516004477719	1.07891523522931	7	6.85072228841372	3.83417603931931	2.44657651707978	2.05486635798091	1.42064505378048	5.64818566610378	3.04603528761183	7	4.28848019708196	5.38396483377035	5.44710677416102	7.60885092720576	-1.02338026459338	8.76102915958437	6.60092058581854	4.5783536288676	7.51319433651008	-2.21122021430928	2.34896887244128	1.69281911097247	5.20899711726257	1.28333991210638	4.11138137777766	1.03800060477388	8.31050677743528	7.74956182985159	9.27390953427212	-0.246083087911171	8.18346513841387	4.49357373681978	6.22352726349073	6.25660067481809	100	0	2
50	5.49918629941448	4.63180973598676	1.34232661587344	3.7535359161047	4.16620797032968	5.69382774859917	1.95150808640365	1.72483470366328	3.93000487296042	3.01238271389666	5.94798625200176	4.22246693081163	6.61937837109291	3.67247654364352	5.3385149051551	2.00431907245872	1.73128484007608	4.63054142373285	7	5.20831458990738	1.82599050652713	1.88188574400928	4.72244762339777	1.75479230310035	9.32539734816738	4.70832701643299	-0.0160805349649559	5.63051656989134	12.1419617895239	1.49463229614673	7.44984130410535	2.74950604772131	7.31203234116981	6.21861569904049	0.86704847984417	4.31377202537396	2.21120822926211	5.72477244701884	2.24702418333398	-0.264286996874205	9.10970030926014	5.9558776389783	8.48664997016444	2.38974533430167	7.37050667406662	3.34217812143547	109.75	0	2
51	4.68348882243563	1.66057903173029	2.48707341478457	6.60391550564079	5.7409347087728	7	6.37348729067908	6.51100918369068	5.66999827860674	5.86591415455996	6.395597695546	3.97158655968596	3.71520936294104	5.32936348661007	2.96257421524632	3.0145146212636	2.7091727403149	6.03556541166708	6.65939738075698	4.43891239363207	7	2.27704909952667	1	3.31324323597777	10.8389978202323	2.47252727055389	6.31819298763942	6.8849346052367	4.7746721779029	7.10825830872218	1.28623317671396	8.8582989219484	1.21333107293184	1.39030994432406	-0.265097612669945	8.3591779481712	7.20602609023898	3.05454534827805	3.87263979643608	3.67254875877754	-0.975978689608428	-2.73062929385153	6.50610397501044	9.74742513044928	3.55549014855311	7.92176665643608	78.5	0	2
52	3.91239536104932	1.28915229568138	4.97170628697591	1	5.20694928396167	5.12405333282694	2.26523479416072	1.28438133422366	1.03436704271472	2.46792083341018	1.96156111207203	5.1339696412728	1.91081638999996	2.61727726690373	1.57294663136267	5.76772465743158	4.30573612915373	6.69789362788229	6.68687560859314	6.80464540161799	3.31618965776924	2.57673345183593	5.51640066883767	3.86460259926872	4.53557201305759	6.52091028480481	7.99794817749076	4.61642813311518	4.08276939012899	7.48625957035061	2.89108624664499	4.58684517317509	2.89989445433265	4.74147574898735	1.82106151951288	9.43980991256217	6.04381810600998	1.0748622635676	5.03236086577012	-1.94105325338893	8.10315810876236	8.99854899459565	14.4523223512376	9.35450460973038	4.16771346192178	3.89986775935818	79.25	0	2
53	4.84132043844365	2.12399394394195	1.63497764741211	5.49843615534922	1.93866752192146	4.36154649386089	3.16101066447148	2.68225146298413	7	5.12920239297016	6.92698801056692	5.06401362314417	6.58930165421192	4.18789797371939	6.30761617504589	2.54642430022176	4.14083997411035	5.05566678331216	5.87306551033095	5.14234463481543	1	6.97007880015144	4.73707181273287	6.57031174856658	9.59783949929267	3.96116198474506	5.67035673663083	10.0836248207974	4.16674713076961	6.86468276506614	9.36965683088019	4.49991198321304	2.83594388068333	8.08550746115634	-5.18998718256713	11.0744702077249	8.44442374031618	0.720771198514083	2.73711145127592	1.2985047417789	7.41966450807139	1.85512613985578	8.09774124208756	3.34686911979102	5.64279110254066	7.07020261204118	77	0	2
54	1.10447522036352	3.08118516860168	7	1.95923277079211	6.28199682133824	2.56799962382382	1.34841068611395	2.83481760435318	1	3.62804057527037	4.19009979213848	3.20531495923477	1.11337500240433	6.49997955717029	7	3.010023643062	1	2.57775141174504	4.77485134979363	5.99975074190293	1.58054071071177	3.33537808891896	3.51197728958827	6.11420867305516	7.13740440585213	1.78826284864363	-0.277559227135126	8.19513889743139	-0.468105220128288	-0.080072964604288	6.6012791836692	-0.747317561090661	4.91252542774498	-0.0431332806127218	3.15710079614886	1.24202247055129	5.92854569782779	1.09419215409492	9.03696749819024	2.36340797325186	2.533781847245	7.63192181293549	9.03836645472737	2.51821957784642	-0.960279302760379	5.7383075487686	94.75	0	2
55	2.69843132898749	1.69409240136538	3.20293058429023	3.18340048523235	1.41619649218755	6.42260013091622	1.89409695177931	2.69708653129406	6.72023350165247	3.93512220077881	6.75879700439337	1.40312461934074	5.83657966281615	1.6825112022277	6.86269516876193	1.83344291565638	2.94982971913865	2.89907374218292	2.41576559888237	7	5.67111385868746	3.08828085378222	6.63754541545442	2.95643824480486	3.24631490057994	4.49818387650056	0.0197460863526263	9.76342203795688	5.82289174742596	-1.12065702014938	-1.93437856358651	1.87417983319633	1.47066809290334	6.35080962118425	1.73493576147823	2.04702344037498	-0.307637345619677	2.93911265008476	3.88308362168365	5.27476653203948	7.0948399446961	9.02067395051724	3.18135424520106	9.3195200782868	-8.21752597426795	8.53579196486213	84.5	0	2
56	6.50474474932304	4.75184812655611	1.46017393748239	1	5.80643143020573	3.49340816882415	6.8591520101545	1	4.05469105599169	3.51725143125374	1	2.05740670972058	6.12642491037675	6.44864268538594	1.89877777085217	5.4143735418268	3.08431433814193	6.7841985617875	2.3634981754539	1.00243074391744	1	3.00789504844904	1	8.00324587111304	5.57789765056651	4.32951752731985	9.21889974477443	8.78152493179403	2.64650786239077	2.79897903071952	8.10785426539752	5.00868206017618	4.93774962872224	-0.0615655453191244	2.76782556298077	5.86430826861954	2.69581713894647	6.16148597599316	-6.45912379970609	4.04183552797208	5.41264569759165	4.85431703581103	9.1816808449043	5.32861416461261	1.19723953820063	3.43903473623883	86.25	0	2
57	6.83220859177967	1.90702632475233	1.12182277762032	5.61531324512443	1	4.27556684059761	6.54393298714601	6.32233094287848	4.59381589868797	2.37600723924245	2.17811545597821	4.12779422686203	3.91685777090734	7	5.58553646612809	1	2.31768454475342	6.07453664867016	1.57223967616109	6.05303767724246	3.9506991579778	3.63046133043571	1.38649959492341	2.55299036656371	9.49734938539924	4.56217899530263	-1.4350339323364	4.40451623454947	9.1276199212314	-2.04603164333057	6.41713628674813	-2.4293439337585	3.58186741493583	10.3553260279732	1.86897055401485	1.76684623026227	1.49178149442723	2.37241463355383	3.33110233325277	-0.0658906678686544	4.94962074173769	14.3733440004773	7.88349705478382	0.671881784527137	1.24411806298803	8.17106221796458	70	0	2
58	5.18479907197984	4.92606218558134	2.88630952198709	3.40737746574517	3.98659214144467	6.31424904510552	2.66317598023797	3.35814081482306	2.89296029258796	4.98249977352329	2.66051998266042	3.29409254902441	6.30998905838755	5.42686295471828	5.7646229777264	3.05913630985012	3.4257451312062	1.90012773809031	1.15095595933143	5.42565388874514	3.26298010732815	7	4.63642502119398	5.44847417063976	5.13656458713247	6.83209352285172	-0.0233110198644593	9.30903294062173	7.48703873287373	6.42716163459066	3.04070745397598	5.81110243339838	3.47083969295692	3.59655111808196	5.26346898760375	7.43436661351359	8.7914107426768	6.24569478905025	-2.66484218267486	2.41833042676001	9.47773953593052	0.714615093735208	11.3441287691073	5.25785966671143	6.57486222654513	0.629640614350374	74.75	0	2
59	5.45670963337438	6.18849672104678	3.05183668647083	1.98462932997002	6.46540831175425	2.33601001228356	2.50704789083132	5.70635991829752	4.59133268309943	4.21162242426931	5.48529810852581	5.65244858613117	1	4.77426921516839	4.29965506863259	5.18212567964515	1.23872548478593	5.6478923254081	6.32698165852636	1.83585801384407	3.58177406869274	6.48254987215191	5.80895694600807	4.10641073607675	7.97718167686343	13.2483446423966	4.59958368219472	6.32349710801874	2.29891410334618	4.78333371761801	2.37507098432087	-1.65574180384997	0.902863984545991	6.25341603884817	3.88600157332347	5.28261853072448	1.33057189637724	0.969569182541405	2.395411357498	0.440603002791515	4.74292901510212	-0.323066649336749	5.12224005890253	6.35622496538132	5.67744160344192	9.09281082461113	78.5	0	2
60	4.44727926998492	4.38302961085199	2.65972318135896	4.70026047216289	4.19702040973625	2.9396844465072	3.00383654157449	3.38779059064732	3.0342675452711	4.69715048931307	7	1.26205866346373	6.10657258898985	1.43928054271221	6.52245654892531	4.07553100492952	2.84927924399173	1	6.79779667351174	2.29534787020508	1.91141578617836	2.84934749757601	3.93910903416327	2.76408477424266	10.7564994177173	3.74068981951359	-1.64592742390677	6.95603336517712	4.71546421830112	5.84890201812126	2.6721187372562	3.94606175695448	5.93154251439652	5.73108243494249	2.13514848139129	1.78737823107432	6.89756900387478	2.1503052865428	-0.838201706224315	3.50784997289018	6.86430158939864	6.79676848622253	4.89525165254331	9.6328277155506	2.37142991522721	5.52972252900756	86.25	0	2
61	5.05418944114585	3.19579391270041	2.48474881180098	3.10576827422971	1.08210339738511	3.46376030566745	2.18527569547878	3.07849206722159	4.38620588232086	1.05831056453029	1.70207650737037	6.65953688974098	2.49721465951885	6.88795509281177	2.48946119493524	1.16945359446487	3.27975563589558	5.49583669498021	5.81726628470169	7	4.50152970397105	1	2.24921069739656	2.66848855791834	8.88841380976472	4.91496434962745	-0.273043325812763	5.882604898035	1.14884073264246	5.05300489415457	5.41534350892054	6.42549086263552	-0.488763971875834	1.37790489049653	2.80429742755073	-0.189447201641875	1.97166569879311	4.05072629002303	4.93365672877929	-8.49531094114307	9.3551651888152	11.5418836830263	9.7990190193432	6.51671501710296	0.345711577290644	2.82091650426309	77	0	2
62	3.52363775412509	1	2.87085761691059	2.52613249534731	6.64052529988035	3.53311076521467	6.68986461584009	4.31629517225259	4.45311122271173	1.08569468737415	7	1.0643669547403	5.6948486542583	5.21891724350951	4.65827964411846	1.4132476507299	2.42008944709636	1.21213447788445	5.09725842747818	4.50420351278833	3.85171006406047	1	5.86748662610166	4.46244247990453	8.56845166151225	4.83686709312184	4.86706107511737	3.84118987856717	1.2796117089601	3.62874055266958	4.42608921138799	2.53490764098688	1.99393510438829	6.79917502828487	-1.20606994859994	0.447827086406543	-1.5118791540013	-0.185472995611293	2.04976218983826	-0.631333270074159	5.47089322919173	0.109978766847248	13.7786411757888	5.85711268946064	4.87666908376443	1.76010325409758	63.75	0	2
63	3.56276851162227	3.76747330029489	3.21730880659172	1.6963840659781	1.99256992100655	6.20085796029094	2.07078947841845	4.69568307033599	5.50956622157952	4.35892719615001	3.07575017511534	1	5.62528420461422	1.84459676031977	7	3.41627040484387	6.9465168118565	7	5.2187865683614	6.09277369798775	2.51662474286548	6.25868153397441	3.92367879845209	4.17556631989954	4.48101862213487	2.49392179878017	0.283094728669142	8.11865829605867	0.202950366654521	-1.77237177757314	-0.818539881238469	2.81989576624116	2.71765969662104	5.89330361905601	2.37056508342068	0.647233943782174	8.31532494379512	2.71477187680816	4.73839616597258	5.40053386225665	2.13115892722554	6.94297853846595	5.84799899678168	4.37514131476816	3.23572800774521	9.26119290787081	80.5	0	2
64	3.23232369824049	1.22174784688775	2.49111854614967	5.61266994747708	1	6.17346300659319	6.44149918267312	3.1383811448255	6.94435708463096	7	4.67096747221055	1	3.26536006272627	6.92408192124761	2.83585975561635	3.19076200665757	2.49948212789643	1.83180246564501	3.87490852976873	7	6.15904073817045	1	5.03815152615879	6.22337776623124	8.43287698582081	1.02895579662077	0.428351809430743	6.62318570113882	2.18003802872598	-1.02509584816959	6.11254401950314	-0.393111167135551	10.7845972159979	7.10293056715749	-2.24290165099941	3.83896675504295	2.76291559411489	-0.171529855649076	4.80407309912282	9.40391196501605	4.78356659275338	13.2476471202316	5.09466526935093	7.59230388721936	4.71633237431746	8.56486086805629	86.25	0	2
65	6.22702819533278	5.20401176232035	1	1.61660089947693	5.52002378773997	1	1.30429803519348	7	5.71046125257616	1.73127091673499	5.84898193712189	5.0207455650172	3.16847819135588	2.33766801296525	6.16262117261613	2.43637114644319	6.47252441777222	3.76825951306482	5.24568557429092	6.21580413205606	2.3088944323467	3.6880328256658	6.71498502274321	3.2832675982709	1.46379344433492	6.61032874458079	6.06391818254764	4.53472833433415	1.51455759290119	-1.23860560345161	4.28583310514035	-0.480302779426594	7.41548029382249	0.539536353598003	2.02940648840581	5.8999598460815	2.48461967774438	8.0610518491667	3.00744541951241	-1.55783155974393	8.93166852694806	11.3879734869845	11.0931307204737	11.3879473433732	7.93880353278852	10.2750626125921	80	0	2
66	6.17068387955177	4.79305929378654	2.49019172552846	4.69369119797861	4.18352713748053	5.50634368304637	2.30693791393074	3.34245268416011	5.48333264841992	6.63984180904995	6.16882132783352	6.01251092967216	4.21437559890388	3.41328222919741	1.74331965492432	3.10865141114389	3.74538911384181	6.41956873008971	7	2.61742210976843	3.39599847907975	2.777900235226	5.00446026534946	1.39221543237823	9.85064816382707	5.75312515933796	-1.71268235146144	6.31881649997587	0.407010959440487	0.255998767653351	7.60919932240569	2.4651127705617	-1.20137736194404	9.91295855925856	-0.801125247627912	2.549183945267	1.01858320072093	1.36045761865341	4.41687741726307	2.05422887812556	3.06220468198286	14.6388519075952	6.14092491355039	13.5179775146056	1.66775598156442	6.62171622820648	90.75	0	2
67	2.23834544749203	4.72768754744708	1	1.15718641948872	5.15837057093246	6.20610672844996	3.22967737158359	5.51264003921766	2.04235152321784	4.9915483818416	2.63079233718014	6.25334984707258	3.54476327655036	1	5.57295995071079	1.30921022779835	1.11993492151087	1.25020614708323	2.36282655648599	1	5.817010205209	3.44785548230548	5.72574381802515	4.36718651431842	3.61231182040104	3.24475026020985	0.0765826830400162	10.4329480899336	-0.213044313552977	-0.856879762991412	6.02550754955982	0.452051531777277	3.36327860183093	6.87817213506366	3.06960072831735	9.54618575407667	3.47725935420558	7.67404007707167	-2.36097171195654	-1.02977226604138	4.77194273456571	-1.71631263543199	3.65221220555966	7.11309423707939	7.45472460704671	5.98566688150209	75.5	0	2
68	5.29233506598581	6.03681796864852	2.99639055696363	2.26634220859817	4.54241618940604	3.2686554131921	4.16169807381756	4.99413984953568	2.06984523489115	1.42110715980779	1.0545509268362	2.27423315360584	5.6114699139593	5.01109754024655	6.531485889963	6.16484837631095	1.92678160261416	2.40072526333789	7	6.26788433592783	5.21419049158333	1	1.03772046325411	3.82066931759418	7.05193615510844	9.64487530141591	3.52372980673896	6.11149219363069	-1.12300655926699	1.21212245704021	-2.63197266348654	0.51518667424612	3.57324406221254	4.77250594579596	-1.06052915443203	1.93298136871269	6.61260581695143	9.17998830358583	3.02022797569931	-6.27743355688739	4.76397724561719	0.85337452248283	9.68422334148539	7.63104253100448	-4.31480064122023	6.52308451950623	75.25	0	2
69	5.07933876512592	1.29040587617865	6.23696771895136	1.6222853468928	5.26746415748253	2.5048492232418	1	1.38028448698515	1	2.28981272001031	2.00563557608348	5.26120943446405	5.6184855022912	2.81356308066779	1.82652139258106	4.93456870123828	3.92326559611914	4.15538511190374	7	5.59451306920554	1.1197277686788	2.3582340846678	7	4.63396770071032	4.47987092304917	7.06126135114097	8.01998302129136	4.12869218550216	3.9601454870737	6.37414644228793	3.0751407325387	-1.41024203081189	8.22748271650143	7.69146870882372	-2.11246662404657	2.54627359803378	4.81876280132205	0.910915770635797	5.48532640364086	1.98555191103934	8.82521443098348	8.53109855064237	12.1418104976704	6.50559891276901	3.63118697451774	1.99418421548796	88	0	2
70	3.61267746756846	1.87730471456073	3.27856896525747	4.54870548537708	1.00985222289414	3.62983307614432	6.31519047574139	2.62941272290794	6.09956556583175	7	4.20215564562454	1.68641398989249	5.03643529898471	7	2.45700028660062	3.75442897465291	3.4943873238132	1.06006868019033	4.84114240927771	1	6.54189288631334	1.12065964624659	5.79167293991824	5.90058145458239	8.65977706827152	0.687752623543443	-0.311158505294873	5.14225733916326	5.6494991787603	1.65699519780619	6.13272964296049	3.42471708612247	10.1941297762986	7.41427758980807	-1.55800564380107	8.12550465238126	2.7162010628717	-0.36648548696743	5.48013110467718	4.55488811838886	8.07069770730797	12.3727548486817	8.76420438652108	7.65355230590731	4.79933051998175	9.48906404575213	86.75	0	2
71	3.07092065205845	5.04215343440388	1.70222621706712	1	4.7890325284124	2.83150061606953	6.55296666308673	4.87113466277924	3.40367944672697	7	3.80555179955418	1.5885954998537	2.22696165962569	3.88856525537516	4.54485528691212	2.04252767936749	3.04434150900099	6.73420657992037	4.72252036528669	7	1.99780885223594	1.45240297538547	4.00582931423201	6.03320993985766	7.73347018944402	-0.758857970646664	3.15164950219414	0.0261022555678655	13.0432129155812	1.62787909564094	6.51265834260461	-0.913182982480808	2.19565325440226	-0.234057230109115	-2.32608957722778	3.29187815301456	0.519099317793462	8.43841795248992	2.33165182688593	2.0413675690428	-0.0844989472919947	-1.66731355029175	4.64617964699524	8.3168663857023	1.77563585188421	1.66160768501855	85.5	0	2
72	3.85550236456654	6.50112970742059	4.74482448096017	5.03519320400571	5.4163133403699	6.04440658861087	3.07986930904966	2.76985683422978	4.06426533902536	6.91625831855794	6.16423076791834	4.58996596404967	6.88609982774843	5.68900088042584	3.02337525163822	1.12999633817065	5.12343111291603	1.80326556482678	3.59248630762962	3.00448176135456	1.82116595709441	3.18817790109668	6.02435407916756	6.4253521558754	5.62032402641856	5.08377489781467	0.301627247589136	9.57328223510646	7.95255549482205	3.38129599918901	1.63585036117787	0.551675377927865	7.81385976203697	1.7116390531462	-2.1252985487259	0.597815679473925	4.52303941653111	4.79810178673376	-3.33837469396277	6.10772944079446	5.84550138016087	3.91383475473704	-2.01483837741644	6.27672111182282	5.98936220947758	10.2174111446006	70.25	0	2
73	5.8649177430044	2.7482059200364	4.34608837526871	2.36722662506113	6.67278877723719	2.30430010971792	6.54990133701671	3.45438922019413	6.45229084923511	3.96291931364554	1.37803217569278	2.19086935441568	1.48303227964468	2.53227051549589	2.44778567489078	3.03180855342218	2.85613277747149	4.28563611923005	7	1.28063738255005	1	2.53151194019758	1	9.36968033574043	9.15446232131691	4.2841713911359	-1.18282036108042	10.9591657168272	0.401701292640316	-1.33690303503186	2.80719672121941	1.31852493910399	3.16125125782062	-1.73485184551343	1.75389049384002	3.53261081943113	8.75691605604224	8.3133410467411	2.49406070227689	5.29019780952915	4.52209087129657	-6.00697716988029	6.50994181906764	7.34112977205438	6.09800626564656	5.20941778417816	82	0	2
74	4.43714203526601	4.70092669376768	1.25074868781162	2.05856809187101	3.09447490251152	5.77180236676365	3.04228922339192	5.03846781106259	4.63029342329846	4.02757233547843	7	1.00719138328043	2.30677042273928	2.6566659917528	4.87436985664389	4.10999841633949	2.17502044960087	4.91327306972527	5.72354273622585	4.2385996621921	5.77226916072405	1.39574148937794	6.27980414388377	2.72529513177663	3.89811682579093	4.06411676107071	2.06786695379689	9.22008542074634	-1.98689759563601	5.17031836283364	10.3502459059317	4.19469455139735	1.76239739359406	6.10252503701018	2.96895651070636	0.352129389921095	5.9636721167526	3.21422474436177	3.67588257204165	3.7430726473971	7.13142635239763	2.95286476427757	5.18089691959593	0.13727150344225	3.0657290913631	1.05290518538661	66.75	0	2
75	6.82784540609256	3.06643917845333	3.63738135730434	4.12204758042371	5.62505044517013	3.08494970790656	2.46739065508555	3.12171424901128	7	2.50928180742635	1.34015178055689	1.34342932727333	5.74229290218023	5.28722939144758	2.11689917248713	1	3.47267104136503	3.9546248433442	1.36868098256165	6.38204648000214	3.68813436829739	3.32581202411592	1.90117638215784	6.62041149481491	8.64269384669097	4.07375763019311	0.69995864815175	10.896274905331	4.26128827973873	-1.37040020624124	10.780975676903	5.14021199719183	3.54723271747904	1.4078256060679	2.60233149416464	10.8400183963543	4.88933963123914	0.808298942487548	2.28550981090839	6.95939671064405	3.89223570834345	-0.315848713378258	4.11497441632321	5.48568995812581	0.911577088097071	11.1209341322682	78.5	0	2
76	4.39032643540764	6.21868599644241	2.01258958015686	1	4.46280010712338	6.21648992642987	2.86262194048614	2.8469495612313	3.00447584757851	2.7519462084976	6.04942233449966	5.73992022185117	6.29178495850135	4.89115007319924	5.56773543566774	1.41192560370689	1.87462381969685	7	3.33596164170569	5.50409828936708	2.33672872611527	1.61152490541907	3.70800059184243	3.85817696369078	7.61275939129308	-1.95166885653446	4.50447060353977	-0.536811848136475	-1.79280121180264	-0.841775786487028	6.08967794076204	8.14740641229597	4.39717560879872	7.47064974804997	-1.62985610866683	3.73905966859818	-0.635389383856696	-0.258975974940813	-2.8665916130352	1.15338227941774	7.11527742330184	13.9523044566863	7.14766787418943	3.35827058465532	2.84239112514147	7.46753979938738	84.25	0	2
77	1.02309987748915	6.76014719690683	4.18726252766745	4.6945370317842	4.92541811814119	5.02782225783802	3.43490840181129	1.82386141833974	4.78626588189295	1.32266588737219	6.73537142500247	2.02468770176191	2.90737166815276	3.84220628354908	5.22205740202909	3.46869316693928	4.20537730603461	7	4.589613802301	5.7621633902704	1	1.44951207143192	6.99586383824849	2.78191848250628	4.33895992478016	2.27184586812472	5.05434949093907	5.33661347671769	-1.75513373501516	1.44138333358273	5.76742405411196	5.80905520948149	4.00317409505331	8.11064344831213	2.62838336686935	9.06682431900592	9.97514106944331	2.80152428969976	3.65062190882533	0.815789944812841	11.086144590181	11.6682178337525	6.63082452907326	0.326219078600175	2.97175464894822	10.4843426831552	62	0	2
78	4.14693402578713	3.42151080964722	1.78938642479718	6.07172919813035	3.86552964905971	1	6.88656088734507	4.2442572714015	5.94410161992545	3.49553825210805	4.87001862867339	3.61987102099716	5.61946082825286	3.20502637959778	5.16089000034614	5.02799967846974	4.5684222584935	1.03319763913259	3.21235387088962	3.6021612679727	1	6.16690351064246	4.86883349139245	0.690421865782459	9.80894663188795	6.08847842687677	-1.05496719986795	7.87637039985549	-0.924093429265535	-0.0386388533106889	6.75847297208711	4.94542827826276	8.08105526434258	6.43678158339051	3.10077313718866	-0.623576075095576	4.26269645511559	-2.88012122092251	3.43676959214719	5.81215418346517	3.31147768689082	3.60401255899857	0.805100784200642	8.34012935268428	-2.73377956286544	8.46600966979494	66.75	0	2
79	1.83417521758388	5.02664301110042	1.92552139735043	2.75124888893996	3.76791696960454	3.49940430170501	1.87645021516542	7	1.34640881262298	7	5.03808759144586	4.16997433626472	3.58520379627112	3.33379211900853	5.77765160547505	2.01102611282311	1	4.71316901305308	6.82208559217403	4.10317720552261	5.90738923011286	3.51463619249255	7	2.2604742394959	3.44715407115834	3.8156921736813	2.50095038970385	10.0212717268283	10.6756617605401	-6.1914530947913	8.77736382355907	1.90377472972895	4.05407787244035	4.50561864950448	3.18802694945492	-1.04771156834853	6.38984013971433	3.7729952483725	10.4323843636275	-7.03559971232459	7.473713729887	10.7056413089087	5.50684203942248	6.56570575069801	-0.459649278746131	10.3304281327987	81.5	0	2
80	5.04668974974471	4.11789510767806	3.53695178174691	3.88134298991545	6.74106175467809	2.64895722373629	2.58277136578109	1.87586161876745	6.07870567080794	6.67906241820539	6.42930524532472	3.67374974904539	4.37193251344004	1.23793102388516	1.48910231270801	2.18498549871376	1	2.22948243375055	1	2.19547091132152	1.57979526412849	1.88470943042592	5.31981974971552	8.24159585960117	7.30053768211762	4.33272974559848	-4.41619606591433	8.01213787910849	6.87428926632675	-2.08521390855019	7.11872117004761	6.61875165786702	-2.07372355021002	6.87944133304447	1.02285382858348	3.07147367921438	8.09510555836326	10.4335051933366	3.29583654940323	2.92220781709822	6.6529407266617	0.388572081049671	7.6132325241193	-0.383161862593885	3.08154979580882	10.5554307713166	78.25	0	2
81	1.23163490349163	2.94968567798071	1	4.19094347372548	3.76865618089157	5.63493429113016	6.7415957360832	2.26537174130023	6.42909489851114	4.24499209426859	2.51029584106919	2.55695738909883	3.84639359484284	6.89056781597597	6.30502403538935	1	2.21663705622119	7	6.02173834939928	3.90669064655918	3.10261995852818	3.65436362876915	2.10141244220798	5.15273711341742	3.39611607803551	3.0901142300945	1.14749031312258	9.69778323592202	5.41230297163467	2.67796399387374	2.02302679917178	5.45346737283212	4.88768325391161	-0.0155475554626439	1.45596195241109	0.51870690096477	4.12516205396285	1.15673274681196	-2.31670221880002	0.502065972357524	2.35018100478999	-0.113416905258253	6.38127340835837	4.62420262058882	2.44020541364372	4.72968051495848	63	0	2
82	3.4197446208975	1	5.1092149949343	1.092016898121	4.26721777566613	5.88165731869423	1.03516251907092	1	5.74405828397936	1.66044565335442	1.53537961117078	4.53055011996013	7	1.81560665204541	1.13521042539417	1.18313649876763	3.90052051102561	6.72755002048497	6.73052668834486	6.64070474028065	1.47791800585839	2.64261343992521	6.55178977994264	3.02066920021859	5.38515753127703	7.24345002853579	7.57076082780919	4.77059983417416	1.27078085492665	6.51447635506332	2.74024694948485	5.12110423366876	8.96378747342143	6.10717331490117	2.41994119204402	9.60220467334603	5.1483110787721	0.416015304200414	6.46140912119264	-1.99688387890251	8.06175811163861	9.86342176556319	14.492795135339	6.54127735570549	3.44110856566264	2.15223306844976	71.75	0	2
83	6.58699411136689	1.92119548108121	1	3.63772684812632	3.98175499437111	2.10325664924989	5.73048089416036	5.67408090301864	4.32287019054311	4.44337431404675	5.0447351485871	1	1.75480252129542	6.48373445400323	1.74901292841331	1.00760794812721	6.3608859266003	5.49437312464452	4.64862609006639	4.47206596976404	2.96711177963695	2.21313930519492	4.56581728806468	1.36415952877214	4.67589249988464	-3.08476770145502	3.67667950072738	5.80571491507025	9.02938914528317	5.33441654143745	6.28415364340235	2.708097241914	0.640730637824468	5.98453615880026	6.45084727487661	8.89215312485059	7.53473446279521	2.62812191423125	3.23679787009383	9.50339854048103	3.98850275376909	4.07066407710732	6.07260830921218	6.90745875071442	6.19392911167378	5.32114686881121	73.5	0	2
84	3.8235295735953	3.83111887027574	1.40210471543343	1.63822011699699	3.63877157279885	4.72084292094354	2.04328266118012	3.6438066089434	4.33801209104731	3.51632058891766	7	3.20864518521597	1.20805596048581	2.96029925250385	5.17309281468198	4.66192477076414	2.07212055616222	1	5.24415391898598	1.56615344392446	6.30114648654801	1	6.40199391428209	2.90456164693121	4.34783504792125	4.63310148623799	2.1673673230637	9.57848690075581	-1.92755444621768	2.2459572864272	10.5290394010237	6.57707697334451	-0.528048661432275	5.97108316590386	0.454944972411111	8.13863076250317	6.07293345226249	2.75533561709039	5.64301777280713	1.76753957135786	5.97585326264909	2.51590628543618	6.27722861814526	0.600453276191087	3.17075675296672	5.94177368539594	87.25	0	2
85	1.56634442324021	1.15825658601098	2.82531532848571	2.19026196258333	7	5.91993974106824	2.86981647041321	2.1828681222532	3.76848481536767	5.62350338918986	7	1	6.86198722752875	6.74301193520377	6.15650106130262	3.94823758356444	3.03942637838715	5.46212904464173	4.88534440367798	5.29435809638053	3.34744355993809	2.15686791024374	4.74259329710608	4.64870182892057	8.91453393407889	5.70413259137677	5.11690620850499	6.71399454797654	-3.92265233588627	5.68406129118079	9.11934559754836	0.67144695589248	5.57679558366067	3.58236697232988	0.593947755167203	1.3898643757559	4.4054598644483	4.74383291186559	2.43891825441005	-2.72923745458502	7.80643016188037	10.7713331962602	10.0427406781786	9.82059411063086	2.58507712895228	5.41364861717879	82	0	2
86	6.35959174051598	6.75561698685097	1.42175199041918	6.05436995076349	7	3.04212858064617	5.05426765184527	5.5303271187049	4.79807583862408	3.58640958761852	4.91136542350663	2.43795022589028	5.53097370557019	6.92905177751967	7	1.76170003408827	4.2654010537017	6.48076796217122	3.65341019311741	6.58914402882437	1.04596367690146	3.00608382996857	5.77160213582274	4.23588315274747	3.34002103812536	5.92110510783613	1.53216868262054	5.82807303185252	6.29157303282838	0.824672266261061	-3.20088976366132	2.84037113329388	1.98347716624025	7.11975846375097	2.47866697937531	4.24875245143474	12.0171510937038	1.76192853404145	5.10377764170446	-0.20536417376674	3.85576663657898	13.8677586625775	7.76139537021006	7.102285928388	6.25224716707327	8.14311312230744	78.75	0	2
87	4.9788317375548	2.43706291839213	1	1.56235048973589	2.22458495355388	4.66185023425657	1.60527032814061	2.76906365685827	4.56847730330911	4.00846351412289	3.29818626196512	3.49755556412854	4.34462144508152	4.80005645148274	4.03151885969896	1.31909440572641	3.40223456753002	1.42675665393077	4.68927139506992	4.31812548387622	5.48647547366854	1.08632278504426	4.79227362108246	8.75578899293594	5.29575820834367	2.40639275543207	-4.11965719109916	2.0709409041629	5.7307380538319	-3.46249241542672	5.56151589242501	1.24411202536885	-1.49479896901099	4.28724524922962	-0.4721840535806	11.1892677459466	6.36770935328591	4.76394075984931	4.65955721860232	5.03420390517382	0.296170819062517	-4.42804250601735	8.63277927802275	-0.553065603801208	4.61711347836216	2.27593974413153	71.5	0	2
88	5.14862499765641	1.31413991757481	1	5.16701127578782	3.40015522041322	6.07857178582347	6.34691747165576	1	2.31336906985986	4.84372543174688	6.65739444989536	2.47871725705865	2.7951761366817	2.38367239665212	1.31038082707129	4.47933716375837	4.61575117645403	5.48848335306286	2.18346632519801	4.56125100447032	2.66568672736042	3.01818234398815	6.06782390836235	6.98966870052837	9.42820065874105	3.25923410953141	4.6471437789192	9.46385005451758	6.11443610163711	7.69732821070797	10.1556450457002	3.4728879254803	5.03893742957727	-0.0324275091520985	-3.93809013059271	7.92815191664346	2.88228482126374	0.782225511109766	1.36333590079899	2.22153703812899	1.54272422682403	12.4995390133023	6.71843466891738	3.11404898105231	0.775193239912116	-0.245459738253123	72.25	0	2
89	3.09243328972718	2.05583279245469	1	1	1.71925009638942	1.4748737619619	5.63319753202443	6.18776999850778	3.09471669767374	5.84157322135782	7	1.13148513126363	6.51568799178416	5.98054310675821	7	2.91121654642278	3.63339010638137	5.2305530578246	2.38726455801082	4.55850060608784	1.33186389119776	3.2610618762261	4.5377547135676	3.71652089432719	4.19769277790876	1.35415115050997	2.09433689405309	8.92033792037268	-1.78204575960942	-0.128999126135499	0.821707336319722	8.30461141117548	5.64631094820668	5.25842228470468	0.875145382537213	3.51465006682044	9.39642903422278	2.59531700681145	4.85385805678685	-1.72486622754274	2.12893143249297	-0.904388089047282	9.0491945568696	1.02248271132602	1.52885563395164	-0.715245649078647	73	0	2
90	3.10757284093914	2.06056902538659	1	1	5.01381775473418	4.30543518286141	1.92542604085014	3.82269443787491	4.91699478674163	1	5.56812721978057	3.49514450048221	1.50477738731868	6.63680635954269	4.75965274304614	1	3.06288028656151	6.497315287369	1.64260243789418	5.35559972364231	4.11362951607589	4.2805473422067	5.10868948282653	3.37887380091813	4.37070236189008	2.89959558488669	1.97164663866992	8.73215310930304	2.85622326879575	0.273943945336891	5.8976274940365	4.4177716821093	6.5082439565391	9.4082803069288	2.91592446646633	11.2555999650724	6.41800471518664	5.42217176728661	-0.219567895188212	3.73374904324118	2.21170898081604	1.02040491048063	9.44721489844618	7.64682555993101	5.77807414696805	7.58125905434167	59.75	0	2
91	6.08203204636628	2.73735722112578	3.93093260814354	3.73718244465829	2.35269205540348	3.38992204493387	5.36919523077002	6.84683089852569	1.9221628870801	2.74233291094051	5.42726612358389	4.15777952488131	2.05185856381079	1	3.219644968263	1	1.28523908681874	4.75988301096404	5.99274035455912	2.00403747666719	2.07638365052605	7	5.19623712102206	-0.293679817511462	5.92506479567775	5.56448472741794	-2.76513562645526	11.3227997131196	5.25638495157295	5.13804395401278	7.54237126150995	3.24197712468017	6.56396263548327	7.56366313788504	-1.52682317049772	-1.77094812212513	5.53976990194956	4.72044189138385	-1.8322456615706	10.2176645856838	6.7149521123878	10.4002986181878	7.91099453742157	0.672016380244852	3.611218298194	6.46436475844577	69.5	0	2
92	7	5.38126011028747	1.43849670043463	2.45697845948074	6.245379809325	2.83889525664066	3.11492247755595	3.64202861477584	2.2350818011746	6.89702514933049	2.08107329050793	3.68792038378004	4.45302155443151	5.83484427256381	1.34811716983109	1.0149648995397	1	5.39283301552375	6.97053149377683	4.32672026327206	3.86964557244007	4.48750612720411	5.2913419811957	5.35978941680192	7.71093703997397	9.40519927588402	3.44731076563887	7.20122433618775	6.03300413131859	4.80471937028685	-0.231506197996925	-4.59171863850226	2.55227687853764	2.29477673530434	2.91604386844462	0.950492475753265	1.17220687799631	10.362017907472	4.5772650613316	-4.90458795708375	9.93117331024467	0.29383125745963	4.85417945450836	4.78743280685009	7.89594894696586	2.61953110573082	67.25	0	2
93	1.5232581124638	2.17466693168264	2.60777218900371	1.10855133023521	3.1974508740365	4.94970649538021	2.15956093837404	3.44338882002821	4.67584309947308	1.5205308405747	3.84843522810644	2.7213350540997	5.24693404373245	4.67046360066766	1.86560664685233	4.19320431427597	1.04802494718001	2.408286187341	3.74330659085916	1	2.71288919659411	5.82675249661143	3.89704906834424	3.52073479398236	3.28156717495573	2.1089630843573	0.166269045465369	7.87035036493567	3.6126582353245	6.98476258702724	7.47901827107082	-1.44959906749363	-4.81687789805613	5.95376049717435	1.45664600449072	4.17486029567563	3.37599060173236	8.19132742104053	4.4995015924889	-4.06763508226924	2.45923547639834	2.23200313881933	5.15810325192623	1.02764926523424	4.83949982416718	6.42772934080312	71	0	2
94	2.49398373688685	2.91552648774393	1.40996607219267	3.25876692610541	5.19633287994483	1.02880580837758	2.0574309484635	1.86350821420929	2.26072644796398	4.15506449389285	5.38372329873831	1.13743258207729	3.73680055083822	1.27936587180641	6.7372573327063	3.65369853186388	1.61977334813879	5.83566796168995	3.04250625863469	3.49499578525279	4.50151748958088	5.01478063980416	7	3.88651686566164	2.51853329084743	4.4535904102003	0.747792136621876	11.2427507627027	6.69612167427036	6.46526018641284	8.1894859166283	3.72911924473697	-0.995531323138398	6.31664277944026	2.90665349515929	1.47027064485541	-1.65713257825838	7.74417575992444	3.48899846806153	0.23889062515653	10.0267415889175	12.2284284164267	3.28177376645594	6.2984999823041	-9.44577105492785	8.74200102090959	53.75	0	2
95	5.55092255112667	3.8449580162181	1.31150738509197	2.82323336150104	1.0583099247015	1.63456450451826	4.16303736365566	5.48391633219802	5.97839733091801	4.10764263969086	1.26550941385336	1.91565212307169	4.3248492419231	6.36179368107392	2.77223388832053	5.80333969204371	2.11486831071344	1	3.54592781019309	3.127111298158	5.27079801254025	5.94472251387754	5.26874459674326	2.95436613140336	9.15449267096498	5.53057152197768	-0.739771570595079	5.32092165528843	-4.79602382875121	-3.31671055793934	3.12545178709161	2.78529379223643	6.6880084718907	7.12726914867756	-1.15287106971544	-0.064101571609005	7.76604317047869	4.76535442647775	2.27658625103312	2.91184312281033	-0.996150153164102	-5.03537550957402	4.90313926440579	5.48475805934066	-2.16589645442539	7.02420495507448	61.5	0	2
96	1	3.56024487937937	2.22457597917791	5.4340278289429	1	4.523215649231	1	1.4620113206524	6.4661182515895	2.69293394732481	2.14685241182232	1.77986979259225	6.57968456446674	3.9720070479299	4.05552029352387	1	1.4245155032239	1.16921355258401	1.49283133325109	3.9982057702345	2.87098710003161	1.82340891584286	4.0970612720145	7.08632863895352	8.36911359053892	0.437428422590304	2.44433743075017	7.36599387179714	14.7160934678232	5.62762216574621	6.6241738152258	6.73525928592866	-5.52016932903851	0.274731904169165	-2.64728461613787	6.20701604907623	5.26898132829933	8.36088890743798	5.21661471697311	2.46919991784597	0.176763815333941	-1.73930210653231	6.6186504005466	7.84849763557133	5.83938912730698	3.49789976852411	81.25	0	2
97	6.55863090176407	5.4429055406921	1.77201218010645	2.62660195712866	6.84755451958591	3.99587463061904	1	6.15935778299614	5.73154405150156	2.13722837549894	3.96257870734997	2.34705909225099	5.55016959298358	6.90144778176292	5.87258455105119	3.15381922658828	1.21844586731486	6.18676745719787	2.60400640900836	3.38009729279113	1	2.70209329777349	1.78623476667599	9.68912723429073	5.54611686070922	6.30356355253649	8.94480283364686	8.52609860160013	-4.12400693685065	-2.54536076668434	3.71816171539342	2.55108035002609	2.6240173426473	0.398508789109515	4.42827311669034	7.8016458449494	0.235044581641268	-0.2897501266888	5.46771878851544	1.84868028671839	8.78252211210432	6.59277111580616	5.39192469473523	0.499213426244812	1.07063824158771	0.52082401874561	69	0	2
98	4.89215896679846	1.07371621347343	2.80575372033473	1.77750637849769	1.42242670129537	6.31709689488604	1	1.6184741189084	5.25014944937349	6.95088855654626	4.11007239444784	2.55606863010276	6.32181073972035	1	1.73676165702333	1.86770064779197	1.07233011040232	4.13571247397517	7	6.8510739494478	2.16823751562809	2.74926284235959	5.2618450980745	5.91829552440081	-9.28086095091798	4.71364143353606	0.716210694828031	-2.42897707131168	0.690808401165427	6.47458272312041	5.28340429300042	3.00424127021871	1.64864451695369	8.77549258160126	2.03238642274098	2.02238771867438	7.50226806109976	8.28049722295954	3.69626060894913	5.90986329016564	1.61442019915252	-0.879251954226251	7.59202605576485	4.82824526202806	-2.34713575766848	2.86423516474688	125	1	2
99	5.00578924250659	1.0384437225209	2.4308771687972	2.76056882877969	4.17879035321947	1.35087757553419	5.96282457839668	4.33976160363063	1.79094967257471	4.80902671235238	2.23666004734754	1	6.01299691494646	5.49525694155128	7	1.88290164757591	5.01984697225799	4.14884944712605	6.61422405728934	1	1.25926495841929	3.86153298428329	5.83463110710264	3.58366019272638	-1.95750048545339	1.03453713549926	3.161504969603	-2.84075041768396	1.57965955130804	-0.856135186122552	2.68572373916759	-2.19084970563462	-1.60118154155392	6.47512623248111	-3.57327088428039	6.96766569144387	6.27816846295506	2.74652759389683	0.577147920662803	1.25771035189613	3.23459181168529	-0.176180379067528	4.051898992492	2.66647334985772	1.48083256053985	3.49019197771739	93.75	1	2
100	7	4.85395589243016	3.44117277977055	1.61280262073749	3.65809904148532	2.22727354992441	2.80129038995433	6.28084448003476	5.12319992646164	6.69176765936643	4.00192035317272	2.79590696407789	6.87172695296286	4.11660438521605	4.2856273896758	2.91031016316957	2.0331591489109	5.16537553493778	3.56080539647412	1.10053625566646	1	1.24953965918438	5.92367770913717	6.10806699017535	-5.50842442854676	1.81566946287792	3.07438789793321	-4.60701890007449	4.29960643868577	-0.456796182346753	10.4980542405241	6.64234812286117	-0.047997423302593	6.93609481047037	-1.46806328836941	10.7123203898335	0.475811967805869	3.64186747221402	6.27853301935455	6.31503900628899	4.42517118319948	-0.0376714807331802	5.47831430873428	3.78113073709282	1.32771096441969	7.70260883734386	103.5	1	2
101	1.45702433793389	1.88982245933113	4.90113870746866	1	5.60481875358962	2.57765253179821	4.281027226271	6.52206891971244	7	1.40792392618029	2.34996019989989	6.49174634754856	3.36479684192636	3.80499180908805	2.50201583018021	3.28056627895221	1.20737892995229	1.69281481697272	5.08157898457369	3.76314322853893	3.85444407267018	5.17730572015254	6.73322973681337	5.66696664357377	-6.54916439946361	4.12941336374175	5.81631984585293	-11.4573196650336	-2.81321651572031	7.88779905428199	0.199952880391651	4.8759664882427	3.26537230656202	1.68803216934628	0.916012482892094	0.45117631896621	8.73194601361115	1.85224740318466	0.678908293545022	-7.75707288937475	9.65822484555847	10.9767942457972	7.93036752966521	3.99503682265738	6.33419107752542	1.12342536380252	94.25	1	2
102	6.24024291267639	1.96653957418565	3.69632525675377	1.19748368984579	3.51144095694098	4.05956256230878	3.39664003299915	6.48183927793594	5.42671101588899	2.1232944508564	5.37461299935253	5.97737948012115	6.57331152364902	1	1.45448106513899	2.90261796014256	5.16583157686437	5.19644917529047	5.9337108313891	3.52335057607215	1.99075229559274	3.73831803364063	6.39497845934266	4.45766338793769	-8.5965387017982	1.34325388277579	0.446248021297585	-3.31859663196448	7.51302727243117	-1.86817173932844	10.3020863514607	9.3036489678006	1.92023552533728	6.72425799820001	-1.23391742366289	2.55915771421866	0.669627488471799	3.25080687155117	0.637339726722319	1.14464550913752	9.05033576333156	3.31517453219357	5.93270648242514	2.4305538765178	2.1459154958211	1.45849942327909	82	1	2
103	2.57412319198083	2.12093641635172	1.06988310464051	2.27222769685918	2.05310195883311	3.60726114579318	1	2.39895961994085	5.8687268853005	3.55863314310795	5.35774432768137	1.34460228692596	2.55594294539955	1	1.50282813256046	5.13044430020561	4.98949260292125	7	6.40074171924131	2.09868363345997	1.49151322233077	3.24591684583586	3.91531739727713	4.64774780728548	-6.47339535766858	0.458488231559957	0.645118843439765	-0.29606556956928	2.18349291869877	0.212837938257331	4.92750169736966	3.08633807400485	-1.10156153888466	-2.84524895788757	-2.22954972306631	4.83420577812042	-0.0240804982488748	3.20003982213244	4.24636108570873	2.86167647241134	-1.33945777545879	4.51787185803326	8.35787050456925	2.2824130983685	8.35131201786387	0.347060472315384	79.75	1	2
104	6.02664260396821	4.12238453176836	1.71779302875469	3.26539127027593	4.73657704607327	6.40963180021463	2.2916435788857	1.63687235739565	3.7439498945393	5.33525871878961	6.64430756618999	2.82276621034047	3.43654929811188	3.0724879995868	1	4.15226985948528	3.58438435637803	1.43644718064569	4.97957344617624	1	2.49560308042793	3.04757416772807	5.73232874401722	2.03574613746864	-8.22706152214394	1.30071995944634	1.98179421216162	-5.06818183287064	2.24310248672232	8.25068208000106	9.72912505410701	-0.555831208061918	5.80657826995143	7.11023674490534	3.29150901751955	10.4125387328153	6.84168249677852	1.13296729022747	6.41932590824381	4.99788143846591	2.04061876989912	0.643689881436442	6.71864760955287	8.82037992113509	1.76757818207892	-0.54141175252378	97.5	1	2
105	1	2.65307601704856	6.03783373070503	2.50231485679308	2.52348430204053	3.06331440741218	4.90307945121778	5.21273756179442	4.03120714360619	5.28559684954817	3.85474757206316	5.04869467075774	2.50126696865161	2.57437156507476	7	1.16036907209439	1.75749363992844	6.00014436739815	6.84584083928399	1.84427117707005	1	4.08746295403535	5.2260406091518	5.8640239582644	0.481650957253685	0.665662950678036	1.31965856648159	-1.79230092824527	10.8894722081376	-0.154376598093295	3.39711798604107	-4.09494132570638	0.212488819083532	2.69562728764721	1.60220356828849	-0.772765620733264	-0.891415668059861	5.96187903050214	3.34091954982612	2.29780602014425	5.55095114917932	3.02988896253471	7.55229473283339	5.88348274481075	1.07594152392973	4.48553596799837	97.25	1	2
106	4.91999679940388	6.71211799571081	1.9250767724412	1.70204144305525	3.39878391815519	3.85503501293943	3.10669331324584	1	5.26508289813633	1	7	1	6.9341255886163	6.93790545697835	7	1.03419056512733	6.88736037879859	7	1.80315355855874	4.37021904547631	3.13234657986768	6.17897934440722	6.33485277856245	2.13130584962508	-7.58422791984019	5.77020738387053	1.63287991330273	-3.45590778153273	6.54717129443509	6.10441675951805	-0.602832621219029	-5.02608180176692	3.15320572685684	6.91075804830596	-3.15017837976634	8.25213754086694	7.86296441570001	2.336298828827	6.49092515092955	0.0892501694668294	4.11575098188217	12.6461967830675	2.14530386682902	3.31447346087055	12.4928538402316	4.16552757933464	92	1	2
107	6.23824148433037	4.88488849608513	3.30545590615966	1.82989700882754	4.80887638573111	2.20388612195754	1.43903418629195	6.04039981447592	2.25954962453026	5.81900175823485	5.46150047115853	4.69573882092156	6.11017438451697	3.16277297657804	1.39803513010969	3.90084500409867	3.5087412788755	5.31265139471669	1.78686676860255	5.98725129916843	3.34931497364495	2.52377446911824	2.54418501774623	6.37545348067223	-5.6366780701809	2.23245906670967	3.62870702470193	-4.03781778555461	3.55511796538201	1.19077180386516	9.98898910427495	-1.50595115850203	5.17538592870413	6.98340130364594	-1.32229748393401	9.51498722441403	6.156606136649	2.80183488188702	4.33383716856015	5.02122073643328	8.57467748068268	0.593699498171569	6.14416686522497	10.6842352235928	0.353271090410619	8.67415732134303	82.75	1	2
108	6.39239643183739	1.88215231744333	4.58741799031667	1.18876869187601	3.14359867377947	3.56258190649987	5.82410544595807	1.88900758351491	3.7498365759358	2.53260438632039	6.92666608781724	5.15348900697129	6.31024389481334	4.74249062769241	1	4.4552567706211	5.59936354045439	5.62928947901537	5.42201120339244	4.33320146358619	1	3.30999646513544	5.87249880030548	5.23048873665743	-9.917582091638	1.91291838803188	1.52658457722183	-4.57057541329199	4.77657785037698	3.11811570117491	0.925492070139543	4.4616023379651	4.10471523878315	6.67444936173754	-0.672551218290601	3.73690190356019	3.75517282305142	3.86987485967543	1.07452742143196	1.22688537119497	8.3833807711602	4.71827429903457	4.14543318494669	2.37217030221166	1.18144317501725	3.55693730463731	98.5	1	2
109	5.26921565032113	1.09206412757004	3.5508826154285	3.13335648789649	1.36956569097117	2.35183494704604	1.44254283106918	2.37117359409855	1	7	1.99393801398693	4.21136258952844	1.57686265312396	6.1167756135842	2.59107794923008	1	2.63687939057746	6.42175543112988	5.58972479046122	4.38747919796738	3.63265549103577	3.03771225686895	6.12743308227901	0.826173883630799	-2.34970432136276	-0.223369958994248	2.85517854163622	-1.29961121353762	6.9131596450047	2.67297529513162	4.87154991375377	5.91428440836658	0.174397571894791	0.0638993654763852	3.31593238248488	0.0194921462350538	1.94027086591012	1.12677098957935	8.78663391039594	-9.15199304101458	3.02706875585237	0.526045579369963	6.44127727811187	7.27598333111787	0.95769862758779	2.06554988521153	95.25	1	2
110	5.52176228824756	1.92566980918618	2.816006893468	3.07223756464145	2.80144553775329	1.07953664079256	1	2.41399726716079	2.0200197991939	4.27614213017724	6.69956580412255	6.56630502076104	7	3.32007102364641	2.49687509949322	2.05896088982866	5.40488093195165	6.93535696720755	3.06680936004771	1.26395832221226	4.09849309133615	4.05615588509081	4.87454187305901	3.69342238209299	-3.39599493489073	1.99476580611935	2.53350905594522	-2.05500361465548	11.8850619247947	6.01147597114661	0.181008722746269	-1.13948358660145	-1.10618229749344	6.82391059072196	1.77353761480374	4.63304598416441	-0.301765610959543	3.76729454658133	9.26334839463192	-0.718215974867137	0.325000020781994	13.7789222226163	5.94124193889073	0.271197471870388	1.33154981739449	5.28546381532547	82	1	2
111	4.68246140668989	2.76935477133717	1.60504685082439	2.48522448412526	2.83011936395623	4.86249952176633	1.26482078493588	2.14293751713577	6.00910343763736	4.39239389837603	6.44619714928247	1	6.38089735273091	1	1.72813158106996	2.31373180591627	1.85296329330017	2.13169796539886	4.8205427219792	6.75627478640318	4.47830091322721	5.13785307604648	7	5.21166724769091	-6.99704277385405	3.12297923512464	2.39225286684094	-1.83925704474792	6.01332201790013	5.34011745973959	-1.67156111866733	-1.67459877371115	0.937812260755643	7.34597089060587	3.60813295013542	2.98220564775626	0.335979648619913	1.58205491233355	4.81198818548147	3.90586100970315	6.69305136387552	2.08056077682356	4.68910476787011	0.72442895777096	4.81960408514768	8.23832221146094	98.75	1	2
112	5.12191178151063	3.95326227455135	1.94142892771834	2.98270965352771	2.1476393717525	6.76366714578023	5.65244790511897	1.64653319833364	3.48531523031408	1.08937280790358	1	5.61066923619649	6.49239791303031	5.29620662399942	1.3634160460571	2.06929779799849	2.88104043983151	3.78150048654189	4.64524209026693	5.94551931672357	4.56309061025576	1	6.52228458166489	4.44731916377413	-10.4124498228697	1.69548885897025	1.01707256303458	-0.785094185985651	2.58712692503943	2.89007844717512	2.95027203897365	-2.91308458727416	4.18182025839417	7.608115004673	0.683633334845709	5.71662882778479	-0.104643190430423	1.05131097258844	3.15796492878068	1.2795480706798	2.68601513018977	1.29942493963579	5.14702228825229	9.47607222645164	-10.0383699050603	10.2034942584979	81.5	1	2
113	3.82049630098512	1.4764630357411	4.18596334164873	1.79735759728165	1.274116979899	3.06954887259436	4.72831705674682	3.99052555215844	1.84280267811635	7	5.85880372600042	2.00940326269894	2.74180913875665	5.74165228225461	2.43622258674417	2.74423474747038	2.18612036126052	6.71658711162865	6.25724880170351	1.99726958662992	3.04882517170261	3.88804812718422	7	2.83647281624394	-1.04620229829104	-1.31121621449701	0.345234392385696	-1.562160050111	0.391879280282555	-3.48891217081494	4.50492882497384	7.48735566663365	-1.40427860746101	3.26872571912456	1.08501665484414	4.02034353104946	10.081048240633	4.09476761332899	3.64297459486321	3.65377916646473	8.17262044713856	13.6369273653856	-0.303782376906247	4.85683753081149	13.7402505913475	8.57142865833992	98.25	1	2
114	4.47751856195853	1.89255707225606	4.59477442553558	3.98515218299984	4.60759395187702	5.17044140676225	4.03711106559241	6.47220311340179	5.03340735331831	5.6206127194694	6.38488469819649	2.87269510461749	7	1.65435247716639	4.96525464150897	3.31532069468105	1.91032897607483	1.81039221635965	2.34214291855981	5.17720923652239	4.05945543351545	4.77002739771241	4.37959639320365	1.93610421204732	-6.21581876816275	-0.484197463130778	6.38977408188078	-6.67935964774871	1.29846989652238	6.31644472735799	1.26012400990574	-3.03992595026043	2.07743966093523	9.4765269307821	1.35903921459145	2.81201729163531	8.21320115931298	2.01825761671378	4.16308224727354	7.01004992300537	7.42654835573974	1.18342682263233	8.29515518310784	8.98684689692717	3.00792224609104	1.9647723208376	86	1	2
115	4.48077939328755	2.93646202429888	2.96904949337646	4.04644348549707	3.54326499830481	4.71111609806936	5.19960598278604	2.88650235032473	3.09965214908707	3.1236175973402	6.70844336395293	6.52250682806381	4.34231865733802	3.93985209885825	1.0119916339859	3.91095613411562	1	3.23984297208025	1.34716619824096	4.48984509670687	3.50070666269858	2.81933032016058	2.99822634412489	6.92137363060407	-6.36231726699791	4.8989748107382	-1.2023315668331	-5.95769481231684	7.11609567677923	-1.47675567930637	9.4301256174417	1.51269418292847	1.04549526564494	7.60594842983194	1.86545067371308	3.0499776408886	6.82553691766414	0.765696353908283	3.78186984265337	-0.243200293853238	0.443518263355002	1.78247775926115	9.71829828576134	2.28530047429602	4.74570298844309	1.34777490900526	83.75	1	2
116	7	3.42926225643637	7	2.74801512585506	3.75681608517087	2.65230779058546	5.07747581613316	3.38337204423861	1.84560006531147	4.41170847769008	6.5587240226287	1	3.17596000324094	5.8825311431988	3.30593786985169	4.60092678041545	1.37776516629408	1.56019555190043	1.6719978296207	4.21044078302532	3.27620064585903	2.84947040419781	6.27337205193888	2.94272623894205	-1.28744027862167	-2.35766632982551	-2.8984771034969	-1.20261063401714	6.22089462282579	-0.547366910094063	0.911932565236073	2.93612591849914	2.77260384863709	4.03355240304731	0.771654860172048	3.23197214825405	2.66006951600518	4.36982798240503	4.55567275086528	2.08253673121481	-0.802556515366778	-0.19135956555102	5.2059716484658	1.32518709344682	1.41586863754438	3.17534619097009	86.5	1	2
117	5.06825519242526	5.57263612625179	3.39299484141298	3.16078708799041	4.83521843360548	6.12644794797447	7	3.37488183580249	2.28831888881378	2.83804379371524	1.24355797863018	1.71910644295037	4.6882704077966	4.15065744387641	5.89725341699171	4.8559931068957	2.04900961304493	5.79371626421081	1.71763779183734	1.9922704483422	5.97078814142155	2.28488166805158	5.14507991824194	5.53061080192834	-7.15515999578256	3.96706222605961	-0.53498128355207	-6.19206871142176	0.512112689467825	6.21791284912326	6.11901319067001	0.831802377222542	2.55952655425395	1.16128486733069	0.944395344224046	9.8388622330474	3.84738772907235	10.3540300679481	-1.38298411155403	-0.0139809824013256	5.51067053288585	-1.64828350067919	3.13571976500766	5.66622522844311	6.24626563657302	6.61306040570299	94.25	1	2
118	5.11976064870184	1.14540313215932	2.15766064172157	2.91535366279032	2.06071823562285	2.04787696025097	1	2.93524896618722	1	3.53205647459306	5.36914161508405	1.67947765102807	4.70662724754808	4.92223597688387	1.29933201674626	2.48884994010023	3.21136358731711	6.58352091691305	3.63883555716271	1	1.74278934211251	4.23803464566349	2.98861211135652	3.47978777216665	-3.41739360738428	2.29917340688735	2.75526325121341	-3.05499268304196	8.29946926620031	1.33404921033092	3.56627727688836	5.18680849653998	-0.623084462018876	6.50658008258575	1.28138174307809	3.46619056708691	0.521568912397015	3.69145685345297	3.71848234005716	-1.29917324127218	0.582930911811317	13.3182394441241	5.335883963799	1.0132078381636	4.43806655859172	4.54209509079097	87	1	2
119	5.42138815569512	3.32975240776467	5.69622421823514	2.9963396670614	2.42151959890346	3.19171019737477	1.29671688503361	5.58113586965145	5.10098609556111	3.41691232184596	1	6.09289161371406	4.25579697262043	3.57096584965068	2.27571156485277	1.47995066430525	2.75651711784733	7	2.6409257558728	7	1.77009405201976	3.71730699247834	5.93300238913424	3.03089573130689	-3.68091893334809	-1.38434674474981	-2.54875823692047	-2.76354418912137	-0.697045298093789	4.74025750335873	9.50827367815936	7.51999298575188	3.3619518557545	4.75060903014711	-4.08240386011305	-1.9712366655038	1.8576943779286	6.46378249902389	3.06725678933993	2.1078327140017	8.01951257855674	-0.431035486252101	8.97586786965883	9.34092012665363	2.67964904797021	7.07908141833119	93.75	1	2
120	5.94693726879564	1	2.78861998690911	2.39290966544758	1.8852462909167	4.72201203692183	6.58027699127588	4.52208701369235	6.817246455026	4.17343133432772	2.38495603447134	1.85212391164601	5.85644227263569	1.26690442994526	3.08778624697621	2.71983397995301	5.38117519365413	4.7378339001496	5.90412628019792	1.09291782495305	1.10003616626805	3.52565645018138	6.07637880923562	5.37504807408757	-2.6745533024901	1.82678245466194	2.43706877242274	-1.43032558596342	-0.681927876110979	-0.645945808398281	2.64586393601245	-1.99389691768329	-1.02265395690877	-0.494020896985334	0.415833509802608	7.83519970548597	6.20355389124549	2.44074072225363	0.483165222588531	1.47370481313837	2.08631408757674	1.08264318008317	3.46812668166123	3.36436925162058	1.73056518219112	8.34299065612798	101.5	1	2
121	5.69699894530277	3.93926854266835	3.33861459853469	5.41691197674418	4.80295482266943	1.15081760899663	5.97900993350385	3.46929933820782	6.50885081560365	7	1.83110625050674	5.92584127043169	1.04109282034531	3.23865644444422	1.71388348916915	3.42413892967928	3.41666968028587	3.53138000161209	2.46454483354268	1.97867737034113	1.00777775843106	1.26233209275043	1.93955855502092	5.40751645556831	-5.09306012921874	4.58940075332684	-1.96703079816227	-5.38905899762975	0.437364875112151	-2.1613802187554	-3.96059879348035	2.45395323028527	3.03242655892466	7.73956280162983	2.21286287589959	1.45595986897295	-0.595033754330805	8.75438626376103	3.76212657936099	4.70733293458946	4.85154300559565	-4.95496744033128	6.99131588305863	6.92992957810229	6.94600918877239	6.29941367615545	101.25	1	2
122	5.50460020139399	1.26124140855825	4.40744891437016	2.43647192058766	2.69919224310697	2.3718443651059	3.48181363320477	3.01231199793424	5.46153244698518	2.97126750137467	4.04057881603451	4.27324877355174	1.22348298361329	4.11230699124951	1.67412085630707	1	3.24626817795666	1	7	3.95006825470591	1.52941796735149	6.62481842188125	3.73928229978495	7.78974075748457	-1.27150316351271	0.196159784630617	1.28808477916365	-0.77571740882702	-0.181260396587869	3.95096301884379	-1.01302009554928	6.46473857078939	6.50324747754108	3.04715624582769	2.03758242898825	-3.08445802448625	3.82868262189621	8.31931996946509	2.93492008096361	-1.50288230958609	3.96899226936498	14.0731663415005	7.09290765612029	13.0936110728187	-1.81673957535083	8.02645952805207	106	1	2
123	5.75938514337766	4.69331667060634	4.56567856418909	3.77686657972033	4.16383301955434	4.01733179286292	6.21623877722782	3.03549839569239	7	7	5.12682091563387	2.42139479770347	5.3697005054856	5.85809650335691	5.77973447107986	1	1.41950599277272	6.06843147503606	6.48475905833065	3.6533543767753	1	3.81991801179228	4.8737879094194	4.44833693483777	-8.65052652565452	0.199885399347775	2.26346796925192	-3.70639425872921	1.778936610494	5.28889651420002	4.78524888370938	6.36766671128631	3.63303810344755	8.07175829036953	-3.71378732613749	12.0663194023199	13.0837660468966	10.7787816677306	4.86084325704252	1.51374513969901	3.103323474226	1.04886770099169	4.92740860641441	5.2947660244838	6.99431673290598	2.25288382168175	86.75	1	2
124	4.84370353036979	1.44520114235562	2.81736460469695	3.87680894686064	2.15576835924249	2.73322147096936	4.08787087074438	2.58115232254864	1	7	2.24583418990011	6.25855894611322	2.44970439197098	3.41074170328279	2.826800288487	2.40142089342148	2.46100209034466	6.82752360516434	5.99733566230093	4.31137948027473	4.23681729666515	3.89542351789679	6.27256312983498	1.28225649349728	-2.59267225747517	-0.738805799115056	2.84613878515802	-0.144954705745821	1.62909076718472	3.56585857147856	6.30644569345945	5.62780410485483	0.122833246867069	-0.824440779336715	0.151460915082434	8.60924979451057	4.31457875581399	1.77397589092043	8.28231289582988	0.704412039991145	6.88259300193136	0.973876355611122	6.93693677977788	8.07616818496751	0.648713676459866	2.87578145622664	94.5	1	2
125	4.75692987098414	3.05916985911166	2.06249907699896	1	1.99333089814302	5.42327237544154	6.65198035384876	2.29710182202078	1.92232088865372	4.59725860984224	1.53583908572361	1.05230941786954	5.13500324771733	6.72163000836058	3.80418038346685	1.63270170757748	6.75218540747869	5.07741133818853	7	6.63814341200437	3.05034103577125	3.54250815727847	2.06943612704583	4.77926512513763	-8.49641642777055	3.62488004988993	-0.205020835568962	-2.9294325948937	6.73288908847434	-0.752739022275333	11.0049335555326	-5.11482249314345	0.963505835336228	2.499438252131	1.47487435223107	0.497251386492236	2.50445171499108	2.62461281297615	6.52947066110024	0.618692723891191	6.47773396869547	-0.927983544857504	6.37550555948832	8.45472292994133	0.594318351138076	6.52218993124533	98.25	1	2
126	6.38470324083739	3.28462150476754	5.90874168335354	3.18506729947383	3.02530377944851	4.16264434254221	4.9304688076356	1.79684249609777	1.2804186028277	3.23129831347633	5.78381005751054	1.44232155816308	4.9078175278756	5.96223230659409	2.57846897029341	5.42296005404812	1	2.47997898324172	2.68143694482521	4.65822203757339	1	1.91045628080052	5.16695603493551	2.74575847199219	-2.06139376464768	-2.38514875349741	-2.7148410013568	-2.03137877342002	-0.553318924743527	0.537542481409069	0.26863849525212	3.81988534476042	1.98758733063296	7.36107434879441	0.45391237483647	4.23949641353358	3.18544331282129	3.4845620212194	5.30094202499616	4.9487547720177	-0.909959285297417	0.269638966350616	4.50543196408572	3.94128745486825	5.02528567560049	-0.222704008310699	93	1	2
127	5.58810135295912	3.99926375158953	5.54707902777722	2.57926553235965	2.67415095419232	3.32391971849664	1	1.84316049081341	4.63142583791308	7	5.22478755042303	2.03258867564776	4.51147479544102	1	2.40432720162905	3.65649623270071	2.27904151561142	2.839726097648	1	6.33153143886982	6.43771858815512	5.14201820186117	1.11109076073405	3.60540758204232	-3.23603053951871	-1.87982327573931	-2.48158962955702	-1.36070603179501	7.36815788325978	-1.8442202343829	8.26890434361562	4.04713457946025	4.40660184733985	8.93534919627419	0.437047879414029	7.82748745012441	3.82916382351967	0.0702719416887949	-0.586610327759019	3.56282777604542	8.44455400555872	-1.30422485649819	1.94674158938464	9.8126150780392	0.533757577633318	5.88793567060714	94.75	1	2
128	5.37733987579919	6.70547324855118	1.44487036000496	2.68499495702507	2.05970946987338	3.43732606542382	3.81385009943246	1.88661825848712	4.2878250903092	7	7	1.06399051311286	6.23531651252616	1.91344677965307	6.06254502746097	4.23128229915003	6.83526392541937	1	6.73964599000173	4.08908198164902	2.86932204789547	5.70877403205568	3.85733611313254	1.16592343516629	-5.89943187586339	4.92023607148685	1.71180211902001	-2.55136615202909	7.15716022268558	1.10120740584177	10.0564325222083	6.85799624190718	4.17350057630821	6.55863254683573	4.08448812796046	1.42979220902765	3.72400369065352	2.45463701314429	3.60317344953154	1.18362677240359	3.03800588094602	-0.340972737563475	6.06625605997495	2.19105555217996	-1.33986832198695	6.03845334249235	74.5	1	2
129	3.23267076924616	1.07382736307376	5.21195945424897	4.71253016656453	1.27356567774779	4.02278000200789	5.29497459066652	5.82052460542054	3.64391330771787	2.23906836686682	5.96378387980112	1	4.18474180390268	6.1165342784042	1	1	2.17101458517511	2.47566037536087	4.19661835336943	5.75274683827585	4.17089705806981	3.414862414213	6.68197214574695	4.8732980056275	-7.34067804585341	1.42299899388848	1.52403204845002	-4.64819619436637	9.49307833507913	5.22443085292375	6.51453074471627	5.86623321788181	1.20999968141408	7.62331249899038	-2.30045783786074	6.79004906514534	5.92352197111493	1.66186590931438	-0.154326688746243	-3.22797236141163	5.04532720223591	7.42756586595424	4.43818828385348	4.3495724737886	5.74049867326326	9.71651061016137	70.25	1	2
130	5.6954973655953	3.6118092337013	2.57506753322983	2.30185331796668	3.50096721788902	3.79334829230246	4.17205912224512	2.56817656955612	4.11475107378999	1.36574365747818	4.30341145520736	5.84614087065969	3.26170375886864	4.26474670212049	1.05929217155522	4.10802214597757	2.71453344633324	3.87551072953689	4.60015696525078	1.18205850915801	5.60966375024843	7	5.41762667529695	4.46490577113657	-10.3633738616033	2.12990457610698	0.208999554575514	-0.874917477181596	4.10714056758198	2.19156835044861	-0.119961338237895	3.44144377981274	-1.07235799530251	9.53118112924796	1.44285641169336	2.29645390071334	-1.07122948959039	4.18647379331447	-1.201549179549	-0.0531534839913028	3.48140992150925	1.85011958251355	7.17788793379669	0.526546352803179	3.50043536702872	10.8473390052349	81	1	2
131	6.1465892619932	1	6.00550973240373	6.62098683094228	3.33622665289547	4.49496528042802	2.23744036131872	5.88444873352896	5.44616464900568	5.82141176032152	6.01317774766527	6.35063844055269	1.59583923606368	5.57375218628368	4.03473524413515	2.32598073421251	1	4.7644826142051	6.61433931690512	2.15253929957046	2.73697417118836	3.2317754456792	4.42772061724506	3.16231316099625	-7.47356318185815	-1.0138676555524	-0.617571271189492	-4.16204606773524	1.27512784253735	3.89925250795086	1.54344694481258	-1.47902939429137	9.55066183050582	4.52835315854462	-3.95539849136247	0.280376620625531	7.58237054545543	1.12715897103428	4.20550536756696	0.582219465712856	4.55058520420742	14.19247584488	3.18109661794627	4.98747879454794	7.14804038004135	7.68026064595707	98.75	1	2
132	3.61641923055466	2.14570878955837	2.08063486579158	2.34296205049742	1.89675523377386	5.75036332257685	3.6805230482321	5.05873983121139	6.11286935730605	2.78054480082452	2.96604852014013	3.76569667979518	5.75443872702115	7	4.18157949266803	1.50027289911688	1.52792316009168	1.02155830277993	1.5117060427173	4.07299830391829	4.12748417154446	3.43988954904714	4.96022778850212	4.32637714958988	-3.95614068039219	-1.86050043565531	5.68737876640096	-1.19437919879229	-3.37635297532626	5.47447048037015	3.31168215187531	4.62874698022636	6.64540673724907	2.26148347053121	-1.0794040636405	0.465516026287305	7.18138934678835	5.28111397173238	2.36362426711327	8.60219292773499	4.43771354410695	-4.40387409100685	5.95181198867019	2.50296774030345	5.34753006262095	4.82585886933505	104.5	1	2
133	6.71622406985973	3.20886105281028	2.82263348800987	1.75801960657581	3.41930010329343	3.2694776806629	1.078611146572	7	5.829848501466	4.07526969342164	6.47765197722493	1	3.58314855939209	6.05961471710174	5.19028750781911	2.93164481564183	4.50401355242038	6.72169112623369	6.87938493581725	5.46937892572928	1	2.61097854311238	7	5.08470252271726	-11.4512315030769	4.32374167612908	1.73612727036872	-2.99906531836254	-3.34769041609264	1.42342090490243	5.80319325029592	5.55719106093967	0.839367534327229	-0.175662201871583	3.03101789868514	9.38394263411573	10.0026437845454	2.65655647243213	9.6721750080707	2.65472152615475	1.50758366523997	10.2575233316658	6.15357666475422	-0.537552611749486	0.616537532633119	8.19956191730437	82.25	1	2
134	4.99323760602873	3.71503793394278	3.95091643754866	3.55162858121264	4.44158712102875	5.42842843982631	2.49080079327256	3.91010080483574	2.78614483578968	6.29040231033944	5.38623225469509	2.03653951798154	3.916922593244	6.24353332783334	1	3.45545906924862	1	5.60819046179953	6.77614646744687	2.84986598523587	4.21970940003062	1	5.62667375027472	4.72511821630993	-8.92529096522386	0.389445074848548	2.58385377363406	-3.83882450243878	2.19124817500621	2.63007451254977	1.20897854931063	6.14078428442587	3.56520569977224	8.65630175645357	-2.94443473519391	12.1862320288051	13.2452938083289	6.49096956620944	5.45932356909313	1.28963610548367	3.48529868804475	0.730101348695681	2.55453331282378	8.27807844092363	-5.62394866384304	4.91306830202168	78	1	2
135	5.45138131065779	4.53769480376393	3.64511200661701	3.86954949646447	2.96958513793034	3.46233888384975	4.79827177843228	2.72068638763702	4.38252105102444	2.60396187716028	7	4.97938519318205	5.68692854491729	4.74137040095373	1.74647512944906	3.04698967336214	2.63829168793046	6.14460883693328	2.32653519706539	5.21571706544928	2.91238059861433	5.47191220166549	2.93094691413324	7.50665119446049	-6.40853340069745	4.76124730399711	-1.12453114018309	-5.83708150404661	-0.558696153190507	-1.07954008041129	10.5271391762175	2.67269404684377	2.78679673819406	6.08398568157775	1.49990769505885	1.8072622047149	6.60273341490973	5.84004655897194	3.67390101766232	1.73557000251737	4.97653767891878	2.55142675172271	10.2053657250083	7.10542313215075	7.18258071086434	5.16103331879407	86.75	1	2
136	1	2.17720903725916	5.61678874262306	1	1.75847941185924	5.90498335513858	2.61776007391496	5.10170359581617	1	6.57819631435134	6.50101292312061	6.73698781433626	5.04234237591684	4.15798631955982	1.51120683328375	3.71447479045032	5.2863495002642	7	6.31561107009756	6.12750102648527	2.21396146484502	3.08836630701049	5.62842610293732	6.63195960976919	-0.298062976760399	-1.98503947615965	1.1559570028037	-1.35652911783448	0.75990128063534	-2.06249748457809	7.40080740567293	1.49174456382825	-0.1227102942229	6.15200388542813	-0.988094564703725	-1.64558284163309	2.25495470880776	2.36104170507439	3.93144415334704	3.2056432055115	3.95613533495982	13.8800402002331	6.50718229875627	1.00626156378735	9.70286076695403	7.47541875361649	96.5	1	2
137	7	4.58147790038256	2.46945688554433	1.00650465488538	4.58033156480103	1.43676103464471	1.32172678449627	5.85049925687472	5.22802278890152	6.95595828020641	5.24092642103713	4.85607198069	2.5924870079268	6.36408362519492	4.17771813076598	3.94653156611814	2.90856453934941	4.88468962526041	1.06491263767112	1.46345220135265	3.33145679191346	2.34381856040657	4.65708935896857	6.02224023184687	-6.03035997110326	1.43668839779818	3.78792099515295	-3.44153691309658	2.69944626597833	1.34590493274665	9.32091128778247	7.11574978744712	4.06987810755082	6.79713658812879	-2.14960978033839	7.85473675015741	7.56565584746684	2.2474385563649	6.46472079824329	5.31539569160744	8.51176995452896	0.695915158840194	8.34738286343133	9.72923738249344	0.766111205615293	7.65623283466049	74.25	1	2
138	4.71250969319316	1.61572225894848	5.31304091726977	5.00147228464486	4.23162192639173	5.37204796326851	1.93540326537689	5.99761432368033	6.44943836589465	7	6.63712995568718	2.91949450645275	6.30854607628076	6.64399945054285	3.90072177139872	2.86828446627141	2.33806523416374	6.59329750624566	2.18166104581742	4.65964302669885	4.44488687572077	2.86104148931196	1.42597994297656	2.41708759503236	-6.1586789232966	-0.32738942623551	5.91347916738405	-6.43039963857203	4.67060824809903	5.15617832271948	2.83265310786784	-3.25121034480166	1.287633357429	7.49492425306987	0.530115236959961	4.41556628097058	9.02637837571298	1.84283773532224	3.97736420390912	6.8356131440455	1.32577621388559	0.358338807565974	7.92899688293773	9.31847848880603	5.38596294544476	2.14859786645253	93	1	2
139	4.22776991852719	5.77650411430704	2.77613315034849	2.75296770502749	4.4201625060083	4.77633559395663	6.81737306816979	2.26736619297649	4.81813215103692	6.21639092330989	1	2.36260070159199	3.15869641863657	5.35748522577059	2.11506972035689	1.72362839028046	3.21507273271211	5.48049355514436	4.15239203989513	5.57096543350813	2.88207870394144	4.35569905642094	5.99448988658327	4.35554593442471	-8.46374633934325	-0.0444841116735606	2.18290214703173	-4.35701009602139	1.88407154278812	2.09244360262846	4.89964575040811	1.22974698491879	5.22961515571055	-0.193769340711257	1.31523057581701	1.98309515508404	1.4678439488515	6.46486627836596	4.62158637905537	-3.54337321228959	4.03585560359496	-0.996725818531153	5.02500734435637	0.475583026553342	2.37858653837147	10.61448933119	74.75	1	2
140	6.16921104689651	1.82231644141295	3.63499869524493	4.35274297762482	2.56258516737235	2.61451340615804	2.15220089298246	5.02144790978691	3.749233951669	5.45617835617898	4.0175963694741	2.21168482153901	5.29997738956562	1.14919317229471	4.34076357218158	1.07228514488856	1	6.6185592436499	7	1.03534351830764	2.96809895145872	4.57487989741984	4.12207476682615	4.21015434184002	-3.10007460873717	0.982083608093691	3.83848053506643	-1.41387307054551	12.8780501543115	0.759103991325054	7.84634126459151	-1.89874155781377	-0.629581784765227	3.94748466631199	-1.31752817019951	3.89477683643922	1.21589972458736	8.41548450492854	1.97488318292151	4.66002742242898	6.58864058216747	-0.966740987308026	4.91038022497389	2.68780011955819	0.913021626053108	4.75144031382474	99.5	1	2
141	4.88530333830693	1.22574564739541	2.05656511274018	3.30202389831169	2.88694055544824	2.70026789348733	1	7	1.88954253906948	7	6.56917601929952	6.78997478346614	5.62877095032909	4.81819098054032	1.64979825771579	1.93278239367197	5.33520444384731	6.45409700467734	4.28202957808927	1.08972120612747	2.87323834191612	2.39846285234265	3.24190102398974	2.75368253180894	-3.42241072679826	1.87501611144948	2.51341063053072	-3.01321521026907	12.4548084758925	1.04048306840434	0.0911681932832108	4.58215425237644	-0.31961582641204	5.5316109955911	1.87703682726622	3.83799255689472	5.25700322323681	3.81392244475424	10.3883359035432	-0.134496817970874	1.51026174136849	12.395089300712	4.88379808252329	0.702446636174819	3.74419780997375	5.12194975971894	83.25	1	2
142	3.17581228637291	3.99100403921584	1.75543360337804	1.16041993609298	2.70625507906035	3.86438186671425	2.68853361937907	4.6296634106865	3.21809370947738	1.90744006980622	5.45585041318788	4.63645932010939	6.28068643921703	1.00512129073398	2.07195128114462	4.16670442424593	7	5.33396908635955	6.4111856586779	1.86842910708861	1.46201877118904	3.21442297195716	1.33284316120582	0.523341816519586	-12.2967947834338	2.82023043967284	0.902424863114891	-6.21939058396381	5.21865732387618	6.56687442783019	9.25643014990768	-0.129103855546847	3.3094849655044	-0.161642636701171	-4.21065283110771	6.36777866554634	0.484902091455602	1.40375295977756	-3.46257681857364	4.12893032501589	6.31552958380194	-1.23586870558406	8.4230905306811	6.68617169564843	2.61245461411651	5.3239114359026	77	1	2
143	7	2.50711936579817	4.38150102186724	4.52446944080015	2.66608689798428	7	3.00948546177876	5.201885645331	6.17312212617438	5.62145107724483	1	1.53312818145797	2.9500747383816	4.68879862712023	3.38287709201421	3.66550668430034	1.88273181182534	2.39181168962954	1	5.51919677575592	1.90656804517305	5.09474829331317	4.33316087262808	1.58581102054407	-4.24707002298333	0.105099076919955	-1.2866120403378	-1.1099942068395	8.43910443424779	0.00745628129481185	1.88756534011903	-0.139303738662406	1.17189751728684	2.37173829713196	1.18269915491621	11.499652574697	4.5572279536893	6.16921822245018	4.70388046564182	-0.683906168708958	2.12810860332582	6.22907047204782	6.20473860875125	2.51457505231026	3.85189536420338	5.48926316423625	68.75	1	2
144	4.1227925550373	4.9783743292862	4.01919365685868	2.27897931103556	2.7158925093531	6.12615701675913	2.0249759698267	2.240110036443	2.99907403298142	3.14500023122749	7	1.02199697622002	7	1.54048645192603	4.6677702988173	4.34815315422889	5.24504000697433	1.21988472227148	5.67932805667014	2.07823136650469	3.83699056643909	3.20180141588925	6.72894091117463	6.31243026455367	-4.05460879114603	4.16763902462373	-0.0624951347925807	-6.44538654241319	-1.18920610430308	4.94100176745166	12.5888849304271	4.74149130229357	5.92133144954363	6.0849897033904	2.2514480117507	1.90454438716867	2.96763665766662	2.31229859067346	4.11051015761013	3.44359428395109	7.35422291185501	6.48828236446582	6.03695706657847	2.452993122571	6.91161945762884	5.77873233540938	82.5	1	2
145	5.33001373595033	4.24853404661641	2.21121755471236	4.05564657547156	3.84808308551645	3.22219486224478	1.97336624660369	4.42111696497221	2.09395291462761	7	1.38460778954082	2.50182679473656	5.51163495989653	2.49611768058387	7	3.333383085373	2.00100527336358	1.33079692878945	6.13811251557042	2.33434486842142	2.0343726163372	2.89116538901409	3.37983622883822	4.34874197158496	-6.79430053091807	0.889663822113139	2.3360895200902	-3.11920748176916	-2.7438929464335	1.86518533244869	3.149477891417	5.98881681619748	2.06094138429749	7.14327544391098	2.31101660234295	1.28722081285678	3.92502057816935	5.64186626618289	8.20028005776537	-1.76359393375443	9.07208376760481	11.3037659973819	7.475633665482	0.964178295442226	-9.61522604769276	8.8109520816994	93.25	1	2
146	1	2.70039904977554	4.95580497025968	1.28931582277292	5.5053936526136	5.91627815318307	1.51334168036912	5.25111606801507	6.59233146429473	5.85067726147558	5.70910881557526	5.68578367341841	3.86815330723202	2.05752600483642	6.86673318721087	3.07084054213543	1.33478453716094	2.14997954066468	5.73188651559053	3.11132580750936	2.75279081892812	2.86962359453091	2.43981775259078	5.28084796969345	-6.89801251440333	3.26157978327765	4.75777999007088	-11.2870643106602	5.15517416013732	8.01120196901588	4.70392788050502	4.9631850150152	2.40933487699575	0.124882631880429	4.13943766313236	0.981258086250986	5.00098163245551	8.56402820526537	-0.116992338979841	1.74315301348671	2.42743118738979	12.326180804895	2.27668524178248	6.97698943206153	5.84347703027225	9.56983202092298	91	1	2
147	4.75740983031481	2.24528568311237	2.32223117865419	1	1.21761352482448	4.05266477135852	6.3681089612754	5.18583966964236	1.42169472894994	5.05050537366186	7	1	6.50103709192076	1.96583003478245	3.0814502077467	1.44166006612168	2.57616085230233	5.34164889310133	7	6.27894428536394	1.78388320787409	3.00123911155302	3.0919354219805	5.26164393408889	-8.0327423754986	2.07935754103409	0.49702515294576	-3.46861455267117	0.545581963850621	5.95033237849438	1.90161381329746	-5.48872113398475	3.32947700414718	2.77891119271388	6.38265642977714	0.186671793856471	8.85893092598404	2.48496742140399	5.75951420244888	1.93744266216977	4.80316992905641	13.3795599738869	7.11543474873651	7.47293126321674	2.44424716395705	6.13890803286115	84.75	1	2
148	6.83665090813606	1	1.44577850810769	5.96790937373826	1.39923837543985	6.9001458025794	5.05877189977848	5.28806756775552	6.36685164390083	1.43227632802712	5.0309275447696	1.6747804046011	4.80345683628463	3.21760492188039	1	1	2.69424055328948	5.31503984676984	5.16394371820414	1	2.21604773134455	2.27091001941103	6.38183058700731	6.92868776859139	-4.49917056294534	1.56695654800072	5.93348670294094	1.40029530067166	3.50261532226179	6.14313758947425	6.46949009168787	5.33905789230562	-1.54351983205972	5.34995680104446	-0.469762978264405	5.43861921588502	1.88463498534383	5.12157484971198	4.90082658511418	-1.28557283071703	2.0889115772867	5.69434782997746	2.39408409428692	2.64619002359406	5.6635977195656	6.13214973538712	89.5	1	2
149	3.11516701532997	2.3476727042611	3.77978994669709	4.35893959265317	2.48329948016828	3.76335948305936	4.17072117826976	2.79182476324995	4.9201543442315	3.57483464588144	7	2.01146743899926	7	2.53432726641145	6.82690653300778	3.99007384585354	1.11911666478594	1	5.59431412814352	6.60925267680286	3.15093614547895	1.88705143184704	3.56679919251532	5.85310297178204	-6.23515426998495	1.82371254872608	3.02117316082079	-4.23927813437935	-3.93200445428004	2.16405378082422	8.8027048726685	1.29408770805266	3.3360610907646	4.73468691552437	-0.0813381726525204	2.16643653769362	4.84945054010672	-0.175049484322636	2.95955390149235	-2.75058031098521	7.77806212698188	8.4842970644662	11.5228070454349	9.37226406132961	2.24823420020845	5.29983430815843	74.25	1	2
150	4.42294316165795	5.73043507627784	1.82670294302011	4.68045893758611	4.02313901147034	2.42434157981562	4.77542797235179	3.11166044937086	2.9149385601146	3.81543310570705	4.06809000705658	1.18650390092966	4.10973862241486	6.51302984958667	5.58376042742455	1.38260373661974	1.07874710955173	4.58211270872586	7	1.7325817841864	1.25856574572454	3.30552717188536	6.78592946586271	5.2864160668387	-6.88096347409421	5.19794391639318	0.0158819966764664	-6.5179281533766	7.25996634872232	8.78918302315506	6.21064712220115	5.77125401960559	0.258426309098568	1.70146790588035	2.99037565864942	6.41748419005132	6.06752272712408	4.81532103482965	2.16252338445143	3.07980899647181	6.97245829186452	7.00774045187056	8.26458527040883	8.12112420423578	7.76426925377496	7.45460506880923	78	1	2
151	5.15239725291294	5.25504708185625	3.30166588087418	3.34246345836995	4.36592343192679	3.60709213202804	1.22105898291937	6.65594634265954	1.77997481634993	4.92778533749317	1.98013872720409	1.22788649007921	6.96767166261626	6.14032433195831	2.65849258501907	1.61064605590302	2.90550558366265	6.38292548097406	3.9415738462176	6.19371088737436	2.25775455794424	1.50040386462923	7	6.68345202825771	-5.9699067011174	4.31718818791676	-0.864709028056409	-4.57665425081235	-1.29269077554142	0.901014922130814	-2.22522360416292	4.60507440234112	5.68975532151368	4.0023073705498	3.59771053055857	1.64811566440513	9.80958063209542	3.86697288721794	9.06479420378018	8.27735124595522	5.35689925497174	1.85225863534899	4.86432535585199	7.01535139474883	-1.14924903518034	7.03605021337206	79.75	1	2
152	4.58320297378703	3.50699068594864	6.72774274285905	7	3.25232285336987	1.35418521993966	6.39562371262431	1.27917307410332	3.26333257777155	2.91135951125831	6.73409454186281	1.62929470113928	2.82926272772368	1.46076624437831	6.62413108840514	2.75444691178543	6.47755557654206	1.11319271677584	4.54092373209061	7	1.18887544160174	3.86871752227705	6.93450698094972	2.61083306697631	-5.73434683459962	-2.08797845706293	1.72908555991418	-5.42590593160609	1.27614202137952	-0.618526665905218	4.85286424359498	-2.06543221025389	6.69647558488363	6.3987058602211	1.46740683783595	-1.17052837077949	3.75514738957271	1.02037164038687	3.13214080285287	-1.47060284508313	9.76904907960238	6.43578104844856	10.3534812767267	7.10457967756013	6.77371579951264	10.8574750924597	99.5	1	2
153	3.66709565212921	4.08849694220039	2.92023171443557	1.47976933241459	3.63521339779311	5.21891481502138	4.48585462745361	2.66495942901654	4.56292556118512	2.58593430760897	6.32526861086034	1.68827960205137	4.75833807242991	3.09064722507923	3.97790703585886	2.25036988262536	2.55500862480564	5.5124417020664	3.28871137778216	4.37980466886121	2.25006276055725	3.25120881625262	6.46087114350736	6.55817542931716	-6.01137375404754	1.32525059179168	1.05719251314589	0.672213594274748	-1.06692995463523	1.67943048559879	-0.555351008792456	5.43885546611614	0.380645763725704	2.7532436287292	4.4604348113471	3.85111873248192	4.60753413703534	1.04970738639484	3.12443833760517	7.60208070312566	8.21702944694681	-2.73701172337863	3.61228692562289	1.03110699177608	11.7572158169894	6.2790702959568	94.25	1	2
154	5.59356893071174	1.79162951538162	1.4452030669276	1.43260946138831	1	7	1.97774585776896	3.32275432984004	1.85421798318947	3.31404101147993	6.327383580481	1.75262179453146	1.71654002001069	1	1.63275825522945	3.09189123062685	7	1.47537231363218	6.6023397420238	7	2.37578676060224	1.99645657338744	1.05724172405766	6.63406174693293	-8.68419191838879	2.722182047269	1.72215496952362	-3.83279343535057	5.56612259441801	7.27436917109618	4.31082175954618	1.37698144654868	1.47191581025266	1.44736986930278	1.81207452736616	1.78534565362098	6.48214639587889	3.07630943399734	7.0580216895967	3.98087225690279	2.56364375266313	0.327587676322225	6.94906231011172	2.77321378371998	-1.34750385020113	4.56086609836253	107	1	2
155	5.10530161436276	1.1341370999727	1.37688502021537	2.35636857548096	2.94589727714932	3.10573203387844	7	3.94327349513419	3.43667652955839	3.21962210445923	2.29256262028761	2.79250343416403	2.57167862767471	6.07758172204957	1.36842067998269	1.46230142857232	4.47554532086111	3.95733808738642	5.18185118368336	1.71861788484904	2.6842843111417	3.47257345875745	2.38273982704291	3.06068090708097	-3.36373009670633	0.723054837633525	4.2110994810156	-2.71521097374199	6.11226989488192	-0.250306638561229	2.31767626252082	5.68736700370389	4.92339394240651	-1.24562242130244	0.92341592013282	-2.16629985158676	5.04395300427077	1.38021848235568	4.33940726722418	2.86176960285868	1.83052223366994	0.703141897005758	6.8770975075767	4.21098877943114	3.20702121412835	7.44011311299224	92.75	1	2
156	6.15582766734525	1.37666895342269	5.09296288245317	3.93280055576417	1.75860232338652	6.07973755631994	5.36454613300029	4.27132177535366	6.95183487765797	5.34260732917894	1.03787037318529	3.68672690738713	1	5.03314597735969	5.35633397839453	4.48021504322135	1.63406095592212	2.84933324734576	5.83389965101685	4.15140102929412	2.855155616334	7	3.77362487698673	2.66612547047313	-4.57995707815229	0.0687712089267635	-2.35859279412134	-1.12614571698121	0.808784971364268	2.24055752356939	2.37261116892137	6.0755935751224	0.684602339588173	1.8502671936982	1.66894716377751	9.24977887667443	5.39936114125885	5.7604920997736	2.1271527274172	-0.17737134113941	1.11031218364381	6.42259276832499	8.15814747200672	3.02991193625136	5.90744732492273	5.15735034337815	78.5	1	2
157	3.88319757149222	4.36088996060652	6.98991954546113	1.71570961853262	5.45741582962389	3.34687416038482	1.82575164796263	4.07434222665081	4.84021329478469	4.13124160197159	6.33663457280144	2.50031918233058	1.63434225626381	3.87625472728913	5.35127190811873	3.87865609084812	2.73624137433407	1.83266884558875	1.98480887728011	5.2193106122925	6.45752048605428	1.70396350856399	7	5.05117937920643	-5.21417953593991	5.88423010939495	4.0312376213521	-13.3092415630495	-1.72222729738556	3.21013124713363	10.5287133909865	4.11972939138144	-1.15819579813499	6.10211837089554	2.99855854966751	7.85147168202053	5.17498628331385	3.22648184027451	4.34530878530808	3.43423433618527	8.17721169540664	-0.400011808531857	4.42983910097512	0.841832660771479	4.36594271347235	1.54647638588765	83.25	1	2
158	5.97735916972642	1	7	6.78796721201399	2.44412863952934	2.4952008325669	2.28884779312701	4.56907874733666	4.85179236755389	6.25968055546653	6.1596288375098	6.65099257203361	1	6.38067439689748	5.19273876965004	4.67140047147503	1.48700817422722	7	6.69897633763108	2.38489135835668	2.9975299178007	7	4.63117742105778	1.41870183625317	-7.42865609775424	-0.821681256278646	-0.89206407073715	-5.37447011073743	2.08356401142772	5.00159005500563	5.14136052861886	1.96832659192113	1.39293763974152	6.9340698161985	-3.38180775486249	0.903033801133109	7.37180830703565	9.42988156922853	1.78748147063738	1.15363231886911	4.60768276946934	-0.664438664494277	4.8265630005273	2.3199381868381	6.37407061316125	9.46669373703708	100	1	2
159	4.61871564981317	5.88591296349488	1.90380050204205	4.99912320988122	4.92053282404886	1	3.9648681394314	3.41629388701635	3.01514595728511	1.5312421238979	4.94404967385318	1.46023562686145	3.06861866993804	6.37551278988599	6.43943102935231	1	1	5.63017783059807	7	7	1.60518824018438	3.27145360680118	6.54597782062616	5.17856771390419	-5.98611429167925	5.54955327758583	0.139656882979705	-6.15827902531908	6.99561088454145	8.46098229738802	6.3266668882185	5.63018504261995	0.810602814105468	-1.29061031625832	-1.74607612046341	4.93221594638236	6.01739863367194	0.575694029556923	1.94266440923717	2.42688362936103	6.89669200257275	-4.9662484426156	8.92131638640631	1.85126011671564	4.91114104201709	7.25532667013117	63.75	1	2
160	2.81830784515931	2.59032829456065	5.04343839466004	2.63252627445024	2.33350437052424	4.81309094751053	5.55544838504407	7	2.06497570095344	5.8132703107592	5.75692520217794	6.71974149465875	5.67579979065106	6.77762846862969	6.3827511953743	3.63014158302211	1	3.49761123278261	1.5506583402518	6.74318714077668	3.07291971131842	3.7922639588783	5.43134500718185	4.12215636832656	-9.91904824724263	0.743804146765345	-2.74953901597533	-4.44161872385841	1.68529255941868	5.80552796315089	8.81394084435295	-3.24078803692083	2.92068885077794	8.97384121456329	1.32347708604431	8.34382369727654	3.57247419290617	1.14804173965623	-0.204984354995741	-2.71104555661493	2.31180976356713	14.3751593012362	1.53201046424836	4.81561460353144	-2.60165995805291	0.108417115345425	68.5	1	2
161	5.66041732076773	3.2638377957871	2.04315907562887	2.05368345658843	1.37923538443261	7	1	6.3351511072739	5.26425395562222	2.23517151678319	5.42983270286729	2.47242196408468	2.86609041128704	6.09761636441598	1.31721178710795	5.37816048918896	1.91504805329458	4.82148604320925	6.49151450446964	5.06300043659921	1	5.82508204048338	5.7659472501956	5.40161661526081	-8.64631934415812	3.29430255122798	0.922367555236296	-3.07132218636379	5.2053745764425	-2.66960591234618	5.56151472100096	1.97003178947674	1.1609354427684	8.38318832467887	1.04907643952211	2.18228769725694	6.92485795922842	9.01870516295726	3.634483315833	3.71872524827756	7.19229139576425	0.925118545366222	7.01009435146899	5.89529300069938	-2.03644367842633	5.01331215320908	84.25	1	2
162	3.6677818448559	2.72005425690504	7	7	3.35403238103174	6.54559397343152	5.82415572866983	3.73144225331687	1.57644712313341	1.33606418758137	6.85722967227424	4.92799132463588	7	6.64529064432756	6.08771548223395	4.89501935575428	5.20917309098903	5.98236262916846	3.20618531047421	1.81585791419997	3.08385752317903	3.88014746775744	5.42666784460548	1.9283738815888	-6.96374420695142	-1.47582724907002	0.573848460533921	-5.09131091397269	-3.60777116880808	5.52543722360059	3.88537997715293	-1.72902135381496	8.17143134176409	6.09593746586561	2.853048637483	9.16212773038923	8.09511701315724	2.26006626300414	2.8458663021476	3.55530869507423	5.38734358891857	13.2829774085809	9.35960339128291	7.0540715535132	5.55460464703722	11.4052613475366	75	1	2
163	3.80376206681147	3.2240071312005	5.73275834244765	6.1875251290341	1.26039355619804	5.36410369733056	4.96178202423097	1.64158651271532	2.51736493801649	4.02548591619006	6.16036846630838	2.5062077113661	5.82740197223437	3.65697876578116	5.45394691176301	1.70012072739158	1.82022233313517	5.84498486251442	7	5.04309827918481	1	1.54804820234217	5.19211446513684	7.72272731905418	-2.71982748439368	0.496603798530423	4.58124117484873	0.113924599493271	11.4674991552293	-2.40545395602561	4.21334794547334	3.63319907266902	6.79117065399882	5.51731235546521	3.32490182833857	6.08426733421905	7.10192549708559	5.94621513149841	5.0133699570668	-1.61395932037718	8.82200122834371	2.46183570347281	9.00339164449916	2.01514160213104	7.93234665206227	4.08674075586855	97.75	1	2
164	3.80364439536818	4.78626119970139	2.88921941867827	3.57201445592243	5.72533487171759	6.03204937463335	2.46613375618403	5.74558218051888	1.51015127582843	7	2.00681025392113	7	2.77578969966531	4.66147712216141	6.311086855414	4.06288229893127	1.36845199998369	4.6285695633402	1.7920000035142	1.63460344943349	5.45866910376408	1.71710824824996	5.67722077956984	6.08616825204972	-7.01903151252424	3.88763362381383	-0.933468944430194	-5.51490180431255	-0.553167531579792	-0.353405910685162	1.52940726024223	-2.7382874203502	3.08520322866896	5.79253074040764	3.64543766394364	-0.548185542344088	3.37177823976025	7.23665738173414	-2.17416599387859	-0.34059336139375	9.95759907152316	-0.728428610469694	7.75115607446484	6.9424090120345	6.78351025563826	9.23333501488855	77.5	1	2
165	5.57776694488095	1.88267300676993	6.64915435246841	7	3.91619746158826	1	6.59388704506243	2.52407996502321	1.69609201879258	1	2.40672902538072	2.52675385797762	4.64177938291563	2.92797331197416	2.70553697130394	6.19865302275366	1.84755795852996	2.5023056834129	6.59154674707801	5.43446603202927	3.4412131387076	1	1.33616807976605	3.33686213344449	-5.78988088000841	-2.896112418052	-0.205033474866081	-2.9398561868799	-1.67955053761956	0.114572192554479	7.68949155872755	0.242053343227875	-1.22421912028398	4.59508287385691	-0.708421620758035	11.2047023000456	6.080412701908	9.41825411081739	3.42988228913733	0.893393390818926	9.03698569669151	-4.43041588576273	7.66092416343754	8.07471924309993	7.88157620083468	6.32783306014813	77.25	1	2
166	4.00361467477428	1.28251186473819	7	6.37347632900008	3.38090174042536	6.2611813680774	5.87835956014601	1	3.68968301548588	1.23850228752096	6.37557461800691	1	1.59508349032713	7	6.43824879156205	1	6.1840137207496	5.07997162294689	5.11964817546323	7	2.37224753634552	3.76639030225794	4.45564748828101	2.16241708826125	-6.96120764911937	-0.869918243859246	0.194960789170864	-5.31915096443883	-1.86291508455429	4.63689963506609	3.28133612972014	-2.24924668607007	8.70672659104939	3.16115447011973	1.01509056971288	5.92309558419448	8.08397146789652	9.18273962403301	1.47296030530497	-0.124506107491471	4.77326151140609	14.3167507107935	10.4509638890736	5.27858899053984	5.75573431634342	11.7192668142496	84	1	2
167	4.16389158570284	5.20415980967904	5.3211776130593	1.97914902588328	3.42250790150711	6.96536552733817	2.69083392570729	2.54340057087475	6.84682590597751	3.95375017336049	7	1.04322679366215	6.61148056451471	1.51818715944394	1.91257010833682	3.76947482402474	4.95581572860939	1	6.75062594879572	5.67169992695331	3.21789328075212	3.5007536340431	6.73472318751491	6.62300739070833	-4.85465469859396	3.603604423853	-0.193324887319552	-5.87409673703961	-1.57631968695884	6.65157339513742	2.61016972977308	4.57832713532963	6.18778426277853	8.68101505354568	-4.78411663769608	9.65534314444084	8.08351748626744	5.05523352215001	-0.325243041501602	2.5384625064942	4.0958663633296	4.97606871550398	6.29936910986456	9.6530725438644	3.44826767537458	4.71950653244279	71.75	1	2
168	3.36656871408529	1.13877454731054	1.58022612254146	1.84673938671101	1.68192052089775	4.97325811911803	1.25162696104568	5.56652268437484	4.96342838037469	2.88775535139827	2.09861837773741	1.01640985064992	1	5.2225782283981	1.11316744603901	6.70724417372847	1	4.96749766696941	4.2805541706608	3.72467957835997	1.3119248044383	3.17519762025837	3.75748793760446	2.40267326345355	-3.35608709849066	2.02923457391893	-5.20080898265041	-4.01834708075434	-1.95765027438325	0.596421083096221	7.32444614982616	0.11512307812221	3.94625751373842	2.61194125489216	2.41171354837277	0.523053278032036	11.2781994523352	5.67635451709702	9.19862645884055	1.95732825316956	2.53875262298843	7.65040625118333	8.62463050190137	7.50879204308795	3.78023759770148	7.21228044787265	73.5	1	2
169	4.85826541280667	4.03485302378382	2.94958440851394	3.40032805873399	2.25695266606359	5.59764758420869	5.52666487037542	3.18598448329501	4.97149498317335	7	4.35676381846359	1.06836544173933	4.06195473114282	2.69371654729877	1.68636837909805	3.39314115400791	1.86519977500445	1.67011120002459	5.80340498140191	1	6.6161105618739	5.72213054995807	6.09391101154209	3.64706163928917	-5.74864682220918	-1.95182008207133	2.60617893478342	-4.45438742575542	5.78304139604211	-1.00231528682981	5.59497692670603	2.52216843935153	11.4118506585624	-0.529726576914359	-3.23409050959938	4.18783246570167	1.14203128410703	5.44752998726194	3.47576454523691	10.4641629809432	8.24882564234127	12.5683152528861	6.63896121597209	7.39280723282526	4.25595648685943	7.78505937579062	85.25	1	2
170	6.07170693684452	1.85541036661452	5.37894136198144	3.76436961300454	1	5.0760219055296	5.81459205720446	3.25859446352471	1	5.87472125496532	2.4806863581409	2.43898814527816	1.77301039913093	6.81997845358872	3.95882245344443	1	1.2560327991134	5.13298883424795	5.75507782806164	3.43338303835684	1.18166599969059	3.63525517557939	2.35628899028638	1.73914522113962	-2.54903508569852	-0.129314411736745	-2.40523652430627	-1.91351758803065	6.7300085611419	4.11230687628082	7.27407383325262	4.34853923052241	1.4375518047453	2.84258601696486	-0.424582025506261	8.53227173762947	6.27710090860211	0.846545508868632	4.37368258454094	-2.22073487167152	3.15753894502667	2.3163110481745	1.43991038228359	3.58060189774257	3.77534909911442	4.45824473241756	90	1	2
171	1.34539765798401	2.33986653001631	6.46843498759973	2.28979074283197	5.38378160034132	6.85224494659582	4.9016729866027	6.35827287032215	1.08336503188456	4.42323434333009	3.55566593963416	4.08839013443476	2.3304712578307	5.15010430061505	2.66516255710562	2.31787488011088	3.23900839702841	6.54925556513264	1.7233924634804	4.82067595563123	5.40919126934743	2.02223827048075	2.34584799037913	5.01427182295149	-5.36409933981905	2.84498732528007	4.53106136616259	-11.5345372720411	6.88462432135687	4.28349976124806	2.6335714140719	10.4660314581291	6.5415696741316	1.1409104445073	2.8784490883625	-2.46035190325075	1.02946312735787	10.1150662216822	-2.45041660135362	5.46509215241564	10.5520282543187	6.46922573770688	5.69727492302743	1.94523908970543	6.18935361438553	9.15324861647047	74.75	1	2
172	5.30613270176911	4.28365585326018	6.94384307930734	1.83837214998851	2.23521247566211	2.69170442612005	7	2.94678754383518	3.91921865366689	2.55536869499893	1.78296081435451	3.48387484137072	3.76538645404151	7	5.06029757685612	3.00178857373164	4.18732586744826	5.17014867511793	5.57552485696563	3.89023444710956	2.59170232387	2.71634517224146	6.35424910661372	2.31238964917008	-2.65045636458017	-1.47234217964711	-6.07481182863136	-1.69629718727774	-1.24484350512199	1.67323475093475	2.07306706208962	6.49961420962549	3.65468530760372	-0.743674385973077	1.96094854207535	4.99301055494111	5.03192416095358	10.6357470013026	-5.88969713085873	6.85774167148454	1.02860871020714	-0.495484542836658	3.48291434793016	3.0668088868631	7.25562078259892	11.1099399792859	91.5	1	2
173	2.92588208706085	1.88516835681338	2.42709666280829	2.50869610359262	1.51979899570962	6.95980511941175	2.65250407288179	7	4.85852638003713	3.70838751109278	4.65855842053432	5.2787641375152	5.1814552597182	1.89253657005362	1	2.09525186774968	2.6165500210641	7	2.87812570670504	3.53573790298343	4.87995992290432	5.85707384460171	7	4.39268090031345	-3.40206744764354	-1.10467165478467	3.58122711793277	-2.13864666382275	7.13535296519872	-2.71800146354658	8.45448459344343	-1.33621894201291	-1.40023278019663	6.93833519119556	1.61664760400847	4.71831164471152	6.66851978566082	6.59994529641553	5.11051492418542	0.398586499257323	5.50202533896741	-4.57566536540421	6.84637050133987	12.7988407519195	4.89205839600721	7.7976856855377	51.25	1	2
174	1	3.46544161233024	5.6978120542546	1	1.94801325853676	4.51850065502546	1.50838511602162	4.52841402042795	4.81310993684409	1	2.66335526576712	6.19352937820551	5.4597939081273	6.31988750422042	2.93248415484269	1.13922756295489	3.31182259599183	5.74597524461136	6.56448902075214	6.32428541395998	1.89120715594821	3.45391425766225	3.69469109013554	6.38564296774634	-1.79066401531578	-1.14095812745886	2.33027946266225	-1.01870092978851	14.611946278356	0.636010541405214	8.46092714279929	0.790791596260549	0.922359753321221	4.98561377384255	0.0102009621580885	1.7992577059851	0.674375401114337	2.2380504960291	4.97299874656543	2.72415728638004	2.48013699571873	13.0195279064816	-0.423668956879137	1.18484484730367	8.76461407713036	7.62195389027956	83	1	2
175	3.65284438202135	2.25918721541142	6.28212073582201	6.79910414120327	2.09312794053701	4.72224519049055	5.0706871966408	4.04841267317311	5.84238792289969	5.76405446753455	5.96942269011019	1.60176651759479	5.86174331203619	5.9245851272994	1	3.70978864180378	2.31802165041688	6.39520563424268	1.93387767744653	3.687048628014	3.74201037937074	1	2.9553762694795	7.88115902912107	-3.47964926342951	-0.616861679111949	4.54383638755205	-0.215231581339027	-0.700629731356044	7.64423242514078	0.494551362082543	3.89292395758545	7.99566473606391	8.35728652441261	-0.204060219544251	6.11838192028941	10.7952141573866	2.38628412778154	-1.0644915532765	0.0446451187181944	7.00858735525534	1.6643088449552	5.82422876303335	1.89384823757488	3.21707470283865	3.22703802431783	66.75	1	2
176	4.29860497393546	1.71961563852593	6.37547992348142	7	3.14703060398694	7	1	1	1.40349918105832	1.79552541498779	5.67293992112858	5.60655755884948	6.16282578291619	1.24455038201078	1.33283603550876	4.85772893116957	6.56079380177321	7	4.73606391593492	7	3.01238600578656	3.10650466202422	5.31036888023907	2.12362729354722	-5.75901109056666	-2.23833100007241	0.740784463196917	-5.05833159446	17.6279265037792	4.32812925356478	3.92214674102715	-1.63827756466665	8.55234767012466	3.92273348420699	-0.0484396594110368	6.2078147225452	8.00204812204779	1.33619112021035	1.10291285775215	0.871392792644839	4.50697634476664	13.787430781001	12.5528332934793	5.31300841322447	5.86772743103017	2.52926848070106	87.5	1	2
177	5.07956378931839	4.22763620530738	1	2.79014311903548	2.78386726182836	5.10627589278315	6.13228692621991	5.79133110041089	3.74356952277334	4.79826644379476	6.44818023100692	1	5.98477982458783	2.79549175891656	6.65273869612327	1.01202505771399	6.39190822203935	5.99961868423553	2.98301895486452	1.94250106300634	3.25070442051269	5.44084885533085	1.73629006790599	9.47943995345759	-2.35561766722648	1.54622138968924	2.77828463884414	0.282296197415708	7.5226695022647	5.53812613675186	5.88060511091321	6.20160291245871	0.0737954202687202	7.85786881683363	-0.264675038794584	7.77791633556957	7.89529651889524	3.1476079309572	2.45701329323247	-2.57103220996869	8.63969652616151	4.59412720698444	5.62461532086814	7.35092907624412	0.0489592295470013	4.93200127896433	74.25	1	2
178	5.50565904059811	4.62239651100237	5.87080205366048	3.42304936482099	2.61108436322236	3.32568738007641	2.74018467598268	1.65079266706594	5.61388969977423	3.23744775955218	2.84047826182701	1	6.07558668707227	5.9109534403385	5.71443870430335	1	3.18288010461577	2.610002053582	2.46978796836104	1.58797593544377	4.67497509772761	2.01906486811006	5.13245600189452	2.6933711019716	-3.21412039544294	-2.82927720298504	-2.71719037794823	-1.36242531795578	-0.174268486331013	-3.03633656465849	8.8687105507058	3.61533615450595	-1.42234185762369	11.0888537824153	-2.94758852273554	11.4124536546725	5.33585565418267	1.37622434585753	-1.331950182199	-1.45745597567264	-0.86063807369485	0.0245120841307235	5.51489214887144	10.4045017620574	3.04035376059859	1.4259826090437	64	1	2
179	3.46853955557503	3.07129481377792	6.03011775947215	7	1	5.21898652030339	6.36036571878405	3.82394864241512	6.09918686589044	6.93098464706917	3.42491303127184	2.03766972012425	3.02389549590913	2.55019604848475	1.02431726547858	5.24615694347456	1.92558824854507	7	4.74396151856384	6.68673698351506	5.57080028586764	4.36887777194961	2.93480017987752	6.90270229870393	-3.93721004880175	-1.06963800450596	7.98316441966209	-1.6137373161755	2.87453977515628	5.60282876789726	1.21763757422207	10.419794811023	1.52816023184791	6.31845073531581	5.58597679716245	9.72181649589646	5.19975239420892	0.767727339618199	1.86454882679684	9.52888207999206	2.69860477091833	2.27216373523729	3.77446202337602	6.52900336445498	1.49626728102548	-0.776557799235386	68.75	1	2
180	5.64219827658798	5.54933995893182	1.35907010235814	2.05856335990181	3.69345551650905	5.80904054952165	5.76878039500675	5.34553421049664	4.62770477542282	6.50506411511906	5.93575475928317	1	1	1.64155194924666	1.76567254919613	2.32544859943216	1.4263204490283	6.24234565591056	2.4724977751998	4.0987456398162	2.32561092347748	2.71626581645733	3.47709572313895	9.73526147014772	-1.76387596855197	2.25772539298749	3.60938327001007	-0.456009542244473	8.08505199380548	5.91210071243026	6.00030480660115	6.75318314472785	0.726696646205792	7.21912505184199	0.103055316536834	8.55563437057286	8.44724025563751	2.3259386269147	3.43059856136556	-3.77474825241174	3.46636684504669	5.02770960129066	6.81015861709479	6.32950662891137	-0.317496300907242	5.25711698350487	90.5	1	2
181	6.37899093146455	4.24692174129856	5.16262305326672	3.31378062227584	2.22215617384888	3.32033836132859	1.76893822283453	1.80908515018453	6.27815323092498	4.32097823775236	6.67744476842989	2.36613452827516	2.54634487039503	5.45165176274957	6.05895892550068	2.02752875546664	3.42045680302311	4.80142331155434	2.50638760142802	6.02111916530509	4.99001252429807	1	2.59571989134345	2.28823105697953	-3.05639195991998	-3.31047863393823	-3.31853661120253	-1.19530647519409	0.705703505179905	-3.27327842395342	-1.54214926355718	2.35898699377772	0.870116288802271	10.4387954993852	0.912734506519508	8.70411829592765	5.46247685373502	0.0487909263017553	-1.06423349079605	1.66010552323135	-1.06812073459482	0.507264556861254	5.58292020073726	10.6873941187942	4.22805273405664	2.48941921641697	60.25	1	2
182	1.96543287398462	3.65037758165267	5.21305526300087	1.37382086252167	1	3.09158475626681	6.07631034285241	1.58353360988267	3.02943726272305	4.03362601879045	1	2.79110437394004	5.8722471054535	6.27182558374588	1	2.31567648568774	2.08665774991923	7	2.36877076083249	4.84327521661169	1.53288570967633	4.62414255527783	1.76577542754889	10.2509850863626	-0.556264537283733	-2.08106197772834	1.51422611813757	1.11277615933427	6.75397910162605	4.16939496716185	8.37758222217711	3.00559102564899	4.85631768687655	3.97241628247625	3.52686776400728	6.08170204337701	2.78161010208873	0.462937517727969	-0.904923146483669	3.15128621425737	5.81643308301046	0.358057344877417	13.0040708325561	5.58046663861652	0.725741059100444	-1.34668134740226	89	1	2
183	2.54148203491906	1.5621862610254	1.96440898472056	2.83824450439157	2.72209530430509	2.01428512947302	2.34369164453356	2.52640988377536	3.64832834841344	4.08796803754033	2.88570941796167	4.99713594964646	1	5.56493585698169	7	3.04643892454055	1	6.82127442396458	7	3.16513151948695	1	5.4247817306548	7	10.1655237929341	0.610572403791663	1.58234797510647	5.3425511843437	-1.8246692570574	6.99347425532824	0.0844542071474624	4.82757408727911	-2.49681211671347	12.3501701779186	8.77813104052758	0.236217547316644	3.54487377859992	2.85605001804077	4.18686120817658	1.60162842706142	3.51205972410144	9.07904291821547	12.4288577211011	3.95343187665732	11.3095454526163	6.70078091664988	-0.759980545192567	72.75	1	2
184	2.95774901750207	1.37979336185806	3.07095721078469	3.24045504799445	1.43495928392223	2.23459788838695	1.72551501735365	3.12672368053388	1	5.45586006883243	3.54389971392708	5.56600619978151	4.72810785599787	5.77709993056611	2.21225346833747	2.43277399588448	1.43585830592771	3.64998432022892	6.05412015336511	3.88450373689732	1.75826299159329	5.68656415611788	6.2726599222548	9.30826227967394	0.602188715426525	1.63101281647073	4.80617112703889	-3.43600871923282	5.91958857760025	7.58141370564041	5.89181007079047	-1.87932672168207	3.25108233241414	6.05363472009646	-0.132100811681322	10.1995016676669	3.52346290538278	6.19964045679133	2.23498978991186	3.56799523612852	8.61661564886311	-0.282083181032649	3.38244023816337	4.53834415876995	8.76072922456904	-0.408776331430686	87.5	1	2
185	2.09526675010495	2.66420280398324	5.46512917159206	4.82592089019728	1.52326500940478	3.08832985530956	1	5.94663059802234	5.01473895642799	1	3.33149896583244	7	6.45120083694328	6.74929213429731	6.24493154765742	2.78585859707171	1.10191353959203	6.80236342526393	2.43977417970772	1.70730241762996	3.39951129857925	4.30119406230562	1.14121387312059	5.12294880070145	-7.33275186753582	1.16989912780595	1.32980863898458	-5.62563090070572	-4.6725228385585	5.93776229140882	9.14272691486314	3.52947355544339	2.97407019792841	0.809112576926776	2.23859838905484	8.8270384285391	0.496390224725084	-0.854582687269506	-5.77023133346557	-2.17748216265293	5.99045903257284	7.86962957075935	4.17557863075248	10.7243879662472	3.89446683391474	5.34239488369729	70.25	1	2
186	5.73139458213174	1.62515522963336	6.78975346551759	6.29110218229162	4.30408707508051	6.3701333255256	4.90193895220033	1.11038117350736	4.4017986075814	4.43426844167591	4.19421179147988	2.17897414371144	3.38041007116703	5.28436927734193	1.85150601312848	1.23436949041232	3.18552966459735	6.6929115466304	2.49091780824254	7	3.71141126228785	3.57789842029461	5.20124799494059	2.0186374443228	-7.04218140402985	-0.598019978087268	-1.29506110742476	-3.25856319106527	-1.32416140594366	5.48646034387335	6.63490717852059	-2.8131219109912	0.548708721436663	6.02321744800753	2.2809494697626	3.50335611682013	6.33522198276698	5.39632466694079	5.45875386232811	2.07005493721072	7.45540106849861	10.7383418800472	6.54913946270818	2.81439915787421	2.50214170587162	3.69336803871863	69	1	2
187	2.55828473622827	5.37982418475821	4.13170955778306	3.8142548421891	3.82618943428938	2.21901669256958	2.50934913039145	3.3112041135527	3.73273422303882	3.78334228345736	6.92221427422241	1	1	1.07335355495329	4.91652632758099	3.42391370979199	2.57214398081538	1	5.8964033475119	5.50384187351637	1.99586395639278	3.75958507487376	6.69755726948679	5.67090856690317	-5.74260129324589	3.70923424333052	-0.269095915791491	-5.94875348723925	5.46966358329913	6.55192352624316	2.53899174169761	-0.88848473137997	4.87418258556442	5.63453356720844	-5.08877597664735	1.91130784184003	2.34164419606494	2.7862651392247	0.209693402436257	5.95065688256177	4.15386916334318	5.61918418167101	3.71447320164882	2.84065294258423	7.16943627764689	7.59539254464153	62.75	1	2
188	1	2.93047849411307	5.24630782376688	1.05369399236198	1.41819180970792	5.67219526779527	2.44339300841332	5.79057453920639	4.77187025389032	6.24819607167716	6.84132488175679	6.59763296429865	4.36276414382609	5.81518466412269	2.24132513776333	2.58253397540682	5.36726281256991	5.08635359243071	6.39608807201589	1.38279776806705	2.66545149209667	3.11448520307661	5.82018276057775	6.36348894882907	-1.3535215676335	-0.889789930305902	2.39095388742671	-0.793495813340524	15.8166087243395	-2.02133387186405	7.59299853198499	-3.99168514171603	0.774926796280687	11.1386132111013	0.933387175848349	-1.02099612257539	3.25846644511171	3.17239814227645	4.78520879208732	0.864840852470502	3.82805574163003	14.0319319523806	6.64628845925884	12.9204599686247	1.77866975539358	7.43391383348792	85.5	1	2
189	4.11614558637979	1.30861060139431	1.64941643853173	2.20186855316617	1.11231432810777	2.89485082464523	6.43081607828675	3.81515139252423	2.61647093482108	2.83471883913581	1.97283955619319	1	6.86935126761747	7	3.66399809921868	3.6116872052653	2.26588716470099	4.13554187433457	6.16933719072572	2.91773043752047	4.19013663231713	4.69729715894267	5.19369537791898	7.02512184105561	-5.13984723831535	1.90777502055313	5.06426654277121	1.36152019977011	15.2065621070955	7.2669096580436	-2.76099334037654	-2.92056103920399	2.81211060591029	5.45341041332542	0.871972047267526	7.29092671282426	0.0515340313178792	3.64174370258611	2.66313001929713	2.06432231921237	3.26893466536999	3.6805770163751	7.21452255167192	3.78033614348893	4.96110276100557	-0.282519061073043	76.25	1	2
190	2.63335109440545	2.04024092046608	5.80211927673403	3.17612985159214	1.06004942079323	3.53054809490615	1	5.77670979119932	6.53207504963842	1.44458476575446	3.81189396556785	7	6.62024501283962	5.28544264800925	6.70252975156027	2.27793505346971	1	6.27259249606176	2.85207569680884	1	1.34237768177571	2.72295335663233	1.19815693557487	4.44209239884412	-7.0096157075266	1.14186286629388	3.01528675913037	-5.13222650600973	-3.72012472067348	-2.4803445142091	3.2708194050947	2.28718819282582	1.4003905819031	1.09320426270528	4.71770356819501	5.9744394904065	6.96171854605213	-0.26836872974719	-5.70341661060061	-3.10097684645098	9.15649284291487	5.12876038930888	3.80481215149208	-0.473237394456681	0.715572628473836	0.443319954158599	72	1	2
191	3.91687379964341	3.03634354181424	6.26278919614469	7	1	3.96026280518206	5.08531946457289	6.08599512241848	5.28605322672374	2.31783723399234	6.33077687201058	2.49183688415252	5.7195954200759	7	7	6.02998685999311	4.22933350765705	1.26412872148566	4.79737003949796	4.0009583403834	1.04278548517782	1.29316729042219	6.00253083082134	7.3731014001702	-3.50089646261845	0.731464773122124	3.78326508736912	0.414455517346175	-1.93184504623053	0.0649713214868104	-2.2965357008052	5.0850686017991	1.93910958887767	7.32619737333285	2.7924424546848	-0.808245673687224	8.36578998713777	2.25086947897354	5.03285671482136	4.94389799606137	4.45171892477239	12.679563495727	3.96458378693028	6.29385217692827	5.74352949952664	6.94526047512211	83.75	1	2
192	4.27701924051305	1.14102612483818	6.37655063630556	6.42209130513025	2.89482272830895	7	1.17311484143623	4.2688054497558	1.21306169330017	2.84297981622728	6.3043161634902	6.32691922873866	2.22681722925609	1	5.30791628692662	1.13738426697863	5.63222934014185	6.79460063509127	5.43078226911865	2.24972073029121	3.16138727160227	3.00586657417325	5.51068723828823	1.77753682592365	-7.38748698673563	-1.50114860399714	0.534189206816694	-4.86769249888136	16.4899104631082	4.47288984483542	3.4416987642229	-3.41073845385732	8.54413319903138	2.25737583524774	2.80423008899344	9.24468396031482	8.19857414745334	0.985418860611178	2.24796028663099	-0.195619859494732	5.43034466077786	12.8783696379524	12.7334820946662	5.81759142072215	6.42462205347995	1.8381648189008	84.5	1	2
193	1.72206020178777	3.68476194399761	2.01908706674782	5.21640994069714	2.39463074510468	7	1	5.02928757938788	1.41074631193301	1.45237977485584	2.82647941609658	1	6.3509705217996	5.96468481615215	5.07350559546975	1.7714395504131	2.51411896474671	1.36186139449648	2.08447076010858	4.84211472351534	2.33087780208895	1.34654367952738	3.78107499101892	4.84737962329384	-4.88781168178859	4.1133051941669	-1.37316456409503	-0.685446012669383	15.1976937291655	6.2073303264577	7.54229145898633	7.38599647390722	-7.35074033376815	0.298061889548375	-2.75894113748464	13.7205714909417	3.86312694238168	7.9034289421054	5.43384196071424	2.68738954741771	0.0826337435497247	0.240986399185368	6.70278877710777	7.92922381166169	5.64980986242157	1.61586891609875	62.25	1	2
194	5.57401897846395	1.98287669852899	7	1.53479840161188	1	4.84543054365031	3.07334061448099	1.51180061006745	5.58800436538023	6.12471801080926	6.33216051852399	5.00008132304606	5.21132105280388	6.59326441776171	6.23330701485806	3.91091261373321	4.52677649243165	5.28036850557292	7	3.31674430853209	4.12771157230481	2.32441987005676	5.39103332975034	2.05141574260888	-2.56548676571476	-2.63617206500617	-4.03521749232669	-1.35787988381572	2.63034206265516	-2.92943025403063	5.06659039900014	-1.60260648666579	-1.81503451934952	7.12964985653443	1.21720337900499	3.37802932119497	5.89721542067013	2.28846647532974	0.00918115573441768	3.06846456120741	4.31763905808457	12.480192600276	3.99077181804488	4.38815444874543	-11.4675111440168	3.44906578101089	75	1	2
[truncated: 5 more columns]
