# Supplementary material for: How Are Mate Preferences Linked with Actual Mate Selection? Tests of Mate Preference Integration Algorithms Using Computer Simulations and Actual Mating Couples
Source: PLoS One. 2016 Jun 8;11(6):e0156078. doi: 10.1371/journal.pone.0156078 (PMC4898694; doi:10.1371/journal.pone.0156078)
Supplement: S2 Data — Long-term couple and agent-based model data analyzed in Study 3. (ZIP) [file pone.0156078.s002.zip › S10/Aspiration Model Data/Aspiration Couple Population 01162016 053850.csv]

	trait1	trait2	trait3	trait4	trait5	trait6	trait7	trait8	trait9	trait10	trait11	trait12	trait13	trait14	trait15	trait16	trait17	trait18	trait19	trait20	trait21	trait22	trait23	preference1	preference2	preference3	preference4	preference5	preference6	preference7	preference8	preference9	preference10	preference11	preference12	preference13	preference14	preference15	preference16	preference17	preference18	preference19	preference20	preference21	preference22	preference23	fitpoints	sex	algorithm
1	6.60840195541697	4.91904226950812	1.39244856219816	3.35096009575118	2.06661566458268	4.68049951159437	3.29035029894167	2.8718642245257	3.89094141651544	6.68281357535419	2.30141266959601	4.57493477548238	6.0705343490842	1.55355912470398	4.13838425184971	4.68044683809962	2.35847619704406	4.2632245119419	1	1.35143154843111	4.89187143833134	5.93716043176577	6.44645562072059	0.907845060254648	8.8753779626823	0.89194651214334	1.74600894392646	5.19181477907125	2.05784446603728	5.61915871609913	1.75642377840857	6.15801866548415	5.25258544121207	-1.23734273159118	4.70342835051465	4.80869278331701	8.44943322700656	7.0255077622935	0.498846413366108	1.38355857319672	2.78986823434075	2.01163430483841	5.87268281468326	-6.87401463912376	3.11721772755803	8.52758111260364	89	0	2
2	4.94174660408793	2.22957965044535	1.27434949143842	5.71414754255219	1.10299257226528	3.90404960147336	5.10347253755868	4.75398152090348	1	1.78973587286495	1.23993855981588	2.40070645622827	2.19068890342889	2.82859032633456	2.41268300773264	1.25860671612451	4.81120110997255	3.9674192995601	1.80223085027216	1	3.99041363036536	4.40820035326138	3.33829657220056	2.99993974320888	3.73141101214531	-1.61793335287501	1.20029223928782	8.5273386852814	-0.758622252097269	5.82856319491476	1.56716321781401	0.107385209349847	1.85798850893233	0.54170528299322	3.56856164320222	-1.42325347747634	2.49349285476152	5.46495771917841	-0.203354279274701	-2.99077592703032	2.86767036629678	1.14006116154361	6.39468954446336	-4.97325948717376	8.74885311832676	0.710672698436703	95.75	0	2
3	2.87118827424451	4.33207676774294	3.53797268380759	3.05112472951639	2.29064008257594	1	7	5.86283279785764	2.77762495524127	1.23532051324048	2.81434872194697	5.2112656141995	4.00220455560358	5.78213455508549	5.82916449279616	4.06659642296712	3.25710868727014	1	3.55881689589833	3.70577471798873	4.6027247237253	3.24376941240756	5.92546587511011	2.97503443607901	5.69120750393202	-4.32447398538354	3.24174078851241	10.1497752490666	5.08557119141633	7.61407331038614	6.1493014623176	-0.705673654217045	0.638110788345289	-0.0711091300760333	3.01743719011876	0.993216750803559	4.71122525375705	9.64095960734534	0.428537378679971	7.09215603654627	2.15682832246281	4.40606838676063	9.94985106804289	6.19271940736916	2.54606868515555	0.701847426935227	87.5	0	2
4	1.46086100672828	1.95511316548765	4.62870916989617	4.37867219996045	3.23816816213174	2.27560824357709	4.03786822578775	2.47829180219218	6.39068753242577	5.83379863743198	2.38106767999572	2.17793293525641	1.81455666822562	1.46352352477222	2.77245053019816	1.88991461510419	5.42018096500668	3.6660231865796	3.11384372325408	4.47886773162208	7	6.9094664580082	6.24644394832484	0.358129243299833	3.65147203256936	-1.63230822225638	5.59066158447899	6.8056178032779	6.93234774678788	1.5705910597375	1.98961931518081	4.1368746020039	6.17182481109298	-2.7252662179156	0.312850864489476	1.14111051340907	-0.628919470915075	-0.0897872306714101	-3.61889535238093	7.24996768920036	8.52095429469216	3.01075725317505	4.55047290527481	-2.80576803037707	2.86031963902537	7.48458046380097	87.25	0	2
5	2.3350627257933	4.37087707391003	2.78084459686916	6.40143780785043	1	1.0098695852912	4.20756998491778	2.40663566938081	4.3318902760555	5.43796127388363	2.88504752110064	1.39108352424122	4.32735469054349	3.25681752861903	1.0190093340578	2.8263165070884	5.2704146831444	6.59773414934412	5.3088503711906	3.20193560849714	5.03041191718245	1.54318828532028	7	-0.750015064012276	4.45597649789427	-2.13916664981038	4.07633225949909	8.9881160058907	0.663630316169975	7.01364083198798	0.401602269737039	6.338055630379	2.99259618077234	1.30041487450209	1.73458864125941	1.25525779525775	0.380566051507237	0.488766356736601	11.2465727587702	0.962155998208812	4.43145603107749	-1.72967296080486	4.9948601147612	-4.47310131788877	-0.0543106463394282	4.77237904879702	90	0	2
6	6.55307733871702	3.06025172847241	1.80593627637134	3.59014945777191	1.67744025405887	3.97091522839375	4.28894014720694	5.24645604537652	7	1.92061510000704	6.39871305788772	1	6.95212065213736	6.20763841527031	1.86591631277496	1.76648677839414	2.91375734300204	4.33428648187	1.39309302559621	1.21092344783998	4.07745897836477	4.48864444002774	3.49639852457258	1.9686598148572	7.91393614711384	0.301259876919122	1.48100797093555	7.20848651323486	-1.62386412705973	-6.23529736624492	3.20260617488377	2.46299060072917	4.24429215427644	-0.0145713287990832	-0.88941700175903	5.83980675097403	2.67063731341435	0.820034031944871	3.28663348872368	4.12483463307371	4.46403328911048	-3.7629304968251	9.40087872349591	-1.34775992816668	1.59887653301014	5.5344944236637	90.75	0	2
7	6.99833461366311	3.2338239020422	2.34870829950945	4.50076824861612	1	4.60428401466706	4.18724470762731	6.56961883340266	1.99567597692572	7	5.60735087724319	1.9971333406451	5.71807700483992	6.0809842629919	5.30878985422689	2.1888463369979	4.15987226839144	3.84967678485108	1	4.87860995837515	5.00850385167898	3.44301005766506	2.6873083425097	5.20345968065446	4.32652642798879	0.132691294268927	1.21292117874839	11.6941784802451	1.11485404731527	8.55565584343705	5.66887448814895	1.96647601214848	3.42483320797124	4.80134277326697	2.13472667313923	-0.794646412830001	1.30598372319522	-3.14049603408066	2.253757703741	10.0327979776354	6.07240714583937	4.82792135704037	9.36886743234702	-2.48794302895522	2.65634463512324	5.23069614148648	91.5	0	2
8	7	2.31536922964404	2.35812455888566	2.31029566147933	4.80042372245109	2.56297357516023	4.6724947687121	6.668946282618	1	1.37645564107517	3.70188374450608	5.65969712226981	4.05592387099295	2.7679769719427	5.14426996016852	3.34469352251518	7	5.06741354010262	1	1.52287716389136	2.56722812340898	6.93537769930492	7	3.39210073664402	6.51798604550228	-4.86134270399332	5.59734472663968	8.98630435338151	7.22407345435798	1.53433326392055	0.853133591003961	5.81877919167084	4.16267452132529	-0.850047085555551	2.50975943555579	6.60882043546641	-3.85629887155863	3.21770290541923	-1.24837165914038	4.99012842307432	2.80200026792766	3.43709088612028	0.520669496848241	4.57607525351145	9.00860004108432	-0.291833092213167	90.25	0	2
9	7	5.11673109294255	1.84714215292391	3.77175849455404	1.74005834182396	4.57985336531298	4.72512708241283	2.82778831937028	4.31940852609058	1.98897826078488	6.13386900312318	1.16847229131871	5.39288457776226	3.45819357949157	6.19600395387757	2.60268889886419	1.85302342539791	2.76745586716989	3.36146290454011	4.73626224791151	6.83664935139211	6.91952567719505	1.96677297803955	2.58982240305677	11.0796326583051	-0.143155099891694	2.65625968142437	4.83473974627414	-2.66450809316489	4.68427438404751	11.7986141715364	1.78155770650541	7.66036745543749	1.27899673479992	7.93210851715767	11.4192104337401	6.01936632234323	0.533349015644035	6.91121096055956	5.44327000191776	-0.448701786295386	6.0657487543913	7.87814470903902	0.34406649695307	6.30687491383696	8.16801876225527	107	0	2
10	6.39230882784779	5.51228030836717	2.10692455560061	4.24478304250378	1	6.36402401202869	5.77337255130953	2.45970014475436	1.25412437342431	3.71977344285547	5.47059264500954	3.14891724803571	2.91217791680479	5.95328000959513	3.82421475554806	2.71065531779216	2.47059056383269	1.08517888431019	4.66300684962193	1.18087485297681	3.80689265076739	1.65706228188024	2.11136226581869	1.10264107655491	7.10640387996936	-0.683976834342384	1.66318566875015	3.25172377671006	4.4946576149141	3.39579859162677	6.9548434372255	5.29925883778993	7.4277208781513	2.52595390036941	4.74606672493671	9.96844782081278	3.41878607032459	2.50843676386926	-4.94380328481439	1.15299816543243	-2.41018612657053	1.14476749531507	4.03630275094026	3.31568065039909	1.39483402845828	0.154658552842938	84.75	0	2
11	3.49315053734701	5.05983452009416	3.92865414893642	5.66040252776706	1.65967635692458	1.53475051721948	1.54995603743959	1	4.46083264929065	3.08792412275627	1.14586261068707	1	4.36142018923869	3.27265656571131	4.50471560323466	3.14494780309399	7	7	5.03219515363377	3.95064626130237	6.30371312141593	4.76142024053301	3.44351153171573	0.104179852593256	3.86698695257825	-1.63493453172821	3.436200412577	7.79403282744228	1.8991395890711	6.26315543359095	-0.963557739474021	4.31497799576603	3.1413644357929	1.16667020640524	0.784339498349667	5.02128256321884	0.655461669351375	1.73683094841034	10.7292386716435	1.20835250656692	5.85543789677903	-1.20904815685521	6.30362750662313	-4.80076842001978	-1.59644989967397	5.94308886242668	73.5	0	2
12	6.64437779763819	3.00622924490483	2.94845151845433	4.71071756563058	1	5.50506635196613	4.98267189783922	4.34223162364393	5.94588565124961	3.61292069015206	5.24438277053778	4.41834999461096	3.5042153720401	2.09764823769451	5.6067095480152	4.80469707492109	6.88965216409851	2.39783001777726	1.6528018045691	2.40273782849381	4.76460085119507	6.43271552164456	6.46088376933636	1.95850300219216	7.10314169403098	-4.87564738041658	2.99803227924496	7.94160972277858	-1.07412032786378	3.84717911758786	3.35759486907982	0.0162967919878855	1.48843110272116	1.0350798557951	0.571367216783345	1.51535168643723	4.08591649559316	6.34800279406389	-1.42411741451737	5.44794914857767	9.330702130443	0.606799763267041	5.87627036740265	0.763936192451388	1.99597319482992	2.70631048716407	95.25	0	2
13	3.17911298525007	1.54644691276378	5.53211023100264	5.71646993694349	1.81166197421749	3.8717487671417	2.72401991745297	4.41486831514423	4.49892262382003	2.42314268005775	5.19747399441578	6.31011217144516	4.42229844811933	6.47529839420276	5.57642344352655	3.19890948413672	4.26697360591585	5.67504132782506	3.23010634201907	1	5.19691437049533	1	1.61219993198261	-1.85523246104406	2.80881931744851	-0.797555216049329	6.49880948254489	5.07450817571021	5.82358264410234	2.45859032036163	6.18080292465309	5.39848413476328	2.46677667506887	8.27591488655659	11.4923091784785	2.03649876175946	5.29009585935151	3.18238951967218	-1.06335052674631	13.3767699334231	4.98854356590226	6.989756943521	7.11795656671248	-3.97431920860365	9.44995758766943	4.40980712053912	85	0	2
14	4.44900651503217	5.27465809135369	3.3231119220395	6.36557910555085	5.62954357512614	6.87154036496355	1	6.86780342499845	3.32734768303298	3.71800027279308	2.6668963566319	4.14550422850403	4.76810689872993	1.61454238343417	1.71162282937824	3.00372883946139	2.26289722682771	4.46915101495788	6.79527169556129	1	2.53210695315879	6.89851141301545	3.98107203421501	2.43876972725779	3.25530568998356	-6.36258055932551	7.1236751279348	11.3127574032216	8.89177272153068	2.94136825651788	3.83110294398452	-3.37475070857629	3.46302562533649	2.15560170931635	4.99382569128226	2.3353421657372	1.15542732419182	4.77449727581161	-1.29152835288033	1.29957853423115	5.39063809692073	3.11971410789351	3.49736827686248	1.26934543998876	9.28226300470443	3.46338312184006	86.75	0	2
15	5.02367561109198	4.56119174976917	2.07487948528639	4.80317055291543	1	3.53702940917719	4.37160113036885	3.80503653647536	1	6.54290899959671	3.21418679163088	2.50908446975955	2.73220630764098	6.62723308529261	7	6.57707032915081	4.1700377786766	2.97454093070919	2.45181935340451	2.93481231986503	3.82862444172629	2.92848737945306	4.5373242554885	2.12327830285423	7.51757180982894	-1.90920760404766	0.376783025639113	4.13469345235522	0.712141998032115	-0.989803602096378	8.37118995461854	5.64117225702688	4.12008007894232	6.08636428748995	2.37566873327052	4.48204578348495	-2.70514740254342	5.96278831214996	3.94889618278261	1.68478898354547	0.546084812422429	0.536363904244827	4.99964499401347	7.7835406223444	6.7426477452918	4.3698837088515	97.5	0	2
16	5.56940604126683	2.49236736987081	4.88969126898336	6.48447733212219	1.67267685912035	6.62328635217443	5.46523822405233	5.54963131239131	3.69489139287575	1	4.49301081551261	4.58102694357302	6.07780792038284	4.14259278343393	4.42809913542121	1.99448851405658	5.56266603070098	1	5.30601844416251	4.85196847992095	6.44531222067947	6.74072119873256	1.61307760789003	-2.49788992205049	2.73746995388916	-6.02515204179102	-2.88086157323414	7.50529029446211	4.32544805233489	4.42085006313349	0.0794718526851005	-0.038482565911494	2.66906924534023	-3.05738904887549	0.624868989006991	3.569704472774	5.3860909813194	1.45116259050072	2.88299648710102	2.92315978922287	-2.05834545823577	1.1829368581212	6.50424532411496	-1.11346764039185	2.4110504205292	4.81424907874479	108.25	0	2
17	6.64421371442947	6.38547256195257	2.28045650516505	5.14921994021382	1	3.97879108208376	2.64193872262628	6.69108961359461	5.57053432676842	7	6.53976799131591	1.46713737976599	3.28954767567111	2.99655291513028	6.21928077415626	2.07157336409642	5.65809595901272	1	1.29651748629616	5.02181110093011	5.8038003647499	3.30375053823779	7	0.237547456311219	9.00992525217797	-1.77005793504917	1.81843035925922	3.57825437146763	5.73755230375336	5.89600896221922	1.42406748154779	2.63149352213465	5.10346332806715	-0.196813035628061	3.90666085155392	9.80250197632402	0.0176896575599939	4.79909070460109	7.0346161883776	2.30861163840168	0.707485877193107	4.0043246631065	10.0555396056734	6.29194029083386	1.40085268049077	10.0483903939306	81	0	2
18	3.04959170355783	5.01100125831941	3.16636878434593	5.65688137673792	1.78436239841463	2.77359202112743	3.55153157512278	1.42525320048061	1.39165756378651	6.94726520673849	6.14833226642014	1	6.5089686361992	2.66079458702182	4.56784684715131	1	1	1.92927615721999	4.64028726233999	2.29772320153298	3.52322458348263	6.74092359452767	1.79695574403717	0.240224531619067	7.94005945088311	-0.495652636669792	2.41812883390108	10.2811788328088	-0.801594804039715	9.85152649010081	2.92236840272403	6.77200711584458	7.73727015658074	-2.16778098055276	6.2887289887847	2.96850527366804	-5.74418244901002	4.17722892931262	-0.213688059179345	4.54233271615136	9.10043358125955	4.3592828510983	6.96377929109766	-2.4738767286949	2.86562031073379	6.15524410466002	104.75	0	2
19	4.1202658931992	5.66013166111355	4.00713820242934	5.08020534260986	1.92184112535034	5.49119563427625	4.61914997898849	4.49265029632209	1.47687706216861	1.47835449744788	4.92911877509003	5.49881473099668	4.92253890213809	5.09804711682871	2.05964162718098	2.52037712533971	3.23453721070437	4.68447834107475	1.67005707314033	4.3776730739841	7	6.34767163009528	4.02109414904602	-0.092988921549181	3.92497591330855	0.105332602177287	4.66829261185778	7.70149039871435	-2.73360325986191	3.84110315961208	3.43261271543474	6.71678337454444	4.31336592154377	-3.03275565386666	9.80034972096702	0.910005039007313	2.83215166240851	1.46893231495015	-0.418505349533496	0.178670164028781	3.83950128511575	4.99580655936431	1.50223367226576	0.995375256036932	3.85583524911675	-1.385355621365	80.5	0	2
20	5.34871220993249	3.20257487535941	3.99951621707319	1.0153763877985	2.22536581973695	5.4008316249221	6.45398542218037	3.1345946023986	3.33945876429928	1	6.55397743761004	2.33821678400223	4.61646231124617	2.49266299792079	3.23437127388772	3.02898763792179	3.43126728187409	2.09575862498096	2.75481079549321	7	4.98378956353873	6.2768984150191	2.23748213373881	3.56485930945008	2.70791788701349	-5.13635992273901	2.61975217695818	10.8218111437023	6.04176248059864	3.74160130507837	3.67641844495094	4.31063556321855	3.23238759329151	2.42665089623297	2.88053163500234	0.643043567510418	2.36694047520402	0.669877943662228	0.164909284597731	11.7847452064646	4.16061266422636	4.08973249676199	1.72590719624281	-0.495092117062854	9.8708934737146	2.16375865834546	91.25	0	2
21	6.62900192630006	6.92730841095385	1.77029439428673	4.59128615472194	3.45467862608786	1.31608847584216	6.6349068291517	4.11436195964838	4.01368085583901	4.01375923680688	2.5687349485751	1.32374853259425	5.89254359056513	1.97538140056004	4.27328284479927	3.15987669235787	4.41719139944018	1.46821836321799	3.95682769306892	1	6.52627471304767	5.85510651343044	2.72762347672144	0.0228530476747273	7.44101287656381	-0.328200398631511	3.52923919387616	4.77519817573544	8.42230025786946	3.63991387629821	3.95549826801447	-1.28750788595715	6.60799705404611	1.02713291236605	4.98224541828059	3.22765324378945	-0.620667051851558	-2.44916320240502	4.50342795013174	2.55599022894902	2.95907446052788	3.11792644143076	8.19014752324374	-1.01892811124448	2.15218420682451	6.71773171007499	86	0	2
22	6.24198231686178	2.18759700904346	3.66174652325687	5.23861679563099	1	4.63186641095906	7	2.51812786594667	4.7862802003497	2.78756566119518	2.50979081373291	4.87187899701162	5.94408960196202	2.23085454688017	6.54503933835063	4.61613571506729	5.50856883264408	4.91693339549296	1	6.12691720866289	3.31897044546817	6.06437550527985	3.31018942333738	2.21002975281341	7.05525542681401	-4.2842141163853	2.33595664426077	8.36677478990957	-1.85066902438539	8.43913758441468	2.1340159309751	5.46001177896937	2.33809898543198	0.127195249423856	4.9942892500544	2.01664318954368	3.4221712785418	-3.0846913778402	-2.92252350302296	5.92646313462159	8.6498357226228	0.593093136112381	9.86556645646206	0.653740694504001	0.831272704791218	6.90356099663682	87.75	0	2
23	6.26576045100579	6.94707395928167	1.02160590397351	3.55060867170783	1	5.1834046016961	1.43124418191913	5.96782277780438	1.75382385191916	2.12804626403028	4.98418011195854	1.02151519356356	3.65125012420425	5.01885074650618	3.38934952904856	6.94332485410714	2.71579950109726	3.8196627594196	3.08875761917273	3.15542097667515	5.4138714061736	1	1	1.86041967579393	8.02982365167748	-3.33809722045592	2.15637391016002	6.54976066821971	5.58568236854767	-3.12257174036998	3.64834270266416	4.91893832372914	6.19978855707204	1.84808285628013	6.17549308200841	6.70001645800864	1.94236006572676	-0.18620303453042	-0.817925317148077	2.91501631516527	1.81004950047467	-0.993348625586554	5.72571421557386	-2.36716228535894	3.53279218290384	5.40650056644176	91.5	0	2
24	3.31975641995347	6.54587918924547	2.62953477178112	6.29450347358759	1	4.68183197592447	3.95411412280301	3.6106305832861	4.54805170242047	6.03244404752949	2.07706905055077	1.68726287815882	5.19941245323295	5.41564798676675	2.00526289196224	5.51883558375514	2.63804306678479	1.73180419445526	5.4051434364505	5.35801465488438	4.6727159919401	5.91109339618133	1.08749950308279	1.1184694369718	4.56683697050029	-1.06961443147935	5.13928598261744	7.87832218482343	6.07870410045996	5.71871598940619	-0.141840834457484	6.39465171913508	6.62854544638857	2.97696048932341	3.29643217887855	5.64401142269435	1.35629328887338	5.20792055837071	5.95520959718459	0.570211259428311	4.29684838499175	-4.65573937151994	5.29698884781976	7.59755838335278	7.35184393798459	4.99754493706265	75.25	0	2
25	3.76917324951241	4.89253099972479	3.63348340235479	6.37075568734824	3.50653866617801	4.7108458056683	2.25231358750055	1	2.56035012838436	7	4.63151558047586	1.07141458947796	3.09118322771725	2.02893393367111	5.59575987774684	3.84338494389539	1.71412426975374	1.59155286321723	2.44137787381915	5.11625803615274	5.86068240830754	5.97721748249593	2.62193089174425	1.74761539569034	7.85471197348397	1.6520323875561	2.17044842969045	11.7831912963319	-3.30490289399112	3.85530698304581	6.43996003688718	0.607850937023194	6.1568684450027	2.44749834356	5.39405751747315	8.82165114349315	-4.94395280060014	6.1210672432468	13.1975125314429	5.378125057602	-0.543386564342008	7.12372585236222	2.11943137344347	-2.19440594718055	3.15613861484604	5.95704748358711	98	0	2
26	5.0572022888664	3.36331428699576	3.23025481086772	5.35774816267068	2.07706661268997	4.77458943676333	1.00452517417182	6.88840969294602	3.02329747205379	2.46491291262004	3.63623192383356	5.79120556361703	3.72927123604413	7	2.66752851478799	3.30130615335094	2.48840624371422	3.76110323405359	5.82478888699687	2.32177620440403	5.60404724898492	2.22643702374362	4.79181858036363	1.36530955678469	10.4154871225378	-0.132830813798272	1.64560418761964	5.55262636220881	-0.506255493694263	-6.07036775549304	5.34906248246311	4.37391627782322	4.39823245415264	5.27579300950788	-3.20857673115544	4.06721110182471	-2.94919242233822	-1.53510686179929	-0.672481860183367	2.58758076653957	6.73630293724163	4.43637447117945	5.94229729457398	7.55121373465552	5.81546541093964	-2.69704652976556	106.75	0	2
27	5.44515930579015	2.5824436471922	2.98505130007555	4.60033911485177	1.14357139471679	6.76354218876056	6.16577530159652	6.76744534143439	2.7058973269963	2.66775153594913	3.24047016813395	2.63643068084435	7	1.50914804274358	5.06928771930178	2.78694559434584	2.13720842250033	2.42659138391057	4.3581682287742	1.83055500953179	2.2103093633324	3.76483566051882	1.00960963668202	-1.92017613147285	3.64730448004385	-6.25682612750304	-3.00517972611353	11.0714865529082	2.14785616736059	2.56791944882473	1.87315375131476	6.36994420710697	7.84353555226101	1.50024010282545	6.52272236686888	2.03010508826609	1.5336343813847	4.05323602516145	1.10246167999876	1.52015388293645	8.05780547331356	3.27927570955521	4.36811027972704	-1.48497514163822	1.89970743126671	0.485445115495998	88.5	0	2
28	6.02614095198396	3.98678629042763	2.1141522689903	3.30693771775701	1	3.8712582446202	6.70857225870741	1.56979230649716	2.69601500371167	4.53193407411162	5.72163297358785	5.69140261067614	4.17754390435583	2.38385490002014	3.56439071139295	1	2.72824733370701	2.57388362002662	5.05501643333387	3.75436608208682	5.54867784336191	5.97558309387658	4.91628566175424	1.63506172690017	10.5465739669951	-0.271977842740073	1.67730073510153	5.32864865296719	-1.82327664786212	1.10711219956929	5.55914814796153	2.06268935200371	0.396865210836209	0.870029675831887	4.63164059738492	6.47508570158636	5.59428166121134	0.202029596637688	0.137053618754941	4.1511728128227	4.3779505015621	5.89473507813752	7.10232791960737	0.422098030414345	4.12429205457678	1.8817958685379	94.25	0	2
29	4.42396295221599	2.74424769968968	1.75935334558387	6.16188899304363	1.80018476742694	5.59087036514062	5.18522348451986	3.80548849133907	7	1	7	1	6.24793610062314	5.57183007593694	3.64133056998199	1.04784767481447	6.44520187385941	1.38383496534317	3.78597584173277	3.76995434792842	4.36679271015663	5.07899043165121	5.55072334135285	1.73022828347083	4.58148562855552	-2.7761043850448	1.42055130620843	9.44765933108939	-3.07079615279935	5.69423493888123	4.35241880837063	5.68416262405195	7.29873180501122	2.58927443695918	-3.57382129477548	3.12571191381968	4.88727282403287	6.44557607155826	-0.211083680694424	10.2183767256198	3.67590513720367	0.560725710537975	7.57119986360176	2.63897709265075	-0.991103291361987	15.2967838404252	101	0	2
30	6.86743741706066	1.40874874579232	2.97232181055558	6.09600663237743	3.06762849451142	5.68810715580089	5.64985567693303	1.00852882094357	5.17785136146103	1.78493728787687	6.12759854225484	2.26652676627738	7	1.33101423324209	5.59195120372344	3.52234883442555	6.59459159753047	1	3.83542494471995	2.85527553579282	6.1402442802718	6.46602667705215	2.03566322324598	0.264769210412475	9.84960131017623	-0.985981533532155	2.93002076562188	5.0983953116126	5.24186831226489	9.68433813614958	5.22861623621877	3.8898930289145	1.06378515258401	-1.82059637314773	2.65585287527859	11.2671427249866	0.518039272563475	4.28355339821696	1.04306457466778	2.59470824963399	2.69834216892159	4.14747880065805	6.32121820208611	6.12061174168776	1.50846608326463	2.36166371615373	89.75	0	2
31	6.72536370293665	2.93821498572635	4.23621636613266	1.89741697127126	1	6.70860495503289	6.96609974871874	2.2715022693044	1.59547342697805	4.92688487498022	3.64744961272523	1.00223221877487	2.72413868028388	5.08584172455858	6.58931940712127	1	2.77453937529751	3.01464895387989	2.15846079347481	2.67516967041275	3.50194070227576	5.95380649131016	3.95768037846183	0.409792237524076	8.82770481473016	0.393566542008826	2.17736955512093	6.04154238270654	9.58744827104363	6.20601876039311	5.02266297236058	6.88939016013838	1.1436117399172	-0.65137097950523	-3.55294308075622	6.41868736634646	4.49438080770737	0.420285554597974	-0.267105424595618	4.05301856713153	-0.00885409624132294	1.08158301122887	3.78326568781851	-3.10364390196578	5.36157836944225	3.66595135335076	98.5	0	2
32	7	3.35826648785527	2.3455882682514	3.49423693432743	1	7	4.35140041339006	1	1	6.17326877068623	3.53629200486585	1.87132885321462	4.72350963443355	5.46916237624917	4.54767178095156	3.63364964572502	6.91227260402874	3.63221926463398	4.55317766840901	3.63225152618706	7	6.11765387899833	3.13512578638374	5.45134167119343	4.35489988285572	-1.5566446675156	1.38791000230695	11.2663736266084	-0.26240509319625	7.97530989731511	8.34487344656946	5.72067506571896	3.26104650364545	-1.02175577039733	3.65026877006072	7.36912326384314	3.38484616884164	3.00037681642486	-3.54351982251527	1.88305676585924	4.86141792919566	1.35799034217817	-1.17562881554805	11.6564267501719	1.54181693887118	3.82693821602404	85.25	0	2
33	3.63899706118425	2.8104111518906	4.32642075792609	7	1.05789594847736	3.53981405987664	1	2.84137538776372	3.03419077583709	4.47300821341993	6.40221132076405	1.32524062647795	3.63503637329242	4.16525223589937	4.52474941595809	1.0963589971416	3.89853488553599	2.94482902541132	5.5827674323655	3.06129459177924	5.77001227450478	3.85854987306594	2.47026559680617	5.31914127102519	4.49908784811512	-2.2114347797818	2.39081986925834	6.24891438926882	0.752312466221866	0.26693863341265	-3.32502572195255	5.84281121109438	2.21009444231021	-2.76283492670231	1.91323547993022	3.81913639666216	1.52277465123977	4.09084315653026	4.06197717582393	-0.194588759286507	4.81352325467181	0.930281008333249	2.32083659281314	2.04318844328876	4.74579762540898	3.95410890264467	110	0	2
34	6.94852205598157	5.65808445065031	1.79748191652389	4.9623503455117	1.51791950947545	4.44958786212667	4.05922330318661	2.61945498319438	6.60207347692578	2.11044482145438	6.42741849101583	2.72042775825592	2.93058373578713	6.78780369194393	6.86783329083495	3.95254836686902	2.41409698692858	2.73182571871366	1.68765509476812	4.80794787848177	5.93010496292805	3.53651909915511	6.65542471548906	0.212347301051645	8.46435340709859	-1.95075984119649	0.969152494040686	4.86261787380858	6.2447882798452	1.89481708506045	3.01159776228543	2.88162421172654	4.79920242458636	-0.0571284704465702	2.59458012856213	9.43337411295952	0.801528192334067	4.47363546000767	6.8960314037749	3.66568466747407	2.62778457401283	3.81367555144079	3.8808406683191	5.95204643766551	1.32058493126699	5.96544124642902	92.75	0	2
35	6.42003077082392	2.58299127513247	2.86589682605181	4.30019598615323	1.95412769592844	3.385773196421	2.47711282749527	6.99727873448523	2.94648892182421	2.69892183573377	1.52006053531277	2.40974026894556	2.41401621937284	2.4814062568276	1.47470655485193	2.78088201023531	2.86775810092839	1	2.29743426280488	1.43471924285645	6.83505626407253	3.52335722632601	3.06221828394776	2.82625579985699	7.2719557549933	0.054978192378319	2.732175286222	6.28858815959064	2.5001446479143	6.82347233221192	3.89650917884239	4.86090410715423	-1.54352283114327	-1.70177755164538	0.107773703616948	1.71122351172558	-0.951768088053445	5.23242949108197	-3.71206784409581	-1.70464641326969	9.5604896085427	0.949361901267118	5.24484654431733	1.3829326430286	-3.19871052928948	1.30010533505658	75.5	0	2
36	5.13626108013015	5.14244674143497	1.57715356588564	1.57282116232591	3.79623366823428	1	6.0431332846237	6.60846745458525	1.38021489694827	2.7963493708872	5.61487215849595	3.04020038425059	5.76071359282703	3.32030190032352	2.84903481085786	3.58602946934568	5.35301790995624	2.896036681367	3.41589858759745	1.35546200170544	6.87431437039601	5.95562084623439	5.57973878258545	4.82357804029628	-0.242313371967003	-3.4507060373857	3.78782361453873	10.4058699980792	2.84187539399584	3.44291853517939	0.755627822906022	6.99573257511443	6.1633463618355	-1.81627063131549	2.56039032839959	2.81640534660409	0.262707318259619	3.75162703046216	1.54924905908192	5.1605748837172	7.34077679450003	7.76342150391829	4.08255638860114	-5.66323164134671	7.04811356360048	3.78148785625997	67.25	0	2
37	6.95491170433855	4.54383382636107	3.58597325424969	4.11750645790354	1.5956400392177	6.10039171087642	6.93981416336261	1.6032598281869	3.40191987383392	5.47693358864881	5.65974685896442	4.83243175984948	6.54170392215398	5.59551445445772	5.17280508215767	1	3.36878155897407	3.1341522642177	2.40743853409157	3.70190900419039	7	6.30437176339631	5.97607262333884	3.31220888745906	10.870838745218	0.759354436411806	0.823180630090926	4.93557850763124	-2.22543640570176	-0.377590282538449	6.24142635788891	0.967669311781363	0.6290247465036	0.700750393380855	5.9145628034436	2.22446725303212	4.33453690328073	-0.723704098328333	4.94432288825222	-0.484831861302134	3.16801720626629	0.624741097321813	7.77928793196475	1.56187281706546	5.55976341309597	1.93506460578383	85	0	2
38	6.82775395690064	3.03733448551228	2.31456690587739	4.44856682850256	2.23374768560855	4.98678086625086	1.61301831081457	5.37125783701963	1.50414324188161	6.67030443033133	5.61536678390076	2.07213515668057	4.60520579416764	4.54566986468131	4.16874646359734	1.80867651573448	4.1388681154012	2.45412763382584	3.93948519436866	4.00641952225295	5.88747417477135	2.99829377381495	2.24195712352568	4.74786676461053	4.10924985488039	-0.517158927542882	0.704539703677046	12.1037417837996	5.07464532484092	4.65234322247529	1.84800279991368	0.558788228381534	4.07553898805032	5.05920484339701	6.68455663730109	9.6883750003735	3.79797550820732	-2.24293637797326	-0.98185255751469	-0.248188044284581	3.3977686055899	2.70960159656964	9.57887565225486	3.38500681004728	2.08457294657582	4.41547155610047	86.75	0	2
39	6.99670126467501	2.46233457505138	1	7	1	4.74653325108286	3.58777383925886	2.98582781447174	1.49392819742383	6.70678032357069	7	7	2.89372927562608	4.07087774290119	6.01916178246117	1.30066173984938	5.39160347919285	1.10752963839537	6.41459142218852	2.61719341458598	7	4.48814001101582	5.79716600515832	10.7190340821133	8.44399173119946	-3.38992971019337	-7.71593451136301	4.55761790393974	-2.62214971644524	6.18064986528026	1.79845707921969	5.48164939085056	7.59806583697807	-3.32484319453624	3.00567563891323	-0.420550126845732	4.00641020523263	3.91731215937586	0.445225368154391	1.14094118416946	5.47353968658988	-0.530321033304404	8.64678269982734	-3.54001098173684	8.49232056060788	-4.07419041447822	104.5	0	2
40	6.49556491352368	4.20318855494412	6.59286167902708	1.41293050242686	1.91859171821484	1.27435122482045	1.80519394551234	5.07756352356945	3.54752636216622	6.92131487978157	3.97835554601301	1.73547568411307	5.72903037118471	3.56664287140487	3.05637497133457	4.07086081608709	1	1	2.37476916718	2.0644345991959	5.72387858654352	3.67245732894253	1.94934193730765	6.87099839254925	1.01472624461118	-1.48384754032042	3.10569996134875	10.1827873305864	-3.32138367479108	7.4203031194886	6.24767096219526	6.52545864849056	2.9370429788022	1.86279876674952	9.24405773550413	6.57537221729365	3.46116117712401	7.3766235422899	1.07577605723722	1.53483133921228	8.06742848944891	-5.20001371752506	7.1249858661015	5.85144938055636	-2.45027925429178	-1.86627059801639	91.25	0	2
41	5.61861424157222	6.59007557667198	7	2.02968225961613	2.0211904980898	4.86490668738466	5.26575050827819	2.45060642881943	5.29491803369826	3.87784026798404	3.54392084870024	2.46587448074359	6.76592291957707	6.03938574954156	6.60893167906305	1.25098095671084	4.10602605482594	2.03877907916822	2.0506987475695	6.28582816242916	7	4.20579874592157	3.18363862467579	5.33257749029711	-1.0855785426369	-2.57215685177305	2.61455030154067	9.27141335093563	0.197813301098868	5.53058026050082	1.02802575056324	5.17835459168537	-2.49678727309486	3.95526028368235	2.96069314154298	9.88599578353593	1.66996017274435	6.01371138242795	1.20262724708588	-0.376169982317318	3.47517804659677	-4.90087764152537	-0.132332327126795	5.84784212714997	5.21632507402576	2.78801767097985	103	0	2
42	3.28782090487054	5.94062008949455	2.56955590416273	2.86488647784525	1.84313757975564	4.60336932208158	3.60759580090045	7	3.23063946559552	5.71258423897749	4.04741851850068	3.55410844550128	3.51091945622075	3.82485895865501	5.54445013681956	1.76374597474337	3.12050752074682	1.89094761088442	2.10611599664003	4.32219514532417	6.56283364508439	5.71369962792112	5.48819816852889	2.1297897617297	4.76538363962266	-4.13392086036886	2.99334891903163	10.376242567205	0.596288950772189	7.97809986745363	4.30479598861109	0.225417392296989	2.56814822101151	0.0768873800956792	2.78276437400959	0.715109519759652	4.89398249509552	8.76265163952977	0.656788084475399	6.88245651209299	6.02497319681726	5.17774233446812	5.05985322329205	6.63581111453641	1.63635292516945	0.941787929122848	97.75	0	2
43	3.75554316051053	3.88811224836487	4.74583734187499	7	1.06565182471221	2.35502465567281	1.95477490668642	1.68855632533155	3.36981835395769	3.95368565972012	6.35853007828917	6.64832585800547	4.24005134792855	3.79160065145448	4.07759364342458	1.3630138097249	2.12017862067264	1.50004912184488	4.90349779313077	2.12861720968409	6.30637761091066	4.16671725355877	2.74062897634011	6.12598100297004	4.37475532063788	-1.02317517257342	2.70702042224057	6.31779102390154	0.187202204138926	0.526630860530501	2.85540447699702	5.43749563931462	2.65832579894248	2.37945545267461	2.35665721123811	2.55202559227664	2.47099365063339	4.89004786193629	5.24006252292404	-0.339794387990612	3.00114635765672	0.535294581435209	-0.845093752837994	2.36926223001007	4.54237341423324	3.69065595163254	106.5	0	2
44	6.29830022153226	2.43081379559406	1	7	1.07980407413841	5.20218099952216	2.53234873982167	6.08844468484142	1.56095047653612	5.39875580628989	7	7	3.52112114541595	3.5853258385574	5.34264350147942	2.67909661595993	6.05490845855827	3.48089565570485	4.59386605126513	1.67474323506783	7	3.25108733005867	4.11597481973368	9.47880065291237	6.82471745912585	-3.71242587256067	-9.01093859734231	4.03220761810421	-0.321681339988389	0.292513053587599	1.16079512510624	4.57140985095517	6.69784263667658	-2.73536394666188	8.69515328425178	4.91934935915518	4.4949657904457	4.21073608244327	3.37337073323206	1.31219387995811	4.48665275978949	-2.23985188383794	8.48388868185335	-3.03627724494608	9.04695925191923	0.936459116558975	94.25	0	2
45	4.57198505263025	6.44939936952909	3.43255412685858	4.37769224291147	1	1.79797756613887	2.14595034791351	6.12924081720898	1.92084370470145	1.79812636696382	5.14570338325909	1.29519863293128	2.53276362066155	3.63918219079845	7	1.43241252115417	6.83837008515181	5.83877022752515	1.17692284555202	2.81438821391464	7	2.25451872705478	5.49827077415595	4.03782273673967	3.30823737773252	-2.64564233095056	6.82686538253221	8.75316674064101	4.19862793829207	6.63450121713224	3.23659187259953	4.75084976787499	3.13111474768852	-5.30261167200504	-5.17097281101657	3.02885001972641	0.66649213109858	-0.324315375853582	3.0523516195389	-0.927661616629022	2.09268363730459	0.39291161821921	-2.69406488308292	3.18095191301416	0.556693863452536	2.50309789635123	90	0	2
46	6.27595121405626	4.20614247029688	2.69889754222418	5.20043251082098	1	5.72715829567016	1.84591920425347	6.41376834534568	1.6981387643581	6.78334301304184	3.38607147823567	1	3.94517691224369	5.43373555619819	6.73384911943952	2.24985838376014	5.2677414273392	3.1561457406966	1.49930540307759	1	5.60103790948	3.10840735291856	1	2.35376944587797	9.44841058358756	-0.603782731242908	0.609300464451828	5.26731447809868	1.37613231401432	2.57138549062034	9.70999828344373	-0.265782906737755	2.40788370528621	1.13374947776647	2.7182481298476	-0.118107729557681	1.59829553551209	-1.58358304628896	4.13940352956721	13.5383841711482	0.341908990332389	2.4744777131782	4.37152934274578	-2.20423721372086	6.53662661026103	4.49721133373503	83.75	0	2
47	3.81628451277666	5.19202997280599	2.57878011821349	4.48482089142903	1	7	1.69460270427961	3.76987563520924	4.73133913228948	5.12243873486135	2.97132640343708	2.19015128422269	4.95511662290975	3.88783352682849	5.8831411552462	4.25770581524856	4.64869262229079	1.45405150709546	3.14931252405046	1.48459553380133	6.89018743296545	3.68145391221717	6.61297677432912	3.91872080048312	3.87804663791708	-2.58528156931391	4.26663386724432	9.43500968457045	7.71284510354895	7.99870836086464	1.38609403253187	5.34677952492857	0.406110314564544	-0.110377975815059	2.31768366696887	3.25120378267007	4.55890271103929	2.05019482137937	5.6483788256749	0.555636721718733	-1.78113926213434	2.72042662328942	-2.35548509431252	-7.20574029140701	4.11409547725226	6.91963214576182	95.5	0	2
48	5.39703291657325	6.14843438483533	2.62924096345215	3.65311877397024	1	4.47279648003107	1.09122930085787	3.80460791749963	3.91544228948775	5.8102194297881	2.17979004876357	1.15063973393812	2.49944133334503	3.10284325062416	2.93407517817714	5.91368452886374	4.64863790317808	4.69856468610534	2.37823155177006	2.27252789363036	5.09178862700786	1.59164036447943	2.25491570893409	2.16372805511649	8.86683435186094	-2.83301109305202	1.49603807141021	5.72826490058502	5.84734297875596	-3.41864811569287	3.04547418510142	4.59310451561664	5.63132218080158	1.26067654950421	-0.961010643851115	3.59372702892971	1.59706648987231	3.27594064357338	10.6733891930254	2.7507877990408	2.02170041812583	-0.705921572063924	4.70372916105486	-1.55350373530896	4.98392700621501	8.6697567199735	69.25	0	2
49	3.0090073481077	6.5045189600261	2.59723967737168	6.30751700057822	2.14521844067853	4.033037140496	3.44561248448185	3.52774579458178	4.83958915988332	6.81793688535129	2.05551545427736	3.63897338609485	5.310957251808	5.45037476560869	6.5624120129276	1	2.43929839203937	2.87252948443369	6.6539867481499	4.76442311036087	3.55410522682851	5.6426496456873	1	1.40021351714678	4.28604438401365	-2.18860112508483	4.73385537256293	7.43122115095249	4.98740608599876	5.86411356682639	3.25025481367244	8.31700152787703	3.07769765738849	3.36401275818166	3.99718988000549	0.109983940236358	0.689564954039655	-1.92569041878397	-1.56522416742816	0.436551728095282	3.90851821267648	5.15612177318145	4.78536766417284	-8.80216031992038	7.08066319215098	16.5010910054488	76	0	2
50	3.18499119384841	4.27842056586505	2.75564277055782	5.81498785376657	1.17527612247728	1.26868568647227	4.8019377656391	1.42083676899176	3.84866516185079	5.09063884109293	3.91448417175894	1	4.5891390030217	4.10858967832538	2.11094201599223	3.08432935020604	1.80243516628183	7	4.71028181522479	2.8272522554968	7	5.10651958797338	3.01628103970811	0.616045368814256	3.64052508198299	-0.953725857479443	4.7329874124239	7.88983749857595	5.57046709663639	5.14534884242588	0.0382909969330553	5.571735652538	4.56277814429021	0.76166154922653	4.39400366348041	1.04164429057138	3.2672290342823	2.56530121409408	-0.999634892627471	-1.98306409259903	5.48877675656447	-2.86556186341699	5.90672665755252	5.24477142590861	-0.667373222939425	5.50641863623503	90.75	0	2
51	7	4.2073579996937	3.90066145367365	3.1785482573818	1	3.76100425816938	2.72603400771867	2.67823761510665	2.58158095950664	3.64517696006101	2.71168893293912	4.9953746032189	3.16275828262811	6.3937178338253	3.86424195618982	1.34355123772456	2.77356771060066	1.29533510999739	4.17353664516527	1	2.27428112050408	3.27747906835354	1.36725704606305	1.41667110838463	8.50150299210483	-0.269121522380672	1.97496877068365	6.43368402021786	4.3224921811384	1.35384078053101	1.84450338291021	6.72077414387194	2.16800613332612	-0.0281550370990157	3.34361703473102	-0.0204041562647401	2.0617688636877	1.0021581497743	-2.34240348464158	-2.9880977131895	6.09280030996047	-0.710614559333159	5.9731083744598	-2.85708810899314	-0.178203489644166	5.72910468529322	78.5	0	2
52	5.29412322613289	1.04479333025678	3.46235927418555	3.45598752739588	1	4.77433330075382	6.06365963463949	5.97342027197308	3.42969368402093	4.00608448934755	5.29258906049826	2.03539897241727	5.1233801089279	4.71018448848108	5.9971737065984	2.69523562402281	1.68105030534887	3.63994098298878	4.48406118948072	2.27519481391588	4.89143406194387	5.3921165309606	5.9721158613935	1.65407357754998	6.08970342165465	-5.72263544868742	1.46065809771356	7.11591642114086	-5.84505096910885	4.71935777251456	4.81731375152401	0.888512407508237	9.84106054284685	1.61979534022172	0.912860127927287	4.9706027102926	3.2406957962457	0.0936906636988819	5.13043717988949	3.10442601949544	5.01963135341793	5.92865807151561	10.2083923344396	4.17125089979253	0.868916793091123	4.47091349877838	89.25	0	2
53	6.27428834854171	3.29596766417737	1.68275554120016	5.44358024983864	1.07797104893894	3.95638055529937	3.64190327206211	6.15096474524601	4.87236973256292	2.45440777185784	3.15144596249739	2.29120033080039	4.57479707758502	7	4.23117772603884	2.56628668414548	6.56056925333725	3.21163312237486	1	4.14294805007593	6.85933069241124	4.98814777358738	1.86920319251291	3.83813306312669	4.62913522474686	-2.44371728903479	1.22904437241584	11.3406210678931	4.64260734915847	8.04669410173855	3.8906769473993	5.62906270511347	4.14857068614647	-1.43797533139127	6.40875195958667	7.10874170053348	3.14519243122931	-0.767535995631298	-3.83202947981723	1.5853175212652	4.48528998230369	1.31197630653669	10.4556626177118	-6.37816751458532	7.11263080042958	2.85577835439068	85	0	2
54	1.43898798414328	1.15993118973049	5.41791431400916	5.00663818515305	1.75561462758926	2.04368886697592	3.65147121047256	3.1649891191677	2.0641713670078	5.79299102333336	1.14315347295709	1.70791438832474	7	1.50579306933404	1.89063059496342	1.74008509594542	6.60105188650908	3.5681877860915	4.87955809761252	3.54157755702212	6.52124211697728	1.37480736401606	6.96210706701397	0.49400705328032	3.63858475603634	-1.6739230691805	5.1386971064353	5.08961947546575	8.1040383302735	5.32249743436688	7.35678158265764	4.21089082863827	2.19382879353353	-1.82735684816266	0.700927440918099	-0.334753075341798	-0.371680417356474	-0.297520051698715	-3.78908323389793	6.79922778523097	5.31562602569349	3.5016081518805	5.34140448345677	-2.94457150466642	4.1113338664492	1.38184107413123	84.75	0	2
55	4.21873300265103	5.87287560247686	4.2541042385947	6.19724830372398	5.33369728086592	1	3.76877647511106	6.61301120317522	5.29228058819197	1.87205891778605	1.65086156543449	2.95267462323081	6.06165724458211	1.1103922979986	5.60067360645796	1.75553784584765	4.47388981381825	5.2720290519891	3.92946366186152	3.08620287386433	2.53849237308987	6.74242002142963	2.17826974348449	2.7056794157271	2.69671406679968	-5.77796864410761	6.16990395935096	10.2538503181525	9.25506008974851	4.82208471064744	4.37656611647394	-4.24783160363581	1.4048678051285	2.25094579729823	0.690698879951862	3.82079069283911	0.791236074250678	1.86446146390678	4.59401726589167	0.372321542230614	4.71752751249074	3.49165594620244	6.4786776569899	0.825377960100897	7.57878822136305	-1.03893483738007	81.5	0	2
56	5.91232661031755	3.5325703905879	2.64195137390567	5.20289833298287	1	5.97338311248705	2.43788191000514	4.17883830071636	3.51857387233012	6.42773498491297	3.09807009629965	2.17202468804418	1.64394398265375	4.72275213817725	4.82517500598588	2.58382866732858	4.29479189182731	2.83162370515887	1.93492545045304	2.49211459288195	5.84699247817082	3.36043925964232	1.1460004983679	1.78280739757577	8.24521586206667	-1.34811476681001	0.861446697099377	5.21598301662175	1.34838110481807	2.0210308748835	9.24794129202272	4.4220276437738	1.98038425464816	6.15168831756751	1.61678384074046	5.00722140663764	0.385996342428783	5.23534301563291	-3.75083304745739	2.08122790593892	4.18509238706651	0.653703963187368	3.76826104481555	-2.2747188504223	-0.218275788261166	4.63005672413484	80.25	0	2
57	7	2.66796690379529	3.05455626652612	4.8643530931596	1.42086243612869	7	3.9194897800863	7	1.72710333116304	1	1.92307819199647	2.06576233073389	3.64032810346182	2.18567923874587	2.9938646430584	2.95415531020531	4.26842115557079	2.25974117388125	5.87514641740376	5.93693746793359	6.03047196012169	6.0321822956458	4.60369020495343	-0.506400770765871	3.77227870171371	-6.57117321631659	-3.85454300418824	11.4505504361598	3.3322820255489	2.61055668070406	4.29864703679649	0.172087166201273	2.23843995435077	1.4393987332239	4.67902802225503	5.89594755889497	-0.379121659483459	5.40116446887232	-4.73582476076333	11.6451525405104	8.55212085931819	2.91369868694046	6.82158561220729	1.02627490465594	2.12892206474256	1.2209066528077	83	0	2
58	6.19681953705736	3.67685499779274	2.3830166529717	2.64503633546898	2.66074093918422	5.48912347598737	1.30942876541562	1.34024109025938	4.11004350792664	6.46719137505736	2.60720222102603	1	6.44779967241776	2.73931654730776	7	3.49200689576483	5.06134762295839	4.38491023236398	3.0329192489903	3.33039925860048	6.27257097587982	1	1.57824540821644	-0.945410251776964	7.18928046776502	-0.824988044919378	3.28295753632889	11.3421232249867	-3.49779355096415	2.41585592790693	4.27061204877119	7.4934553742274	8.60068095210451	-0.885427506141625	6.22136687726312	4.57107498252898	-1.77875486700095	0.256482949308521	-0.0524901557894281	3.16701923950726	6.68787626811788	2.27041471613498	5.90935433848304	7.84461826048577	2.73128622178515	7.02041651861082	90.75	0	2
59	5.78787665766726	5.12775997559637	2.15783072712023	1.89964647339536	3.57604514245854	1.60409472572447	2.6708109863658	1.21415563809202	3.22940861982044	2.2546488091715	7	1.33138559762374	4.5361195152905	5.91888208599394	1.42098174073751	4.88810677591827	5.50832769410366	1.44265309849852	3.63499032592027	1.95677193411088	5.57386876329419	2.84552653320296	1.23626604938817	3.70002222321972	1.13811436251351	-3.68057328284939	1.67303110361349	9.32923715038887	2.46191637638277	4.85481720188844	3.78910426869131	1.23007852278964	5.44489246466704	-0.361796316803749	4.22424154307762	1.84240033512393	1.40499428447565	2.00663821928155	0.543879561639608	12.2444618819956	3.8569280449017	8.72949750876908	4.55710850387809	11.4031482676734	2.18172514366821	1.64694137302095	77.5	0	2
60	7	3.63697555818615	3.9409934833116	2.40509483615002	1.58134655806159	4.48614942447006	6.85024934444811	1.80267586980205	3.45632537422928	6.32949349263937	4.71898430974177	2.00195365222393	5.89651540790449	6.41341508913272	1.68195414556503	1	1.61848674634848	1.81844204703069	7	2.40103993767385	5.56867906039787	4.92594164660533	2.38442664178111	2.79672919090463	8.90705126326838	-1.48728536486777	2.04188359406052	6.06220321697691	10.267362066569	2.58397405399949	4.0403212722997	0.444752650660707	7.99035742439289	-0.957539839669483	6.39140788417849	6.93645999569548	5.86303637403784	-0.439151933715636	4.35080749149984	3.64980638113142	2.17652816905294	2.60568065210731	8.02560570555539	7.62049553870663	4.06062249011281	4.17298655150212	97.25	0	2
61	4.52098789446036	1.42654404294083	3.28573188829619	3.59641463898407	1.4435763554993	5.67090439888309	2.63728743456215	6.04786484750351	3.41507064894984	3.93726626695743	5.37199214919342	4.07835776062774	1	4.73175539260696	5.22956253134156	2.92677642276471	5.47891408086274	4.4648001676232	4.67750473878933	3.95391827988255	3.82595052740708	5.79829949575388	2.44288059664736	1.96494023690663	6.77153965368689	-6.7442309521638	3.37883134909466	7.70913635723153	4.70781385387974	5.52147350090194	3.44993282893943	-0.692040588915968	3.56252006153907	0.762402742318926	-0.914025512381539	3.42572263178013	8.31683753865516	9.45787145143196	5.20686395752702	3.41906489840352	4.76862447783659	0.599096036371558	-0.786741610402146	1.10126540818108	2.22933844977739	4.91113272754315	71	0	2
62	7	1.61067322102392	5.85623233917145	6.62455964198973	1.56209136442708	1.64345072621631	4.9375785104712	4.36456961523224	1.63474162882103	4.98600957253701	2.50948040554303	3.91627550556942	3.12160133646076	6.54310838160707	7	2.82522804454436	3.28272462256442	1	5.79921749959161	1.47698790282729	3.58570629406872	6.77105716488189	5.85543631253886	-1.57351132603974	1.84061298532163	-7.50868296341374	-3.31031319821188	9.19403120162543	-2.99874101264345	5.76724698767164	6.54624340508269	1.07611422286832	2.62902780011734	1.64818904292582	6.81089943375974	5.5277048584525	8.52536316284002	-1.81291666152192	1.90735532354681	3.03586220378099	6.05491164355206	-0.841450010605773	6.20923024789843	-0.95749516028487	1.9063728460848	9.68999366142452	86.75	0	2
63	4.29651347088934	5.47059428161263	3.02266389143707	5.47681568866577	5.65756173824544	1.07442417309784	3.24743891236992	7	4.61806526556149	2.45904776838127	3.01813458635725	2.44493156138293	5.24891919318584	6.14936011782754	5.57651006036228	2.2615740870958	1.58690832957383	4.56455628852702	6.09066003539713	1.47931581484958	1.87231135395953	5.42621312516006	1.77181933463347	2.19508354016238	2.73040154568008	-5.21603881066329	6.17027022013067	10.5459110841474	4.31326660780141	2.90090781482071	1.16877682320765	2.01871956776162	2.90114664914977	2.12598879095633	4.95738531227136	4.16374664221504	1.13436096630759	4.46003627198274	3.21764029864844	1.64436075100282	6.48304201057685	2.46983172552114	5.97614669746438	7.79321679547968	8.16778323043885	3.30667713668748	72.5	0	2
64	2.88010565353117	1.20394862126644	6.47744497742394	6.37808616238729	1.39039393497771	1.21174778090239	1.78840354048467	2.02387458053278	3.14060551359827	5.25645525999647	6.62813179195886	1.6941467434051	3.18491284226259	4.86976982806805	3.55084596792094	6.28149233734078	1.96572444191622	1.67414667063726	2.66480757931314	5.64486047077609	1.31644172950506	1	1	-0.386201813846249	4.69900959948071	-0.0253434737890153	6.77951593212543	5.44022317249818	5.34821965755579	4.63743719582368	-4.46566516021928	5.82878030253677	5.52373916327793	0.962976840858882	5.01955269484394	1.22318699830424	4.99964895682663	2.76048321690187	3.4275491690597	4.05167591576344	5.13446521073191	1.08058686074272	0.494987218663087	2.12613995136457	1.05934243680603	5.96263270562445	87.25	0	2
65	6.46249180096686	3.16606264468911	1.85749542816211	1	4.17070190818052	7	6.86915239223652	5.45066745322651	1.75978761183819	1.17205811901062	4.16288631419294	6.47441735830465	4.77521650291847	1.22517667257892	7	1.77438400984767	2.36988409792934	1.90650416379672	1	1.51817960465523	3.45189325690983	6.99633411948817	4.85943933358941	4.48967047751819	5.87451955507037	-7.28100470622866	2.23828336462275	9.54296883873448	4.85462963687966	6.62371924343521	4.61138699536629	4.75096513933694	2.98617552003124	4.97693507610052	6.26679028625064	3.0026814387559	5.10161752486041	-1.66149013415552	5.35779069000966	8.49923993699715	-2.36841308358372	0.70515385183523	11.9074038573324	1.30675259461752	4.66321225382547	2.88647465993683	86	0	2
66	3.028657666347	4.51829534407686	4.89265205676393	7	1.26725692180551	3.63785085726495	1.18451101138749	4.68735663558698	2.87102276228852	5.63861508788649	6.77795077916054	1	5.37026299878088	4.43380393762223	4.59850364894025	1.32821743230058	2.07256316368897	3.62694032318924	2.51173733239041	4.11851118969028	5.7139611062465	7	2.32344020771702	5.63587630512085	4.89762451272574	-1.53722293266463	2.69085727552492	6.65551889502406	-2.8408672010486	0.781105442120474	-4.06207921428525	5.71029361733171	1.75127320030133	3.90184981080646	2.47155387428845	2.73136517227351	0.39001205952227	4.8454280365851	4.98538743481643	-0.207590538570026	4.57883844441731	1.33569783100541	3.19453335435135	4.57265441402819	5.0647782105744	2.71601380652757	93.75	0	2
67	5.18892537505474	3.51972788936911	3.20032281892255	4.97174553460777	1.03161449191451	2.99196532895484	4.70690011483224	7	7	2.0643464758913	3.25081751497147	2.46714596893684	4.67622930590839	7	3.23145104020152	2.56528472185502	2.68531883203747	3.04507291064324	7	2.52352571727054	4.74397155734085	1.91925819740239	4.50725308265988	0.832118755619183	9.83593287763425	0.758619635683607	1.70753914553078	5.90156340895855	6.09484933233472	3.69632078522197	1.05634564512706	4.95302063493634	5.35323393947951	5.974580061832	-3.02365685213253	10.2246280116795	-0.428254675876718	-1.45554338146632	-0.176176165430965	2.49000414958108	6.42811318808924	4.99433818792067	10.2673328098013	-3.55684663193796	1.67788687050816	-0.540343096561049	89.5	0	2
68	6.95974828174217	5.94812051674603	2.08722730915657	5.55655412232454	1	3.66090359227087	3.58103004594037	4.38904119842268	3.80953980423198	1.66605405980433	5.38036420920085	1.64174989414394	2.76470050831907	3.26173309232041	5.59622732729965	1	3.91650420653348	6.96094331093721	5.46438912907282	3.49316853228795	1.48577137934994	3.78106469113711	3.96667253202484	-2.13158026221727	5.69747055700319	-0.0390979910105339	2.15529624347889	3.07950204285241	3.11746631956646	8.8044037967417	-1.62766590705341	2.95506592696177	0.580715115958232	0.339322719334012	3.64856384357646	0.859495420593777	8.72639093809377	2.99326946287613	2.30996418587868	-2.84744134236949	5.41788997535973	1.90734002509793	6.17478817055898	-5.76000635249344	-0.892356314381367	8.65286376213175	72.25	0	2
69	7	6.22780195205842	1.50087211864809	5.43107992326648	1.24859454795748	2.86347518708643	2.63958000322086	5.18852942062155	1.44134296325595	2.80381034139605	6.53057069708805	3.72913658699475	6.57394876979059	1	6.27325953466954	1.53325552572214	1.72069197637908	1	5.37637660372137	3.53087251099103	3.28848149669323	5.45646930126761	4.09398228092771	0.474343046962283	6.55279113782498	0.192322076898875	3.7810810463081	4.70531347302281	3.36060209698734	4.16107757884905	-2.27353065502014	3.24542572976687	-0.979166760923364	2.11421263697651	4.69322508504857	0.67574198519252	7.90055638035721	2.79605194562585	3.65086334187613	0.722523975524666	1.97691349251333	0.751247023455906	5.81099955457864	6.36315242356475	1.27407555562915	5.8387488824975	71	0	2
70	5.69072681479867	1.58744308176554	4.67303677197033	5.18659447515726	1.1160765946447	6.19099268418058	1	2.14200560642946	5.88982869635834	5.89761157425619	6.02204020957973	1.31370208694277	7	5.42059928840282	6.80639930224	4.33234547252548	4.11513589222961	2.86186174747475	2.22616038714303	2.08545043542833	6.30506325176004	1.23102039508652	2.5738818215123	-0.128681471016754	3.9423726108131	-7.38812015249795	-3.70515979581804	12.7781802507784	0.568628993523374	7.71001573733743	3.11550001079345	5.12489282136871	-1.79707147144152	1.57268845370884	4.48567211456634	9.13281860641351	7.69051536587788	-2.3032049741397	-0.400779755874172	-0.330864523822029	-0.705936775558105	-1.92361723666295	4.18568617677444	-1.35022138854751	2.7724639499578	-0.412591075230971	97.75	0	2
71	5.51685509028648	7	2.34731203417777	1.28570437988498	2.94650671690252	4.35143753848664	2.72267352337729	7	2.09465307410246	6.11775501210506	4.71107498271156	5.0456932497141	5.85039915297735	5.65033250373668	3.88774000698889	1	2.0476224103386	1	3.06247724111355	1.8476472568133	4.0053458648218	1.63134838463789	3.06146293693544	1.65500422032578	5.66555876735045	-3.15416616116659	2.92205655750219	8.4095654988821	4.43047978514479	5.64801067417287	4.54597215352408	1.81169225082323	4.00256177614939	2.6811520531659	2.96892923816905	5.6231358052221	1.65779009853212	-0.23491943028305	6.10556222279147	1.43548417081687	5.2196386475381	7.03877911668648	9.58891129822736	9.36685322242755	2.58501975183305	0.356579315882611	81.5	0	2
72	6.02104377766184	2.37208932895712	2.8530616165859	4.74145210343663	1.5757019326618	2.45811126210872	3.36881149703563	3.11555169544164	4.21437669696846	3.4923308060666	3.24597971322671	5.88392066265631	7	2.20749213103095	3.98754741893018	5.6034442736368	3.29558495201854	2.05877826506969	3.45516577341024	2.87551234088669	4.81054777230512	5.49933633102076	4.58078495236373	3.10394565662354	4.10158900364131	-3.31425138882233	3.69327992286555	9.08671005352198	3.40287886936368	4.10290636868509	8.79803009696856	4.29490721764638	2.55662960454449	4.16995264603478	7.49914716213825	3.77241136845029	2.0005068976869	-0.719604376894511	4.87064232337961	-1.98474417126286	3.91861885630277	-7.02326795319809	2.80982152558789	-0.90635358845301	-1.08101691978374	14.5370252400247	77.25	0	2
73	6.42845695137798	1.42293547564927	2.65592098536152	4.75946763250014	1.05523999920046	5.01572152792004	5.06209685855415	3.88599739731156	3.84907512308005	7	4.88796584698444	2.14475230512097	4.56595715054592	7	4.75817946071763	5.47157451237697	1	5.73248114920584	4.23349426126097	3.48128516218414	6.05775887892642	7	2.41469470538278	4.49995365284125	4.41411800480456	-1.14922799805647	1.34746949724304	11.5645269949301	3.92594282287219	3.91315683755977	1.85927210116218	2.1538136126989	1.36978655170341	-4.15244237650244	-1.08617616743615	10.0774547768302	3.74355665942625	-2.60984834632283	-1.36599499201716	-1.53885639117116	3.67215487066299	3.09645719332355	8.80335973205	-2.23275227538495	11.0648766809035	4.55916844684528	86	0	2
74	3.26125758701979	5.5833727731887	3.69672255287142	5.28493948265427	2.53273874167792	2.46649005464421	2.11923121795366	5.31655186381197	2.47795541064135	6.47740242787185	4.93633702493814	1.10314484422782	6.10558350170012	2.51266670571767	5.48986106260325	3.7751849027916	2.19734318235548	1.52600501208083	1.3362285797747	5.87612494317651	4.81861743335899	6.35895592761501	5.78981333745098	0.754741345289747	7.43017463029547	1.34204687650758	2.50733006563537	10.6670962673096	-4.02379589853158	4.63391950805268	2.66070425012042	1.13485900839949	6.08302031459014	3.11505219960412	5.9704208140468	10.0599086217234	-5.5919561908287	6.15614734354812	13.1155392867459	4.99037862875717	5.64819547001338	6.43556081566833	2.824427114681	-2.02180391245056	3.83887024138276	6.31872514931201	68.75	0	2
75	1.20828037443956	1.5344159029989	5.54947572279892	5.64415663090674	1.15285857217389	6.87269660694044	4.09538429919834	4.57359826861805	2.68850538394152	5.43305968956592	1.45391457916022	1.60690835262374	7	6.1883490888464	3.93923206886786	4.11764933210601	6.07704183317516	2.05145108963558	3.47216624991296	3.56864661928221	6.80083371409828	1	1.38103880273256	-0.285684820013638	4.02726068911075	-0.851031626768129	6.13481560197918	6.42014349206979	8.06213477752716	6.09394614437957	4.99471852169044	-1.1391783409493	1.87012907639992	-2.30776380681274	0.561981755458246	-0.825045186835901	2.46487067673634	3.92951455900889	-4.54598714643756	7.28194317735319	8.20058622959984	3.77056179819613	3.4573773701432	-2.47858488790543	4.23247990645885	1.35486076687781	90.5	0	2
76	7	3.39236270278835	1.06103702513771	6.94831550387667	2.72122949167454	4.844673444825	4.36540877205196	4.61009545982382	5.63916077167333	4.30639979566131	6.31292964176736	4.47790077556787	1.01630383863139	4.52125173704149	3.87955000139134	6.69567653712513	5.37676734559056	1.33979453932601	4.18986170065737	3.90942350906346	5.10368409348487	2.75650043718432	2.17218243557672	0.281608772168795	8.81217807332569	-1.09785117997464	1.4881192485353	4.86586588023983	1.21217912043261	-3.14535808983544	7.82754576160433	-1.94925350100662	3.38445572316589	-1.37413845106584	0.14321357435318	2.37097468989504	6.12249653500297	4.35730949276337	1.74225740221203	3.46697350106006	4.87700957017016	0.00683856742596312	12.6371924651171	-1.02180063963902	9.63471308521315	4.28789188132868	74.25	0	2
77	6.80249340942473	1	1	7	1.1828779313333	5.94939499857009	4.14360305615951	2.79001215844916	1.6148734591843	5.10174372463493	4.93697774544951	1.72780985806935	5.98632127650018	4.19961960992837	1	1.96586861586667	4.13437363794811	1.27697435186642	5.10501708030143	4.10764933246033	5.80522413797247	1.82749042035732	1.67538259789814	9.68275538343944	8.00505133687094	-3.62712161478894	-6.50744281102438	1.98152898357766	-1.04409702426885	1.19292308428054	7.23937782340849	5.50569567598705	6.82991579520343	-1.5553345515897	5.61710274934237	-0.273219672163944	2.31071511178907	8.59520858869018	3.54707153896538	-2.41850615129959	5.08644011574316	-0.246842545552417	3.68122253964427	-4.90587322747941	7.54392892904558	-1.07518910119355	94	0	2
78	5.23053952136066	2.73981437928695	5.03528617460357	6.9656933283468	1.34721291006063	6.08744476802329	5.00640549398633	3.24624890000607	3.85319773468572	4.45290663830317	3.46185891925395	5.53123458951981	3.17851787509786	2.16228297235408	4.05543872799117	3.07985066575587	3.87468088002207	2.28361760129487	3.89537421675622	6.33708612086293	6.24273787153298	6.75232006543815	1	-1.78934166603445	2.25751471877287	-7.32769918556716	-3.13315838190564	7.73941823167797	4.53571238823856	2.8327651765945	6.87523245548545	0.510423965231391	2.88931437722578	-3.37917973909047	-1.6425117696603	2.74916705216533	5.02600907861934	1.38064060063298	2.21448636341603	-3.43457211570411	-2.0062449115881	-1.12030064622094	12.199493486407	-0.842116876929445	2.31135946558585	4.98725258317272	81.75	0	2
79	2.06086017164064	1.19321222951197	4.34425282415322	4.6308198204106	2.15510068748314	6.82788725234077	2.13965355713241	4.22002747752152	4.54497168961326	6.29668595966308	7	5.68791186223519	6.21531577082781	2.48618138788237	3.36704828450495	4.92640936486991	3.56007988999019	5.15489201478282	5.78042024138495	4.95553517640395	4.53051104873721	6.79639515538124	4.95863070830784	-0.845954560389079	4.00423067247863	-2.3173549775656	4.33703126352534	6.38182704596064	4.85223247702375	-0.186981616192597	3.57962350217452	4.50005761432972	1.4101364732338	2.78259709375052	12.007027725369	0.975986373035024	2.73130983417284	6.25659039553279	4.03693435232513	-2.6991561262113	7.06073966601744	3.27267316266652	7.84891173738689	-1.43422721193613	-0.268545032158064	13.7575246804419	80.5	0	2
80	6.95158816599592	2.55262209100422	1.58408642466613	6.2402260396218	1.4378094699113	7	6.02427339009649	1.72065578894865	2.2569257595202	4.81831328127783	2.89172068100616	1.69132578958494	3.66104064416163	3.57495280774966	3.28319800605628	1.02465777510104	3.58085366035274	2.16607954375575	6.648833098459	5.59633108405893	4.19454673625763	2.11718937805415	2.86300940908163	1.2098107992236	8.9216549572482	-0.0776440734975119	2.25289269830737	5.24476072417662	2.14071873943761	12.4548885700064	-4.31761603181128	2.19195661476188	3.80009865244113	2.70670354060616	-3.88790149216276	3.25958543978814	0.2648487232781	7.15061316408971	10.7879542329295	10.8969643001278	5.52142025407425	0.202888116915115	3.35850895466711	4.2432229582948	5.54828680975253	7.32068563268246	89.25	0	2
81	7	1.91973530482284	1.9773550476202	4.27948290343613	3.51746644670537	7	1.85820254647909	6.47602067537603	1	6.70438308026039	5.74401222907525	6.78569194973192	4.11918469131454	3.80195846319059	1.51074396706426	1.51776270715851	1.79684188898058	1.33535835834175	1	2.91429577203894	6.32549393308056	3.36506866882105	3.7401351004945	3.98879324202656	3.69973010976006	-0.208185434652353	1.91105534630675	10.0524581853334	1.39322078955225	3.93561462681406	3.6666647746916	6.34277705295921	8.85483753577769	0.163892304743427	6.96183420378627	3.78370786336345	3.54281628074542	0.630347442928247	0.917594985362996	3.8109880530441	6.77205841396651	-6.75056061813823	5.16762835060428	0.24113678885223	3.94382216307495	4.94226989359255	62	0	2
82	5.55225456012215	3.37877709495239	2.77831568223119	5.32908771565591	1.5009453349552	4.21442660374177	3.750470265846	5.22667164510865	2.15159041515005	3.56963339934113	1.49636023768829	2.75371971064276	2.60084021019037	1.4551379662523	1	5.3540655562007	5.79919969119292	1.54560023053994	4.34231355631861	1	7	4.06026514658474	1.73104451711399	2.81326580638627	7.45866603978786	-0.952824102420867	1.83608027403301	8.0058016661652	3.2267166352001	4.86775961553734	2.94756595952789	6.24307355708742	9.90936807592534	-1.73155194294805	-0.0341963679982884	3.06822354464428	-1.9904385775208	5.4254119576447	-3.15854571834536	5.02041130885629	10.4325269343086	2.11370208211452	5.18465765187687	2.30122817729411	-2.47771561923936	6.4606723177543	83.75	0	2
83	4.75198457250344	3.1426556339638	2.86236541013387	5.3628021704892	1.14418784125137	5.83341025228001	1.36774620655682	6.55503369974503	2.8573671779684	1.58992707945448	3.2698997048536	3.29688894316165	3.45195885430659	2.65988301835373	1.64828653550669	3.60322746277811	3.28714910903269	3.39158204405685	7	2.73779217962936	5.25560820386537	1	4.53464285323193	1.26708450481207	10.250896566584	0.777359749530233	1.76021608130762	5.49506264014553	-2.57599559715215	2.68267151407714	1.58200982278777	3.31396627954748	5.63387341380115	5.55393690979398	1.07827327969963	10.5486124652841	0.0601645535924513	1.6385213680304	-1.01568290645308	0.41333172349275	2.38006880299325	2.45618291734554	5.25101546285979	-3.33056668673698	5.49045893524383	-1.76981491868049	76.5	0	2
84	6.99175050097425	4.85656740965923	1.17644961673637	1.87433448594046	2.44025830237423	5.72886504297431	6.26022751122902	1.43482848696024	2.62642582433143	6.50263741007073	6.70478434908487	1	3.45681466046352	3.54280201389583	1.63658259760632	3.01438669263621	6.24844764138569	2.87307323125367	2.72517424565888	2.10241177553593	6.15771784588736	5.7250594200709	4.41931514907	4.081946931547	1.79135187351643	-2.21771811105635	2.47548295205901	9.53607926869689	-4.70085578316986	5.95566261071797	-1.19028638246862	0.521302751901256	9.59945723300637	4.06092734906749	5.00561565950885	2.35719175838848	4.9937314871357	2.05160167740624	1.43772193694627	4.22763640124672	2.59490624537034	2.81604591283413	7.17918059999415	5.56049220286456	0.885935828934632	1.08118503485204	80.25	0	2
85	5.14118569274186	2.48897044075717	2.4271037299068	2.33607368756461	2.07433215835214	4.97742070744653	1	2.61843823291355	5.15861893728027	5.93073134462937	2.6024956214472	6.91500589469425	5.10616867801002	3.9760239735928	6.55337388307743	2.10244162446106	5.42786496481916	4.82628628288517	5.25411110643496	2.68481260737633	6.11824303221472	3.35839033584788	3.163324757665	-1.4153202608303	5.49994705537108	-0.896754915585135	2.74943593700562	10.8686650280012	2.29520453272786	2.02198692165749	0.236761615172223	6.60174889319446	5.8490825090584	2.92991608751924	6.61335569674676	0.965213728554711	-2.56566904928862	0.435219195969386	-1.51176072434277	2.32289027860609	7.69305036023272	1.27108594533942	5.79885088519754	0.680735729861223	2.0887250207732	8.33148098119819	76	0	2
86	6.67506277010833	1	6.07521712501007	5.98713673219837	2.30283955063582	1.60015211431555	4.64571185895638	5.99641031061865	1	4.15720501611529	4.14104235993806	5.93776898205281	2.85304386518414	7	5.86191705664174	2.84221705935286	3.04172191377782	1	3.94567870331621	1	4.19530291475159	6.18680813164718	5.93631300466897	-0.898532746253132	1.99264190066415	-6.88222242611689	-3.11902380055389	9.10060482804494	-3.58793355242746	4.719889832163	4.60430485438913	0.562052469261295	10.6400159822916	2.17492429823447	5.13176828495074	2.54484629249709	5.95517429307027	9.11982321499973	1.9421800558996	4.64266094050019	4.99404998029039	-2.02780116063885	6.97345156495884	-0.368114489253721	0.876206305007166	7.65861047649059	67.75	0	2
87	4.45627741808082	3.38152521363402	1	3.55448480229106	4.32271023098032	1.23580227552582	5.84711476030554	4.0135099080396	3.19779647399584	6.01645203446883	5.40766524650086	1.85738864812228	1	1.05603892726976	4.47463282725664	1.74478579637364	5.74068125453278	3.20754178916295	6.64866814366532	4.54678390122103	6.56668372937271	2.96950050927123	1.33120182032979	0.976184362760102	9.35886572848254	-0.995948156952785	4.43866684764804	8.50449888597137	7.3284338590873	-3.7477089312672	7.70853770277539	-1.58561156578207	6.2409035013693	2.84274230747293	4.35054366786866	0.275202448984426	-3.64372053492314	-2.41644288200601	8.26208398515474	5.73355513956066	5.99906104383988	9.72725402187215	6.68437498306741	4.12738104790015	7.900005576328	4.33522477461094	74.5	0	2
88	3.23881084686884	1	6.13640086770585	6.34441957648683	1.64588653719747	1.9031847660483	2.47501525768224	1.32976217740272	1.59873781525332	1	6.72303494487373	1	6.48338421143239	5.50512682883986	5.97883452782873	1.46888013767209	1.11627168042583	1.08666548165666	1	5.70846788095883	4.52858145116313	1.55275500550032	1	-1.62748391179217	4.28256312289316	-0.442380431651539	6.77530245459196	5.09222446105455	-1.14850788828159	5.27276255865386	-0.204450779719552	6.71385199063561	5.64309585508157	0.867793043636225	6.05548999537278	5.60138328357976	6.09489637805836	2.9483981873424	2.86820781511067	2.9166683125057	1.86190375633052	-0.275698459794422	-1.43288524198256	1.09299941201441	1.6252890310613	4.28208255179515	82.25	0	2
89	1	3.95714826782581	3.09034737598964	1	2.46554433980292	3.41423520380478	4.37467617444272	4.32447791211451	4.91927840638949	6.84680813107327	6.37447138570487	2.53575168098752	4.95163625834277	5.8449263603663	6.88171651318361	1.77668437367218	6.33124635483316	1.33523038981278	6.65795789179555	3.60584282991709	6.13903508684111	3.34121795419269	3.09354468469668	0.189824438017694	5.05693688055718	-1.98686631163077	5.40687010205084	9.2701461588411	3.26476907503301	6.85988315825434	2.20110237298815	4.15679431214749	6.00696796256575	2.33038652330058	0.0532314957508641	-0.11249225064588	0.169814108201505	6.92996849355298	-4.90792117096615	1.50416459922086	-2.07878816396378	-1.1552973469804	5.96331857943927	-4.34858311909186	-1.21825614495061	4.05924201133533	55	0	2
90	6.41264901348627	3.11111537414172	2.23957187389392	6.77836834146672	2.42926839572301	1.05336765696342	3.77653513878538	6.61401911148458	1.50320278768385	6.2492186036219	6.95481656565336	3.75354170396857	1.537082631773	6.05805333417643	4.57267401330735	6.75490889995345	1.23132058979136	3.82048632225852	4.25859700411807	5.73941475844068	5.21076969875081	2.24983664163296	2.09543601445101	0.235805508629904	8.57310603848357	-0.9377151747716	1.22913418354059	4.35654321541224	7.49985428683973	-4.1870618205523	2.26439882351253	-2.56087059867192	4.11275006484194	-2.55334402024761	0.564405755198158	3.03119788774991	-3.23415666466529	-1.80574642812051	2.39685522114548	4.43630152875426	3.89757567865781	4.4696474369602	11.0319922793834	-1.62682360214623	10.3724940294375	5.13073993654765	71.75	0	2
91	5.43277434728205	2.58229669490411	3.10216160490251	5.03786567130691	1	3.33871895467436	5.52987761264809	6.48955731729802	2.15457876628245	3.88314556284987	4.75134682024421	4.68409098139264	4.77527562167335	5.59149815005827	7	1	5.58051429646261	2.08098063843608	1.73642017658419	3.53925850476126	5.35656797215345	3.45179450004224	4.88965482913441	-2.99086028982935	3.32629611307052	-7.06570552315059	-2.50251627289531	12.0904614763763	2.62977290841158	6.56791730067962	2.43249779276915	2.86754665472037	2.35635165617741	-1.79988209309137	-1.59314069548142	2.76514280070795	5.43687669537214	6.64176563796647	13.0144691349835	4.31459907177114	5.0547725339572	7.99519880805577	-0.170060789566028	1.66147435654552	0.678397425827819	14.5781786457538	69.5	0	2
92	6.53471023235628	1	1	7	1	6.5174997690956	5.0629430774245	4.01370629600859	2.65806635487483	4.00526924340367	4.73259949052675	1.5885098130254	6.5279010558029	1.84997817631653	6.75446449679656	2.7782472012405	1.81294531108121	6.21262205987998	4.68706903586474	2.61824598633437	7	3.19765595646676	1.2992760261825	8.66016012550367	7.57060697655058	-3.57720577678863	-6.50282865794629	2.2189584310574	2.56090889175263	0.66747639991963	5.8286343418462	5.2348111551364	8.94679782265036	5.44710902297834	6.33827196211485	0.331487349807411	4.94573683966414	8.87918240806004	2.61639833090547	-1.50492726202064	6.92994374379428	1.91783350541855	13.5201962831045	-4.83079074917335	-1.91530968529883	0.440024070559238	75.25	0	2
93	7	2.30983522716784	1	2.62050686288924	1.34104769319253	3.03792211782254	1.82597210390994	5.93466233789672	1.8309722028473	1.35366164558861	1	1.63051948338208	6.48548014162494	6.03653813550524	2.82576914328326	4.11490597999819	6.74144892829105	4.92955460340834	1.65977055700542	1.40633045897748	3.24193472662395	6.71184587049418	4.85403444586686	2.53072349883403	8.32368684645424	-0.154231258415044	0.694433315967828	7.62298411977925	1.88240729506437	-6.72872231082269	1.90252297732526	5.29096280445065	3.81926429796355	0.169243555849273	-1.13551470399813	1.6937713718715	2.51247178585166	-2.9484192333004	2.61803304821151	-0.367409588644256	2.79141212775154	-1.92854038716354	8.45369312412906	-1.47763857617264	1.35853960000231	5.52439878979712	82	0	2
94	6.39685794882728	2.74796730547398	2.37435000457145	6.00763651846781	1.04780436682387	6.80351462075851	5.30352552586427	6.69803344267268	3.02075290409063	1.49944683191046	1.77335893715942	1	1.18457933869961	5.68172854487475	5.27829249031735	2.80808372007596	5.29690109724104	2.83753658846638	4.34784088538139	1.6837895821493	7	4.49436444202566	1	0.907547605722833	8.73641924513174	-1.40446821054354	3.56627295998996	4.71972142995967	7.07536348610302	-3.83448883381609	5.40750549069951	-1.5364431155595	5.66019234177979	-7.59261071836204	5.12087400866741	4.24972033823763	-0.790525962231013	0.502334210519988	2.07166737410827	4.33991328910542	2.0849368642041	0.149717797777989	7.2641508159777	-2.51327934722021	9.21855084058823	6.57445969899387	73.75	0	2
95	1	4.87247584754597	4.26174077088234	1	4.04351831205977	4.49651039169458	4.41580716254302	1.10763258391289	3.43955856539061	6.29523651968829	4.37638953873944	1.19888833221915	3.88783552286007	2.36922631819258	3.70336409496762	2.72146814790791	2.68164203238032	1	6.04958896591623	5.51697211679978	1.43030808494977	5.79437045994596	4.81146667736571	0.400130286531929	4.76594985649186	-2.64811664757787	5.27728940467743	8.36893324544821	6.70420564206665	-3.70435736518499	3.12712667807411	-0.0279347342701232	-2.09837491452881	0.588134105105276	0.449993826054624	2.94091854362622	-0.960372803174251	2.34524992295719	0.224054698781171	10.2540342303137	7.80436641135657	2.93489794462365	5.23833206605119	-8.55277926804863	4.10924218138625	0.670964723132354	72.5	0	2
96	6.64510932112857	1	2.85514803212523	6.36356433085949	2.20495941890923	7	2.98811524572108	7	3.95936590302045	4.88863438325752	3.07760578999463	6.24894787228132	5.67765070697287	1.87617202925908	3.94893969020946	2.67701573139856	1.50755913746469	1.23489903189915	2.79094814483332	1	7	5.78933478989538	5.30857094090682	-1.15483330967539	5.95998234167363	-7.0046579284961	-5.3271696644575	10.5858927833984	5.34820563775759	4.4847582223422	5.01783659960422	6.43673183793499	10.7516803825335	-1.03734799463917	9.44461166822533	3.76037392705711	-5.07093535551229	3.14067538625783	-0.765435892620898	1.01224295852626	5.7401896332055	-0.407425092897086	1.94319174950141	-2.414510050591	3.67202259949337	3.98739365402525	77.25	0	2
97	5.77034930130608	3.34330206729147	1.88211160694603	6.32265092535777	2.21354142051073	5.34076390755527	3.50311807848576	5.30071662260911	2.30553431765397	4.54582628134831	2.69915810034702	3.13848006059854	4.48251708812378	3.00752817305025	4.02040920025283	2.54010642707077	5.55631475818577	3.05906604707102	2.11152872925924	4.14119697089398	6.27178986390823	1	1.18644949416978	6.69977271355422	7.02938924455341	1.2630830280846	-2.80084283116014	-4.80404252840326	3.31311068228047	6.56358341365203	4.35096111451979	-0.972181048175536	9.56970175040296	0.824168919614844	5.43549844619434	2.36784944286651	0.619009423994077	6.29636548438879	-2.94519741209498	-1.55545420128428	-1.72567023634607	-0.2709635366359	4.42729781550103	10.1583064908345	-2.69389564337509	6.88508629434282	89	1	2
98	2.70023076998804	3.80789219339511	1.66692672508082	4.18974562190164	4.33136753575398	1.00220868679758	1	2.08075805839929	3.26482187432755	5.70719527351317	7	7	5.3017788716164	6.36568525898975	6.50866264374621	4.88264381475656	2.71482334271168	4.93090782954649	5.31670766706795	2.5719777343371	4.99509064572795	7	4.16943238163682	3.27018852016765	0.844214083936147	7.68530240424636	0.43408349435057	0.803356082531562	-4.69774791503695	1.2927733332138	3.46253872530038	-0.977178345051392	10.6954894042914	6.47024023700688	4.70969631846535	0.337380072075674	-0.268924322232635	6.81517155159696	1.05540523888651	12.3367082789729	2.60158238425947	1.64267020450477	8.51941393713284	-8.49937311107949	2.66586332298896	-0.288472648099622	83.75	1	2
99	3.02645884734602	3.73749259842493	5.10014320423219	6.6311158662791	2.38677671943809	2.64097808230549	7	2.25370155016528	5.74909266214235	4.10536178316742	1.26272945836272	2.50270546094333	2.51486605198331	3.50911713356337	5.9073323125123	3.18761035666092	5.42955493531013	3.05642091863251	4.45359882264066	1.49335131990887	1.52050130706261	6.88007576509931	1.18029045477231	2.69291597636144	1.74343594208347	1.31850058720041	-4.95790976048018	-5.44599071002076	-1.20757079165606	7.28193661116058	-1.74091956627248	-2.12439732019458	5.69604549129149	4.79929480425645	2.7324307916661	10.2170773262551	5.67903222076006	-1.15962128082516	6.20457606244191	-0.838245520488063	3.76307790382096	2.41782347877112	4.55161860260981	9.26616961456793	1.4757549830919	5.47075697236718	87.5	1	2
100	3.43818271489834	2.32789081174001	1	4.18068285598693	1	1	4.85199629910773	6.58420933964749	3.34351325370778	1	2.44882082139061	1	1.00692879281432	3.73787104158679	5.47146748408403	3.9868134613221	3.21562988050237	1.53628993295319	2.10865014402084	4.34208454851791	4.01459815327744	2.23878732160416	6.11847962517397	1.36301212444783	7.97335055759932	0.426431175721616	-6.98094253003029	-2.03408701276538	5.30142590302082	-6.37205985891059	1.95065724018916	3.39665618431034	5.62570064905716	-0.217227011761164	-2.38690586553771	4.67619622817767	2.45260693871003	-2.20101297163353	0.841332285292495	8.03146375505511	7.00709910041745	4.1571366200247	8.13359709572736	5.04731605386031	0.551245929381505	5.5180517086978	96.25	1	2
101	2.24503259513974	2.79543275185889	5.54747953225089	6.67723570057659	2.05691062440477	2.76630836419446	4.80990739429508	1	6.95187348951111	7	6.11441319462976	1.97622306908802	6.0230026838428	1.66687020011955	4.79660178334787	5.59303760932228	2.03817906149737	3.53461625447515	5.0976756051359	2.02222663006577	4.11270064308557	6.79223862178887	1.85188544622748	1.78656084860676	3.70012190103659	-0.650561822907148	-5.15573258512549	-2.95782932585473	-2.2972182283061	9.23664771391268	6.62380671887827	5.08489546629689	7.19893163345119	-3.59981919335551	6.43701289948121	3.23253107492744	-6.07584111041566	3.67713406099933	1.35130450490773	6.56484197716972	10.9368872208155	6.13803768112648	4.55050515029319	7.14812922371289	2.69960608524682	4.72526529897555	107	1	2
102	2.06726365694446	1.87125115421739	5.2686700493314	2.9576488269775	6.40368656598965	4.55313877323591	6.68413643137351	2.9990687419386	6.61387088631613	3.52732102891797	5.21781748997215	4.25206428865384	5.19745700119824	3.32367330994618	5.34688732674532	4.06986512339888	1.83908396556509	1.64211196063234	3.53182702228108	2.3928750338536	7	1.57802107732746	2.03393402717106	6.86558474798478	6.204204518545	1.42079606719068	1.37634333834589	-9.31205928230483	4.40118071659426	3.29230852549414	6.61795887986123	5.74823699134674	4.35416527081894	-4.50913637701697	2.11631911532124	10.0249088978707	3.69837904870523	2.50193610432838	-0.107265810083141	-1.82834375920468	1.71280989621913	1.97758726979163	3.92483158777097	3.19261491807517	3.14392756133312	0.513174735124309	113.75	1	2
103	2.11288878899886	1.35278030695802	5.91382081271056	2.19874389508347	6.62736702544713	5.10747901619865	4.7214657750624	4.35960397589363	2.81611932711232	5.09705646847966	4.94804884025927	1.93491661362657	6.94934101805837	6.39383812591986	1.16331977180332	2.12575961935372	1.63079983733042	1	6.92576144266747	1.25078923894947	5.29095184040281	6.04222752630002	3.45872223950273	4.15809413494499	8.91610841334336	2.81378626839454	2.28660504766957	-7.83047963414931	9.19084778929773	2.77742356505932	3.70440420394162	0.07446104192216	6.87124670531763	-0.660540961744988	3.19925720689999	0.77853179624634	6.33539701120466	-0.304886321045837	1.51826693688981	-4.57094987660413	1.85605278646257	0.880697562444193	9.69000762850349	6.13013418881722	3.80311569941565	6.99018428676338	102.5	1	2
104	2.46826406716496	1.97320416469114	3.28142276570919	5.76435878923205	5.33868819924512	1.46282587531391	2.73079242321746	4.61817300439369	5.1030529337958	6.93072998879188	2.20298347258069	1.51056538784357	6.26370414808192	2.90458223479073	3.63096596156822	5.21396252832138	5.65827769126862	3.88985737937967	3.20245130888171	1.54947485774577	4.87525129693889	6.69750625046073	3.02736003328757	3.61668906216705	4.19747273280131	0.115995962146099	-4.73845709616143	-5.20144783294432	5.46031866329035	4.72510618235999	3.59298044894279	4.91336890735771	5.69840353927354	5.27010564428564	3.82853112607222	4.99113747076337	1.73878002345793	5.1173078459789	-0.183096991407787	4.74501567475212	3.78857390083099	2.16618905198146	4.53577463000615	-7.58552691753185	3.47488074052959	8.15484160873302	80.25	1	2
105	1.39614560937313	2.55268602466086	4.33987068854766	4.07544838807393	1	1.29785351613736	4.34160080833621	4.33044765890171	5.65908434195043	2.48301542870781	5.57622391565568	1.71175845328616	1.36277828121868	6.7313871931609	4.53835033495006	2.93931313566591	3.61022256226798	6.24361699165851	1.52882857446678	3.0711869571594	3.07371704741026	6.67995518823611	1.96254195238725	5.30529166453479	6.20427501642423	-1.56871130727201	-7.85947452083779	-6.64359464865144	4.19934674872984	4.40215878744029	2.11839253753202	2.20714060239496	3.19098604837621	0.666010125750564	-2.33335455928256	2.88696061362291	6.55132155628299	1.78097208184263	7.659308023001	2.74414740393593	4.29142255881755	3.16324753001756	6.77671830176521	6.56345722441099	1.40678655265266	4.37494492300738	105	1	2
106	3.95286853852182	6.19237855211094	5.92001031748745	7	4.34517354352539	4.30362015842906	1.5148760740998	3.35505997023417	5.03137313437228	2.09500585626074	4.66881132796489	1	6.55865336177417	4.28139548060205	6.74874917713511	1.85616063402921	1.42969060879537	5.16896384079698	1.80978882416245	2.27994968939435	5.58629804662098	1.03012046276925	4.36206414855003	2.95344602337141	8.84063497233451	5.02876704798113	0.129411496617128	-7.75562806382609	5.11254522218171	10.4759728062048	1.5578451355917	4.84891413356466	2.04204180277445	-1.93272762251267	2.87262103971157	2.66263195819715	5.31662633252182	-2.01401915451624	2.98450425971207	-0.0375474494737986	2.75956837657753	7.15410418225445	-1.7166741729917	7.07745451656953	2.99679987532527	2.39486978796488	100.75	1	2
107	1	3.00670578182127	3.37641921254632	1.34515237448928	1.18509858948658	7	3.80616055453452	5.13872999289238	1	1.61994478603564	3.5604870879635	2.85056308140663	3.70280638997453	2.96558604013451	4.17362353572888	2.76998699770793	6.72369377606748	1.27803148253525	3.05859193532437	3.96118503551354	6.42706907344553	6.26363450338181	4.66031204219649	4.18802379853886	9.84170521522743	-2.37745842421307	-1.40639268561849	-7.10339220979304	-0.465842705521111	4.61583020933633	4.74689038603305	7.0022713398911	1.06457975593609	2.53956187417189	10.5019254393619	3.29127815333524	-4.54061996302575	8.72101438407571	7.34025063736868	1.90424730888058	1.9508569805794	9.69881055287163	7.29737002746833	4.59933825364742	2.92274604400411	10.5278101727055	89.5	1	2
108	1.1316160927618	1.51895872259967	3.7046330842419	4.22001513422605	1.37883381485478	1.2683157170179	4.28960742735158	5.07043388550845	4.94403348812614	3.09532218027886	5.60048417405089	1	3.26166561503497	4.6381005187214	4.84963162265223	3.97294740178019	5.50542372280067	4.75770986759794	3.37472696028084	2.31392427331682	3.32893919253624	6.80821976492094	2.12034574551629	6.15586287870622	6.4389443629117	0.199025834945953	-7.19441360827479	-5.91649385907064	5.09869577921206	4.37464573638929	0.0081156847532311	1.98972753046798	4.26335746549841	-0.420737091323025	-0.36373564493296	1.68012691264369	6.19314441820651	1.61326016136192	7.65307198709175	3.46546691944571	3.34467109122089	0.318906786575579	6.21256246329245	0.730395162591969	0.932809330357197	3.74312247623377	103.25	1	2
109	3.79667103656512	2.54731435301373	6.25628592777672	4.37952216940229	2.00818528402338	5.09192636625243	1	1.41457992794532	1.75119751170479	4.42735508589535	7	1	2.99514013695132	3.73256801641078	2.8725150092197	6.53153930550885	2.81355408723012	4.50667759001444	2.05420853459731	2.35671888607209	1.00783370973665	2.07435130436193	1.48417650335559	2.84796399683408	7.47309837889331	2.39669790560466	-5.20674442976147	-6.60934727331748	5.53694392525717	9.82915754287701	-3.59535573292797	0.105913563451401	5.87015386636101	-0.0162249921181049	-3.93977837089135	1.76965179601517	5.0196777217333	-1.0793683089686	2.90020435406963	0.25985887056618	2.23532934907043	-0.187281184446878	2.17070058578066	2.15320260495308	1.27851758281435	4.83493972858233	107	1	2
110	1.73418780962787	1.42639104163138	2.08166167132871	1.90309607464316	3.81282187332612	4.6452168617937	6.09632821408049	2.61293432184612	3.41634676935442	1.97681481502613	3.66387276391302	4.00533580335739	7	4.08152570881226	4.45918082757757	6.28718274420003	1.75607792132181	1	3.22565809971211	1.54250874677913	3.42530267292924	3.25081831824693	4.13749529856511	11.0031748619209	3.19828896450591	2.62412257965242	7.54100926847626	-10.3372867658147	3.58498099760249	3.75756934935495	2.41481763395138	0.99842650268978	9.73810323557398	2.07923865361811	3.19446716641752	3.05714672900269	4.2055162391591	-2.78515600735017	-3.10324958286929	2.57100181939391	6.58864191210248	2.02159568227365	5.32772282835031	-4.2876175218633	9.18401414631013	3.67685050140046	107.75	1	2
111	1	2.32371123970029	4.90177894892223	1.42997655850055	1.23804487162799	5.8338794262394	3.87369290929993	4.50596547730992	1.85032787623135	5.51462315435011	1.06950984155004	6.3750074842792	5.15932325285444	5.26096149238739	5.90536926403563	1.60945458040818	4.2831820434441	2.65726560544452	3.09993090354516	1.85185668375619	6.17278436436047	3.27407292223432	1.50911726413097	7.07019345698344	9.59422137215452	1.95678842093955	-3.59634532966518	-7.17927033084088	-0.052945263539003	12.8631712205602	0.58156238423637	4.22545281049942	6.36070254786028	5.59672157903403	5.63290192677321	0.310384651960718	4.47657719903073	7.60678998656929	3.11399268435154	-0.813207862071017	5.8624237446337	-0.720977026691416	2.89492665562012	-2.00540436296115	8.43011353316112	2.68255892164153	109.5	1	2
112	3.21278851382269	1.2761746271553	1	2.36293212277657	1.75491859018159	1	3.28389778631576	6.0059255836708	3.53233939298805	2.65117170392495	3.08848151274399	1	6.9250718962573	2.89139329365058	6.86762561028634	2.15063871752956	3.67362355202623	5.06777719738074	2.17501406618893	5.5334398084788	5.05670873507423	6.11236551045558	5.37616968816473	0.527485473058829	7.41141639463798	-0.465046015192461	-6.83311359568711	-4.34369469023523	5.32093601773905	6.13493350225855	6.56782004467708	5.35540647211416	3.72130889731352	0.775000118259977	2.86426623316198	1.86718581385991	4.65035542542365	9.13975716720018	0.133872131067992	-1.15907831764223	6.20074440314369	7.18572692231977	8.97029184652983	5.77193601190043	0.901691293017402	3.22843310574307	75.25	1	2
113	5.38624452419034	3.77423995190192	3.73062602855421	5.06332207421923	4.75181604506393	1.42735380054409	1	6.56615089175062	3.17331899365908	6.7579564810827	5.90307711324338	1.29478391115791	3.41868290215986	2.31754875499514	5.27087305626736	1.38238608047246	2.89201068520661	1.397669625267	4.37888904521431	2.45297008777369	4.2075344759515	5.71414067673697	1.99555992423188	4.38946149364088	-0.906837174952778	-0.259380544897477	-6.2006961467021	3.05850058136647	-1.55129264172458	5.17498061758603	2.19799507753063	4.50903643003688	9.90329942746634	-2.21882533928651	2.46547202668811	6.69891967975009	-1.20769055453693	-0.633858007449334	-6.49387738749981	6.47679619433762	4.57176676516678	-1.01756406690843	6.61309768918932	1.38561413939413	4.6673126333483	-4.65056695873418	87	1	2
114	4.41077815387803	3.47911691408647	1.93246524791199	2.77264612416328	4.23422375315342	4.82895119723476	7	3.91936274604499	4.86711343943353	2.55278502108421	2.20629836339038	4.09744829085127	2.55263673131592	2.58368887187404	6.35971814941128	4.37959900675963	6.84045617514223	2.9804620016921	4.52852090931073	3.29511549039413	4.11366386269197	7	7	10.1855323521611	1.33878914746259	5.35675851828924	7.67675765612433	-14.1378275741652	0.0635678880869414	8.42993861217813	2.26747811529688	-0.197488663229645	3.46082698452996	4.77221734070019	1.13192892288115	9.99527437508606	3.08396280444296	-2.61020362081129	-1.47676800041152	1.99144155035158	9.65582802374209	5.49439344714605	6.37245206047454	-0.00479544768500914	2.72718165563755	7.06156479334998	80.75	1	2
115	1	2.40059601583039	4.87452819812498	3.75223352301184	4.68744777336303	5.96628582570679	1.49587080699016	3.00010870516933	7	2.80852836839841	3.74000266625303	6.03573033166709	5.19064782954705	6.64361878826208	3.45145388559785	4.1096688383452	3.46350503089581	2.35220372069851	2.30180742149136	2.75471912842212	5.13522230591999	1.384185160195	3.21539057209961	9.56984779060029	2.85940971381004	3.55746648401365	3.39420777957554	-9.84802900054365	6.17745272724111	2.7106547928576	1.08424851125193	4.01140273156079	1.98598380769222	7.10110698904611	1.72927419729703	4.24174912262858	-0.153231445465728	-2.09028783958811	-1.05525131931557	-0.167858225349322	2.30917647408033	1.681556546011	5.41163371517188	6.37821410979722	5.92720266339114	0.500833301276072	94.5	1	2
116	1.89916558590637	3.09163553324784	4.70713519535673	5.55225225562754	1	6.4042207454373	2.3855703820495	1.95714756502018	2.59171312055945	2.08332160802127	3.06732949027237	2.13222317897621	6.93404402637829	6.31880709416634	2.5750282027947	1.62469304063365	1.19784607072555	2.52027242911571	1.15237482393213	2.6136010594854	1.74403906081412	5.03304236039367	6.66231457969526	2.85693605504849	3.89318411028725	-1.1313589675293	-6.60644285108257	-4.4029450247418	4.5377865994508	3.11416398359929	0.877411942150444	1.94844086699639	6.95936578014853	0.0275298788150893	7.36482745337841	8.91619870663183	0.282192862698557	3.12103554226006	0.134968845267232	8.00752059022059	1.91508807960776	1.99047323165549	3.39545972127383	-3.40121718865095	2.86143549638827	0.25022626043731	101.25	1	2
117	1.5595986352719	2.32649428318081	7	4.59119864022756	5.15634595401632	1.39419635893449	5.93957686771589	4.13045370209495	2.04799629269279	3.20862586482217	5.81715680328654	2.96424829645068	4.95294334277009	4.51966961354395	5.86421022431294	3.22988289456542	7	2.1506044108396	3.8195881070722	2.15849891942899	6.66230752511967	6.97147226101357	5.19077712369543	2.45337123062858	5.24035818252434	0.728682447374631	-2.71071457751337	-4.58579803655053	6.37155402406104	-4.04340203778327	1.07411382431576	2.21158354874657	-1.89058114798384	4.37764507992786	6.07435516384143	2.77828939460492	6.44484314167483	8.56529168475971	3.00481493139086	-1.36996457163057	-0.554701276563081	-5.13282836862113	7.38406989180023	4.62608155662951	8.87013515275404	6.79015621222184	85	1	2
118	3.52175249797385	1.72586841010785	1	5.44695280355992	6.84702738984303	1.8410938658461	3.70305361062584	1	3.81119636912635	3.06124414274149	5.98130288113664	1	6.02507554989716	1	1.9041559083655	3.78477668046794	6.50831135709357	2.07851277892614	3.80668059001792	1.554621503567	4.67124908078586	3.87976449391311	1.63967992162788	8.67345538614429	1.0577037759151	9.56033070776085	0.617483011345772	-0.848354190835573	2.52004455619496	5.16420661731412	3.27139501888101	-0.266207841357754	5.11391289206453	-0.798998336265683	4.37487392379863	3.31152495661497	1.5158515493968	2.40526214383639	0.404610500666965	3.80292476432133	3.63973228242048	9.15961975849463	9.22138112650142	12.1319799747222	8.05882959917532	3.46879523659057	93.75	1	2
119	1.39849272693713	2.56868770125279	6.1804068413756	4.83219969423988	1.97141602224517	3.0302733851552	1.43950721310437	4.3683828605511	2.76655974291165	4.6553462600143	6.99567805094011	6.38388948212222	3.52008921692672	1.93640920170153	4.13385980284869	2.32389471158266	1.82618280320691	3.28127064171407	4.44320516918448	3.39050019146042	6.59419739842193	4.38102173999737	2.60767276573438	7.89834359614164	8.5117367289349	-0.443982232815516	-2.30426037121573	-4.77386172336697	1.32837209320422	4.8875935996427	-2.69234259038353	4.62917558668391	1.43606106538723	-3.10609617896165	2.02702275959866	4.03732296234439	1.31881929512754	4.5713455293755	-0.0855794351907055	-1.5496453184014	4.87788976306929	1.07064102944527	2.90509339651131	4.29371941649646	7.06342103527755	3.383172660944	110.5	1	2
120	4.69018251628238	2.80884294518913	2.45137203354947	3.74144851731895	4.4639814954577	5.05471530454115	5.29226644255168	4.71644551283585	2.73731928435889	7	2.84048202656619	2.53239823150558	7	6.57241715799884	6.889223525469	1	3.90738518073028	2.64482664420386	2.2098581826135	3.63187239804003	5.72441262347349	5.18877033936757	3.16234946998207	10.8233032942701	2.3878393362558	5.07127109886513	7.73170263581671	-14.5193287013883	-0.474585815974058	4.79126083774419	3.47463160888388	1.28526310747012	0.319960002572738	4.019964746383	7.52382897192889	9.36407524810992	6.62319160031406	1.92652787088673	8.71154585131467	-0.884783295122888	-2.11084078082113	-4.83794167232918	0.779238494804634	5.9040737685829	3.82343802291659	3.48190806017103	96.25	1	2
121	4.78327572353663	2.02839652890495	2.89615392723711	5.49974160315	4.3351729722756	2.34635079577663	7	3.06369680528691	4.48327927628513	3.85366635393175	2.29014876812946	5.13434093211843	4.53777435126909	3.1896469379709	2.69195766388176	1.26411199374358	3.49835989725554	6.35108462531383	7	5.74447875829909	3.34175200220787	1.36566139714567	1.30731493932679	4.88443751111582	6.2710153699463	2.02974543647423	-3.92471876104612	-5.08160020502726	2.58988908564025	11.7836398983084	-4.51640113523902	2.25907642529923	3.65440209390215	-1.46323496880027	-4.65994347654644	3.90049907223917	2.57431754415508	8.1721656126217	11.3098847393658	10.2355907202265	3.65939393919944	3.29362929163307	3.0055894973569	-3.71359379477424	4.56692457285576	2.93606608630063	62	1	2
122	3.30974206546051	1.58910242449781	2.23739282397423	3.85014098023127	1.51550105890612	1.02355870819381	2.85385139810049	4.24611904183452	1	6.77406575493654	2.19414381310427	4.29725584280921	5.37716896895111	6.15141777711987	2.80310311377395	1.95226874432924	5.27146547545297	2.1684774433452	6.22423989912845	4.15820504105495	7	6.08962639811414	1.79453468897796	1.18252272676521	7.15258223347812	1.00671870500441	-6.63041404754254	-2.16963908344996	5.05319403406564	5.52134833668997	-0.304203554921319	9.03842060424868	2.49379801147132	3.96796165610464	-0.412961123010846	-1.73288757750913	-0.303443142460652	6.66537395515409	0.425753251562195	2.0164745826642	2.99359435388167	4.8234910919192	5.52486462296861	6.70003799113501	6.60175420557123	15.7051751228704	69.75	1	2
123	3.80763115646113	4.98841100466666	5.06376637562273	3.07095191096738	4.58361246128178	5.89185156156324	1.47581004937245	1.82570004272725	1	2.26752482868778	3.87306527127486	6.63065257991915	4.50906070898211	3.57043385275031	2.57048637252094	2.15258108668029	6.93806682783559	5.54063226433449	1.69674726071491	2.17666082541815	6.45660972974248	6.84358954867665	2.69818068861306	3.86130453770205	9.08049955416711	0.605135047040344	-1.051057573872	-12.057687459852	-2.29972696333231	3.91520859240962	2.68094608296048	-1.65511292674861	4.65548261878476	-2.8251757828323	9.22454754827536	0.181991568060968	3.09265306469002	1.34860545826326	-0.488132567944845	0.948826475539416	4.77085788066864	6.03570581147618	5.99059496125536	1.13289553640369	0.983745592420994	-3.05458363104783	84.5	1	2
124	2.43727551312817	3.87063343641235	5.96771539883002	2.8612175105337	3.6527222642142	3.39013118888835	5.5497108546088	2.0843338725441	1	6.42090778210985	3.4502975549026	1	3.41299521615125	2.34473484090838	5.29242928886506	2.31952365340997	1.08270167976815	2.04447823209408	2.8909652360978	2.0317567455867	6.46693479222927	2.76461156610042	2.89145664828303	5.36673286421019	6.8213394028737	1.63235090094736	1.15636510494267	-13.2093839857804	-4.78938880583134	3.71855377706798	5.49518623086747	-1.66001425336898	5.33813159159785	-2.74882904435254	5.11234830117403	9.48036822854527	1.33726023024752	5.54501362508447	4.52759452219006	6.11131473589872	-1.09978807240563	6.60967279019053	2.2605504237128	-2.54477820453486	3.35868830383603	5.58639955964671	95.25	1	2
125	1.41369919559464	3.42301408857432	4.25997477215483	1.93763139525259	3.205176344667	2.53992535181878	1.64600762609813	3.5402677765679	6.43513362871099	1.46293873621314	6.09116640984921	1.4132692704512	6.63178809138393	6.32605533341226	2.87069772057511	2.47174010313995	6.75392500529959	3.38590223611136	1.5139326671885	1	3.66102626663371	4.07501680733351	5.37097951757712	10.2568971427986	4.77004988068282	3.43752585675542	4.54552570587986	-10.9528660234777	2.10628060279017	4.94460111287337	1.22232514104625	4.7006415899786	4.09078728298469	-0.00857162877168804	-0.538128239356499	6.04299991799921	2.03122376186957	0.607525705802101	3.59199108279397	4.67231991065396	5.5534397219032	-3.41822536034544	4.74371931123029	-1.10576905101903	4.04262387347779	5.82373459714614	100	1	2
126	1	1.68806420425856	5.02769849792637	7	3.75456504294883	5.9232182654573	1	3.77099482008525	6.09718039136821	5.23198559466971	6.81913392610785	3.66854877868739	1.42312825592592	4.35913699960606	3.80384392015606	7	5.54861666385431	3.2053435457795	4.12534545675319	3.99583988897979	5.41242500967096	3.11102520866015	3.01054084876878	7.42068578376411	4.23249310886713	-2.75612175751804	-0.252272542094045	-14.0638589385948	1.2653489865596	-3.28328523477575	2.19369881504898	-1.79980923303538	3.62165725309718	-1.5525189099327	3.57236098041688	-0.12206772512451	-1.73166197164544	4.62389510614193	1.66977889358435	4.02846644975949	2.2885497652478	-0.483197882282024	4.26257031069061	-0.501707597868636	4.0697933260591	3.24199866406736	96.75	1	2
127	4.80558515635298	2.51405813659458	6.79939816724275	4.78807748221085	2.49863668362569	5.89978205442859	7	1.51654011277327	1.18869636048579	4.49852640454732	3.91351315773819	2.47883830408158	3.27515111489718	1	7	1.53060588060275	1.63302394130059	1.25696878834171	1	2.07015377705123	4.88473598696533	4.59280227284107	2.49861716378704	3.31906662321843	7.74623152219408	1.39027215599571	-3.62271759557309	-7.36474338662306	5.2303606897221	3.71192770993738	1.12312919904241	7.17179886001594	0.803071411140566	0.0670136669789396	4.38350394786652	5.06372534469628	4.56021101051212	-0.860029140020499	0.603956359657542	-2.68326510497085	6.3908748979227	-1.22176378173219	2.14100041792412	-3.29453230841045	4.84126506807744	2.7216180291302	92.5	1	2
128	2.52609716943435	7	2.73531110508709	3.30256617575321	6.11737048757053	3.47645299205718	4.21119034094768	2.19585454574668	4.03177753363513	2.01904999228642	6.32878778294276	4.18487914988103	6.16616047635915	5.4157083875055	5.0664308962318	2.58914207748049	4.05518941827252	1.35295123671903	5.44075763080065	3.03411357699706	4.0906641052934	2.49821468083991	3.3989971801577	4.52426187548596	6.49173188554486	-1.56027828012513	-3.13463220022469	-6.35125972014033	3.6615903915588	-4.04348911525506	6.38734133160685	5.23234109105574	2.61718062097499	3.05206754994622	6.23416996946805	1.19203707405173	2.60567361058929	-0.251036940784619	1.7243719341765	9.79318142638109	5.44310154421472	5.1132964438688	6.50491208815234	10.3795941054046	0.652561561645722	3.49475301701539	91.25	1	2
129	3.40566404191042	3.42239953167601	3.00520676902439	6.00849730865947	5.30518219227037	1.59939860595174	3.33182062630041	1.25402417631998	4.72612538018345	6.50001788665017	1	7	4.46678925151893	3.35029079210625	4.78671333141344	2.25445492204848	5.35627081760918	7	4.53167594954306	3.56635602628785	6.38067851099607	1.09662859415099	3.44270949978355	4.6243635916862	4.96813227552763	1.80107833875559	-3.7618551115166	-4.71250797135472	4.78384100492914	4.82886142631298	0.660220176037632	4.8661647904179	2.53112420172138	2.55494259293392	0.623565405808579	2.32560801594228	-0.0797387004219276	1.68250630781334	11.1701623148625	0.993264680604277	6.27179424227633	-2.83127328134097	6.85904854313755	-4.15000401887743	0.216695870254695	4.59472410904904	64	1	2
130	4.62171083019081	1	5.1709708586608	2.92565149877373	6.14318340706711	6.21157849140619	5.03728776795178	5.20768857091615	5.75666453562707	5.67254772236371	6.86088948751369	3.93907285135552	4.38516301629799	3.92032341692122	3.0438922317775	2.53665773771864	6.15740138805321	1.19795993856611	3.11104112348978	3.02842597963478	4.42075225967007	1.8011880755327	1.89815057783557	6.24250601096658	5.5373203176318	0.693321589890608	1.49472242177192	-7.55179954850494	-0.428568945837217	5.38666583513294	7.33578771822724	4.72180740309604	5.49294757473151	1.75230767220304	-2.52565259107005	4.97526011593155	4.87254206859461	5.67605862485892	0.196861061257282	10.2435258944552	4.45930942666909	0.892975367517654	6.97305499632894	3.96359669924165	-2.78071488021155	3.95910198083969	105.75	1	2
131	1.531458465403	2.17803413933741	3.71047614750797	3.29381072727325	4.68848507453802	2.5164128501398	3.51017342155747	2.877497126295	2.35558001451281	2.30235289265028	5.87844546683642	3.716060186353	5.23504341288525	1.19639981409566	5.40158347701008	1	1.47755757814285	1	5.71980507566454	2.90447873222173	4.69395331892923	5.59118879064572	3.33497461210857	3.08684132726463	5.46341254858928	3.03257450248892	-5.23304326111163	-6.19431924598243	4.63980915531197	4.99279447854174	-3.14539345905461	3.09101117049756	-0.798777448500453	-2.55550223543894	5.11458529136305	3.70892596543674	1.48478667681664	3.36229144364377	5.75594739565313	-0.229086063251909	3.27722742871069	0.360170195024816	2.51175622500541	6.53291741981421	1.07962481040984	7.66128354583708	95.5	1	2
132	4.35532856710611	3.40389838605227	5.78578055479995	5.66432383679867	2.66897288949512	1.81820442739058	7	7	5.61829306192225	1.255030384154	4.77627425481557	3.1199533053178	1.06658714247779	2.54508647205197	4.25437189498227	4.19627702945994	5.70536129623202	1.3856907882368	4.38714992886578	1	1.17802944602007	7	6.72389304483262	3.11286073857365	3.78421913595202	0.00112485012924485	-4.63693999570454	-4.72886923058509	-0.055774815978655	3.38223023593811	1.54348105940712	6.84292372089276	5.21042404294555	4.94295066950096	1.53100776644587	2.96095498495879	5.72627921079951	1.15211237981257	2.02949372703835	2.22933296147294	3.76381565096688	5.62095473335253	14.3123242611524	-5.91333024740361	0.0701860013480428	3.35958756031884	82.25	1	2
133	1	3.83942405587172	6.55746598675334	1.98097131144329	3.9769892559441	5.25683270012467	6.42109000271209	2.55924139962095	2.3696249296869	4.34333294415183	5.13426056836308	2.01387841521564	4.04400785832024	3.63529195336543	5.15821605721607	1	1.59097604046117	2.58179190256058	5.65466737893701	2.32968069657993	4.99107650051362	6.71675375779373	4.72324149390396	4.12960212225089	7.56776017964799	0.310099293295172	-1.2521859659641	-13.3740347594329	3.81570982652638	4.44898955907058	4.48112735337726	1.83914266910764	9.49575279580352	2.66506186591533	0.61698089912679	4.84082754428749	-0.10157748079695	6.54199996890005	5.48528552346618	2.31815382906448	4.09652938032787	5.51839060128011	6.30289487681086	4.59872525547016	1.28139106721623	4.76817444721421	102	1	2
134	3.90750160895657	1.50977154585834	4.63499136930421	2.60662880161087	6.19555701392821	2.38385299052213	3.06105911743954	3.96699931777234	5.97481685894438	5.70825844726179	7	1	3.02621945822272	5.06685346768923	3.06152675008487	2.19682316022433	6.99585748012288	2.72280563264607	3.08493992024984	2.67177783349279	4.43031050833483	1.3124848367202	2.34627710657511	6.96601453082023	5.52412144486752	0.379722506435074	1.63115170228399	-7.09345803348973	-1.21480168833124	5.92634963273301	4.05864897312692	5.49032642376885	8.4338093220437	2.17802307089578	-2.42563618970801	2.64607994588587	2.75303678056181	5.9450230914459	0.786879992148369	9.02743457078637	3.04691369461506	0.623222664686852	7.87914174518051	2.83103930968712	-2.76074971720757	15.67342244377	88.75	1	2
135	1.28162666301225	1.68139729780793	5.7983486342324	6.03304176991727	1.78052445150889	1	7	5.04524200571129	3.31494928457533	4.71294790776337	1.83919550980778	1.72886343208828	3.95882906031752	2.02986099479044	4.93907723701577	2.05883444436861	3.28136685633772	1.14784731793895	4.34961973545008	2.50852492890282	6.71129129387305	6.79542517343381	2.56290668988216	4.74378771496866	4.43392768045995	0.336374282483636	-5.04760145293468	-4.70371906908764	-2.45548195681604	9.56849991331991	0.701949205203858	3.5401673341535	6.1812228255337	-3.51642118065804	4.69884673995062	4.53259012493951	4.5329248258755	5.51501672940673	2.97774797482827	1.92537214191456	-1.68092631795464	0.772760748763958	9.15125212752553	-8.36199452490417	1.80212564912069	6.83992557458466	88.5	1	2
136	4.40804816363561	2.79110730866952	4.31820529807098	5.49595732834361	2.55042173944126	4.95262026345389	1.91483273497526	3.18379104204782	2.10736959248646	2.43988228364366	6.28652092702719	3.47400355350981	4.28063355360196	4.52837570771142	4.35801204921238	1.82993207966691	1	6.50193062665946	5.53331100170649	3.77353920069996	1	7	2.23066448989439	2.90869187276255	3.63935496231371	0.0290023504407683	-4.7374128947937	-4.06792133360196	4.07335675870992	2.89241396681946	4.4865841359233	2.41861197520534	4.52852951703431	5.54562823710336	6.13553590898656	1.31660912620329	3.67404615140713	-2.43334699889126	2.80879610285315	0.087628608896735	3.76508946515111	1.7400111996494	9.03762235358408	3.26064078919575	2.58200539515947	4.72682949741911	94.25	1	2
137	1.40105724268487	1.49345244052102	5.6656994310737	6.87254884183215	1.93106745012129	3.61291867618871	6.4297811159456	1.72913310057459	1.89862984148948	4.05844920560393	4.58320872023248	1	3.53473933265475	5.20089708959276	2.48856838505185	2.87201760814676	2.88853218368182	1.36484251987656	5.08818052630039	6.08785119037689	2.87337029135475	3.4550335527145	2.16204515920034	5.36430666874181	6.92755620750605	1.20795740314434	-4.0810129093572	-4.04506409948809	0.25577781134399	2.08621244329198	1.28775611749246	5.6864225742529	9.22103060231018	2.18706471412578	7.21454076029454	2.51273776508826	3.24464199402912	-0.841247094915821	1.34654331475791	-2.4815376332935	8.72428780630203	0.298385651733904	6.6400100186614	5.02462924535832	0.459238976300522	-1.67463142576174	83	1	2
138	1.7587173002906	3.71502836819207	6.14502885092394	5.35814417680238	3.18339934112533	2.06151636630981	2.74315316604922	4.81511782166104	3.4643149981379	6.79306292350994	3.22804212506479	4.22715842359121	6.98393350946201	5.72755343470125	5.73539855257923	4.83362946209055	1	1	2.70937789967433	1.83698059666896	7	6.0616358107079	2.35340614621865	5.39010480683763	8.2712211524272	5.54825183986493	-1.93200148969066	-8.71597195633599	5.73742909433394	-4.33098908500917	6.88609229611772	1.41345956243589	3.16026397613908	3.45206896704077	8.44653619493007	5.5155401517588	3.30607672605067	7.70849935861419	1.47176344916791	2.3926229057023	1.79041902921543	-5.81647917290489	-2.09663304438683	2.03154755135457	8.35249960774073	-0.958750924317454	93.75	1	2
139	1.78679781048939	3.59198688556219	6.47151684693643	2.25028751028474	3.73743162786512	4.29609908018987	1.25993887729918	1	2.76415836845211	5.83593818200778	4.9035774222306	1.67164577025603	2.61312680043996	1.93328992364623	5.09818828282125	2.78316118894437	2.25892183114847	2.56311950148645	2.67918621422738	5.13223478338164	6.30595973369061	6.28069323093179	6.9742006236114	3.82580338110207	7.60975753258194	0.890309437049891	0.842909263283176	-11.9356576210322	-3.874267270426	4.697254464236	3.2159443454619	-2.81908437124162	5.62675572231013	3.39855670400703	6.37028762689361	3.19898478549262	1.09260873532185	6.24801642072073	5.3400768657746	5.8835187269282	4.90499074062524	5.9963014712723	2.37944510118494	7.14328964871839	2.33638996446726	6.05238254001064	92.5	1	2
140	1.20186113357929	2.0302035854448	3.11562281530878	2.35090103027418	3.45469273460529	5.86761069867209	7	2.00319271315643	1.01018755454302	1.81370635496206	1.75180103581442	4.35741892002873	7	2.30066976672993	6.26995777584727	1.76998011529998	1.47799705261922	1	1	1	1	3.58381537136047	1	11.6858465005446	2.61778806632593	3.23398885485408	6.92696619956528	-12.1975489420303	8.20149820997684	2.06961594401953	1.92965003760781	-0.46291226460528	1.75697129992372	2.28071473594576	4.10208484985144	3.45557489992909	4.02115205104385	4.80310090322157	-3.35859766727463	2.36800010794186	5.6469192357734	1.59497375735934	5.39555046641831	-4.15430864789252	10.0705952091813	3.71393375070933	90.25	1	2
141	1.3914628881008	4.52253503600327	3.05878157745608	3.5855026657337	3.29095642616932	7	5.63046262794498	4.15851053676446	2.97253138206495	6.82288556738973	5.89347526143721	1.36293110501946	4.30758880032742	1.21264512144915	1.73981163751766	1.05891273044746	4.22768238189335	1.78677280694512	5.25157664818246	2.90783337835492	2.00747048171853	5.46822753775236	4.40696918274413	7.50758987983115	3.11173937094758	5.96026233652995	2.07712200990435	-6.87915238809536	5.34567210818091	10.0081371750932	5.94927023840283	0.907126045966275	3.04820105458037	-0.81703898501322	2.6697327616085	0.278466749185989	-1.1524450032763	4.43163433218882	0.213780730756348	11.8949351261524	5.19943425217595	4.08422597095758	7.4045421233967	7.3063425966797	8.73845427069292	6.47513063066413	84	1	2
142	2.36450770843075	4.62109935968208	5.26323071775109	2.56152511868529	3.46951951378911	3.54737633721614	1.9598605915797	5.25144145367859	1	6.08776892331492	4.16464402778622	1	2.67859434144963	2.45686455233141	5.58107589263135	2.33207494915171	2.21579410140976	1.90804381580538	3.07064177426889	1.42461889031435	5.74786960773101	6.79880252361551	2.45156505163567	4.70273777069789	6.99006418855411	0.564101442486976	-0.519430135164915	-12.5287721129453	-3.4217614381095	3.46110319281422	5.0474335479565	0.444982304520913	1.94779316842065	-2.72956432330512	4.60114385781559	2.58247550981611	-5.73689289505126	5.1755258653081	5.06451387191489	3.84300167937689	-0.112994237458369	6.41428815283352	5.83336965402269	7.42190706084279	2.37565993766495	6.26067301603964	99.75	1	2
143	1.94749494345795	5.27840513964413	3.20197820864928	4.70257230194417	5.04232504323787	3.63953206761754	5.31210069984994	5.28263342077178	2.88620955587609	3.1459583959549	6.91926984159136	4.60219349657575	4.29786266842742	4.8072220570526	4.87672938429238	2.86442973801903	5.92352144005888	1.19039930611275	4.08766719718349	3.60267235389675	6.53076514576709	3.47875412707406	1.21578585440496	5.09444948338324	1.19860017414408	6.92609332956601	-0.58307808668098	1.70512964330478	3.61081804150195	9.12049003239279	0.968882405581325	4.35580372390983	2.73446582471404	0.717937418400507	1.45592583614877	0.322255563931922	6.13297706530747	4.05933136019393	-4.53308047853457	2.35203927994162	-0.680838029650602	2.47264237166967	2.94219947419572	6.63509533969945	0.61054088120779	4.8715161560328	69.5	1	2
144	2.19730750974606	4.68619718891595	6.80329743997106	4.63903875812548	6.56353584299892	4.53930721553062	1.99675490413695	2.90121695163846	4.89643340000888	1.03861289182586	3.58183540366202	1.71215277610942	3.73028574475067	6.99572497511196	3.53213527481104	1.63907994139632	7	4.18045587170546	3.42392409809899	4.40014182223173	6.62926579293807	6.06919780916132	6.03696872646686	2.91915229800618	8.13802954393818	2.2472393975735	-2.06073977059177	-9.75029228828508	9.19874903036609	5.09472279261359	2.57498457786314	5.24932922826598	-1.06615293889805	2.82344810295407	4.95637929253267	8.75404071051078	5.50317073392563	-1.06551331367508	-0.989500883863792	-0.939394319069615	7.50404465236328	2.59955027810237	5.16360955473332	-1.8776214037858	9.31263973114475	5.12632808841088	87.25	1	2
145	4.70022615574081	3.25255811491135	5.94356581938689	4.6810494909372	4.44525475787245	3.44719588362491	4.67378302094836	7	2.44536268612507	6.33833661494431	1.93914298697527	1	5.34263080117938	4.10451812498249	6.72099313474093	2.50270978816183	7	2.81473708580831	2.83022389976597	3.72049578546849	5.64524468303204	3.03983250719919	5.64054190645828	2.85866563765772	-0.885684230545999	-1.87740183095231	-4.98775641955536	2.35799072828198	-0.834652808298798	7.29428938474333	2.96038592061893	4.19661676328718	5.00180283046804	1.5275952588199	9.59166183735766	-0.0741030705811335	0.644457231837163	7.78240958287371	-0.0569516061310473	-0.365182569409262	-1.50770477566687	0.831151996319017	6.71040628698922	6.89127565943117	-1.08887269882034	2.51087844298728	84	1	2
146	4.27846146859114	5.10495777502793	5.29382725669129	2.35203371595492	4.32389257607448	6.03187411253449	2.2680787943802	1.9946561558642	1.9416855277208	2.83123643313431	4.07341872122181	1.80136452918802	5.22353541525398	6.02515787714693	4.28295874152285	1.59291691758576	6.19712434963957	5.97999155146347	2.31845206147219	5.39391212484747	6.80224299545247	3.84002906730907	3.67448944532911	2.18161253493676	9.51685229008213	0.600167250292365	-1.82609834202659	-11.3698122632378	0.297665568462544	3.32904083494978	3.63593355506003	8.39530013733194	2.84894228037659	-2.12903243725464	3.69651259532474	2.34200084786531	2.93815357660792	-0.593734870786386	-2.1487971054709	3.99665584609934	7.31377690098117	5.34743308784284	5.93988563708924	1.73713370565733	1.79350417211536	6.12405192956658	84.75	1	2
147	3.37765634899289	2.62115513718828	2.44128185588429	4.79581487973408	4.4467203623522	1.45671124273682	3.08307276887342	5.65902705205677	3.13715316135094	5.58506705575341	6.3943866042254	6.87031764726649	5.34722706508755	5.42495030681655	6.27171316122998	4.84190464081767	7	5.47858264580416	7	3.89850909651967	5.43725111149388	7	4.70947922156279	3.03790995220411	1.21195965508855	7.48259555300518	2.08242413517455	1.26315797029763	-4.53440238322348	5.77649253244358	2.88780162194263	-0.886440387687065	1.76274141062088	-1.87931016472263	4.35039741073333	0.201413311014697	0.106051735508128	6.37892588901806	-0.0292055694630239	11.2737301233236	8.14818157007446	0.224557551396685	9.22226081137785	-9.14682190886868	3.23023355944372	-0.48107870169238	66.5	1	2
148	4.52952790986866	1.49812554349509	1.34566319000354	5.53434560922224	7	1.39402513685873	1	3.76662527668563	2.68227879413402	3.08339400269026	5.05903122124772	5.71459503074412	2.07755923839011	4.60660091515142	5.91096068919695	2.29443292655325	5.38268582261495	2.45018113662165	3.97358194762168	6.24872389441725	3.25698453634509	5.12910506306646	6.17830857728366	7.69462753695901	-1.14498145169201	7.28283933143849	1.07351352646249	0.749867528120753	-2.89806012171812	7.8967883808486	5.4539496041671	6.97252273107625	1.42096155734445	4.75679287649092	9.03596432934641	0.536035533622914	7.06438497092723	9.25681488519825	5.8027722057435	3.62568937734809	6.10217692011682	0.649491875623923	7.5003378572683	-3.39814719312558	-0.648730907037583	2.55501091790835	74.25	1	2
149	2.42100714244544	6.66243201396967	1.97300325817303	5.15021462306184	5.14439563718878	4.88079741799185	3.65794462373691	5.62098991893789	2.8388468100962	1	5.28917932939994	1	3.48795285795521	6.06791561649677	5.22515004273567	2.19300234462627	4.35836041322238	3.48020333973357	4.4805483411493	3.87119994059415	2.97823552164729	4.3091031850756	1.86513203140445	4.19595983495337	0.902777842276649	7.17721972591453	0.270022351493606	1.22505664282099	3.55400227007663	7.88146486301975	3.44263104576738	4.27809211537487	4.04422206722374	2.39866611127291	0.203808110481581	2.98849526723144	3.47172580574102	1.77926033378399	-4.56072008761452	3.68462626182719	-0.361221764162361	4.33777008768773	1.9958427633411	6.12482745847144	1.31562380816484	5.36375457679412	88	1	2
150	1.27096786469975	4.02060439567342	4.89076593460751	3.13707568667971	4.10967778733509	4.86571219422042	2.56489688546048	6.24054775101107	3.0247302552638	4.25262147169451	5.39328811827525	1.08027205328448	4.50918324251405	4.92671656687582	2.99643852497554	1	5.93145225396146	2.47469324236946	4.02306452633887	2.24448852049862	4.25414512345925	4.11618551690403	5.05699790255739	2.99057489125727	7.27794812781757	-0.275227401578993	-0.971300970299755	-12.652928059067	4.57994780059141	8.22225980484609	5.10747762656117	1.00926378271538	5.85160038248079	1.5787021357922	-0.271335201330053	0.678739310905684	-0.426199185574523	6.56150616807458	5.88524585364884	5.3774206918107	-1.8386173557027	6.77818428148844	10.2844291427528	3.9813537481187	2.00207103150763	4.80943986879567	93.75	1	2
151	2.85896893819533	2.91769998994703	3.33264384924973	5.48112101145004	3.93818184018306	1.34986530564767	5.02744920059971	5.80291208643628	4.21810596610325	5.65890376547417	2.91385789431656	2.3249211408409	5.75914455291975	5.17492016687015	4.33585799825363	2.22815926088459	1.65704679281821	1.53882778586648	3.3334898515107	1.55571503133995	3.78954634621325	7	1	2.41585520399723	7.02239032922399	0.688316137110219	-4.28963378202135	-6.65393205547362	-2.64180286068567	5.69157413103232	3.4733553680676	-2.12380061170874	5.83405804397371	-6.51289378217269	2.09731761863622	1.4153214978278	1.07447902583999	0.593030159332659	0.954873340272758	6.27724403578926	5.68442650798354	-0.43270911749181	7.04901392326073	-7.66474340213184	7.93205144484066	4.50368776994048	86.5	1	2
152	1.59411248021316	1.94326444661027	2.82648196612246	1.96651754868729	1.48037742538841	6.49802163731977	4.05373926665621	6.62289754851739	2.76921495924244	1.27988087763399	5.78273877780772	1.8313247228873	3.11479208524488	2.93171047831752	3.59886257607864	2.33960782836948	3.27336604550736	1.72894193490032	5.12392809732376	3.31114247105501	5.64443383735725	6.98473699424379	4.33402303713729	4.02770089719717	9.53997710110671	-1.57098082547539	-1.53905885679427	-5.42108783689945	4.55202362245478	8.13746408439859	5.47341958877739	5.97374617312359	2.56015941943252	2.35280822128319	6.19742944683312	5.03367190552665	1.32970085202931	5.92839751245082	-5.95629451446378	11.1543978292883	8.37943968567292	-1.12613899433724	4.7406296129857	1.13937226111659	5.39525676892611	0.11246508297192	80.25	1	2
153	1.68186735910647	3.69389977456728	6.69948904966551	1.65178493367668	3.12031778842759	1	1.94458863821905	5.28618162083036	2.39614733387676	3.93085899527441	2.03019822556973	1.7211914828246	5.70880828221779	4.87501843935904	5.08495334771938	5.22725685458597	7	1.58685252307833	3.31381453875725	1.32118256729801	6.02794763559208	3.6970380450136	3.16899734152679	4.40186814067798	8.23422840530931	0.557133417395232	-1.33294780752484	-11.4172907877	0.186618688024424	2.63011283084877	3.43428614867224	0.764057816337608	5.21612734219485	1.05092712715283	4.97059937794796	2.78799036582719	0.158078072486906	-2.55233763997849	8.61519063819655	3.97333382410436	3.56581654943594	7.67187585299679	8.34907466645444	-0.728208369055421	1.8884391398039	6.9105556269856	84	1	2
154	3.23214051745131	2.61754985156637	2.34634579978194	3.93074835113165	3.39029501235221	6.82340971008465	4.43126630627471	3.58568471193307	3.17536068758276	4.40026112868741	4.35646007474629	1	7	6.60725000569016	5.37309817297488	1	3.13389368554181	1.67294149043974	2.37896033430266	3.84563478633342	3.30689513669335	5.81097846490513	1.20585370238094	10.8941781026063	2.10099450642754	5.18197839022283	7.53424660651845	-14.3080623985795	-0.360383421295939	5.64034328662944	2.53051183186407	0.27707195172292	0.627838299502088	3.56532116196235	8.53593695244639	9.17550567391	5.87787802464206	0.7091439310397	9.59592220119624	-1.15019689110647	3.48977840393334	5.65598533834846	0.760465206728294	5.82829322068934	5.12093623634213	4.5272830807363	93.75	1	2
155	3.34049300116608	3.73628309999324	2.4628115583627	3.36559122667357	3.21913710488336	2.70534462302824	3.37774624672642	3.52626935237424	5.83931022265264	5.91703648098096	1.96229972499818	1.86035830318433	2.66067127396554	6.38861777036211	3.16506764949776	3.31121902076757	5.97908691681511	3.17182492303369	3.22698894493606	4.0086937348746	7	6.19033562819457	1	7.24919581218597	7.63691301460864	1.0252416825894	-4.15473732475071	-5.3428575806671	-3.46181266156603	4.42071696324079	0.802611903293783	4.3044636648922	6.8110989485646	-1.90673390041195	1.03530622877188	2.20694911545275	1.62381509917929	4.24744563658536	-4.01595091189471	8.13247668989196	5.65960887558559	3.10550504186846	5.19729199812998	-1.63307048732651	3.78173353677384	1.1674399401829	63.5	1	2
156	1	1	5.14428262541386	2.31804896374718	4.2611822923888	4.30757132191425	6.85259219547111	6.18253137238477	3.55173410936701	7	4.24803471908317	7	2.94773020947964	1.16459028632886	4.56376430414617	2.79336809388219	2.38597175080613	2.53510186333205	5.30960834683207	1	1.34857295908959	5.79727650486114	6.2224616643549	11.7662504271976	3.53538523320887	4.19574058665497	8.08483831886201	-11.8300435983007	7.01363881627898	5.22601455632502	4.76517565125382	3.77941364090574	2.5682755510876	2.51080888371305	4.54417088896168	3.4529121398343	-2.54937334152924	-0.862113735509634	-1.14942713644547	4.88873371726523	-2.82276776214476	3.23009348247944	0.357826808874296	5.51123968237444	1.03175173117528	7.63140967948892	72.25	1	2
157	1	1	3.71797876660806	1.54600629761027	3.85159279046017	3.60548570773973	7	6.73521889238643	1	6.86820046720799	5.5120149497289	6.43306410781064	3.98096089091014	1	5.90142013953677	2.4998274053072	7	2.15807916163985	5.24408039794907	1.45044311837814	7	7	6.61284660680583	11.181745157166	4.10446087734761	3.42391940762005	7.53204543507659	-11.2987977053951	6.9418220418511	4.77426864690504	5.96381771969562	-1.4351484465791	3.27408804579096	7.5501987606879	0.819975009999172	7.20715956356821	5.13616534171716	-1.87533413687552	1.75500329316865	2.87158228128925	-0.559389254799983	3.26239607579133	8.71249412355464	8.45313732493003	0.418650607373598	7.31834218520997	73	1	2
158	3.38492960816942	2.53988901623267	4.09384588550768	5.13075639032506	3.47003640209795	1.14323370692088	5.9628424561727	4.23176699166508	2.32604419551031	2.00175969803012	6.63378236964911	1	2.14062613424441	4.77856535295828	4.81777489933203	3.92194330188045	1.43115777908434	2.29777544514916	4.02819356770598	2.17700603933309	5.08759944614833	7	1.35443876812184	3.87615445435945	5.65505646610402	1.64399467468958	-4.93781650883343	-7.07031684832107	-3.14671548631944	-2.2507509366358	4.22836912901101	-2.41669902365877	6.24218332855916	-7.57585875872368	1.07400983484301	5.41304178877003	1.47850732415538	-2.20065276058664	1.85753630309136	6.24135064629772	1.24619709481642	-1.34611055147064	6.62845451285351	-3.24472197930624	3.97904266011828	5.3293393257611	82.75	1	2
159	2.36170046282949	1.70041729430944	4.57146872439375	2.77897469882455	3.99303964799546	6.9456906014789	3.95859862982384	2.86080895974651	2.344863709868	3.14602548787091	4.90323239953889	3.76474335201281	5.84893366846171	1.68994527970336	5.53590682625011	1.91569813486692	1.22998028425127	2.42462277951956	5.39577946729554	5.50816370851371	3.09197507537943	7	4.18986027158961	3.44554653872635	5.75241233119147	3.16832504434054	-5.71085070870222	-6.27468091959986	4.17873372430198	3.81536483612152	-3.61197160098702	4.47800786898417	-0.961206610116229	2.01475917062821	4.73947790053208	0.171273331095232	1.77566024840299	2.93953950933911	7.03595873571606	1.66134609340754	2.72247613739922	1.61660598366384	5.51586395489129	6.69737495823741	-0.221582378249027	5.48117277120863	85.5	1	2
160	1.62176602200668	2.29106129249744	5.86604006079881	5.89328570146026	1	4.42032675805853	4.90491702914408	1	1.20715907855032	1.26377465867722	6.45771245526363	1	7	1.41063990617357	4.29160345828905	6.33035229641518	1.41548036663196	3.9138151668798	3.0330852296601	3.97482863027446	4.01825585055377	6.49589207744709	2.25110155981912	2.82090275904174	3.76345945605181	-1.23190542431167	-4.76005366822327	-4.18968968354789	-3.16772906840529	2.57500753170057	6.58182939276063	5.49507186341782	5.80092361421445	-2.8944451469089	9.15376297730217	3.00827857706177	1.48755045256428	5.51015095269415	0.796841006523585	5.21219947390729	5.54454897569043	4.13937407368829	4.57253940780708	7.35882548604033	2.50283522957298	5.26450169390698	92.25	1	2
161	3.36205785176611	3.67980452086652	2.98215271629771	1	7	1.08122853602118	5.45835028317948	2.32864678627668	1.6849689256102	5.86030440042558	3.96559065702634	1	3.94157871635323	2.05171177828568	3.95446838667853	1	3.93780646285954	4.84775039692627	3.09822351431491	4.08317586515801	6.08627951658843	3.27636392054608	2.39333238321889	5.64167365297006	5.07805437350317	2.15972536133908	2.58028135710094	-10.5583679850112	-1.49593093995452	1.64258396675148	6.3729978846706	-0.992498673978577	1.23372719167338	2.92762863292615	5.92089202926204	5.71672655209275	-5.71066193880785	-1.93645338210254	3.57297134707176	-1.9057934499944	5.4822968992833	-6.74458250199466	2.93944309984851	-2.87436703540785	-1.12467914545701	7.68654436642463	90	1	2
162	3.4565532047568	3.44852057350683	5.36645009076814	4.87772949042361	4.0658026516692	2.00388445324789	2.84082425058515	5.89467018461971	2.79182104151132	4.2775425628881	6.56798467783352	3.25827722158143	6.11013254690311	5.07845585906816	1.23881663977634	2.02623673469667	1.04670601382777	1	3.31052845109976	2.01709646640795	5.92388201309158	3.87416653432773	2.51589305519708	5.70254518308306	9.44518866094949	5.76264846059853	-1.55869899161217	-10.4126312408185	6.11185305519244	-6.58550709761373	6.74410667933634	6.66710977743	2.25760214483617	3.59390272346998	6.56495329614418	6.02029486227893	3.96788987641361	9.50905565119336	0.423257101813329	-0.613968237895922	8.13979852053174	-5.66313729573378	-1.28229892520059	1.70607484236675	8.14454661572038	6.95629019070117	75.75	1	2
163	1.78825238793189	3.1286052208533	1.72884815582642	6.8238374228721	4.61670190409096	3.69578514585719	1.16345750060783	7	1.90180398991994	3.94821865760212	5.28158912299014	5.80016157298046	5.01455331814152	4.88704970796178	4.42921624824648	1.19231668047336	3.79074582848394	1.99151539178887	3.1630110666595	2.23280295516836	3.44845605569566	2.36339312061249	1.7238681116136	1.88918368818614	7.39127507808958	6.0138522578384	-1.29437320708265	-5.3389925839343	5.14090638955316	13.7614924853778	-2.61741127559457	2.50375812501695	6.75685462623056	3.78160144133598	2.28564762337678	2.42263656531925	5.03462503684134	-1.52055306110476	5.43834126657486	8.15229922691712	4.16177830670794	6.4300800988242	9.69197001319383	0.870112903544567	0.601023558896018	2.95465564200873	96.5	1	2
164	1.35691725304706	1.24864010068453	2.55482368853882	2.61591471100536	3.21045774838205	4.57460718964815	7	1	4.03157048300429	7	2.75641206217552	6.11163149535887	4.54916546129231	4.6710149921023	5.45245015557627	2.77117540622405	1	4.07419898823379	3.40792755500947	1	4.33562235272912	3.93622005571406	1	11.9383097586908	3.70420440936162	2.54455992682147	6.40925468392887	-11.0345879964824	6.88364705334275	4.12923343595959	1.00628168441648	6.29952936058272	2.27421845002399	1.79172193382828	3.65846346656392	3.63233250757485	3.60476039105451	-2.42238311976008	-2.65264580281546	2.12731854887561	7.88369293495053	2.72483127972136	3.77324621534392	-4.99158950409599	-1.45008550619859	3.14726243157664	79.25	1	2
165	2.77113443373796	4.07391666118326	6.63749375591472	2.50778686883356	4.13813385473879	5.49008429746888	3.61428437808542	4.70581634667719	5.33704734715268	2.37394232318237	4.66572464744492	5.12286649393946	5.1074025090096	1.12537705532667	2.20001129116297	2.75783236266909	1.41761867065824	1.11988103885534	6.92733369352272	2.41553785966219	5.19779997664608	2.533646765224	2.7252307370991	10.9068586486887	7.67219096517856	-1.16327711911753	-0.131826348056277	-11.442787187179	1.84443572962631	0.961626198381585	1.28521760495752	2.93256939024903	3.04826976631354	1.22283095031012	0.894318646662253	5.4515887346656	-2.98157511998528	0.541230807455416	-1.7194046914067	2.71937348146383	6.52724275336907	1.35425214139928	0.540831087765206	10.5564109731071	3.2734127897095	-4.01551387953192	70	1	2
166	1.60936249319062	3.98709254885077	6.83689680447355	5.53795148129338	1.64080253265511	1.93595986790985	1.24036887368434	5.01777529241257	1.77046104911127	1	5.47744004753985	1.59026541284761	1	1.2349209045866	4.62624841156405	2.81044508492233	3.73670778132529	5.73943078909615	3.8480608368085	1.14620232576989	3.71537967556966	1.78280956159793	4.82732673474864	6.34282959981183	8.95146605815883	4.58027918476877	0.631492800389535	-12.0866187201561	7.72101910048831	5.78051723382556	1.2421109616463	3.70104210122784	4.52331188421151	-6.64702128918089	0.144579457056248	5.32064578355707	8.66134252202323	1.04048739858845	-0.921468847612089	2.26488826996945	8.87911206017548	1.6803242645845	6.83208046915913	10.4385455182579	-2.20982443494581	13.6361893940367	74.75	1	2
167	3.1550292372339	3.56394559259164	3.74133863680577	2.00052080676084	3.71228578936048	6.84446637214407	5.84610683779524	3.64153167327276	3.95171993219017	5.14320867833587	4.07492920625009	5.25019345837078	3.09840094396458	3.04242736448387	5.32426139379694	1.66276196658698	6.90639261181174	1.95913555488205	3.40915027527409	4.52159258165126	6.9546461074003	6.20149236906416	1.11556744655307	11.0673909617422	1.20370517619088	5.00042642719846	6.41835550884008	-11.5420847025573	5.99650316030638	3.4897539128857	-0.197575783105606	6.94799454404569	2.01994640827071	-3.63866477927509	1.00080879204981	3.7745538724352	4.43890107213421	5.64127773667412	1.13856147571066	2.6096713717223	-1.49758878649106	1.36146070548216	11.2306082558992	-1.48819053437606	2.06230778708135	5.23678474289514	69.5	1	2
168	1.05663254908866	1.49671198805732	4.24555509220797	5.36911671467144	2.408949384086	1	6.92327403448927	5.0143568732809	3.4709368622908	3.6633731722911	2.28631248024546	1.35263601531677	4.86681656567604	2.03832489338037	5.80366763660071	1.75876025274064	6.42485378346627	1.66032703243217	4.50760146342711	3.21668065670931	6.03655155864323	7	1.86111346632394	4.78895042489382	6.47077276441352	-0.281408703282579	-4.85208964465496	-5.54359005140417	-2.81431441048991	6.36501293790066	1.01396343660156	4.95888301557147	1.38928072226195	2.97610693085764	3.44837996691737	3.31759919316738	5.08585347920648	5.02504370688373	0.92505580911352	3.52425500259609	-1.80274217455309	9.74848671370007	8.73477427631017	-8.9229065603685	5.49505063505193	6.89790077362742	79.25	1	2
169	1.38374679143263	1.95317972858893	5.49275453635662	1.97362960203452	1.81369440359061	5.00685139381881	5.66692958941116	1.84724420663511	1	4.88245070675839	5.19215646204903	6.48337148840112	5.31273576597275	4.70310274929048	6.4417061715961	1.53820807371273	2.15154737188134	6.88732613365438	5.81197348534252	3.06026496462093	6.14291750202558	2.42540017518682	1.52152315398912	6.76615024294842	8.83761445817607	1.92673744749847	-3.25134237995376	-8.26950652776812	-0.663395533838806	12.6042925332842	6.93799054083325	5.09507674252335	7.43734769966247	-1.36575820221703	8.70708518511752	0.702641551331331	5.09129573283183	8.19964343135929	3.50529299606512	-1.91418719901336	7.07250420674572	1.15851417424814	12.8945231819218	-3.02975461915574	8.45308120662152	-0.42068910519819	88	1	2
170	1	1	4.51293902572447	2.27143381563976	5.30296413320516	2.43234381988884	2.77241395134465	5.21890633512006	5.65054494178399	3.12794446701025	4.95489031509948	1	6.8504224914668	1.76272227962692	4.62171860573978	1.41178550306991	3.71080307394969	1.94847501249037	1.21572387806433	6.57691375976599	6.15928323271178	2.66864399557401	3.89229270052075	7.12157089427708	8.14514258399892	-1.1019217176167	1.83799419594152	-9.65403941238362	-3.45375702406132	2.08620342042317	2.18013911590742	7.97109565348339	5.36716215812788	1.9912179770821	2.83254959516817	3.4215869393714	-2.32168651108006	0.0628928386463112	-2.59403921734233	1.33844546652149	6.5790958571301	-2.70051541243634	6.97781145925052	4.3460404623923	-4.8442671173617	5.00725450087521	80.75	1	2
171	2.84479987926133	1.82215733126573	1.08902893847514	3.64316369177376	1	1.00503056620228	1.5004031007242	4.09023274425955	4.03168737924969	1.45037841488059	3.20358195488307	1.59487522800046	1.74704982256802	6.17499599994212	4.97869325209726	5.41040508608772	2.73045965095313	3.05829800722127	2.19014315141478	1	4.02149283721408	3.21543206752594	4.39304813558553	1.55658508957285	8.06002077954533	0.0242545916583872	-6.1229255228142	-2.71201401705648	5.26313584222343	-7.82662607585295	2.89707238232174	3.61281986284734	4.86443272599661	0.389013674243577	4.11866526928071	0.275670649796248	1.7356262519414	-1.56841424416357	-0.223921023037932	4.02948383674007	6.76428442873127	-2.08119006044761	9.62787980787088	6.134355412678	0.598275552920795	7.066286337363	61.5	1	2
172	3.93849691743938	1	1.94876052845439	4.70481071583233	5.79347293558278	5.99458942221482	1.68143082681074	3.21717312572322	3.89992169953807	3.12359524889242	4.97910380360274	6.00123209132468	3.06317283428246	4.8654571239633	5.35564369604091	4.18219083490639	4.56172474588995	1.02869355735577	4.77468340766805	5.26763976325962	3.96837699853263	6.38934033157972	4.52791786098233	7.76947249511863	-0.715802314531467	6.94150104062317	2.48295174934786	0.117899953607852	-1.73069554755282	2.01289485153328	4.63052594308613	7.22376629981625	-1.04679690200247	5.38948363450438	2.97217147382722	0.792209354952146	7.1271693689659	1.2986206481412	6.23506669451575	3.50004746292969	-1.28389248058927	4.10314863216595	7.32657021083412	-2.7157650716882	1.39777990811331	3.40571627580569	65.25	1	2
173	1	2.0848428566999	4.49177619588326	2.36480050217461	1.51570739425637	5.64593883228376	5.06853926901447	2.56119028464871	1.96054702636931	4.12619540323056	4.06941360426309	6.25780071272454	5.44450277651583	5.23245848496123	6.21116070790424	1.50595362285573	2.5148430675947	6.98135609811777	2.9900353117816	3.72906758664242	6.8493776242241	3.42382862130471	1.40670658100694	7.59558413720772	9.50273200903136	2.50686814348684	-3.36363732121416	-7.09812411444231	-1.02397538794685	11.9714924019346	0.855766779282406	5.31337443660671	8.81068148636371	-2.55068204031512	5.32338350832139	0.216410707514927	2.82167652532328	3.92100352178905	1.93383393787531	-1.96354373118631	6.95932911513373	1.82142998236802	13.5217842819483	-5.66665026542905	8.54352704252452	-1.20734540799847	77	1	2
174	3.63060348028461	2.40867504822594	1.50592675856502	3.29949642419542	1.82612956871019	3.96842927677789	1.98906504867875	2.9421757638273	7	1	3.55825001018989	1.87182203637718	1.81318996027825	4.33185340398782	3.52003122714566	4.28132970801996	2.84809247830869	3.49428988991813	2.65484580337875	5.20167452362309	6.55625506078449	3.31685053670027	4.25661610867055	0.515278990841274	7.865854921009	1.3401331565521	-7.40601790135272	-2.13702479377196	-1.93663764820328	-7.54832491001159	2.60787736420384	3.71115177854709	5.31636275035664	0.671523396544269	4.91479253234301	4.30239244964329	6.16362101127026	8.8520911537777	-2.03753750762995	7.31785821883429	6.2831330234042	-2.72386228116411	7.75403776751174	-1.13476074918763	0.146925003870083	6.10303919757932	77.75	1	2
175	2.31292632998699	3.73398192973618	1.38120377390464	5.89648772904092	5.08776024885876	2.87371632441506	2.93916316565085	6.90162879688515	2.50498496669066	1.19786699422103	4.86034167456562	6.50636313477125	5.02717446111618	6.0768040578022	5.12557071917169	3.96270581158892	2.71701197618625	5.32608070482925	1	7	3.05440228738897	6.64791574007981	4.08817125122133	2.08011745251622	7.66099221031197	6.39734756754084	0.564545250224408	-6.66358765829621	2.95764501588123	10.5125443979273	4.40749017305475	1.03253002414319	3.28021145676261	0.162666258557032	4.15247807881585	2.36467703133125	2.06260914629502	-1.84947944691992	4.68903463812458	7.8521805665484	7.0809187017649	0.397307130106515	6.70967605058491	1.69658567408666	0.870788144888064	8.20387923256331	69.5	1	2
176	4.30540549274581	2.18144853507147	2.51575393260131	4.60829935509156	6.37992236196833	7	5.84758867371435	1	6.82554688154716	1.20997781735575	4.48790459635651	1.65111695765819	2.31092618791513	1.45554195123124	4.06466514279041	2.7951883078957	2.41779681330344	1	4.72612577256882	1.1533061341843	5.48026792230303	7	1.73542152224287	9.190006084729	0.768514016384391	8.26824272319246	0.536906798207747	-1.60516041774224	5.30294797179964	8.30688496405663	4.4765765241907	5.92009096966102	0.439214348403569	1.35563633323581	1.45739154749037	2.87747661139058	0.588256693007357	5.79279803525447	1.79827249454698	2.22150734200112	3.53561627656494	5.04298976469828	5.9708141006908	6.13400609873962	1.40479788611613	2.22058509132242	73.25	1	2
177	2.78763185249096	2.92462619931629	5.66804137016374	3.59786494697616	2.94046239319794	6.40386637861793	4.46621477905861	7	2.16625884338358	6.05183019065539	5.97051648276898	2.54149882739764	4.42690731897846	4.07946214258398	5.11221570381517	2.01487894900943	2.25416136171966	3.65410358862929	1	2.25329762211165	5.88217690173126	7	5.85104084712206	11.9431508520629	6.91696668587312	-0.535162169931154	0.361853175298808	-10.3862170286948	6.50848816778486	8.06718230761966	5.83128489603665	6.07896879619606	4.80923065374653	8.37587277146857	3.08641258738785	7.21872566022523	-3.20703233927366	3.70089944276289	4.14886131182309	-1.26657306368	-2.73148381023046	9.90144844130488	0.755431405803444	-4.90723286914418	1.76907939747337	0.058228049715043	87	1	2
178	1	4.52889113468388	5.26886525703868	4.60941336465944	5.44753786858462	3.03630179404706	6.89074243694838	2.61196653617109	3.46500948925935	1.81182969903296	4.22338673617085	1.00535673372725	4.04206306257313	5.23048425518372	5.60207063401568	1.76929358683298	5.52216697775493	3.57931092418706	2.87149944801078	3.88074728050885	4.15999074457816	1.1955430065384	1	7.6298438047007	2.10179736299486	7.41785375527814	1.22373451691154	-5.38672809818877	-4.51676616999088	7.90396730046435	0.0767188341677964	5.10256396696868	-0.595073397139032	2.82570698804648	6.04141687786059	1.73604279918454	1.93213866804694	3.71612253582551	0.584665085791779	4.59517391308004	8.84320121317337	1.3638111436153	-0.175566234982779	-0.537988177020867	7.16942649654153	6.61346375349785	84.75	1	2
179	5.42785962981239	2.11446864657711	2.81068042161797	3.89817023610439	4.29024958237276	2.52203253918409	5.58532647590559	3.2984791723903	1.38364423838045	4.02094148105808	3.28575364833729	1.78639550431456	4.37169825618714	4.15151568310326	2.66199418872964	4.96058345329167	2.99362993124126	1.13627101722286	6.93056782685555	2.79862874799613	1.26505599601624	1.37658768031847	3.26411794517111	4.98683003937009	6.72577076426129	2.22457987449572	-3.37733114875712	-5.45902003146536	3.67499396181881	5.05579899606592	-4.88754479376017	1.89483485944332	3.37282711416388	-1.52377624929752	-3.11680621153246	3.98491765789302	0.426807249228449	8.30514283875448	0.349495869929632	11.1010126916268	5.81547242908516	0.318224203674069	3.33239887891061	5.76293278165097	-1.65008239576927	2.84088345982712	67.5	1	2
180	3.44010049251285	2.19715858865555	4.84385678059191	1.38806611622078	3.37647612458576	6.70762820427951	5.62054657297516	4.03748623165792	2.31578262667142	4.79187882484416	4.74797901575232	1.26980692187773	1.96129916265022	4.78211853792643	6.3513047726136	4.00924021186702	4.03686260654786	1.48819903803418	3.62848369759792	6.14751369431083	6.15518572516304	6.7006234436855	1	12.1947878520429	2.76234961493267	3.94291168723528	6.76274121622713	-10.1335150995779	4.44766658990974	3.27908629789433	-0.850366861958535	8.78061417350346	6.94790945392264	-0.285907956687672	0.159769250992606	-1.15274099320921	7.05261082149368	3.19373286575557	4.28772652786728	-2.17589629951834	-1.27569023673319	7.78929603146282	4.69133960798928	0.881461989702581	7.48369779666482	5.93250895833569	74.25	1	2
181	2.77656981865766	1.99060408294798	4.92003397483646	2.88767674295646	4.72556046893469	3.22313469705053	6.37342163079169	7	1	5.57813963521065	6.70099466994849	3.57538592453212	6.801999693335	2.59646738826312	4.083257894936	2.02822736823771	6.13743643898672	1	2.58221706304762	2.82015114426219	6.7277422060697	7	5.98711298327407	14.0442639399879	2.96166038915165	1.58266176288641	8.95636646070902	-12.1446529432072	4.95008402121454	1.11829616482436	4.78124826732966	6.0437135622218	7.82705789160424	-1.74611593683621	2.94235548865328	6.91411693020319	-0.479935050492758	2.09780437986352	1.26517534999695	0.770647687179366	4.43346327901946	10.3998587489638	2.05903730180667	-3.145405099266	4.06163714625421	2.80209173324513	77	1	2
182	1.28828852842009	3.04528539426777	2.98741257899367	4.10125134550476	4.35804884929552	7	1.79057563125838	4.22549497894175	2.78660853859695	6.47184863123496	6.48593922969663	2.71296444675952	4.28373056162776	1.29610472966365	6.90824431840832	1	3.81269838216667	1.58252357657664	4.69530330270312	3.99487471202245	5.90343298661429	6.01328944504157	1.61019561136183	9.21631933091178	3.78539564776619	5.76476891389741	1.89666077233489	-6.6583919671123	5.98446840044569	8.93919042076921	5.48251643629699	4.21445269327796	3.86064139903439	-2.00492675387921	2.54858154901148	0.0630737387692841	-2.1960379642131	5.27499666482317	0.00377525799523443	8.1590861416012	4.81933489272673	4.66357346190984	7.02177723472874	6.374399895301	6.03766150120032	6.30411805082814	80.75	1	2
183	2.5261810086965	2.15008260642782	4.0464120736249	6.11949514456415	3.25897976923573	1.50391450766589	5.13293554963333	4.72421315960858	1.87924620809889	5.54549222834694	5.70311581964238	2.09816624212458	1.69652762528387	1.7470340804608	5.44402119928198	1.13556838010388	4.28516861426926	1.63891790280045	7	4.81580108724429	5.10934971107224	4.02043794941871	1.55985534646345	2.74210273274075	4.97522526027622	-0.506806533011183	-5.29009243772734	-6.83080658590629	7.52663011823231	-2.36924872052617	7.84877812700205	-0.533496813500254	5.85753467998375	2.50783060622944	4.30709343571326	0.0939401274878336	-3.36438059512012	-1.67753292143605	6.92206075308109	6.34893809863098	7.50145416257294	1.16938940913738	7.1582912476248	4.38646498388377	8.42448442025665	4.42439465757447	81.5	1	2
184	1.89623370312595	3.17774305200752	1.42955305015076	5.67747773090068	6.04258692484935	6.41111897005359	2.92573082694148	1.41914798526903	3.87188890181066	1.21345765366112	6.01582683208107	2.5550309755737	5.21098762541048	2.24320594187258	5.61374605680679	2.16671355353392	3.777992789845	3.78551142020344	6.60017417765558	6.93635813887646	4.45042700814185	6.8958347420863	3.52426631021412	1.70365555366906	7.00629938192111	6.7140814955085	-1.02742588147017	-5.11413470422463	5.58035612609099	1.90061894402782	1.11913659024348	4.64850988022474	0.942677035927668	2.81301698492113	2.4407412282798	-2.11865050671245	-0.382267668341171	5.96434210698876	0.238214040596505	-3.11862929480823	4.52128341139827	3.02031896481659	10.5650368391758	-0.540857527778248	9.86591402888337	1.88573504721576	77.25	1	2
185	1.49816043287769	2.39250850511017	1.34078850457018	5.34434366920953	3.20179826009581	3.54324087689711	3.66277984131186	4.16909740859951	2.72064013626118	2.33257665159042	6.05154756393672	4.04923449266364	3.09102326982212	3.09380436753721	5.5646502485259	3.47187452304861	4.18503617659969	1.68673317238907	4.87280790570357	1.26719322148593	4.02087439697487	5.20148845431044	2.29394509403858	1.41405425441099	3.42996707992566	1.28099599077578	-4.11600978655212	-3.80955203519522	6.1108872917735	3.24418305097015	1.25441560757744	1.15713955958436	3.47759761335421	-0.386250442266529	10.7627779127796	1.9130735675029	5.90706892060898	1.37397823280128	-0.360238799334814	12.7846982525894	2.00600051463377	3.26196367993079	7.32618221822045	8.43372535865672	9.5825704816311	2.92198931502895	82	1	2
186	2.08479020186059	3.5635970343879	5.23988239311538	6.0676894944364	1.34572781752655	1.79701110215774	1.98534699505113	4.1350240181465	2.73756828917351	6.96723449229836	2.95877191846858	1.54597880641838	7	3.46684958247912	4.12261122534888	5.74352565456677	1.75990664894745	3.84673132649405	4.87400270716201	4.24284618138535	3.93331723445553	2.59082780996048	4.10876639285005	2.85076035536641	5.26910418543725	0.304459352492095	-6.51827300655536	-4.0993025665031	-4.25486675607417	4.67471714030689	2.07124918397031	-1.72191719546994	1.6649910165489	-4.95697953024824	-0.290875260392816	-0.609010490420048	3.26348894593838	5.08519691360825	11.6543547516277	-1.51344099476529	2.02728523296167	4.6621339875185	-0.569580348977628	-9.39537767002973	4.52431395641414	4.64255176052173	62.75	1	2
187	1	1.01837909735737	5.17868150234896	1.47683025914843	3.86366336076543	3.41368061181906	2.16245724604552	5.83292310009189	5.60748830455033	1.48361496285845	4.85677189214819	1.53593984233414	7	6.31999089148793	6.17849028959786	4.66669500429267	4.11200298416148	1.91571480075865	2.24959281534359	5.65623482836574	5.6199365724266	1.75253953791674	1.38846856001392	7.32579988335995	7.42456390064434	-1.72221274394463	2.43422426188349	-9.01855265304972	-3.25974480652309	-4.02987625064918	2.42223891149299	12.9489108514837	2.99702550905404	0.580154339987736	1.10347312336285	2.15135742315542	-3.85919695680316	-0.922784809972739	-2.88957856447166	1.63482772531933	5.53908630184601	3.28954622566999	7.79078175928706	5.90548834648329	-3.8254117238953	7.17370531915798	77.5	1	2
188	2.83291272273644	5.11130424731762	6.02432935266498	2.49012702688238	3.92270426445962	5.84275988743911	4.6374324641561	5.92516465455772	5.88182574199848	1.4470554976302	5.73359704892969	6.17909503182303	5.74082106374233	2.77656334382097	2.20764943296339	2.10482084888292	1.61398005529329	1	6.71465813496473	3.69586785315131	4.45308597432032	1.80756307229722	2.70487343288376	11.2305957187777	7.5013421390738	-2.60190175783674	-0.786886772204132	-11.1563780329151	3.31152398092873	2.18228798454732	0.767913210898195	3.13241901427628	2.13156005219929	0.769409090105455	4.82468451196491	6.44986842638724	-2.25324751504791	0.260591945497975	-0.468526599338616	2.74295934587718	5.55448710746095	1.57284801922865	1.97916530826097	11.344686453692	4.3839509723328	-4.28150546393871	68.25	1	2
189	2.80939748195522	1.46503891051561	1	2.60130400849756	1.8547121088796	4.56921624333089	3.76179356356695	5.19548077013347	3.63839776493141	1.19137077142606	6.03638323471991	1.30311809703561	6.69442410415359	4.20643810524842	4.60886503456359	1.68468354708744	7	5.79669807282343	2.61380966745282	4.48492856400177	4.99755511365331	7	7	0.091749283875657	7.50377277373349	-0.717169356689974	-5.60246880918572	-3.90654664704597	1.7833293349313	5.99452072687192	7.70417060803617	4.02297808405782	2.17221620736456	0.765803347248481	4.00207168605721	0.128595640524215	7.17959034419431	9.98797186388101	1.53132301301098	-1.14608395945215	5.64197086713392	5.71480305485603	-2.21490764016303	10.6812687719587	2.72564114658818	0.843663822577722	67	1	2
190	1	3.40933424940724	3.35351441830058	1.348815873383	1	7	3.02568997753689	5.52919986570337	1.24610159486732	1.78910658558	7	3.13094256034116	4.82915542610838	5.29178879049841	4.42156737383469	3.78655820891425	2.9592431015367	5.67902861078651	1.36795791842218	4.03893344185999	6.33051383496631	3.06278353654125	3.75570980419293	4.54593640598943	10.2378769884552	-1.69671893338638	-1.68901093710484	-7.76013039547933	-1.00982043620937	0.687858287013462	5.00929366183505	6.84834184748092	0.407171033693143	2.66470674825929	9.79018327827438	2.74389149558212	-3.66080677639917	0.328971058514352	7.96502260449298	2.45489840398346	1.74999138344288	7.42503980021826	7.67422471314231	5.26949015383752	1.59379067413092	10.3880362467779	55.75	1	2
191	1	5.3122925847055	5.42199437383822	5.00017660719324	5.23779175797865	3.54552903995767	1.79786125275328	2.33116225735825	5.76001840022483	5.57530563621672	3.67632888562287	1	6.46290154469473	5.70362042227077	6.50083755197714	1.33605866512979	2.20349336796637	3.61374349702019	1.8265410160305	6.40380792305305	4.63578515516643	5.17102724120455	1	8.10734149672416	1.61426699121609	5.95854372056732	0.959917625373976	-6.10327560168794	0.0337051852680216	7.38342711360724	-0.68772961937158	5.30330050408327	1.25240946611056	7.74062017442135	8.15277988308106	9.4926204677805	2.30180624618416	4.74213938504382	0.730650538862271	4.12838280546751	9.54091458667005	3.73425769830719	6.62570364901697	6.7642664453186	6.97205090724607	3.95308558340628	73.5	1	2
192	2.10411992353062	4.91160961629393	7	1.82384417179795	3.28614359018921	5.71933010250556	6.86369205710294	5.67136635876349	5.87344618763696	2.26450057204146	5.409973467477	6.24015186210296	5.95704427633045	2.5090920787666	1.26479558062799	1.82418034365532	1.33250205178903	3.33577060516449	6.58854058657058	1.6778174151799	4.68746456748801	1.74646657761743	2.10699890280081	10.8448224796905	7.0944438714265	-2.30585325592695	0.805191373938077	-11.9392881547251	0.649741090387309	0.885647926982773	0.762703172372939	3.36164739748961	1.95871440848198	-1.08181361236412	3.69373424782961	5.96709222894652	-3.68016344484313	0.611619718420856	-0.368628958495202	2.01037665785225	5.39796386858595	2.44103449540312	1.90869650677171	9.74584810787358	2.97411278581864	-4.01869629069111	79.25	1	2
[truncated: 5 more columns]
