# Supplementary material for: How Are Mate Preferences Linked with Actual Mate Selection? Tests of Mate Preference Integration Algorithms Using Computer Simulations and Actual Mating Couples
Source: PLoS One. 2016 Jun 8;11(6):e0156078. doi: 10.1371/journal.pone.0156078 (PMC4898694; doi:10.1371/journal.pone.0156078)
Supplement: S2 Data — Long-term couple and agent-based model data analyzed in Study 3. (ZIP) [file pone.0156078.s002.zip › S10/Aspiration Model Data/Aspiration Couple Population 01162016 054309.csv]

	trait1	trait2	trait3	trait4	trait5	trait6	trait7	trait8	trait9	trait10	trait11	trait12	trait13	trait14	trait15	trait16	trait17	trait18	trait19	trait20	trait21	trait22	trait23	preference1	preference2	preference3	preference4	preference5	preference6	preference7	preference8	preference9	preference10	preference11	preference12	preference13	preference14	preference15	preference16	preference17	preference18	preference19	preference20	preference21	preference22	preference23	fitpoints	sex	algorithm
1	1.43801011253141	7	4.25371988054683	6.77684691183236	1.97398431039673	6.8740762870581	5.79354466409875	4.30169661942905	7	1.40902553879777	2.40740286849714	6.0408148059097	7	1.95524889692811	5.92081031037767	4.72076278729392	4.02033152035754	3.99460621648943	2.26849070716327	4.88266242461469	3.56318479346281	1.25136359638293	1.77353994233925	1.70465904520641	-6.98804829889324	3.15342969196715	2.07034527961706	4.5995211927693	-1.30579770385167	6.80877664913648	8.91108786490568	11.17080237234	-1.59545320552752	5.55009954926597	-1.59955648783457	5.25732521755662	2.28267175788711	2.94497729197413	6.24409062796229	8.10334497449136	6.05626290763928	8.4444671357444	-2.83936098892373	3.1511114554388	8.72426581935777	1.63329269977035	102	0	2
2	2.25366146901951	2.75590033561523	5.26646638816097	2.11792998909117	1	5.30699635525511	2.38545765872662	4.8357894733358	6.41347800926884	2.52399003737326	4.33960721226141	6.69389990084227	2.05092640944267	5.59199195990535	4.98337902875992	4.10669734000507	2.70962685836135	5.31531030226176	1.36606214709061	7	4.89476911875799	6.58104583745079	1.60825554193423	-4.01718034883133	2.303646042482	-0.248385130581407	8.6668216698324	5.45342271839614	0.0291905341868474	-4.52979789821818	2.29558047590409	9.32383383315431	-1.90086162457482	-4.14296780862209	10.4592113494036	-1.85742510884717	7.78188609327188	-2.48199263345689	-1.30933585421733	1.57120161769874	7.41361342773999	-2.88059211266565	6.44838338386703	10.6775048263298	7.51685497732529	3.64931964826813	95.75	0	2
3	4.55581922140537	5.02240565475074	5.9571439164884	6.89116281715549	1	4.60081233812399	2.9474237006	3.56229351536341	2.94104714573461	2.02183194968111	4.92833054696824	4.61253312248515	3.50847398334772	5.24377627522991	5.71314250129109	5.83635938246018	3.38367736155004	7	6.71917979459661	5.86113851793654	2.87947603433839	1	1.66207529750599	-4.07537816703744	-3.24533702776064	5.84915070171699	5.57952141871155	4.21017185692871	2.0427703079024	8.79295265801908	3.01811615596833	1.16788315207807	2.85975276435075	2.09989390804662	6.95644162427154	7.53245435718617	9.3349990396761	-1.5265839915514	6.49246197975393	6.5189018705054	-3.02780967115362	4.16348295043402	6.75505063625953	6.02905861639049	-1.0606136046349	0.956870752379258	93.5	0	2
4	5.63171326069644	6.70454534688409	1.5431098712643	4.50846211168702	2.85903718982039	4.61841560778895	6.36295449045758	1.40501401987138	3.68133044831796	2.94158666900094	3.12964122538491	3.32486631078713	6.46827653842557	2.45802635347682	1.92942342998655	5.9787443737433	5.44716123078216	2.41569989808159	6.47557466335426	3.05797650436187	1.05615975696839	6.27230294766836	1	-10.1787434370303	6.20013437440952	0.406946632397336	4.94514843087206	6.68666142414621	6.95556782148362	-2.67830276171399	8.55632778374936	8.05649614792615	2.01024795701873	6.7575492619533	3.57977200183283	-4.27185905158811	7.83815696887465	1.8799946194682	7.01418184640387	10.111889506679	1.53546169550258	8.04714770130365	3.79401625443313	2.86093056292121	1.57498100608966	-2.03052200156423	78.25	0	2
5	1	1	1.07011205485636	4.9381826725317	2.16336665092927	1	6.65673819217213	1.07820934776042	5.04467123288528	1.742369127283	1	6.90064377865976	3.96385263476934	2.65503127487396	7	4.61151566435004	1.99187904969547	2.43154813426408	2.52505572942356	5.99569744620449	3.43812108060602	6.74565477345916	3.19634924136813	-8.54789300194945	5.8730108249314	-1.48974035368296	9.05563542074893	8.11429088840747	0.982673970994491	1.93366999321634	2.91863374330715	5.03667079370452	2.16504956810659	0.114179608457594	8.27031279978274	7.56425276457574	3.19398678276676	-0.00508456010760261	1.06039742411879	5.50170111876514	7.49502910165484	0.115397292101131	6.75619804822478	-9.26913643987702	0.582843043008483	2.16760064166092	95	0	2
6	5.14910055612394	3.62925465357374	2.9378001391128	4.16094919560304	1	4.24859575484142	6.78067088632418	4.0170950568461	1	5.87088565288797	5.75600676189031	3.53744173940996	3.90350357505179	5.70389513388365	2.75806887793696	4.78319852043933	2.04566250216079	2.04855391417736	1.64661185806735	4.5767478352684	5.09445490243192	3.22096440456351	2.63265052526456	0.112496664657488	-2.35850880960728	6.88552018895881	9.93092244782597	7.09833251759205	1.48389736404321	10.761015068492	1.73238324244724	7.76165163829525	4.58618675618242	6.25393877573971	5.25515339759513	0.978246062529019	5.25156217151562	0.854468404378318	6.77025238570051	4.99130705277622	4.37533409891723	0.32354569009892	1.50010912900191	-0.197252612079565	-2.23484713189464	3.23748589855644	89.75	0	2
7	4.05829381269148	1.5321964772766	4.47936736668122	5.18302477561817	3.28422528868361	4.59920671911381	6.31134671707376	4.42646111195705	3.9447405190787	2.39273046232997	1.68272678544441	1.36831836925584	3.58540476538198	2.20152599431668	3.29986750303416	5.67484894396443	1.71052791592487	2.70332282564058	6.18493114298778	1.01886474919431	4.29449086894594	4.94985858040772	2.09676491934072	-0.211192324229847	-3.15192020712678	6.05991823921742	12.3463868445845	7.11223377500233	8.45233598992242	-1.22234040045452	2.99734914383438	4.30243664019875	4.25225588365291	-1.25793773415937	8.33201248713105	2.75855767664933	2.32772554202867	4.64956217799942	-1.5441880839199	-5.49989662601234	7.13300685027778	-0.831252538675569	1.58958514404412	5.7337483698169	5.82136435159092	-1.76344694118733	106.5	0	2
8	3.22188169788981	3.92213206940736	1.70384914996449	6.45582377704208	2.24446992824387	5.66156488374368	6.09620250551544	1.23225547817046	7	3.43676669464897	5.52978870501835	6.67176496483112	2.81565846449376	4.17447475659906	1	1.28396533521872	6.25140409345202	2.34063421589	1.03701649821458	1	6.52066014280218	1	1.70885963614829	3.91556640337374	-6.61140601924259	1.930976563078	3.65230732225166	7.09644496463761	-0.151485517734741	-0.818584263838046	4.46658079941524	3.75089293521631	6.38328815596601	-1.28760686238926	3.99826004392721	4.78613544366625	12.2964249847868	-3.44577773952549	3.87629051637875	0.587826965620922	5.21021343187877	-0.41607882199507	5.49592451035483	9.21717240601219	-1.69277611868958	8.78447125778519	84.25	0	2
9	6.23096402965689	7	3.60974430767835	2.47785789917892	3.75226106683276	2.57180033947105	2.08392107285571	1.07750891051459	4.20905956978843	4.35308088184083	3.86500042240614	2.46478984424837	4.6527084867599	3.68270500022788	3.89944899910263	2.99417965664657	3.09062475800603	5.88014370906358	6.828464649816	1.80766819993094	6.7930829600776	3.61570618909821	1.44113986406714	-2.79776888705836	-3.14272583712281	4.15498760415914	10.8975641287847	4.98917785130375	2.36431204553988	0.745657799645008	0.78057391617921	9.63552172713006	4.50401085490539	1.69906163842704	4.07778754781383	0.736778767072572	12.2301016419063	0.20224459636226	2.4824684124187	3.42880680721814	4.65641680009587	4.65547496646225	10.3479116222767	-0.657425411459221	-0.124480452297452	-8.14775515926648	100	0	2
10	3.63330857584091	2.44857849349477	5.55009150179217	3.29889606708898	1	1.22313267007228	4.13361560421232	5.23827399678091	3.77489809539858	2.88022051962964	2.00657105574996	5.85061240130239	3.01211515693728	2.63697200983969	5.84333120990066	4.84036235623562	6.85003581502091	6.18877877311348	4.95076083275965	2.64932646010624	3.37450706879295	7	1	-4.26208886417072	1.66527979811579	-2.90014029542275	7.24285615791466	4.15128212956241	0.481137553032787	5.68499130444823	3.08037870786224	5.43774687584788	0.633640769730414	3.04121519685624	6.0134928372672	3.5699560869608	6.98241561551187	1.28834666871756	1.32696786016829	0.710115719929747	1.17991535808214	5.90748511330712	3.45740453623343	8.8766562717379	3.65758410095049	9.42456281631681	105.75	0	2
11	6.11222199924574	1.34480536689462	2.66186395064287	3.03784410496646	6.01610599510288	1	6.67684030721023	7	6.00088333138393	1.70897823368512	3.72585771668741	2.20571187515145	2.91971823908837	6.21452968927959	4.13220859286755	3.59407474673987	4.34621590067075	1	2.5609830010632	2.63018774832272	4.40756077214151	3.9520942610456	1.42785706632321	-1.64938002553076	1.28927013946961	4.99670835998576	11.6663083125816	1.94824795693746	2.44623722632557	-3.05293830357131	1.56749661839322	11.2186647297935	2.70563930277279	-1.13942309703088	5.98792480496177	-3.12255147355693	0.388151377287535	0.24139890845057	2.07132352443515	4.54654006496137	0.425089374645462	5.24937028389471	1.08012219515391	-0.0363786593010093	-0.00148142093360193	3.52167569569309	111.5	0	2
12	1.83289662695351	3.63552811741049	5.85408667371585	7	1	5.3977629510849	6.25232645524634	3.71533558456676	2.6501097026975	3.39104331859745	1	6.221655788619	1	5.55893282104388	3.20996759574683	4.50355450645111	4.09918344828031	3.28929246196359	3.2161180027247	5.31516648489733	2.45330020953041	3.01945084032384	1.70588195170732	-4.02405020044555	4.34444653511928	3.68267423719069	8.68365150214735	3.4394828558991	4.61863978939114	-0.645948025513841	8.49753844050136	6.36342971911573	4.23203171923947	8.90369341137233	0.521744837387652	0.558825547872701	3.59364128170916	6.03641470883079	1.58483330281677	-0.570497424156674	8.18331390857065	4.25146079695391	6.3370467655919	-2.59609822747666	4.44319760351035	8.5719091753015	95.25	0	2
13	6.31046295336876	6.6387793621032	1.95516798185315	3.71602473058507	1.72908039867854	2.33065300147109	3.15462709738153	5.41935243660523	1	1.54649074623064	2.32861700641118	4.2196705027974	4.42602072488321	4.39411611618256	4.22727803480731	4.83647637060948	2.09704214207116	5.14865010747047	7	5.13949219310963	4.72823047299927	1.30779435317322	1	-7.28057418957422	5.26626237585574	1.55601359422012	4.45066862712454	5.91506044776836	9.66315517068832	5.53645560957607	0.965450967503593	10.4896626567865	-0.343384668358114	2.94915349780472	8.71030413470001	-1.85985451570664	6.79868447909138	1.94050456809019	7.56373169599149	8.29319681096439	4.97663496084314	-2.66576209185727	6.24869802314976	7.25733752710799	3.1640571370022	-0.106631301436996	90	0	2
14	4.03756232659442	1.35672555839226	3.74993438213808	4.42432996176565	2.55405684852996	6.78056636237706	6.01443084000616	3.42601067927773	5.9970189755648	3.80810364410391	7	5.65260009064387	5.44040263502268	5.04939703548877	3.03651670243404	5.14010144211036	5.33994241405168	1.3371521141818	4.7699448921238	4.19507507484287	3.2248351672875	4.5697855511544	3.15134176524458	0.794719272794682	-4.70409539693921	6.54679949695942	11.4880854332929	6.30704778482289	6.71818046465572	-0.0385365115144817	1.78471598214614	5.93900895123731	1.76713657538883	5.11579511505602	8.98526533184209	3.57546948641714	8.95679693063456	-1.3730229876166	-0.422209532050721	-2.64643355825225	4.54967589964936	-0.818209503859834	-2.55183966916908	2.16816703525397	1.43018027570596	8.68831764384909	112.75	0	2
15	5.59786698125615	1.85185582588525	2.32905252226518	2.85107539653443	6.13583738907801	1.25297488664765	1.36302450641867	6.78331619432032	6.94877712303389	1	2.71617273992348	2.42627606160114	2.23517107746454	5.69355812829205	3.24925497796252	4.23372434625867	3.64662710054548	1.50291073978009	7	3.84924862578	5.12807456398129	2.56209979152779	3.45173547663801	-2.14627810954041	1.00105552768623	6.33809318191792	11.5523293045179	2.34280378830761	-0.581000319270013	-3.11828669569864	2.40208560469026	10.101642286359	2.3521680768614	-1.41604752531152	4.34062097704099	2.68967898177255	0.117304054999721	0.889947542640584	2.34693761867052	4.70512203309812	-4.19949799115234	-1.55703766237594	7.55769306437451	0.00864131745437405	0.986988803460345	4.12914306820697	92.5	0	2
16	4.75238325805509	2.55044567067487	3.7953727861728	5.11919327664891	2.80498020971151	2.13757528740691	2.59693591895074	6.81315869985985	1	5.47374276504513	2.11380609265083	5.80117779509659	3.43725384289208	6.41227053275541	3.36515709110015	4.71116135054511	1.66180152088333	1.51061838992995	5.69146777707827	6.56942155968596	4.70250189616763	7	1	-0.963665459544895	-2.84819301849762	6.67069319702317	12.4947230879376	6.93255502606798	6.32537144017601	0.12463251506044	2.75130954403386	2.99294989165755	5.03257350884917	1.55896311147692	6.68191750871403	5.67361719089725	3.78603447914048	0.91778939234309	5.50532092104187	-2.10834594877527	4.72522344898281	-2.73963048088231	7.1390726651467	4.47907264101767	3.40075364056441	-5.88252126654854	100.25	0	2
17	6.16302439230656	1.07359326588106	1	6.74264768533592	5.31489532528134	4.63056374644226	2.41144295683998	3.65248047701536	4.37313740425673	3.54926863362688	3.2185640223607	6.30571413789354	6.71752062840532	6.76109414410732	1	5.96688945468856	4.17654256315365	6.52766577576941	7	4.00049803235251	3.49308236413848	1	1.71062736456316	-5.1547105474179	-1.39664987808869	0.928380072136044	5.60928105847827	2.62739887537255	5.15436502710738	3.92007063922649	1.15537316829633	3.12610447123719	6.68532400202404	2.43314599833998	8.79736809224269	-3.27174350978994	3.47017884274284	0.684181574612383	4.06153170875199	-0.0514770635865461	6.92359508460136	-0.106654681201056	5.71970884662414	2.72229926859728	0.568253862197041	1.0232342398791	89	0	2
18	3.47085783376173	1.9003947875427	3.10503972360999	5.40930427569356	4.0094974215015	6.42143264467795	6.63800132832929	2.33558873794557	5.63537202648773	5.00248324724428	1.1169641421609	5.26040687938546	3.4842748362735	4.07377063273186	1	3.85398097299041	5.87591301268815	1.79911583633451	1	5.07046171888501	3.11892464823523	3.96673798438187	1.56712223514347	1.41734067361696	-4.54294087137116	6.22774735866135	10.7027480274594	6.97094132513018	6.81541885256296	-0.170824808758405	2.83212353101478	6.21788366757306	4.18207397741672	6.89928934554877	5.02044698101775	-5.54582743102563	10.3367016337886	-2.49853787483763	0.0521412575019744	-2.02145004608184	3.90933207555685	-0.188560752766284	-1.95590258289178	1.9690129189094	4.57337786815475	9.4240369298283	93.75	0	2
19	7	3.94902647621782	1.31498136188422	3.8899827862431	5.43487693839657	6.96909141399353	6.81513180897123	3.97383750979755	1.20629080558299	1.39464304147233	1.12131655181463	2.35292170719836	3.90067319677266	1.90704758276406	5.12149060650443	4.07167284966012	5.23769263669883	6.79445070015345	7	5.51711496972892	1.52435603219409	2.1984273133149	4.58711819583107	-0.59972874362262	-1.83023358139325	5.64553040659984	11.0095820355387	2.77928040703045	0.67377408323572	1.81686266886673	0.483671059760508	6.89813326971343	5.36413118008124	-0.179373598381848	6.01231835490649	7.52256255435511	-2.11006806862168	3.9864383176183	6.14259841712811	7.06592335614272	4.6181612026205	1.89844232145416	7.42438255021793	5.15653665656165	7.7991494270145	-0.245658566421222	93.5	0	2
20	2.00384254559939	3.89714602001185	3.82605168680206	6.35693170785219	2.86691333118618	3.01840805507142	6.51479949036596	5.00662675167144	5.37458492405125	4.62556745978203	1.11376241794994	5.77420188278607	1.23471269280273	5.19313713745921	2.25039346558148	4.52380212438023	2.11070642264153	5.61814642901501	6.0894942335242	5.9731813535751	1.40060548387063	6.21389581081188	2.01838928171412	1.56993945787502	-3.87292277514638	1.05876584282588	3.52046284740279	5.48525167646407	4.97465123561495	-1.4626076049178	1.41773360120929	7.055018046278	1.18405758967319	4.33502571749575	8.80832159984203	5.9174043683346	2.84697185447464	-1.95643098353523	3.58392353210171	2.37151662611004	5.60227718583083	2.00759819992414	3.74486933064116	3.43903288625757	4.99255343540397	0.984602262570997	84.25	0	2
21	6.40832559068295	5.95394722437077	1.57674251874005	4.18047430103887	1	4.37574019900851	2.6546085704187	3.09874868210998	2.73840078420975	4.15825514031353	4.55500590798201	4.1581111891184	3.45317154839629	6.23060933207047	3.82003308863797	4.76398145350688	1.27103968459775	3.68942861845949	6.06166456128054	7	4.01318943069261	4.93844549962968	3.6666857904803	-7.7041794142825	5.18020787074295	-0.344270052385376	4.28286513537386	6.95625286918924	6.8284127283492	5.05850277377946	2.44775401098699	7.34684816951372	-0.963840299735694	2.79424163610636	5.51423995563415	0.442353070037212	2.86715265172523	-0.672853359818928	6.06928764671602	5.62771663429122	0.93125064433322	3.06839859343163	7.45398869044162	-0.188320456098585	1.34042727205525	1.48374073559864	97	0	2
22	6.59710423352658	6.6136904707032	3.75172138919348	3.69332086662587	4.31638521733571	5.91268963597204	6.88182713951744	3.72861912202759	1	3.66944791257675	1.5412536455135	6.3101858043123	4.08505833001252	2.52455841638811	1.38638204539476	5.13000400347331	1.92583969604907	1.7054469715372	5.49353235622992	5.98113556552417	2.99623517206479	5.13370086914159	4.31595154969543	0.0165266807373483	-0.755271567897417	1.5317109089786	10.5009011809837	4.34389191870471	9.46342752018776	-0.261718591417239	6.37754938734843	3.23533192841356	0.976036993319267	1.24330758357032	7.89835106809611	0.116925597072418	0.438303616888081	3.77533986973217	3.65268081171282	-2.92683415541703	3.51818524160885	5.17512049679958	7.46522386912968	-1.15691978209063	4.76676150298653	5.542153611929	97.75	0	2
23	2.70791659324911	4.12030886388574	6.58999476101797	7	1.81825682235557	5.23090076815263	6.54525720539643	4.16296105438589	2.77644778375772	5.69524142206974	6.49506838497156	5.70641277120417	2.39873196876059	5.44409204313459	3.47084941638405	1.7330885866282	2.02317124591942	4.13300607092245	2.73264549539541	4.77678880346588	3.49725985749331	1	2.04734241407669	-4.47733095284774	3.86053087528617	2.80290873922081	9.11491733577552	4.13106188933382	9.87022448386339	-1.05045914036668	2.20716457028867	6.72205043640077	5.08269876990194	8.38546370693495	6.61977493960121	1.06748026440742	10.6118669086375	4.18095013488453	2.09994421162397	4.30817951869937	7.52248338433452	0.0793430864244001	5.33059570283998	-2.80751892244955	4.75617204046004	1.70076487572705	92.5	0	2
24	6.82838483570739	3.09214101184704	1.66063428281428	5.12723590414722	4.06868264795567	6.98780875260649	6.55087176736012	4.51961104896478	4.7707318029527	1	2.35415914428313	4.79321362424467	2.95964661914473	3.14220926937914	2.54775615590147	3.87100422809242	3.15797578460307	3.34140807137969	7	1.50829545407094	2.69621799461268	4.23232122204404	3.08700606467869	-10.0958926440393	5.19672124214699	3.10962466485004	4.87898100256426	8.62074670179755	8.05972391041772	6.39610754664119	8.82679455726294	6.98109779081335	2.70139209047172	-1.49535802921349	8.22792284760058	8.17022699894536	6.27810506319996	-1.80829082615267	6.24885511991839	8.36047682672316	6.05188077579365	-2.30422571329378	8.60910783700828	2.66768766784059	5.27571183203821	-0.678197946718854	108.25	0	2
25	3.12952693970967	2.38560697248699	4.46801034343984	4.75173395772406	1.84073444389656	2.84342932367649	2.29652554961313	6.33171435849329	1.37282008395836	4.02227347261041	2.04924692450194	3.68356930324923	4.37432629613153	1.68626693183403	6.12517929685907	7	4.37783104045973	4.2171700875192	5.78662925582282	2.26410658855834	5.60152815473428	7	2.42187144667647	-4.06564056836815	2.56997583783979	3.61427240437346	8.56948088033338	1.05751817539505	6.25847470677798	1.8012683848738	2.76906318493569	4.22155099494491	1.71323703013942	1.34000496720819	8.10100514625582	-0.623124176960882	11.9335157008697	3.11676754391549	1.88577912775146	-2.36380145508424	4.67227114505413	1.60326347166037	7.2664355878753	-3.8819007065034	-1.06860707384603	0.804515512185303	92	0	2
26	6.80307413261725	6.01350675900045	1	4.89538284679314	2.5425488187679	5.47869441591467	6.50383561645168	2.1186833041473	1.43165629410245	2.00221649872652	2.42737328439163	7	3.26206269363933	2.62278394625729	5.72226672174504	5.3903189111075	4.81418878681656	4.96036559628324	6.94208756419703	4.23735593048042	3.7802541649765	7	1.00282893569777	-6.9660776743751	5.27012505975469	1.31294711668498	3.68720575377317	7.26320253381968	-1.21067034108344	13.5429966084408	7.4821358184376	1.95000782787431	-2.37274742193008	4.4079993682581	8.39460181890081	-1.07560205881573	5.07202045977877	6.5777513339891	-0.039057565115993	7.55587363852257	4.37536347371663	3.20274320737805	6.65203215623603	7.39588826862508	2.23460836383547	0.478192526572624	113.75	0	2
27	2.41005188832106	6.89311127034042	4.55873325752036	6.32810496750844	1.11548821614836	5.68289613037636	1.19021912929388	3.18899345995434	3.77735046305212	4.7254817390597	6.4696601191487	1.65724427066913	6.74922095580334	4.45158472877884	5.13235662563611	6.06974626986911	4.97911261607157	1.49180837367022	6.62355010921165	6.59082059223041	1.96539199959188	1.54069882283009	5.58279465975856	3.91037913874147	-6.59791369153251	2.54408231847118	1.59669035761463	4.88513215114737	10.5109178322314	5.44544301555049	3.13207897657862	1.83082953084352	5.26648833419375	8.32347287732751	4.6735453119313	5.23515586907739	3.61398423578083	-0.119707596955013	0.310209539869311	5.36272847681568	-1.13845047016178	-1.5287905038695	5.85817951451504	-3.584431604426	8.7807627902225	0.967324563604123	82.5	0	2
28	5.42519096326791	5.22227854740878	2.4827813842797	1	3.91011976448061	5.64900864618637	5.48207036510687	2.28789844154536	6.23057846918308	5.42320544107636	2.18416946264006	1.42925373941894	4.63989802971101	2.67217862807618	4.81962214897652	6.50835870030934	4.90831646873762	1.6560974142633	2.84343504248872	4.89306710814443	2.49348737766789	6.23458256416974	2.41261378454387	-4.54006804712046	2.22866025310983	0.358344682366886	10.0809866913576	4.8673303344549	7.12022728629924	-2.02550148891923	7.30112456340096	8.79447297674436	-0.759581008345676	8.72859725114638	4.35241848368787	3.61565580988883	6.71461173427085	2.09992738552913	10.3993184232634	4.24765999294591	5.24941821826705	1.49490461913998	9.00191837456653	-4.20284567573486	-1.75545914036541	-0.675768449588923	84.25	0	2
29	5.5568650361824	1	2.13533689370114	7	5.12991265221881	2.05436998502237	1	6.71459267960717	5.60834979178802	3.30120961165018	2.4912541947038	6.47690090662915	7	4.00182569159533	3.46328067050555	5.27032119284909	5.84058586693468	4.23280413772641	6.13378349632038	3.76644031490942	1.66798904817873	5.04652422534495	2.79769567162551	-7.46414847176194	-2.30942383134925	2.43051662387899	5.18492630513115	3.47729138425768	2.99255972122828	-0.319861335134025	3.51684355983932	1.90364633960761	7.26090835281193	1.59427516914699	10.2507543467234	5.39933018902747	5.7126089496689	-0.325003397183034	2.14995255993776	7.53545783155511	2.10947007757717	-0.453527225207697	6.40654348139225	5.64583803467454	-0.536899573976131	-0.314003534749563	90	0	2
30	6.39040110658821	6.38705810842274	1.69229813616567	4.01537346377474	2.78706883795172	1.2806390372001	3.97875099071012	4.76551503584957	5.07618767883841	4.64491583817118	3.17220546436844	2.56310118762388	3.84264330683357	4.18957216761985	2.74164692998545	4.18601612675702	3.37514881137748	2.24487355962826	6.65518229748002	2.92773630633399	5.52598455834176	6.74077263568755	1.52235910252583	-8.2665446980858	4.95075991545529	1.22175387506726	3.88000386073307	6.21638136348037	4.54589613818868	2.70397789364795	9.92514270548749	4.69892684026132	-0.371496675360485	1.99686945649799	1.72305612993406	0.706471579024263	7.83411783860278	0.398329955410155	-1.02940948298497	6.74745505413883	5.37240176137353	4.22559368659989	6.04888893794378	7.63182347741976	0.951288617203326	2.01460407338646	81.75	0	2
31	5.98864687616637	6.65405171391833	1	3.3304625078173	1	2.03830550517468	4.81754836985783	2.62679750229785	2.60520766716858	7	4.79822369214728	4.89786739255079	4.1783387999687	1.6852378582813	1.73359172099714	5.75090198656362	1.40137771824452	2.65730693153136	6.15227580301156	5.18057654767794	5.4867809235813	5.40517946263192	2.81751847764822	-8.39313516302241	5.80897643760068	1.68920551673061	2.85937711127386	7.13620273003483	7.08818081641277	4.23584721657407	3.16891557979768	5.56532168175345	4.33507822864583	2.51984071919095	5.00162441211833	-0.305823630687524	2.21269099906881	0.155534753758042	7.63761700645313	-2.75264337258845	0.333148719902138	2.8267880082954	5.43091487651182	-0.121825162887691	1.23226349804997	1.00387246065049	84.5	0	2
32	4.27626804033839	6.67639454567539	5.27624882400946	7	2.82453122063295	5.28520097960224	6.3621675162687	5.8380827325777	2.99590448505798	1.94052837523863	1	5.33178097045256	3.98624719910626	5.35483420722621	7	4.71467534998023	4.76634363266714	1	3.3786206665576	5.82596166124653	1	7	5.49046709328041	0.435813992261691	-1.49102048926261	5.14437403713238	9.83794190368885	5.57730794440122	-1.13284797398277	-0.520142992183895	12.8971601279986	-3.07203773351225	-3.94038223347363	-0.833486030706777	7.98412814442915	1.89482604414274	2.01988678713087	0.497814068677862	6.90126966392896	4.05265153470593	7.79302879067065	-1.64969015832635	2.46844406178926	-3.22737704206553	2.58672674205359	9.04953993353147	96.25	0	2
33	5.90299331656635	2.70116014868048	3.66470252824273	4.05898634780669	1.89408958059743	6.60111244202618	6.17177805038295	6.99444203419997	1.37136708045824	3.32491234890606	6.18724194591031	2.13204286157488	6.90023288619054	6.74397666888537	1.46957007268085	5.31411515149725	3.83791191994052	6.80613113098097	3.41586071432421	5.24260416780625	4.43646207540933	1.40551525915061	2.54386510538007	-3.38129965171863	5.50933608421002	-1.01247889949528	10.647585828967	4.0095151773765	6.40247505531065	11.258080778834	5.83480030005459	8.08473437611529	1.80854199515214	5.68256298580382	6.92755777139612	3.9944257182449	0.482961088995333	-0.876832565554154	-0.924174981495893	9.6094796392655	3.1399371161759	2.30080112216314	5.9548223699881	-2.97262293090791	-1.30251650232285	-0.896652948980142	91	0	2
34	4.24926645767341	4.09587921936131	2.58934996065768	3.85036510739837	3.48295822894173	4.31264860068589	2.65571768017827	5.13193836791741	2.74015955461635	2.06783644420435	2.25635443852936	5.1688570845428	3.08028390928159	2.82670108070057	1.89647267762301	1.1978660047679	1.20598327930684	6.89571416784848	3.0075936402299	2.94480315155287	3.62348360192123	1.30249346758388	1.75178004953723	1.49705735279162	-0.33500095874822	3.61075136069704	6.09126776289174	6.73483570118859	5.84816693637504	1.04099129090681	3.2885353632983	9.25090244334146	3.26033085465253	4.20517715965875	-0.655481638067094	1.34357300525294	3.31091715904995	0.881154783142507	4.16232407689705	2.46515384597017	12.5440395275204	2.6174966414879	-2.24040849056787	9.96238401646453	1.389545628858	1.05326336093726	90.75	0	2
35	2.65198610867734	7	4.13630182420555	6.65520164130385	1.99300191264679	6.41548262468691	2.39551280374527	5.09233402374218	2.74333634858005	2.88541378721309	1.98054282061128	1	4.65134648664696	1	1	4.42715354105463	2.24976911267119	6.60385581343361	6.81632182620267	1.26333804284443	2.2965411472672	4.38985009372881	1	3.20052055049779	-6.82042252356411	3.66185502834279	1.77319302550109	6.80973901622946	4.43438636114385	6.07725688201221	9.71840990489185	6.98976434989351	4.05999490853448	-1.03758671175544	6.69205292843956	2.08541240418036	4.06039332487359	-1.01184865022387	-1.40508926512941	9.32085979400972	6.44529065197615	-2.29175738123856	0.00995205899230767	-4.3802587421588	-2.31499431505163	1.87112734524384	90.5	0	2
36	4.80307450383598	2.4869312469107	4.65655144661057	5.44614926129911	2.83495805096385	3.27438709498104	6.53117813575738	3.20604122926957	1.34794918549909	2.20348131402607	2.39155654577101	2.33168474900241	2.25787780778356	2.62502194973729	3.02339270244359	3.84605910206044	3.25701198850219	1.05025661987943	3.82292782585284	5.60499850619571	5.36701659337486	5.29753585035808	1.64505643307372	0.162832691053872	-3.92508661031079	5.9226307196009	11.9406849267457	7.72684191032337	7.92128517434777	3.27238679908488	11.5049317812397	7.26059202440808	5.83940120953982	-0.406172137346944	7.48937467328847	2.60680323954403	10.293643303885	-0.64129258421883	-1.79134903974087	7.95158335395828	2.82460680676706	-0.879370249372917	1.53503139095246	5.2746162227204	3.74913486759759	-0.463661178498617	103.25	0	2
37	6.30023697474382	4.33102270960746	1.53009713160388	3.36667792353651	1	1.04220120085525	6.95381164842745	2.98731411680815	3.72343440178974	4.75221928020305	1.14685537204439	6.64409898580094	6.82222980419798	5.38356026068709	1.41338550566797	4.05594158671881	1.18673828561243	1.9011138484076	1.92539861884517	7	4.82660778487576	6.1950767679699	1.75210888066844	-3.97802688089775	0.949217950436571	-1.47434352383884	10.9237405467601	1.60015933897776	1.48205197349335	8.67029509879874	0.915140199619546	6.4367697831736	4.03840221787184	3.96758471617987	7.19209603644221	7.82857982544544	-0.748130847543123	0.989828475202691	5.27819329214305	-3.02698946373035	6.22919068954137	1.44916332416837	7.16175316917883	-1.23261778923601	1.34051288618237	0.811050100566199	89	0	2
38	3.49692762190909	7	2.91580447951584	6.48138703550578	3.06577648902606	2.72174934168529	4.74165578101969	2.7340775069882	6.04768465910779	3.88561876515031	3.22062651562152	4.4569085091066	2.55385079788199	1.41191346011217	3.02469190316059	6.53857679822792	1	4.4259908098809	1.78024310812433	4.57709580054251	5.84249737745584	4.62717230436372	1.04665469314398	-7.04879421013215	4.82455245844415	0.734076413760558	4.31746243229626	6.1627925629359	0.724829740674828	-0.583004581030477	3.57078820494073	13.0587324959779	-0.536883098506161	6.10733722803108	-0.51085554435971	4.43529429391699	5.43200761343117	0.680627680710902	5.20750779544528	10.1044204737955	5.15132496775999	-2.78705602000405	7.30465763045832	4.0495903707223	7.68948301596707	1.81605297258678	98.75	0	2
39	1.97334332680837	6.39976881858126	4.30131700980425	6.51832295116	1.76296713724832	1.50746448658851	1	2.73673624194782	3.78240233543929	2.10860043679631	2.77930042074188	6.35531815657777	2.75611629613328	2.63457970877072	4.93023399407867	4.35759792212694	3.46466705048258	3.82309070428957	4.08889922933714	1	3.92165201577777	1.95236422094376	2.06696587855562	1.72980326484117	-7.85033362739367	1.82411440247475	1.56715215837574	5.08101659915943	-1.19862185117273	5.46649154160791	9.17703227196596	13.437874429536	-1.18936976808405	4.62486751524006	-3.01108092971179	2.74122478257657	2.02786913345669	2.90512373897699	5.34522563315767	8.66598478308747	-1.38558453882682	-3.26491996926839	-2.06351644395165	0.776941534306219	1.40484977163416	0.692173371309167	84.5	0	2
40	1	3.6348237533286	7	6.38335704172435	2.21225939634412	3.3123084997005	4.60230338855386	5.85216255736517	1	3.64271579368291	4.72173457585984	6.21153985955097	3.44693213473164	6.73352895830148	1	4.54971138982392	4.20325707906251	2.95057618925696	4.26204665225224	7	1.1294735227926	4.23291070249595	4.32841611782654	-1.155103948214	0.954384117571768	2.59233766841262	8.9030454793776	4.44430423457771	6.50882293021806	0.413990436713716	6.29389608020213	8.680045196004	5.01626352246985	2.57062422750219	7.47548033465146	-3.91530283998691	7.71313861054713	4.18262547263582	2.27646754927712	0.616129321787874	3.9250506565555	-5.10865389904578	6.90693003487181	0.775212968837018	4.12818766313043	6.82589369610819	87.25	0	2
41	5.07180951485651	1.08884935784893	5.29764570273905	5.33901980136763	3.75573895451986	3.18379824171468	2.28035036600316	7	6.48027148356229	1	1.74825752053864	6.0005014653542	1	6.14517399006345	2.80871962252098	3.6690119465888	1.99771308350272	5.01961809990518	5.93510479946573	2.0489501381695	5.14489724467298	7	1.70908215527967	-0.867810956110033	-3.83979865914068	6.28439705489881	12.1778597945523	7.21616155567393	6.21939904841866	-0.0333516793562394	3.2445727962037	11.7860652472825	4.95578340390799	5.63778003243506	7.6920327756026	2.28559855561938	3.07599056807969	0.470950260994115	5.81461864726014	8.05257313675634	4.05350708080741	1.55719602477753	6.85930953313072	-3.87032264787001	3.88070754294024	2.21243827229726	84	0	2
42	4.80216412740227	1.76765291884328	5.33945985835408	2.99185819918295	1	3.31191647583309	1.56576946968306	6.26009718425505	1.86883846763035	1	1.58506765592734	7	6.66852261026751	1.40007379997539	3.89818190419268	4.332102175293	4.0095438349333	3.45503987625334	5.20594325193615	3.5307067071756	3.10005697662336	5.95559865536351	1.04273017346856	-4.63769017170096	1.54784993174702	-1.32424401603653	9.59364500941116	5.80414451952121	0.059047475806326	-4.58221531238983	9.46953630254377	9.42181023584677	2.33861002470817	-1.67122246007963	8.52444342841555	1.7535487733163	1.61364565518968	-1.67012201302514	2.90895212266004	-0.37582896274798	0.0773410515716927	0.973992903049287	7.50735561105513	-4.5796174722321	0.549322208105914	2.60320350438938	95.75	0	2
43	7	3.86292255252803	3.50072614176897	4.70934908767457	4.82151837200759	6.29347175982985	5.60108076299043	3.1279631414754	1.11125179264247	6.85343984287175	2.43409747446867	4.32249195991681	2.36745911392308	5.32757943492347	3.42143351726487	6.46793450438802	6.26695944008769	2.38574900711728	4.29596543815354	7	5.29983080821568	1	4.66330260750782	-0.111624953952802	-1.7956156398772	6.18051183253684	9.42839168014942	3.94745557911266	2.9890434406976	5.02274346689241	3.11676776760201	0.276636981876205	3.23759160217647	-1.72423011567912	10.2753240619811	0.379262472457941	7.07996002520966	2.20437135516051	3.19799877951818	1.85081440237292	3.09493876927859	-5.19382947375323	3.36485843243767	6.96501168091907	4.79502144703665	2.44303938727343	81.5	0	2
44	7	7	1.14727992418323	6.63169334167275	2.20025914249285	7	5.58754891012742	2.39024019387576	5.42053924003237	2.83570222796538	6.06982317841449	6.48424696171595	5.16709654684161	6.49339971782617	3.19663791729091	1.81646355438813	1.35532174332639	5.47493847303237	7	5.17340937440447	6.81675207346171	3.0508606449822	2.09500977854942	1.39339245835282	0.20029360977843	5.35878142585925	10.6962010110727	10.2944274334073	9.78581304738039	7.34556030317617	0.238342197643689	4.66175398306626	4.50919485534109	9.18257491732675	5.3191937519175	-2.54770989959506	6.73803861750393	4.11110667558238	6.8730215945548	4.49541121184706	2.46317545543021	0.286377421001607	-1.39598050220514	5.66574337337132	3.45193371670623	9.48370242349408	82.25	0	2
45	4.12675761309298	5.2703152784151	3.53371673939693	5.25086200375795	5.38694274695403	3.29861001286239	5.53937534464949	6.12131392252769	2.45639262528792	5.89890736604195	1.38009357123658	1.34860718364886	1.50397970038232	1.44100811600665	5.50625886083596	5.14665668920425	1	2.94630511279242	5.57385649698878	1.50139659246027	3.99567893407969	6.88126505842	3.79818050152628	-4.21735467302324	0.865373254715732	2.38951929143168	6.41899347108043	5.22355978830206	5.28621773566919	8.37941482943381	7.23567789582497	1.10460696622326	4.6887939303002	6.46473624665088	8.81472624403175	2.83550847727685	2.52267630961164	0.687560100563639	9.38088009794602	8.36069208945911	4.42950899237513	4.14889926002175	6.97610113402919	6.04008192950975	1.48245061848032	1.73755704050341	86	0	2
46	4.7841798494718	7	1	4.22361248197269	4.12326150849496	6.35848111020479	6.51266464603373	1	2.88173871421523	3.68987242519977	2.86764877537115	6.40859718562429	6.21686070029583	3.07886207902634	2.2924437273277	4.80196872731332	5.34713959863895	1.18388143169103	5.85157178809923	3.16505893344661	1.69355460850002	7	1.87582530076319	-9.3031363295485	6.0378646931315	-0.36840415502917	4.79403610489179	7.10155615167484	7.90439380164548	8.91369267644763	7.47269841007506	8.84361735922634	1.55043655386838	5.94118326913322	4.65525371118951	-2.77253358375841	3.95353536002939	1.52923429461315	6.87294576937753	10.1534365471652	2.49667272084343	6.82531749265079	-0.896382133970633	1.75071891797717	3.26490096872554	-1.2614033499328	83.75	0	2
47	5.63550009368288	3.76085198078698	2.52170024499306	3.06243445152467	1	6.39199758325696	5.55703867382109	4.38267005732083	1.73086437536978	4.13712990581695	5.7537837715494	3.3438964548907	6.81066508844931	4.23346313046134	3.80279930270235	4.53015335562926	5.03588457574012	4.0661711826576	6.30117621751821	6.21528589062014	3.63586580197698	1	1.3761172930295	-3.44054682542667	1.23011178220202	-1.08819546257912	10.0769765425456	3.15485167988973	6.53614209856179	0.645550304995112	3.37272516783428	7.74488139081499	4.7738458765543	3.92870788509912	4.27510790387104	-2.78470482957194	-1.05093314826689	-3.5415474762399	5.25104315319376	0.440879401677195	8.38772129195395	4.77379955953281	-1.64597254922598	10.5472369511771	3.41560442479676	8.4582227391554	94.5	0	2
48	2.17085212851933	5.509414487931	3.7757349692472	7	2.63495467755007	5.49444545624778	3.02265913326146	6.1424162263895	2.90137723590075	4.9524776509667	4.03160015038776	6.31266545318008	5.37375219778173	4.6664964003228	4.28048072931643	6.84299916533715	2.44966814280952	2.46922549792369	7	2.30824160075551	3.83215884950973	3.50283678488029	5.28536952174473	1.78809111946408	-7.12300459841455	2.68461680586103	1.31212705314432	5.0222384045248	4.32865296346796	-0.889364839050817	9.36678624079898	7.72870700886206	1.52350566597067	4.55089335456368	4.81070246136146	4.61613130961752	-0.927283973873165	-0.283305240617821	-1.53975530406081	3.57401405845898	6.04002183672503	-2.26781424450728	6.57373467778956	0.518550354862046	8.03231984339662	-3.68301847085106	80.25	0	2
49	4.24094782583464	7	1.20965945770151	4.21211000758997	7	6.31863243273592	5.65212036615265	2.45084599243837	1	5.61461710649225	2.04877407766184	6.36512235821972	4.90600916253174	2.00719946305625	3.34950154270263	1	2.08052266232815	6.99617886311636	4.77295877393131	5.44919203491968	1	1.82112655943254	1	-4.26197035470368	4.29545676099742	3.72164942498945	9.86645481307722	1.51791133513552	3.10693257656021	6.40874337570878	7.69054686032242	4.10607243207116	3.66467750212687	5.16774252798322	7.09854455557379	2.60707887124172	12.4174514987546	-1.4527422811926	0.607537850223618	12.4053851914789	5.56920388954335	2.33323085764828	5.70272393961642	-2.30484060983914	0.394105037242163	3.77169147191002	72	0	2
50	7	3.23750638643599	1	4.3366481089021	4.52847497855743	2.55949872238389	6.76535041276915	4.05058195882856	6.64954509714317	3.09337682690109	2.47289747339371	1.64792178987641	3.29986398618156	3.59276291271519	5.53512934675119	2.1090475677955	1.80018936092265	2.70674337182646	2.27117083788493	6.95650188279086	1	5.96337508034823	4.5356597158651	-9.62939219767793	4.12368378921102	0.677193192465545	5.91624372729681	8.32879911199519	-2.13416430263247	3.45540317730556	10.7341648763877	11.6756011754579	-1.65026621879951	5.84251993124677	7.36462197671448	2.40082541423257	-1.17788987765749	0.858150730276533	-1.95028267523891	2.83379502067802	4.15218669376964	-1.9813443356363	8.72422841577188	8.37406712585546	7.56275585601258	7.3528200249929	80.75	0	2
51	4.76576540555055	4.63144509620477	4.66850511928063	1.72717500768041	2.2997612822005	5.18205597329996	6.97242950728915	5.59588588150563	6.98767273009337	2.14220488341356	2.31713102697065	4.21789557557786	3.62534165174778	1.5283476702065	4.68645098402785	1	3.86234892688871	1	4.72889524870149	5.54734969834522	1.27069236326701	4.25451161219312	1.56887385567596	-4.91294529995465	2.95267480291265	-0.636979143331421	8.97123219779066	5.97136735051783	5.73144691198449	0.88666478671056	0.695429410573867	7.69144997668282	4.83276114531456	4.62706936035324	4.99444429097073	4.20001012501707	9.22646691999054	1.20169523013957	6.69148703845896	3.5795167412695	6.7010280824947	6.60188069157219	9.53590669023679	4.61827353463858	5.33900263491321	6.95284593474768	70.5	0	2
52	4.4857855705164	6.23206205754019	3.22441520417837	5.7935628657384	6.02169197774054	3.12102183485836	4.91376830846349	3.01206961458486	1.08659420627447	5.65751792862905	1.27912991338371	1.90885070610571	4.27172796959303	3.23404281909918	2.25452631812217	5.67820796019081	1.55064662933618	3.99497535291134	3.89771478429827	1.01868828931782	3.51587442599031	4.7625410979653	2.97734277525009	-3.82862943000972	0.735264364421634	2.2170504062335	5.78845731638452	5.69611869218781	6.02319020844275	8.22778222286519	7.79367601201411	9.60703172747277	4.21064807616855	5.87264215610118	10.2856819024133	3.28481729297202	2.98716305403881	1.92333432983287	10.85028649804	5.14333517817194	7.07477178342953	5.99281216440053	4.99172931060117	4.5190351056097	0.732407149386308	0.680016414465236	97.25	0	2
53	4.34946960687701	4.00136641441786	4.62280223478433	2.78128920671339	1.63459305516922	4.53479962594433	2.85703256143961	5.89338309842084	1	4.28375883575744	2.3276192266092	5.26339208004854	4.46133618654155	2.83230607941493	4.64917092757154	6.23557423534485	1.81883436544604	1	2.45975634429374	2.47411305153996	1.67406656738596	2.86478897898208	4.37340034900399	-5.2417063243507	1.66741978838777	-0.231954554326116	10.5860882850905	5.00015068143216	6.05338151244639	-0.0176921359996483	5.15903669766039	3.27316975945742	1.20121143972559	4.05483984210148	4.92199299364906	3.47089340074706	12.5988943405325	3.1356261130072	-0.906362166312999	-5.65232049711149	4.52787571431297	1.73700400834374	8.01561825226851	5.8958785275614	3.51011927102356	-2.46379050359525	82	0	2
54	3.62477043494298	2.95883158121674	2.91988993062573	3.45514266490967	1	6.09558970895961	4.07800944222339	5.07657263399018	4.25192801387324	3.19050325887207	6.42942127347823	6.39993503147813	3.91267676599421	1.20245647840006	2.62627381503381	6.28471130255173	5.37137884902108	4.58421444663585	5.62470587268094	5.99900991802036	7	2.68547944137988	1.79832725009578	-5.6585438343557	2.68647130920305	-0.827532259534514	8.64442511453642	4.73269072575845	1.14233757096846	10.713253400162	1.31882099709686	3.27479747630236	0.754585621584419	5.35463652827861	-0.100832875403334	4.58373721066749	3.82411471504887	4.40697193931925	8.12773247659582	-2.61149123888409	3.66781297769706	1.26532074381066	-1.10029932933203	5.68895073354491	3.35113010112147	3.19547649529791	78.75	0	2
55	7	6.65569566849876	3.62878580596103	2.50784842713387	3.27732021905867	5.46847013608371	5.69579172416915	1.88167035703498	4.03172456986921	2.55608396728215	1.24723798495239	3.15167579786073	4.62562928317784	3.49784443205583	4.80488130911193	1.43361086573184	1.23096537270379	4.35796465226134	5.29959014688258	2.07010555492202	5.64136568763903	5.62010046896323	1.73282870395766	-2.65662841390081	-2.06695513043783	2.75083988125053	10.820441082063	3.73098820585723	-0.15468460794564	0.906975682713775	5.33696020580143	8.42052226078338	1.27394554813147	0.937853593102931	7.36855532637734	-2.89269211439592	12.3329172085833	0.483457498515035	2.39418881699214	-2.64665397428654	6.90501358967211	3.73465245793741	11.3627408465491	5.16005716792695	9.61351369414003	-7.69132641158107	69.5	0	2
56	7	2.97897617316448	2.28426163002933	5.62824110637246	3.03532526849042	3.41257767647908	5.53363452002469	6.7339376259074	4.26607409898048	4.69993845513284	2.5245141836792	4.61571723462407	2.25664095606669	3.24193352867404	1	6.55217714216862	3.5955087171643	2.48985133992506	5.2893245785858	1	2.43163069848881	5.20703810698445	1	-9.43189091092099	4.48746981945089	2.39876030260723	5.19236133371158	8.71350037178834	1.75392333000973	6.95924380205214	8.64601986633083	6.44745897036625	3.17964075052868	-2.37657704561179	7.87108745361286	8.89597025376897	5.02997843402326	-1.51729420213062	6.38614178457908	8.3223880485318	-1.51739074695606	1.11474244821875	-3.41657089277577	-4.05418674788299	2.78243104036871	0.0910198206474659	92.25	0	2
57	6.17777378722565	6.2254010548647	1.56746052956719	4.97590696825394	1.79338233068308	3.31650947183073	5.15533147527335	3.19833024848751	2.55235582565057	3.53641191057711	3.54845794921007	4.86084236306439	4.25501949626473	6.5070671186247	1.85781945916725	7	1.05768633581604	7	6.19062658379514	5.92972545078371	5.87549552192469	5.16633298722707	1.4917039804204	-7.72004284630142	6.06685854260498	0.558136996565243	3.57159799514572	6.472281869758	6.97251119056972	7.95215480782901	3.64380152548886	4.94682353536586	3.37980685038739	3.48315636828291	5.50058847299051	0.112016145372542	1.55838766339228	1.30367063549141	6.09603520211175	6.16630278184499	5.69205664651227	4.0710950597685	8.0235046745007	13.4301202732662	1.79045046394515	0.506533519344272	86	0	2
58	2.10679022284482	4.7442098167205	1.97388624232227	3.31490010734814	5.57092507223764	6.3962089393973	2.0669744559902	6.25602265668708	6.88471902136127	4.85380814152386	4.77252545644087	5.99455420298779	4.13624023895244	7	6.47239023978911	1.52375688674063	1.50293157412825	7	1.93966435339814	5.76726105890774	3.31114706936386	2.07609241199889	2.40198330444886	-1.83626006009392	0.0962715712173117	3.7931564639203	4.64997979038785	7.66298316716807	0.201729180850223	6.48606135535776	1.69145777899764	8.93940959497452	3.106654089916	4.04801533599416	3.19848728026969	8.2347948677421	2.11637570335802	2.41578812492607	5.73225888125634	-0.218799033525793	7.0341925044163	1.52071410254789	6.8523231496196	2.93659841192123	2.7951132228529	2.00725430066436	69.75	0	2
59	2.94500490735905	2.57579428910868	5.93355353391957	3.76565659243387	1.293309985885	7	2.38429318485557	4.36265939959148	2.64185265585516	1.53177121064251	1	4.77825022803667	2.72769660651809	1.20425672088322	6.15142569883177	5.35067358239585	5.89102422412933	1	4.87463787785889	1.58024206357062	1.60690013143335	7	1.66076525835469	-3.77341761629474	2.01724022518677	-1.7429959938135	7.7176603002834	5.03040946373772	5.93532278488879	-2.8676972036419	9.70195764202905	5.14662695115303	0.883373054863456	8.6117694792733	11.6267948968424	2.482061485955	7.22126465060856	1.2850807210681	4.4954993908638	3.59644632543409	7.23504057373287	-4.39052349477966	3.69711492304999	5.91533055357229	8.23300008361114	9.71342284864614	75.5	0	2
60	3.81045169512205	6.36935356282658	2.87390697365762	6.2524524432136	1	7	6.40291243619109	2.43307901198354	7	7	2.40687237143622	3.50568461905389	1.16991937238764	1.75725724520702	1	7	2.33415522003259	5.85955503291284	5.77832410522147	2.85449503924468	4.4511898803679	2.95865916934186	3.44160840969933	2.26276058047298	-5.91241712984208	3.6980820245592	0.504421812764402	7.33703249921905	6.00145333369328	5.69446956877411	2.32712494952508	3.06091055016251	2.60007584088863	2.69892828788451	9.5174916704438	3.00652599483889	6.86680017361907	3.17437853271063	-0.440005786053627	5.33718354328726	5.72002540699326	1.49126183086855	7.97036618479301	6.4950934332573	0.335487385904653	-3.86715884445687	85.25	0	2
61	3.50600258251578	1	2.70621442948296	4.20418841792742	3.24022012249828	1.96871346138199	3.32143674540185	4.68859425995463	1.41117375010864	5.61820925861897	1	1.38002596161892	3.30384169945363	5.84726398319837	2.26194255190415	4.75299781710067	1	4.26870633394763	7	6.56818067447665	6.773604099461	3.59528564930052	2.78716103686945	0.534380147372146	-1.26696641423589	6.01300860408174	9.54034238321513	7.13205348183355	4.13831985240193	2.99548675173987	2.97355115604004	2.43771188236006	6.48276386638762	3.4711268483529	6.94045340264257	2.68580164385411	4.79783512169717	6.41247360740233	-0.546122952344817	7.67280682502479	0.161014023931053	0.73241878088796	10.875026224792	2.26515098186246	1.46938368855151	7.00576709069572	83	0	2
62	7	6.41860773805273	2.828644926937	6.74985988726055	1.94098319763917	5.46404819932894	4.3646990787372	1.71167526124479	2.17920920826881	3.95069744020011	4.5259158511617	5.74465973534932	5.32547400490462	1.21400528090698	5.06847303198045	7	1.97035642612553	1.9708409247046	6.12898430312455	1	1	3.4594986880657	1.75582550324208	-3.4945924880778	-1.72513542350409	7.02755083163887	0.430971062845937	1.58444399083129	5.61547700371933	9.59884257136971	7.61554505105155	8.14283859934909	6.37255811415931	-1.14953818386875	4.624326914779	2.83147348117009	9.65214218337965	4.45266303916961	9.89434951473608	3.68208968084318	2.66712544879833	4.53536685415168	1.63477683879003	-1.92676139457165	-0.0330311546686766	5.74350843789468	74.75	0	2
63	4.59330662601168	4.48557695760895	2.30214263042578	1.22440021036994	1.08723232765749	3.6011597595607	5.95866430589979	5.03529538338029	5.5560067518479	6.29276650905051	1.34848474691977	3.32593518286403	6.78390381923615	4.03477943029887	4.13735459413233	4.88849296738038	1	1.91153714585664	6.71308763126408	2.14631529783574	2.69183255587684	1.40603107331874	3.40338334513254	-3.41129064228306	1.60630787562176	0.677811303843911	9.35405600587835	4.13243671838238	4.28380353286404	2.65838466376783	2.23530839446966	7.02747040330522	6.95783434309468	3.4347034260927	9.47691113310252	2.94705452271197	4.73485027742982	1.94350457302032	0.634131015319065	6.33247869616247	7.17186629146377	0.0584789515587704	7.38158682930152	4.43315568795027	3.35909158796991	2.15662349078434	83.5	0	2
64	3.89605274162587	5.57797305663231	2.89059334192962	5.20210405683211	1	3.85837037624271	6.44248332475454	6.10949080755785	2.41942977439858	6.25238237457236	5.96578033265147	5.01011318906965	1.26908518755897	5.4173332807037	3.59723512261528	2.16224126665681	1.77976716115182	3.87333944424686	3.76687025400674	7	5.2184661837381	7	1	-1.09087674322067	-1.49989992776347	7.2050366702189	2.9288684566985	2.98662285104275	2.19726320431436	8.12454012065903	2.26582161731039	10.2878804456101	5.25821780445881	7.02200346954099	0.26473569139109	6.4029702925129	6.46597087798459	2.29171160778711	-0.392166849800858	1.35142246757208	6.72413734832496	4.92794766737424	13.6511974601634	6.7576564382164	5.32048958001623	7.24762533408762	71.25	0	2
65	4.79948428629356	6.99805783763452	3.73012939246183	1.74281883121863	3.58114689747489	4.57670242179824	5.05026782194323	2.63357278474646	3.28438670504482	7	4.251678387639	2.80079688445988	6.43968513053707	1	6.32232865577095	5.9465012246803	1.25773282971511	6.66066735484064	5.17450802341851	6.40357820844565	6.02557797040282	4.92386102813002	2.11236515181862	-0.986573678340349	-2.69981313499704	4.09239680971879	10.9683998971215	4.81734111652642	2.39647325820467	1.05643111546237	2.49990716857489	0.578706070546045	-0.0292607347911242	-1.67868725233565	-0.12982953206269	-1.5548776879158	1.07157884691332	4.28444253410675	4.2299772945654	5.77144459295536	1.16700823992143	4.33338457394921	3.37330267103741	-1.21909663968359	-0.796230261394764	-9.78151251451616	68	0	2
66	6.52150364979365	3.87683261665698	1.81249875189946	4.23388147417524	4.04640304693016	1.97880443217703	6.68617777576895	3.77876836345527	7	2.89211406137744	2.43045226725571	7	2.68530763553981	4.49572525884725	3.45976775987928	1.75947747643934	2.76165068028618	2.27527179037081	2.2748351037206	6.41251487486889	2.69769636575669	4.45093764487763	1	-8.38565912317632	5.07952440675983	0.947065622130023	6.41688933858612	7.29837599446536	-2.47382781520463	-3.60932420919676	10.7402789824325	4.4645640273302	6.48997722057107	4.05227786398727	6.87997179617131	1.38674896155376	8.61273637526011	-0.836221829941116	-0.941069370709908	6.70600330595526	5.03174361382105	-2.50585051900699	2.61718999894866	5.35119776326677	3.85255974408355	9.26169074553447	88.75	0	2
67	1.56868986916243	4.31742736238201	3.52293964188206	6.48691077686584	2.63364594324304	4.47030438994501	1.46316704208064	5.8307127300506	2.32008955207409	4.52224947661528	3.94023274452594	7	5.28481483987721	4.69793600272515	7	1.14329960762851	2.04123453929649	6.3205226816077	5.69692189444783	6.64150175934671	1.86988273449251	7	1.43613742730407	2.14825241271394	-3.78277668429046	1.74240969140793	4.20916361302443	4.7026456170964	5.1246129696949	-1.69712667314439	1.42656545429538	8.28950601610305	1.47261742022489	4.84625839356189	9.13664688300878	0.698229132753368	9.35649833297321	-1.21014828893529	-2.23800293092068	1.75760487879057	4.0828109061867	2.17235589728051	6.7353700389968	2.35010864768574	4.35166848924827	0.510746263121755	82.5	0	2
68	7	6.68643126249827	1.18851813786016	5.60542647486079	1.63124664911258	3.52851020027601	4.99695173601654	3.16471675961965	5.47387835539848	2.01094848288859	1.44639294123366	5.61789727615337	5.11476225043321	7	4.34753738147501	5.26197955481009	2.98840823386571	1.90110026191551	2.02171273608222	2.78563675266271	2.62227337149048	3.964877338575	1	-8.50947662818926	6.62592316305985	0.805678863356732	3.66868902548341	6.97311331362941	3.45354948806824	0.426016653535053	8.90552355764768	11.1588903284214	-0.823241100875735	3.92595961681546	4.92024051962665	-0.112719520096153	2.82090792781496	2.46015375138251	1.68757956667811	6.60447357903744	1.57526783164141	7.36366102692609	-2.45379724076034	8.09880175009467	2.66593693127349	-6.43347038595154	82.25	0	2
69	1.5446890528243	2.25580377174461	6.67008631639459	5.39672502333144	2.01038628654048	3.49349379386091	4.56397633031478	1	1.76916433664316	4.70459229319701	3.4718136945021	5.28480350987917	3.66278488445019	2.94747892996414	3.45432406225399	3.63052683367254	2.18957714650181	3.14102906469356	4.5334540070304	1.00452194309501	2.03594349865519	5.07332822431597	3.47592861377125	-1.35552386062258	2.90497744589821	1.84601930732808	8.28742114964372	3.07121671947136	0.471384441385626	5.70208681357472	5.38665287098819	8.55247937784232	3.94297904364489	2.95441974650055	7.38641902616099	2.74478878438829	10.3751726981912	-5.75994237759891	-1.16171693135019	9.9985760567031	3.50646478278865	0.29821563065154	6.65255185999146	-8.78923337010431	1.05268629114315	6.80299067950749	88	0	2
70	5.31237257861111	5.75110790310426	3.2335943765694	2.2166467740352	4.13301490504465	4.0281326271456	7	1.67532727389661	4.20173950340382	4.02707911917074	7	2.20537475292941	1.98959908592783	5.19149871014195	3.77255524742713	4.28448425173884	1.31265792224456	3.84954754258109	5.76869806615151	2.21471311915581	5.67027750361079	3.72525353631823	1.83185355158748	-1.25329806069321	-2.2499904850789	1.87752444297105	11.9740640294569	5.38142338535163	1.61355250227492	2.439238859972	1.99857677287521	10.4905979627403	-4.07238442145529	3.1987489656473	9.00002903083465	2.70875604514338	12.3289852105196	-1.01499942487164	6.23338928020707	2.97592837650124	2.90265231731449	5.07966404138961	3.10925932212185	15.8524439981663	-0.466923816221938	0.205378836103648	64.75	0	2
71	5.59904926134903	1.58120720243645	5.89916816507052	1.36580862874269	1	2.57949894123466	3.05021384872277	6.17756577335211	2.36319613042087	1	4.61216748069794	7	5.83660273167057	4.97698214709583	3.40791235728904	4.17834244009749	1.20976091387251	1.12637501816233	1.39212786234595	7	4.17544541936936	6.79903686439084	3.40582606570443	-3.99163015443878	1.65843367470183	-1.50169846416328	9.29514749082233	5.20749757295802	-5.08107713889788e-05	5.35449449842264	8.82402103781095	7.12256236628587	1.54013572680315	-1.88703283278921	3.9532076652139	0.0640458770172467	1.54900112594681	0.331501293137356	2.63576265823056	0.342286496971732	0.32747962280721	5.72178591776541	7.73760880880526	-4.33334305019807	0.94142839110624	3.73284767104178	88.5	0	2
72	3.03522102116313	6.06409880222942	3.26475261710666	6.22988789036788	1	6.34093589587258	7	3.06037650065943	3.39468321454111	7	1.17733186375816	3.61032790803988	1.6354859970888	1	1.80857007157905	6.95313507907848	2.47399720483861	5.95225844055435	6.42445877859851	4.69933441106827	4.13909817678452	1	3.18694242280695	2.41849920303581	-6.05564391483739	3.32443314589671	0.596323528872572	7.03455451633562	7.13410901285095	4.48032489518433	2.18136188182491	4.99861373713257	3.1677678608468	3.13172675870312	5.71304760048187	4.38190178845163	13.638550738956	2.264600668115	2.90798796190561	6.18986241682627	6.37876426661776	4.37950523329051	8.35171855723249	6.10224487603386	1.26427748732999	-2.84129905639649	86.25	0	2
73	5.57864979390472	3.06631948231764	3.4189151347381	4.33244655106443	1.93032967999361	3.57071943329119	6.67984575414327	3.57090587849119	2.72569929735875	1.76349194658014	6.44937990825406	5.06009449453501	6.62657719106088	2.74146459826577	1.9513363143687	1.86546865971746	3.747846006091	1.47535913326964	3.34888014912694	5.57650567317621	3.82944264955609	1.62897657341953	1.90504266690655	-4.27223562029365	3.95188728201499	-1.15931251285571	10.3191290037726	4.8706257698118	5.409943641032	8.24228049174492	5.90156236864465	9.2274921809736	2.13148057560676	-1.13196479647359	6.02044436182915	3.65796346743356	1.60478230286776	-0.699757275392904	-0.33062220739096	1.75018741430698	2.1949237306863	1.78334345915133	6.08100967783848	-3.0583270199293	-1.39462990772914	5.97416091303916	77	0	2
74	5.68518508345514	5.94020971180367	3.41438681640988	4.31430337416682	3.98856092566575	6.32154603969203	6.42908849706776	3.22841590678228	3.09706123236875	5.61387081013198	2.5888354979368	1.36762571643493	3.11590812791503	2.62270974082402	2.74082100090425	1.27360016786632	6.2925989445292	4.41749063268142	4.22488028816969	3.64760506661871	2.47946755474131	1.49697070085521	1	-1.26119158824977	0.364997122651974	3.82954006527889	6.42033152634596	5.75861091262302	-1.30817343497585	5.3399607237973	1.80567567644771	-1.27585464599086	1.64864516061948	-0.0428785595901119	9.71949756031074	-4.25101836781906	0.136289019004687	3.07719667476912	4.51662400539711	8.64441060421934	6.73603257605678	-3.6689015890922	3.02163784014871	14.2184534623389	0.895968628379807	2.65995768704212	82.75	0	2
75	6.10562124998926	5.88402994530553	1.79362679814781	4.60178989886729	1	3.10187902018038	3.76136396704152	5.6370371067314	3.35574297538641	6.80590378869104	3.23825322391936	7	4.13487099582225	6.33565091319407	2.43785504409398	6.11991557330161	1.08778523790046	2.81258879069134	6.34381626483103	6.72000682981155	4.21294958639462	6.00809585060209	2.25476892856951	-8.30679482641503	5.02958753558734	1.58816791052184	3.88380561150271	7.15071963363397	6.78230312595999	5.08620880705799	2.19635323632206	4.96244662368088	-0.802839680888599	3.37031774983895	9.72888455972618	0.102777647819458	1.03856098092962	1.04503430626189	6.3761519063313	-2.36076617735272	5.60692907935473	3.52466793700319	5.38652927890133	13.2448651104392	1.62696131684703	1.77667959870954	72.5	0	2
76	6.88282356153604	3.9954858139897	1	5.04643004241255	1.45514570996792	1.79316202833731	6.7435240968203	1.08462705756803	1	5.28551510034644	2.8739939578482	6.811754728516	4.82652407711404	1.81315897761517	1	1.40429399020052	3.02442511195178	1	2.91401772786792	7	1	7	4.34937049352578	2.17931319196556	3.79175741799871	4.03377357314765	4.8898172373922	9.42214011514279	-1.00504538931403	-1.9768400608606	3.14431962217785	1.75106680929564	1.87710171986589	0.468315872700441	4.00347635432463	-1.79058045199136	6.16255493881789	0.485900512934442	-2.88659056933795	5.74013300467827	7.60482095039657	-3.3107947636346	4.42297499721538	7.0444356802181	2.25458742750201	-0.294920308892567	82.25	0	2
77	1.09809608140217	2.75361410238744	1.89127467885058	5.20591769075073	3.22633533412285	1.89722478874629	2.40657088889862	6.92173804522835	7	1.92720787732704	1.46495339468885	2.96168435611829	2.76219197990058	3.73609677976527	2.38020412216185	6.20426388463664	1.45861580958308	6.88544029328419	3.24223718993746	4.99346792180771	6.48707759521795	2.58606265842994	6.43912137115747	-3.61120877419488	4.82769149767395	-3.84160228738331	8.23123747549514	9.13913656258839	0.346459872313667	-3.63137822841283	3.28282308792902	5.11250646316072	3.18620785801747	5.81393141622111	-0.193207081334045	2.4384383925768	8.21351319148381	-1.26767032718035	7.03887142478642	6.23814819863513	3.43247317492848	-0.978175480805947	2.24863637486011	0.448923808170926	1.89936389730094	7.81921681363855	71	0	2
78	3.10009647837514	3.88826296406572	3.07413750881456	4.01325987214702	4.45024968421309	4.29525302967685	3.08284649615661	5.31510507720433	1	7	1.78402457918358	6.72752132335759	7	3.75431390025622	6.00611629317961	1.53144973404079	7	4.4313355615684	2.81641538268154	3.13811721107919	3.23722332295617	5.55226361512531	1.85694635612446	-4.53733083828186	0.252293295834846	4.62074747559329	6.38791662856454	8.44797245492346	2.12176500453275	-3.30027798774856	3.04221481042804	5.00169182097206	3.75498119622068	1.80080938549063	-1.71683210761508	-3.03864233243467	3.23831486927239	4.48902462837881	0.376307961852359	13.1357464272745	7.83631421179967	-0.178813187954589	7.10374343364138	13.5477052423673	1.41431109016749	1.90035266961069	77.75	0	2
79	6.27169446866702	7	3.49176285206367	2.08521505604817	3.93839878189306	2.22223528010301	7	1.95486181408864	3.57704676327353	4.61600192646535	7	2.17573630042221	4.38590767612383	4.78043994360492	3.49621783597616	3.5606267593831	4.42419156706792	1	4.018510561019	2.36946362096157	2.17414879393788	6.15139237894068	1.50968468417661	-2.56813576704113	-3.07976069114464	3.74305022107404	11.7240086753966	4.55448561659232	2.72197535797415	-1.13603144511526	2.78034859752829	11.187393858805	-3.16406894280567	3.00923308981731	-1.35648332856849	0.678254425033723	13.2040206761607	-1.34190645466284	-0.767660668508182	-1.07620373563566	7.11446960765613	4.72062242592725	2.35351277918802	-3.02201630566606	2.04470620900529	-0.670840666543403	81.5	0	2
80	3.6874762212887	5.59633544462631	2.56527271450709	5.6508449581003	1	4.89528997033808	4.78338367496373	5.82766685404997	3.22830888683961	5.70335551210819	6.18445541453947	5.99650197586813	2.42545231451602	4.44042692028383	4.39965773731224	3.0218648836032	2.07749871385955	3.61630963441726	3.77734531042741	6.87381512359703	7	1.24469432477999	1.70810336580542	-1.89573465740737	-1.17561477359788	6.58573059479289	2.57704769528601	2.31929333427783	2.21719987482213	8.87258332491717	1.72197964486832	11.3916418308517	4.93734417562775	-0.0989587786189819	0.495587703811191	6.05443459716541	7.24224211600902	2.88649124868582	-0.72143917573758	-0.362948467580658	5.3024186624409	0.0569460747865851	4.4546755362189	5.12472568826025	6.1760328991006	6.88222652756882	65.25	0	2
81	3.45911894726513	2.44465500113607	5.82432578525333	2.48292444279968	1.36375200946727	5.03083928495414	1.16173101214242	5.3443129819942	6.47556845112115	1.93302277443198	3.98508761769253	6.84861389118903	2.34520257380888	2.75397471434329	4.09375912045785	3.80255395191876	1	4.92626220023809	2.1417911639238	6.8130014104176	3.55880461012011	7	1.7611650042591	-3.74585373274802	2.06594887468603	-0.650738045928299	8.58243008312435	4.45262964390587	0.101825903959745	-3.90289083063974	2.33149195658906	1.59160317817098	2.89352918722919	-4.41822659210948	10.3995221067542	-3.00122616276251	8.26672059459162	-2.83078086462733	2.7299370402032	1.75416602990011	6.5902045170892	2.59863489307566	4.57696726343273	12.103722837688	0.353058363540808	4.63099683593607	80	0	2
82	1	3.41351309561933	6.04024104192109	5.24856777449809	1.8888072998371	6.46514606840244	4.83022138086229	1	4.87958112520936	4.56421538166324	1	2.95950763254264	2.82292466344054	4.94957404992507	1.87506984807163	6.26197004356901	3.86640073418452	3.53779312607665	2.4016225130608	5.66942456331042	2.17902575895019	6.95693591322268	2.73245951287125	-4.52419616267557	4.54418036141164	3.73683399502373	8.35016928712658	4.37661786285273	6.49207117141359	7.71326595301879	9.88213770183869	7.13887313498224	-2.90394135286148	4.65187559874921	7.45836658964612	-2.78438145337597	7.66992425524596	-5.17112198439931	6.8447681242503	10.3175704286095	2.48970289475074	7.04802744358185	-3.80682663298252	10.1446418905575	2.22584279279361	6.73893443227375	68.75	0	2
83	3.7556310731633	4.74261603007087	4.72837556654039	2.95549246099362	1	5.12156634333093	7	6.39612557792504	7	5.15800405734749	2.63864465879876	3.17783726010236	4.18233013531337	1.8484770761822	4.37755189079585	5.07547256004927	2.08474838579783	4.46112581035857	5.30988325795667	1	6.62972829754156	3.38303803038121	1.93090106617698	-3.90836249740463	1.24690153423692	1.51886038915526	11.5102784240208	5.74811599971404	6.24585787146754	9.74753949029023	4.07034945727932	9.3298637375177	2.82420257667698	1.50925640326318	7.60463909493326	5.93057750219331	12.921765704605	-0.245567122987441	4.88974831706712	9.50562378618574	4.3444213656517	-1.80422629248931	4.8800842995295	-7.7623168545405	0.25463501845168	1.14934897477543	71.5	0	2
84	4.43141149605662	3.61857658352673	4.25664413811407	1	1.96104164704215	3.20231360905221	7	2.45754484937825	6.44524134678415	4.05565412851765	3.34999383326114	5.68297016950319	3.40630973610483	5.78837716294155	1.71320056620452	3.56531679274897	6.10660821770947	1.00628020405847	6.47933806796311	1.60067377410587	1.26898231039389	7	4.27397297111013	-3.0086341464868	1.71316722309313	-1.87084263288537	10.486221888679	4.10528843985167	1.29601184239371	6.82773780060509	1.32741247672271	7.21443662800723	3.00426979152431	6.63077609003457	7.47196203139187	-4.6657688743946	5.36223446422093	-8.63476619014065	0.134184966730894	6.30566663572439	-0.689638478372622	6.6107340405001	-3.66773365797115	1.19066799013821	1.22907666042402	-7.43606444582107	77.25	0	2
85	2.0855268566306	6.34484398617967	3.09373132777704	6.23349529659523	1.19886917647934	4.23108417195995	3.89146813974434	6.87157755074054	2.01945595159238	3.50193429339219	5.29070778572868	4.01912370487632	5.92864319501351	1	2.80985606780249	5.7816888925135	2.40677345780186	1	2.41065145494572	4.64082179376383	2.21434052377757	4.6753410685356	4.00269484147429	5.34844826385788	-6.64157105024828	3.24393889242564	1.40153345922794	6.44700531713076	4.12278657712898	3.34163490518014	-0.728621447080869	2.78597281639508	4.00770592085234	2.12215991938687	-0.439033501378262	-0.878603783951855	3.7706975753489	-3.65870166594106	5.67191334061413	0.273291028514289	5.88164004896897	1.22000949079416	5.4416125884477	3.94024758587559	-0.118532757809381	6.57549810333101	72	0	2
86	4.42797000629179	6.4207169444217	1.31897254821899	2.70487286909855	2.81287147525159	4.30615629744801	6.10977562164015	6.230457604313	3.98735480117048	2.50061615450418	2.4529551686575	4.18742294195341	1.70937526405332	5.63511155506027	2.62545848826265	5.25881230288245	1.91557948818408	1	5.98861117213695	3.14465132884832	1.45215486145334	7	2.99595924652516	-9.47859249220446	5.73734834630753	0.916658351987112	2.85430194996151	7.00814243976504	8.66732194049279	-2.96160792490104	3.71817833743627	0.429036739303915	1.97611518183082	-1.65350468266447	6.04482198680307	2.23393582532107	-2.49982467439889	1.42701540068212	2.87651208459338	-1.98650774593132	-1.67208585279871	6.65518341274194	3.80851334670777	-7.20647091453979	-0.0355670280189659	-2.09324016523219	76.75	0	2
87	7	4.24563970604959	1.71806897520318	6.15210530921345	1.95317321009592	4.53189231481287	5.64465792036456	2.53970858985454	1.95574928084949	4.64913656137327	3.4210251308528	3.96044146239854	3.4229457071021	2.46201043441676	4.18228739191542	7	4.37090491457168	1.08077817734598	5.86551579101202	6.8021891613028	1	3.85169384978698	4.05329633947929	2.67296324005799	3.54577795607461	3.93515039798092	4.86197122927758	10.4880449291102	4.30966607032289	-3.13710083471491	6.54690148570489	2.92071891019102	1.73488390602114	-0.356462765272641	8.87345990077708	4.87464799754282	-1.32186189242782	-0.410685665987522	2.51329134686768	4.85949481936703	7.07184106411881	5.36667142955248	4.04167143087761	-3.43235246564379	-1.38137713366356	-1.38621181272104	83.5	0	2
88	1.48880573728928	1	1.15665940277073	5.04661839431488	2.37544007043952	3.37417793805664	5.51489332510694	4.87205663514558	4.33110905852803	3.08639126594567	1.23500988698859	7	3.63207964377926	3.81948352182004	7	5.53523626451955	2.23559661176585	2.66431721291547	5.52071295567342	6.14743141470621	2.16193122305307	6.25108755657483	3.62430000952781	-8.31402760170956	6.11712815474267	-1.93469654439176	8.67657773099104	8.97864861037952	0.841981914356243	6.93260327479673	3.79920772055733	4.7403215455583	4.32606592955454	1.48758247369201	12.0046474838067	4.33276750836486	-3.50019631308848	0.173873674475318	1.46534917607087	4.7482580014111	7.5526070328386	-1.89172139269597	6.40780521009082	-3.79486825938221	1.56064280999058	1.13507009545346	64.25	0	2
89	5.24057447618109	6.87934850168033	1.19906246187293	3.85947552593952	7	6.06313825212289	1.77161374374712	3.10240008115788	3.23908716595283	6.9864253867795	5.92081414874294	7	5.13504481634971	5.33801167075454	3.03816054029519	1.31739530612196	3.56480547371687	6.5363213248055	5.79290272627296	4.87400429933771	1.87153209727872	2.42173955950135	2.04463771747192	-3.80342083024272	4.22078768593863	4.94214430283636	10.2634519710405	0.723041951628241	2.93448226042909	5.76878279448122	7.00718131632173	4.35509812716584	2.68864574978531	1.91177858176799	6.95500306079135	-5.29094710677339	2.63213759713627	-0.295812741867227	0.822916219965697	-1.62131853516918	5.52995997413635	1.95400945953243	7.20566272966251	-2.79517063997922	-0.332557129532799	3.25078680627941	66	0	2
90	4.16918445120109	4.23587910031098	5.30052629555266	3.1316610529283	1	6.58226927160185	7	3.77826453657157	7	6.61720537471292	5.01781049972535	3.79798853305004	4.09601053285906	1.48733536646644	5.2400161215812	1.76856385808064	1.99450940289793	4.35597986510537	4.45576882389979	6.70392676582315	1.6184394850619	2.85352120406397	1.99793104628952	-4.50758511064787	1.40940697084908	0.755057629364636	12.1604849289985	5.38449245939895	-4.03103219481815	7.58660379560612	3.2466453644156	8.14717748968827	-2.00125379423392	3.28781455500134	7.12416991069126	6.41107226899699	12.2450429661873	-4.01247281038916	0.759619796870098	1.82539001554321	4.60129974435125	-1.25511529533282	5.14951928992089	-6.3895660118786	0.654213221221117	-0.290736487825753	70.75	0	2
91	1.37122941160531	6.55356866835006	3.68652834290323	6.53902465427185	1.01225365493073	6.28378892315667	4.0085537771959	6.17472722914762	2.03876722676276	2.92920983875998	5.57955199262138	3.6253170448953	6.19265919712996	1	1.23750411764099	1.80470387583921	2.82998874552825	1.85938367110665	3.79023732531672	4.77977158044436	5.10381674072551	5.37079168443026	1	5.85494378233211	-6.13419444888168	3.16802683933934	2.03974856801602	5.89579959347835	7.20810896058309	2.8404902446987	3.54065737966619	2.36093450205047	4.45366978093074	3.63694594376038	6.56195945059825	-1.77560683344136	3.64281746073372	-3.99800221255891	5.02626737112749	0.0339627259888216	0.253693420191163	1.67728595115628	5.37598487887158	-3.3485424233367	0.178754183403793	7.28600619883366	60.5	0	2
92	1.40302331222262	1.83703269930767	1	4.03453749855152	4.10119082658201	1.90481707405129	3.58806171402757	4.68180483460258	4.27589237585352	2.86133167334585	5.85021509918	2.35607739599714	2.37693428225959	5.73225049678866	2.66395384773578	6.14200969293055	1.82464505527838	7	4.397776413161	5.23712729045895	5.270802232836	2.27449421067729	7	-2.23676612607051	4.94086626669864	-3.33431715169785	6.89065780902842	9.21536440119656	11.3528916948222	3.00258833771809	3.02603166949973	2.82893270265481	2.99224925676674	2.75002289981533	2.32575327384865	1.56451906175958	3.27152249001185	4.41892934756368	6.66548832103215	6.29861173476605	9.92283556576383	-2.09857642079769	2.2394586792801	13.3081594245589	2.16664481683322	-0.798200043336275	56.25	0	2
93	4.72699326269912	1	4.39367896367718	2.77210474571488	1.3553639354286	2.92229711461278	1.02095265246959	7	2.39309553397297	1	2.29417298785444	7	3.58962472128771	1.20662073855915	3.98828516450376	5.25310527457917	3.63599970311656	2.05444101252481	5.69582751666629	6.45842971500983	1.92989267632775	5.80484038181703	1.86164499178974	-3.98490786172036	1.93612788986647	-1.00971536133531	9.91098634813594	6.05893627668066	7.43806076896965	-4.41050419302107	10.0782211326304	8.71423194811597	3.88428522902144	-1.39872821523347	5.9151401937627	1.53645051268175	2.54748548035374	-0.910356722040843	2.51806229292976	-0.522907954762685	5.96410994284248	4.58531893585785	7.03018993618298	-4.45497054579122	1.73567038500515	8.36282228900043	71	0	2
94	4.11331342678109	4.85427867901168	4.33561981954633	2.3941414472775	1.62379715186123	5.94930855051522	2.92254825712066	6.23188631973356	1.58610340936452	3.18149092828303	3.35349431926855	5.04650583437997	3.60558579081745	1	2.35446017347344	4.46600223838047	3.43146644447732	3.76033305076567	6.4501530828899	2.92562241730878	6.54337110263647	2.8763352341601	3.83665359970214	-5.65331036354696	1.58087198318128	-0.48268937975731	10.654771682021	5.59595701134903	8.36792623739283	9.45169485148689	4.76183508745786	0.894419139144255	3.35681954577246	3.74279702927197	-0.162401657107284	2.84593750257139	3.8169340295597	2.26184825627688	6.72312741076282	-7.07813910756605	6.6189345943435	2.01171843093319	7.11828637113473	-8.7770615079659	5.96583430643264	2.08999057877855	55.75	0	2
95	1	1	1.26356496732516	5.60092995265002	2.60318098233658	3.68413826074191	5.21656351588654	1	5.41346025062508	2.40405160952408	1.11973120279832	6.86118713813922	5.30363117089625	4.58456796513358	7	6.67476908659625	1.30339009234537	1.55720831005314	4.66475932124353	6.34404373916441	1.2729151570202	6.71209696701457	3.52340114807955	-6.90088481090605	4.56133260623689	-1.61994418628438	9.51485857149804	9.71434934244124	1.8004971639617	2.78497345533125	4.60797221905755	-3.15138316385263	3.26669280587193	0.492439116887203	11.3385682755892	4.83348019877161	3.67881252650727	1.52487827264453	1.44764317950405	7.17793527976999	5.71449431160455	-1.58652607533984	6.72926880347926	-7.96667458823187	1.73408095702828	1.71893061815131	63.5	0	2
96	5.07352145241372	6.66142093525003	2.091430569769	5.66907643717029	1	4.43173631206735	1.37407494629965	5.27736074382942	3.13836421113193	5.56637296840001	2.91894712483637	5.20983136637332	4.38581691050231	1.88558344216718	4.69539638093361	3.29293348686025	1.11591625006092	7	5.0705932647689	3.54285199563287	4.88460266377163	1	2.28042800940072	1.08498832162169	-1.06405551088924	4.74856679739649	11.6258136928285	11.6957736657441	4.56129366980286	4.2363093141138	2.01810770535272	5.33305394337296	6.40690447273416	4.06577520077231	9.7512557387585	8.48699936245474	3.4199749688661	3.13812031481918	1.38960388052628	6.51373450025072	3.31888614131295	-0.821769571340449	7.26074603418489	-7.2914785544033	1.38718285521026	0.223468982623535	57.25	0	2
97	1.43653890100125	1.14511528060094	7	2.59159209977729	6.37838117455586	1.99628019688784	2.23714022321445	3.10383339312133	1	1.90689545100145	2.77179052900228	6.92768856790274	1.09861928924057	1	3.01579273209902	5.29686004122031	5.43903323975429	5.2848179807562	6.38141754321709	5.66660905947555	2.45185700294441	5.84558035024759	3.93464460630266	2.83170853248406	-0.367226559488863	3.90740397077145	6.56453251782281	3.10042498968655	-1.86835414372898	-1.18984346280359	3.65456629211721	2.3744348885937	4.70323719204126	3.89310960811544	7.34258514143764	5.3127170710395	3.46772947837549	1.81462907507722	1.5048865328719	8.66048433495973	1.85114721660803	-0.955275131382134	6.70581177767988	5.43226660436002	-0.674162581420024	-1.42246836404732	93	1	2
98	2.5027098234147	3.2176061826352	4.86592983636402	3.42881345792617	1.49277011339781	5.47617011704422	3.12462870641921	2.63171763149724	5.10813793353585	3.7004616005727	5.65789201442891	4.47753001247931	1	2.03001133472261	4.88527951629872	2.72550518755216	1.55754027099084	4.31132661188134	5.41432853213331	2.6744216141147	4.35387325738868	1.77748056538544	1.68459430499999	-0.18880395658019	-3.57241769780882	-0.812738119151609	5.38843625854604	-0.47420594800291	3.78776087515494	9.29336272159219	7.80053508165611	11.0969689237312	6.8787949089747	-1.63684763057678	10.2976461305684	2.82666284267561	10.8113082304678	4.70108662668425	5.40805223916526	-1.48306189632209	4.83291348016792	4.11337521014647	2.65286014270991	-1.47858745535523	5.41467909112092	6.04592781102051	75.75	1	2
99	1.96318442164556	2.45537005541355	6.73489929381415	3.72876855857639	5.14128543150694	1.5890537612438	2.95854082777743	6.32382877604335	5.48398045214812	1.91110139172798	1.9742634999649	6.47345732288	2.9243779582605	2.59874362067386	2.90280188765197	4.03996270629583	5.21747311458687	4.76632991171275	5.65705033242481	1.66086676645813	5.55133539969842	6.69037589039193	1	1.85438943263323	-0.908563734003707	4.10440527706146	6.15007005394125	3.81105934792464	-1.57431373772308	0.218850058188038	2.23804938399683	12.4227940348167	4.63966728757213	5.45077146370387	6.39558680781729	6.24418074106739	2.7653466650041	-0.798935735372764	6.91425385190377	-2.838118318667	5.12228941174917	0.80712630513003	6.39811969298483	4.69732905818723	2.25897684343178	2.26734550193824	91.5	1	2
100	2.38485623603161	2.87684590973293	6.13377682126592	3.66527652121755	4.69382102868999	2.87150253196147	2.97384907221115	4.71525189423016	4.62483698303453	4.83272382402497	4.88223742702652	2.29603935736963	5.34505776773719	3.04281201333803	4.29674996562692	1.80455218122387	2.30900440693875	3.70727408155722	6.35307613271341	1.73708744580611	5.14514455780048	3.93121152856228	1.67069322566839	1.9833502049281	-1.87737285062219	4.22570448868472	6.7286236710814	2.21211285898683	1.09470689200355	0.456753008161161	1.56558102159677	8.08428857580287	0.993632131577142	0.424669358672488	4.4481341753138	-0.227276257485998	11.9025644780323	-0.0996423482841231	3.54144965108109	-2.19809252757369	6.04620528665413	5.53926296804292	10.1824982452175	3.25499756520872	9.17688713968767	-7.81572996702206	79.25	1	2
101	5.13166485928961	6.69891508689457	6.58889392997965	5.70635035005172	6.94924140961275	1.70061484444929	4.71618949583374	5.20985431248869	3.87469608351354	2.19914364507164	5.65578079001279	2.58050815060448	6.5890869075143	4.48864218697952	5.45765498238942	7	3.51720363383073	2.24634843221416	7	5.0177277827656	1.135809354049	6.91300995561441	2.41110019198017	1.90584181725551	-0.347596437649469	4.05175215900811	1.79573184418671	-1.14011300253464	6.36019360080278	1.59165549864981	7.40632441497575	6.37542530202252	5.49442461265299	0.779448879729494	0.254316096935074	6.98595689080333	11.1695596855597	3.7178327916999	4.24329263811669	5.88978252321436	10.3517870542479	1.13223534160646	7.14365520309064	-8.57135121381175	7.05388612738922	-0.906424755181839	88	1	2
102	6.7150786029455	2.80494308605342	6.21720150394116	3.89950369964419	6.03692680463555	6.64751456317696	5.96875140106568	2.68236210180199	6.8007454354655	4.07537690971965	4.81035084241978	4.10084643224051	1.92441684862093	1	5.71292943928556	6.76631610423293	2.16497721798952	5.99844149592235	6.62812426331042	3.17601825350403	1.48896319048943	2.60038308380743	3.12578021374064	5.87537233347738	-1.3313466321184	3.34950689390898	5.41000934525803	13.1384169631496	5.45670045174491	5.0778976265218	2.14545943036746	4.21024269040691	6.05349387208581	3.66828883010123	9.92580787421452	1.7599659953414	15.2793003750502	0.471007605644763	2.5763893523096	5.8073944497876	4.14665196033973	1.38055076975794	7.90511682222062	6.90763286683678	1.33139692126581	8.74042885846747	88.75	1	2
103	2.00697170152298	3.8096232980681	3.16969494707353	6.2543753214643	2.8853691140359	3.51245901358839	1	6.96807132797838	4.73982315844758	3.25602521300384	6.01064564398255	6.87704727265722	1.0528378850273	5.36512777907024	6.71722396339182	4.10042705295459	3.85594161786782	2.66297680984784	6.34528660914345	1.4081690952717	2.98188775099379	2.41837193506328	1.15297345732158	3.85881504236927	-3.61808889114057	3.4271660937021	5.67527540174988	-1.9965989563538	7.49301939106423	8.80341151717814	0.919091174388436	0.176298609943164	3.0093562657801	7.55975820174914	6.41297260760988	2.11681581578701	7.71006788386548	2.39207277899488	0.892927997068834	6.43035815972572	-1.2458938542302	-1.08789142287709	-1.33932792329933	13.1048447869351	1.59141113671491	-0.0297154639082774	97.5	1	2
104	2.64296728232015	6.10266351008799	2.7894728271685	1	4.94854734698873	7	4.89467147052679	3.72841959506584	2.96395289240024	3.0199787369668	4.74986471823949	5.62958664797249	7	4.59511714892145	3.38929278818675	2.34530419455676	4.44753783670799	3.20574128089303	7	1.88157098043494	3.05198595191996	1.58188752721829	3.29600124321926	-0.00471186608569929	0.0668664422108234	3.55646316275722	5.51636210575181	1.43697197202342	10.1715651817893	6.23348051670642	0.297444579597943	4.68338980809261	4.73864637632835	9.11079245835697	5.56414530970077	3.78598673715088	5.82586818365917	-2.09646575862017	6.05641482700473	1.42568049098317	2.69854584227467	-0.105834527333862	5.82684855842276	7.93135941667348	-0.88081597619398	7.62357186109735	94.25	1	2
105	1	1	6.0296923143523	3.91272098381447	4.3410681959243	4.57276092915595	4.46383044063918	1.78613874682018	7	6.32405111463308	2.60219334047572	7	3.85160501989934	3.12271034259341	5.86466351097463	6.43493946293767	1	3.44923367140718	6.41074348297846	5.40509020807923	6.29348895623945	4.66617932546053	1.9683852423854	5.03088851229261	-0.957810793581992	4.4381505302461	5.14750059750933	2.91589174378186	1.93596193121733	-1.57129118015366	2.92107856606791	6.15012291380948	1.21463919175739	7.31716914836471	-0.64112439791033	-1.17804245462101	-0.372323471790898	4.8437386808873	3.94957092552084	5.99674720184704	1.57091340978531	5.17050979575473	-0.165097712148145	-0.395181857203066	-0.717520412767861	-8.88904459861964	90	1	2
106	2.19005221754656	2.73829193741538	3.31247552551645	5.23711326367734	3.48863336622168	2.01021223788531	6.13142594964318	5.23581255946825	6.66062588822541	1.46972632804918	7	6.49013417629751	3.38412176920242	5.43302576758073	5.78131690883372	2.68812325377992	2.96023045471235	3.57182620202291	5.525801249387	6.21378511488042	1.75585314181272	2.47443644561196	1	3.68313149790291	-1.6652791819168	7.84420990123023	3.70497056607111	1.88208386577345	5.88945819603898	1.32405089583476	0.55826725330273	7.66333832277466	4.16296335293985	0.915460135641686	4.94731237121658	4.3104919201592	9.96835980582126	-1.15097229047258	5.56911558532737	5.94252274055601	6.48208872202511	6.35107343369636	2.56980594195009	4.84607156949632	1.97428253899913	2.6340224745177	88.75	1	2
107	1.27941424991143	3.02799380261169	4.00145660183899	6.18693639479624	4.22897909866915	4.85906181140417	4.70861640525997	1.30451920074447	5.8914801479681	1.93062128739932	4.37609358944735	3.76957883522091	4.81297432074891	1.57810385649206	6.47643297766341	7	4.36806046048796	2.27523910878651	2.30796518070736	4.56299559760676	3.6836774219562	6.09896991119719	1	4.64691052822401	-1.10318703378316	6.50127858059641	4.57852825830606	0.580496989566375	6.66317609818884	7.03886594493004	3.46543892177696	8.20958053261227	2.69563880036555	6.02815307052134	2.73623503829905	4.53707302431258	0.586251670601513	2.25393419940505	-0.167982624976301	4.85273928156643	4.70276295840186	0.644143720910664	9.6238079021132	-2.39479411977584	-1.27503436141199	2.95316448603247	96.5	1	2
108	6.7747843965981	1.5659362474583	4.12512522874024	1.39105637806775	3.34440935524004	3.69407617683593	3.08417271103765	6.28685019975071	1	6.68283670841463	6.48078042160557	5.76361163276224	4.05460180841603	2.33938167892489	2.5238848761481	4.70019708488215	1	3.5191579564303	1.03439686799959	4.9768215122381	3.11753373951099	5.8574129146835	1	8.53856544814053	-3.8722002167832	1.01939931227752	7.03690381473606	10.7894800342428	8.47923926167485	11.5218711848892	3.57013594172269	10.9877660471849	4.63428673647882	6.85480362185654	3.93371968423773	2.92115569563235	4.60346247530368	3.13326359741383	3.49946401615485	9.0198549710477	6.94370766011631	6.61886594629524	9.65501311108018	5.71940428714529	4.07709590319235	5.80625948900193	83.25	1	2
109	1.80493720561937	1.93634590082368	4.69005066597504	6.38147187977397	4.29075580466997	1.10931482759519	6.76212688520447	6.67170536228376	6.36497354575014	6.86766129735632	3.03066647499775	5.75002401756464	2.55244246075324	2.15391167733334	3.27886957509436	2.20537593001765	2.40627212214551	1.80191790786316	3.22705652063805	3.58002415890979	5.90257060385789	7	4.73013572049771	1.17131333621007	-3.40737764579464	2.60174827227762	5.10210666826923	1.51539884307736	8.27865267372548	10.5366338941222	3.30117806385585	2.70665199043606	5.0553717155583	2.97240257929143	3.91292301528341	-1.73606287551419	-1.5337040792856	1.02550013385412	4.54318883383561	4.80256169783765	7.2233679117282	1.88671577325307	-0.295463731272068	-3.62281441290436	3.58271995932666	11.2548815278313	88	1	2
110	3.41720870585939	3.88630031387448	5.91070898356436	5.547462635667	1.21394068620783	4.84242898910922	2.95923545935782	2.93171227489745	4.664016174028	6.20349382277095	3.43563001840748	6.69615583787083	6.58315096549595	6.37295681449853	1	6.04242469094369	2.88850725439846	6.59834465484998	6.85827346013234	2.0699350004577	2.90154266485985	3.0894692683901	1.336977338164	2.32711548031325	-0.914636695669228	6.89204512825041	4.93239242245331	0.821523096703542	-4.3733616969355	3.025351487538	1.369687651974	1.2429855957814	5.90532430496831	3.22695195638651	7.22046350840663	-3.82273638371777	-1.93072734464714	1.36745736410846	2.06217485700138	3.09007829029798	5.32965269047592	-0.746240807196391	6.6985510340226	-0.774151373069154	1.19867225977335	0.0793222632910511	94.75	1	2
111	4.31990552752206	5.63909563883901	6.97997600902964	7	6.25201105652642	5.66173423720032	1.65209227077228	5.62560227963845	5.88580033923369	1.77625672385943	2.11577089455155	5.51421895205703	3.71792236615043	4.86784930724314	4.09884661920193	4.07124001868944	1.71040077804	5.5209938771094	1	3.76396960416608	3.47980068181867	6.73019596721835	1.78582456196765	-0.184329776296239	0.26539176174647	4.6091358483915	3.69488876163813	-2.03491288966093	-3.53286016498674	-3.780743412201	1.83078185323652	9.99669515696629	2.06072067180762	-3.51037139540788	11.6787212698761	-2.81576493217813	5.65735796187882	-2.40006248969955	3.75842783501779	-0.247868163345694	5.95925473561463	-2.88327764559692	5.68042972965763	4.60239705447605	-0.0663988691049762	1.82441889123568	94.5	1	2
112	2.13737564546315	4.45952004692572	3.82488716251625	4.20781955071116	3.08344124358341	1	5.67653375293566	3.68574550928042	1.67795499083168	3.28912603589782	3.31375830433949	4.79553909793605	7	1.8214388050148	1.49274799598996	5.85971363343626	3.65039499064527	4.93025510592091	6.37455776520789	5.46787938121188	1.06721247132016	4.17544774388603	1.47513892460547	2.16151755817648	-4.22973189844905	4.81668097737777	6.68513704848548	6.56956568964639	3.87559332199957	1.49249879569566	8.35757213486604	9.32398806585828	4.05038173319496	2.26806474662851	7.76758176692103	-1.43585780219557	4.95014947839325	-0.223987998277705	3.97130097491741	-0.778257278147514	3.40839824828174	5.60396103642173	6.12409857113925	2.81722070302435	2.18649475989978	5.01715397216127	80.25	1	2
113	1.53973278892586	2.1021414904974	2.83289066549882	5.64769843373128	3.89251857022933	5.03731489855702	2.72604788253425	5.42451873181895	6.99511902922487	7	1.07841965041137	6.48652838660043	2.85568033976586	1.87621322902027	1.55651553214187	3.16824247892911	3.80795221989472	4.639769595779	4.09276100477225	1.18090494170627	1.81820197705134	1	2.71056653226038	3.49541560179282	-3.09019620241422	4.36896117427927	5.8979383847337	0.467232858641886	6.25823592677604	4.61409990173503	1.23442126998799	5.30785430709006	4.72895885794103	4.43444830053041	-0.0263412648270932	2.08088750999805	11.0278423134556	-3.68185759225937	4.93728862995181	5.21705673491308	5.77172651460745	5.47764736870655	0.967259378314117	4.36448526078931	1.45125966487274	7.04065127562532	106	1	2
114	1.41915847782968	1.84615155957135	6.49258947811713	3.74557259819226	2.15560573432932	2.89578025502783	6.18392397139541	5.32895048589219	1.11415095526572	6.72906508629691	4.54303523903674	5.61251786911567	1	7	2.4998524501138	3.62366858651017	4.39561124456895	7	1.35486509948654	4.15065157458655	7	1.31906038571113	1.96548058017958	-0.853000923653146	2.80838020170354	7.81363906532636	8.20968217566266	3.55374273017644	7.05279984271405	10.5507848529624	2.95713460240734	-2.94976252394323	2.22763679343372	1.96425739602431	6.6797184455599	6.04638459776426	3.3835290337896	0.347524003254042	5.90816636930598	7.3051720747238	6.74067006360062	3.84813114183435	5.69671876730709	9.83573609229876	4.27926322064208	-0.225133501937346	87.75	1	2
115	3.02273257737571	1.96587278557755	1	1.59394956189804	2.19994284690946	5.82873531141764	3.29553548718065	7	4.77063232930055	6.96738324248141	1.34969504879182	4.69363525244474	2.68879659178133	2.94212526119824	1.35837711479289	5.43296806487426	6.48372125062018	6.58706397252173	4.55470182807298	6.89567610469453	5.02598214602551	2.95227374086127	2.00924351753363	4.74569798386372	3.87062658542913	-1.55478672283687	1.14639605078447	-1.37743744005831	2.8148816250339	3.74042253382326	3.24796122869465	1.18512275470778	4.55385137998459	-1.34507773986668	9.17907890216966	2.43112085256582	8.64972202567	1.17525367850156	2.55565963249361	9.23325877563459	-0.385128656319604	4.97794201941879	6.71187830015253	-0.0620468945360473	2.39885189433217	3.5312561030466	70.5	1	2
116	1.62785365859289	1.49834143974711	4.78490313823744	4.40428339256211	5.91407888903271	5.080880159968	1	5.83884176824064	4.73728691495084	5.31864792274116	6.50820330399893	5.02014935780801	5.9523813138352	1	3.00918090119699	3.71357230716291	2.00445202340921	1.47803645700408	3.19477894332869	3.87933260800477	4.42701088358547	2.2577016250212	4.43537402968062	6.43237845489935	-3.78078008065266	8.39125995633691	7.205573943352	2.14263885270677	5.00163169287089	5.0163997506035	3.99939964050039	8.51729100436394	1.65076276886424	2.83689059624569	7.66613925757638	9.16160881060271	4.61392565063938	3.226477621419	0.774094237598364	6.53477750592612	3.74525680693786	7.21620878656019	7.03438881285603	6.76218403895186	0.95796700143054	0.370662642047401	83.25	1	2
117	1.52982024035966	2.96972423351097	5.02208614966333	6.38445852561204	4.0589539559759	4.42484463114901	1.58499805472775	5.84854388100645	6.25679760994826	2.14843732306521	5.76854559973756	4.2732578817421	3.60521691284584	5.59477758284922	3.16134294766343	5.93788458915225	1.74311343134597	7	7	7	1.94288434292887	1.42287332231717	4.55736301925779	4.522123111359	-1.54766920835229	4.15462129162329	7.95307554688821	1.9642329782719	5.77917615596799	-1.75902293143497	1.44660189221371	7.8518722522035	3.84280538235008	2.37926700822211	6.1762681344421	-0.526525274538394	9.01385726470782	-2.78755789291211	4.21673374059239	5.79561293580025	4.55853117667768	2.87158201329537	5.25526491056182	5.16425006456177	1.01015120693116	5.99760951434872	85	1	2
118	2.24071996915859	1.91772819373123	3.9225303554236	4.32272696118697	5.61136404796887	4.48770068154307	6.81857297797191	6.23654708057026	1.89065877038744	5.08590239231088	5.87294478996168	1	6.50173476385811	3.78379373506115	4.78692311207151	1	1.68165428003834	5.27353000826624	7	5.96948057578874	1.29304148112368	1.02726990132117	5.26411237672816	2.44164943724717	-1.1197630007597	3.64707752810285	5.5030229506457	2.34072545092958	8.93690078534272	3.68724579901847	2.62264246403607	2.09348540318034	5.83882036742216	7.69197330362647	4.8499469919722	6.0303464935346	3.91087279412175	1.35619952886162	-1.43221418889071	6.11418864218725	-0.849754245911769	4.24202059576502	5.40597485582652	-3.84294913866213	-1.91917092392392	-5.5088838887238	77.75	1	2
119	5.02816827484916	3.80298865027603	3.43470586562006	2.50051848126986	1.33531377542199	2.73861479963674	5.24517586342447	4.17963220232186	5.52325675061327	6.10806718332086	6.37509109137006	5.87009348712087	5.53752615572427	5.02156043842651	3.82264550162569	5.74330878165916	1.06973874419856	3.28667900774874	1.75936556654285	4.08761313388075	1.149809800424	4.52163980235674	1.84546050925853	6.71492799870788	3.32566349420118	-1.1346042990354	3.04470812697305	-1.23428339881128	0.345148611698387	7.46339305791019	2.43056083123422	6.79027864868375	2.00272798382775	6.37239666920635	9.3826155388462	3.96275511529826	10.5521385470411	2.83907754169906	0.207367428066167	-2.10993887571571	4.62284897760896	7.94384573395653	7.2546969104376	-4.76293562292485	3.68055815781699	8.03504524599622	88.5	1	2
120	2.68151746667231	3.27467448379026	3.00135545435875	4.30968764181738	3.79714995135676	2.75413823117706	5.49964683866671	5.94458526727613	5.51557767095222	3.87040694780728	2.40947033370571	4.64593809056707	5.13934120573221	3.30586101095024	1.77003868808835	6.63036998107123	1.32595125049852	4.30097759244723	3.00721076596784	6.90291971745632	1.78020396222761	4.65102929739827	1.6530597238067	3.38259291871963	-1.87182455539886	7.96190639309614	6.0957302930614	-0.861535125211406	5.1219275306535	7.5329666718182	9.30579042667509	2.62617488215269	-1.42110147395543	0.0702986704733983	6.80125156317777	3.71383861407825	2.2238472426604	1.4692309622425	6.00188846284945	9.11823341198561	4.13866071745616	-1.6034760046685	7.71687921049561	4.20062296295518	0.911643730689312	1.61108863585342	83.25	1	2
121	3.76649364322871	2.45499861399218	1	1.67595486697831	2.02665224226247	4.04680438119974	2.87240648113692	7	6.12898838203069	6.46205950797073	1	4.67485575746152	1.68837155311127	2.84421816660674	1.65032549950026	4.05167828292	1.6135626500081	6.07318291074075	3.54935344713747	7	4.16903451049753	5.39825507066302	2.53402073320279	6.91806147614117	3.6545343766444	-0.677229664884392	0.210991473991769	-0.400038930065779	2.77008248939175	6.53885521212923	8.32914571718285	9.61698814587709	5.22173570850855	4.18399960209323	9.27699847574349	1.4057109350574	7.99381733272272	0.358403065693792	9.51118767516411	2.91820929481312	-0.596029830499836	3.11984912218583	4.13980920169487	-0.269576128472253	3.13794265624968	6.14519860120743	95	1	2
122	2.26856019626161	1.59081311959282	4.10516422119961	5.0080435994893	5.33324407235292	6.00070146239067	7	4.92952450363145	3.09910666948333	3.93390465594568	1.83785707307543	1.12448173389857	3.8528342638421	3.17870658274553	3.4555436144131	1.12584022985723	6.34459266581827	5.23227978882249	3.54732225242012	5.97114075699792	2.09445163291087	6.73735093219598	1	7.87926454589004	-3.4943097938288	7.05997174948865	6.17914023173506	-0.904289108706635	-3.63518473924546	4.54979438895762	1.36130639524124	1.35775445306997	2.33398478027384	-0.145118747937509	8.43152340392698	-3.03146500612986	0.555344913849127	3.77641502882683	-3.41336140983391	4.62865777321176	8.53086878515999	-4.04519164948695	3.10674144896105	-3.3682101977314	10.5440591295959	3.49883294893514	100.75	1	2
123	1.24786999805547	3.66093467079946	6.69909569243538	2.5993073662917	1.9134519365613	5.81545930650508	3.81148670752422	4.24350995457937	5.38894953629938	2.41535588795128	1.85921612548948	4.50134311026877	3.84502199491953	3.41445176811986	6.29023957712282	4.99201084674086	5.54797862901254	2.82510797898663	3.64334629212698	4.41903044866247	1.55616315910087	6.79932149405499	1.23788115951322	2.11773243232056	-1.84917830147246	6.09970593100164	3.9426930957874	2.08161881924167	7.63150824976314	10.1243941445488	3.72022068171404	0.391769574099782	4.28833224223633	2.02597770390969	3.35964806397254	4.68472246177613	4.80745928785329	1.09947921000038	-1.56844089693383	5.15807679758758	5.71053676906471	1.95532132408168	6.19764450686776	-3.93614212194893	2.96495450856367	0.937707594998059	105.5	1	2
124	2.12963077547192	1.83570038834166	6.30469910518259	5.00584158118938	4.01628850841304	2.31556453826196	6.06964451993786	3.75675669147212	3.18619801331969	3.65795695661493	4.71579567033333	1	3.29510224224483	6.40853196259068	3.59080538502325	6.17979078929004	2.51093453245237	4.57090796496924	7	5.93906506053053	1.62817000549743	2.01415002530894	2.94183909645979	2.64034591222407	3.17473296658756	2.680401504904	4.97918855590732	1.56403665374777	-2.79201239576202	1.54864478759884	3.00645599993276	2.55624794505318	8.14927697330486	4.57502359319446	-0.680410125065126	-1.38997280014927	3.78760109300248	2.20548611154393	7.67878829705907	8.02922954398857	-0.0354928928050988	1.18000897533987	9.11543583071048	2.06546673870495	1.30745209971737	-6.29182677549852	93.25	1	2
125	4.235598372239	4.31758197555588	3.46480397322604	2.69659489263816	1	1.93302004671291	5.2992385842046	1.42821574206633	5.3928462166635	4.68904650203244	1	5.77006172969721	5.74435006452092	4.92713624134834	3.56671019324986	4.97814463980688	2.05420021616619	2.18103019153972	5.69199877510309	2.0466995515083	2.90727271954484	4.91534722473219	2.00146833047718	6.6200685630111	3.03247069885005	-0.0682753914426606	3.02476205119021	-1.50006392592174	0.70021884553835	7.7108811206505	2.08805452404028	5.25398981700656	1.82222958579713	7.17370637455707	6.48106525394956	-5.34136131791086	8.44478140668675	-1.77948273219857	0.670761761809008	-0.0791742351278276	1.85148024008539	7.45950543539829	8.04621438416725	2.40813010371687	4.20579756062741	7.91806021911097	83	1	2
126	1	4.03718101633492	5.43408087293495	3.37545384466491	3.41382706141223	2.78743365461998	5.67915445732499	2.573946249805	1.03587581078831	6.81396992657525	1	4.21808402493185	1.79074015115309	3.78127355862533	2.15042264398889	5.11657387875277	1	1.77340848414274	2.69673066298578	1.15191818656469	4.27077911521364	3.78772749180294	3.1419367530259	1.39567299271738	0.136762946738289	8.45086585267356	5.29696358462583	0.447526320970268	5.61623360497101	7.30316616067967	6.99740490213682	9.28594465359335	3.15917428601317	5.8148982971312	4.6785786582121	2.80791077672816	2.45776122638348	1.45839981536928	4.99213057247825	8.15917078865653	6.46693147763926	6.1073062842323	6.13734730458404	-2.25433445156521	1.10768568581581	1.85128922195034	94.75	1	2
127	4.27251451985695	3.43026296738631	6.25246573008357	5.77257747918826	2.12347311076233	4.2079019401123	3.43632953727228	3.25962047388558	5.40176267442309	2.36273708774553	4.22420450653082	1.67942625947188	5.57926190122772	2.26992425779334	1	6.61791421704005	1.80378671668366	5.47974679458352	3.71098797530114	1.90306627865381	4.43234696034512	1	5.2069849879885	2.04095426094562	-1.03262731563687	7.84824372265663	5.98353184420145	0.81596114693298	-0.104595747666689	8.65611691424505	2.26568397701006	6.71469664426937	3.2287178803483	-0.524364100255981	6.77572967674407	0.496353199830016	-1.36699893149259	0.297031607597033	6.2013184072351	8.16577872307229	4.5536922380615	3.23947542686132	6.41525845781608	-0.414792994219511	2.14262872132354	-0.123367764617331	92.5	1	2
128	1	1.24614677468897	5.57065838807004	4.56874107963595	3.12608876071297	6.35837559625648	3.37482606224796	7	1.63160269491976	3.71051762996672	2.17453197421954	6.4628936661033	2.7135727898787	3.34151778647497	7	5.48120257528304	1.33695622090858	1.60093338642655	5.04359916879156	2.68420839313103	2.64808118027154	2.68474541347335	4.51077867330233	1.32864016101905	1.39836525804826	4.36072570139868	5.10205450844155	1.71949288979313	10.0104702087425	-0.830509419062368	6.10899855599929	2.71708172966221	1.22242859797774	4.30244389221465	6.77261155474277	0.693417243674002	9.15535126559111	4.151618202514	-1.11287974720032	6.44433465458046	7.46130529314196	4.86526413532927	7.96162248285202	-0.846689030077913	1.49886093197743	3.89923496497723	100.25	1	2
129	1.39848133595146	2.13874291748189	1.577909765352	2.75295160107379	3.41790721302563	1.40815624258329	2.88021942496133	5.356527671572	4.7618098970355	4.31533571416513	4.13254590396889	6.20604074897572	5.54226478958182	6.19737086330059	2.74767998552712	6.09565503289575	2.49666630328068	2.14830564280378	5.47571668454001	3.75795940386019	3.76206438535481	2.27374325046923	2.90339139965398	6.42501101698776	4.92365552439227	-2.2243650577431	0.220217522068225	-0.917111762076944	4.4057405838585	5.45525276788386	4.19429101521936	1.99606822319305	2.09757220829537	3.63585034714442	9.87281643162819	0.879856616790445	0.524235610201233	-1.45153201062004	9.24213116851564	2.45310209271833	0.523416439190426	0.228529046058662	0.814599982930842	7.01452082518454	1.75458040932604	5.71815876820461	76	1	2
130	1	1.06298354622322	3.9420645088882	3.55650326231043	4.37056900637095	6.84148574361192	2.67295689083033	6.57683265269637	1.05919886054218	6.05264550384656	6.340509920628	6.8315394227083	3.9662768845668	4.31172813547068	7	1	2.32772043785315	4.61470488700143	3.05429239841056	2.81580796803389	2.67790183241927	7	2.17141965654023	5.47464036584821	-0.595525491806737	6.5063088011813	5.03767807686472	1.55336504279491	1.11864953887299	-3.43836450502373	6.1248112344229	4.63685781953027	3.76695206183883	2.2489774839474	-1.79350594282431	-2.64699168583832	12.279925138738	2.44740002679154	-0.291302948734259	4.19196648105634	5.91537965725846	2.21076593219062	6.74500775651843	8.65833285121451	-0.6760335518532	2.92806881604565	85.75	1	2
131	1	1.7875489281877	1	5.66396102945109	5.60386553395257	6.66825966556484	6.73018443319924	6.49204916776111	6.66096204834213	4.54608957058049	4.96995312691197	5.73072832750147	2.74813361256157	3.38417004438839	2.53963915622173	6.28232896897246	3.50524107346991	2.61001273401019	6.46900670774895	1	2.97114579542465	4.24835901801012	1.35971489659193	8.11511356063926	0.172072481997213	7.91294329129806	7.54451760081023	4.09829243820104	8.14259035553009	7.0245581586787	1.58450476333699	6.93419716134542	4.81861518939376	9.16131280540309	5.37978913841796	9.66930523218757	6.43497389815589	-2.0461003789853	7.23973668296687	8.48013378564983	6.11663481120976	-3.2566002315497	-3.66563619899959	-5.5119561412555	5.70615451919631	-6.17409739133223	95.5	1	2
132	2.86102982650185	3.96668698288824	1.2760980542231	2.67506708470324	3.281448428973	2.15254716975588	5.85522525942338	2.86042424729288	5.79085480181354	4.13231192166478	7	6.93461451342243	4.26582232526874	5.64669945943778	3.40898103840131	4.53872404214413	3.42938677643431	1.39235814473797	5.55452322007033	2.48930314224792	1.89508434516221	4.42439512445288	1.58879044017751	6.47387120498605	3.6452260076083	-2.89395692220256	-0.629157228652102	0.179824291043292	1.78163209583612	-0.423613500408455	1.54453085763451	9.72073906429581	4.29304082772181	2.94771570214874	-2.27508067220493	1.18122355016256	12.2469711035806	-1.17222160830447	6.22482277720046	2.23798259804517	6.76221592319175	7.00681318544447	2.51757169331806	15.2642389506715	-0.46942446894964	0.125240239560542	97.25	1	2
133	3.21804681369213	2.87525263285746	7	5.28472559098175	4.02370072376165	4.17600118145258	6.9418404719441	4.60808310718779	3.26789270879733	2.78676757954508	5.61086405608767	1.96088390988328	2.72478731793409	1	1.88184717855405	4.56091555166099	2.74685605219833	3.4193475574773	3.56821721450108	7	4.00198855227447	1	2.32426180481347	2.76267496678155	2.25064808987088	1.99998045061268	5.03033256285015	-0.973472637413432	7.06543085219917	9.08549809877629	4.98775167748544	1.82786789049061	4.96455964317985	4.97591047391679	-0.266385537806744	5.2241509699332	5.92558846100546	2.46093672222861	-4.1197832998127	3.65040853006097	6.35701060558224	-4.31437959450632	9.35121490367541	-5.04360424878691	0.832898767547262	0.537769462088997	89	1	2
134	1	1.72702900939242	7	5.67602236996543	4.05171958368415	5.1941279601358	6.27275753485901	6.69266628325808	6.18488779002944	1	2.41679123938517	6.86941812989444	7	6.07038881633954	5.46067167828402	5.74240830955081	2.86392440481657	1.5786722638801	5.79347465410154	5.98915650437546	3.19964432875996	4.58936766021856	1.95486079696042	-0.32452772492484	-0.916626297580351	8.76840862108302	6.9804828705998	3.33582991729552	2.89233843828985	0.424688639574677	0.777475361158153	3.38571460442586	6.36798940541999	3.07371213384047	4.56802557089937	0.0380666847525727	2.36654939711385	-0.951183292657752	2.46133495854722	6.73937858608046	0.421666646339771	7.72923210783798	6.43403761956102	9.31283095380068	2.18785958430275	-6.07882403544558	97.75	1	2
135	3.03969368602564	1.94326924112389	7	4.50812722023409	1	3.89452660072854	4.99299869119046	5.59377266275336	2.25879065687308	6.4625898551934	5.59014641525127	5.60242402073284	2.22104267182545	6.52489026427842	3.73466469754262	5.71174121870317	1.33037127141205	3.56640948250327	6.09927014672955	1	4.66675616697319	6.21888408120997	3.20581186604954	8.07104115892826	0.0583999224976677	11.668956699623	5.57762388893867	-2.04035649261278	2.63766486783481	9.61275470514892	3.56638685271549	3.4174032158717	3.33573364667119	-1.24335475675754	4.07078209002862	4.29619145538536	1.54112172601133	1.48464893371415	6.42532011316456	5.63244864671685	4.63212255157037	-0.061812642563168	3.80620144541545	-1.03656704997262	-2.86709571149909	3.55257256708847	61.5	1	2
136	3.33763387187806	4.68974036596648	2.36241296009323	4.1664522462803	1.98541758305132	3.84193532808849	3.57442066970562	5.97989449089207	3.41635429979403	5.17028340647243	6.90651459931525	1.52679069318708	5.59115670673719	6.23491695030699	4.15486314641699	7	3.75999643678192	3.78718475033818	4.65829167280613	2.72041882724968	5.04359685060877	5.13710677061442	4.97960146425545	4.3270441070412	-2.90515236994123	3.79866662445354	9.84049889817158	2.02939839467463	4.15518391556399	-0.839922515767544	0.299066984602054	2.44601583917518	1.73778963674815	6.22470134851461	6.55551491040407	4.72084086749463	2.7978701244178	-0.70616186956313	2.96969264891365	3.40907577991211	-0.4954207454984	-2.05586385433071	7.23743088668225	6.21798387217336	0.245816161698808	-4.83519124072202	75.25	1	2
137	2.84601601673687	3.76080846613881	6.86630369343337	5.78809393978348	1.79143046861802	6.33195171235783	1.14587829271782	3.11237747066452	5.32487015430519	2.85443901607487	4.27180607981422	3.23185680871732	5.19223693389198	1	2.90382496620635	5.67170570651152	1.20334015210011	6.21249910981257	4.11336681960062	3.56581114286814	3.71017641598813	6.85387047112581	5.89523696743286	2.91048269584418	-1.00379042037782	6.91832370166478	6.33712829177795	0.18777670649353	-0.279841969295989	7.07912792695886	1.21565016069109	7.86426965467751	3.80597793117068	0.661207627325622	7.84585826258471	-3.78454377071775	2.45996353138513	-0.875269591727983	4.84976945572124	1.39709350321965	-0.851648907055306	3.367108713844	7.28317410799566	-0.916605896838032	3.17605368545688	2.94677927402139	93	1	2
138	1.67018736507857	1.15678085277158	3.69914056286646	4.24772032177822	3.67156797507043	5.46376462102911	6.71726195282522	4.64330910642685	3.55914163689437	5.03367194113712	1.26055902968486	6.16983016992051	2.30776839248563	5.82934417596838	7	4.85534115355695	1.93602235132206	2.04968334497239	3.82926804279969	5.08728737009663	2.61864887321517	3.30486895303649	3.47848561472398	4.1525410811681	-2.29567642715075	3.82114402290765	5.02112172608056	3.93570202737579	3.84468557610326	0.198805244110338	2.6922444657162	6.80678673904118	5.0778382199858	8.13898145837671	7.07413303986966	1.84353202565401	3.55377980475255	-0.152815224633781	-0.38353389408277	-0.0674430324084249	7.41951009709129	0.0431152252919659	6.83229969802632	10.6358404015637	-2.64776741197208	8.50239358711524	98.75	1	2
139	3.74784417520334	2.54036430870274	7	3.51210521827535	1	3.67451843167044	4.8663598345633	4.76445685208098	6.83255338758357	5.87478940595516	5.98619692279849	2.0619012749581	3.37163220841474	6.62647362690369	3.41964732408081	3.52403432395255	1.9895269171897	1.3674464486753	2.34675262922218	5.36304871983542	4.62268305512735	4.53841675382497	2.58175269155609	7.7916388384279	-0.0912069630883232	11.3472140646309	4.53701186205017	-0.114045516281706	10.6426286058291	10.0487868281323	0.880772892126983	3.25804510849544	4.03317397879343	-1.27128023188994	3.67671620926181	1.66142808124879	4.67366925367322	1.45499847089168	6.46929304454412	4.83689521536233	0.696966494848893	0.970025536315012	1.44299020951859	9.23924542662154	-1.86617294437223	3.72984684510469	77.5	1	2
140	2.31590005897719	2.92238056177715	7	3.35501178939458	2.37078731185127	2.56111678272641	6.29152178101955	6.19504243843719	3.52548566367169	5.53129625030365	2.73675505279186	5.02440523716106	1.1759074433425	1.80730600451468	2.30521355503266	4.50846759248255	2.32418012350361	7	1	3.76751796939895	6.47781987562339	2.51050301332064	2.69160650604703	0.0508794062270067	2.28796155372604	8.04962950123906	8.90802216733593	4.80182730523164	5.20341249697206	10.5502164410048	3.37720787211731	-2.87309209703581	4.14045522639806	0.949479583774356	7.67238701218894	0.715283974036212	11.0388368681569	3.92970912330783	5.47135906884183	5.86347504509557	6.11901704265715	-2.59366527228004	5.27189092171563	5.03401740039987	3.94865981010102	-0.160457550618439	73.25	1	2
141	1.51076632082234	3.92949157850995	4.11352267530831	5.46765204170895	2.05931166234981	7	2.11473674939948	6.60779092784139	5.90637602127998	2.46946081083733	5.06241407148367	1.05919068622426	5.19775968587931	2.47178313523133	1.32820722376569	4.82945044799713	1.94234630672623	6.54393320472632	6.77840717166134	3.83440937781074	2.31044730884341	4.75753571275813	4.14998449407153	0.28077817094616	-4.78206376868804	4.48308721172241	6.71429377246978	4.05271252973488	-0.961811531912792	6.02916612643091	10.4505729457936	6.84439994353967	4.68718504656672	-2.39259195182733	6.43427955494906	3.58499391225163	4.0868905013062	3.19370619317656	4.12675112881752	-1.91240317557504	0.104374962208133	-1.83724135965485	8.11700973822924	-4.43532737028068	-1.85995780553761	3.62431221745346	102	1	2
142	2.21781090755157	1.25578138099807	3.21013683389761	4.68301949511465	5.56369287991172	5.19135399720391	6.34897325209884	2.4925117104544	3.03973591771035	5.3441775082895	6.87951076635109	3.17662531103533	1.95175497952821	1.61656847613578	5.44885189170801	6.64137205821847	2.2024415380311	1.95156532977868	4.59236496806699	6.6034224411752	1.40353147468698	1.66778502459548	4.22569894921927	2.58707445702246	-2.16759012329104	3.61529903505453	5.04184035497723	2.96634827429081	9.88079557397382	2.69469818511491	3.64346979219198	6.96058573292058	5.49944690104937	9.20316945792466	4.03262334970047	5.43185127390808	4.62433475229042	2.18244670814707	0.551880144621131	6.07002702722606	-0.517018403893545	4.49042687598228	3.49516557179345	-3.73198628382613	-2.03796799686387	1.66874855148503	81.75	1	2
143	2.99076162596526	3.83203978369742	2.57223836342463	4.67187399380636	2.81759686121473	6.9412793643889	5.94310165106006	5.35142036070216	2.70146226965559	1.27714734233026	1.95198898450735	1	5.67428558456076	1	3.42162691464728	3.40901614375866	1.6802135738735	7	6.3900134030276	1.48654931969731	2.65810780497959	6.44696480794237	1.7698728617975	1.60342675490306	-4.03645884764528	4.72047713067446	7.51511064916095	4.26745166404389	-1.79811061767964	4.90333941540067	10.4336862147985	11.7378405712079	-3.70299713457963	7.22206951193495	7.10829985395255	1.84246378075663	3.38855699142882	3.40869581412708	3.7223621845354	10.2882304546242	5.71299034221054	-3.69123064305981	-0.211023728503743	-3.75497468685503	-0.268978297230617	1.24121043564565	78.5	1	2
144	1.39420353333267	1.40016879756689	5.12004410908299	5.30857478307482	2.67790460746937	6.44024718139987	6.19033717996996	3.68630943490127	6.31241202420798	7	1.73051387856085	3.10441744607371	1.73808473291911	1.61467567990207	5.43324656117798	4.81588129629848	3.02238601492781	3.8019576710606	4.22041379712351	1.57641640932162	6.33618848036575	3.35496678504576	3.59405878036457	5.04085346263644	-5.34101325422374	3.16931848617092	10.7730839223532	1.52896377656673	-4.14087981973611	7.44964248591474	4.02302921209781	8.76432781710178	-1.75411100155631	1.52317365424425	7.25091434679899	-0.299825987023983	13.3017399889416	0.690129451682012	2.03640112384544	9.07517051280374	4.57263060568783	-3.83632398845285	1.63182409015244	-5.46514801390633	-0.219199554857264	1.59954137701321	86.25	1	2
145	4.15516363593299	3.20327853838519	6.89021610558143	5.03771786245301	2.86946640780927	7	4.82618585275636	4.49619757070902	6.3787277768663	6.47455485346652	4.60421417867802	3.69274235820177	3.93701271318776	1.67821657153965	1	3.02188640163431	2.30055192644994	1.23676434677876	6.95037262980813	5.06621487932369	2.394552790984	4.71219164404429	2.129356044574	1.53237839167378	-1.68407460269814	4.64292418618509	3.99676839542237	1.31197230132368	1.84546820276285	8.70216458648991	-0.0375154444994458	10.4724980268432	3.03265282811314	3.82974919715398	4.98593836605217	1.82966451545651	3.05383157826614	-0.357347978065215	1.07299554983025	6.95626740940517	4.22417696407616	-1.8267827243278	6.77756427580164	-0.157392761327818	1.97868940344116	-0.613588592763516	75	1	2
146	4.50687066990869	6.17311006735925	6.30259416950123	3.04514482297475	6.41673841684941	5.02778110679426	7	4.1253896314999	2.90092644645314	4.73345513681205	1	2.98861498381915	5.97106218471642	5.88581395443231	7	3.81476854309877	1.14626529488374	1.51312458743212	6.2252471962899	7	4.14530349462091	5.69809465917097	2.2577260867871	-0.199382509215106	0.338108372464592	2.83246809063726	1.58274280696444	-1.86582929526335	0.98162330175824	2.24714220990561	-0.132547187094132	6.02618048938226	2.53369382034502	3.28551019510842	8.36058427035235	-3.84891308330153	-1.81259387144558	0.490364035501643	5.04167910141376	6.64955085217727	8.02750051585817	2.9953714695189	6.38729584178132	-1.87041474950681	1.14981872974521	0.388747992047399	91.75	1	2
147	3.22662699881752	1.15862011680197	6.31904404536857	4.15188353768036	3.26454176340161	3.83087284596564	5.30687594372871	5.89945924603148	5.8587385195879	6.75535413223727	1.34415068731894	4.17405621357114	3.47686546737979	3.19437004355727	4.65234578361624	4.69971402013271	2.26176592891082	1.65561765103296	6.93188685173004	1.13815819906692	1	1	1.77145361441141	4.19206111760802	0.682675427044003	2.37555925995669	5.6568402481659	1.86857812911851	8.26408410872998	3.26566355074308	5.16203561914736	7.11850829255361	2.13339590584437	4.56193724489688	10.2647147922673	3.69298250294601	4.95173182667835	1.43150234604662	-0.551354325427278	6.40804056475324	2.94099897268898	-0.364205444208754	7.68829140855182	4.10206610313234	2.91455774229306	1.87918664721531	74.5	1	2
148	1.92690746246151	1.5962985738245	1.38386184591256	5.07589778502238	6.08847293325997	2.07005107855482	4.69763171275856	6.23579884740686	4.80284835779809	1.42617346758882	1.74820630026041	4.84347675728935	4.24107797342727	3.5423053557117	3.29700148379257	5.32410235994362	3.10284219395358	1.68566341594475	4.86864041392957	7	5.33992317426005	6.26804146359873	1.4006413917631	4.56605752470668	0.567784519466531	7.93378221584827	5.66135621581512	6.362259718226	4.4453390710659	2.0760349650487	4.17505765807591	5.44440766231016	-1.80984098318529	2.29749472292199	8.48653743910653	-1.55026682189186	9.17458536258562	1.79479170535602	6.89548525600646	6.28239796479587	5.63484896589507	3.52976644177305	3.55320494776771	-2.99509892475	0.515583494159154	1.71455884487023	68.25	1	2
149	1.18538487792873	5.14108222083017	3.75324031510754	5.93813038689191	3.73492117443181	5.47048031315216	2.95048697345571	3.64760214924107	1.75363098119364	2.66747203945841	3.95900723726297	6.67711660403957	5.11575121449803	2.37646385218362	1.66970146755306	5.96047662788643	1.70434005674022	6.67094793068659	6.72891476125439	5.53173677044666	1.44076437854045	3.24443648288362	1.15056874692921	1.30096193094905	-4.69214621714911	5.33713421947529	6.96388510310735	5.01987029090452	4.19684761678993	1.09350103219998	2.74112793574446	1.45280251579725	7.15068423801896	3.9572167612913	8.20690214447955	-2.24226800996567	4.59739971255339	-1.74077757984098	4.5158829276568	-1.71362444511004	4.26108999716157	5.78408084830658	6.25399048843004	11.9718720232491	-0.350663872451887	5.44050560427036	80	1	2
150	2.83633756864738	6.28260303974489	3.01846301772584	1	5.35529954609445	6.71236856864941	5.62175010937473	1	6.05874258608825	2.89067627690142	5.30569304218636	7	2.19740136913706	5.55279033398827	2.95884037075622	2.07167850078271	1.73188790626169	5.64222653388255	6.38595725532703	6.74524381470156	4.40298427751019	4.2388325320518	1.26637172986929	1.5244137176954	0.13791947932996	4.0499054673591	6.46922689071916	1.85140948023985	-0.734140039761476	7.21451238122755	9.37194846481458	4.99046060186938	5.38038854171267	-0.825436244658481	6.97857242056461	-2.06540363713088	0.418315981714893	-2.6474958203617	3.72136065976559	4.94784490622021	2.93982761402975	-0.367544028206792	5.95647648749427	9.10934613712621	-0.730769498984969	7.86021315702951	87.75	1	2
151	2.46795779465184	2.15553630112559	1.2442159380151	1.07840988912693	3.23938289927106	2.39335291590479	6.3192248815719	6.65003165208905	5.41631427375313	4.50914038556158	5.309101303151	6.71809358915555	4.61884797601332	5.68856269219812	3.82148374320234	5.85055098258099	7	1.7266218082987	5.17223280696769	6.2870159563492	3.29935601518474	2.89786739069754	2.76595456154235	6.62647477268096	4.55170581331268	-1.08429482215845	-0.359961478340516	-1.41008993755228	2.26168517581589	-1.20235063012059	2.28790101473398	1.39454286435826	1.76299580162643	4.1171580785222	9.60884444411999	3.82957784298045	12.1471777809451	-1.93228890107198	9.4821675529413	1.57313861029733	1.42459964795345	-1.65164019552596	4.99889575933467	-3.72951833826433	2.15092187543011	0.0562434766687597	75.5	1	2
152	1.79621500059437	1.42714959289538	6.34415691491182	4.62225431834881	4.21756781206431	6.22135309123849	4.6112162304081	3.67159734466556	6.43570541967428	1.82347196490909	2.12984320928852	6.38901127391458	4.52985771996919	6.55309935643101	5.55208852504793	6.525906903609	2.1663948582815	7	2.13924977727231	5.48994494780821	5.73912046767637	4.40863480724831	1	0.752417758832898	0.149067255535604	8.01344509347502	6.62136258926126	3.32632423711376	4.09078600850246	-0.124365540011392	0.0306490141995208	4.4729352080974	-0.727970930823468	7.23719465459321	6.50079201414518	-0.476438457947151	3.92071566642937	-0.744256920568021	1.70701593225948	7.17928220079218	0.610885841052578	7.48403110793055	8.05361937869739	9.35763316943767	3.74364046374096	-6.10792914187197	93.25	1	2
153	3.98207440495677	4.87297581425066	3.82199499615861	2.35541577046496	4.35438737921375	2.01941932236768	3.77367264994617	3.8439335187132	6.91170126102033	4.36759564034446	1.64760191930645	1.79191459773671	4.53097557824867	4.2391264081209	2.64726444847508	3.50590026373107	2.18185629681482	7	3.24290499848968	5.3713762806445	6.16690467362751	2.75869858897619	6.6531952708911	-0.448080168202176	-3.62089805019654	1.07749053945041	6.65767826065938	1.9639536650247	-0.293498808142492	2.37996853971198	2.69888267515333	2.90431433594836	6.29161303688026	7.23731171220143	2.00662959615796	5.07886736220223	3.25674083626109	3.37254484191222	6.88912576470436	5.41676968514906	2.17200146063945	2.16069595196264	8.54623769387317	0.941033985484966	1.45920361974254	7.03919884043613	80	1	2
154	1.36239585775133	4.2371018099055	6.43996128637426	3.69633502823235	3.76785029883673	2.83687032634666	5.58475411967115	2.98878758401332	1.16446682940658	7	1	2.79725187435969	3.30731165157006	1.71053372512859	5.11674493955113	4.15332750699373	1	1.98056662782983	4.42065416842871	4.74010892582493	4.2221223837572	3.22585142375172	3.12429675056599	0.780551894605814	0.427070938293766	7.26684538732058	4.72222778833458	0.588945912129215	5.78706533778059	6.35412574711201	-0.6040280889673	3.42286477921381	4.04647195943506	6.58080248880553	5.22579155908378	3.3554891528724	3.40788317892439	1.65361692489195	5.51345274770592	5.64445619897215	6.25741427825236	6.34757482099339	6.70478269647969	-1.19007816388891	1.13427713024962	2.38942356733973	94.75	1	2
155	1.16199034661511	1	3.98043040118829	3.71554183476785	4.29407308754006	6.71094342810169	2.54110970621766	4.62312146293237	1.33638833921247	6.35967784264895	1.35215318933762	6.87983711658416	3.92370804416255	2.01374298306362	7	1.38700265318799	2.71681811946809	5.49607703289767	2.4435388382059	2.65337239562566	6.71465832284141	7	2.26830317101437	5.45850251427838	-0.561940491571654	7.84949078484554	5.04408056891121	0.861556501273707	1.77632741022122	-3.80739379235114	6.08989598465144	3.9394418574817	2.03052452316159	1.55085231469891	-0.491403128101797	-2.57169903154842	2.82451357743234	4.06542326196568	0.16120689588489	12.9638798672961	6.83590173620028	-1.25220588872358	7.46429767191502	14.2532079153812	1.96376561235693	2.21468013179545	88.5	1	2
156	4.81534004007054	3.62254656162429	4.53724720028543	2.90955646571983	2.56842681705681	5.96953490162775	5.54474628930588	5.23207980472227	6.59143489603232	4.89563816216334	6.25390877164048	3.81241573340104	1.4874576081711	3.80804634549073	1	1.04319647417694	5.78150329439474	2.40641440441952	1.43674305523973	4.8002422352953	1	1	1.01427182200536	0.097545734921317	-4.87460889005628	2.45421665608442	7.29586407184805	-1.41170000794713	5.25638302430446	1.17910941254188	4.11616989280746	5.23405394493706	7.38903990753701	-1.21364857626666	-0.529131423462972	-2.61048747590134	12.1074490796281	4.41610014462828	4.3149838266626	4.66084160673453	2.64602061420903	1.18306934826396	1.34583294589386	1.56466898635914	2.19108573722437	8.9837270434426	66.25	1	2
157	4.98771085740319	4.11613890268376	2.01156171822798	2.0604622672484	2.88495308255963	2.13578008962335	3.8923160960895	2.65232272490091	5.95242192519282	6.34513399736571	6.30148839328857	7	3.68418247737873	5.88131032242908	1.76410075340859	5.52967804679949	2.59988369165981	3.5098747439428	5.79929905084563	2.01697863499496	4.17375214349746	4.53581010127189	1.41420221117783	0.981902130398007	-4.88404474234582	1.30856700269211	7.38990427353489	-0.531812587670211	10.3624677627217	0.685355410710428	3.63786143383463	5.23124331076641	6.49453827957664	3.51571480952319	0.426149775960732	5.05008694232809	3.91520288818451	-2.34317207896065	4.2019851948457	8.9541176321034	3.62135499170488	1.16089768684165	8.49898199249878	-3.59252926333787	0.911922053771601	6.21319697289694	79	1	2
158	1.90109859827679	5.83798039425012	6.72236409255052	5.35875885379553	1.1504800828639	4.3729133431288	7	4.35630303000219	3.62243159055621	5.43863337925246	2.33635814461176	4.25360719319208	4.28428832502361	4.58179957595966	6.99740675143827	3.44531021554226	6.02084367290007	2.85716629053938	5.36286085391811	5.91757885221731	5.44805199587599	1.8385636523247	1.58402031726512	0.201173579313913	-4.22130801020927	2.03486924743902	5.97152166853108	0.403959029080189	1.98089791328295	4.62751264524695	2.55376693553863	6.65316842627004	3.38429411622276	2.65709894622807	8.12384573198323	-2.67984324215991	1.10911431018484	1.43281531703225	-0.443140515247628	4.77089040747543	4.64335321694473	3.18221727414036	4.72023290251437	-6.85307036847794	1.38102350842973	-6.55293219138392	76.75	1	2
159	2.64897577191182	3.14138944331113	1.95712163430643	2.89304536589608	2.62598063821111	1.02867528663878	1	7	5.17850309269285	4.49502410407465	4.83542779903589	5.96296084063578	5.12962303871276	7	2.78216890712705	6.77828297393956	6.43187701615386	3.78468498484795	3.02977948180368	1.76968836897869	3.5074855348544	6.2309928582205	2.51439131915355	6.20171667452469	4.30319082125927	-2.02221130011125	0.364609118250359	-2.06067352687711	2.81494452828259	9.22863315035436	2.94248454652533	8.08480864074703	5.60917609544956	1.1827678774129	8.50571407219552	3.81457633416708	8.77435746286826	0.58829438688264	7.15551346424866	3.58940431590174	1.42796000551834	-1.14838629455683	-5.24485507729768	-4.18990139675538	1.22075005388386	5.78067941204931	59.5	1	2
160	3.50335773892978	2.52821756378942	6.53632632035436	2.6775692383144	2.24271399640176	2.44162210923453	6.08919983360347	2.98320868414664	3.70687851461411	6.1795918390955	6.99989691226577	7	1	2.54800652645417	3.21988680474267	6.33871612806727	2.13408262284811	5.22821757119377	4.13594144809594	4.84673852072566	1.70011479795461	2.59089267313008	3.15749622330423	4.94108408194128	0.418310329562157	11.1149061145732	7.23045604741288	1.01381087040968	0.103778459028721	6.67779943323333	3.58330165889065	6.29583497724426	0.557199931938726	2.50423894941609	1.62281249229596	-0.0625379036701968	5.31570380302064	0.136269705040025	4.76777930967828	4.53611235391638	5.73187733203452	1.93755309870411	4.84880368176892	-1.05233999798187	0.567760630646895	2.80382255236059	81.25	1	2
161	5.55260435504295	6.4345797843153	1.67919807719811	5.07452211818301	5.73572413344791	3.66994929340291	5.95312809424441	1	2.49060195154475	4.34933748806307	2.72024945502056	3.63753776477683	4.47533667921919	2.53859249969839	1	7	3.79297255501799	1	5.5609643566184	1.52272281903403	1.28099873745856	4.1951569934769	4.44853862187781	5.91447106898711	2.36741504016868	6.81423873806998	2.21246242174458	5.50772633054428	-1.75072635355219	-2.85110806482935	6.68784862701567	0.796668176113891	1.79590343966959	-2.16006781817571	4.95420356579687	-1.48117764658123	-0.451638179783554	-2.81674022004855	-3.7735245617271	5.22140034128889	6.58479776046648	5.38872621579325	3.23297907478495	7.92655870009745	0.354449931954621	-1.18020092313623	81	1	2
162	2.98627601314356	1.42538273608276	6.70831607693677	3.47612867390602	5.51130316744313	7	2.69975454924522	6.03179245134191	3.41557841267109	1.86456155409015	1.05434433216251	4.62431802344539	3.47174389991907	6.7709297552334	7	4.61767281197734	1.52216947046522	5.3415887562539	6.27243629725396	5.22313958068909	5.17167686590517	4.36423741797248	3.04143262802046	0.046541833455103	0.190267509118692	5.62548817248241	8.24591410952122	3.90635508112405	1.54257701941475	0.333546219928034	3.67229188730025	11.0580470015435	-0.340762459624204	3.5882292480704	2.67820941316794	-1.74750741961417	5.94939529595987	3.80840272686702	8.26961987411195	6.74755983779441	3.31145058938373	-2.47111099549144	7.13082787447222	6.51800995919215	1.61748348203958	-0.0561570468531262	75.75	1	2
163	1.4986284175971	1.26082761213331	6.50872555170591	4.68151213760132	4.97676709566848	4.78915237177327	6.53250692877569	6.02333895536598	6.65946823016407	3.0117058770072	4.02297616631753	1.39880249917168	4.04499023270544	6.06124963395691	4.52319207066039	6.61913731464676	4.19442588816083	3.59841452027394	3.43816737706716	7	1.54045099284792	7	2.05032895803275	1.25936904232989	1.76600771661602	4.4372259681411	10.860107217786	2.1681999140225	2.15299935363444	-0.550258075652096	0.308965171641131	11.66915292166	-3.25668367594422	1.31357082952391	3.75104699301241	6.2812030050858	9.91059273044301	1.04883427263561	3.89664297109957	1.26451380333185	-2.73741754942293	4.11816853360641	13.6096854732586	4.82338563207813	-2.02634599356422	-0.221882169160416	84.5	1	2
164	4.97930463364205	3.25575520512604	3.0885011006756	2.83735809932222	2.89263219312252	1.4165229012306	3.74268967867031	2.31488937526938	6.10778904286309	6.72630026705911	5.02776043318524	6.87922127329208	2.56827973012376	2.81034520098844	3.85536318494637	1.27453684010171	1.18319510027614	2.76561836919203	3.16025144014161	3.46183798920156	4.67971912213526	1.93174475097149	1.28079854724912	0.489560481562771	-4.68958191218582	1.60710446420056	7.90987091647158	-1.27030848826651	6.19127443332002	5.94838397462405	1.6710869850482	4.93124950636343	3.34476546344696	2.72613173920274	-0.499528073240739	5.60411432911517	3.21477702931897	0.826285590787155	0.697016509670933	8.26566982935703	3.80959419724037	0.780779969803268	-0.9618075151073	8.71326849296624	2.38707734483976	6.37103322210747	64.25	1	2
165	1.66107927275457	1.62618154077275	3.26667992762412	5.72980710727846	3.67817078625866	5.18484302815433	1.07724682365943	6.01386483495313	6.50078164244176	7	1.29952739494204	3.95519372991095	4.00599091471681	1.22770558835196	4.35280636017645	7	3.25252485199617	1	1	1.38834645965499	1.27918724295961	5.73828751002756	1.6732983578151	3.54007482594406	-3.37747062290988	5.12264668885621	7.55068324843906	1.33696561795524	6.03960847159633	5.34636445563724	1.2494880240413	5.03625937100393	4.01300016618379	0.496484639224173	-0.0540538436658459	4.47561465482309	10.9426642179322	4.44942889940556	4.80233191676059	0.867133846744562	-0.285257235424268	-0.437311992385076	0.749686953112417	4.04895033925837	0.800237606840262	6.311004281772	69	1	2
166	1	2.27186574866464	6.09508935586843	3.85286851342324	4.27064427951301	3.33173074450697	5.61199398812649	5.60807153780715	6.05245405617709	3.46935685628772	3.99798901138289	4.23505799954158	4.46345159016063	4.99246922789562	4.25245982899534	3.94602481717459	1.66828595383501	3.74222869515866	6.83505846040862	6.03719391353478	5.34132068751886	5.38825239170311	1	2.85862820071639	-2.31084043342492	3.73765255859416	6.61737499255192	1.7585371766927	1.45688909442719	0.91760331115438	0.518726231568125	8.81684665659832	1.24378098836724	-2.24614874456661	6.73370303253444	0.613223093848755	-0.398257855583847	-0.104909074871066	-0.466216597905155	-2.39253121359604	3.86334336452587	3.73464724803237	9.45939078866249	-0.0797323171138009	-0.554969157353677	-7.03866032511814	73.75	1	2
167	1	1	7	4.00739414356839	4.35890753098104	6.794364449743	3.47761994924531	4.50393526590008	3.34247902250081	1.07052892352774	3.04327095217579	5.96850242880023	3.45724444609643	1.96881573634993	5.88602805400857	5.70068997315141	5.67666581862545	1.42918805857912	2.00778639941035	3.1858408931989	1.8497245437118	5.17997456509173	1	0.197692887458578	-1.64720184530601	8.35751835341011	6.76639292870015	3.8707332848559	5.62957360410058	-3.91633999557085	3.35166474914062	4.90097846030263	6.29208383903381	8.56348488511869	5.0544713499625	3.72685432128951	9.39084723221678	-1.79262705246836	1.380395540164	3.89101774106888	0.681298163004153	-4.0925440215978	5.70369670865061	8.20313627722483	8.44348349052625	3.19914216756728	83.5	1	2
168	1.96376586730068	2.53749621453965	6.63615334305506	4.32199415147103	2.74897049975194	3.24765768136452	6.8088656582377	4.79612931639944	2.86860372326334	6.33485986587376	3.76574007004879	1	3.07505995717801	6.2276995291356	4.19597973068751	3.27003842040717	3.58108276654759	6.63304967965794	1.57029197839988	3.78682936029835	6.07531865696756	1.64816775344617	3.0059444950671	-0.130916336868779	2.15144280757535	6.91416173232679	8.49459509267997	4.39541608792472	6.21566292164425	10.2469548444005	3.51093294703563	4.83941481195807	3.36379903883643	0.232663969562595	7.12919432499717	5.24048414544048	3.62205067480432	0.743653552722385	2.17865770874592	4.44401138718994	13.8472464028986	-1.27100657307142	4.41015184642361	5.34498907077151	-0.486254240549656	5.21118757134901	81.25	1	2
169	4.75523248730309	1.96449661739252	7	2.11260402537784	2.62335695674128	3.79253495371693	6.94630396940174	4.4384589760565	2.41289347984138	3.59888184026755	1	5.06236816070232	5.02141976521535	6.19762692664721	2.03610003243512	5.36667689529365	3.67085409404892	1.39126063016207	4.30227204110232	4.88076840610138	4.05487417593523	2.72745182499823	3.17189388826682	-0.456652391055262	0.613276397635396	5.20254853422264	7.26525298953956	4.70909339469015	7.62676942278982	8.84268047444502	2.75539714906663	10.0694500979497	2.07546464042406	5.29810142785718	6.26609777055534	-2.9448018387161	1.37852352578425	-0.105500041087602	-0.943636085290188	9.78788558484509	1.89015482989394	-1.77988010403723	-3.06059518992711	5.07854144015709	-1.28247722589421	5.37942267556058	91	1	2
170	2.16626895851193	1	6.9738872168848	4.69814816165208	4.4871879220207	2.47403211125369	3.96960064525749	5.55965266712759	3.30139444299654	1.87282326980272	1.98133451257794	4.48704384469466	4.29024438872232	4.00822710406779	6.04393120012915	4.61199258566757	1.59979825992654	6.1018069977987	7	5.31960154362173	3.64459599123986	1.97495176218211	1.35800894856539	0.894547679286573	-0.0817309168033414	6.47450004167524	8.48219823335281	4.08542798935328	9.81277574771696	5.84652868091828	0.452993465020489	10.4090915100346	-1.76671071551394	3.56840155938133	2.9972330677973	-1.21878708721732	6.72429443867014	1.6317325566457	0.859499754417686	7.80635953074581	2.79055649962036	7.21300356476915	7.29473668891281	-3.67788606661755	2.32226675254853	-9.17338736940452	88.75	1	2
171	1.98272863625779	4.54936841865284	1.84567014435764	3.77590755590154	3.87527859584741	3.781945494712	7	2.92356074161935	5.60660237389637	6.68887828150445	2.17584773351354	7	2.31437779399874	3.60310635739132	1.48627452926012	6.09958785379053	3.26919074499818	4.64805244367449	4.45437167039637	5.65511531206531	5.01961706292096	6.66143813532949	2.27589459693233	4.40260741606401	4.28829876961258	-4.31718170894685	-3.31219206940866	3.88922579944704	5.16155616294264	11.3446512006645	7.67183819799297	0.729051895081514	-1.86233678505781	2.02387665838847	7.60972867487026	-0.51422423789684	10.1609720545514	2.76139083378006	2.31837854924993	0.221708127379935	2.03749428896267	-1.41145352721772	3.56670592048769	4.34621181830178	1.717850203102	2.00197121813029	76.5	1	2
172	5.89137641962576	5.62175935139352	5.15721459595918	7	7	4.11713538198866	6.74329599138371	4.3176570845673	4.17360315120175	3.5026301652647	1	6.84239105194891	2.04818340877791	7	3.41514652577348	5.32005362747951	4.51656373109703	1	1.96418156400195	2.0271820730162	1.01478207162552	4.34772204003079	2.11619380019772	-1.03270489834426	-0.676254506466137	4.26910404262709	1.83123445552689	-0.56689578639458	7.53149614868358	-2.31272539418773	3.80618920740285	8.29090414018456	0.91671238980241	-1.08787740710266	2.88543856362322	1.81818780904553	9.41166623559527	-1.97874522545217	3.3335410141924	-1.64459764631083	-0.161927442299811	0.53413327138117	9.47227472382666	1.54357297838155	2.59066882653263	0.0340110498444482	75.25	1	2
173	2.66061787623393	3.84922186099302	5.46441778063757	6.78874878892822	3.00819913244361	2.0916973480836	4.22867948759299	2.45819002229674	3.54327360010684	6.55037226491542	5.58011971131473	6.44361191347679	5.79093748539302	4.89522990850475	5.35175325066801	1.49589397683686	5.31405937266313	6.58523109323481	7	1.80026624972215	2.03659834415227	1.32874491277785	3.00403114613699	7.63523987885856	-5.36519284259849	4.99294712814091	10.194773899353	2.16296694516447	0.91636059865011	-0.962690982695768	5.54183201883767	11.3840130551612	2.98962515283355	-0.025814286459097	7.6351616161945	4.13628906757857	7.7300727768632	-1.21839458937836	-1.65661834824895	7.60370376319568	0.283067002398531	-1.52336399585817	-4.38054036290332	-0.0958296356609432	-1.75094874481697	5.26956082646991	55	1	2
174	1.77519443895563	1	2.84456155797858	6.62473924967478	4.05024931535429	4.64795500565049	2.15294637871898	5.19154790232079	3.5481634061559	6.00795312173256	4.82819153816691	3.24201259057933	5.04196359858708	6.07354267698756	1.75840166246469	4.0179015971126	4.11491786319435	6.06007524651596	3.87721491754302	5.86678292753371	6.03776221248977	6.88426997304186	6.26178904899171	8.53904819904713	1.0154748653705	6.15931609526244	7.49193238126156	7.56485657141391	2.31139958721961	0.628993245098669	3.3633888497183	4.56046820345533	0.417384773343283	2.53498267039817	2.86082048311476	-1.29896575297835	4.35399166657964	0.154585223777924	1.60587139619233	8.97324640637525	8.88002029014305	-3.60633088229645	9.0646327285154	7.24751777318989	4.06865107745003	2.52915171215075	86.75	1	2
175	6.28275230049144	6.37773888785039	2.04397856227793	4.29979369382892	5.70668912581208	1.96589532863569	5.98381138228513	2.41946632946366	1.99930957406706	3.1672416068877	2.73750161249894	4.45424056805204	2.8329497537633	3.81712299650631	1	1.90349799646178	2.77990983285397	1.71008068159509	1.92756489284371	6.42682913842648	4.24496746665441	3.78586801524845	4.60821700986353	8.33546879719102	2.47103999530802	7.45795592886572	1.52504211399974	6.64996007227996	-0.944412375543559	-3.04786575187545	7.18109646393791	2.00382610873821	1.56349456418794	-2.4676701878682	4.10513342071423	-2.34892893467027	6.9166552161137	-1.17552355045029	-2.39206826698537	0.658345722954967	6.1384048471678	4.91195559306174	3.76544290101601	8.06711665123746	0.922346676021738	-1.18104383867684	58.5	1	2
176	1.5681647476761	5.32865344797153	6.57703612257915	4.57995513660352	1	4.87172252907066	7	5.29386753098544	3.03112563439404	5.71404987214397	1.13738934923514	1	4.62211813926225	5.66474813412979	4.2682213896141	2.57049249988105	1.14879176116804	4.93371551471901	3.64560636274396	6.91591186379657	2.78242931654387	6.69929367226265	1.48114126835567	1.34660604115687	-2.34063806750026	3.74945229298557	5.91831690160256	2.08774740067113	2.9571730566629	1.27001474356572	1.43548758209866	11.4327230396398	5.11911890928744	-0.0582262602775465	4.11834814175238	6.01605937891582	6.61908784929176	3.38638415807263	0.0652079693995057	0.495657752822959	6.27747120145811	0.688988591957922	4.54585786778529	5.76457019656504	5.95092672137513	-8.52893243798356	95.25	1	2
177	2.80833915245184	3.55810541996317	6.5873396377328	3.42086726700959	2.25229041781761	2.98640977391524	3.57622821920311	3.32465491409249	6.06643936805953	5.98399367312653	2.65674396062457	7	1.92960644688858	2.0921489325831	3.41210948035332	7	1.54890906466735	4.91922890331641	3.73718572771554	5.05348715283868	2.31614338930304	3.57418738062679	1.61792997374985	5.73410037931576	0.0320115545545026	10.1720828748459	6.28149392580763	0.658229325822645	0.0617654690854947	2.49705564243803	1.07555810294494	1.5444554511303	1.73528812420013	2.62686416133485	2.86521918774591	0.0587670858474597	4.27211259607317	0.914415728090886	5.40261820429957	4.08938746371869	5.59638317081619	1.63047187828502	5.86147268233431	-2.16896790384655	-3.01130313070901	5.81667776905576	81	1	2
178	1	2.05627787706254	4.99364357030812	6.24464493454037	3.27128687231582	3.76461853734467	1.12973119723567	5.00983483094341	7	1	5.50904271528012	6.67935044238076	4.92319857749365	6.94068352970766	3.07936433830024	5.35369250839793	3.12176764580554	1.81550274778022	1.4896381178648	6.69705886998429	1.9404267595017	2.19248872866843	4.36464524545576	4.33491035842018	-0.484542760242825	5.19277845090971	8.30452581278906	1.45770479265774	6.6470188861507	-1.61495023213625	6.77007713207759	8.47888671087177	4.85252410014252	1.80422830004628	6.43823000728369	-1.69363556247749	8.79095715319471	5.28608072826529	7.00577094708736	5.31112976466591	4.24554095451921	-2.27066124647454	4.89147456670782	4.88255634147011	2.05433362539105	-4.18230882983427	63.75	1	2
179	1.09866694971944	1.18456152886162	5.28871424519058	3.2256767286058	4.54137624198979	4.75461234813528	2.82951599283371	1.47960460488623	2.56825559819759	1.40097120002993	4.52346127226416	6.10296041530746	2.10813422434203	5.04972704716819	6.65467773018465	6.83003268103112	4.66875190007809	6.64710004838513	1.25780458169315	4.0579319549071	2.87400728118201	2.29471057180212	1.86173135203401	0.678091709158416	0.826722110003086	5.00780601738921	10.1440783172836	1.13011852747234	1.98306928367279	9.15298469561292	9.90758162896058	-0.871797471936948	2.92834924246091	2.6872257340769	4.56837469580323	7.3394165920304	6.20709584959869	-2.33266501998554	0.808875596324035	0.313800978294843	6.50753894089198	2.14260166423085	7.03644392364161	3.98289508425479	-1.30319736235506	0.393807919083162	74.5	1	2
180	3.66580515863082	1.76686644132628	3.09020930388475	2.93411563136874	1	6.31999571074806	5.25006802249885	3.13077000961671	5.16615870910471	1.43398892483266	7	3.58688152500943	6.7538055640023	5.38171758054288	1.0606195269497	7	1.38407742676778	7	1.38640911128175	3.56057764676727	3.39227141074727	6.53726223435141	2.06884711257725	6.94011323675208	1.05469968859055	-0.595830698476481	0.513022573692727	-1.16525793714968	0.0251901346341766	-4.12264324143323	2.00806505300062	10.3805413667924	0.739667306314254	3.60217220658745	4.64255552518999	1.51173272903616	1.96601568644922	-3.6549456003667	3.36627119610325	0.188416688781956	5.21275424626319	9.88407582870041	7.95988769460619	0.658922891548988	1.80898552591788	3.03445295001692	71.25	1	2
181	4.25772786001591	3.69382572748208	7	5.30580761217126	2.98044763226728	7	4.29500796250342	4.50415206954167	5.60264187449574	1.99903159249723	4.87771814025624	1.89683727481651	2.63076919737093	1	2.79726816082378	3.65472960224464	2.68843567629854	5.0396989989212	2.86201592526563	4.90476252987031	1.59613550218286	2.67376222545713	2.09872133777474	5.47130627764414	-5.83412038684916	4.96674422928755	10.6356032489398	1.44327319850324	0.451238802783294	6.31110026284269	9.71671925489705	5.95549804826727	3.77113520842212	9.59706217855584	5.4045876898603	1.80417080157948	6.37783820541611	-1.23265716948019	-0.230604349088199	-3.51176609306308	6.16154639307447	-5.17738509433122	8.54704661382471	-4.08130803955162	-0.44040422626031	7.7025881610706	77	1	2
182	1.51816232025475	1.40130044855849	5.17588096430932	4.84210756135762	3.00419867109831	4.13033031123405	1.18268074723643	4.55088167864391	1.06018128585958	5.25603144586408	4.73608311452752	5.78065446504942	2.30803787819677	2.12859809659009	1.9189218445964	3.96968172491246	6.12757883194443	5.75881205072713	5.54870052332032	5.58942826447225	1	7	2.56022693231487	5.66078438461568	-2.31363998205408	8.51596612215437	4.13615000004806	-0.0164567889835758	6.11807925567371	0.374949532985981	0.459077568561181	8.14419429412406	2.23177740577321	5.07050393611965	8.33685608921164	7.82733914467913	8.16044899081693	-2.57958246660554	-1.96206248057192	2.22250203338832	6.07538778150645	3.15488312627936	8.46379005670309	5.83209337459152	4.69728395468449	-0.168402464798211	66.75	1	2
183	1	2.72924457303255	2.90244586572489	5.79264699576298	2.21959262234898	5.7386667024921	5.9192269646842	3.91146588742701	3.65008880626761	1.77706443603926	2.33376135124015	1	1	5.30679001931362	6.44763007522666	3.3701542466426	4.59800625645754	1.66936614566481	4.70259980799932	6.6085217783235	1.68431122810721	6.00253864292942	3.29204613339173	3.52302562619118	-3.00029892780684	4.46878237175216	5.7895024865414	-1.68410812968278	5.47634287942654	-1.27097870156538	9.32466763496559	-3.56101341259268	-1.04388415023756	2.03552138370308	7.46911276015834	1.08437278631502	1.31927310450979	-4.42036598321686	0.292345520799893	3.43555813685137	7.29718440711248	-1.28963246755223	2.25798596489036	-2.75037824871081	6.16381609594041	0.264295391209512	62.5	1	2
184	1.50392042507519	1.74702488707166	1.35088311233309	6.90338303240781	7	2.87951200417581	6.89606928476932	5.88239529405249	4.51208187875397	1.8108697376764	2.5068446513403	2.04873906700075	3.11761668019897	2.59985007771284	5.6312264292327	5.3277623494327	1.45846028090586	1.79993573970847	4.07555285854928	6.54549136051608	3.84572858738927	4.85966786694275	2.30082946609892	5.1877841126513	2.08365946762293	7.16236511032542	4.58057330964012	6.92231406207924	7.48258595035045	-2.33465175577978	2.60299972181136	3.20766339910826	5.04832908461803	-1.47570023218769	7.28816390133757	3.315236894306	3.10171393763237	0.178316721652068	3.72282125798883	6.59718090546795	2.72947572768294	-0.129049504202229	7.57484339828013	-2.59648517036299	3.43298746048389	2.56755474736784	77.25	1	2
185	2.43291821528182	1.62033683722625	7	1.3127548026707	1.63413708036311	2.34618768467665	1.31951178273386	6.76116901379284	4.60340683822468	2.52467719902225	3.20591975684519	7	2.7438062679507	3.87689710333223	3.68358066181182	6.21675537861282	6.02246004164529	1	4.34768572138062	3.34746855910182	4.99772739763098	3.00450935609457	1.40731398955634	0.442992652094731	2.03502923532659	7.08896657328782	8.24889035964919	3.53278044782017	-3.08918000258658	7.35137492583427	2.65376908914155	8.37748431154965	3.13190918117123	6.4477836143735	8.32267212301441	9.2366444231222	9.45211362108678	2.88828857677621	11.4138459297637	2.79778342867553	3.23338571833885	5.07671106752282	6.0939189159874	3.85749138213288	2.47329751759381	3.50173990089941	66	1	2
186	2.84008987143918	3.9014817254898	1.21507024502912	3.89153082029809	1.75186531616662	1.6088484108845	5.6120331040047	1.30326754629803	5.28279652896826	2.8733627592324	5.65759897968932	4.83986699741753	4.63157532302992	5.94232121744293	4.01855696643535	7	6.872064887878	2.70767926182479	6.71534548405324	1.10229156521721	3.76854043368928	4.77435007031687	3.72155297622154	6.03776646689018	2.83201837397088	0.351205067585691	3.37684956804837	-2.63597641229755	6.77390460358403	7.82666262287304	-0.571905688764247	6.50854127719235	2.51288505056441	6.77235693248845	7.25406521171705	-5.02714604740847	5.91662516994207	-4.55737344019744	1.1685042974387	7.18872580495436	0.11486505931748	5.93928447233697	-5.22284861522789	0.0398132073256762	1.36390819531273	-8.47711087811195	72.75	1	2
187	2.02100824500338	2.08761322606262	7	4.85746917361546	1	3.53943867363777	6.82350349166899	7	2.14154186515213	4.09620925508929	4.04539591894414	3.28076163845821	3.57590342150038	4.64398343878622	4.85526160596492	2.78810352648459	5.34276366012942	1.16471637341409	4.12044326971485	6.01957804032862	2.61806735173507	4.10178998881905	1.29254418946345	7.62774507524847	-0.320576624250508	11.0376404633629	5.38538843928498	0.237582420359271	-2.15631657521768	-1.73769031907095	2.47292693138809	1.80297810082799	0.909236895059477	-1.24114933553547	5.21458653266789	4.69887722804115	-0.890088490872075	1.76219130192734	5.87933826268527	3.22726974241556	4.68766613239185	0.842223563525558	10.0001149182831	7.03270504472449	-0.40685830469182	4.85533015290864	93.5	1	2
188	1.71928283037738	3.22443645669069	3.31579478728059	5.74559963126486	2.74994559536093	6.11459730155331	6.77798475678008	7	4.55722024875376	1.53801709469876	7	6.59369248939227	3.94012377769116	3.54534643565801	5.69860293885617	4.58601512797512	1.87486866262354	4.24890717634047	7	1	5.26838752382096	2.07553911117296	1.66383542441471	3.64982368028781	-3.17899939266629	4.48811667867707	5.24326269020275	-0.896489423202657	-2.34947582000397	6.9402229151404	1.26394182413859	11.0520193294098	-4.84030216921175	7.69374262366299	5.69775122174466	5.35045622134286	7.56198344500912	2.13703670502015	-1.09493454864732	5.75538779923101	-1.06772903981614	-2.22698079244234	-1.40960371250546	0.530494761246028	-0.832402696779145	-0.313197583608905	70.25	1	2
189	1.11906850278752	1	6.73428903748169	2.46204409217441	4.47586797961432	4.2989251099416	3.68324147357453	2.13395183184548	3.11633807159581	1.341728758275	4.49381340537271	6.52428656446683	4.06206591162771	4.63478863442706	4.99243721951115	7	3.4679041585901	7	7	5.75788969495913	3.23983070371767	1.23772666269206	5.63220357823043	2.14357508104842	0.988201497881425	4.43279726299883	11.100103352941	1.55981407829701	0.494507729606832	5.50867582118481	2.04165198673069	3.00501189220674	2.79105921362426	3.13506240795514	6.70237463362024	7.09186476945939	8.75786757913858	2.95027550045282	6.0152243245551	0.542419410286672	-1.90363263221007	3.03402274711471	7.4780600538284	5.89783840400569	6.47620111605182	1.91772803556635	84	1	2
190	2.06823881905446	1.16758562376037	5.8509294390913	4.59765327978267	2.82515919718854	4.22201903560088	2.0650931895831	7	5.93375724189594	5.38313140254222	2.1188074143298	6.07911208210861	3.15765360348284	1.34846902638581	6.17548518916341	7	4.36559161698628	3.80453322690419	6.51090176439969	7	3.38381108968175	7	1	2.18240104821238	0.652566567737573	6.58903619383867	5.49126101254029	3.89243849212496	5.81239488490853	2.0633466005707	7.72928270304996	8.70370089949138	6.94446860840412	1.73535291922527	6.1179302413584	1.43191254713574	12.3951061573545	2.14125280002409	5.90520681640643	-1.87705404097223	3.75516542392946	1.66503239926557	6.71407091115748	-7.39813791124363	-1.5024277529766	0.748916539558895	94.75	1	2
191	6.11408046911895	1	4.50039501751299	1.66471147756627	3.87407788700353	3.5867561774522	2.16925824411204	6.66485326711315	1	6.56196314068505	6.98982680567222	6.35534231292258	4.19049600310292	2.95614439621268	2.24543635813016	6.88313068169685	1.73708844065299	2.49526133662205	1.67586765138186	5.46058106705332	3.34560263760893	6.04197374646916	3.25851094947252	6.02587453821427	-3.6982945934044	0.772729901671418	7.45390897916461	11.6762803516129	8.25702628744258	10.8116524784611	3.91660694323366	11.2259140993522	8.19224738326136	4.81127036026405	6.55835244590849	3.38222504231599	-1.98506396372551	4.44740416941858	3.74837075964602	-0.240256683000199	4.79137886811011	6.88822205563704	9.63107880891415	6.03223190269887	3.09566906754346	5.99401493891309	73.5	1	2
192	5.45670613365416	5.08648089859089	5.79065652687319	7	7	3.61000055719971	6.11761272960444	5.26558429998384	3.25862954538443	3.86720830036375	3.61411264868355	6.99505044880144	6.94497646418973	5.53371538363267	3.25642205641899	7	2.45012841022872	1.06384422155743	5.87589103569861	1.72586628576493	1.60500683397074	5.08776680849731	1.09701620146978	-1.04298431895229	-1.1989385125033	3.83526376350226	0.821573755967185	-0.335796356477082	8.9212722361134	-3.21397669018322	3.70044079781414	8.79648381987555	1.13887791057414	4.38409617735912	3.92475383537639	2.12536126878978	8.42006367724352	-2.12673262443908	4.80176446371686	-2.10310924144723	1.33669902252771	0.0937827801313711	8.65645217532903	-6.89176215069899	-0.205320016220305	-1.40752459279136	87.25	1	2
[truncated: 5 more columns]
