# Supplementary material for: How Are Mate Preferences Linked with Actual Mate Selection? Tests of Mate Preference Integration Algorithms Using Computer Simulations and Actual Mating Couples
Source: PLoS One. 2016 Jun 8;11(6):e0156078. doi: 10.1371/journal.pone.0156078 (PMC4898694; doi:10.1371/journal.pone.0156078)
Supplement: S2 Data — Long-term couple and agent-based model data analyzed in Study 3. (ZIP) [file pone.0156078.s002.zip › S10/Aspiration Model Data/Aspiration Couple Population 01162016 054727.csv]

	trait1	trait2	trait3	trait4	trait5	trait6	trait7	trait8	trait9	trait10	trait11	trait12	trait13	trait14	trait15	trait16	trait17	trait18	trait19	trait20	trait21	trait22	trait23	preference1	preference2	preference3	preference4	preference5	preference6	preference7	preference8	preference9	preference10	preference11	preference12	preference13	preference14	preference15	preference16	preference17	preference18	preference19	preference20	preference21	preference22	preference23	fitpoints	sex	algorithm
1	1.12756083014738	1.26079489148441	2.00922855238994	2.18611665419974	6.2888706095314	7	2.77637710885284	2.989130495501	3.5519051284306	4.72357221996498	5.01115754647968	4.27163269904332	3.97184182532634	4.11698835196374	5.03250690669731	2.00288326766106	2.00149320987277	4.2875340073252	1.66738527956017	1.79220619162733	3.07772121736716	5.80450408313246	6.70349375371352	6.21793380104149	5.54279921348633	6.38753677471911	-2.20588874680599	1.74108097695317	0.786954434723085	0.924774739479661	7.31828086054153	2.87544697424912	2.01573554533413	0.500663938350179	5.62865244647232	5.71506035887439	1.53123057917895	-0.298959314692942	1.89108341396616	1.68365750896968	3.10040822606192	8.62260807926566	9.49897754642238	2.24813666934422	10.2025406053842	5.51453077870624	85	0	2
2	3.99490670010079	4.65055424769108	7	2.70380698653634	5.41509682065048	4.66023924717037	7	1.64018104379049	1	6.63208203868297	2.1586822213624	7	1.16987273000855	7	1	4.43151489461809	1	5.5806816966821	2.31216621889192	6.48085512417795	6.01112050276747	3.21781932433619	1	7.33734725245532	2.1336962787839	3.43295335342	0.792934191255488	5.78098127062669	9.77949992408628	5.15684094825807	4.01316553866982	6.72084895377865	6.83912177795665	6.35766435026298	5.84882078351464	10.7670775635958	2.73270278614719	-3.44500804761163	1.2616131680364	3.41479184981174	-0.402930182662812	1.90219672458407	-0.233865522905147	2.82040664224822	-0.505571568578694	7.54506873085441	102.75	0	2
3	5.16724591800187	4.79410857800671	3.59695482455404	1	6.09728246052614	4.47735609196204	4.96920774791381	2.54660201149182	1.42290692318433	2.55746333248973	3.35024981348679	5.23625197457045	1	1	1.09543756882157	6.61615554930585	2.24235843777114	6.40782435007169	6.81570798061954	5.45317060715487	7	5.73692162532108	6.33230389856752	5.69743337219547	7.07892335873389	6.95230855608679	-0.579479382854796	9.14287875290811	-0.265250099024369	-0.805218496894412	3.33923069603451	7.3543847089348	7.98957419715973	3.93702482036959	-1.7360104263098	3.92273848664612	-3.2563840248158	-2.13850189326251	8.57738505969907	-2.65697100751561	2.34399595780756	8.32708193691361	0.340829699704822	-3.65152776378509	7.21889142498468	7.17153871261867	94.5	0	2
4	1.43702049963647	1.41960034786031	3.39727640076518	1.78381207160386	4.55595869017328	6.41324738706186	5.21022801272144	6.25690933938758	3.37919352705254	5.70812197424812	2.74902020263564	3.46726213008325	1.47539032498911	6.19561772459101	6.04341341947524	3.39530991055375	3.19715470488389	4.8543673183067	5.54368458842626	7	6.0382386980953	5.38842508116736	6.04020315679129	4.74993910757334	6.32343834892114	6.21903860471398	-0.517701613287388	4.98734184331766	-0.501539837797927	4.70907444492984	4.21062538108086	1.87276539992953	6.71356017707011	-1.77024818267808	5.91679990349758	2.12167944718485	7.67871995042261	-3.8387876146823	8.914474145764	2.13442647037273	7.35293573062692	8.23514737281607	0.0220383947884288	3.83517474929459	6.08859719914164	-4.50160595685795	96.25	0	2
5	4.52764453836878	6.39430164400721	6.48475141905082	4.14840978700171	5.73464439049209	1.17784057230268	6.30986856346199	3.79937529327077	6.76700865123529	3.43797036520152	4.43064236046171	1.77083357258683	1	4.72098928759556	4.34988538955994	6.60827480047351	4.20333152124247	3.11144411838046	6.28526094957989	1.04896159056883	5.17685469164244	2.03900749532834	2.73729226421561	7.32906411316725	2.45454334923441	3.07651129146051	0.968042739796678	8.46412105264604	5.65363354931975	-4.45581902138263	3.39809224122749	8.91325663045344	3.54233641889983	2.90074567272077	0.618804648551137	3.77496689206572	11.2034253949095	-0.446820284366833	5.79806944513374	-1.73341379132448	2.36067105884742	10.8673327125566	10.3716956940044	-4.0254056815564	8.70156776890262	1.55099267578297	89	0	2
6	1	4.67581681619636	5.5542298163126	1.64969883526014	6.94160190360026	4.60528312198478	6.21309397421763	6.87149700917266	4.51029446777537	5.73096067719123	2.05902564076436	6.37817829297178	1	1	2.4635539932275	5.77572767323827	5.07385593868316	4.40145578853427	5.62431886506044	5.50968163592259	2.84133153459745	6.36799083452548	5.09611866749598	5.41018762753553	3.46652742304288	5.77173349870342	-4.20114890180691	8.43471341898928	10.3668149625512	1.39257877659224	6.27370073179604	-1.50004549661988	7.24817109358231	6.62266561222437	7.81239917693402	-0.443477442499892	9.416972402544	1.69432702169336	7.83238434728028	-1.92719879013212	-1.97164267401459	6.68733206780973	0.611039490534514	3.18073604214465	-0.735835472089768	5.31947167750635	95.75	0	2
7	4.89050888965622	6.21181937071398	5.12516897394974	4.72326764569639	6.06677968052737	6.3398418677136	4.02672980719779	2.93406650863786	6.57399884046172	6.3285877765867	6.0675903412536	2.13060739797692	1.98455920680558	4.91212635830472	1.47750254511644	3.52145110365785	3.94606991487615	5.85960139497224	1	6.65582042999056	6.02151425082675	7	3.0274409147312	5.9318613454874	2.90801540665441	4.04143933227234	1.08878009415755	6.38226237026367	1.34196224988341	-4.82661644655356	5.71695721935904	8.92222350048171	13.4309332019581	2.37321807910072	8.06713410549292	1.79083716361324	3.23331521637973	0.973415925919887	6.87145440022108	-1.45929491956406	-0.326631529826488	7.3874648867713	9.59417319970094	-3.43238011460478	3.09764458132255	2.71241351355524	95.5	0	2
8	6.01519293224277	3.01124328028821	1	2.87786594314836	6.96545213723214	3.51442777431421	5.49894437713419	6.38404016098257	5.20015522189076	3.42626658119752	4.85973420744348	5.71756918759196	4.66473355390314	3.81322766557072	4.95572707374107	6.7486370676199	2.48025201637791	7	4.92374597010697	2.61100838766101	4.09710741351621	6.0124957063149	4.005874565991	2.12759513754461	7.5673718321115	6.19244890203723	12.0849888790763	1.84957911721037	10.3286055846261	-1.41734367209328	4.83508306246522	3.91404708775352	11.0581785898759	6.25145513093128	4.83121966349541	3.04766086048539	5.08948075312293	0.975972020455822	-0.731453265409789	-3.75223402123944	6.0995982571944	6.68289323727393	-1.0799769771851	3.16887113046005	11.5565716567368	-3.63996438905832	78.25	0	2
9	1.87798207414951	3.14746082864433	5.89794459118852	2.78042932112659	4.64173463997471	1	4.93093092398245	3.7228014502895	3.05213228466941	3.96975481475198	2.19923188257729	2.90728317590547	1	1.06624898698125	1.83812014974903	6.44872779081597	4.54409819757245	4.98415934418121	3.04657471552001	7	3.68683031366527	6.4797009660776	5.67793839078269	7.31949714814429	3.41844354137901	4.53721476570224	-0.0927635230693963	6.95592008898524	1.51951207384398	-3.7667693424133	6.89053587374005	11.4664630125138	3.67142711985185	5.18971711691919	6.33295948777363	6.00357934515811	-1.54778830510316	1.11889686137641	4.12034947533204	2.82752396577124	4.31097755998611	8.06503026005975	10.5198688428516	1.42077287389892	6.9184890636781	2.02522067067909	98	0	2
10	3.31172734872124	6.30530638690942	4.09642080567342	2.62843180652418	3.20548779031651	4.38335836358703	3.8115330101599	1	1.49327920835661	4.50304187253599	5.79327048263249	5.06187563875532	2.64287786426689	5.89106984820496	1.64054242191115	3.19661328121236	1.33007696529838	5.43135313492227	2.16750395262097	6.65450602950689	3.55139398190654	2.81055410803202	6.45140276054481	3.11246601224428	4.329824746146	5.64853971052919	-0.0270267987659891	10.1421349983278	5.79670541744611	-5.07263027832721	2.95143705068859	4.10932551255483	-2.14353575315168	0.410957811736377	7.97147056311161	1.51807134981251	9.89111734079197	3.752133087222	3.21978419739834	0.637144732005255	4.01320471539681	5.46103145255692	-2.73465846584763	9.09288957325241	9.40787874440679	0.563338317165956	99.75	0	2
11	4.91817584545329	4.6620842077908	5.39373718412422	2.69082183090181	3.4706175746207	5.12810563948476	5.48902099480142	4.25722655410066	2.81876331054644	4.42332368660112	5.81111428907448	6.29571147839431	4.13014035042198	4.11972453080056	1.55054141478602	4.65309499145476	1.35822462523864	3.40887288128161	6.16613238477413	1	4.67795918502213	1	5.56476179633785	9.09183071257919	7.08858454871151	6.20889770842215	-0.826591267350103	8.47982564801748	0.548850841855694	4.64105813967103	5.68514403138688	2.56790418706793	9.69231936032563	5.39907092256026	7.33884722646818	4.75156703298087	8.07051540822077	0.281983336925454	7.59712203424268	-2.22780170237857	5.5063285900258	7.26588510523105	7.52572244246088	-0.867659519426258	3.0467840329228	3.22602084469556	74.5	0	2
12	1.7105163235661	2.5563722773026	5.30884567612423	1.42965086303974	5.72770204615754	4.38478668154912	4.45324207569305	4.41467417877056	1	6.5576696166811	1.96894647118081	2.05051705743602	1	7	5.11203135267742	2.98778128739372	5.90926695483375	5.54649248802686	2.33054751754826	5.78046519807863	4.91837427733109	6.54107794667378	4.77773775148218	7.7473222127439	3.49779931789977	4.13974168610641	-2.58279138415196	5.56821193260449	-3.39251901274925	-0.634873573939964	6.53901295130166	3.57851889111375	2.99775636155437	3.5282230359146	4.82299875390132	-0.795421325118604	8.86720733529858	2.75326629933071	8.98798358361423	2.45239513803312	4.65748169942985	-4.46050467509086	6.74038448269494	4.11566486183985	2.46971167450606	1.38213326703227	96.25	0	2
13	5.42874942368924	3.99676030011585	1	4.14033357374255	5.86732369130906	2.72827790482706	4.11722709496851	4.4647103064863	5.77047965249747	3.5720472846866	2.1179766834787	6.80108524709301	3.78044026944695	5.68048603533599	6.40209214079731	6.58755742437677	1.17502454012606	3.73422565651534	1.88590214428316	6.19989921893898	5.50571490757563	5.3459334933988	6.16315659245277	2.18133366284326	8.36527395654395	5.01204740508282	13.2385647448407	4.59591234482504	0.447730289020483	-2.40453347410279	0.967314883777704	6.68932010222252	5.39570394796108	0.532115126287256	-2.48353056069569	1.54461572975965	1.73871911187145	2.95016828432314	11.8794371569866	-1.5793465774048	3.10871301118002	2.76719988133647	3.6554447711925	4.34095366972111	6.72355055985573	1.14045942423638	101	0	2
14	3.63873838095138	3.40021391657016	3.07742208916157	1.50489082744812	4.21999697803011	3.46843230854324	5.33297845174916	5.82017198592221	6.81050385837489	5.58736340541316	4.13071146835701	2.35574987707936	3.11726293453012	4.22174965111106	4.16265844342574	5.8814058288536	2.43623780129985	7	6.2847103580477	3.5622292038959	3.66555172410748	1.71604273250238	3.99397115754145	6.84015469966333	5.84331916120613	5.36664268179856	-4.6450052138818	6.51582970182575	2.08752422657671	4.23200333996596	8.4382729448741	3.61765370892759	-4.01374370975961	7.40781161227927	2.73772820729431	2.46397803192623	2.22641073258952	-1.92602080200206	5.68298830401855	0.905364840744913	-2.22731237657768	-1.55459581072811	0.769513526263408	2.10676305010816	3.76995265490659	5.02722959429158	101.75	0	2
15	3.25490524943875	4.66366115589793	4.27799651140772	3.0557063951972	6.95252515939597	5.39707967490936	4.23670438333016	3.01431850994643	3.81083975599265	4.7187596691374	3.35379762049995	4.30314651691367	6.23343479318834	5.41811410564432	6.17861117719256	6.13598910834486	6.58325311884487	2.53462604337724	6.99061051572082	7	2.29096650853481	1.09904831680762	7	1.29330510984327	0.723447727519048	2.5726535008218	1.24947908602779	7.55109320736019	6.10314665591351	5.59994698932791	10.3170133211381	4.85860015406816	2.35086831270157	7.03170764471152	2.35672371498935	4.1977809557414	9.70307950938198	0.885326278452377	7.0210440514704	0.371826856718166	8.56685842755764	0.960271506893764	4.91833568478143	4.41361522098836	5.50630263250044	4.96566382006265	77.5	0	2
16	3.00218647318075	1.56867493006978	5.67237327399613	3.47008536290157	4.1881188746655	2.7539105650307	6.80704103854543	6.53792888084374	6.62539444166591	5.42775131244568	3.80047169457562	3.70760239374833	2.28094938490437	3.80715598189273	4.30485830469059	3.73525152430979	3.05780335325724	7	6.52405309986259	3.37786327786118	1.22741981142919	7	2.46224647332366	4.64392363743269	5.94934445762025	4.32501043093658	-1.63809829221839	8.75727839581727	11.3477440704964	2.00057850308213	2.81576617076626	4.07468533876193	7.09320687362745	2.82970825765791	2.02914535596975	8.86734896198439	4.31974991384989	1.76502503734288	8.31483709049417	6.8842041293492	7.85689099688482	4.08368891459115	-3.06995735282983	-0.945235204599524	10.6631620966515	10.5131167863281	90.25	0	2
17	3.38098074865675	2.81419292927359	3.73316027729494	1	5.50576738076937	6.69214013689827	5.66588087899292	2.4792258275647	1.47830228023087	6.43815437768387	3.57582777476565	2.1116704976291	6.23165539754344	3.7500307767266	1.41259500624266	5.35827998575952	5.34985539384008	2.83547615239173	6.18519117219588	4.95918712395659	2.88840889250037	6.49550581826259	3.06084172519268	5.88143892190653	5.15463000497023	5.34744877741173	-4.50981569085899	5.76074539414326	4.01080962350325	4.78850845573278	8.07045488355883	4.01004768879852	-1.98617908185709	1.62739075433397	5.03692273991979	7.38882585516317	9.12088793123704	0.540170255498377	2.51219715131064	3.1691839934327	7.90637821627035	9.12864732983576	9.35787172276635	2.74625704106332	10.8993757586116	6.40847464747859	97	0	2
18	1	1.79436829633458	2.34864986218609	1.53224990247686	4.67439161859014	1.91029088436241	3.66529426614672	5.23064665283661	1.01055503056689	3.49945890859691	2.3948408293129	4.40002350673155	3.14399122654907	1.19638557511376	1.58193397582661	4.35110455874111	4.51704901517211	2.76532582530234	7	7	4.16221107769086	6.23820127126133	5.20432054187905	7.05894263084127	4.94483204037568	6.47388818717411	-1.52665662104161	2.62205904467195	1.4247040047121	-1.77083061029744	5.35097100009307	0.586199530229877	2.95451362348432	9.00776893628347	8.09589778289027	2.86308232654118	11.6032806045832	-0.535638401355436	1.18489902512951	-0.927691618229002	8.61507193372485	8.98952047575109	-3.18780795369941	-4.3705520354317	11.4368809044323	1.15348695699254	95.75	0	2
19	3.03100019901444	6.31671376969023	5.28829458532596	2.95273620649755	5.99374940018979	7	6.03191945478646	1.26993183275891	1.4983303098648	1.71813575371495	2.85326157690808	7	2.9805616762815	1.30978244628437	2.47798716973562	3.45048152302577	4.04192322174059	6.55533940161792	2.4602857163232	6.88297082666511	4.46103428160226	3.39158272239398	1.01250320533187	7.05968392215528	2.58842005702345	4.01422504155412	1.57676653674425	6.21229727531378	9.34501909186319	6.97964155597324	4.7293712982938	-0.0980894795563318	5.5433499276054	5.42085323714985	1.28741618976262	4.13971654314824	3.31456467078007	-0.85516452334454	1.32870981532994	4.96153411519868	0.192996142078391	2.24680699929669	10.2310754364397	2.25472591065568	3.6170646577923	7.72270117499517	86.5	0	2
20	2.51322478019898	6.06530486504857	1	1.36698632230255	6.64690814973468	7	6.21104224823622	5.62190981236286	6.57437226779271	5.03758815480436	2.12502021325124	3.13933203179275	4.19920600069243	3.9906606674718	2.43545395166477	4.80730609722592	2.01125604374874	7	2.00634219308602	5.91987365054924	1	4.58593908421018	4.17876412518246	6.30621415745796	6.28772564441201	5.17248327605405	-1.96181247485839	10.5843486521529	-4.74723262385563	1.02554853834484	10.1307563954389	4.43792487393583	-1.2107732135773	4.51513015747331	4.83217444188095	-7.03005621562858	13.344254943952	3.61487884833551	2.39045011849566	-2.49205924003898	7.27446456482833	3.61530456717298	9.20498133744121	4.15717735734061	2.30155088068955	-3.85912856139989	81.25	0	2
21	5.97239837249955	2.14402456727748	4.15124130309517	1.66568783351718	6.36860184734522	2.81716132833589	5.2528111600152	6.02180175785775	5.15774738820337	5.84214639308601	3.24977419454303	2.66718125334155	2.68485290289909	4.45653190183071	1.97620605278826	4.3838124665121	6.31431615469454	5.22666426431619	6.52730038782104	1	6.33673133297196	5.31254973804112	1.16399649521894	2.30889697730867	6.412650882201	-0.27174156062975	-1.81778485133154	1.95408841880627	-4.55370432609935	5.40101192107192	5.17452424669298	5.98936580971279	8.92666899062101	6.73508931839814	-0.603875263038656	2.95741641822191	4.44818066465868	0.0682508522999572	2.0798479572903	4.65260987978087	-0.0240842977107723	6.75034865759857	1.62541202836535	6.30532808894274	6.27639561105176	3.33854549463948	93	0	2
22	3.85166757600889	3.32676761401441	5.08887423862548	3.22663893965652	4.34774982383243	5.54030466614685	7	4.36859343914714	1	6.03077754705387	4.07706689369078	4.15268692571014	3.6131769505545	4.41951553579962	6.56293987211456	7	1	3.80408332379945	1.78964665969713	4.03779761683961	4.4653112006354	2.61858802722958	1.87923743246788	5.91162781003521	5.32347733654723	3.11022193970353	-3.11774205254447	7.89197006222763	11.8088037746627	6.01079869180511	7.43038749766387	3.9820347247553	8.16085567309642	7.9151647985782	5.10134504682551	8.21300899495434	6.30590085589599	3.82048741543454	3.20784463763948	-1.12586204954773	5.44694973063289	5.37072570633081	5.36717893781491	4.53511168070718	3.69053509516888	-0.99715539974751	87.75	0	2
23	5.42586070248349	7	7	1.38911490337924	2.78537615207481	3.73224098167987	3.02322664099966	5.09940404123885	1	3.41284054261705	1.97719514313879	1.96586856849418	1.81623897221667	3.3221068795112	1.19881972106692	6.92992144665536	3.31663037105117	4.39796613800897	7	2.60408579851155	6.00457993382571	2.39236034574011	7	9.53581851400335	4.90887747216053	-0.263406258150159	-0.168441801216598	9.68828929833641	0.422471298621259	3.60875697521228	9.23107075923438	3.61579697515873	9.16482404240679	4.36451520036884	0.900555677429963	8.85189849041239	-3.32435233622449	-4.37298052090852	1.1145176514914	1.46025033698061	-0.722626916958184	10.0333633978399	9.89286744869553	5.60290691403928	8.78921792858588	8.18323234525265	93.5	0	2
24	4.29009844957423	5.68711524383309	4.95624464663541	5.16059691125249	6.12825222771411	3.65109723178876	5.98497728833784	4.69408448134048	1	7	4.18378876280631	3.37634728437456	5.27190209488708	2.9131808632448	1	6.29824518519819	2.49050154522106	4.49568627473013	1.28734166398874	4.61210123502827	5.72030936379626	6.99286808894118	3.12977097359829	6.21521897389285	3.25641837079475	4.34759128415263	1.32963052868883	7.18104319700151	5.90417078565572	2.33783263989571	5.82174313751725	9.77971724784878	9.1002666331722	3.15283264251725	6.75794665390774	1.53686548296746	2.70446514943866	0.329819215571964	1.86920132163715	5.81722686650135	7.70600666304291	9.79013290406031	9.15893534046755	-1.09604671145522	4.47335747539157	2.28578872076113	111.25	0	2
25	7	5.64548777089771	1.52570622827171	4.65103298395646	6.29275399251388	1.51986659162017	5.45138118346551	5.26725973627408	5.51273309751116	1.00416320862852	2.63982351385813	3.67059111130127	1	1	5.55709026218526	1.33827724736279	5.34432202134024	6.52092341472889	2.4772580177562	5.72688152692805	6.61639326440175	5.63529782284931	2.99505331017502	-1.21999258010613	6.45219522030214	3.88742716687811	12.5832089225903	1.54964855735732	7.35906805086459	-0.646645368006179	3.07314638250831	7.09505630998099	0.45615976673061	2.33954363747985	-1.8359107512058	6.67412206917755	6.64420111054003	-1.92222352856461	0.944398915279159	-1.68751056596414	-1.02399755381408	6.22313953466126	0.0649124232706357	3.53182346137927	13.6466913112315	6.29144927025877	86	0	2
26	1.43885842053058	1	3.39273512085347	2.79836919296598	3.73085761951477	6.64796258631541	3.23590957210725	5.8668384706419	4.83825864278808	4.9602254834493	3.5444704241996	7	4.45036040915354	5.68879859171466	2.28972267874986	3.77523866149275	1.56843229299657	4.139696635368	3.91294764010389	1	3.1577247673239	4.46751741384919	5.85390852616632	4.81239731920761	4.95357160229383	7.62100567591857	-0.546062250676805	4.76394084724986	4.78767710893846	1.13242726523448	3.8083961902156	0.590235337039684	1.68853388744725	-0.7296945380228	6.39330352334986	-0.0725852628115229	6.80687681517729	1.70454709912801	2.23568320597002	-1.61794788133162	5.02083647889236	7.69819552973839	-0.625005975109934	4.11448509031254	5.81135795429721	-4.41747705703161	79.75	0	2
27	2.70432913869547	3.98160240635283	5.90143880721781	4.61329656171722	6.44164339005005	2.91710075695848	7	3.0786595182454	3.76678522835618	6.42480596305267	3.71354631252443	1.810052882924	3.43035897512492	2.27918782601043	1.96234148217847	5.63577934199713	4.53977086863568	2.08428875994446	7	7	5.40171719777572	1.92744624058919	7	9.17341614533166	3.99698657856524	2.82019681616833	-3.36984098194486	7.0730051189781	-1.02713472640144	-4.73182568920429	2.68252589040512	5.5686844656705	10.745542355431	8.4109104847551	2.90692943172418	6.20828680070909	-0.724127937277054	-1.34277636507254	2.67266637814531	4.26402353433701	-1.96859183831421	8.65851990739965	9.62913969743939	-5.92338796486602	5.0860776461586	3.04605507269425	112.5	0	2
28	4.59119083834945	5.06546944859937	4.04102182791005	5.1945020545324	6.13057247122791	7	6.49377489163578	2.71951291175852	5.70757308059212	7	4.89255035299877	4.13580432622199	4.61730120482421	3.75087421017739	4.84609565131627	4.0691015354267	3.13318106797004	6.10669668649386	1.43783255892859	3.56428606446845	6.24209544044315	3.39585025949935	3.21504642811278	6.60625471996013	2.73963895344634	3.35822107643074	2.14047878739181	5.67941514860465	1.13281300027818	0.746331084646106	-0.270313663936872	9.93873589849971	8.52147095684385	7.62873694064368	7.49180530338319	1.91345326794083	11.0546678212949	-0.635489222255124	1.69796096583848	-1.23527640440027	7.20622877495795	9.91717176876215	10.2971595137737	-3.41725228457306	5.3084967823264	2.70970595473292	96.25	0	2
29	3.0541647436095	4.12246509096793	6.68735156156328	5.06055005097937	6.92519405279934	2.85042091151352	7	2.82418763240554	2.41930907402362	5.96449303888173	4.34778475961084	2.54182790691812	4.75765639812413	1.69006870196623	1.39581971222864	2.23754247380591	3.81220326484716	1.15517737762024	7	7	7	2.92139905058134	4.6484112393402	8.47906634146578	3.81300148467601	3.58512426492758	-2.94053627381149	6.90238309072117	-0.483565694308352	2.20342652507442	-1.44388762227198	4.84194022878344	8.20076566397965	4.62380430668467	4.03785631971616	5.76198291009775	3.29092356963659	-2.28781319674716	5.07793791319652	0.55806567746409	3.3771604713436	2.10803687484199	10.9148529910664	1.8616055528899	6.66443807364898	2.56656723342257	99	0	2
30	7	4.35019783477746	1.98842155969162	3.90240776586043	7	1.48272109306467	2.32077524072912	4.43451431809564	1.23090947584614	2.28659669214271	5.07468437553796	2.53744380434781	3.66442291796389	1.52624136685315	2.67074519245901	4.36431297923726	3.57914451085774	3.02341115250113	5.74422721683573	4.39744710641028	4.15693284120309	6.55153319216177	4.29146704311598	1.03152269870995	8.25269320325835	4.57739709351811	9.85667063011487	2.70700045297852	1.45745147965254	-4.54379886912753	3.39381768714018	10.4883929227382	10.3812611638574	3.91012458901252	2.10163608155416	2.37358616644542	3.92640924218682	4.95913331838218	5.11162489646151	-1.6933794185986	3.87709447500719	5.75843954650782	9.62953407147881	5.59707241677953	11.8548074391729	-2.09728105006649	77.75	0	2
31	6.33901350606784	6.43640481733464	6.80589714557381	4.89980777472184	3.87940995537768	3.90887926122115	5.01738201883408	1	1	6.70967705694518	3.13061328932984	1.30879741183768	3.22885493508314	2.34765768836046	1	6.19454443141569	6.89874177505316	5.75168190442208	4.85353757121846	6.80634017441632	4.02229026738019	4.0011839508217	4.60635331769957	6.23829268505414	6.05820861369478	3.4639126121891	1.16106749607249	10.965317702084	10.2406931181959	2.22089130616788	2.53524385085197	4.77512321623494	5.70040874857772	1.97486258951066	5.61275115593797	3.25674532088565	3.06527860702257	-1.77927625481918	10.614775507557	5.10311400566056	7.46872934693655	5.77463670777593	7.8578547750435	0.0462935450886857	3.85285116683514	0.996502730600098	93.5	0	2
32	2.60494283479024	1	6.97010992288187	3.04753717327799	4.78923316787216	7	7	2.91426991864534	4.20905413565735	6.42330936374119	6.66165730340317	4.18896174811935	3.32015780154129	5.07948530513221	1.50611587021851	6.68392600571096	1	5.76019382206621	3.30033433007111	6.21847544352284	6.7393664304173	6.6432172450223	1.66483826977187	5.5859191785244	3.56415980781836	5.59598243956638	-5.6558690323014	9.26594928892651	-2.94489270986764	3.81783200664479	8.3704282886924	3.26839036654201	13.3556322150874	0.470544445166714	2.07925459289469	2.10331610807256	1.25986599063014	0.823464641350412	7.41761409048628	-0.131142593140346	6.43350570715302	5.56466879196635	10.8328746595458	-1.95246765219431	8.52419992395149	5.34173156097194	90.25	0	2
33	2.30280790023776	3.59624827835108	6.20184864135562	3.97316845727564	5.27540502321072	3.14481559241396	1.69191704587559	2.07118413587073	4.19024599087315	3.59318896090132	4.43014198425906	2.5090839980405	3.05165368938239	1.07247552842306	1.14592200170477	1.9231714082271	3.22214146974178	5.80378459737878	1	6.19407617523497	4.42318708027518	4.14471038223218	3.88049297400428	5.40554221531355	4.52551755403379	1.41324818171883	-3.06759275182782	5.2376098306628	2.97837987830014	-4.0116079169353	8.95591860419439	3.80362696690997	10.1440879457956	8.12469181653181	4.31964638209633	2.3917384842628	2.32114306961673	1.42258868457036	4.37028114956845	5.21655870086432	9.72755737856117	4.8883468370479	9.12519234128589	0.181439445464979	6.04310110337574	2.58715731001307	94	0	2
34	2.96084374612486	1.79416678250263	4.69330298099255	4.48953691502614	3.19995934809676	5.70481993410673	1	4.54643197395672	5.7134207331509	2.51997991763897	2.58379875779103	1.43486326704324	2.46537782893867	2.50410135934303	1.00663700047505	6.99218665544052	7	3.19490217877147	5.40729819304272	1.76973543355895	5.38923915719523	5.47632607066316	5.73888854267086	4.38424833802164	4.65913427797372	5.07615986738618	-1.80719141546339	8.21380692543087	11.4420116071685	-1.51698164385954	6.27302594042641	3.70349465175909	4.02198998460019	4.04502714080607	5.1191013380642	5.96157077451876	2.96501239911848	-5.32929714201778	5.24075060536136	3.08914972621136	2.6139988159924	-1.8916095795719	6.38753352405273	1.19796839766703	6.0125047998738	4.37818941542845	86.75	0	2
35	5.82390958173586	3.39343453860427	1.3313033599344	3.07824784197221	6.82425951155222	3.51887200047069	5.35823800973208	3.34464119858431	3.07757624063438	3.26290408590783	7	5.93554365415303	1.98224125221906	4.58107599395479	5.51973701947203	5.19631060579409	2.01805610304958	5.06257608822228	1.62350375797479	5.91855540729758	5.86650241539508	5.43904607815173	6.43835417839971	1.36611946452077	8.58938656766342	4.53783326864717	13.2401657588295	4.42077794816019	1.59069912191266	0.366306751988909	0.464897719226328	5.3579073261076	6.33721063490439	8.32160808128522	-1.97948198775127	2.3042665676153	3.39487205022141	0.199050272447198	11.3216074217646	-2.307629118516	2.91810539752295	2.53434978564308	5.04283349983603	3.34447879711236	7.68359700730435	1.09897611782916	82.5	0	2
36	2.20215889559212	5.0681634851137	7	3.24055844262847	5.07595449710889	1	7	2.04357081068634	3.6615993867018	4.51030185941278	1.67155724465937	2.50357679351448	7	5.76139286757295	1	5.0133065554932	4.71276338108659	5.3469307333468	3.48198916048702	2.54612051379098	3.43288752452135	4.32737360151647	3.48974044864056	7.81700703433799	4.59709035028447	4.02373388952252	-0.490278664101951	8.75843582981562	11.6188257549665	-4.94690670343047	7.45461295155063	4.49117594567863	0.403578137704139	-0.533736552697191	6.0141633609025	1.96620835688894	3.06741371218289	1.0667696586036	4.65508997176865	3.43839347852536	9.36886402300172	9.45218675844672	9.27888847019005	4.3919812874498	12.4738817860505	2.32022493460611	87.25	0	2
37	3.44938481706851	5.44068766487267	6.37559459807472	3.21860305839006	5.73628148002868	2.5018523450904	6.091261118191	3.37694576078273	5.77573744243602	1.51007977351088	3.1430775661513	6.60360369466017	2.42933437101015	6.84642052863169	3.58695502463778	2.94581107410832	3.35271641328987	4.15272061798396	2.73193188087135	1.33944091008416	2.67531180086763	2.8116209633561	3.78849346610644	4.7846263815721	1.83920854388503	3.62147276587998	2.34760425365856	7.32324728394213	9.33891010463099	2.39302411711269	5.38885002458425	4.29100263566013	3.30679410494084	8.47225820527629	7.56334906722643	-6.50423575169972	9.79016204648924	-1.97533326424164	5.53521526391232	3.56642599864409	2.71810927487942	2.41776447890804	7.4087711945077	-4.59526236677417	3.91772565201275	0.925086410587928	113	0	2
38	1.86992586443794	1.67982176966479	3.02460552399922	1.93762649364759	4.21956767311133	2.60279957917653	6.58770763529448	2.24814806522962	3.34348698743221	5.73407776527822	1	4.8276301537291	1.580444780064	3.24039095179086	1.3600012822788	6.33137075462961	3.52705666454204	4.92008296245776	7	1.78706704890928	2.48071323864422	2.77163590123564	5.21219203754694	5.89231852246058	3.27014986918386	5.29916914286073	-1.46962269704303	3.74633094860546	5.29541911454099	0.197550727267681	8.1916642615325	3.3333419583082	10.2054787065771	5.29513674411064	2.39133128358068	3.06071561715602	1.97616731697936	1.45454257892221	-1.49628181915661	1.23946943570986	0.988296142416249	7.81074763239284	-0.52222671641239	4.9220732788698	12.3192317247006	-0.220928079555544	84.75	0	2
39	5.60116507965397	6.29037563404351	3.91075610053362	1.89484296742627	5.53421841591112	4.05782568403865	7	2.48004880468894	2.5136522094363	5.909497934459	1.00069248824444	5.92537659559634	3.00118853670974	2.60407093779423	1	4.0750800558539	6.30437419810554	6.46406146358192	5.631587883839	5.54981272359411	5.99730053565235	6.88758339427473	5.44290960846447	5.65880713033573	6.93244772027913	5.71042524188133	-2.63101696957513	10.3645906755829	-0.947732948400287	-4.71391918661067	7.119313095056	-0.180265215417215	5.05572921418884	4.91129848998382	5.73636684256891	5.92736803359825	1.46397398484629	-2.31670939031206	3.4591698445579	5.55713256327557	-1.83314099725678	6.94134485453291	9.19763282692788	-3.57014232432356	9.21909619479412	3.19463715347363	86.5	0	2
40	6.60290433277953	5.2815598364198	1.52384888344553	4.95760600889298	4.57508119762015	1.45801810504417	4.58102617015881	3.65342304456386	4.61331455523754	4.63784218442796	3.96202906741591	2.65920675689692	5.34156408600201	5.75487093609594	2.60294742421729	1.87412019033444	6.9681052974573	5.94484057164232	4.94759220763934	6.66674924074221	4.01406971667275	3.14932175812221	6.38592497861037	-1.09121737705377	6.10708476440736	5.42476730668562	11.0110152716478	1.94345640228179	11.311033797312	-2.78204392807499	-1.62906195878812	1.91875935819541	8.31345795439332	7.11796001665893	0.841544440100307	8.39328723051738	2.51712281015773	5.30432417344087	0.556790153012765	-0.280007030020888	2.52624057477338	5.97960169844515	4.63872262614793	1.40667646477108	7.37452875066478	7.25146928338847	89.25	0	2
41	5.7093491205922	3.15998818807515	1.51810351208939	4.05992298183804	6.56548829871188	2.81300052912949	6.58218610696746	4.4997841282846	2.25320521856618	1	3.23707382647275	1.67704625051432	3.3194720612884	7	5.27463089039707	2.86674723680212	5.89442095385772	6.24132686596584	2.51854201088586	6.44717226051487	7	1.73194569438905	5.10444568577758	-2.73505751415886	7.62229544123701	4.47260166274062	9.28271804229431	4.98338087937827	7.60105206224051	3.18833835356874	6.84721902952144	3.73322509204516	13.808632573402	12.3386531721889	3.06801283922987	6.92397256512584	8.13705865891952	1.42731594844146	4.36008201723626	-1.75756295126224	-1.03060930871091	6.95093932933226	-2.9360923561269	-1.45229340552045	5.28082026815315	4.86992788722957	86	0	2
42	2.61762202451428	4.18793509378788	5.45960739980498	3.75759056950398	6.69059897487703	3.85583710101991	6.23418078578319	3.48018052898606	3.57865180775365	6.58432222647417	4.08234422926986	1.84630491519545	3.09478391688125	1.61865107883558	1.1669974065234	6.50784873863401	2.86801208663265	1	2.45701659352064	7	6.06476046936294	1.74235752393045	4.88050485440862	7.49714355074798	3.79598237684942	3.22686608287728	-3.19452508178784	6.29501524006917	-0.692990038102518	0.880167564338673	-1.93953840733371	3.89247082053669	8.46081417177373	7.6646429459761	1.33564506470847	5.16747472648771	2.92345291232629	-2.70752751282409	3.05738301922531	3.93936318953787	3.21160262730614	9.37071175543201	10.8378819595495	-6.15452587852835	7.60045152146141	2.32855951285486	83.75	0	2
43	2.13641827682495	6.94903637550747	5.2631340153488	3.85371654282875	1.90395093352084	5.05492617248973	5.73870922387855	1.32095830640198	5.35443547496594	2.42803685892624	1.65392766514659	3.3877739757394	1.69590318151841	4.39765233465355	5.00560959697113	6.98699813158281	7	4.59712780994383	2.4857476580176	4.33137618017164	3.46659233216892	3.88960142584477	4.81399944355514	4.40119000841232	4.96708575169428	5.46542773518818	2.88063491143566	10.0912387778543	0.958091898672449	3.89347013958698	3.06487704855822	5.70523474027331	11.183328331542	-1.25890852736498	3.46029829501057	5.03617100113284	10.699898282109	2.22549603575873	1.92484419559379	0.755042193524155	-0.773501867383699	9.75402372564567	9.82824137540799	-0.964480961178265	1.39532678991249	6.19557143120309	72.5	0	2
44	1	1	3.35955782639768	1.23152926043464	4.32245839258193	2.19741784840848	1	4.68047602091217	2.59052980560729	3.7685156651764	5.45918562839391	4.12642660632342	1.43865894579305	4.37761670104276	1.3876895988223	5.37015213301932	4.1796610644398	4.15327645310435	6.97038351957384	1	4.18728738224724	6.85638481293269	4.33417656616245	7.41459577409786	5.36941858592742	6.65755394862747	-1.527177775831	3.19720943763175	1.42835725147703	-0.356455929135773	5.45369345885358	2.408737079533	10.3012553774398	9.18209181561693	6.89557570826651	2.41686958478588	12.0348049389992	2.36640924940845	1.91279846845801	-2.90996686069891	8.04539579752439	4.57272537805734	0.226029430649432	-4.1999872044397	3.90205299174818	0.56683558509601	78.25	0	2
45	2.55594620301995	3.42618007168046	4.8145306290971	4.30795536048966	5.78867140027881	2.99048712374201	5.88754814080241	3.20425522300294	3.7476025133065	4.05727526094874	4.06158188632079	6.13265886374012	2.78389065763534	3.46531545289547	1.54166649228244	5.58588649514034	4.16026405406114	1.07917841933577	6.70943273437925	7	1	2.69083533124968	6.35553141247593	8.20417148551438	3.49298149329587	2.57026112444253	-2.7363581309605	7.11945617647544	-1.45470587119841	0.828815332446948	-1.8017600894164	3.49789841725275	8.12471029147378	5.19707883431251	1.80011298657406	1.25641112905496	-0.30082816629215	-1.48045086698669	3.01095699251822	5.31944740157762	-1.83836673185102	8.69768033956257	1.12881643461452	1.77243990965477	7.54323575079347	1.9733120857391	93	0	2
46	2.3650663612702	1.49595757621349	2.5786145831544	2.93348185280509	4.10074315578134	1.64686299568452	2.3919845933978	2.11019188951684	1.96834426851466	5.36496768129733	1.62125314644856	5.07816484225967	1.66341910861444	4.31187418992197	4.75689831202066	5.46121585950212	5.61310534505167	4.79828304360964	6.28826170766078	6.3990344927117	6.03001450749329	1.23477800819277	6.21765141441539	5.96128643814711	3.54527545132578	4.51442942702329	-2.57942025827491	4.61957280589538	5.494407340001	1.81081418704781	13.1480826433348	2.62781410542099	7.76160700748357	6.53656172200251	1.82887232874678	2.89717383646663	7.90423903805486	1.06680210719567	13.5576050876297	1.4930749929009	0.625043215969222	2.52593975564978	-0.220375727851418	1.91305124068941	12.4202637744589	4.36575250988479	63.75	0	2
47	1	1.1560102928442	1.60631768052879	2.01007567777081	4.75208583709491	4.57597607307099	3.66125146535191	6.3966403845699	1.15878553174015	7	2.48061839333626	5.2939263372397	4.82180845166608	4.43308447453595	6.07225004602945	1.36062509594377	1.99359841313306	5.7886711439703	1	4.54997101762908	3.73974948044328	4.46524575020998	1.42195223504881	6.15667274342111	4.19422198590891	8.36402694703829	-0.620843262847608	3.67161883138255	1.2265770323845	0.416083448463957	4.69857606626017	-1.67281124267202	10.710032590739	5.73396529072244	1.95104064934461	4.33769733885947	0.945103727728426	1.81763697695042	2.98271550197361	2.79705098799986	2.71533602743277	10.310066209391	10.2748323970754	1.81507456606255	6.84006020351941	1.07338497276779	96.5	0	2
48	6.18603984000698	4.44009244988915	2.82175506086909	6.28913907105845	6.6004518445792	1	7	1	3.82391772958511	4.73893521709031	6.62832948255864	3.84001313602326	1.63084880080358	2.17302578332243	2.29424263604164	6.29325186166548	1.75700391243779	3.10474429388629	3.21841012656249	6.034410726889	4.3036833666803	6.84491372486372	7	-0.63137716843036	6.26561742674204	6.2618268093322	13.4131833137136	-1.13469094922707	11.8656637919903	-3.74962328149844	-0.842263977273328	5.02435394522756	7.39383647077863	7.82869374951509	-0.940636130260771	2.40415634172864	0.647739982774335	0.836155624273609	1.86056693199403	-1.58991266363512	5.52164075742132	4.51780467118661	5.34146245130154	3.53113410550447	4.88656411258716	2.17182977300941	81.25	0	2
49	7	6.68061758889971	6.55339284805618	4.55867064292527	3.67329579071508	4.55651691559822	6.56577097000393	5.40313997780316	3.8956031515368	5.86551593649254	6.02901562247959	1.26703407754737	3.99201222070713	2.88057746134905	1.25030693163916	4.69175176841193	6.50693417651766	1.67095435546735	1.11986560975615	4.18533185983483	4.20844001945169	2.88473509789446	6.61249782067418	7.30586220836645	4.71076494340646	2.6272863520246	0.469132669262816	12.5806940948499	-2.02846506204223	-2.65561753802099	1.86056051952345	-1.37670838766119	9.449929189746	6.70879000136129	3.84927907086134	4.73762130224357	8.71488020329104	1.29068978943952	4.69575893937423	-1.7250510640091	-1.24661775238422	-2.56115629959749	6.64185685292393	7.82888446870209	5.19306372606249	0.585633097455865	96	0	2
50	4.38468182940944	4.85165649849722	4.58102597230953	3.92118309022634	4.56637640620336	3.98015556646812	4.71172000148338	7	1	7	1.16935477191122	2.53575544402357	5.18427161697822	6.44452084036913	1.1561086318281	3.9454639743215	1.89641440797222	5.13315472300327	2.50549038285145	6.76687516149243	6.78334788368255	1.97975108103613	5.77441791640261	5.55793741827248	4.67737395870457	5.46281550548386	0.986787392509758	7.80381680810477	5.18631546055569	2.69283273308596	1.45404151578017	5.54440035127279	5.22661278202839	0.49846052643104	0.184577013340744	5.67173099745024	1.11447804537604	0.995369583124574	10.2842919011184	5.38507061359293	8.94762773772033	6.13879706356904	-3.13020530156648	3.62849693556656	3.84112538590126	1.27932626164714	91.75	0	2
51	1.77527627857852	7	5.20088666875113	3.41252960644857	2.73943927363406	4.69135728828762	4.83514277835949	1.06834104029026	6.20450030319013	6.50463381785276	1.74970543974714	3.21417619172838	3.40072203203647	4.10944337287638	5.24220628699491	7	1.12665560109934	6.00067380105257	4.65679677390658	4.15879605048581	2.8973122238621	4.74817284800409	3.06582523117143	3.94867619093065	5.60383319691594	4.91806356671708	2.05513758161402	9.74127174298018	7.1466345675997	-4.13285764085849	3.56053570211215	3.33920887319058	10.781505452225	-1.22436799043021	7.90240137848311	5.70547269284752	9.82584741056445	-2.41984121650611	2.33214969042844	-0.83984507447936	-1.95649614175579	11.1513659673953	9.84271454526161	-0.0968399163910959	11.8953419470404	7.21709248259095	83.5	0	2
52	4.91572782500483	1.9961794415818	3.0122810277128	2.48517916416222	7	4.42509742276835	2.85113581455077	4.29732660243049	5.18133400682032	6.04951444259699	1.15873462316325	1.98478016267426	2.75126677254298	4.05190153348307	4.55448748502508	4.94953620662438	5.75871498695815	5.13656972817815	3.3021282581902	1.21893569097191	5.39376212342723	5.4908237601989	6.44136616406606	2.64088747537817	5.91972752437835	-0.0623884895550978	-1.49009293875196	1.96037958705682	-4.87503055516674	4.55915464557865	5.57162844878674	7.14810820729482	6.83733277995756	4.60130282667995	-2.31430364943571	2.86972487942398	2.97641865168859	0.949062979117632	2.61471542130184	2.09974068748036	0.363529388536217	5.79213912841969	1.32607152277981	3.61854829386083	6.23205854726947	-3.18891918865357	77.25	0	2
53	2.0706522815862	5.15849013628107	5.76113546997765	1	6.70369780225687	1.23876004560231	5.89063416656809	4.28579603188242	1.16014334522076	4.69040472916778	5.71911693164128	2.68949309397213	7	3.49197780829882	2.86897050889906	1	1	3.68543681787663	2.44140088615591	4.31728407925448	1.35864149007466	3.7001933201809	4.06764005976154	-2.79253577439939	1.89196812231091	2.56394329898879	12.9113942007249	2.90622580184637	-6.64680143708223	2.43469390192361	8.19348966538111	4.17846363795772	-1.30484642470553	3.60726323768022	5.89070726408395	5.4557489936969	7.44302067650971	-0.493309047123289	2.14774915404465	1.79238101206988	9.68919031542291	9.74812647916783	9.49552502676488	-0.61284667531956	6.40738332802171	4.70349993694694	78	0	2
54	4.78312384831466	3.14860731241902	2.74300688036566	4.1847900561124	6.10272293022906	5.04376528890034	7	3.55587782883368	7	6.5944572068153	6.35196612318306	2.2381644078948	1.71251740724971	1.4981666128075	5.07050620113616	7	2.24497322297807	4.69342964749756	1.51616373090498	6.61565034731157	2.1984432160932	3.82249088129631	6.65994457326664	-0.286688069785332	1.34765104912025	4.33134841517974	10.4890803904	0.29697454378436	5.99620867896683	3.5742470650052	10.3674605685876	4.39507987939517	13.6768327552507	2.30349186906051	-1.81669347298923	1.47609754015754	5.80695900215307	4.28587725502832	4.3078773174976	0.789815267725521	1.84414026420364	6.87836189437068	2.35280446930015	-3.04958878745996	7.41599320228079	1.21967783349379	68.75	0	2
55	5.86632086949786	2.73557510693998	2.34185146475513	7	5.45913459859149	1.9039636611379	5.20345632082762	2.60405559593198	1.0995491081585	7	2.82689171913924	6.74957629163859	5.10576907493632	6.52079481257712	6.33718426789372	6.47286709137201	1.41089394304387	1.83113262360851	6.76239325187091	5.94524367962602	3.29052515244768	3.66662069497049	1.93063205015462	5.24143544820003	4.79308746014357	-0.973650453559854	-1.21577382942767	0.854251780541814	10.8746344296828	0.65878911097421	11.086313703202	1.75563832049784	-1.08724274554874	7.39007650612882	1.90566365456224	-4.04794874785018	2.63321961956238	0.768309476136512	-1.09326134384738	1.88500923958815	5.40678400533677	7.45792702720063	0.786245193107593	2.1656777501987	3.21810169357623	0.0932753183851724	105.5	0	2
56	2.41888516426171	4.03328415935771	5.29655097564082	4.87167568372376	6.75357360938146	2.2547273348904	6.56275444509851	2.55820693313176	7	6.68248734524944	1.64212053344297	6.86617467621395	4.56318013724857	7	6.0916310869769	6.2781583858687	1	1.87400442349205	1.43982907353978	5.94698217330088	5.36081707502756	3.55817336433704	7	7.28525129393635	4.15574210207005	3.73798562866027	-2.45513664341358	6.55497173414181	11.7797888170594	3.63543389263646	9.49885670248698	2.56462377467483	9.71208021215345	6.87915314921868	7.27169451700169	7.38215217677587	5.51236733747556	0.599370885407376	2.23246023054117	-0.193541010398247	10.1369797677032	11.0400910299182	8.40600674696759	-0.953945360690309	9.89226091420636	4.07262312486862	105.25	0	2
57	6.60115746039174	1.44021359672711	2.62221232720691	3.80683899083254	4.87967104315367	4.25426517998743	5.99537056331864	2.36666257000403	2.37709345271199	6.35484526350784	4.32104397470047	3.80045690470846	6.94999897405086	2.30813017087985	3.07020486100736	5.65871952386621	7	3.57961935708639	2.39290268657627	6.42926516014583	5.59780050609845	1.45167132565153	6.07254571942948	-2.41472031110399	7.94294128291331	6.30712617459819	10.4812289869151	1.35270441346954	12.4461905835901	4.35287233417735	-1.50587235196159	2.5192336147506	7.49905559805791	6.29456228579196	3.11479851408277	9.54414842802171	-1.84012412113369	-0.757524082794746	3.27683656850056	0.406324806919229	2.65684420628208	7.80473020295593	7.78209616425898	-1.54218784976249	3.16553133382303	-3.15615066284066	70	0	2
58	1.55134886556055	4.68340212295096	1.81005997148101	1.25892496272185	6.77792620875126	6.75723941179638	6.30218998534831	6.06604440519571	2.64439646691909	6.56283287620143	6.77630476546443	6.45467410972481	2.99881955532558	1.77248586682469	2.33265427143542	3.47239005418898	3.52067263548024	6.62798347125048	3.94135648902272	2.98610028465966	5.15136771180971	6.52438166273199	3.96635896146396	6.16532142547205	6.14122726734733	3.81515764021833	1.05603112356546	11.6665911914828	11.370158745929	4.61539426698072	5.88285165261467	10.1293146742513	5.79443117574597	5.68615100763217	1.17103799149351	4.09720317526042	9.23271807586662	1.16172511880278	3.11508855704925	1.66638605885616	7.46183140322938	7.02192611609501	2.02694190530802	2.36547869895848	2.00029037477167	-3.97754773042684	77.75	0	2
59	1.46427185625825	1.07128127583661	2.2569411744791	1.44185315681309	4.92737970408976	3.95253740414585	6.13533582938645	3.47369569131019	1	2.74725428876468	2.48916169196348	5.18565603935307	6.03045846576957	3.98724037608219	1	1.06698997264078	2.21545663438252	4.8542224326106	1.13108484103085	4.10701020952107	3.53987720122187	5.77717527508653	1.62031036345801	6.88781280226023	5.64862220606161	8.47383990511602	-0.129179218327164	3.00965401229634	2.47949256120967	0.735404662598248	6.62558750065192	4.12717262891986	10.4449806418144	6.77902354059323	1.28501127615504	5.29683855672698	6.24273227965304	0.536358998109252	2.7482254498186	-3.41721715776337	10.1996924717658	9.75948174034191	10.0348493741651	0.239030512620247	6.52619265800129	0.103881518025614	84.5	0	2
60	3.68755140897025	3.78294865438882	5.18874419140618	4.00686454886525	4.63756508937158	6.2937819999804	4.95249394779271	2.70563127552827	4.54343421402384	3.57588001724294	3.89930812101983	1.7142112397299	3.43605948650657	1.08815534414462	1.15558367113041	6.22544991907573	2.42376369618339	6.61617618770942	1	7	4.83850233475156	3.4706440017577	3.84796390320674	5.65959325488691	3.74364971403088	3.50647236261805	-3.36063941806326	4.6525456298462	-3.50042710639817	-2.47826002739708	0.215171384608062	7.64535453774608	10.7386799590055	8.66135461827018	3.47575555821458	-0.831226813840407	2.00325127926941	1.87101789916483	2.86941167547366	-1.47917271434702	10.0737708821454	5.46735228029453	11.0135085508088	-0.296898651992331	8.41562608975409	1.8290168931069	96.25	0	2
61	7	1.97400452108375	5.43679429460267	5.37710918755455	4.29479541670174	1	7	6.94381009475914	6.61894768640882	6.73841809465446	4.97528394105336	5.56129381684811	2.60212282730371	1	3.45776102410381	3.30022538587326	2.45205291674888	3.45001285834493	4.66675941794726	3.35896566794985	1.95341186755986	6.78606106342042	7	7.76368620836738	1.54614771244707	5.49425334971324	-5.09070441300874	15.4070272139766	7.04125728047512	4.62399741513996	2.73456390671869	6.11057050740548	4.99736508302156	7.90218179062793	1.06815542220644	6.17240082705649	5.56243590193226	-0.369680006433653	3.55424152028308	-3.23443735076544	3.82455174775135	7.61986648000667	8.5253773722153	0.917439279031421	4.28441284242409	7.66629809832131	64	0	2
62	2.71789595822412	6.11591313588229	3.11988187041862	1	2.76942164997287	1.91440076512293	4.987196388094	5.15858651567665	3.09744060149111	1.74339547342601	1	4.5764510154155	3.15503331522383	5.61155678257762	1.67923295238591	6.82283948143563	2.62379277224845	4.83698859664682	2.69969603330352	5.92545193843111	2.23594023087737	6.08121210294264	6.38384788798707	-3.71865318136072	3.4880201863073	3.11730341895812	10.7046578073049	0.0322981752454565	4.9391238423335	-3.99800235260643	8.06164565762491	3.11542504796473	6.53793356953814	5.51252802609475	2.76063732843559	-0.952084783373183	0.880853710807816	1.78653315276097	5.88205928260731	4.37683187601768	10.5840564950207	9.83121428452121	7.97652649537629	4.92024825320672	4.22375829081126	9.60124730298183	76.75	0	2
63	2.05587698932583	1.48689125518775	2.32078374351023	2.61897258087181	2.62368395247069	2.59427238763176	5.76847684798915	1.33582467644309	2.31586606329421	3.09982918518074	2.59615452291072	5.37457311743173	1.52515859053838	4.22502338062583	1	2.07721582002547	3.60757453400041	6.02178876657512	6.66583814151049	5.21112830161085	7	1.02251864747444	6.05242175571314	6.39496693644752	3.77997909111237	4.53059368551821	-2.13634811215365	4.09504013267193	5.01231634911332	2.02510904226373	14.5688708914668	1.96637808885317	8.24169300847379	7.19576387877187	0.976691522510539	1.6106915821779	1.31815219592629	0.703404073227997	-1.03090581174761	-1.07819259806685	4.49301610789385	1.78938220851811	-0.316598672909956	4.81627932818971	11.2993739190191	6.21477736546561	72.5	0	2
64	6.81673501449885	2.95850533805309	2.78600490384437	5.00689035371099	5.60927939930553	5.56114992503517	5.92981823170571	6.601357942661	1.68755324250808	4.85445125576924	7	1.89478859334426	5.83657618839388	3.61926981709383	1.23538636894433	6.29918825062242	2.1039972026882	6.75255430370191	4.10062502201552	5.67870485196702	6.41931095563489	3.42988444352189	2.76717650094318	-2.67621704775447	7.39970932330697	4.84354836528705	11.0212232071626	3.21431563055258	3.12462068996196	-0.618038464732363	2.54344985491907	0.550747955231025	9.09332484017272	6.61581535381411	4.21059865411097	5.85062507994639	4.23183273257302	-2.22058515913824	3.37121353785609	1.5880941261966	4.98808080935306	4.53468373865487	0.597434124602824	-0.198557324307905	5.59227704294615	6.42588524309757	80.25	0	2
65	4.45792923503797	1.20540513365198	3.86992200490036	1.61654482469206	7	4.47290987274072	1.84255895777124	6.53427333923902	3.56168103441291	1.75638548659773	1.19824676670134	6.78037087702012	1	4.24527361286896	4.41838534131345	4.73881114978093	4.43770943650495	7	3.31997696694257	1.75351296080864	6.19427917986483	5.13017180101172	2.25499928338835	3.34728529953672	6.75862649664612	0.199138042397204	-2.37153944524344	2.86942004737524	-4.72835797886804	3.57306605657542	5.54656281928368	6.13171579119906	8.99966907941242	5.48612369053025	-1.20398064865189	5.46206487943073	0.420297782540816	-2.99608457362995	2.10305648120089	1.06656283217446	0.605793959594414	5.63733851111876	2.31742551947229	3.78338045027407	10.5953861237826	3.14549584211533	68	0	2
66	1.65629522847652	2.64339353726026	1	2.29784184785999	3.09227285356748	5.73156449851248	1.43586372889406	2.8247035071779	1	5.91653808376766	7	6.52353687653964	3.88839777627918	6.04090251167305	4.74895879361826	4.50314717713358	5.75085822061124	2.91464910638297	2.0139504613866	7	3.62656800285141	1.58127376062101	5.08598049192305	7.00149894943279	4.28365680023021	6.09670440485464	-2.57464634150869	3.63867021032483	6.51104890292082	-1.20118627100889	7.70542752242473	2.21295098025016	3.69354680199283	7.20118316134777	2.52556190051603	4.89834386800971	4.25434210392751	-3.75199262943338	13.2829400748537	-0.787604702699405	1.48881662447004	4.22421449885917	1.06444011326018	5.15651684199105	7.0091138029255	13.1418635780092	85.75	0	2
67	6.10314780816481	2.96445832486443	1.06002084845389	3.6975933833684	6.6203934892288	3.92342506468086	6.112050160803	4.84276667984286	5.14131229941764	4.31618707907718	5.9127088487603	5.89286731572801	4.89457087432537	3.42121959974374	5.15585359876752	4.73996644770757	1.26370803946174	5.43371707959191	4.99093643142051	5.20808995603653	4.62332013644336	4.15127862192889	2.708673099634	1.37412286316736	8.15295886760417	5.64372623408215	12.6728196593596	2.41432595475234	10.1881510999799	3.65857525923918	3.73469426639728	3.51018964712811	10.5675942921052	5.0672079587733	2.78474154112683	3.60546095495334	4.7988756249531	2.40889510144005	-1.22749139052483	-3.58534223859967	-0.321608516163766	6.16006608905734	-0.410688145487312	4.56361772595774	11.7857412792829	-2.01296803284102	77.5	0	2
68	5.79730037795747	1.03761858803235	6.55416722136944	6.6870269762411	4.35581635726528	6.99233479168418	5.99084799898333	1	2.01669682638112	6.54423180113606	4.8760684387211	6.97992267253272	1.33738678733926	7	4.28678904525027	4.63342993790664	4.323481769224	6.13677652533118	3.34027729752291	6.37814327616791	4.95787092268473	5.46333346724742	5.51517293603804	7.85191381447994	1.05191327714944	4.85540669790831	-4.63206022562176	14.2410149539426	2.61600859026106	2.1786935930503	4.93098541597925	4.19938259222976	3.66103901256018	3.28889701661643	0.386475479678778	4.61115376226571	0.9909756203008	1.822723117378	14.7696338787912	-0.232912864715419	1.95656704890164	6.19903365576186	8.64799518724053	3.00558072687008	8.55431341934169	2.54090149483286	77.25	0	2
69	7	6.02346941758104	6.31495779155843	5.53729161370213	6.09735479765888	4.64169845213584	3.68664018413008	6.76718856656759	5.89646731568595	3.87508239680431	3.07997253655675	1	2.05298759149012	1.274494445487	1.06289775249516	5.85498653337117	2.39319296169877	4.43831317417407	3.98222012087296	6.9305522882917	2.50177307597651	3.30121449541978	6.03926474455104	1.38923775717941	6.50857477601271	2.58194679709746	1.79652516765064	9.61978077846276	-1.97125613046187	5.07124684177926	7.96837099199345	8.39410679534358	-1.63924311466909	3.73860778732789	2.21121179088541	4.03958381796423	9.99675235138468	1.20049020467627	15.562271475105	2.68636706864593	5.25886650561361	-3.61846911528711	0.490828962290439	-0.612221242711352	13.3668337321084	4.98111367758787	101	0	2
70	6.58019010993578	6.98771457869649	7	4.55683132719377	4.8934220305443	4.73274390558845	5.45599649776491	1	4.79728952388268	6.65481397075918	4.9976230560336	1.39036128443704	1.07082679566161	2.57130266967542	1.97347489522732	6.24503204701016	2.38587591878167	5.44090655870202	5.08953005672697	7	4.65832312095007	4.34978674506348	5.75039737661413	7.55636019734786	5.6617466581988	3.61682377787858	1.51030470967551	11.3409973336388	10.7645913891111	2.32768735386119	0.532391963478446	5.56588713143155	5.7137916897007	3.0324814090721	-1.25742547272923	3.42821356649268	4.42407160608376	0.505871616848089	13.7207858769759	0.0438238601444567	8.08236808846231	7.00031542587271	8.6494723666642	4.51565546591084	7.3161601382517	0.847957490234006	89.75	0	2
71	4.55263337924297	3.42050424403067	6.00961078237132	1.02661021116761	5.04268218571976	5.26777038008112	7	1.81276244234773	2.27749382242305	2.12931553712423	3.87444409699339	6.15064762935992	4.50783182424973	6.7246790731587	6.72169551166983	5.81489194176931	5.28110096705052	4.91510871649828	2.58358756589456	1.65828164020472	4.41975221333042	4.2244592649597	4.89421468788928	8.11646709657355	2.26396739229579	4.70943157532036	-0.211873288683501	9.02707811506328	15.1304256649559	2.07307614986591	3.20842118979279	7.7588673390498	8.1597117134342	4.95278690016895	9.96420933742005	0.227234243554045	12.4053349631203	-1.23312156424844	12.7203844007168	4.66785673448271	4.55534107781976	6.05550625440135	2.79268407012639	5.81193594606258	3.00714638570867	1.60235971292329	79.5	0	2
72	4.17247500024917	2.88438684934544	6.10136929505345	1	6.69037792960659	4.31211312570466	6.27585073368781	5.96490417710576	3.56479663621506	3.56758150296542	2.48942049726139	5.16683445601859	1.25450880609887	1.9184071808653	2.05960291367361	5.22979223558713	3.10407868967728	4.34053722381341	6.29973850714863	5.5166636553215	6.93111781435006	4.38131050883729	5.9456858774896	7.48647897759931	0.989167447216353	3.53808336130393	-0.629536016405967	8.10571545731842	-6.82687042302526	-2.83797166684177	8.0565347772558	7.48434588895671	4.77698581818173	3.31262770995449	2.57097825138744	1.0506342794531	1.67027883118778	-0.283199573169787	5.40634827536944	3.48256408993456	-1.9413606313662	6.71587594388907	-0.82153365611425	-0.264921583080397	10.6911254121932	2.31085402890777	74.25	0	2
73	2.73806866693922	5.71747537618216	5.06186364000629	1.60785450158323	6.8470812250352	1.88530449987905	1.1239940589721	6.19231051097456	1	5.4164989646772	1.38139569109641	1	1.58027790893563	2.3667372454341	1	3.53904216452822	3.67380763638435	4.49097072295134	5.19468739751879	5.32913263396471	3.91720979954452	6.42307488801509	4.22080686124249	-3.71564306883965	2.85853496022479	3.43281668417519	12.466629689569	3.45187800842979	-4.8068617233604	-3.50712554653211	2.64665361593308	3.98333826931123	5.7731562475126	7.81554672405982	3.81014852517093	1.22335075718461	4.24307114356376	-2.37473173769462	3.63875131706274	0.830966593205935	7.67886594296687	2.49124149350043	6.87147896084357	0.0870514805874874	11.4473098402767	-0.937257806782528	84	0	2
74	5.04732220259458	1.79966598292989	3.98201570150542	1.94458376351844	6.99298542781138	3.02874066860696	2.69040030330061	4.01442100335483	4.49485483883213	2.52196666226582	1.06965898945066	1.23535551587505	1.42542609710662	4.05557182941352	5.866265658571	4.54297522408839	4.32311942169697	7	4.20300303492778	2.18631953026379	5.6941381075075	3.31034813777165	5.88130545453501	2.10736970381618	6.84497872648762	0.855890605520948	-2.03475252015133	2.81543348277349	-4.64450496009804	4.37206495176357	6.6412989045607	6.44766586248821	9.07288284751471	6.51031602227063	-0.276750589230464	5.15560680302848	0.722653084171449	-2.89200048582645	4.09478935552782	3.91706593002844	2.8472842497682	7.68236899352484	2.32923870829238	4.14331036121896	12.8396359438664	3.32308000444611	73.75	0	2
75	3.31887829746107	5.31706140965322	3.81508893746345	3.94769456162592	6.83311061848182	5.46704462952228	6.92005477458099	3.22560187794342	3.02922135474433	4.08817559320514	3.29378777014344	2.75717131969333	1.5518855944504	5.55663997045552	3.03532939309227	6.13086205827604	6.37824103820126	7	7	6.25058636621909	2.16767803532877	3.74015957934696	6.88846083390294	1.42502427665096	0.733984201410051	2.89185742319116	0.591803462812773	7.29816487955429	5.94832024914732	6.10638826577002	6.63811686352501	5.5919066222778	3.10395092651377	7.07630171238686	2.16364531113672	-0.583643913935119	9.98271372587875	1.22513179677675	-2.06247923461472	-1.41921658174887	7.93012248068466	5.74382323168944	9.60721752000461	0.256626563859389	6.29043494360135	5.21216950443219	72.5	0	2
76	1.49815887934631	1.15519611310648	3.34542299499002	2.49974905394204	3.64085409507	6.37933237338421	2.53288133452676	5.80512996310866	2.22681647390127	5.6903642726794	6.06231097969175	3.63092876685695	1.44579580239185	1	2.40346802664	4.56722107527334	4.03645521417549	3.12915655980867	6.71121678185548	1	5.17053660005562	6.07759886866669	4.67123719688131	7.04393853409834	5.58238852034076	6.60724492331172	-1.62345816983373	3.94603199839539	0.663155658472713	-2.85696903047005	6.37630222953816	9.2932068668402	2.3869364597842	8.59277832985733	7.9437171615187	2.51973359690333	12.0050123129638	2.70432909339992	0.341758511946103	-2.81913149038543	7.7425130596436	2.98329113223739	-3.60911134287994	7.9976917756551	10.6216102328077	0.996059856738886	55.25	0	2
77	3.69696893672632	1.21583907206511	6.70786545150915	2.79946912294648	1.99674144447852	5.04908000343203	3.32146050466877	7	1.07161021175914	4.03537588971485	3.57025278560527	3.02094414732592	5.37769123632212	3.66212970850103	1.62532746018556	1	6.05266701303371	1.88786020565783	5.92771006307644	1.53181662595235	3.37249785966838	3.12551610991955	5.52599839597087	5.25391653467339	2.43043282878782	1.89284680480152	-1.87578710455324	9.72738591665701	14.9046193588886	1.79715456346121	3.55849688139635	3.48986951959859	10.0093904981433	5.14556999250344	2.46852003887891	5.33089484917305	-0.867553717970293	0.264088870578196	11.743997945792	-0.523317806462195	9.48799672441198	7.45868660262604	-1.31771694499306	0.519980225910123	8.07996807948695	2.20976104570796	77	0	2
78	5.70592649363795	2.29896272972343	2.41518941263832	4.98449890978483	7	6.01595113950854	6.98220756211914	1	4.82891635635638	5.9251988766	2.17694670441423	2.64168619883133	2.16355418109713	1.44235187121859	1.73858632712437	5.76861823914274	4.71875124432348	4.92997328269369	5.37956404714215	7	3.12494408761482	2.47593912053107	6.78566486322429	-0.80980202436423	10.7617305746293	6.091249988838	11.6769326642499	2.96161832952689	8.94554366169382	2.38401876035415	2.43758495513067	-0.860966445237085	7.94776677585934	3.6371210878431	-0.452616318747302	1.11110466640388	0.39887726797303	-0.863571010852248	3.89305414561382	2.01160782235365	3.84899341746804	-2.42202427866617	11.3960416536065	5.87672454327529	7.40234502189871	0.09615731181958	91.75	0	2
79	3.66389074263161	6.05556493812305	5.85276237838226	4.95242313268876	5.43904360469464	2.8298607835935	6.52198427450384	3.66909951959559	2.21306033322176	7	6.98419811345439	3.98403557597606	1.58733535582376	3.6013077692927	5.25982352448983	6.84119989189384	2.83073187741714	6.24871425198456	1	7	7	4.06853211161271	3.55521816201648	7.4687271413552	2.48043695138446	3.5710068897587	0.913435720597598	6.84052807342766	2.30013701405755	1.38059057830498	-0.433577229476113	9.72457187930567	13.4151898317451	2.36368106309498	7.36440905798377	0.690596032014669	11.9163652204398	1.56464129845415	2.18018225046371	-1.15573420773708	1.04609162029003	10.3532120832506	9.63331685585948	-0.676448114601702	4.65296508335434	0.695320313212407	92.5	0	2
80	3.15538153474384	5.93271051819599	4.80934328529563	2.60399767676084	7	2.64221588162025	3.9427813596288	1	6.66890659289289	1.92964179399713	5.05433060829792	7	5.15456911894704	6.29079531701049	1.06387916124991	5.27405164269356	1	4.25750038351936	4.77628692373445	1.49864641714254	4.6463033032455	2.70932926993176	1.12421272997796	4.93749978505885	2.06134863964363	5.31308435401054	-1.43552710240317	8.08284299581753	10.9485590524907	3.1026736104386	-2.50721148288821	-1.16695475512299	10.3056023372682	4.54709414451598	6.42246488322019	6.86166099068429	3.4454412426929	-1.20932413397792	-0.189817880024031	5.14308925666953	-4.57542397308352	6.54518344026809	10.1360215705892	2.35845408589463	-0.270005212980616	5.32558591926832	87.25	0	2
81	1.26095125891191	1.07717636015693	1.2096802476683	2.26656313451618	5.25118800420511	6.93336998999922	1.03073373825251	6.72588359790727	1.27261395789529	7	3.5170384996991	6.34129132159425	1.3569624434336	1.64005022251572	4.04092815426611	6.185939853394	1	3.08864659085221	5.09575351545458	4.9993429998292	2.61376406478078	7	7	7.06682299942256	4.69326195865169	6.17797746451857	-4.52854365890736	3.66868539471601	6.90390393175815	-1.83153297981881	7.06972136818129	2.77046927017087	11.2084412586608	4.16777961186396	4.99086294004043	3.68390539020206	1.33713842771952	1.45196641512746	5.79607536017224	5.47714016810956	2.32771075687407	-3.78594886150375	6.39248647570637	0.655718563816073	5.75362671273705	0.317243966744555	87	0	2
82	2.17062538320326	5.83828005200155	4.31037831006782	1	1.57259415428519	2.93413981677709	2.19177168520561	4.8557317685665	3.57178973583217	3.44842486872999	1.63116750643675	1	5.47547136597117	6.26590331574897	1.67084007282755	5.97357566442866	1.48881114836783	6.10087878675818	4.01769696830241	5.14927332173113	4.59675922328529	5.82832976227083	7	-3.49915494347704	2.84272500179042	2.34467884782771	9.48760262522122	-1.09323286718391	-7.83981432055765	-4.69453380685603	7.69859856617354	0.477969382542579	5.0392072279834	5.1645301557235	2.52656107806341	-1.23907429011426	0.49468256295658	-1.94869648613444	-2.6462121625777	4.83515533799807	8.3233811048019	8.18617707096306	-2.56010997246907	0.848175655118216	5.59717659105193	8.66138746687248	94.75	0	2
83	6.61023531111226	6.43584364532328	5.57792459885082	5.35074060859429	5.91024040024868	2.60491313119715	7	5.68520739953484	5.01961299847744	2.89520952371555	4.35804572078005	1	2.07441753037096	6.2563489123702	1.15348747471123	3.95774904879889	2.61952843427955	6.40297087965901	4.13298425666716	7	2.05166853638246	2.27986737458138	4.56120732445931	2.50428165165506	6.97620427500952	3.13467202640814	2.3095419297443	10.1919754800078	7.26294230344273	3.53738261166581	7.9175447253101	9.1429675890764	-2.01094269120631	4.02923950705146	-0.870263845910442	1.10563338532706	0.580109945409113	-2.937829160318	5.39495956917636	2.6384979092299	4.28355953355329	-2.59319801364603	0.366955458648984	-1.46316550653485	8.77083308950841	4.22803777207618	81.5	0	2
84	6.45379416078979	7	1.11048356991651	5.63337862949087	6.80049126010103	1.21610480590654	5.75496267370803	3.86138938587481	4.9458467715255	2.02617809674959	5.22673712857408	3.04826809756347	1.60765034233204	1	2.9472520743555	5.50041634096087	1.04186101649999	4.92452574196119	2.28632263640804	5.84499108839195	4.9419115698403	2.59386589674033	6.35380492215273	-2.2439284947983	6.63130275449413	3.49391267982243	12.2114278347319	1.24255277322125	7.5062998702859	-1.7430361114635	7.15857169247867	7.53331636321497	6.18238370877747	6.41960937687464	-2.68458362415279	-0.353802533195724	10.5466193169736	-1.43008695342841	1.38161501645057	1.79697306809598	1.60783073152392	4.30606334975971	0.0592933004359567	4.74413526125341	13.8026785993839	6.09330534674502	62.25	0	2
85	6.37987564989584	1	5.69165531442132	5.51747578284063	5.51940553679383	5.2945607164353	7	2.98199086884604	6.56403642598088	6.49489761678822	4.46941022038844	1	3.55910075620886	6.33846542247178	1	4.51170464966521	3.46926274299856	4.20969602716234	3.9262756097746	3.56633018127556	2.90192930230137	7	6.71177052751838	7.17746844226194	2.20713262732618	6.02055750845633	-5.0271121434598	14.1001363930983	6.22137556571584	2.23749354120468	5.25859046663531	5.87586447078855	4.75608553534585	2.65008805667903	6.78978563028911	-3.67350406661081	4.45823291790161	0.398971329079286	3.51555033195069	3.27661007777011	5.46198432812654	7.38868574241315	6.9988689213048	-0.657164906163859	8.58569646758042	8.16278455645332	97	0	2
86	3.41306691853401	2.43252251873091	2.35953314852218	3.56776230036612	4.7002994532031	3.56031108838241	4.2484119885514	3.04865661566173	5.20460787735939	4.1094379875374	5.76816001777335	6.40412432265374	3.71787939178797	2.32035293221494	1.60433191157577	5.79317913086446	1	5.95584712729862	4.58209392574165	7	3.41252302594241	3.31048044390097	5.85949500914334	5.99405123422821	2.54931556996591	8.05559325638444	-0.153140681236029	5.01051136118171	14.6919957903265	-0.256190933722634	3.41036296236822	3.71571640814689	9.95449011436974	1.38899896238768	2.91242228369341	-0.340425025867576	2.35443182118496	2.34952595244848	-3.75656173148535	1.34374756822387	5.7965898054775	10.8280083936033	4.26536873685858	2.01333494502023	3.21857694122047	-5.26627922234385	96.75	0	2
87	1.17065650016249	6.04417160798077	3.37069350634395	1.63145470845778	6.06907186694904	1.84248081280578	1	3.27766286868697	1.64665126643489	6.5784711818209	2.62720234819133	5.48165848916071	2.08487557938502	6.01595955802598	3.51807478962749	7	6.75550026995032	4.55889449490611	3.29185352333721	1.67891899406874	4.57290799860358	1	6.06735220190763	2.95682388130015	0.0457813317299113	2.68683295716627	2.53975197275606	4.2377799321428	13.5774568997642	-1.00343773546217	6.7034994387936	-0.848824447893449	-1.63988437459045	5.11936769014789	5.19920011538175	4.71792607077318	4.88997040320883	2.87158302261445	4.9214427379188	5.51861634734849	4.47853539779607	7.2942440156043	6.06799153953687	2.93700460324241	6.82690594690123	12.5548861440723	78.5	0	2
88	3.31335873899348	2.59941590441642	2.45291664038389	3.60636346258678	4.53302892809867	3.98107317962602	3.36531182923783	3.22899026303808	5.68040467028522	3.17425025788381	5.14660176190236	1.73397520577685	4.28278056238827	6.17518227170145	1.31979173574853	5.72107981361032	3.15814107815857	6.27605517546822	4.92965380641539	7	3.64693943147444	3.30617801740847	6.70669075923711	6.52223835974707	3.17001257702709	8.16873751810837	0.161601720507729	4.09540284793515	13.4063748345989	0.853591953184864	3.30119007672199	4.09485385074968	10.3195432626282	0.889718216375055	5.30427201909257	-0.0467669098921176	2.95968819126786	1.56758672940278	5.80105762220752	0.449838931285945	0.919967256140997	10.3713104636084	3.87058201261273	9.64703894507685	9.30967017493474	-4.63625036846495	96.25	0	2
89	1	1	3.69979603460057	1.56069339437938	4.1321789819681	5.01195314130213	3.01738102717203	2.92816989830598	2.49970482331497	3.93782320233973	4.79771480382029	1.53655847537657	6.14598027819071	4.04311435410319	5.13802216564176	6.11591953366552	3.50691795479884	4.0479764167853	6.38081285664583	6.18549073292188	4.46612801434688	1.19983651206015	6.24069716229696	6.93619258914031	6.10660356937546	6.95226948491032	-1.57257887033101	4.21439886668361	5.59622399644304	2.01320989852046	6.78439027718898	9.66435107068134	11.2679382942513	9.08366648670406	-0.709646397448836	4.21997502348083	1.64011914993605	3.52225773467688	3.67900834366887	-0.875340984830505	-0.856285463283622	6.17263266051897	10.8752213276513	-4.27698453670227	7.00027820234739	-4.90930327841247	71	0	2
90	6.71448424304606	4.09501010690921	3.86378828393653	5.22191559238029	6.13106572693159	1.54484371610716	6.12073093404152	6.62083391693432	3.62521088528954	2.67261617159776	4.36279064503774	1.77250378434718	1.64485298379003	1.57662150143985	2.04491133870072	6.28157452442952	2.8459043393363	5.09947845821343	1.84016820142789	4.57111230692254	6.84206192724307	3.29051653482246	6.72512789552391	-2.00901944593652	4.89723907549659	5.85775215301262	13.1338435391703	-0.875979368479102	-8.13140715424696	-3.16592014010882	5.92073110665812	1.83692271469713	7.02479025904105	7.14981746204231	10.5218256944034	2.0989544166141	6.80003380861839	1.59602063843833	1.85863035168908	-1.64382874533745	5.70984974599054	7.54749114294112	9.55349515378613	0.169525316801606	4.11043410762207	1.82602032990091	86.75	0	2
91	4.98629754138798	1.839116303089	7	6.66536587187053	4.92038745965647	5.70467480229993	6.99814239471182	1	5.96632030514477	6.04397496204168	5.22514458738102	5.90516723543722	2.61649928363796	7	1.77464355037579	4.27539799081252	5.88421588016466	5.79262283708434	3.66993243650287	4.60848179217697	5.43878159517693	5.62833810613046	6.36799813703198	6.23757174067947	0.939682663042163	4.62696384690322	-6.3419790134905	13.6406992603251	2.19472703706749	-5.35509546741051	5.06541395119171	7.66884369821814	2.3232599096287	6.56706299329471	-0.955606286545785	4.3235959580562	0.961066819795435	-2.20518322349141	15.9814688476963	-0.956313230240547	2.12466330201343	5.27498202919714	0.99924364172248	3.65313891457641	8.76451907978181	6.66403704656967	76.5	0	2
92	1.98985413486013	4.46783367859682	1.00181791710012	1	6.70141002617939	7	4.72024100471124	5.56732207584841	6.16489429479727	4.23849446077814	1.7985546408336	6.58507266657972	1.87810442582025	3.96122820177361	1.37654651916387	5.84231174427341	6.30817837003501	6.94099367013844	1.88008718617119	1.67872559282426	6.69175584790115	4.34197896663076	5.39859963857968	5.56487987452265	5.30229029724016	4.65229168324578	-0.361566970958244	9.61321602481037	3.49041668272208	0.806881982813832	2.64917093250085	7.01289741052422	6.41046198784491	5.81839724160513	4.54103534682171	-6.32352523373785	12.9244348073033	-2.23322843589657	1.87134891082249	-3.40158317401693	7.7066149750129	3.72212071556631	8.29678565148035	3.76867370164171	3.45888879468179	16.503255220059	62.25	0	2
93	2.04106317484806	5.26884979289763	1	1.2629824282151	6.81049197466506	6.70536258015641	4.30488480342154	4.94689611559053	7	5.31515042843076	1	3.75290102963073	4.30718864598655	6.24993748117782	1	2.97559720986602	5.9123498688354	5.47527305834663	3.0783158299164	5.17548940221084	7	5.51239869487451	5.98357440160054	5.45006305953304	5.73725666730966	4.78706923282113	-0.588406066641202	10.6826453348337	-4.37165174556008	1.78927511715556	2.7907774043611	6.76860377799951	6.65488145188002	4.88724689629016	3.64610986135009	2.05676126927254	12.4853034169304	3.27811971814772	12.5842466394859	-1.58944920375421	7.11208437528107	9.04312689012688	8.54103427059029	2.91561552198935	2.54829113664451	-4.99983907000513	70	0	2
94	1.64868528287383	6.5855507692945	6.26382031540601	1.06393148990643	7	2.005262735287	1	5.42402855949825	3.70247151088573	4.54858116317188	1.71984169305813	1	5.94781196126722	2.22292671606101	1.67703748356486	7	1.51119857078822	6.46578136912628	6.69735813990309	1.77661943900135	1.45985854524364	6.51895924113374	1.97492469619608	-3.59095096027718	2.36310652647923	2.59746973993338	12.1035877626029	4.06956349106045	-5.13883784952003	-4.68984951759494	9.03674490719419	4.23416819163605	5.57367782760448	-0.85568434661245	1.01161834109493	6.90625886397835	1.20212447200842	-2.41156915740096	-1.35259013413424	1.1614428972827	4.01540538884028	-0.686290892224825	9.69501920374235	-0.0349221401840915	10.5982257655705	-0.519814666215949	65.75	0	2
95	4.40520872175665	4.59378499141379	3.87406241147408	2.73558704213906	2.6299025409229	4.94935139666326	6.81265298789414	3.84544545693781	2.94983069278153	1.24305103582531	6.32646471799257	4.36370890724665	1.91012283661511	5.77718763929756	1	1.89422092696058	1.90304074494635	5.71257082677343	2.93781043517907	5.35085135920404	2.82561674341772	5.429477768302	6.33244934644676	-4.22022032115631	3.51019685637389	3.07805951061619	9.39667926287677	-1.09749890551544	1.21520104806823	-2.51064435179975	0.822427401574252	0.113336036679049	9.52493911003759	3.54385851753989	3.04171752048379	9.32513749297875	5.85818177996056	2.36540194651409	4.89766157094691	4.09164034951057	9.46243351259177	-2.85764318605407	2.48735041645386	4.76359053059389	10.8441077394303	2.28175857193726	73.5	0	2
96	4.11404526283454	4.85228599831492	4.02210501281892	2.13569376553057	2.01232961361803	5.2350139338039	2.5519086956913	5.06361347487837	3.37922391842819	1	1.70111013944872	5.64152353813512	1.10814103493304	6.09954352726099	1.71958880621498	2.87398595961747	2.36134482370644	4.90755516210166	4.16953221836863	5.17853803144539	3.49311578249119	5.88770496378235	6.18548325770543	-3.58735935511705	3.74970755163001	3.03291830832166	9.60548036920892	-1.58213286621807	6.69756969525388	-1.39492329243339	2.1747427359248	0.931121326145192	5.16848017715782	3.35072136689797	3.62202952535262	8.49798547788155	-0.871710691985887	1.86679430655715	5.26273260921015	4.98459855344675	8.89751825671688	-2.32065598609475	3.73946568479969	7.66155485507645	11.63963219884	1.2689090850366	78.25	0	2
97	1.2431956444749	3.27077519718036	7	1.49806547695206	6.70522976298631	3.07121410249802	5.43962701857848	1.78174867914631	6.5678683797743	2.96846478491437	2.92745988143546	4.11677004047541	4.26556459068126	5.39048727412256	1	3.74758323600169	1	5.66135760598034	5.07020374028308	3.01195339435049	6.81936762360903	4.8859312928803	3.92570740164799	8.56102680766785	8.08225325225438	3.32677204636991	2.36911590628597	7.29151837641891	-0.216576633576415	6.00186496120568	1.85154449451855	8.03083756812793	8.56449906019624	1.57160319743436	4.67455628624177	4.4168331255152	3.48176869553387	-0.918575916465087	9.9323196483186	-2.67040836943536	8.15840713600517	8.30518596707765	8.38744682858774	2.36710055319957	9.03611745224031	3.47034752043498	90	1	2
98	1.2023602386506	5.15913486935739	3.87876059574527	3.95651111363192	3.98794282263494	5.94321730489463	5.39736536506697	1.38402922168984	1.16205498908478	6.41036891708866	1.1777747830533	2.5891574636597	1.41348623071931	1.73555308804586	5.0163779610273	6.54241460787861	3.84224692569541	2.72394212823929	7	7	4.26141610211825	6.97239081431817	7	4.87835482409591	-0.333412818575991	4.84447464604628	5.68064301164675	3.74500427415501	2.42598506891725	4.0846047978082	3.34720555265643	8.19280585155109	10.3784362489023	6.98605486722196	0.746614381969114	0.959301077856396	5.39943253101179	1.31918361795208	5.36555340102098	3.34170682055707	11.1917553274236	5.5367233562177	6.37143624559708	4.15978082335647	6.01590385022586	3.57771551986352	85.75	1	2
99	2.25001435956409	5.23637203770817	2.1852954215196	5.0347677437971	2.77997720012949	1.43081032151991	4.58251365634784	7	1	2.32687842472113	3.85439529147485	2.00382594435441	2.60097216775801	2.93429811498302	1	4.96652140730209	1.82308581191563	3.74402097232571	5.60009724768501	5.54599601709607	3.50652009906062	5.60866816163682	3.56600753671286	8.28358861149917	6.93965074499722	2.15208594547483	7.95048621563863	0.571230912697706	-0.393508118014422	5.21622459087797	7.52223198896368	4.54505933558685	-1.08723303933681	1.76221017528893	-1.59124181935499	6.30072461776038	2.64298438501303	1.95377079416138	4.0388484798446	3.14533453290737	-1.95453221777116	1.78592061632952	8.70853291463577	2.19110544104532	9.77149657215072	4.02801673039124	99.5	1	2
100	1.48140961299009	4.25164888459655	3.2120457068373	3.23773543292074	3.29702510550774	1	6.29487100376465	1.09502229473385	5.30927401306045	2.20398719373105	6.814180785156	1.57568788575859	1.33940309783984	1	1.90655928596054	6.69126818941373	2.52575398832608	2.44985996901225	2.56541922839301	3.59507613909511	4.31622935906261	3.548035178004	6.7472863503349	3.46971932214285	0.921724495389933	6.26573537023547	4.67293064735518	3.23680545465361	10.8490414879407	-3.34129070958639	5.67104486121401	2.66899974575068	8.03851016891254	8.12409069929777	9.75609810074771	1.54057240569053	1.27818062589423	1.26736154811327	2.48396885148399	-2.02286083936432	7.20655366753818	7.53687421746526	9.73540160001035	1.10932085586513	2.90211299491613	1.72027283191639	101.25	1	2
101	2.11501319039644	5.56482701059316	3.75637072105026	5.18054064804609	7	4.72997916781959	3.2043336365111	6.21410148696018	1.863570487443	6.61924346743333	6.62260216809964	5.53528671271054	2.71077308929858	4.0929680783068	4.16467838476442	7	1	6.11589506305498	1	7	2.09952242083951	5.71800479096169	6.53501336239034	1.28372230358199	5.73276903042183	3.26666832303139	5.13835574689225	6.33650337482758	2.11636118698591	0.869086237293151	4.55323305695207	4.26270233763414	4.72157954906296	7.85085708763549	1.72988490994035	5.93858223542645	9.25878663021151	-0.482823604779222	2.24251434671101	0.1620313560649	6.59218052325703	5.30179416404401	9.54203713976093	-1.38646918062597	8.46072996142599	0.646629370083052	89	1	2
102	2.46821497801542	3.83335448737982	3.93400465530287	6.74507100701573	6.29861071357598	4.19247171715701	6.44103027201293	4.96297182185113	1.66548340693491	5.12433876878268	2.64937284142069	6.69357158629942	6.24518972345237	4.13995187657117	2.38705060247871	1.4995176946323	2.33994137004986	2.05416639479311	7	3.65300939855108	2.37327140603378	2.25763239200343	5.56925490689047	1.30839235280339	4.3440346209026	3.11721601408268	7.51963234270223	5.51582497597772	6.88667008213181	2.27402000936302	5.57796832335687	4.57129394683399	11.1989006930893	4.67129968572826	5.05461619845276	1.89056446416172	0.523816408726115	1.0523653989809	-1.82810824023581	3.11023119089691	5.39883975627632	8.59469984809945	1.98338487535309	-0.312355049844341	9.88607901289465	1.32268004847432	94.75	1	2
103	3.22506750642341	4.97323405102698	5.16488361150635	3.59563897317916	2.84738161176616	5.25528998724921	5.08910759558911	3.16648847970865	4.8817238565455	4.52036354793389	2.61341089538043	2.76872341177276	1.08368998211974	1.86024906664618	5.27865698236179	6.50506231154602	1.66694605188083	5.5580739876164	7	7	2.71050723915108	3.37830149029934	6.42604669481372	11.0020225025789	6.1303133027774	0.650984753090514	7.52312366105523	-0.016102327408597	6.57091773657576	1.11178250040553	4.00218758057937	7.12841400707947	12.2867894144727	2.3423694717785	0.829787999830603	4.11288119282574	2.25664337053838	2.18199219853533	13.4881273863795	0.881067926819133	8.93148277644986	7.22004795463584	9.26360792733375	-0.390105776021885	10.8158212669367	1.52830242529192	99.5	1	2
104	1.58604896160676	3.89396159068354	3.75658837283035	4.13275188014256	4.01310361987007	2.5094632876202	6.441990431843	4.50683235317098	5.36916514818968	3.94930697359603	7	3.89728010392659	5.13154318889423	4.98511016712559	6.93799717069593	1.46564594938929	6.28191384014879	3.03514687678812	3.95404866737035	4.91969700788354	2.63200580171489	2.88785865092209	5.46223946406414	5.30599585178643	1.00071476957501	6.31728280959512	3.154124007071	2.09627011494505	11.6387583260245	3.93587237819422	-1.80777928046586	2.53560844001035	-3.10703682907835	8.00815113327172	6.00805835963854	8.95169233055516	1.3448535414477	1.06864197155562	1.62340624740419	0.103573327055026	1.04269901661605	6.42717947610868	4.20717917841597	7.42038418795881	3.84569009947862	4.91652073748397	93.25	1	2
105	7	4.55638803056663	5.02986346141859	5.11745293182842	3.19782367080902	6.32902717657282	1	6.37837018378539	1.59053488269832	3.23789271660589	1	1.22248077966737	2.69402988165439	6.29497828209509	4.3702289576802	4.08387711462341	5.23895058211445	4.59420381154079	5.99248912817453	7	3.30641682016396	2.32889351123578	5.56823929766666	9.23105238940143	10.1547636074065	9.5343366052328	6.85934912597968	4.33410726147571	7.00250173414747	3.24432025504012	4.58803045692815	2.04367107550293	3.50735699207331	8.12285777250541	2.68831497868441	3.33012313302793	3.79527189244042	-4.35507180909022	4.19814385885765	0.29959482217149	1.58851431327903	3.71994113100099	7.66799212301412	2.56774166309483	6.32682999132083	3.65596966903159	100	1	2
106	4.43030314737762	6.02553772493305	6.3135871259066	1.64023964287666	2.28816020089901	2.31408279335534	4.85082453648546	6.79276400595267	6.44052043672793	3.31748224190269	4.84783962542129	4.43332351150707	6.01943910456675	1.01361576069781	4.32995379170108	3.08201283360138	2.84165210463743	2.63733713236685	3.40465817903088	7	1.65197143427915	3.16213571394895	6.61665926047667	9.12242123679658	11.4891702922265	4.07215135405186	10.8633898409475	3.3524308147854	0.144665687030115	5.98973958557359	5.62310831939835	-0.669915068307823	8.5945326057835	3.33071790187866	2.22135392821355	5.424221880452	3.03010316294173	-1.88507553676857	5.78531533118954	1.64037356602685	9.35437309476953	8.46441645687476	9.09571077241735	-0.328568768276694	1.16148267024636	1.65929579122055	96.75	1	2
107	4.9426802999303	1.41874354453493	3.69892314221854	2.61904593789549	4.20162486666002	3.53050523396216	5.66012346144245	2.72688621258041	4.41713733753541	1	3.03185201655953	3.35281498502041	1.68215872176349	6.26604470582746	4.62989146847418	3.73922958112233	3.6365657897685	4.16731181271055	1.85610397196329	1.97983739921936	3.38375767533021	2.63963087388322	7	8.20260329216303	4.35276798047047	-3.1010511922699	9.09243005455648	2.33396908891479	8.87265543574321	2.72106870657455	5.09676955367365	3.55012989010903	3.52935427369807	8.85758254383391	-1.70720953374658	6.31301981765778	10.5946685582777	2.02376219263921	0.94233854441002	2.82130456541942	2.30407039649741	9.05136941037472	7.91766875274008	0.33300856900182	4.80210302149141	0.725886900131657	81.5	1	2
108	5.89629347738534	2.24010681190689	4.60011514195229	2.00038791232983	4.45654852158976	2.83843815267829	4.2251596800376	2.34682136613683	5.3831759040187	1.01735236899122	3.93478536321529	7	1	7	2.8813307376414	7	3.7415764492774	5.15688925639987	4.93782858406764	2.16137593335598	3.66882880992849	2.12418768297218	4.05597856584747	8.80084103985141	5.22523856496491	-3.67131529625507	8.8383312158664	3.14461279060718	8.92114022029103	2.94919428596138	4.98629663180948	4.50139050527253	3.04934870691594	8.76962425814002	-1.40945998343263	6.00254305334971	10.9590298641535	-1.8689456050927	6.14836352289277	2.28833796527929	1.50597139591461	9.78172128263256	7.76306994885082	0.803246293129879	6.52108477999594	1.75412469697141	89.25	1	2
109	3.96572138718349	3.12625726048103	3.44151250981835	5.24656652244442	1	4.37052018464913	6.48698165102175	7	4.76981804753654	2.66260326474077	2.02918350528548	1.56431691420635	2.73956164355754	2.73336995218957	1.67255269743984	6.34557746903464	3.69297477520884	5.19670845328689	1.04598450489987	5.68077180460261	3.7007454474809	4.80391552110087	6.11137245353573	9.07900571349555	7.14838311923566	1.4989766369565	7.33232768363721	-0.848690538610491	2.02424547537107	1.07545479108835	4.907600000645	-1.94464199109638	6.6966345816221	-2.50369289570091	6.99251780650545	4.75873662997661	9.90829318032837	3.18060162025178	1.04526859070777	-1.1119795616577	-2.12784182945288	6.4072674713033	10.1366061001492	4.50909203377299	9.82858223194532	6.25136499454197	107	1	2
110	1.81088302265038	4.9120530335297	3.74749526732455	1.32769902628537	3.04486487730358	4.9140848506798	6.74039146246176	6.59476692541084	6.61393656670071	6.62072624395414	5.08928884232015	5.23880885172915	2.96537667924701	1	4.01084095320952	3.95197073433457	4.0404688464354	4.26736687933017	4.57718047353733	4.5616663728022	1	2.11533455552586	3.09567401853816	9.49194053339595	4.62382768743636	5.54591504015752	6.85115074713768	0.607146360179647	7.4141636034001	2.17453697515494	3.9126128852624	6.46467076574573	1.56960008537152	7.31495389312476	6.25872670773072	5.00966025701982	5.34551989920017	0.242849611259267	3.14707895736047	2.45953703941939	6.54350433800904	6.74804974964555	9.22222804981326	-1.34195558003587	8.31434015587698	9.20269205261956	101.75	1	2
111	2.15417381350123	2.77586351904465	3.91529051901818	5.61931588031682	1	7	6.67372878016041	1.68611021160268	1.10335090932253	1.43286573713207	5.11194847601543	3.53897427530803	1.35758955987044	7	1.02490319975196	2.85115010491211	1.56238056542408	6.34321147206752	2.44230468500118	5.53034441113335	2.7295540391388	3.99196150313778	1.49624452449704	8.70688336955384	6.66396708439432	2.03690268107268	7.02689849196532	-0.636683678664223	0.976545801559635	4.44489209711851	6.18856027325254	6.40814962251588	6.77059693817495	4.99687905664309	4.5436867220189	2.83476365577271	2.8778418611007	-3.6939009264919	7.79305130657835	6.24980736597318	-1.77652281252476	2.20408060930529	10.1436338957514	1.8857982461831	-0.704143922595362	6.93649777982506	90.5	1	2
112	3.33605308318995	4.93095334750371	2.91559890739349	6.19261743050922	3.5885096274939	1	5.5556948594232	6.49524508326057	1.75556856330832	3.44050956518543	3.55238207022015	2.99175980869291	1.57954744826159	7	2.23548810999214	4.96410320494811	3.34506422616002	5.77264141988196	2.87903357056291	1.69560395869308	1	3.54275605860887	1.23637787397028	8.6646621888746	6.55815154567381	1.03894172075397	9.78277901972255	-0.796674437055749	-7.44240923501511	0.932383428902515	1.23732461840654	3.36050815138541	-0.776169791645375	5.33160985451646	7.56819955845236	4.24934682718313	8.98592238006268	0.365120626544515	1.93202922271877	-3.38670771096786	8.38252866145329	7.84504177379043	0.827070401708976	0.523170433581122	4.04759713957199	1.90903543106166	94.25	1	2
113	2.22055619108671	5.02859626933495	2.35216386993793	5.67891079659217	3.69429247460793	6.63329034292895	4.40299200696267	6.66012547317241	1.70146521637645	2.70906170060966	2.66713891950208	2.28974189750149	6.67021756972006	3.24839168072092	3.77215697405154	5.52372864821626	5.53403712853588	2.31425838153435	7	5.39998884056956	2.21961647184109	3.4624513844108	2.7934948272818	8.28144968755118	6.3811099556696	1.07150561399999	8.40133817369607	0.41366446917174	4.39561202901438	1.63216275060939	7.72967020375947	0.172912636682843	-1.21244652844752	4.72842614742905	-1.62827313358373	6.28476016333934	2.77372973238558	2.52090647260322	2.73325852453607	3.06066763174153	-1.37173791293709	2.29448124884065	8.71584545842823	5.00383273557602	4.21559375767666	3.21319990575652	99	1	2
114	1.38402523801012	4.96124059624934	4.13283948737029	3.42398039461125	4.28630825979358	4.62892888645493	2.64829677561011	3.4464903164331	5.2109935202576	5.31352800805086	1.00831018979201	6.71752767545033	4.31351809527801	4.08031260563946	5.45603643539839	5.64877309675121	3.59103178344212	5.15802030205186	1.31717241205596	7	3.3499364798939	4.76264702934232	5.67101294658111	5.11451520250237	1.27375201369134	7.26598783595889	4.51598830253096	2.11642308503163	6.13456428610383	-4.11823405872738	3.54908350239912	2.06806062733002	7.54865236307057	7.38545060557358	5.64277876523721	-0.288294350331748	7.34410037351776	-3.87807436280219	4.66998816644062	2.13237525127087	7.01706832753521	7.35562555990351	8.33048687289734	7.74150528622288	3.69317078416206	3.51935925175633	97.75	1	2
115	1.35625143777238	5.52635188053877	2.45738724143298	6.23169788925518	3.58196771944023	2.60508890865338	4.79464531836709	2.70705998674557	1	7	1.92968372505585	1.97594093181933	1.63359207965308	1.62512210521649	2.22298041042159	5.11383863798716	1.13760652457333	4.47802700458662	6.73932152866652	3.97674959780499	4.74707117823694	7	5.70559370157747	0.406235660422879	4.50659809285184	1.07655193996169	4.03954936023684	5.30969555607645	-1.34142427592701	-1.9638951169554	6.0451476254966	10.6346215826498	10.1803912391663	3.56606512618875	1.23986605142728	2.14795648060801	4.48072148508008	-5.84910070647353	6.23473314807413	2.08563936826353	3.63560550400452	6.01995017265777	11.6259722533545	4.2506879034753	7.31379629340441	-1.66121329783816	107.5	1	2
116	1.13198608900775	3.23233595235115	5.56682989473595	4.43251752491972	5.38418149598319	4.1251738971444	6.63031050014185	5.41753148631918	2.90299143422515	5.72863472149912	4.1038201347017	1.44682600707722	6.94342343298652	4.42185275426964	2.99485227710596	4.09688081113073	4.501540060659	6.14489619233394	1.54796097792135	7	4.63047173706231	7	5.75503749489637	1.75046927315246	6.03980086010518	1.7790190428438	2.7361933882359	5.96733536335549	4.11371292247203	1.87809973171832	8.88731264915666	5.67219989691429	6.73646347914441	9.09906763123488	5.47718336833482	2.15202052511537	-1.08291087582787	2.47223966356162	2.99605774782544	-1.46393458371312	7.34120388515379	5.62072384016966	0.530160172390094	2.8876726514676	5.26122709190699	4.83669197776925	93.25	1	2
117	2.04603857861119	5.357346703301	3.03203115753688	3.84202831101425	5.44091460151555	5.52781650018973	3.45693513569928	3.04222528608079	1.96286142703053	3.13893472636599	1	2.47547341811039	6.09780256495736	3.45735724900613	5.74675207227198	5.48427044459802	2.93363282994611	1.93998266692041	3.24652822049013	5.40001641050208	3.73539876319594	4.71369177956091	5.14874866704699	1.68987302826153	4.1951457078983	2.58917874553194	4.65294237090868	6.50746435363342	5.59727013557551	0.747562597521589	9.961140220822	9.11916622506917	11.9018988222027	6.22764783044874	0.786694365356286	3.32383182640307	1.06312075196722	2.63166456152682	3.94492581264468	-1.1497818653803	-0.221547969195462	6.48443899890551	10.1951584646939	3.13394689918079	6.40317062394393	0.748185883452221	108	1	2
118	1	5.58527160523555	4.69435256242279	3.79408659130869	4.44011498817625	3.57589272512186	6.50767551120452	5.44884290671607	4.23525042203907	7	1	2.46621621848097	4.44705077072383	4.53941062665077	2.18876554757739	5.58107606074708	2.21464168640177	5.78622819359046	5.91597542213225	2.9365048347188	3.14059976348963	3.35381392020573	6.64060536234754	6.28152265888775	0.320410694098841	4.95921759255374	6.46434133219401	3.97151936869644	1.57091388584028	4.76088673120759	5.17116755520554	9.14942332207453	10.1836750380721	3.66772674717007	1.77865059590904	6.68489105153458	7.03028619850101	1.70054717589975	5.83112736715833	1.51599330239454	3.71374674943766	3.06995662411883	6.92590159848781	4.64252526215354	4.54087173427204	2.87144681590401	93.75	1	2
119	2.50695366589778	3.35444402976595	2.91180257833463	5.43980435457625	3.12064918819235	6.3935523420258	5.00052960503736	5.43689793832451	1.06083783881403	6.78065554060577	2.93030329809763	3.03885881798332	2.90209398383941	1	2.51235083514675	5.00742183089628	3.23700188405408	4.71839683271821	5.9260962802107	1.43418425352469	2.64365585304559	2.1594820767636	6.93099238632555	9.70562759461765	6.49264949702313	-0.339697552679157	7.79000068392239	-2.61398802085568	3.81636333457732	4.46461266874643	6.23315811679503	5.46967552717158	5.91541866928426	-1.36781770252653	2.08047251095168	5.68548058789121	2.81844582686773	-0.306956760284503	6.07893580232149	-1.66367632968159	-1.5751474363293	5.4137322407932	3.0439651217699	-0.257566058353127	3.81619208454301	0.731295021853868	92.5	1	2
120	1.74351944835336	2.05990242076781	6.56735692150702	3.98263228826305	6.81979179896621	4.90934219804683	4.58197256480082	2.77538117479172	1	6.86286223509567	4.87252159980287	1.92649528231279	3.1248295109225	1.8832586373718	1.69280025895604	5.68655463320824	6.7716515995199	5.27236904716982	4.67664336553557	6.4707609055337	5.11441557345645	3.32330558932048	3.80481752570583	8.02901629868566	8.54937331947126	2.11833309445333	3.23203131614539	6.07239096620457	11.2070601313791	2.38947469168462	1.24181964605435	4.74605230104407	10.4638396668188	2.80728483668183	-1.12384811113433	8.64136488096635	2.88186203998399	0.683809339451577	14.7434943136612	5.27209861942884	-2.52041922772409	6.29905394153783	7.13264299909178	-0.702929079585024	6.90518679096939	1.23176429393557	109.25	1	2
121	2.97013258673609	4.53438549337367	3.85137510037657	4.01425616150054	5.03237330894777	6.0055499029393	2.13719553792521	3.47829244764191	1.5550738920428	5.15510433773506	3.58117795303427	3.18741047861632	5.22678021839674	3.8757205760854	5.70701790157634	4.80657965893867	6.66632243346551	2.48523724166413	3.97359681652918	6.88384956221134	3.64742016701004	4.94091198681799	4.89283779153164	2.19520004126201	4.60274920398129	1.05065359371861	3.36655822053083	5.94753722576099	5.1846245597345	1.76383627138102	7.32724136822988	9.89500704422898	0.11563685628387	8.53649938679415	-0.664481776290906	-1.16987233396373	1.6482679162416	3.49965365569303	-3.69080816467785	-0.864326665807408	8.35839582680588	6.58871449527696	10.5048835791201	-4.26896373392127	3.98620840249598	-3.90568425155768	91	1	2
122	1	4.09156706770508	4.29572822979237	4.20936129518714	4.30193195759557	4.70966313869627	4.38261723401025	3.3544390690258	5.01080899825031	5.99823474826274	2.42484492697187	3.0381947799311	4.57782986741512	2.5728781694129	6.35648618944081	5.2570774325104	3.464161409727	6.67913561068269	4.39723214460201	5.95274122567169	2.63380662207487	4.86232689203191	6.04326724409224	4.57951962162248	1.52887067800079	8.03073833764423	4.21365186548442	1.82804385929004	13.3261337609515	2.72529061439786	-1.26296473938277	2.70000093527861	8.62289234361725	0.00068686826044706	3.79895521173296	7.12354767246113	7.39145547954304	-4.18150122027237	4.3238750858407	1.43308731552843	6.40590424084181	3.80585989351928	-0.823888777202585	7.12187659654698	4.62887417341242	2.77077059046353	112.75	1	2
123	1.77735458069882	4.24032408434644	7	2.21025577083715	5.04084166042128	3.75676795938218	1.26007845029997	7	1	6.93141330892124	1.14331527820983	2.34479108826134	3.14531524924162	1.22665208235228	5.82757568134697	6.84196462817829	5.93046453249637	4.9366641145605	3.15338458494401	6.04867189081486	6.2420999438272	2.72702358095354	5.19079635498774	6.4769875395623	7.80554172025135	1.72868330388135	3.02200983931757	8.52789732772943	4.60192770043014	2.2426216429948	1.43334184466616	8.15268395733609	4.57696229576529	2.99534219473745	-1.2070298682408	-0.155372945530377	2.5686438180645	-2.22140049977209	1.50638039068213	-2.12402636991125	-0.574096620739213	1.21535896076959	-2.37319377162636	3.50733722345894	4.83880415072495	6.31281634801201	95.5	1	2
124	1	3.3313630918199	5.11997719042636	5.40530955221722	3.82439067395774	6.34269827143256	5.03240686850766	7	2.68614063359141	6.45285410700762	4.27623850441662	6.49886707303813	1.97643776262313	5.26593333311575	2.93907505239146	3.44734572191421	2.91774777991493	5.90667970458342	3.59954008017136	1	5.22182226583613	5.54478880912439	3.29036500519293	1.53931481651674	6.28830109989611	0.590326521126763	2.39665537837389	5.22296817176511	-6.75017516462976	0.988975323949076	4.46993038175738	10.2614116529051	10.5684089594672	5.12977902949394	0.83592364618935	3.89257413280628	9.4794165464265	1.74517219863137	2.29944501522786	4.1473027445652	6.58702537245538	10.2164890350737	0.840751824787648	2.66766773024203	2.47317856280526	1.35436582391519	87.25	1	2
125	4.98413245956663	1.91422623942189	3.16012053208193	3.66135594081196	4.45095632132308	4.25001658361717	5.42989689031373	1.94662690434489	3.69790550299015	1.62265226402758	4.10325865629973	5.20835031705638	1.87554132522701	6.11731488495324	4.98008620308452	6.16818139217836	5.65020869698278	4.31838225070147	3.91572534789791	1.71212678849334	3.64545003758204	2.15533179612995	3.7559520364246	8.78708098158845	4.78722025358972	-0.909810924123808	8.58010792007403	1.41171121991738	2.22583906205879	1.35633966637423	6.82057205747099	7.20547941777018	12.5886919225217	2.89291855257487	4.25413948334371	-1.42846067867342	4.04128020451814	-1.52042511170862	0.0538666363039816	-0.312874810924034	11.0228856425931	8.83322833845575	-1.08023120245459	2.43714048118738	8.9152686158153	10.0050380670987	81	1	2
126	5.3731302719499	2.3600450693762	3.05989388541794	2.43506226483179	3.84416994204955	2.55000038657253	4.03057604177395	4.45684147510081	4.26476693458513	5.95530205377652	4.34987220812157	6.96519993922097	1	5.94804824362412	3.6871684702198	3.49023483023521	3.08879315063216	4.47530605765146	2.39414084274871	2.0480810691763	3.63462635886778	2.05119623605424	4.02826375930417	8.96444548795268	3.94982226890856	-2.9827121249168	8.76307958650276	2.51209367458936	8.56790968853231	-4.30145619831729	5.53911286947795	5.81144543534726	3.71030180153064	9.24716229693193	-2.73545738841409	6.92015505432708	8.6799735546344	1.58801790684291	5.07016289860588	1.58506123056191	3.51968713850701	2.2920940977099	7.55260384939977	-4.91149385856581	4.63624699415942	0.979462462201345	96.75	1	2
127	1	4.39250107284429	2.80555045333843	3.47539487560224	6.4910546337923	5.89725942072775	4.575429574845	4.65890989036029	1	5.63098221634562	3.67111726834191	2.66457023220704	3.84558372267397	4.0090101907946	6.41546462908148	3.64538574840401	2.83198542540939	4.94234863460249	1.70954014634053	4.11432504367196	5.31762740973319	4.13766547135368	1	9.78789146178712	1.5996070487872	4.42026877079616	3.45483481215545	-0.729525699049802	11.7201659457433	5.17301634571592	8.42414760426172	4.49957840434319	7.99255625910614	7.64318685716593	-3.04601186015284	7.5066743349948	6.14513057762379	3.02837568199661	3.61825307640556	1.26540212668789	6.0992099347098	5.27054727053076	4.79791165692129	4.64551908503315	8.57581598593271	7.61745165286546	98.5	1	2
128	4.97345667622929	1	3.14394598808266	1.61581531771155	4.02592248090113	2.36232830053113	5.43929848264584	5.01673410170919	4.86982439471063	3.8631190549799	4.92969203500567	6.86091025548021	4.10454304690012	4.03182184248011	4.93255046188943	5.71094617113844	2.30292377697454	4.59377214533893	4.71895623474511	2.69417232703515	3.97877725808176	6.16188411050904	3.20386639709592	9.75749853918981	3.99240675852295	-1.41054367259558	11.9247163460735	1.79568925396004	9.14336248912848	3.92795838081133	10.5257979656896	4.12827284334991	11.0445002568416	2.95865489579608	4.52923092692808	3.81234645873561	2.19676558080632	2.50573975656661	-0.838622966258224	-3.82816297258019	5.54460283503664	6.03678966194282	-1.360222262159	3.34106839021275	10.7576029873992	-2.74807785199799	81.25	1	2
129	1	2.94815399440603	4.90861610697995	4.41309135911997	4.98163991326342	4.63179695509269	4.27673169026719	3.32961616344594	4.18223682558156	5.85774994825195	2.3691812043146	3.65423171231962	7	2.28634904355551	7	1.32756972479817	5.39306111665626	7	4.92999211719203	6.63309911915314	3.20487268799452	6.02834528102919	5.42209751157984	5.13442066358167	0.839674579676294	7.08138964885712	4.91981793619356	1.80488434497082	13.1818103211732	3.55220447708327	4.64939947663548	2.75415737243291	7.60252280492191	-0.319807988229799	3.26399536626519	7.51200471551515	6.60793566025261	-4.760118057036	4.07024529294944	0.763692236563153	5.50376860429599	3.13836897221735	8.66904303341232	7.17398813448875	5.65685400181261	3.44581443590782	90	1	2
130	6.26358797004604	6.47096618189093	1	2.50825970791368	6.54173227646512	6.83452620541558	4.00209838580371	2.4837297775235	1	6.55014643629409	4.7096115149861	1.59716055252983	3.83761352620437	2.81669156739076	1	7	7	4.79818471092028	6.37731080944653	2.32159303908786	4.81152382569186	1.55388214032045	5.96226416609468	7.55789224337552	6.45811461076219	3.96846822132107	4.57384274530935	2.99932874945676	0.69034066108253	4.72154001714469	8.06452061336958	3.91516359917968	4.04149153238735	5.70081043245483	0.890323945788041	3.13844344670419	-2.94190738341033	-5.33203571659121	10.1012296070009	-0.0166598998818099	3.10213117031809	6.48532247267829	8.68302690898734	-2.86295597353271	10.4461800374188	4.74712947109147	84.75	1	2
131	4.72538703136165	2.95704138970765	2.4131146419324	4.00535684951891	2.61602098058223	4.30805106179303	5.79076240757539	5.13512120490054	5.79304243475905	6.75135599901418	2.210841820417	7	4.78109432023813	6.41328668009543	1.94003640186786	5.54055146303397	3.94160519190203	2.78851080393339	1.97571998366851	6.70340739892905	5.92638809013401	3.55069865810682	7	9.32125365016866	7.13910679758582	1.17192655678006	7.52000711982648	-0.697563829327366	11.6256654761498	-4.26227623983289	9.42209215423492	2.81699771328757	9.02313999511308	2.18229250217073	8.00104883852307	6.68147807693477	3.83238297312609	0.206372380655406	2.54544457589348	3.63211896820453	-0.641283306161284	10.7004480387754	7.67000522188374	0.494802094551751	6.37304533299478	5.39666006630701	83.5	1	2
132	5.4669413216714	6.13841584826655	3.70759991466022	3.02598752259989	2.3538647406187	1.59288297246262	5.10093897938871	5.3083129288191	3.51686777896378	4.94126724943522	4.3046075313576	3.88337536927741	5.27419022492126	4.10594743178868	5.21745381218636	3.38060761410146	1.48391118558462	6.2182138773366	5.26431863012041	1.7191287657482	3.445549766065	6.2421939148786	4.62451811813983	9.85727632956143	7.99032471142452	4.26781653871897	8.42181990621915	2.93905715094382	1.81225550524322	2.15859990223526	5.2288752305927	2.05663316438468	10.6187947325315	9.57428276470894	4.95396425948531	6.36939674848492	2.28455588129328	0.417737224991231	1.45865651168655	1.83251173524265	3.10659961755774	8.2641431175735	9.74016363563335	-5.36616205108044	5.62826476756295	-5.50763108858436	82.25	1	2
133	5.34366157068169	5.04715335164758	2.84541838631427	4.07373350263242	4.81532634488341	5.42715205474718	6.8506428543569	3.41401509340679	7	6.78068499621074	1.61502051078093	6.12724049107213	2.22704092571155	1.96384584272569	4.15430461098256	6.47047661107429	4.89393581658284	4.78116814110582	5.63089791821441	5.16183480677437	3.50665075443921	3.91078593658884	7	6.86621545015718	8.36589329418282	5.35403576088528	4.86148941441317	0.90161567269147	-6.98397609852635	-4.11696828148615	6.33530882741241	1.91538130328322	6.702604013775	4.04402510081482	1.82199825708591	6.00699080041605	3.45426533407732	-0.68026478964117	4.65013092766724	1.32911108563415	0.997646986578198	5.52945876830335	1.37124007047371	-0.786263084854903	4.69883854052223	3.03107267695893	107	1	2
134	4.75355704521712	5.64682943516269	2.46156675815161	3.47422309158142	5.43251528709333	4.62030634637755	5.07155226878289	4.25303255308421	6.75406082874937	5.61439968592009	1.18512636601578	6.63240367611164	1.46376315169518	1.92343626508047	7	6.15586322853451	6.1909979689449	4.80149714755334	6.91868856593934	5.76356521151081	2.51138253646153	5.16214286148032	7	6.22895960616584	7.73941961748537	4.56316163191573	5.07982897097985	1.29608688928626	-6.95282521451259	6.53698067645614	5.38279863489871	2.77055357727361	5.2260042027935	4.20865916835296	2.94427696218946	6.35596089007623	3.41395310924365	1.73627418191862	4.40362318934569	2.37261261315874	0.668734843938927	-4.54151388704014	1.81086364627512	-1.87320306357402	-5.35422498999931	2.73699467495428	79.75	1	2
135	1.9552686664509	4.52888023056947	3.59904565556562	2.35392246278999	2.95753861412758	4.17710399406623	6.65910020486175	2.68410849853192	2.57529067697267	7	5.13103965785941	4.45223923306206	2.82452786247229	1.1437175154497	1	5.25301013760233	2.81575106925144	3.92835494166646	4.15240225540362	4.2324841958405	1	1.89265717713698	6.76260329504097	9.15809085999136	4.35758225007021	5.97991813148583	7.24734679428614	0.758944346974032	5.62792262294434	1.49409095518085	3.2040217912736	1.44908354908969	4.39090609436329	7.19415501247097	0.919105753595429	5.15144484822284	3.83999413650334	0.161392279815806	1.9867469562803	-3.2943522513145	5.9231490086786	6.25507601352832	8.73258826684132	-0.857789688453842	4.96010772725103	8.79241704293143	99.5	1	2
136	1.4947678162719	5.01500089443782	2.44633425026321	4.03399161167706	6.67161890871847	3.53622947183211	3.75078400531823	2.93950981559588	6.17146144836711	3.50372050195279	2.69211757845901	1.96968140812823	2.05029179791306	3.41176025318994	1	3.49334292362095	2.91273269425694	3.38712546302672	7	3.53838638075969	6.04903581017174	1.83053505246982	5.6475674349175	9.86067809726079	1.41459277290465	4.14414030171606	4.02764037560254	-1.28415287944644	11.1456570228999	2.1436547474113	8.2795801896146	4.76486043443988	8.60608927367764	3.03204243583763	1.49702548594955	6.46144717145948	-2.74952602105359	0.375218860810218	0.815195885825363	2.25148819555967	3.30911805547217	9.41265999367983	8.94258449392084	1.46713318675106	8.0003495862782	5.30291757464767	103.25	1	2
137	3.36419050031782	1.96128358848685	3.98117932269157	5.06942737095278	6.07228492451666	4.7569005323251	6.29582512883991	1.47632202032312	1.12324554565393	7	5.68220184335339	4.37994217412176	5.01087576642972	7	1.32048386852718	4.15179320801688	1	5.04024417595232	2.65215941802214	4.5593490807348	7	4.1068354853221	5.64720354645388	9.21397471139951	5.73271713079458	1.14477402044384	13.3904773592354	1.76512791888783	2.92218955275381	2.01188650673075	7.75375532394328	2.91953578737364	8.4435104976262	6.87479350898467	8.00815669614728	0.949110874655804	7.88750931305694	-1.47371210341324	0.455863537985934	5.09689023070886	5.77743464785136	0.892402810395982	8.98982922490766	0.491600226019062	10.149123131154	7.64664672513298	91	1	2
138	5.04076376592973	6.64791577168395	1.68399483333207	1.97202541776805	6.81836276119305	4.34014382315561	5.62810434689156	2.59086730371376	1.10856315113788	6.91625537395352	5.18234313646583	5.26805722067804	2.43854903518431	2.59885847474556	1.24814042597452	6.64049536045883	6.46258882146036	3.17613708257171	3.338041377091	2.70303802854174	6.18239851906867	1.76024217353776	2.72126719664471	7.73606327422063	6.83370239367563	4.19982664616986	4.80048111868667	2.97118331601116	-7.03897181467727	4.91567247735367	1.74541962566838	2.72883893379655	11.7821183525093	4.99664382119336	1.24974506515992	0.900634559601406	6.91526398135121	-4.98266807547923	10.6690614761228	0.498971431675382	3.70041976049105	9.11274882616575	7.83603081196482	-3.3629274989832	9.84020737418374	5.8985488975588	78.75	1	2
139	5.99090113791117	3.80110103234957	4.45466480571368	2.90449911909826	5.69989744043142	4.66412162771632	6.7013755999589	6.13522827415167	1	6.74038326330358	1.7562940469133	1.70273917276535	3.47951000344378	2.14204234868073	2.08093903605866	3.48872083509157	4.19714977994066	4.33378303379928	1.38647076393361	6.81860173051959	1.09046894759168	4.28347083458948	1	10.2481051695203	6.931716334993	1.40675144304012	13.1344656171012	3.99860626200462	-0.955717342429668	7.34176770692362	4.22145429583109	8.22558476377547	-1.85284584632127	5.75115867970205	5.70479352704456	2.04977784660531	-2.61641993859287	1.57542838506911	3.73786667704697	2.91324163198013	4.67876423532224	-3.3185256227085	9.9266299885913	1.77102964868121	12.2535838089054	0.618619325899905	103.5	1	2
140	2.93433490917874	4.03894028022847	2.81536360168831	5.47831563571712	2.93621147155866	1.17713661690305	4.92760891677746	4.68532622195517	1.33661724761291	6.82291251095729	6.40294397310136	5.98013077710448	2.94707485766074	2.57976802531765	2.98441142896349	3.66609144158271	3.26096312195545	3.89292442580616	4.14057102161766	1	3.19502763719109	2.72385499983093	6.52674435530719	10.1775391538785	6.77609872296597	-0.735366046102347	7.81243211052556	-1.97752248768963	3.45852097575737	3.91112310086336	9.68990123881318	4.86416564647885	5.37333815419549	3.90784886020553	4.4096400544044	3.68514477062798	4.3685796945273	-0.00426020652604175	5.39631091608192	0.869167694214247	-1.20341804748968	5.88555507291419	-0.223266209993797	-0.374855487592979	3.57752925616322	1.91983704802311	89.25	1	2
141	2.25480360583779	5.81578766739403	4.43650485998309	5.37250378865092	3.36829029039255	5.44021880771554	5.99301742469085	2.44288612792227	1.59836714314708	2.04568503873361	7	3.26152193584984	2.24221194409361	3.17047387380417	5.00203051690199	6.96152665724571	1	1.65828452431663	4.30546960040539	3.79627839170035	3.09842289851209	5.51415539073725	3.22698551239402	5.09987577693488	-0.692348184160614	4.17352160835613	6.00555045275907	1.25086195205766	7.24600799391595	3.3117362319717	3.37400649660698	2.83094912403017	5.03881223496003	-0.982208251179441	4.4803440897707	6.13540454535123	10.4592160113285	-3.3312356715415	3.05553338839889	-0.376935806277768	-2.09304686897827	10.3651473371634	9.17649332623637	-0.700122519713604	13.1774944638999	2.92037406149502	84	1	2
142	5.40828927510097	2.15726231073097	4.20281242957857	1.84784971534984	4.70253749919239	2.5287472975198	4.16637548827313	4.28081018906696	5.77535183570776	1	3.69569980439413	3.07570992741882	1.21130656384895	3.73065279975337	4.99793869579923	3.0360221540664	2.24776048779425	4.28097143228228	1.97744844116125	1	3.77838943580171	2.6786679311896	6.68533459289639	9.47413336609817	4.49884871998486	-2.67884252046688	7.88700101855302	2.76224041743336	9.20033875806649	-4.7607629359112	4.69949175266101	6.14697844631776	8.55020970479821	8.59771072656013	-1.69460503621485	-7.83264709025388	9.60702127189393	1.57957327689842	0.533612060665081	1.89490684175612	2.95480791052979	2.86447527327468	8.16693423158158	1.02275121302061	5.43048829959059	1.70613094338828	85.75	1	2
143	3.20117937455414	4.18340308266616	4.00711081060734	2.70467411267321	2.0028413394267	4.77847082406563	4.6674764944229	2.10517389467045	4.05915042066511	4.00111885147006	2.4131874343552	3.06682591813717	5.84442512025096	6.35687673557414	5.48808673425879	6.15478677211955	4.79175864198531	5.71501267031146	1.30782811042404	4.88311556696597	2.69821270946942	4.22753918406253	6.07768932020656	9.77273249547624	5.71065988067065	1.0006059795316	6.70907639898005	-1.69837431529934	-2.94485866442142	0.969385797164133	3.54604467827388	7.89769798730855	12.7613021791911	1.48840409687998	1.20662396119902	4.28070820124414	-0.707978123241792	0.175942844517872	-2.9251082788746	1.37572857182562	9.09569277563851	7.4063755352528	1.72282845021584	1.5772778068188	11.8726947956562	4.4545102216382	91.5	1	2
144	1.85868611046733	5.0886646005876	4.03089122845132	3.00493542141694	2.78093095897588	1	5.30929894486295	4.75300686169826	1	1.50412424077342	6.61697716303821	4.16208794809854	1.00475081628975	5.74630345528718	2.98914122051447	5.73989869372193	1	7	5.06994384769398	6.84100860003468	3.85566381917261	7	6.68688348654188	5.41077982048943	0.624922948790599	3.90630649451329	4.73192799562731	0.518353770442251	8.18913087772582	-2.26931188190043	6.8478088127489	1.31212611107809	6.03500681377744	2.25629787357358	-3.21501572927543	5.39813270692632	6.18833406216142	-0.882275410385455	-2.05279658148559	0.762682474161158	-1.39442173290962	2.87018932836742	-0.0897108472402088	2.44791965299299	4.9569729560363	6.53638535403722	89.25	1	2
145	3.75752600182216	2.73006826613303	4.82004164994572	5.99635996044423	7	5.16115554911038	5.79472340690699	2.30289394031891	5.90739514065973	6.44180865011263	4.62817385359264	5.47209146963896	5.24990162696168	3.69427747384819	1.09656593443473	3.99245820643079	1	2.40230218403767	1.33752969661827	4.8342878535139	7	3.15843750530589	2.15788582321037	9.26218165118701	5.07680500565438	1.12538691459597	13.7031286737079	1.39901461311172	3.40628595587747	-5.11208251221311	8.10480187186043	2.61011100661113	8.4160954044751	6.38501855720936	7.55059542025746	0.682259501657516	9.02041834766956	-1.29938066976377	2.62030763414375	6.05524383450537	5.40186160947435	1.12156998234492	9.23335021011166	0.0183712520612688	9.55067079805895	7.71026398353054	90	1	2
146	4.22426095268443	6.32670943779781	4.276941615073	4.71043095418899	6.42652719839655	3.06036388310962	6.3057145986912	4.08656420265561	1.81784099942218	6.38955830530263	2.08584519030893	1.23603763024647	3.88110322328349	5.67612870688372	5.64868233353418	6.06691018902976	5.02704103242831	7	2.41222136997946	3.53917363910464	1	1.38219951996764	4.87065601184235	2.49676170808142	3.22116186575499	0.611931224552729	5.09454648208604	6.50428259940908	14.75812621612	3.54970281381857	5.92177165180479	5.47816900984041	9.9672086952611	6.03684734443369	-0.27009081379121	2.87033543033901	4.77598118802289	-2.09162462259081	10.5243120200124	-1.33836260459047	3.86099434264924	7.02491410063434	-2.02311081835083	-0.226855001717305	7.72846628443663	4.20838518121413	85.75	1	2
147	1.30370305767703	3.07342356238037	5.10184861088717	3.64718896881192	3.3714786611363	3.48185645086498	4.86342597027692	6.31326558891662	3.96944331475498	4.52261182745074	2.75855112575067	7	4.20416961347853	3.659090519679	7	1.00976719313398	2.18792502956096	4.77191742617551	3.9843603745874	6.72749021781585	4.08521922343932	5.57837224840089	4.78716697650289	4.88579308174744	1.26475133562099	7.30370644584069	4.42781027926968	1.79510521131422	13.6939429786324	-6.53622392951888	2.88922798375664	2.56879607006639	8.00364329828957	0.281732150897507	3.96981387587396	8.49761789077091	7.47509027435824	0.970632079428448	3.92706136960051	1.07393012214573	5.07026613360487	2.87074593284752	8.02815582183631	7.17158838248354	6.2458906852145	6.85985615966991	70.5	1	2
148	4.10030093486737	5.65122540668449	2.57305075635877	4.50464867040667	7	4.17335855865496	7	5.42056838518744	1	3.101171266585	2.17940387711782	3.01133406231376	2.19774508345789	2.43723923284667	3.84046752302159	4.73221898759038	1.98325371061926	5.75099772118601	1	6.76992272478014	3.75850035112482	2.92111211414616	6.04728724511419	2.67565147162937	6.1707364622455	0.990314986453151	5.53379237849412	6.07563184827463	6.40949715122893	4.47029047069023	5.70849819032142	4.99485088442602	12.785989355762	2.6448574714189	-0.952310760081685	-0.423776125240773	4.8913957060135	3.65077660688409	3.73367326121368	0.791790126128663	1.21789027731622	6.83670919513836	-3.19486090332524	2.51708193710292	7.74779373545097	2.47203668551074	102.25	1	2
149	6.46074804157419	3.97371109862188	3.09193409734631	6.84286254358534	3.80265467436224	5.38839079373274	7	5.74740081604179	4.86427418650556	5.35771193069756	2.5374795429874	4.55965003828554	5.02597970540112	6.08266440971781	1.9337521521616	5.1655061938851	1.85533272912126	1.0084935836098	6.06730849227798	2.99734835511753	5.45495189300618	1.99507401907038	2.74943892754989	9.02514354311604	0.939700475665027	0.704662211906585	8.73746122634515	6.52100762151829	2.22583744569012	2.75911000956751	5.27542516843936	0.304528927824841	7.65085819676551	6.0440186608949	-0.37949740277822	4.01775473376141	9.1875871830666	2.62481679755264	0.973602625964858	-3.11368467125933	6.13214459658725	6.52117571656688	10.7779109994692	6.74568688517873	3.26070838328984	-1.21800775587602	79	1	2
150	3.29960415292708	4.13146837083155	3.99473910983339	6.42476527301641	5.16172106007779	5.12773087033471	5.48317518993132	4.98666451444368	1.6604390799954	4.49902276706004	2.20646714464295	6.76626894321968	5.91081635335371	2.59347852759905	7	6.50412764434521	7	1.55850397253438	7	2.28164294731859	1.70084411468836	3.05355704314786	4.12928521866417	1.32386680831834	3.81782603842312	1.42587874196746	7.46840465970761	5.91120703264446	6.42585321130885	0.815824791594197	3.37676952982977	7.26977520108717	11.0510458408888	4.38224516050015	4.16672832871782	2.65758482215246	0.590412082994762	-0.0454147042327234	-1.69390558109468	4.32013769066335	10.4777360285777	8.75714817528089	2.69897079235476	1.73605379546716	7.16398328879838	2.38082428479766	84.75	1	2
151	5.3475518501368	7	2.49072010221537	3.49682073073062	2.35790959776657	1.08682436977473	5.04828054181327	4.14296248344439	3.85637807540673	5.30362574179256	5.43882304851548	1.78418646692434	3.01966548979422	3.47601444010813	4.03882170991827	1.4658169461812	2.08539085917055	5.08206604752085	1.91439735042331	1	2.1395674015174	7	7	9.72505424513571	8.40365047976961	3.91057456672088	9.23138416127494	2.58145054710363	1.33369906314186	5.01437148060805	5.36067870010109	2.63728641900555	2.3690005088239	0.372380395740408	6.2920289235716	1.24362910019213	1.67393676218598	2.71180533947113	2.43658540153472	2.0054797254549	5.92672173212504	6.9393861071661	10.1582734895971	2.67274804557161	10.8844440085429	-3.81159633058149	75.5	1	2
152	1	4.744089107156	3.20857723748356	5.57118265010791	3.76145072321603	3.79010826969664	4.96331446139903	5.23826395964432	4.90366121033012	1.37072105987724	5.48663531996003	1	2.95224087760283	3.33452938762688	1.85032046411022	3.89054086378529	1	5.22155492550589	6.24553825394278	5.11203126478573	5.17940414128971	5.94749745943007	2.12628113165464	0.765048149995154	4.6074489803977	2.41287267261695	5.16193622058924	5.44441300735257	-2.27036447655689	-3.00835901108276	6.04755752448288	5.30601966182062	5.6053994584415	7.03151796941858	3.67550807308423	3.15149465127806	3.94585598142692	-5.13354250191998	4.85117171693206	-2.59825983829456	3.91777654790514	3.14611136561389	12.1203016543243	3.62342499909273	10.9763257721558	4.98411145052399	79.25	1	2
153	1.9958836497816	3.30855624534452	5.83042406456923	2.90919369091258	3.53498712775685	3.15730990758335	5.35040488577749	2.93670491594561	5.60845003198385	6.43515156444506	3.18742315538087	6.20355109878368	7	1.80242290839267	1	4.67309476119306	6.38310449731972	7	2.11349596188998	6.23464091814245	6.01217252658372	5.98292962464715	6.69347814932306	5.54449878479069	0.125173432663963	7.59095251832295	2.41500741359899	2.12741597945197	15.0339959247018	3.68531712914339	-1.46654172046402	3.55613862954308	9.80333136041404	6.79416709266666	3.96418232865521	8.68437693401332	-1.05048574481793	-0.781263242819052	4.4706642246584	1.48791102698347	-1.61423612478753	7.57059608407338	0.3197135451031	-1.57950208812793	3.79219135904287	-3.68284922198897	84	1	2
154	1.58928982499126	3.14388160496812	4.70647763075628	4.98358954079299	5.08316095300802	7	6.14103562850511	6.72252103506868	2.71778387896598	5.51364655236711	4.00023623982406	5.81752715309017	1	5.02373364414352	1	5.31741095520738	6.70600439734978	6.87902769176778	1.39317947917657	7	4.92564163405702	4.63651960034829	5.02507334656285	1.95679702375306	6.04530919296131	0.745301908893701	4.73896788777421	5.33883156775229	4.48817953699001	-1.10802259854906	8.93463361464444	8.71995259293103	8.92937118116274	6.65278881923555	7.87699541724026	-1.19443999814397	3.10623932703602	0.250906877084676	4.08782772351328	-0.138232986447488	7.62587545370362	5.72478562036031	1.19230240435736	2.0963008746097	5.75888577156378	-3.19400118366687	74.75	1	2
155	4.70742593851827	6.89138382143105	3.02932031666795	3.51021114310495	2.05396999141306	1.24983658519692	3.26626753380385	4.92568320594217	1.30758220478738	4.61977209004831	4.68840158917947	1.84227279573382	2.4372520640276	6.21596852548335	3.80551151222521	4.07622669809365	1.70438440917547	6.45463556285572	2.37716867028458	1.62026138974853	2.97610216385998	5.69570219514827	4.69839654493402	9.61164345982668	8.23527383712217	4.57028481751492	8.44515616832968	4.49668938346623	1.65581114733688	0.971701912524713	4.59003253610053	9.54074057772168	3.66413078728308	0.141896964903648	7.34085776122746	1.28589031031102	2.55890167766793	3.7403544179397	1.35919655152621	1.42139922605701	3.75182486797083	8.09717047823142	10.6347967732506	2.45950913124865	5.77375736616752	5.31514116041602	74.5	1	2
156	6.6267322266792	5.1933918254083	4.6801813693037	4.29333528135886	3.30942998632698	4.22063930799268	1	2.40214757541841	2.32826852883019	2.98537055561961	6.64680839182308	1	1.8562367787531	5.58704445905428	1.75145695140443	7	5.71416437627314	4.23767205781204	2.42488712134316	6.77732680475018	1.13536787285855	1	4.33110231593827	8.93443982181273	9.98571363708901	9.69459583357638	7.30166982253717	4.68865144208029	6.85536467826267	-1.7160644095382	7.03840594212221	1.97101222293616	-0.106464421585366	7.80322470832505	2.16474359880447	3.6921823194913	4.4499077710283	0.462600402126993	13.8241526139197	3.03605043031989	6.15075136595479	6.69734588292011	7.32059309897159	5.23836337881895	8.53953954108161	13.5897628873862	83.25	1	2
157	1.32831064023597	3.62146983343069	5.72759650000253	4.39876948721052	6.21365803578732	1	7	2.00668236628702	4.15367956200298	3.76764241308508	6.09138400327244	2.48418864713041	7	6.91404312873689	1.22608967878415	1	4.35898454369813	5.51265742408517	3.57577783884492	5.49222990786673	3.87320289018899	4.60403986508319	4.07148460314858	5.27511031677956	6.62752603879624	5.46087754670202	1.90984503336776	6.60922668154467	11.3261394797753	1.8723721433633	8.17805892226779	5.72552986488456	5.45739595300294	-1.12164042287965	2.77549108963196	4.05967386225224	2.59606134771613	0.590397943170018	-2.13437276224184	3.96672728400499	1.87187124932392	2.7024364392577	9.50870141705235	0.190572424351394	13.3929773494629	2.73668285749574	75	1	2
158	4.18330746448506	4.44877155358655	6.26971836449724	2.63532136658793	2.70390883702243	1	6.09831873193356	1	4.07358814747336	2.31681551825419	3.51359973699049	5.32349720319463	3.10934363400446	2.10853154190117	1	5.20766818298714	1.94069790916566	4.51437806077173	6.92154803713531	6.95090274346738	4.50871999538283	7	3.36511886949177	6.1168458801307	0.910757741107077	2.81154472251813	11.9521125390073	-2.43430614158996	-7.32542204335636	5.92933454078835	6.47715121245018	-1.13941402805542	9.20415800278885	5.22592317192391	9.18555511183107	1.52581553368944	6.96917598461844	0.589847497665073	1.10914879827913	5.46357457893598	3.0916870960307	-2.8098563137728	9.92840734513595	2.77560481134076	4.08640788347514	7.77288685151446	76.75	1	2
159	3.65517563552049	5.65871172424716	3.45864515185762	5.67889239117871	3.48005073210834	1.16316185069902	6.30571643656685	7	2.51433221988795	6.82127686270337	3.38789085467475	7	6.51085233444524	2.94154171259382	2.03445177661452	3.48289046924467	2.24559639911883	3.31289481870664	6.63585362036203	6.68385359228467	1.80866484130899	1.39950441797091	5.75551849915949	7.63383811498444	6.54373905029248	0.379773458538926	10.7778569716991	-0.777115233297166	-0.90100130492197	1.15116634614505	9.00082837426449	3.54678836768725	-0.698876706719997	3.41066026614171	6.76267616585014	4.49965588631324	3.25567796504962	-0.534357251298254	5.63635061182748	-3.35745392236285	8.06961331869129	8.41379011571945	2.14910792259241	-0.709749609449847	4.03837913579036	2.7221136798279	67.5	1	2
160	1	4.89547363684575	4.01018604540085	2.22070591060166	2.43228891431532	3.54100214444779	6.91996644279405	5.90681889725961	3.31576826699889	4.16162455386976	6.39966061973445	1	3.81549808141553	3.64457237556444	1.49053913434389	5.02235191402024	3.68353574908768	7	1	6.77520494156322	7	1	5.00332565769453	10.2325546889402	3.71068968818243	6.49685100342114	5.21024276757141	-0.22238307644513	2.41829486717135	-0.556793776950705	6.30003401971104	4.83268122151858	6.0136712970515	2.04674105867001	4.16243950920378	1.51934688060213	3.39900913118732	3.16846131243419	14.5147256671983	-1.25245514781403	8.35006572363845	-2.73526110185641	10.1965474396557	6.30004558692774	8.56761211971733	5.24134475813471	66.25	1	2
161	2.26856648908844	4.01329382267378	4.65013857460467	2.43236142225386	2.58307880911991	5.95450737545346	7	6.17400509140066	6.93501551942287	6.88733823160918	4.7279061610851	4.42878077096144	2.8399010136088	6.26395800485894	1	3.27930539199197	1.3743945009841	4.7979978131618	1.97353617572091	3.29731530344287	1.1308843382465	6.21787222842855	3.40762687615785	8.60430549683655	4.22246025580287	6.22269314043127	6.38244671089951	1.032832937489	1.05470289030838	2.32145531367421	5.69474525729837	6.10903073627895	5.63172791658088	6.7605337893	5.8632493021169	4.06363157751398	5.26805387094846	-0.359333371622246	3.25827920547877	2.70834767499443	5.72680765415733	7.80050087383928	8.88206581675831	0.63944256632701	8.72436438974768	6.83606993271451	76	1	2
162	2.64509050966653	2.96787601267389	5.00395990514619	3.05624910140473	2.82792666115314	2.84655782048866	6.08634466218142	4.98950184344894	2.70464026126234	4.90291249341485	3.32250612250073	5.95066917627325	5.36928778613747	1.83185643798907	3.61778294661818	5.63411504092934	5.06640042364632	2.91670747414129	3.57277092157883	6.94880012656121	5.45012293359032	2.94435787113738	6.02173084887025	5.95739111435946	-0.18724674401532	6.9278117870252	2.56513086853632	2.13921715301621	15.0945429824839	3.01317187424595	4.74379942070447	2.33085822270402	6.89877624370806	2.82520723790774	4.03966375983237	8.54086461657381	-1.95602693140605	-2.17997684834517	5.36554906444724	1.06646110881795	2.4551043721797	8.36684296988175	0.962477829808068	2.50048481206482	4.07996797778615	1.94743275805934	87.75	1	2
163	2.5858181481317	5.27469989317421	1.7624286853673	6.49062375822594	2.06801596494022	7	5.86136401426314	5.23310369666348	1.76886566746271	5.56526094594272	4.14405175237924	4.12662668593765	7	3.53136150712943	2.01828147642244	3.64690836302303	6.43813222710505	2.55845956174752	4.64315969611568	2.81639801510323	1.35228263021958	1.40047504377605	5.14798498232343	10.1121006505731	4.78074992226214	1.51550117548916	9.86678926625918	1.2423715221041	-7.25634225558118	2.79954145341054	6.45159206255187	5.01640066084149	-0.985261616039225	3.87394271452352	5.36303736075018	7.46842468046435	8.40224381263705	1.02467679079718	2.82071754144132	2.87048550687569	10.1651543188415	10.2164106753147	0.309460326832012	-1.68814920045202	7.12970818621021	0.431099425890223	56.5	1	2
164	5.8552097103494	6.69052882912447	1	2.94383993237494	6.85478786461838	5.03156089302174	5.86753750793872	3.66593590328237	6.93939012394007	5.91943452230237	3.64733311882432	4.16748471855814	1.33318112327489	4.40043444139423	5.41502256599515	6.16383867221472	4.49760206626134	3.48390086799381	6.49910999337618	5.96828115651802	4.77860225936352	2.81750893789481	3.27842947022367	7.48731178366599	7.02481785768129	6.80725157244769	6.93891353223413	3.02739402621135	5.07676037442945	-0.120531568915458	5.49757892061718	9.02416926825062	4.70272168824037	4.15097248953587	0.539976430873866	-7.98339299945956	11.8378812482209	-0.520258502181103	5.0219150239061	3.97098641976549	9.52004813952716	10.0223543313394	11.0948140423059	-3.67132855651667	7.77736328107434	1.4996915680948	68.25	1	2
165	5.97625366174901	2.16375966685172	2.06214239343877	2.47902887749291	6.56861258227667	5.58973893821917	5.8981206268412	2.11794082341842	5.331600342533	5.84983682723403	5.61646571386338	7	1	6.53730797412438	1	3.33818106410141	3.59105636765397	1.66513500294768	4.22824234708292	6.57873771193885	4.8288374971828	6.80215010572519	3.82692214035541	9.68228268282846	4.96305959063384	1.11750325539653	12.3408592987075	3.32528174353471	3.08142317507397	-4.2767866383496	8.44966647181523	4.43341688663355	4.03598449342326	5.87853367193054	0.252812636811159	5.96607209569209	1.63060733651416	2.96376798818308	16.5392347161102	0.940810187528426	7.14481196061749	4.34377725209669	0.87869354348908	2.9880822545029	8.76724299684116	7.40508483159429	73	1	2
166	2.08956663234294	6.12195197893279	3.04392306364659	1	1.4926421174028	2.67566196101635	5.63612595024985	6.61476433968144	3.82818171011449	1.06209443744388	1	1	2.47342381851271	1.56040727969735	5.82388125249515	4.26071743941595	7	5.5796102386168	5.55892229885406	1	5.62275213988915	1.78677616977794	4.37673727143212	10.8388534362445	2.39874333291572	5.85715108002551	5.86695523960639	1.70119101409152	-1.45832573030407	3.59902648987205	2.810857588087	1.83802717039985	-1.16614077159184	10.5507507966057	-0.241170140053382	5.52109965598309	2.45088647334691	-1.97647518017884	0.889088180332971	2.62779358953511	6.5613592055058	3.67882661033915	2.43010402765616	7.35484638108746	11.1064675150942	-0.286929357500123	81.75	1	2
167	5.89476836351906	5.75730864939923	4.58154308124162	3.3841316639392	4.62787852350518	3.52424020535401	6.5958961119193	2.52709955963909	1.13153706887614	6.64620633677134	2.93440712991574	5.9856708486875	1.19059626334394	1.04955836596199	1.37547608630838	3.38905996307594	3.55830517911994	4.00164530538512	7	6.09018670068101	6.33410912358336	7	2.61637077852145	9.46799544878946	11.6220475802191	6.12910032662338	6.50319450431063	4.85993770520534	-4.75908208087783	3.00093848526121	8.68935187449079	2.06827494578252	4.36614721788606	2.99061944018465	6.69534650241938	7.21247077578845	4.4097056995071	0.433985101150386	2.51782135641581	-0.64847965279775	0.796700978555174	7.22173098337798	7.3612205428318	-1.81115250596345	8.45091437942865	5.40373805807041	81.5	1	2
168	5.41868139005638	6.5004231701541	4.7468545801611	3.62009017585369	4.84346988331145	2.88858218789616	5.39240524312444	2.53456114107645	1.69152895224033	4.85778530647882	2.79118134659675	7	1.06279987941018	2.415767733197	3.20832219398329	3.04523464011123	1	3.50817857070052	5.00979269248976	5.36543992096818	7	7	4.80524650630601	8.79498491659274	9.7100989617252	5.20836470419655	6.92432340387263	4.34461049129058	-4.51535489568871	2.55880151279594	7.97880054686141	9.25238770406592	3.94189529748887	3.97962754573775	6.79561916738647	2.26013754664587	5.59145437971445	0.447772790013489	6.28240700741537	4.32640844370995	1.34125728921976	6.53648356904957	-2.15634877465151	-1.80586543132121	4.19357676497496	4.92680271992517	92.25	1	2
169	5.10944926752992	5.11936715491704	5.80775311514563	5.55345668171861	7	2.71977528155568	3.39339740646945	4.10286488488466	5.93465139108878	7	6.65621734465021	6.39839820774279	3.76513588402037	1.54794925136715	1.89747205948114	4.96333344061467	3.09893097771915	3.0804656684315	6.54556287308358	6.68997032081902	3.9337363005301	1.64358241750097	6.35038310703478	6.83572869941609	5.72218455156162	0.873406340315061	2.18348008000305	8.33828944551486	13.5934839505519	1.45183427775791	3.09440226698548	4.43125581951493	6.08305059912209	3.38400781570401	5.74659580027761	0.323937047978916	-1.96783525698834	2.55301203587071	5.35919806164698	3.6618754222317	4.76138539598151	4.03943818862877	-0.541579137833402	9.24662681837306	9.73115945967196	0.734644823755413	94	1	2
170	2.29627474775077	5.21005243211243	3.76739553879019	4.52820609543696	6.5207284397964	4.96831604186375	2.06733618528139	3.99608299566713	1.74686631458845	4.07620861144096	3.05005408778712	1.56551537771017	3.2958111773755	2.24357816533519	5.4895888301326	3.69651032000129	5.97286622752906	4.54926948713222	3.99649523122327	6.08547113050541	5.66194471161701	4.69875803402012	6.58043798699146	1.57951252336395	4.69994563558304	0.704406588019776	4.62466524181904	7.54697422306098	6.06120686463047	1.62755972932205	7.3084800638177	6.01973602049693	0.396770209643821	4.78754122713083	1.87633713430168	3.960830913847	1.38073953546127	3.30043159335929	-2.67117847439523	-2.44032428311448	-0.400687506851205	5.29492888450039	9.61829468469531	-3.98337535531185	6.1717754089252	-4.33042769365203	69.75	1	2
171	2.88186531160833	2.88667223058005	2.51877716606429	5.36896662707835	2.98962944595139	2.04271498028988	5.87987591585901	5.60870753507559	2.16691589500665	6.54343648792891	2.40065458196758	6.71190899984823	2.51747081507616	2.23204665205861	1.15335157589484	6.05493817373325	4.61031870629621	4.18609905085648	6.47526717871974	6.91351121272457	3.22986617884357	2.45289572947555	4.7660592899023	9.5867903316024	5.71110945142569	-0.667806766179448	6.88772064888534	-1.62316467104772	-5.11707208980842	0.320671234417749	4.87788959554158	5.38219079484571	-1.85917097499979	3.49836100311694	2.33789211804627	3.1510855181806	2.68291174882199	0.179016012383214	6.94102612343946	0.859372064569802	9.38451535426008	6.36367589129666	1.51531178564019	-0.859554880182978	5.76391192944965	0.289585070627617	80.5	1	2
172	4.94605164484494	7	1	1.94026458358612	6.14262155965983	2.02533709696864	3.2686617230799	3.92648742083455	5.88708570372088	3.76894211180241	1.2950909503673	5.20560323974878	1.65548881362335	3.42472701721025	1.13764193178518	6.50783525024264	4.43290763140014	1.89683474207437	6.86000951673717	2.45165355871785	5.70713990903182	3.09064414133842	1.42936485171506	8.26918528575483	7.420314434441	7.6589251356377	5.99094018761297	2.69269494418588	-0.853391030629102	1.95640737874306	0.18818495021284	2.66625568562547	10.4228239191598	10.689459591949	6.89723071247806	-8.15427401638291	-3.50727567108149	-0.71496981881087	11.2440207216114	3.36046965946588	2.08473102741012	8.27630092669642	8.18402673092429	1.65459093178571	7.52703684519186	1.95377807246035	65.25	1	2
173	4.36274213010162	1	2.62534617132457	1.65136863109761	3.98683270079546	4.54983556837788	5.30406601048841	5.86699090636673	2.82395369403305	3.07819748960577	4.63548059105117	7	4.58516264591198	3.67043655820369	3.62819676085602	5.12000652102038	1	6.97218853195908	4.25089119708886	4.56170416785416	4.33833894733916	3.59791389677124	6.09597083100524	9.6440695135423	3.88320132644201	-2.04955298327043	11.6805148023013	1.1536757542963	9.44427371993301	4.00855488849342	10.0937585432937	4.47499151412882	10.5900583844975	5.52547775964517	3.25464671368667	2.24691478121045	4.55973667672234	2.25899071214289	-0.676300894669299	-3.26086412088601	0.402011539157777	2.79223210837561	4.3796909982988	3.95829129025937	6.51112245849964	-3.63204075272518	81	1	2
174	7	7	6.59670849638559	4.1084785016206	3.90004176271421	6.09091939583602	6.78487730423125	5.61342646391534	3.39909103191886	4.72410282226197	6.31513016732041	2.98135538986468	3.59042416554052	3.20876167634449	3.66247753814441	1	2.55525619015869	2.90393986149038	2.3726515347831	4.35382000664598	7	2.24021280051702	4.98539218285539	11.2371479724379	9.33458629413163	7.15652284255529	8.74556613910365	5.49897623762889	3.22851664972097	2.98760759494893	6.93110558509458	4.25609172237005	10.389648944975	7.77205360491107	2.76201173438225	2.55754645561535	1.83670249441062	-0.493584331702623	2.41717984504634	-0.122258048951955	9.89527726759465	4.50867728603681	1.52753824007772	0.4806513339834	8.14094191556124	2.12623419798507	70.75	1	2
175	5.3925526610964	5.86161409307838	6.59942323813184	3.00532597395404	3.51457661654221	5.05982679582506	5.23769851341978	5.40599052055282	5.58106425674166	1.11044250686237	3.91968981659074	1	1.89046798843066	1.92302753439848	1	4.71668270778206	3.89407057814669	3.05503052745421	6.31401141651026	5.2237534035336	5.20814149263985	3.04679689437523	5.75274653724919	8.99800410816977	10.6582261551382	5.50416755111935	6.13941975827707	5.41123741889204	10.0447642600482	-3.20464442093043	3.13092645585125	4.16091805757653	4.36412661920579	4.74757702214161	6.02907944724977	-3.40817506763989	4.78085965594541	1.81377396403206	3.73623362648914	1.9586684442077	1.07573058813742	7.74272455952638	8.6549420442235	2.18406167899661	7.54636600573488	3.39413339863866	82.5	1	2
176	2.55280676623962	6.40336445086153	5.23450124660808	3.44734935082088	7	2.89345726709199	4.2240614540786	5.77901547920412	1	4.0031907930312	1.3722292866916	3.99493096448377	5.35115633397797	1.41225747275107	4.23193657610488	6.23025328992695	2.60605019081732	2.07880485687642	5.35627906521342	6.42440331045369	1.42898729529447	6.22741492117245	7	5.86999614005657	9.75261735257422	5.27764978814124	1.53029825711695	6.26762312455998	-5.75985696043498	3.64281649079234	8.4652653044297	3.67213937661501	11.1870661232541	3.65765681751672	4.4233669809089	-1.69816672876729	4.49074588646677	-1.18437617761769	-2.12730826781773	-0.182780375731253	4.99219830129704	2.20679119757426	6.33742263703979	1.30858733555755	6.38304020628788	9.55174998413478	88.25	1	2
177	4.71119978170337	3.46822310621868	7	3.22594069224454	3.06768535918729	1.41632481494105	1.16000500661594	2.60622152725879	2.37396617016789	7	2.84296677427069	7	1	6.45403724738661	3.15200285119387	5.51632460352143	7	4.73683742762051	3.47317065808405	6.22691214959517	3.60817615801633	1.37721594457423	6.49873767043757	5.99852435928638	3.73128017129605	1.81121545287567	9.28549024464115	-1.72267325439737	6.62281633042778	-0.191302246833862	2.24135840493899	0.367635670694327	0.385736255425905	4.22953608167688	-0.187720056614321	1.48832413249209	4.1056645838164	-4.60973322555468	3.81730811632278	-1.15614226576119	8.1413822750814	6.54426573707108	1.36562382911193	5.25516949787783	6.74938888112447	3.31422938306162	76	1	2
178	1	4.25704512582772	6.39556831524591	4.94309330412771	4.32058022133751	2.23584322037546	2.88313390012762	5.78647946796298	1.45590488669244	3.99015978366174	2.57293330851328	2.40444362689968	5.93091532698154	2.6235184127104	1.51727224457589	6.3864739727085	3.35043095334465	5.20131803458768	6.56167785867431	5.77104250491235	3.77616501359177	6.11583028836306	3.5220876122648	2.65169223623715	4.61867579290726	0.119990547729456	5.16008125063831	4.46825369528143	-6.30888963896057	-4.05742120406268	8.28248004383681	5.26239151441554	6.1883711673806	7.42074565305574	0.690678938664578	1.6299267482433	4.91458418228703	-0.897789112784392	3.54007352090977	-0.579483848816386	4.41453985370091	3.26087150994229	8.8738499491529	4.53523756141211	6.81462499983808	-1.1103440476549	79.75	1	2
179	3.18078021888291	3.42171393156293	3.43390089506497	5.07538732164322	3.03919402485064	1.48426978783953	6.80063042446871	4.75608499767303	1.51440934092074	6.58402574395747	6.36364301261057	3.00400265897316	2.45320613096265	1	1.63603226254587	6.13155512988971	4.24510473663595	4.08672138010467	6.30818658785975	1.31029270327546	2.5680455477641	2.62620103376285	6.08432567112576	9.33232463964895	5.75036956423566	-0.858427414927482	6.90908530141497	-1.46225853328898	-5.42280574407562	4.38092405960054	9.95300644168479	6.51016378012302	5.93642855873786	-1.97895080755596	2.83643650201967	4.22875958356339	3.58259295573397	-0.698641600696779	6.08130880020836	0.893367078736695	8.65149988767236	6.8407416888158	3.75792505588116	-0.84913518484776	3.42860427713731	1.76368611142338	79.5	1	2
180	2.1136364100979	5.21026392705951	2.14583411190433	6.72401282029026	2.75977660970801	7	5.97489082727163	6.20282582308062	2.12298729925658	4.36300896885685	4.66035463344112	2.42465602857406	7	3.71061663517818	1.57973874225287	1.41661355966086	6.80162230991992	3.00697047658401	4.77439128981137	1.61571430578474	2.96591035828464	3.30338240151896	3.69952464965543	9.61525238299578	5.64247558909536	2.14817452228201	10.2624737629543	0.727358064209019	-6.94707436986833	-0.508936787627168	7.3503236869888	3.03750473540667	-0.551904562823361	5.64975394539549	5.31305523861005	5.26709347214444	7.87274098746982	-0.150266912980872	2.92055450576315	3.2477402279052	8.14692311928506	10.1678910914568	0.725205883703675	-1.13964710037533	6.47199527633437	0.8121983386871	55.25	1	2
181	5.39417863100817	1.57570736275907	1.90014826133928	1	5.84442753997356	3.83830682989052	3.18104558466396	2.21585451660337	5.0709912436923	5.27071481340265	1.33753965599945	6.40938040344224	1.23255628624541	3.66377538779429	4.5736836410677	6.22753351338787	5.74729503269722	3.67710722508521	3.47340108026995	2.56870543481226	5.26572775317168	4.59155780463761	3.47882481574644	9.34053715650541	5.33767294213387	1.15475421195151	12.2100567316983	4.98960660609551	2.27863584047915	-4.02604833806834	8.8935714832948	2.47669190646159	3.20000852803706	3.91650438929179	1.85486880165334	2.4214124725536	0.378792101023676	-2.18642573983623	15.738528458727	-0.0406964148157287	1.83840831637635	9.23991681475951	5.41846506898176	0.104017730116837	8.30653819194778	6.55221381456855	56	1	2
182	4.23456384581775	2.8918245063199	7	3.31255931319325	2.57207054000382	5.03748967106301	4.63925720368349	6.64070649080115	1.82766974732186	6.65023153518692	3.99742899111555	3.92963237885994	5.76728353271086	3.46438910428492	1	1.62633900523093	1.56717312734217	5.10377177567676	1.21957152928971	4.02608572174933	3.22972020505614	2.32899633678989	1.28997875971509	6.11039535988812	0.29855769824462	2.59775470404746	11.5487894485287	-1.13848027178525	1.98760696162734	-3.79283005106195	5.90162377360432	4.23954752828907	7.32581289812567	6.65985401420935	1.75103603539244	4.83545160114333	1.37975556202042	1.47436080405372	4.70450005674654	-4.20058977646122	9.35002119527971	11.3993161372489	6.30722436107491	0.309449600144547	4.07472446030688	0.576809010445205	92.75	1	2
183	7	7	5.42277948620615	4.17007199898228	3.91889301496146	5.75505303505555	3.44018147670989	6.36305295624122	1.7024623155907	4.96497449916685	4.13599122608814	1.29477737845768	3.232690412319	1.54054738074698	3.8055681175587	5.51265707894631	3.46822890566251	5.28960355295945	1.89896901182579	4.67631457828591	6.99455444844476	2.85536219921693	6.69897247349859	11.2679890106228	10.009641951995	7.28749145276263	7.76240177032172	5.45151463155732	2.96326364768618	3.39029436593112	3.45251944246961	3.37897094234635	7.35517248445333	8.12369102797156	5.48412959060108	5.03820185409378	1.73947074069933	-2.80586711412227	12.2701493352413	-0.270786665760136	9.94239877229517	8.60710790756593	-1.55009964603597	-3.51888528689004	8.1495810182453	1.70866467409978	80.5	1	2
184	5.78893364245442	6.76010372447985	6.71455362993491	4.35271710925421	5.2217103454552	4.50781564726143	5.00035439281758	6.47312982326088	2.6783189378948	5.73566382469033	5.26264801309047	5.3492163593604	2.97593192492901	2.69589478261395	3.45009699797836	1.95325257742614	3.16484469260107	4.78171314421977	1.37794682690171	5.41178640800698	5.10639901205219	5.35897732213443	3.45272543264903	10.6717397449253	8.36350353476189	7.1619673709247	5.73177409866786	3.83729651598465	6.09787983929235	-4.31509403960416	9.94541927456594	4.07473720663909	9.67888582499279	5.13063247874787	6.23498609239484	8.91080082418922	7.93510629361937	0.147565901869309	4.33571063962792	-2.34611544438338	7.13169224993551	2.10831398697257	6.69390639182948	5.85192384293861	11.8987027183998	3.73555976752006	77.25	1	2
185	4.19769845761496	3.56027255864282	4.58707616640073	5.34411784639306	6.04428258284783	6.9323536380878	4.7276601511083	6.44381399389775	3.85017606757325	2.01764982095819	2.86271054387504	2.16459748720102	2.93053922753208	3.58746446724642	3.30739753355653	4.94669392918913	3.54847312080531	1.8308269069866	1.45575905170955	5.93277899285372	3.27743093137812	1.31960074924366	3.50459027653238	5.26858532158785	6.7967316477019	1.63757540679165	2.72228072570388	6.99665276680849	8.28671427946168	-1.07753233023195	9.35149090147276	9.45969423661491	4.82418352912587	9.13510248778959	1.84650144925735	-3.40192076070402	3.73952586720082	-4.57151831738672	14.3361267589361	-0.94819091937762	-0.970463679358799	3.92297396640349	9.3824641565349	9.3594060124961	8.56660255045658	4.42444315316204	71	1	2
186	1.71675161153041	5.06049667680719	2.88626563068215	2.0698868654912	1.80571135063234	2.22537301711978	5.53969721725682	4.9730943983477	3.17071439362136	6.55652840744161	1.72546837702375	7	4.91679338911104	2.94843530841185	1.69739372599259	6.66411033472454	6.9862054924998	2.17392064081658	2.27903301148468	6.56799714258122	3.15387892340592	2.3077922477398	4.20802234289655	11.1159270030113	3.76215491103218	5.18330295614277	5.78195583117908	0.563929656670876	17.4076350361492	-2.36806832350324	5.420039725318	6.12882403471232	9.79406940928453	5.94557591961786	3.8525389178256	6.70035445172111	9.94308034606784	1.38855155787705	5.2345152626295	-1.79595739853676	4.10791204241907	-2.22055036870757	10.1978648223616	-2.11734016656684	4.61004993258766	1.30894358962589	86.75	1	2
187	4.91429632119986	4.10137009472137	5.0299893155569	5.98608214695205	6.02720693844862	3.29903776923604	3.76254069060407	2.67380543005255	1.32303603797916	7	2.63123198015525	1	2.94914296486263	5.64763957021707	2.26336836782048	4.77769096007957	1.94509311264426	3.94448889709652	7	6.45411856510706	3.98278365767746	2.08664802103296	5.35784833462455	6.57597890629665	5.67866983554067	1.75889662978543	3.03819191073189	7.88799696325435	14.1550916802299	-0.629275353277567	3.41235846193615	4.07855847148512	6.87871580911483	3.00178174387663	5.60404353523686	0.237232148427531	-2.52353860597185	2.50248000883548	-3.86977172047547	3.37458900806141	1.3839898615387	10.6110329337825	-0.518723293176839	9.95424463742639	8.96024678290827	0.692912047528218	87.5	1	2
188	2.7295542293537	2.38586563424808	3.22923318300005	5.11571904426377	2.5846639198425	6.22213020442165	6.3086833370099	7	1	3.67461523437885	2.21994174039843	6.82036949128986	2.02696962351687	2.2514511771751	2.65883762022291	4.9433662349466	3.05748090848262	6.69366317286262	1.67164834931565	4.7732717605271	4.49993859438023	2.05044376275485	6.63102731260777	5.79617230607177	6.53817949603973	-0.158327669097253	6.7655108657208	-0.322411068109662	10.4912846601851	3.96871010890295	7.65111275162904	3.13405951693201	7.2874307343664	2.76753641206667	4.48675719160509	4.94727304324387	1.36049398776075	0.767686301419599	2.53271842063624	1.41489283582246	7.24682009191476	0.306224038858767	8.8023409403073	6.38335958162645	4.79011600873681	-0.109179631606754	74.25	1	2
189	5.91894310241047	6.53183185402385	6.66610539687465	3.35891877211484	2.34856971604134	3.70346715502174	6.10568994791783	1.07879212234439	7	2.85968869277149	4.37578794178331	2.24796949320562	5.0953766996311	5.96279051173993	1.32577886462321	4.62362703784924	1.30377586052249	4.96144203051377	4.57396666851767	5.17162815946533	3.33693858392771	4.78788332291984	1.74830988772362	11.1199679226164	10.968885336947	1.1279171766207	11.078136850267	4.19549311144135	10.4623699326799	-1.44728505034861	-2.77122910131129	-1.23474695834902	9.93322608080517	7.86079197261049	6.07493133959483	0.663954769615919	0.492303550797248	-0.793712259756295	-0.632644133359775	5.06318319069005	5.12016576226327	8.24804721182071	8.30481800746782	6.89991597715204	1.06363024479798	6.71422942077324	78	1	2
190	2.50314667321904	4.71970570048953	6.06534918521303	2.90603608620083	6.97315205816178	3.88833786339184	6.34337864137955	7	3.50842624783383	7	2.04023970792165	5.6502297627024	1.95692444270024	6.57330429130954	3.70001070700612	5.43423321241247	3.0436932671605	4.5908626304503	1.6705617777408	6.96503312297598	5.97967727056442	4.10373838612344	5.42475033515955	7.22278062329006	9.13295812398176	3.34392857295448	1.70343391136058	7.45148784622516	-6.32645630465047	-1.80798402647187	7.71089838168991	1.38355457392284	6.13421513460737	2.77972166546734	11.6837729601132	-0.602937401003256	1.42946349027231	1.31033743014463	5.67973498918382	3.30832967445126	8.23005281594177	5.32778054706671	7.79255526315487	2.87656607820205	12.2808653845112	1.24356318727787	80.75	1	2
191	7	7	6.51216052064783	4.11140563463007	3.85155783962934	3.65320138038656	5.35545065102128	6.79418169373011	2.11714860162417	5.25843194209808	3.51151259796425	4.76792830153674	2.77988610447867	5.53871002765161	3.89280211280828	1	1.70869037416317	4.0328252039348	1.68529347403409	1.33969550286403	2.67071773525012	4.93871747945607	6.2085893697874	10.5350178915741	8.65488967110379	7.63149538696435	4.6331523931693	3.17688969784795	6.32896728420528	1.96142974094063	6.44243259086507	2.34346330708684	8.42928623333473	4.24610869715291	1.19903461706424	10.0183478206691	8.3825331136827	-0.400275019881084	4.7267532590455	-2.07532841945301	7.28052904271624	2.90581297284111	-1.48619164435665	5.77140362372412	13.1733304783819	5.249743385145	76.5	1	2
192	2.85996632024966	4.15976694408717	2.93167663393911	3.40737437190093	4.33572976515384	1.65552186318669	7	1.99429741690672	1.99091033793733	3.56673982839893	2.39212383827413	4.23705558591385	1	5.26280617728307	2.67134290650476	7	1.0733498645301	4.59028334912392	3.52564495364821	6.07028127379478	2.75392024625429	6.08404205356695	5.21920205754879	8.51761347135813	4.88885435362912	1.24970738247286	8.41336197789861	-1.8630070577663	4.12286115372148	-3.82023020855034	4.24020878725095	4.1768021337956	5.14905481030584	6.82191437618279	5.91708961511891	5.25922440444708	-2.21469141176191	-3.49868620928495	4.30376665814017	2.05432621478372	-2.99307443241445	8.00781477963175	10.0598643996531	1.08421537029602	8.17636918817814	3.22165418041457	69.25	1	2
[truncated: 5 more columns]
