# Supplementary material for: How Are Mate Preferences Linked with Actual Mate Selection? Tests of Mate Preference Integration Algorithms Using Computer Simulations and Actual Mating Couples
Source: PLoS One. 2016 Jun 8;11(6):e0156078. doi: 10.1371/journal.pone.0156078 (PMC4898694; doi:10.1371/journal.pone.0156078)
Supplement: S2 Data — Long-term couple and agent-based model data analyzed in Study 3. (ZIP) [file pone.0156078.s002.zip › S10/Aspiration Model Data/Aspiration Couple Population 01162016 055144.csv]

	trait1	trait2	trait3	trait4	trait5	trait6	trait7	trait8	trait9	trait10	trait11	trait12	trait13	trait14	trait15	trait16	trait17	trait18	trait19	trait20	trait21	trait22	trait23	preference1	preference2	preference3	preference4	preference5	preference6	preference7	preference8	preference9	preference10	preference11	preference12	preference13	preference14	preference15	preference16	preference17	preference18	preference19	preference20	preference21	preference22	preference23	fitpoints	sex	algorithm
1	4.85760771197732	5.39354903967184	4.21701293037273	1	3.8656762256324	4.54714931363585	1	4.7274090166884	3.35219538247448	1.98396410445472	3.92822550446822	5.76582771102265	3.87326146958417	5.98524644384568	5.94863143690162	1	1.09785025584519	2.00410673884935	4.94066404492522	5.28747997436436	6.98753532150406	6.9303314020655	1.51820181262088	2.84258010361666	0.493330641926185	4.78797229347719	1.24952853385212	8.15582726140318	3.9122285828906	3.24969313736257	11.1071676147415	0.651283873492115	-1.54232802394689	0.582097525645072	2.23535509659397	2.21285268049114	7.0766464410317	5.24256951851417	2.81356781577209	-1.03355103776513	2.27031440517528	7.19597540358506	6.74573240380302	-2.2646199477706	9.5887446471275	3.50237511643745	93	0	2
2	1	4.37183330743874	2.37922784295911	2.5810533896047	7	1.86636772635779	6.80853751384399	4.96077872464598	4.74699214337107	2.51643349322804	2.36481274124393	6.66167834550121	2.43226632929661	5.76396604750353	2.56265980199545	1.92130328421503	2.92871049524426	6.1619504423138	1.49911943912691	1.88861143476511	5.94980301799346	2.12604359475846	4.90727275704158	-0.452492012880408	-1.74840412223612	-0.809418209796742	-1.08757510738779	11.7848036204024	-2.39088097289526	2.94578500718444	10.5350120645655	15.2911115034006	0.833602732904576	0.101488691827471	2.7403240761743	3.86859902883448	3.38845777270166	0.498043257747798	2.73956239474382	1.41318728124529	10.2796605808467	6.46292281160672	3.15189483268964	6.53143118657394	-0.602371277542819	9.00545561744218	95.75	0	2
3	1	7	1.47998799628718	3.74934993598754	5.71568758477395	6.59405273226572	3.00222461602307	4.86168960289176	6.3633128393058	1.38957150760658	1	3.15507269128846	2.00599633275575	5.95746763159272	1.20281171675017	1.55036212493852	6.89718061012117	4.98037507833827	2.02581760296711	1.32286745630093	3.73268704811673	5.47540138724454	5.78764778911042	5.77025884195957	0.689609003138457	-1.36008851293567	1.58232856198179	-1.02060379400613	9.43255370599067	1.30917150210246	2.70393547745501	0.572394227721178	7.02621629224795	5.23175026509271	9.54203802327312	3.65727512810808	0.638051212468255	4.1402347879632	3.82177900042407	-0.584829089808776	-0.391797105145371	3.42436984965024	2.02774538318934	-2.23792073337264	0.970410419057285	2.72228204644979	99.5	0	2
4	3.68378147212922	2.12937333552459	4.21086628141475	1.59648444338373	1.05772888046021	3.86547007456034	3.13150172304615	3.87274055373481	2.466994274241	2.23571436549187	7	4.92382225585573	7	3.48240136027949	1	5.94815673917528	1.87669261809097	2.44298041215411	2.84783070188587	6.29715859654813	1.96450603964106	3.81369643172481	2.65435185954533	7.65369727016975	1.25041543970126	1.42301518565209	3.73893305624949	5.72345804309468	-2.32650754323816	0.886242894791858	1.92699470262403	-3.17298433242437	12.8950192769489	4.70119543487173	1.23202140576539	0.374558401188501	6.65090473834664	5.10293249671676	2.87064547028072	6.06458738974674	-0.258514646611648	-0.0542776500726833	4.37924998416971	-1.11462260795301	8.67182875831752	9.13018133152536	105.25	0	2
5	4.98640220220628	5.74277595203244	4.43783172804232	1.67505771775599	2.5345399131836	3.21009556336497	6.76557528405738	6.05237127910508	4.63815168539037	4.54147013680736	1.90576589074848	5.61204144574197	1.18740298365292	2.06640803198466	4.34880382477327	1	3.58707978695338	5.46231967721701	2.56692424933192	3.94634076949514	2.34706990481088	2.47985866215919	3.00565884951655	1.77949447047257	1.14135110379221	0.930307784226667	7.61504042575407	7.56621935491691	5.64417414516204	2.78006372653555	8.21258456955583	-3.00920456404826	5.9320045144203	4.36669717168747	5.84550055604967	2.67966507826269	-2.00409433634123	2.16734533768856	-0.207755666338004	1.94876266141937	4.57512525231486	0.553656637886615	3.6009334711029	1.2092656582224	0.469160770691724	10.3466971166412	81	0	2
6	2.29458415464885	2.81794896603007	4.89489415069942	1.54313733739978	1.4235776845991	1.03346265324751	7	5.90452630716378	5.83206646253593	2.29130391457301	1	6.03796499178903	5.47040392704106	6.94530009827488	1.41746138187497	2.81809697302688	6.41470926014727	6.12329674805744	2.94676417342217	5.46126761117206	5.15004893402554	2.54784062375576	6.72580817285417	2.95901708202117	-1.67503912254264	5.63174651776128	0.358669797105726	6.53890714978266	-2.78130528204972	4.19109423781978	1.93701056282873	0.385370005396888	1.82141356229382	5.63356392909365	7.45730543812286	1.88573908216751	3.44784468442255	7.75992088022241	1.87485063372232	-1.78142268703497	11.0299931336325	7.49710837740706	9.08476504442575	3.26422808222536	-3.65714992967288	0.55895764792634	95.75	0	2
7	6.1385771924968	5.08960285252619	4.50238179063578	1.72672771088341	3.15521283647982	4.69999152083625	1	7	6.82860922942352	2.1591067027259	1.35670632320331	5.00677705007991	6.90385802590982	4.06172824828413	1.91553968142354	1.09972165705142	5.77531168263363	7	3.33006855189583	6.87769269131771	4.61000851767695	5.16406548947427	6.04737886307098	2.84956074235002	0.720423054044912	4.1898742847733	1.04727293069008	7.21804149765621	5.36006901973054	7.70773682654497	11.3437191356264	13.9670411884819	4.40349022235616	0.061723679453753	3.34353138283051	2.94864405003396	1.96122553679433	5.48624419953905	3.22608626906475	4.35777546283611	2.9714918660129	5.35888698107788	1.63989461620061	0.244182938361066	10.1440396670017	2.858937146191	97.5	0	2
8	2.92973516358211	5.98488855186922	5.53305938971502	1.16615585899758	4.9641752117374	7	1.15066881393318	3.65709574539785	4.75947514253779	1	1.4737897706018	4.1632560100321	2.36136984148153	6.26953449405391	3.90521330735801	4.41254764270933	6.84365617546765	4.04359481485487	2.79367871292489	3.99183574746723	4.59847546940227	2.63908487722627	1.90354375255102	0.932459178902731	0.746767313783708	0.225155066335378	6.38833293878119	8.02897831056401	2.53874999403629	0.669709640509111	4.36855213599681	2.25779751322718	1.68304180271577	2.17569667261281	4.44576651530786	1.82834805466232	6.26164118542798	8.81094242048838	0.931126505620875	4.04785221382456	5.5830944380712	7.14637628593023	6.27075485109372	4.76632148858934	7.72888481089554	-0.280779353001808	89.25	0	2
9	2.32704166074382	2.10953941860218	4.17049220422514	1	2.12552962332897	1.27107779288557	3.02825048333664	6.19339719663069	6.01690800133526	2.63039486417611	5.44128076205934	4.86369408473925	6.18602515100364	4.9409981881214	3.34198942098314	6.03149083077553	3.96908170012747	3.0957775663826	5.266097015076	2.44310732188149	2.46912330122089	4.91676369205168	4.28120269248391	-2.96476239855122	-1.15918017007218	-3.90218284311305	-0.357613057204234	5.80861129549758	2.51576197898015	1.04809916462748	3.07578691410895	8.99586434351062	12.4773454720334	1.57888391770627	2.06064856866029	7.88914710103175	2.04746794777896	0.217943639870459	1.90556263123658	2.96339940376017	0.00584048163092027	0.551006280079328	4.74651616554988	1.637698760054	-4.13097330432099	4.36484272689823	102	0	2
10	3.24765181042733	3.90147456402067	4.26154959927076	3.54178096740939	2.27435905816687	3.29308286035204	1.75208356094227	4.70460556665794	4.42523551490244	5.8916723719003	1	7	3.34666888752083	6.47843070272175	4.57848931783652	3.6599450978546	3.03120703187899	3.91999502474615	1.23613186568867	1.64205511521445	3.19205075429478	4.52298736579918	1.49188528310341	10.055223224928	0.421457155646058	0.0584017986701246	7.67251221381286	6.10756955970496	1.48957193731883	-2.98716776882786	2.7929565929866	0.707159400103719	4.51266396303406	3.44145022003788	7.63875042262484	-0.959016419936728	1.30099986489575	4.7807333510579	1.43059958206954	1.10886007685704	3.6316868877816	2.97353839103821	3.43268435559863	3.41467400610454	7.19612763000248	-0.358675866244084	93.75	0	2
11	4.24161767022679	3.73331427061783	5.8772323766444	5.47377080689333	2.45329065906687	6.52713692490548	2.5389002555931	1.13845426777235	5.16490407678617	1.6683022756655	5.89839531279423	6.59602892150436	3.71939505355313	1	5.82312284260692	1.69160764572533	5.06456166036508	2.05481650289996	1.73735557975127	3.5083902025834	2.98684728017319	2.51117475466951	5.7584639303798	9.32141068748391	0.321598433216222	-1.16781663431702	7.9687900947256	3.62495925794443	0.271659943497437	-1.99144196369339	6.65636996247261	-3.24784225498313	5.68822515013197	4.73096462102126	7.96588590591318	3.23110967748294	-1.05111222660271	4.16567916761781	3.69717633828076	-2.73867539897586	-1.3201276283994	-3.87759343060131	6.9023462137322	0.909311083533943	-2.06895268043109	5.41581517765836	105.5	0	2
12	2.40257208044497	4.44199341193391	3.38890069518516	3.43976395905045	2.2018065327742	4.17487030419443	5.74997379016736	2.80523280787355	6.52113689981595	1	2.01997528235155	3.84269766471554	3.75811619708901	4.64077108047894	1.76767967903634	3.7225974704266	2.238803609759	7	2.69786444824228	6.58448443780876	7	4.35618946586615	2.09856202106074	7.22406329274127	0.952684710508823	5.7623716396522	0.0628888924101594	10.3954624216793	2.63058948955253	1.40963961901715	10.5408829951733	-1.08153238174567	4.11072501258671	5.3948120247113	4.98995084438374	-2.22320092325946	2.28780311513773	2.00372799192209	8.39574374377464	1.73644607525879	6.86694718600822	-3.10775502789297	6.64716910923744	0.857811718997741	-6.30886209566044	3.90968307871359	110.25	0	2
13	1	4.07462429314085	3.9598158985331	3.46628520840305	3.61814342219059	3.5136308177996	6.79807036062399	4.79822207733551	5.96848863894605	1.47360361827315	2.2802645450127	2.58443024599113	6.99178111193659	7	5.24019662935475	3.38675334179539	1.35317932275493	5.83423369325717	4.2259737058925	6.48404423454949	6.61606598171175	3.72244290021141	7	5.85191724787867	1.70502127660323	-2.68436167103794	3.565670346641	-0.926875755785223	6.5525335186809	0.659766120565293	1.91630620030119	-3.02628920675859	11.4432258813797	5.12975401326448	0.175725748305082	3.07783000288781	1.41575895075808	2.97331437240498	2.17597092010531	5.73342732516033	0.886182624763574	3.50949132273421	8.98841405706716	3.48591690447547	-0.78973220242042	8.49671920811133	108	0	2
14	4.6663254174998	5.63808541330398	2.35063996398402	1	2.13366974355532	1	3.44406941260096	2.13850204458762	5.78141602904646	1.71985938235695	1	3.56362088398838	5.64866886730853	5.18671769558377	5.17145369802992	2.49068202829973	1	4.55925358134645	1.48002760575636	3.25423529673609	1.24414689540465	3.7721441790266	4.35296527858293	3.2055675337775	1.9427687142175	0.0246483577369199	6.98259080484282	6.75500713983027	1.24576641715037	3.61899815146901	8.75157323233235	-5.71781858348742	-0.726563430890642	3.91412697890465	6.90238508477282	-2.35246577595848	1.58362387441057	9.24605266071037	5.42678186368627	2.42263483204995	6.45714580866307	-5.49667543166546	8.48032883002715	-0.229069882001744	8.11978467911654	7.69033756205068	101.75	0	2
15	4.70413651516771	5.9900160843388	6.05439236453667	1.50823267173182	4.33031132464418	4.94730976919148	3.85088347333236	1	6.86542711498314	1.69927926037797	5.5117945643367	5.3843169985482	4.66128323703723	6.8727334101864	7	1	4.41719239381498	5.15504335883727	3.48783157523458	3.13048725428463	4.09769184026801	4.07111319199125	3.23511913126183	2.91753575106251	-0.25763413854727	0.182929445712167	4.99397643874932	5.61707400611762	-0.494239103296568	0.86591894413512	3.32152247309253	-2.04750182558258	4.46173742044827	0.129194579902872	1.02818812554896	1.84503771263443	1.32989490635283	8.53423088770895	0.670929571054272	4.254903614593	1.80531310504899	1.94043864124576	5.12179625490768	2.85526255717591	7.06614441186773	4.26402834836564	83.5	0	2
16	1.46960940676656	3.25046921713621	1	1	5.36204408124295	1.4660171560992	3.7794405584495	1.82398716495763	7	4.52401720037968	1.94661104029523	5.67920036220376	3.49664126351225	5.59073163114303	6.62289284338548	3.28940251170014	4.26214012013686	6.45604566831798	5.13715322703219	2.97581847029982	2.70439209922385	1.18118075114957	6.83334991005001	-2.99741557851321	-2.54602917865325	-2.14740147854386	-2.13074786972255	10.9016723393981	-2.66348397141567	0.642060493278682	8.63064142991952	-2.43032532590898	4.41330690796323	2.01601037572333	2.96003001433468	7.87723258166914	-3.5022610627703	0.790872825089101	3.73348891165973	-0.859032000072634	7.11551043923006	4.70274586620411	2.07269960721914	-2.71332933021065	0.224760130011583	12.5868472630314	83.25	0	2
17	1	3.70910740258983	3.39769258825724	1	3.7184418732731	6.33487656899626	6.82405517614938	2.274932203953	6.23561232190265	1.57313958408237	2.23402500434418	4.69633961222437	6.60720777260786	6.98518076154618	1.26612127840587	3.29011431290143	3.40631464355803	4.96126360022245	4.76873772919088	6.25326521296973	3.65205146104261	4.0388001133099	2.77267675871358	8.3358573176824	-4.22835033304518	4.73903737024097	2.03327643647506	11.9575503763307	2.00242396675628	-0.49309904415483	3.91972275655574	-0.371136429828317	10.7655868231806	2.51480269818579	-0.254368126285348	-0.54385234057974	1.85434628317876	-1.170227077719	-0.0285452662833185	7.41768699951119	2.68691224297729	6.76337535155942	5.78821886888951	5.89938319657461	2.99031818214807	2.32729080102956	100	0	2
18	2.65615102023967	3.42499460127183	1.80360218267156	1	3.37132997145701	1.86685077225369	1.52078715713655	1.30867903648678	6.82736454531254	6.48295019077804	6.81285672314474	6.33627094794187	1.03147483344714	5.4265234144154	5.7559883532935	2.67840707582502	1.72614826420978	6.57849357187165	2.09910472494946	2.73847665010019	1.5786342104884	5.28094169264823	5.07411899406422	5.77007905955977	-1.1182749254113	6.3661672954675	0.117913181746041	8.08497433578746	-1.20013100441158	1.4112759447091	11.65317120784	7.87551705899761	10.1870260830091	5.3997470297147	9.98496500427879	5.78318978811896	4.75151865566434	5.0722245187354	0.975850128957407	0.0247806158125967	0.981300409634858	5.56231088938947	2.80454907665603	2.85871277212427	7.90405960078987	2.2239853933326	88.75	0	2
19	1.4494045635411	3.89775751505955	1.30767115033451	1.40214639193155	6.27624177617365	2.10578540859527	4.1165116329393	5.66663777255758	7	1	2.50747836093541	5.76134371674362	4.28691282496792	4.64336169554243	3.74717385920625	3.38343183790999	4.44100888795619	6.36599626316237	3.034384683209	7	1.37590901082632	3.34154225132519	6.67527622899752	-0.929610900136233	-1.70303847506789	0.538212177561389	-1.03324806988748	11.4558250343811	-2.85977059200793	-1.45602395475943	4.37509216699233	-3.314581729619	6.06141706699454	4.20505837834	2.38315002900324	4.95693314108987	4.15902657500393	0.638730976187112	2.19039223575479	-1.57861181821017	2.91607572965656	-3.01470396586257	-0.385318155630355	7.12424089600205	-0.642634234983566	3.25889955207462	91.5	0	2
20	2.13785469021404	4.62855176948116	2.29392238961288	2.05071958988242	5.69707472119041	2.37001762505493	7	4.3911746618681	6.91671407396356	2.06954390063685	1.49928760016813	5.61435284363894	2.19947165615742	6.89160053850843	5.56479280283964	1.63594872867472	3.47982106342325	7	1.97758132151992	1	2.77562410754528	7	4.57577482389761	-2.14701780551534	-2.19733444582499	-0.702463727055699	-2.28734321174805	9.95536095679812	-0.371450597665423	-0.612299775785319	11.5134882709295	-3.39492928385806	9.21121914421212	2.53624551782352	1.8821347727011	-0.255381394366465	1.58782178613501	3.141891056746	-1.36933980760958	5.77412663935391	4.65467018485963	0.373141837940963	0.676491767688343	1.19597287734058	0.211651701126784	3.26987802445211	94.25	0	2
21	5.75260587870579	5.67134734488747	4.16482526734724	1.77614860409352	3.43611123305115	5.05473543678569	6.92174936235202	5.11082232295382	7	2.27315741438742	1.19364631030692	6.56128527142602	6.19771127410841	4.36904899864684	6.31462820818592	2.05877235756074	5.99529611470277	6.23322244962605	3.88538027052999	4.86661835934084	3.99716561570434	6.12674428271274	5.7852678099529	2.49703923531036	-0.261148028949833	4.31290102321523	1.28617624189759	7.95298559358093	-0.189181054645754	2.96874967379536	11.0337160222074	13.6390534779667	11.746506151926	0.293417111210607	3.33111753651708	3.53339731439007	2.31455784190462	3.33911903163088	-1.33821043805998	-1.13842289166611	1.93777048489333	4.5783738522983	4.71576241952787	0.171838338508152	8.8551893932812	1.725396981445	100	0	2
22	2.34788547526873	3.73779162525793	3.12192370042041	1.57320290161723	5.88479194816863	2.12717004786428	6.19781198866252	4.60056096123687	5.46406232762509	1.74090742031006	4.01246302958812	7	7	3.6030003621368	1.79964287691803	1.23254710115569	2.94429886654124	5.12938031142898	4.05598305759022	1	2.37147012492024	5.60121694447859	1.89795992317117	-2.47320429204276	-0.846414781795271	-0.740084933205459	-0.539562467198736	11.7460874563186	5.08624106876418	-3.22869225120374	4.65363201027649	-4.41801064652531	11.3738661398311	1.04097444592476	4.17049522327116	-0.0565766315603174	-0.403530353178051	3.35261466894936	-0.170790941547075	3.02889619355332	0.0784701872490032	-0.763728663450065	3.9066236692742	3.87486788725993	-1.57462237467763	2.36813875619993	107.75	0	2
23	1.44990985511159	4.46969016648944	3.3855718436626	1.31072699280582	3.66118111714047	4.77819784250588	3.57498787664238	6.64702456540963	4.93271703533099	3.9428222987426	4.02990368448803	6.21722348293772	3.31088391232959	4.17044599601792	4.84399404054519	3.90198106219372	1	3.99875569499936	5.38461147053839	3.27583403795569	1	1	5.22797532477132	3.24568215646189	2.07376619196888	6.3489457353048	-1.28317094136389	7.1541484451482	6.41614119087287	-1.25163312679485	4.90686610462498	-1.98122758539946	-0.369735124364513	1.18330314767001	2.39921638650508	-6.77597713242837	4.7780248372193	7.26204038962301	1.55327683749723	2.2666700117945	8.61581737499334	4.74505094242786	4.28945429153312	1.07788061664025	0.24897032469277	1.96588760857097	90.5	0	2
24	5.80232012899312	3.5171642890492	4.61198985616963	2.25900309679929	1	1.24793456705278	5.86087442516514	6.52553773029372	7	2.57616291302965	2.10054286830123	6.58010354846678	6.2329401624282	6.15049364446073	2.02054788124102	4.21234279586912	2.29060568349307	1.58033189548512	1.65553210586416	6.41924995467814	1.68504479042355	4.1257870908144	1	1.10524846014329	-4.60940690656185	-1.3246531774364	0.519933278558352	9.89722269151754	0.851278056689129	-0.986027806356044	5.39002884629904	0.958386337437742	-2.67590989324296	3.70588356203153	4.71571122312533	7.40259962802975	6.20273599825177	2.56464192137831	4.60504705251657	1.84664453365095	3.63036415092445	0.730951682769425	0.0503923811758573	-2.6384842058446	2.51422530729234	4.594838105252	98.25	0	2
25	1	1.96123254612081	6.32967585677807	4.18947336577805	1.96415902819924	2.90613200945859	5.55147321571672	3.65075429496156	4.4581032311391	3.26267159322347	6.52339722110258	5.46287057938577	3.63065785564641	4.59783975848972	2.43311972588959	2.12465638731287	4.60299101412126	4.10973374945126	6.01142980858385	1.28091453645707	6.52552689605415	1.63841042254579	1.41583519681867	1.67187427538094	-0.683552268337713	-4.27481465458195	0.336851591184086	7.14014785461724	3.48386395989034	1.26207516973308	3.52555258010505	0.885933848847443	-5.09302312987385	4.07706648875694	1.00936305988189	-1.1740995943585	4.77333059195249	1.72655744059024	0.354390126382413	5.72544831979502	11.3292446684559	8.03317803672259	1.12716652089752	0.708835985811675	-5.78444679242909	7.10348563151233	81	0	2
26	3.72170110774415	4.11542307596635	7	3.06622524645788	5.32524039833064	7	3.86764784667981	2.31307083013824	6.62358309081519	1.02134513239924	6.79157482629812	3.22331758146423	6.54124556623337	7	5.32459237728237	1.56877382372958	1.34247056274412	3.14343684282673	5.15851113991723	6.96360521070118	5.8644045758392	5.64028484995894	2.86753868800905	4.44789645484634	0.826679168975138	-1.26803741277581	2.21955525822837	0.875133494141816	3.77258045581335	0.692817784143849	8.16990269077905	-6.19165419245853	13.0055812760217	-2.38787094174259	-0.129413848866694	-1.50124036199425	1.82511947439223	7.53164649519844	-0.975853754609406	-3.68880605722852	5.96250529673725	3.00465821985304	7.52530451394169	6.34696226593584	-3.21215153271706	2.79005953582888	86.75	0	2
27	2.31394937548399	5.5982217409538	1.82544725610039	3.21815230523245	5.58041391412682	3.66509444943568	6.19518482287095	1	6.33275661988429	4.61775273816542	1.28097391177459	5.46727685115879	4.5081796916544	7	3.57817724688389	4.48949412295249	4.53468090026776	6.34300301889574	1	6.84094873299737	7	3.55027042799014	1	8.5241531759927	1.82148908033629	-1.62240848217393	1.76466396945361	0.204346677707109	1.64501815769667	0.235498686763413	10.4235914623298	-2.37850456375989	8.79807739977601	4.9189956735292	-0.50671559007657	4.51193970477088	1.30476300271964	0.866811945851373	3.65934905709343	7.52897322206773	4.35209187348912	4.38289141594045	5.64986974497716	4.83733369914639	1.96716271117539	7.32450797529635	107.5	0	2
28	1.71421623397546	1.72557448802005	3.30450337738402	1.07714757053932	2.79407268627574	5.17242631378018	6.40996203463881	1.29908623752052	6.32159615620397	5.59410384044828	2.46159026692598	6.5962542081895	3.55656072084925	5.83745030992933	5.97108874885436	2.04423883137028	4.63960615211036	6.03016717778478	4.19086851782894	3.53714196511741	1	5.7582422931045	2.90527676092187	3.43619436412537	2.92390530509708	6.02617617505417	-0.961663935893598	7.64817025927854	5.29035759202794	2.31264314160358	3.33776101710724	6.37214109648889	-0.889682984950285	5.24847582883322	5.01321257445495	5.7893199230515	2.48218692667417	2.85357160033364	1.80542047121636	3.27066492204923	4.58714400824274	5.98943023755359	5.98649323668885	3.4622140856518	3.94678226485675	-2.9659530994267	108.25	0	2
29	2.04129638614711	3.58453123978864	2.99513858312999	2.80973158648623	5.80733666402931	3.67445674117354	1.31840755215552	4.67847946771659	5.76591872343007	6.64924617914657	1.30179185050561	3.69458562418592	2.61460520481072	5.86842953487946	2.74694570499437	1.10014819625476	2.2742608834018	3.54568876579316	1	6.37076861965082	6.27584669212236	2.24412615589219	2.84091928785316	6.19927356107724	3.87072757507837	-1.96009810158865	3.11946586620778	-0.462548953012766	3.59443679157437	2.1860740611267	5.46488565099482	2.13517402998276	2.06906002334947	3.58160940772641	5.89059085491821	1.2579419760553	-0.175731168030389	3.63718699336278	1.6820592545543	0.647086517598608	1.59286954222331	4.57388583795156	0.610886942033276	2.20517935865454	-1.01400304875904	0.829344799538435	87	0	2
30	1.13069333842888	5.70961559753257	7	3.07118129549041	4.73162428697503	6.6778726767449	5.30233325803763	3.69837940169584	7	1.52234538453367	7	6.15266205129686	5.58537560339016	4.91836349236256	2.75655906434042	1.29493946322439	4.3021256238374	3.20129199932292	2.11719937135794	3.75836362227588	1.10037491229494	2.45936593567019	1.44042801117442	10.7437565242296	5.02787460145312	-5.03258319452781	4.89242355099936	2.75782993628036	4.3888464630746	-1.31392498495565	3.97744081652383	5.75103891112173	14.8915504376363	3.37420254973736	2.17077844556239	-2.50087072408171	2.06825145664642	5.75222405472752	1.35955870217417	4.73342395729498	11.3756210184251	5.19850457670868	10.4599637778902	2.25720676073268	-1.86934212065317	1.74334137696797	81.75	0	2
31	2.31923839400605	3.69214499404548	3.43195719757007	1.85324129941361	3.11910878849155	2.77875823940697	6.12860807745063	7	5.50042706886195	6.46480698746071	2.19139198254165	6.2062411771133	6.64024810072853	2.28262092498788	2.58209046361442	3.71320087549022	5.76177693857672	3.49663011238954	3.59674598491064	5.88672176678007	6.51543805080007	6.40977152354493	4.36193619776477	5.94884059470929	-2.85720870153694	7.04453369066145	0.760131975580322	10.3031832860767	-1.61052177180093	6.09133841762081	3.86217061750494	-2.88013940584039	9.88204047902463	5.1104294480948	8.95438003736723	2.57103152286253	5.99685573471684	-1.8302202754768	4.28522622923679	3.20768755110263	1.48628180618222	4.64828877342069	1.24986658212039	0.34458623155236	7.60675294110122	10.7851881288135	98.5	0	2
32	1.35825439719846	4.00895628328588	6.44530633655668	1	5.74636954452798	5.89092558728223	5.33222072998396	7	5.13120207459782	5.98842407299592	4.21281095312104	6.34710245535025	5.29939387274107	6.17370290982347	4.25733999371573	1.65948983782434	4.18089165029467	1	3.79692096765826	7	6.79611972521496	1.74498147656946	6.55962272511308	7.05971691257041	1.67965239709822	-1.66180989899688	4.96334054091634	4.88206974752784	7.27469865454702	6.44010640843178	4.15385281424362	-1.05304520731288	-3.93566796878701	4.51105966766299	-0.419992465345678	-2.80000972799664	4.08356310849642	-2.96002444625017	0.899042036668599	-0.712531574923165	11.7943281573295	4.21702987266826	-0.967493929891935	-4.03773441799326	6.07958404273498	0.99054318840777	87.25	0	2
33	1	3.00757115282565	3.8653293170385	1	3.5930077982297	2.00000878478589	5.59840535877243	4.51142397445725	3.94963774242193	5.34072213788257	5.36887266132465	7	1	3.85688143077084	3.69336992584514	3.55741502798498	1	1.15231681579166	1.93072951031315	6.08779261563585	1.92032514534608	4.06201690888423	1	3.96112387557392	-0.838110969102535	3.27135957992153	-0.196732533269049	6.26701141117794	8.51770604812744	4.89441575814466	10.6701164186805	2.30560912553599	6.82529083437648	3.99260230602446	1.99075938103248	2.73397812819174	3.13010809045384	4.69156346161194	2.56372626952976	7.45670572648446	5.23850159317213	1.76570350424361	7.41985281717555	6.80857427801869	-4.21194976810914	1.16647503515612	87	0	2
34	3.71821308322167	3.81423643069835	6.6649761299086	3.62208099579275	1.68149577894606	2.11596916278519	4.26418913571561	5.55636130834607	3.67364861313735	1.88386961151351	1.81085434858907	4.20420272756902	6.11325109062468	4.57165458705378	2.18599320721543	1	5.01789145209424	6.11468824904734	5.3653382139232	4.47294184758927	6.31457187413717	1.47414674302328	4.53840987528263	2.40555170505206	0.00245028262989955	5.07423502641613	-2.03798677699999	8.04966415372933	1.93767541610891	-2.16076213110824	10.9435501729127	8.34742282837304	1.6854332203178	5.04840622468803	4.52857088924232	0.930302916372411	4.39600962141021	3.92810291089955	4.43507778206355	-1.33832025193411	3.769494833852	3.85482072833271	5.88724970550946	2.25913934620704	-0.922990247869953	3.10149371007208	76.75	0	2
35	1.29118355405731	4.05741228939359	1	1	6.00825536570953	2.2909590980017	7	4.16685328670487	6.18062992802706	1	1.5867151960742	5.8203943935948	7	6.94629221816952	1.20506977126925	4.67439018273418	4.90511293051026	2.95815537978673	1.47538916283516	2.21665154499295	1.2360731015791	1	3.71886094007801	-2.05927447666368	-2.18651010021349	0.584328245703439	-2.1010481403426	11.2193175273141	-0.673855138842806	-1.14323278120173	4.73911683069139	-3.2037702229804	13.4042694218353	1.94210463166344	1.78723285406904	-2.34602647946351	2.44559326419253	3.32058140260207	4.12646200132007	2.45691732883517	7.30119648556386	5.27175459730024	0.298587245816816	6.28056784778551	-1.33627978125926	1.32906458920115	99.5	0	2
36	3.27437353852709	3.77236222220642	7	1.86649308815124	1.43906999999591	2.02995469747937	2.00680243208838	5.77630170333804	5.99250939439656	1.78327067044534	3.31661137001916	2.97556091514919	1	2.29145467396535	1.45361893572427	4.29549477670655	4.12996666971229	6.20893771161457	3.17788521064488	7	5.45987469036397	6.96140400396025	2.15282448709365	3.45035624333318	-1.99555488834448	6.03771705666841	-1.12046611247322	7.55270575481119	0.115009678399437	2.90822397056447	7.68165959327028	-0.162282752091424	6.41002956747416	4.67871919197791	3.88551568596707	0.322628822484247	3.949892908645	8.39557824011771	-1.87868093632391	1.58661170939299	3.15011965284092	0.480476973482936	2.63008589918207	1.46367717513642	-0.658274543577235	10.3983687731885	87.25	0	2
37	4.47469646109716	5.00951039412234	6.85786141919735	4.29465269282398	4.11940309206185	1.83329855985571	2.12112172552987	5.69275169345391	3.30814804966028	1.78820202018998	6.76541840916517	5.40369604222522	6.61644519398205	6.25523782914651	5.30927173697101	4.14826686503468	1	6.88692797082879	4.13774878210434	2.8292095623612	4.62463119304811	3.48500904588933	2.18630025924988	5.6651885596036	1.4095482121466	-0.524876708834705	2.89001531651138	0.702042890367026	0.213129100950099	2.93316400534901	8.76921714694738	7.27542550321015	11.7180989836513	4.18752895354081	4.79979266272204	6.87373237329631	3.29216869792223	4.39812788192298	9.20440255661519	0.158286962679993	5.77314306921871	2.35635046676066	4.49093174912608	1.72017916737039	-0.881359068866849	3.94692350286865	82	0	2
38	1	6.2497255995012	2.12491165376017	2.58285251045773	5.64617315049645	5.00385547268782	5.68944705575417	4.99325200953024	6.66911864102582	3.88598262445992	1.82262905140349	4.80410515317258	2.14638083770813	7	3.42330120867045	3.68992656897132	4.80968620036129	7	1.22418437431698	1.53936588527737	6.5305036874976	4.67374848019288	2.58123629214804	7.22192091972011	0.324980856647759	-0.857330699327498	1.6841309431984	-0.534950515181944	2.43384041766043	-0.390003780338529	9.54327278748823	-1.56243632120065	8.10129624189352	4.75335745669197	-0.303598119128153	6.96621234865062	1.93713479762822	-0.406144522381697	3.85110298452119	5.40309055727729	7.35321475247504	3.97392593951478	-0.0194410367602292	5.3443694580205	-2.444740659625	-5.82680173946503	96.75	0	2
39	3.02365323735504	6.22503676709314	5.08638418925617	1	4.95816440902613	3.75492311386614	1	3.3186648736126	3.90770034499324	1	1	3.98771203081127	6.83686207876371	6.8817365727799	1.64357379682167	5.85255911408135	6.93360031466848	2.84998110147054	5.14317465840057	1	5.67887830008057	2.73409247914057	5.56527070849881	1.94659535506775	1.65721264474787	0.4618205151985	7.02835387571145	7.60742647686166	1.71857870651235	0.969786843031016	5.00338704212927	0.0717404163149348	3.35485461132754	2.76621031312634	4.72314666300124	1.9514278358696	0.987596718287873	7.64888308691361	0.981992567143406	4.84960525825	5.73369038608346	-1.33571451951763	1.38820643175494	4.17901881724717	6.64229040478057	-1.97998915731153	91.5	0	2
40	2.48909290378671	3.58581064350776	5.32984198053771	1	3.77224388753959	4.06568161120882	1.07847279665216	5.98500384061723	6.04546141593487	1.78712820292362	1	5.9506094728437	2.44740262852357	3.69385001878928	1	4.98930939069411	5.64491442420389	4.83327625391726	4.64444592631664	3.93376024853483	5.1010343895465	4.66090224350046	1.83528038950403	7.15470140852619	-2.98802052479936	4.75071612303718	2.01713228444043	11.0917373743802	-2.60812234312508	-2.28555140600702	10.2086774931644	-4.00008556807418	8.51517917397764	0.756501557652622	1.09434606691107	2.63264262919905	0.298623758751592	1.62528119661372	2.79153988692588	2.06225518429305	6.15728275993865	0.534475073643348	0.695374533244615	5.36145283210373	8.65399122830662	2.16602227160481	103.25	0	2
41	1.70223560461718	3.14609611201704	6.84104883225227	1.67055047613863	1.26771736437856	3.515808561508	4.99237746045813	3.40591740322777	3.82432192733138	2.71868795361461	7	5.25695506273739	1.40497919450763	1.8275232731281	3.79231860383573	4.5909456841241	2.06490124367484	4.17240632188352	1	1	1.4589636229648	4.78847753599119	1	3.23632152025354	-2.334263407503	5.32780478020617	-1.66817193301798	8.0972970034485	-0.0644810596184215	2.10866408060674	7.83630288815677	-3.72075669144665	6.5069393289361	1.90177722549397	3.35529256323222	0.885859550159132	-0.289864639034753	1.56016369816125	4.90144360738825	6.70199309706746	2.75169171746648	7.83102677916031	5.0252641852322	-1.39517822916911	1.46869435140683	5.9048728020494	99	0	2
42	2.41662723647421	3.44070605407855	3.50789625399414	1.02021931281661	3.90977960357815	1	1.75655272111849	4.91896061355197	1.01988862847666	1.48369026154261	2.43629887476711	1.15519064043868	6.05963341408181	7	1.57091088325525	6.24054547252488	6.31200356028391	3.58663831284501	1	6.95765168459371	3.07899598911743	4.54622629685324	1.63340323168137	7.17856309810217	-3.64578845015334	5.97267863899595	-2.28900476599967	8.23741679738384	-1.24553809482663	2.6846548796137	-1.31804340332315	1.23111045330599	10.9920930262092	0.561440598313858	-4.76249595099526	3.72933278676665	7.0784856621489	5.69562100143851	4.14953123676088	-1.00329654630634	5.38679973028032	-0.0523482558666279	4.33641478641236	0.156244614638159	10.9195564965747	5.48611897123177	79.75	0	2
43	4.93881387282437	5.49931574689505	6.41498224103491	1.30882953739516	1.73224545659153	4.35683757270988	1	5.01806918946979	6.97002126704844	2.25511355044187	2.82729260087462	1.53883765823688	5.60327411470889	5.13485502200528	6.09016292905507	6.96106070684377	4.35733290425116	7	1.37682150196651	5.76148825853029	4.0602596315242	2.38173381096466	3.94105159851348	2.75550951084847	-4.90290798976446	6.85619999503342	-0.702985700866136	10.6751670274229	2.74527432412694	-2.08430796605478	6.31087671450651	5.10082161826982	1.59275126493937	2.57577569715298	2.22952757599331	5.15258666394399	-3.44359537886568	1.72460339976945	-0.768837729619136	4.92103705131857	4.01837929865467	6.72992292947332	2.79846649687904	1.84255446864186	0.728622090144965	5.73588445164811	85.5	0	2
44	5.60646493163923	4.22244257098609	6.49379461622132	1.8709897581644	3.3195332108092	2.85532502318518	5.74543801659021	2.46544390078377	3.20597531301563	1.75143145158797	5.50985320176273	2.90917787230779	3.48053427039162	6.02947777059668	6.6171792025888	4.23360834188256	4.40835228672546	3.61364432437618	6.47156491187391	6.34275805175872	1.27426034480013	5.35774933465962	4.0797414084913	2.18860810496786	-6.47069952141726	4.74743641357304	-1.55636696482236	11.5676125050401	2.36136451634816	6.95771449646853	3.50129807673003	2.30391302924822	1.5583798166242	2.59495051387403	2.08402482333981	3.85348176576976	4.37419395026886	-1.48966517693013	4.3180208143429	5.41784356990452	11.2544899418559	7.33633855672016	4.47907256053744	-0.333383938800983	-1.25618753313632	1.1833811435341	85.25	0	2
45	1.14602513922673	4.62494298125174	3.4197659615407	1.65140666387313	2.86859529337477	6.02716087492541	6.1103877011316	6.38561898273336	7	3.15068949011379	2.86139698679816	2.02660314170637	4.92881803710502	6.23181956596493	6.9529059219959	3.49408980563134	6.57798437988786	1.74381133250348	2.36222246438732	1.87901036275443	2.74665818399569	6.445304136223	1.96664852440745	5.27566887553835	-2.7691849701544	4.74318048321072	-0.093779024034587	10.2591984795096	1.65347061754538	-2.46391671499256	6.0512274857273	-3.36656637125371	0.781334340896887	4.60112453510931	0.0714923841132082	-4.0911901236228	-1.36471258708339	8.85544705007141	7.50006673600239	9.58242650914599	4.36378315299772	3.65464638822693	1.9289865347673	-2.01004616998097	-3.69232472983019	0.249677258902207	82	0	2
46	6.37909174545472	4.86664674370072	3.68491502980367	2.14074004996819	2.25050481040333	4.26550105427705	5.21144346596101	4.83320918981697	1.15906920667615	3.66533099980092	1	6.00167441428844	3.86242351297265	6.69372770608615	1	4.72211480191175	1.07421344103488	1	1	2.20451219480762	6.55236334833295	1	3.92857848657525	7.45190479901336	-0.171454789514116	2.07001833669888	4.92245538059941	4.13364542930947	-1.19404905498933	3.68592592090143	8.82504710317008	-0.132155689530411	2.99107240376825	6.67972831180538	1.1776200133722	5.32245839244641	2.62697740687174	5.83131497587873	5.34967636982204	8.24685315317686	3.94416424980754	0.651755082646766	3.22980689676529	-1.31926854453337	1.22850974750661	5.22806875245588	96.75	0	2
47	3.2400514863098	1.78362862346266	6.2604903516731	1.95962820788612	5.92505334903956	5.23610931539362	4.49208503935781	4.22553533240881	6.34261688060174	3.36122927310854	1.59646356805411	7	7	5.72022935100396	1.40998117908461	2.03444495045568	1	4.43970969638518	2.56987225782269	2.01404054840157	6.52431859617679	7	2.31021444678705	-2.84309930432902	-0.114843662127144	-1.03146894963692	-0.947886189113268	12.8656763886389	9.10802541269451	0.982207032652296	2.93347328028033	6.49144948117052	3.01012019050556	0.530558460152643	15.4348980895864	7.57641034445564	5.36335663714474	3.48454898175978	-0.915265686584348	1.78419984809832	3.86685131485554	1.08530817691111	-2.40647669979763	0.94275636443367	0.148754112381859	4.28634792877156	89.5	0	2
48	1	5.32388600262435	3.05383643330666	2.49623803172926	1.19996954491324	5.44478205306407	5.14626571711495	1	6.42619105767468	3.85785960773407	6.19056200756743	6.64833526713679	5.50975337350476	6.62746725778331	6.65858086189367	4.54960264994431	3.08376577869138	6.34359120564869	4.08523475020983	2.13885952062259	6.15694706706099	2.84990634709985	1.61632733733144	5.22625444865848	-2.65380640869469	4.81723266855066	-0.847295265839941	10.717570183069	3.3981019337054	-3.37204558536442	5.44569026877213	-4.18932105753155	-1.0779991265368	0.880693926931285	7.07240925177129	4.76366099441434	2.94405531307444	9.40776010170911	2.65766492803222	1.87528958153241	6.22357338001266	7.64370783014269	-0.357039617511747	0.819054534987516	-5.09120651335711	-1.25058614178688	111.25	0	2
49	6.8297006054597	4.10880502375816	3.39074124765669	1.45642020671333	3.06085612609856	1.02119597756963	6.02602041743502	6.66632700663156	7	3.17752135646613	1.42166677674831	5.60382534761673	4.22059538196936	4.61222245433213	1	6.34611377790788	1.99853667060356	5.15874959624187	3.33110456210786	7	7	1.2106967737823	5.45335840828089	8.1338498643266	0.162053544011669	2.57458615452543	5.00916547836465	3.98423439346326	-2.11110173847153	3.15759874249941	8.83548395914279	1.56889345145705	2.1945083787474	1.74444951610352	2.90561671798797	6.02758831717914	2.36525840603684	4.85486385946972	0.831042442231076	1.03079056635973	2.56316587168192	7.40584019756958	2.92171710487563	-1.09090539830348	11.9283030667309	1.35333845705641	87	0	2
50	3.62229131037228	4.03560974234601	6.87829013453645	2.98157889453248	1.97535661668661	3.54648001596077	2.70676943820188	3.04359088563645	6.35961893222747	3.86830462467715	6.89686662205007	5.05995519033187	3.46137334635883	6.74390591782371	6.00319517283659	2.50425899994752	1.47505572347294	3.47034141734776	1.3180051891152	2.43061303199913	5.4127648792397	4.44712358306049	4.79893765827268	5.16748718646615	-2.88897553839235	4.64212323047312	-2.71561653996903	7.37119624585817	4.65490652968009	0.919928090515451	7.71416358706882	8.99013560918136	6.18324957616863	5.08535593680185	3.99933473809857	5.36184371545965	4.26048740849533	7.69279575727937	-1.47699068677595	7.60530291520478	-4.33169607081839	3.47802057236268	2.0689443811483	-3.35585239454382	4.45366321876896	8.23639105807608	90.75	0	2
51	5.89195995671307	2.34464149132827	4.95012639404631	3.54598362211192	1.34011942807367	4.90806685594852	5.40194141394455	5.20540862188423	4.29606006147055	2.30352967350415	3.56852429602397	5.57821773747781	1.42708628229439	5.80474180616617	1.59237438097395	1.45252711500432	3.60271322032815	5.81582833292576	2.84864908929164	6.48219080982272	7	7	6.85187940150315	8.7532117742656	1.34739055574179	1.52973298001283	6.52733163711784	3.30315749585249	9.77393658584677	3.35285754622826	9.19414596185447	3.55612482183033	7.10742793856655	1.22470270295506	3.61320637118497	3.96864115385838	-1.17234678268651	-0.869839580158205	0.67086656120491	-0.862548981198062	-2.43053232005949	-4.08589359126106	4.63800291278654	1.57042541406891	10.6968050212148	6.46998738781491	79.5	0	2
52	2.44584028901305	3.06136266734969	5.97213597206249	1	1	3.50400039566188	7	3.06156784644618	2.87367775044424	2.35861616118298	7	5.50020998437119	2.3209860296155	1	4.58022291481395	2.02036404343706	2.92293006512614	5.54687671873938	3.29144297819607	5.47025632063803	7	6.94518467310572	2.54961625498418	3.91482850098348	-2.23880826470385	6.13408503918268	-1.42255092275616	7.95814526378294	0.137381126281513	2.757712622812	6.81308922563693	8.44175579022579	-6.30005578806616	1.5976102893741	2.38401076484416	5.80861694373206	-0.844428621027778	1.01118997798535	3.89344740184533	1.17376637348943	2.88136768807986	8.1723796201266	5.70312233337908	-0.441374502847636	2.73935284707132	6.22782488260869	87.25	0	2
53	1.53657065095719	3.41336569886319	5.29290318526493	1.74546241007171	2.94739779006878	3.93659414611601	6.69910914233288	6.25404953806595	6.67425880968984	2.4190817492308	1	4.46382566730429	5.35170690371467	7	1	3.9541560023408	6.97832832861402	5.73474603976085	1.78634478195446	3.53207022581747	5.11298335349455	3.12916313562939	1.80236733178621	2.47482457108869	-1.61250090949714	5.13506014973754	-0.292712185106503	7.18367927766408	1.65458766236065	0.147280363026643	5.8931118685502	2.54233705423283	2.1418860549017	7.63359762577119	0.811568553346507	1.87432118658237	1.46450762090348	3.61967273225533	-0.252301963010394	8.10798992712242	5.54658454264186	1.2317588364361	3.44594064458963	4.23946863520266	-0.933220932335291	4.90785351910477	105	0	2
54	1.68303810571706	5.52884785490544	3.62519700285584	1.59215879626443	3.26855950295758	5.46531864673764	5.28606263497467	6.25539794418536	7	1.92565169614061	2.63012766666124	3.84193733463406	5.16831926497142	5.73268241275207	6.46481894085139	3.40202256923608	6.83629286115845	2.30604632726827	2.16382801001151	5.61610397397473	3.72275128673217	3.1095592368203	6.68426350199515	5.54641933762734	-2.18147998764528	4.70436945530377	-1.1605749446477	11.6564377542578	2.43833264983739	-1.90868793608749	5.3509273877616	8.22080486179992	1.42915684055289	3.94823560245738	0.710922122063015	-4.70216639513696	-0.296308928866345	8.48497265386092	-0.321063736086563	9.42807324644142	3.97502418426049	8.67788010015027	1.68177458787945	-1.80662068224746	-4.05830415832154	9.46173718403641	78.75	0	2
55	4.00617115966272	2.80154391177111	6.47239294006479	3.77976748901421	2.60995075815485	1.00191818743099	5.64953150334166	2.62796273230801	4.8979802221691	7	1.40125803469718	6.94664854367744	1.19974577454528	6.10867594233994	4.96564468531102	2.28680660628736	1.72566506860103	7	4.95899415949067	7	6.21978025005761	3.64388469040995	5.14034486587627	4.29260050114268	-2.02032238280735	3.59774373378669	-2.45972978179311	7.34876464190315	4.78178127037082	1.93907135051068	4.70653646638414	-2.33641134333952	5.31289239295748	5.78046417946423	2.24324617558165	-1.18723580372909	4.44043896626455	4.48845380493935	3.51762779000274	-1.31018627756835	2.3812031005611	5.00566339064363	3.00406359427687	-1.88114320835949	2.27280614538952	2.94328027892537	69.5	0	2
56	1.63536054972057	2.43187045644523	3.06692580515827	1	4.92096967549307	5.56195307444105	6.54941528370896	3.10858529892623	6.10846634805548	1.91005506516706	2.58775769644413	4.68130092529437	5.68861091722701	6.88951147920441	1.76345467637647	3.46756791746942	2.82840488976451	2.34275695417354	3.51089374941201	2.18166106072084	7	4.8961928550349	7	4.45825711825418	-0.507336293393919	3.41712326143894	0.181340063637884	9.1209756249136	-1.11884660335598	-0.0647881713352366	8.33351600319221	2.57966749770709	2.37846564315848	-1.95039970991453	2.29494159356191	3.28134109034912	2.11861240744458	7.61469388049895	6.22615323767696	2.03827636204516	2.65927075288879	-1.15366183784946	8.0012126773377	5.0558284692382	6.62592890803834	6.35868341253955	89.25	0	2
57	2.20180301691874	1.91357657644553	3.12519104974467	3.06789549422983	4.12346792010836	6.91630098722715	5.29725304326293	5.15277158772878	6.46321121063534	3.34135893821105	3.75156669334941	5.67505192319165	6.70850300120481	2.44483623278465	2.81616212961786	2.72661733462151	5.81505713356243	3.65130596356126	2.11278266956476	3.50150455407458	6.75286914687103	4.96935626418151	5.93446778673976	-4.00711942627811	-1.29883026190554	-0.969574434578677	1.72965363222013	11.0424494525263	-1.58500910760923	-3.74446947716744	3.40482332884659	-2.50862516973489	9.83093173531157	0.877793378797637	3.23206798239208	8.56782897854788	3.6484315282895	-3.42841003616604	2.35200212383269	1.40935119981108	4.29920587442161	0.458815237445423	4.21504719994109	3.21131892637417	-7.38134727387418	0.559873057880735	97	0	2
58	6.90037435520232	3.78927469856777	4.46765916076808	2.69881976028101	1	1.88564463751585	5.34874823125056	6.57863951039657	5.4572948089948	1.76263635913832	5.9123572910064	3.95812765424147	3.50989915367186	4.73792728304821	3.74292496923886	1.30566489909272	2.77733454978162	3.8215852393012	4.10332759091964	5.44765304438229	2.39363534848068	4.90082126481989	5.50536877899756	-0.890559377247317	-2.99441257407112	-1.8327078154369	0.87835672347127	9.9543852058176	1.69318027514161	-1.57666632701302	5.77810773309245	-0.848363595527369	-1.22172642262733	4.4125410004491	5.45626714488842	2.14444026663646	2.73206612288898	4.35001101867572	4.16621809489722	2.1889788177056	-3.24700151746737	6.91396226060207	2.96879847666058	4.92691275500942	-2.83583966285052	1.77870456078494	103.75	0	2
59	1.90461908043844	1.64056201055881	6.22593751766286	1	1	4.00704307257421	6.89317244139789	5.23675560181332	6.7744707801534	6.2776209743934	1.75933378733613	6.12356237692428	4.97567274075579	6.84283274173702	1.39468564657066	2.80996730275893	6.49914151755011	5.67450487587185	2.65341690114308	5.27067531342953	5.60327398428625	3.31506380467872	1	1.60022103314597	-1.37629436661524	4.57539375956477	-0.340518746085888	7.34021599125083	-2.65046194080694	3.08225645776073	1.47896568881433	3.38521564902096	0.454601796217438	6.80739569314423	3.27075070496515	3.52861623502287	1.66932156113168	3.34963585236174	4.77339175240451	7.34015816000077	3.44519437383677	8.67620172709196	4.8944918138975	0.200004452310796	-2.77382383271965	6.55695239366532	84.5	0	2
60	2.11618987889544	3.68827994082515	5.08151118570281	5.3429583185595	2.82620614763712	5.3618984028654	5.60580098555241	5.0623453833723	3.29090206921582	2.74550196637639	1.86530550004299	6.55483087209079	4.38013506497361	1.60894634221185	7	1.41157422513178	6.06143905157858	1.87838262401281	1.17468445167052	6.0377159936524	4.39409536089407	2.29206748086451	6.40780358842635	10.5674887460525	-0.44863199790446	0.54639237626647	4.7223848090991	-0.671989693393337	8.95393869404325	2.48975886306794	5.24992662980612	-2.73371143432471	12.5212985560463	-0.104016381466222	2.84337092377446	7.76388627767519	1.27528138603616	3.910949160335	2.7826662727084	2.09568906677456	-2.33614898775874	4.95621942382804	5.23655777130249	2.80588264179497	-0.539729902759586	8.81549857507144	85.25	0	2
61	1.93424361676344	2.93700190975542	2.93863911394849	1.88033176364004	3.44470918544236	1.42736757152021	4.59084699837873	1.22806095135555	3.91223655875995	3.89991802911875	7	5.69518429021183	4.139692568428	5.26970775485328	6.1312908474502	1.89318500894581	1.78607512360145	5.1017591398967	4.413025711996	4.71787119491015	1.85342551721572	4.24075504014583	1.83652309752062	2.94544308449414	2.22991116777349	5.16546069090018	-1.69756145246335	8.42800118223485	5.56442338869419	-0.122277838073141	4.43111764274611	-0.691454030267619	-2.91478454683852	6.34622272798017	6.26623652266503	6.79475645859734	2.88526641140348	10.9486048161677	0.522713294763515	5.10326844174756	7.81488246663137	7.62381678718249	1.26885412201774	3.9624172866175	0.44988165885747	7.74974141597509	89	0	2
62	2.80586730955061	4.3315321787613	7	2.54245294597467	1.49914609295889	3.0712530977538	1.52522611261154	5.55738864900204	6.41293244359578	1	3.06683457218026	4.45530451894945	6.32061716605376	2.05451193311855	6.71077649044369	4.21227096022202	3.56577802665237	5.59268727652012	2.49020249135195	2.44348039868835	7	6.94294066397136	5.51839613394048	4.11626809713161	-2.18878665953785	5.4098244192495	-2.1312734628717	7.83585503227763	0.742798972907274	3.93265812265256	8.14104832236652	-0.726587676584898	9.1744799814535	4.77499990130886	5.62454544687845	0.347205597486212	-0.0776345457507835	4.23482213280528	-2.135450037238	2.03187452197511	4.04195989968487	7.50308055384705	-0.409442130254583	1.35721435560867	-6.5027915452074	11.1123475224024	89.75	0	2
63	5.54144880019011	6.11566832087781	7	1	3.27952354524901	4.36731418512543	4.78736351020943	3.32461920138469	3.68779554675224	5.25892366780003	1	1.8780789529183	2.56588967018517	6.28938326831219	4.34871088437346	4.14167256111803	3.30493370552829	3.53138486725403	5.8579370237372	3.9689874925453	4.92297959510549	5.7652644522469	5.76709815893063	2.72321590994953	2.74508215173724	1.85754632560037	7.96033926450596	9.3766634646486	-3.29419991150015	-0.197197679584978	7.13262484027138	2.27421294507514	1.77942221587033	7.8632308643884	3.12981091202197	-2.39729900379416	1.08631736259155	10.03206386634	3.00964885228196	-3.37182259755377	3.69240747974209	5.1056476652024	1.69740324293115	0.456437800520767	9.84872342477846	0.259922788622839	83.5	0	2
64	1.76426386164635	5.1682161134416	2.52043644734956	2.77201077525361	2.61161224690886	2.62062668043658	1.37749398099863	5.88268015042639	4.00124573880884	1.55351234986239	4.43593977367786	6.9016516244706	3.43995883915131	4.62274108826144	4.51983866409085	2.56106547776423	4.69684821444572	4.9776154619491	1.38125239801688	4.10854080063875	4.72788100705226	6.43693992110839	2.46086533110324	8.9415403313913	2.05756938916033	0.234147920384619	4.77100694524485	5.8256512608262	7.90251059116303	-1.35638272497778	11.4395429972396	2.14562780501222	11.4023620146028	4.93984439357517	3.50501701600348	3.72992123879542	0.0527387284613877	12.137171652097	4.25433041479183	5.56963417949535	-3.46075749068905	4.0220028051882	0.668607452210589	5.08885466148147	0.00898654446183483	0.00544416596378375	81.25	0	2
65	2.90165907129277	2.32203065702886	5.96359735676546	4.1392521169946	1	2.28712627398167	4.66189856961612	5.86304798421259	5.7328087270143	2.39349316131296	2.02014678631979	6.70152792121431	1.88034444816218	6.09345267668149	1.69856874552387	5.23269287979767	5.28833735154076	6.59675720140136	3.00380676915854	1	2.83352654643889	1.79021042129121	1.49951002568658	1.37594141420793	-0.644979214643225	-2.62845249637898	-0.133736128279538	5.62796550399876	-1.45258865926737	-0.32109887219603	9.61740733379124	3.56251991455717	6.77909710918996	5.05793525494099	5.90391669581622	-2.4545489620188	2.05379653658586	5.09030157663178	2.76054105588008	5.4836217786202	2.61302629730214	10.3506714711625	7.84770057723955	-0.678009054296655	0.259299374103783	4.31580886593176	71	0	2
66	1	2.14611067329068	4.5504404723645	4.50591378058805	2.96876768871845	4.16602631587568	4.53871395511106	7	3.89038488735019	3.12956427072882	7	4.06680329140132	6.53317583801272	7	4.75040907568158	3.69566516443927	3.75781094945325	4.32447759188065	1.46254585616942	1	4.70185630413484	3.50600656485069	2.41922683740996	10.5214793097994	0.479293994026183	-0.365837493374792	4.77726835972565	-0.335141391344005	8.98849179210903	2.03747341500153	5.42807799279481	-2.27868391299467	12.8768740080865	2.27784120432025	3.99855355213422	5.53577721704316	-2.16406754610385	3.74859215740371	7.19811682980331	1.46618565769099	-2.55032388315682	-0.828985121973403	3.74146215547183	7.3741092620061	2.45554050948929	8.66313928103569	97.75	0	2
67	2.10513911549196	4.77874574996733	3.44626673015795	1.76054390057641	3.81968606889703	4.57727747938043	5.91530631092601	1.41516935080597	7	1.68285905729552	2.78248341992777	1.2962025040243	5.8705259435587	6.3146452889566	6.51821274829314	4.65638744600329	5.58549897614053	4.86738138914536	3.49357186817551	6.33280117484294	3.88042622574988	7	1.29646777897422	5.78955615657735	-2.73918046177927	5.80983630637031	-0.54855528716159	10.4441245129637	7.18282765200396	-1.05907554693153	5.44453670046158	7.86281849254991	-3.94065505226891	3.36803184850241	0.57455611435156	6.07477766693077	0.555771227150653	8.79938553859231	6.51540659058182	9.08347536083323	-0.840706365140671	8.47322659312604	2.65604945224211	-1.63567898652873	-3.69207567333713	-0.548147266579947	75.5	0	2
68	1.19917323587782	4.89197077824191	3.02740561516775	4.03226117303054	4.59111580613221	5.79182255443792	4.24787569335214	5.15511112617134	5.46321739430735	4.41971880044682	5.48146357824997	4.55010369248947	6.37190822082117	1.51282583167479	4.78608551237795	1.87555649439655	4.9524774924769	2.52562730088012	2.43341318544175	5.52320138794656	1.8369962880619	4.18326435654509	1.87016975046496	9.74968630738692	1.46684465198937	-3.78103416700459	5.28796547541518	0.129663754285099	1.7346228637839	4.42390639095658	5.17516747117728	7.67330785709676	10.0755619338616	4.06204022500199	3.24635310828326	5.03305736584639	-1.54884021579304	8.78472878783968	-1.05887256336267	2.15374323220821	0.306382007596917	0.379168486787004	7.04522551049715	2.15021306574779	0.630735232502296	-0.36575856739326	75.25	0	2
69	6.44509453038674	4.56023668609958	5.15464405799729	2.31795903469371	1.14621321963184	2.23078465732686	2.47170163196552	6.90595280811494	4.96514248254879	3.72765955346114	2.56170654533762	6.06967806236053	5.05518973694386	3.67632138935008	1.6710959954259	6.31009062098243	3.51197690238653	3.0882424319404	3.27961942933603	4.58155116242581	6.65051641226675	4.9802953414192	1.42692071750643	-0.371554534771765	-3.22500657712114	-1.72600735036138	1.2755852366397	11.0473466965905	1.35699961370279	-2.08056277313758	6.31143227611697	-0.150379055700305	-0.567456709492713	-0.898836983619101	4.79681254924861	1.61265591343364	1.80081728909469	3.42051486301263	1.15790117585249	3.67289141691519	3.62122273884879	6.4026465928307	2.91681220581666	1.53567862853812	7.49921112979406	4.92012644333979	69	0	2
70	2.6396443871761	3.77859927402016	1.0898187446719	1	5.28879359178094	2.90492531999934	3.78788721182529	3.68555227013184	6.9880992988539	1.65211715821141	1.42266374764799	5.74685889320351	3.9430032301007	6.02046322503953	7	5.56490008092327	2.86393148130909	6.22452986571356	2.64631542029178	1.97200281295157	5.48051916153935	1.60418856824168	5.85880174241396	-2.34200545257841	-2.78621421705349	-1.49515526649329	-2.61400436805843	11.2622674965922	3.43024235203197	-3.9082154136031	10.7727745387804	-4.74115859404479	5.07335040753381	2.40831305442797	6.08242470960077	7.11503394721571	-3.580611774112	0.38898756095206	4.55030574086334	0.655641375481809	6.79401905719753	0.874624130669105	4.21384643403689	6.03305889035433	-5.73719236769768	1.28755131837878	67.75	0	2
71	2.0229291484668	3.48379023792425	4.17088924914645	2.53469330641237	1.27093743697684	1	1.96446065512826	3.53219742889898	3.72187922875693	3.61679291378216	4.52231183356565	5.69653787319245	2.69434287865197	6.45141976323193	3.87992410519726	1.52590582516922	4.6049424573362	4.08608254558894	4.29888589350294	1.51893257910278	2.59554124644787	3.50388462906165	1.75977255776857	6.97896257347894	0.412171236692644	2.85186751654726	0.271278701554239	10.5838769253239	1.94477661988718	3.75432766848919	10.1255827531093	-3.39292073078563	9.8986878729267	6.53070284233026	6.32989088798479	7.07722031616354	1.14126843634929	2.79136018812077	4.24191176477442	-0.823840295251511	5.66851030337006	3.99123050794002	1.98479946244503	3.30987573177324	-5.6608143949667	0.24812249002883	80.5	0	2
72	1.05477321772588	5.51221222498945	3.86472239398885	2.27622424279905	1.39282969021868	2.20663591047323	1.43563056095069	6.1394077539528	3.42468246556483	1	2.27610770285417	5.63080014476262	6.38444666125414	2.12391132799606	5.09406580347989	2.12846163024021	4.45884575437295	5.65388989897521	5.22486237661383	4.78410679318266	6.72323806603436	1.84318300398193	3.47181684270144	4.89979163553769	-0.636655007207586	5.2169888262614	0.857902058350513	9.7648840733978	-1.01436977206192	-2.96454427995301	2.02513425584343	4.89161359240559	11.7511847835786	8.1118896013697	7.23297136132467	4.64292750035647	2.66132852588038	0.507124691327812	4.17175043651871	0.106911148929451	5.30267473611571	-2.75633786834756	1.84194275412242	2.95213001225033	8.78159125498604	2.64149897372323	84.25	0	2
73	2.73944591034714	3.93038747734702	6.85602759608329	2.1280649054565	1.10385916039181	1	1.38174068040195	5.75751852045112	6.9778585887773	1.23891532477522	2.86983478490236	4.62061913691128	6.54742024823614	5.68613520794937	5.31025251422292	7	6.28894350394262	3.36487984146599	1.46349765952303	6.69246463051875	1.36840615963915	1.44592689361942	5.41427262939178	2.85503935915787	-2.72371420946326	7.083880432642	-1.7519795656883	7.5822306287085	6.03987709028879	1.84925463407995	4.70268456515276	2.43509186337871	3.93948953521159	3.50627016239168	3.71383875774572	8.2211715202424	5.17224223982927	12.1390330916955	3.02018465152591	3.24256217588874	-0.727756008183696	8.57991983855116	-0.870036598184529	0.970944586025072	2.8400909713276	8.42561435506257	71	0	2
74	1.78860181172303	5.68595907215225	7	2.65903480893718	3.78325987514567	6.60181877453137	5.00265916068182	4.91424834692559	3.31166887579513	1.4886209386915	1.30675798685512	6.71006299171933	6.20410828012716	5.18614104316148	2.92611066952808	4.71779566279847	2.88650038323451	3.65243216644323	2.60583755596244	1.5875428190031	1	2.98167735540469	2.03614836638057	11.0472325738283	5.57177693267497	-5.08311293228781	4.85631520391916	2.30255661999411	4.00947563229252	-0.128267921537042	4.4921686824386	5.227731739621	14.5772144720884	3.25752381115365	0.980017330980299	-2.04571268825987	4.83995619333699	-2.52790177941201	0.325890182908641	3.57621788996656	-0.45833328262089	3.89465761694948	10.5133640769671	1.89161850229733	-2.56229693421159	2.24154258093169	83.75	0	2
75	1.88357551614362	3.40771051318626	6.48878025919299	2.32894610508326	4.93854093421776	3.65672748043452	5.53211161513303	1.88903557148391	5.41552126286925	5.70637062159573	4.15213041979888	6.39113263329821	5.74406943173706	6.04438294101005	4.32418871415411	1	4.51975803735352	3.797802977889	5.27291114565692	7	5.86961156693876	2.59487661043333	4.00783204306165	7.313914687644	2.03715631027916	-2.83981301052719	4.83591931957803	3.88276618671385	6.79636366535822	-2.29525131051381	4.48764277029988	-1.51686718472849	-3.30504812866023	2.95585595545037	-2.44867000313835	-5.5528206791528	0.636755272776688	6.83791291291566	1.38741323556555	1.89727672238443	10.9436736065967	6.15246705589382	8.01949123612599	-1.06808125812404	7.15480581187076	1.23096955452045	75.5	0	2
76	1.57551862776117	3.76731815146117	3.63223011658256	2.82653439344188	1.68576121016463	4.26529358559271	4.94452600492017	1.73262862980876	6.37856363030698	4.59381225817654	3.34575094443079	4.68125775065263	6.63333046132277	3.86365722992346	2.51323098686899	1.60489761845726	2.70954931176184	7	2.61702016352661	6.62737503814888	6.42118822453555	1.20468144259867	1	6.35241082057688	1.01636975214466	5.82604945659195	-0.402731966764273	11.7806507362062	4.28557871188365	0.586315969646961	9.98025358670248	-1.08483647035788	-1.13786070296672	4.71380492739555	4.71663872537878	-2.99094155174386	-2.75145657525257	1.85261073964523	-2.70860079155338	2.46670520119266	7.33538113882671	0.121584805352131	1.02854422455049	-2.18954611637075	-6.81734765367332	3.40955999405256	84.25	0	2
77	1	3.72146308321815	7	2.60423770124482	4.29910152440182	3.85828430691564	7	6.51146778171394	5.31724884907119	1.37666865449312	5.92583261656241	5.94218854589878	5.11235881792062	5.7372059182664	6.206006783722	2.28187976076068	5.10437691179188	4.36151819180804	3.29545439176082	6.61234738938486	2.88806386943733	1.44225295106355	6.47123060483595	5.84562680881787	2.34387594459844	-1.72579372786541	5.73321513933608	3.61814588100933	0.666384708469704	6.38150070297553	4.49211439776005	8.21666579554724	9.36486650284005	3.34088585883472	1.13589054740617	-5.30718606970959	3.309264230457	-2.64665068247562	1.56096271426033	0.591239071406493	11.2960191974364	4.87167544103822	8.97385584557234	-3.22713218783016	-1.36034224777082	0.934607293612677	77	0	2
78	5.31924552593793	5.99400748251858	7	1	3.10264213088952	5.22653473011099	5.59705201860098	4.10779361659103	5.56795143654582	7	4.20275785953504	1	1.75820231735051	6.2743700546162	5.07040695660494	4.31616650312227	4.01765083247569	3.94807841210991	5.17466642585546	4.01002769616764	1	5.63448988129862	5.42352854177992	3.30098929952898	2.31768958450946	1.34255447687419	7.73821150673079	10.3928487821652	-2.02691109577425	2.50226971320353	5.44890483568669	10.1749611501614	0.86763827739595	6.64058033354433	-3.32658717533798	7.08489185973302	4.19409318584559	8.93761159864585	2.72632897502152	3.07430230062051	3.52540752195281	5.48235948619769	7.47763318157555	0.671417941598832	9.48569118062492	1.2174241489248	63.75	0	2
79	1.27640032375373	6.53409457720261	4.32379645309968	1.0409694204361	1	2.38516369178362	5.16763409114496	2.26369299147467	4.71535029946709	1	2.634737938401	4.00587150574811	1	1.82890126504042	4.64558117615101	5.52266442368191	3.26777785371467	7	5.24009320697228	2.94285653375031	2.3598526972624	3.32859781537202	1	6.29600655432445	-2.70565003239598	3.43275987026277	0.518071161261234	11.8222360338571	6.67031761384517	2.56484307622604	8.70344352544834	-1.73407927191764	7.78180774878982	7.43482532345994	1.10047373899337	2.18254619529634	-2.96274884635788	9.45130383196275	-1.00972689214147	0.000974877001963304	6.75946741675421	1.09123692554333	8.41210730131229	3.43048249434799	6.92473207753631	4.43623534728598	84.5	0	2
80	1.86471759735832	4.52676214071741	2.08702734333506	2.93619608046157	1.22942948100744	2.43937625407635	1.45242211882852	6.07516261146919	4.65726829149021	5.38546358655174	4.74368026714494	7	3.61122218210706	1.12453789176244	4.00734356788729	1.66767879496238	5.88632654715431	4.18437236204051	1.47178805076739	3.32134643828193	4.77223668155013	6.39683613656919	1	9.26929099560659	1.176995247356	0.159292836766359	4.27134994170514	5.33139188513775	1.97666520414226	-0.884614464363653	12.0195946154212	4.92062225608029	10.5299155350604	4.30627685412148	3.27729706805377	4.46361912051668	-1.77996284811272	12.1790505994384	3.50725866409113	3.16464743271255	-3.34485960063404	5.36539641498775	0.100266544901643	4.73760371512371	-0.753049131037814	0.131594617081603	80.25	0	2
81	2.66130502474143	3.55284717440117	7	3.06683591487051	2.2159309062983	3.74811914304852	1.70223632308809	7	7	3.20298974643833	1.38763514764407	5.70687746486605	3.4439700176122	4.37526296071864	4.00400520076255	3.43472484160469	1.02584197239753	3.70793859720508	1	1.37307234620409	4.17520054515407	3.24739427399861	5.27489089282844	3.18367305880449	-1.98062184662507	4.06760105117143	-1.36846351073069	7.68087242220411	6.62834167956005	2.17102694393873	2.98290862771646	-2.81106518200279	-0.294522769512262	6.13578411917325	4.21139128039767	0.555214116997679	1.83303988041658	3.31011857554138	4.45783344466124	1.81587340861397	-3.9894571651625	4.5788191934148	1.70959257821733	-4.12082233485187	-0.162300725497554	-2.23131717749523	81	0	2
82	2.2342340894167	7	4.91270378934368	1	2.26701063787864	4.14221582010236	4.97412369618463	3.75239743898701	7	1.39296659572144	1.42624319969545	1.80766875845758	1.8603535763934	6.14860373985905	5.00406836646773	1	1	2.50151732327824	2.81312739646937	1.94489819503027	4.63463762874998	5.72472946868621	6.30373634829244	2.62751534243407	4.15658496962841	0.766233855367744	8.85404066732198	8.85516785429448	4.36085547334033	4.54789359005879	5.22528177926037	-5.05046604518671	-3.46141098462883	0.468609039746085	7.49688655762316	1.75381274152894	2.12263650970294	10.5713139263235	-0.024529516504286	4.307407938701	1.84444580114354	-2.57019496951242	1.98110845269058	2.39785413834337	0.984098504151578	0.973212999844363	76.75	0	2
83	1.95380224244486	6.93454343612002	3.7475568876549	1.2505611441315	1	2.52402755942203	4.34692955629614	1.4740726486897	5.34075818684992	1.4289781195804	2.38967359338506	4.11954255197571	1	2.48155639311787	5.52627666735116	2.578695799916	2.12534866299155	6.32041661936565	4.59373020167048	6.69125059118026	1.04046437533409	5.09433323326166	1.0159751839869	6.0645387489226	-3.27751402789382	2.94107137475555	-0.100060110244544	10.3818699305123	4.77012229965669	3.79496751492435	9.30312455697024	-2.03107659463452	4.39381232057169	7.69310382699889	1.04326690447448	1.91837227414814	-3.18635449554703	-1.9305599736593	10.0063571863571	2.56751012215755	6.49145676669619	0.526725117622299	7.4087750873469	3.34773351076782	-0.299441368868094	3.18865429426084	82.5	0	2
84	2.72953382096998	3.80220317875645	4.48364484783386	1.5874712933121	1.18258843814185	2.69372708489095	6.9754978203161	6.18029796642141	5.91064082851841	4.71746247826746	3.83034288485459	4.84465070031767	1.8292483122319	3.33419944395869	4.07843385440269	1.88353253784413	2.68951312149127	5.0800543153966	2.28516751660382	6.21008491037949	2.94260747528838	5.3768530022469	2.53862929138955	8.33382531418255	-0.178460091562569	1.45039041114834	3.45098857447477	5.63596282061624	6.30298093982488	3.06670685256114	3.07163865571637	-1.94525260211721	8.82607920614294	5.24080406152045	8.26185927548207	-0.63868882587184	-0.680410954364213	4.74915974150359	3.26591972593003	2.55010790365979	5.86400455034695	2.75545551002594	0.867940723181235	1.25254634633522	-1.72864571045648	4.34600256600066	77.25	0	2
85	1.53072046326378	6.58565734191827	6.16887233461113	5.42264286588142	5.01747833508684	3.07774129991054	4.12740269126855	4.57384998298484	5.99019367308467	2.90907781748231	5.16185834066609	5.5271832226888	2.96954950530853	6.09453947511014	5.01108450221039	5.12305941875067	1.12116510078924	6.30406501935425	1.46144032240662	1.98685728584472	4.01130106192673	3.26038239646646	6.72561134769725	9.73381650265909	3.36027344193334	-4.21375989584398	3.02238239709538	0.460813211911354	4.17599797803164	1.96711361315191	7.98811126057688	15.4285131752966	2.5936330973702	5.84695861232993	7.16571661369847	0.309309398034489	-1.27160578840655	3.13299926054765	2.2561011225911	6.19452397150794	2.38072416866085	3.20982358929578	-1.64793401569675	-2.6431972351243	0.0196379435902458	6.15660061816393	69	0	2
86	4.71701033367004	4.74693592347028	4.77895899107247	4.64011608800703	1	1	4.10321301707094	1.33816478436687	5.09381456182996	6.26579590738779	1.36142998223728	5.42622069446546	2.86459437109112	1.59024861306063	5.48755423966541	1.02720433154938	1	1.67498976282459	2.12180411353097	3.69697454752724	2.42871820169976	1.85569133047321	1.91834453910644	9.41366948602582	1.32843540510135	0.486804853300375	8.16297477418066	4.21242294865109	0.865345456085291	1.66540829552341	6.48678802435219	9.97526959885104	-0.483269866337675	2.47485440349176	3.64355492262186	2.61679759121004	-1.01918958199088	4.88478465963038	5.92464845622503	-2.33628492691298	-0.769996012979839	-4.1465870894032	6.96833836930116	-0.183465387674389	0.403080244246458	-0.371511147597926	69.75	0	2
87	1.81755522409456	3.89692363182363	4.21812819909418	1.30437667118207	3.22989482221712	1.24491182905825	6.11859647902403	5.90731647319333	5.44255699572789	2.36971890640028	2.64550027379624	2.74563081650147	6.02255658293565	6.2119312029762	3.0265142909795	5.23800391073904	3.75307175367978	2.53204108298867	4.4425128312624	7	4.36899188457622	5.38621394526601	3.24309360917814	7.88659128319283	-3.51448335992177	4.6082857938312	1.71662232790894	11.1607735530691	-1.64110957168888	6.06269521982385	7.77448175981251	15.5096589737693	12.3581766116125	4.85006771702232	-0.0672437592439155	-0.99884116513984	0.45347756170379	4.44878700824199	-0.445700349140591	-0.66071081342607	3.06357968486706	7.03483248455648	5.83841928689497	5.3673858990896	4.57193576063696	3.83241214426376	71.5	0	2
88	2.47378962850417	4.10066612298312	4.66442776883663	1.68512280018192	1.23650019284525	3.67415260737645	5.36384456151639	5.2490852712791	6.85403150949038	5.24415136828058	4.81999890732923	3.71144370468883	5.21980331838665	3.21991546432367	3.11166885111979	1.70068228143557	3.74310394476426	5.49624680801188	3.56075131651634	6.33176110354499	2.87327044760711	5.11270683638043	2.94155706645574	8.63178354947769	0.694024180678803	2.22043616620455	2.44780957171511	4.84476397691612	-3.52617430769781	2.6794360439919	3.6973790775025	0.355588613061918	8.45792280413087	4.51372730621738	5.57724876314781	5.59535455894351	-0.428304743610012	8.01219042409822	-2.14144383476307	1.50152959870914	-2.06900058470778	-1.93003615710381	0.6743575588594	1.36258703795989	3.37655781082823	3.7687563657423	91.25	0	2
89	2.22724873390652	6.03140117992391	5.81563458191266	5.02268985058677	3.30869469025707	2.46893643397252	4.55008962334469	4.83666707393161	7	1.6565882226665	6.26651678480416	6.21845405624485	3.54212843822781	6.41379620431899	6.60582899759156	2.15365746986802	1.51835535159231	2.93751812859172	1.02108499233555	3.0665852528732	6.00059129419065	4.35003073954665	3.54169426522911	10.2633723531021	2.90052830345948	-3.40322924358638	2.2101832223016	-0.985113851086391	3.28889157354204	1.66161936445485	6.29148894957936	-3.09142776720724	-0.10407914311106	4.03547697551837	4.32188859685881	-0.251115163054885	1.10310609101428	2.8480372199453	6.30533627022867	-1.47956693139369	10.6969742009888	9.06032307044719	-0.563967783637969	-3.24235619428316	-0.0583212548890455	7.09431297330272	78	0	2
90	7	4.39468761309911	4.52182370376376	2.96941244808627	3.72547659175805	4.47895606607194	2.90458352923159	5.02239084094965	5.82051623313375	2.68852656415908	2.92522813318123	3.09119254861837	6.76721970965936	6.67681866563967	1	2.84482723933829	1	6.54644391740412	3.55307047863369	6.23347017032313	1.61194571190083	2.66160335849816	5.41149161984838	1.62664843112353	-0.946510183411163	2.06750805427845	0.304336289640711	13.4386561226521	-3.1664793917347	1.76657380873656	10.3744822146515	0.256057054130977	3.78471573908497	2.5717656616041	7.04459181781736	1.07836556546082	-2.93218801346223	3.96426184119569	1.21794594402744	7.5057837421934	-0.0521489287563779	3.93360160689816	6.23317682295759	2.73773394561791	-2.58815233558775	2.96214202609956	86.75	0	2
91	1.12097556995754	1.70635301220253	4.89398987818735	1.72410188389753	3.69422855135203	4.40802652718357	5.52700865321581	3.81726185750745	5.94497247255345	2.27781164079176	6.69293842410068	1.73070171704294	7	3.56951900984586	6.71498109986205	3.36910344761222	4.79626950547081	2.43412484945696	5.51793419183934	2.61685665227072	4.91458286412129	3.90370370879413	2.65861303322942	-0.854851092850501	-2.18289433004529	-9.60869582752931	0.163773042397866	8.21288319139864	6.0381187359557	6.63957750284398	10.433434576354	9.51987656750198	12.193238770037	5.64122505050431	2.22111193963569	-0.556880889255804	4.93158603469225	3.76482151239473	0.205780786368193	3.26657454963949	9.42093513490267	9.42373865198619	-0.788330003659722	3.09455822946307	4.37506220692307	3.67741082372473	88.5	0	2
92	3.8211048606677	2.7219650849029	6.19071293308689	2.27610151312426	1.8649507030843	5.31544464694952	2.73598387356739	4.65996857922731	5.91054294715912	6.04562417188723	1.64688006851707	6.16968739570966	5.51906535703643	6.67622452023056	1.50397851891356	3.45258817451174	4.98873979449741	3.14339624546507	2.43358798408314	6.83254318288701	6.68487448557485	4.1541381235326	7	4.37958934037081	-3.02230002769006	6.75668903827378	-1.16186074639312	6.1791743976032	0.910676758550265	0.19010281206386	9.75602258703897	-2.28071554361224	-3.07028630332492	5.55267164623451	7.47787623290323	3.47098387602843	4.25552387435891	6.98779885266307	-2.79859941013673	4.66974908663335	5.46611989020301	0.626843046241256	6.333427231724	-0.616546764569252	-0.778669644091629	1.36006101243485	77.25	0	2
93	1	1.23160907070396	5.32899459198641	4.80383641248464	2.00924166474053	2.71104563561137	5.76772371889062	2.49153800332632	5.36077174104486	1.65019266671647	6.27757852730013	1.82578966239972	5.25994030905882	5.34996350876226	2.74088445523249	3.3533307580503	6.06640639109669	4.13311739842599	5.29732427005072	1.31537668954004	5.96713548560177	2.40432233912666	5.0022616768798	1.82864669244468	-0.0501667139216832	-4.0816644854204	1.64258431936801	7.22874982621688	3.96987388077487	-0.559939844645941	5.05578881721053	-0.904294894569732	8.26516176153838	4.92770782682035	8.70006840963827	-1.50705098544676	-1.4984410056771	2.27214428389991	0.862855852455984	-1.74243966990802	9.82252582883578	8.29682337175466	0.460601394287385	-0.502182691063288	-6.29452834296193	6.60520796988844	53	0	2
94	1.48257529014218	2.10442743368745	4.04740989320848	1.17890162949463	3.62893771911592	5.32846390416555	1.69896033150766	1.81634712387019	5.57402115166391	7	6.82171421403843	3.25132159483541	7	4.05246719716031	6.15642812234085	1.51433713339634	5.66394016090238	1.76629361794667	2.67152842102039	3.03032280444462	4.92717549664439	3.95395374685529	7	-1.01176084878362	-2.4281627124999	-9.02319826178285	-0.353472481229785	8.97730682826315	4.42826427428201	2.30990207420726	2.76638051695008	9.32256699974066	12.6252470199566	5.89686088223491	7.27513214575416	-4.35293894202753	3.57967839194132	-1.93208086172463	-0.389725539085337	9.3479231960899	9.04696529768457	-5.28754312880232	-0.515950090139713	1.83688575596607	-2.6202266586307	3.80686097150522	69.75	0	2
95	2.1391399463129	2.1789180899345	6.85914412134545	3.4112624403201	6.98966262426402	2.56664460220651	1.05714718923883	6.85762976028464	5.48116673418146	3.3076118784553	2.20440571723	6.17476531387639	7	4.36062530921659	2.95747425732357	2.71120220684337	3.11030041768852	5.78812763528628	5.2051349744751	1.89006852631211	7	3.98975828546923	4.25330099462413	0.195436333066501	-4.1399531462489	8.66076839673983	0.472816851772613	1.14018584812155	0.251938253796742	-2.55147226663437	6.00525108371747	-2.22386849293051	4.14368179483481	-1.37364742950479	10.1815999185905	-2.06221201233924	2.50447073731303	7.02387074185823	4.27548474132936	2.4585766905711	10.9046977342639	1.55055582288494	1.88658002162645	0.357015367425688	2.62526276594972	6.05798583262294	99	1	2
96	4.83114015296501	2.1309509550333	2.92852559168139	3.38950353767943	2.63667163819188	3.54876196835093	1.71236317386038	4.89678226519578	7	1	2.70874079565465	5.47912481090199	3.06991805231801	1.78972730863489	6.42278894086365	4.82948655331357	1.45194545211955	6.44192954958158	1.70808240392065	1.28464485230288	4.25473888067178	3.0899243536037	1.1382876365836	-1.68498532264577	2.16983276551642	4.72782755057569	3.20971623553499	4.12097498233631	4.61500883647662	1.62614519615209	3.23584632661289	17.5262197573987	5.2633532618484	5.8427137729648	6.34467572300476	-0.04307829742811	1.88797012977683	2.16040629670138	2.13526938325719	0.145404310880917	5.04086573920183	-0.388421204179982	-0.626760602975548	-4.29711651283739	-0.499373718648085	5.94126073710138	94.75	1	2
97	5.43115202651258	1	7	1.65675139595107	3.54506820331437	3.26143388426313	5.27025086633493	6.58372714123999	4.5546378074645	3.39453270480036	4.17206334554483	4.48853809089963	3.15300739447802	5.10370812649842	4.28741931692473	2.44745220104927	3.31484094370559	5.86473657075832	3.91416464222201	1.17968364063994	4.16657842934461	6.31473781618994	5.78300238394572	-5.766887903034	-4.10592388681399	3.89339474680326	3.59076558329329	2.28201865532969	0.889459007666511	-1.33941462577154	2.94914030317315	-5.48357470055743	1.82698392017636	4.35701453910711	0.477352980763494	6.86949911086082	8.0876298483466	3.03656577629958	2.85991900921248	4.17822870417002	5.15340962756535	-1.25578580766597	-0.999942575310836	-3.84254623761147	-0.957614713480185	7.51765269253852	107.5	1	2
98	1	3.62981425889144	1.87470135895098	1.26389521272588	2.31243596442331	1.82888375776591	4.83007413217006	3.91681447306401	3.78421236637851	2.04151744961454	5.93777876164218	6.36152737113425	6.28091276000011	4.61747942145946	2.63934798090307	3.99809558922603	1.02603028102862	6.02167701669093	5.5030295825471	7	3.65558307468103	1	1.75077924577949	-0.959147346127248	5.30217151514018	5.58430187659653	-0.449611034247726	4.43526803464677	1.06609696066043	-0.399196351037433	4.55072699651225	16.1715104677841	11.4203765889988	4.48356739132274	6.02965602603872	1.15968385443865	7.2799005299225	2.56776246252603	4.86176861471092	5.6995186864746	4.79604908550126	0.301401903720963	0.663345529366014	-3.07453909756787	-0.479633134432639	1.65349244487487	94.25	1	2
99	4.29770837021923	3.31532909169809	3.21388355276796	1.2043971531424	4.74347590025657	2.98189584700933	3.16737576479678	3.87611235702819	1.67591340885098	4.07618037507426	1.35935867285527	2.60673527066957	5.71262895312364	1.85702891437869	2.84334429454596	3.21917490018968	3.62801400619886	3.95934159598579	3.74909582780087	5.8682835209886	1.32239511000252	5.66692189508567	3.26694390440502	-1.33232423092427	-4.95913892940098	6.00880861586155	6.09872104236319	-1.59036900062412	1.40285728973951	6.35899879845532	1.73534734775262	-0.00572323936218838	11.6687427658374	6.33757609615039	2.04528760650885	2.30778852875835	6.00192408446064	5.77451364391428	4.34118818694065	-3.15861195077108	2.21969055404842	1.08130854346769	4.10182870775664	-1.72421099655097	-2.92366295594544	-1.10155187676458	76	1	2
100	1.33551558144591	2.89364534064268	2.98622011087628	2.71791242951848	1	5.35795075429361	6.43029667133924	4.42463795453678	5.67236645040078	2.05771060520721	1.2948376846433	3.93863698075141	5.05393087146684	2.70642544848838	3.61117973003212	2.68334270289673	4.71434090455874	5.95251952461228	1	2.68580430207102	4.86630457692092	4.41863497992131	1.22954830682606	-0.187692714777044	6.72124480491593	2.25819781082073	1.4795939349408	0.522762062680699	-0.484416683909634	2.49989629267208	7.15912856243517	3.36286540055711	-0.499812976705119	7.36236360081318	1.56084871056475	1.3964490372927	1.32784014503266	6.91562454870436	0.0280999879536143	6.94848672949573	10.6227495112093	0.634550236714245	4.94214104882881	5.12124105518847	-0.596741510857765	4.87109213456162	91.75	1	2
101	5.62246149147213	1	6.02084640972009	2.00227560558972	3.22302707215073	6.17926805053033	6.94997341388599	3.32727510165465	3.87890719081529	2.40378017290624	2.27183583791087	7	6.12900484432319	5.8533375252602	2.67249151312223	3.26034083163037	1	5.01660584087055	2.89023102286376	2.48481388345142	5.39506646966497	5.2998799018912	7	-4.02681425406911	-4.44326367274542	1.57366894060651	1.80031618712895	1.46073554972012	-0.141685534304066	2.09892037264304	7.89659415671239	6.26017352647325	-1.79267686908994	-1.09446624175065	2.62409073974347	3.4816237249862	4.05187144366197	4.6868573025527	4.72586725506557	2.96264935150375	1.62050485887485	-1.1262631917786	8.54115470309254	5.51963524135273	6.11002172948088	6.40894108563613	89.5	1	2
102	3.593079018873	3.03186748538187	5.50762672238799	1.24093688438718	5.62268921439142	1.96131486488186	7	6.50634198565231	2.23908822046305	2.73369533611199	3.20711789086685	5.7310550133618	2.03811082023692	6.81238018556721	6.25646409970686	3.46590860103162	5.19921140700771	6.16098618487998	3.53427692356776	1	3.51778407984597	1.5731431213116	1.9309026748093	-1.24183759514166	-4.66313986161875	7.26204349556342	4.48738935699446	-2.75500474079995	1.08731633409586	-0.924668435189315	8.72677821767151	3.90299636259865	2.91697989000447	4.25400878924406	5.65985855494433	7.95915002585609	1.85030170746216	4.27895667923062	3.48576194711694	5.64340923522701	7.76126903497208	9.2627879207626	7.84867868229344	1.37501685695801	-0.273171146614162	5.63795555713167	98.25	1	2
103	2.12436612581152	4.13237057236103	2.41009450380059	4.24341470266995	1.60456226470124	2.5510777559398	1.75927653659023	4.36628107135769	4.41444047673144	1	4.85956068899876	7	2.81481601565865	1	4.50313296268033	1.75817955666064	7	3.67770953880362	1	4.12514375794621	3.57731457583756	3.34571864735858	1.93674343750336	-1.15828521305643	2.31911494118337	10.0245375423859	2.6614266593904	-1.31465079270678	1.27072308464763	5.39227738149343	3.34965460066628	7.80269911676099	7.17648090729329	4.82155852581616	6.43473339900193	4.69673208160966	2.88369417706779	10.7839786700298	2.85560506485069	2.30340074633918	4.73898021402488	3.54236595877642	3.62240806567374	4.19062826231792	6.32050206991822	-0.65489852253282	95	1	2
104	4.19226889681718	2.92714514826797	4.06904124789589	2.19797225905239	3.72564059740255	5.34001490925717	6.01012849543287	6.22785926933686	6.38594013643286	2.9709001135731	1	6.656585636323	7	6.89447488284376	1.66884141722989	1.67647698011815	1.64839163404146	5.01537622116153	3.99243021576377	3.14099704116029	4.56334245542672	5.90357987004676	4.27416373104725	-1.04436767807738	-4.01416235716399	4.80060961898957	6.02020835869537	-4.29396305991175	-2.04723194008021	4.12882348175821	4.27196074140234	8.08963609998972	14.4373391764581	3.84639728933397	10.0050678148131	5.72949370776252	0.139730364552707	4.28873742380925	6.18754192182572	1.95353313752088	-0.68913588896427	4.30492879318786	7.69706105577396	2.68156151252395	-0.803306552663198	2.50795814162372	106.75	1	2
105	4.63865047373884	2.40667398839907	3.83428491039225	1	4.93683247436304	1.36334950444083	4.57009299352897	3.580235457877	6.09699112494337	3.13706712220532	6.43742729895144	6.22866924019019	4.93005994592144	3.88384714663787	3.47446088619993	2.37139596430595	4.92800725325741	4.04680896865117	2.07945265552722	7	3.91633578034169	6.34513016666231	1	-1.12404596788847	-3.64951909304233	7.14932096675219	4.0577449435283	-4.03548994579495	2.42583944210658	0.0809836555394146	7.08654192135671	4.59661871834358	7.04826156094717	-0.221761986802011	6.39174153387879	1.88924812843098	3.08011618578452	3.71998672138969	1.33711270230776	-0.229381175462173	6.12739271820619	5.15129865303471	6.52061570195028	-0.584051212709114	-2.24748986565501	5.7591909857549	95.5	1	2
106	6.39952469128579	1.68060087075868	3.3906801013693	1	6.52132011651214	1	5.7277614605991	4.90982862380302	4.8837976231402	2.31738218420929	3.19578629525643	4.41875584404022	4.44084282166206	6.9855002128703	1.52228471136629	3.67640341639692	6.5809160728555	3.94185385170362	1	6.57877998535329	4.36526041628119	3.73121790240489	2.7998636029694	1.53447252675636	-3.96328009790557	8.52022002326444	4.20854425506509	2.15741529780976	-0.536758206480761	0.826249177192637	3.16274964757059	0.681605573783932	1.69933169171726	3.47109834960676	6.12225315283956	0.313257622565705	5.65116810739628	4.70248904673609	6.72747315593404	4.0634823204672	3.6077382354031	8.63165851592837	4.91308931106331	0.273908608860668	1.4677757054154	-0.983867087023637	94.25	1	2
107	2.09589464155977	3.98068216126509	1.9710737548208	4.94245363546161	1.69708145812576	5.60083864937406	1.03930134669952	5.23503260690931	6.07905737931184	5.46562690416338	1.48842295007462	7	2.23815820740954	6.98343789008565	4.67580775630722	1	3.08988636829514	4.30991976182092	1.64889884784515	4.45383993989743	6.0211531165524	4.1861426257933	1.9585001220452	-1.88733529740471	2.41695660139333	8.94247730922506	2.20109510463479	-1.59823493689778	1.057954372945	6.14473091365651	2.99108302134443	7.79065732790928	4.45144643506826	4.86315247118301	6.85331549111611	-1.35763090802203	2.52014524093679	9.9717541230152	1.85125062250743	0.912276187835572	3.85714705050997	6.32152535033331	2.52737247906312	4.05349876056381	7.04552568976145	-4.55781451228886	97	1	2
108	5.56255059714012	1	2.48169287700636	1.50461781594828	6.09327528301137	1.10071965476807	5.5368750806687	4.32828592750837	5.32730457171766	2.99066295809274	1.91914863064481	3.00770462205854	6.64741762293084	7	1.83476762100695	2.12526043201321	3.10209553408519	4.9284894765342	2.35697393164813	2.13956021681958	3.38704358584969	4.28302389210131	1.54133045214159	1.60250910498303	-4.21643462784695	8.696499792055	4.57905103740897	2.01681784830131	-0.37288747758478	0.153947486258855	1.95429445492573	0.796447875349125	1.13971025671445	3.87307912812182	2.04406186815546	-0.395237895947682	-1.2652934953589	2.39414096919825	6.45919246972166	3.68499038819117	1.68681628370134	6.95820934221624	0.686956614478055	3.36756461253152	1.84072660173885	0.0532147505113167	92.75	1	2
109	1.48663517356466	1	1	5.22175096706145	3.49658847126785	1.59828219211613	5.20194361515506	6.61897534532499	3.43252113520901	1.75838563048298	3.04110488840551	5.7805701249626	3.89264062379159	5.48234711749003	1.62932584386849	6.47566362818834	1	4.62859723288774	4.77098157696946	2.21578829419145	1.39635276806624	1.10647798151836	1.96276475735665	-3.80728391987141	3.28990326438837	4.87791549742396	6.45138406436304	-1.1384552462452	6.16198872373747	0.0545357337943193	7.08289095800436	-1.11990495520399	0.35414157728148	5.68958010941329	14.4254266404878	-0.529912214528527	4.18707968421938	6.51973048717995	1.62263549317126	2.5244352103458	8.77725181765874	1.27412371992598	4.40526846813226	-0.988070569122954	13.7322971305838	1.40405720078947	95.5	1	2
110	3.18880192672148	3.63401680551028	3.63767851186391	1.09591252940757	2.3699617215658	1.30515093565595	3.35077341748506	6.06985429775227	6.42060246905597	1.96332996509112	4.0773394638572	5.07914914889227	7	2.83338276917262	3.39256241259933	1.67260639065017	4.81219549730573	4.14160765300789	3.57614196348651	2.66639310038279	1.86315458924028	6.70729629270557	4.08335487388621	1.25160657540871	5.50223998445385	2.55472035255649	-0.822878961521865	0.817084403228431	-0.833770128634216	0.223346814246772	3.28957594028359	-1.87248580507053	11.512615150717	0.825411568117375	10.9011400148799	8.15854778203294	1.88582088877716	4.03603346939479	2.34191971631715	1.0255213019111	4.49417321057148	5.87042510080253	0.986168797054272	3.82548519251665	-6.30088314701414	0.481967847775342	105.25	1	2
111	4.8674988257152	1	7	2.58979914744998	3.41797249960692	1.04581410892927	4.48303192443048	6.40072320158956	7	3.08853410169866	1.63110135136872	6.8409841909064	1.00414751355363	6.71812976730185	1.59981621485709	3.06885277628262	2.54843821177915	4.95988004864232	1.58205964124575	7	7	5.44292798449613	5.66166214230157	-6.30841551846187	-5.36383847886787	1.03363566342334	1.87209451114914	3.13043074206028	1.32276441000431	4.43066840854998	9.12924234638545	-0.40777651575623	2.76558178244513	5.95952959114081	3.88416269982905	6.17606437717849	2.80909445844435	7.74660536600831	0.85031303501951	1.72664262320819	3.4226582951557	7.9888196843561	3.850148723577	3.3231015387505	0.271794844785994	1.11563349610856	100	1	2
112	5.66953318347377	1.54513389301398	4.0072751333072	1.75793632320089	6.45628567068229	1	5.43293066824939	5.52987561623381	6.31016494728104	4.08746094420783	1.37293759599424	5.77609258444261	4.05995185473561	6.1608509187802	1.11863530591533	2.15430879347734	4.62718734541715	5.23150652194162	1	1.55198050938821	2.82970571186724	2.18310309855142	3.17588826093507	2.53386206796282	-3.89570648133444	8.14200252084663	4.62581198370821	2.24223219797018	4.12681294026419	0.310789953527737	3.81677877449931	-1.05162110208121	1.00531853641832	2.67677617392238	4.99473347632692	1.48856202784795	-1.90246344034751	4.22967127871722	-1.22940435319725	3.98997610931878	1.90216911604581	4.20294729367987	5.21620706669654	3.9614344376819	-0.946490737290665	-0.862031070326917	94.75	1	2
113	4.97420453023977	4.33724946293409	6.76882957642235	1.83624584568022	3.20665157373297	2.93930002472911	7	6.60839684825484	2.97957816891691	1.004192986676	6.67184810511826	2.49732815246977	6.74630075204801	6.25018376535467	5.63280982362813	1.09428046257331	1.86124437042652	5.83858286903375	4.16419303898976	2.63678303859839	3.16620070743872	7	2.74826646263425	1.11611429689501	-3.3537505816598	6.02731649233113	4.98622634449968	-2.59436795290172	3.84886918349476	3.52186067087411	-0.175486791371035	15.4618610023095	-4.4643455864446	3.45352653239099	6.86417567881572	1.8316526465621	2.28511917723481	3.81679165540833	2.65466129499592	5.19571948849929	2.69565137323558	-2.85780175072948	1.23272003452034	0.204911546708883	1.6200220707997	0.0412183080778098	96.5	1	2
114	2.5236773782855	3.37316487204845	4.47454992399007	1	2.15778287917604	6.72504542713575	4.91769183606415	5.58345385765185	6.16625902233755	3.06520283698017	5.63498847839141	4.0581983535126	6.2497350703763	3.21806827571399	3.15309905112152	2.25887092628963	6.276097905223	5.52286106626568	3.61216234411773	3.53788388716429	1.98309058444423	4.69298858254573	3.62968476919751	1.71222907032569	5.36496155969423	1.99432301016768	-0.968694417210352	1.19737931594832	7.47238629015484	-0.0532211604347457	3.10855634670189	-2.39192134367568	-0.225479386516206	1.58798224294167	3.8896935149686	6.92330050118353	1.67436003483392	4.76781860744539	1.18403832581962	2.31345352880996	4.07911211965749	5.49952826798759	1.05448029755574	1.29598512162431	-7.36832934060339	0.490269237132427	107.25	1	2
115	1.48075743184077	1.96552382381136	1	5.94896996581939	2.86709109343559	4.25250937551463	3.84749883729175	2.83999709500267	5.87015037005014	1	2.74579307377603	1	7	1.7123784238227	6.92746861152046	1.47285004444084	1.16913541848457	3.01421015475068	4.60069266765918	1.08108507440198	6.53720746657122	7	4.23428357715952	-5.60039214901792	2.7336676105325	4.62220808884122	5.85253588353994	-0.595295024188717	-1.25760238466555	-0.529655360151848	7.98615905464087	3.07309545905565	6.16288959816674	5.03824325653444	2.77317775015853	1.1653403977256	4.41807235303994	7.02084674151819	2.40659930481334	0.454180501202412	0.758438569192152	8.79197726898837	3.61366866111131	3.0350115440124	-1.57045913584951	8.02388866368176	104	1	2
116	1.18908284288451	1.15780047518327	4.06443805992606	1.85772048556352	5.85481444188506	3.86796095012333	4.69698839440687	3.36750086071775	4.62385073836245	4.94946603794318	4.38585218302034	3.67592461074725	6.26806911727685	5.36487320288377	3.1660131661467	1.87761070038549	5.09098439643128	3.83888996458192	3.26848939820396	1.69264230663947	5.57025381989479	3.51118261155428	3.4360181788974	-0.472252652065609	7.83983892572018	1.40901782438665	0.776228338971322	3.17291953226008	0.260478551146233	5.97928523133414	8.30178284104833	9.17109280541161	4.46987267640835	1.06577043199313	3.57407968491243	4.07207634550556	0.804442131928893	6.79805637659044	3.07058710717065	6.39291536863145	3.06586654163824	1.74712319935272	-1.5886547160926	4.1686963671138	0.0959064796567293	7.62057359687047	87.75	1	2
117	2.31619984643069	5.00240174820612	1	3.20907069695121	4.38333743994919	3.76933799191662	1.50107661403687	2.09352358989022	5.96567782677756	3.7046118340666	5.9431197494585	5.61687183300197	6.55958213581001	5.4157396490769	4.77739385566398	6.24429355167192	1.38969968072358	4.70472471929808	1.886250065078	5.02952009158448	5.42115286030236	4.63582684810098	1.4802993155083	4.19341389452139	11.6719510625203	-0.273173545858766	2.43558756628	0.674991757263396	4.94345774197703	-1.86994355352554	2.52491414005233	8.31864224673307	0.881653178212233	6.14076215796722	5.1391020318779	1.31186274198687	2.11525679361497	3.42871530431689	-0.135543999706422	3.80007899325549	-1.0993340657819	2.91815997973889	-0.68586927496495	2.89939157468619	9.49574530617182	-2.2467241651017	84.5	1	2
118	4.78320229112607	1.78659013044589	3.56594711001944	1	6.3385027141787	1.95002352014329	2.18941943262895	3.85398715391028	6.12990846255194	2.55963352243621	6.60890921924828	5.28857513611316	4.50891497032619	2.80047580785321	2.17620963771258	2.35033063268648	1.99537275922651	6.25330405216278	2.7374582231168	6.3024714194399	5.65684960362695	4.15394512245117	2.8786295231269	-2.45931138334338	-4.65599794598675	6.2556169531281	7.04842568876757	-2.92406200435445	-2.53976177027815	0.26967866001444	5.13713110880167	3.2486539535495	7.04364307848031	6.09036746611931	2.45489401859477	0.706981978602197	2.78977862066294	4.76821271342603	4.1216648824693	1.53878808130851	-0.115427674262257	-3.04519720504258	3.1105510632264	-1.13226312151208	-2.26966369808286	8.57420499196623	81.25	1	2
119	2.51514952490005	1	3.87810242893372	4.24273172547223	1.15762410002784	3.16524328085703	1	5.37948900106366	7	1.73458091720851	2.03922627188723	2.599429946155	5.2997209495876	6.64061827141337	4.61125062480043	6.04783521374059	4.54883931217062	6.06268874147587	5.00566972403477	6.7751292851083	5.3462154579662	1	4.00361239450725	-1.48519646364248	3.97831984740502	8.00390489302911	2.31606885751312	1.51930358483325	-1.67220977340893	-1.37862661755225	5.39134229187736	5.00627382592304	3.2684413833834	7.3133105209542	6.16862777091171	8.54230262747171	0.10122772125508	2.74518951314405	3.06912054805845	5.94959447458227	4.11369034473781	7.23133361246442	3.36377388591484	3.46106898513287	0.899536193557949	3.12251464676724	86	1	2
120	1.18245217516174	3.77647925012137	1.97116026417089	7	1.4749545006081	2.07311076282285	5.71799920782198	3.53971156309403	3.49462811797372	2.41624303563375	4.8451428769291	3.90449492616974	2.13105219806405	3.44613278195599	2.49606688619205	2.16952116177733	2.76582459973757	6.71789725335532	1.27733668255864	3.40620785664916	4.20138900829846	5.60193583856271	4.50132874866902	-1.84109747216463	3.26116713436587	10.0451858026879	3.44734496715087	-1.40592111450276	11.2764143579854	1.26683277574068	8.75087727947583	-4.15048398704435	13.4446173610869	-3.28316511737632	1.78738232542531	5.21493057711247	7.49747329767336	4.54448224547952	-1.52984605424102	9.10623107671997	2.31350775854947	-1.72153396250267	3.91007012766823	-1.29181007519207	-4.04206527562443	2.0612117179896	78.75	1	2
121	4.04652971128716	3.10018196055461	2.73124202907979	1	5.6642809287331	3.00557169124892	1.82536834187521	7	6.51994782568774	1	1	5.9755396723912	7	7	1.44659792864601	3.83045057178113	3.21745320772331	5.86788967827777	4.8865702664095	6.10233019590211	6.73963476268149	3.46071835085101	2.15971973218907	-3.23613539162652	4.82787316955992	2.18795210491072	-1.24796710038927	4.14681626287248	-1.66312957664907	-0.131991528217202	1.40336827072359	-2.28455656919914	3.24231161266112	3.79218557893328	-0.409461022040277	-0.743223955023202	1.92727310587551	3.66939611230721	0.730819065583172	4.53879903117643	1.71960019370688	-1.40790223005064	8.62765126189683	2.49269522828669	-6.29340228842839	1.92694822056734	108.5	1	2
122	1	4.72128237778043	2.75042527764166	4.66725756614319	2.34896714706838	4.05546040626839	3.68449365102019	4.46919805373697	3.1031907956533	3.44153359459951	3.78721442146544	3.60465234453408	1.58291811118818	5.2798360873748	3.05643461796646	1.11043777876117	1.91537197712507	2.09620046249197	2.83724806246812	2.9363933257466	7	4.15247544650074	2.05294702002166	-2.08882963004468	3.32276037932367	8.64726065982265	1.87607572733315	-2.65299726772442	4.43890260678346	3.14420011392781	10.7324607923869	1.74296650426703	-1.00562307516548	-1.42133232834162	1.54006773451933	5.45853093845456	6.85093332101396	5.28374402536314	2.84290491400466	-0.68123682748287	0.637149708729352	6.27464164956637	7.32583581403367	-2.20375311491297	10.0320219281461	2.73651774523332	76.25	1	2
123	1	1.52150945608966	1.76788687609494	6.77004981153848	3.71965665045539	1.71964186277832	4.08996963521238	6.96726195869382	6.59826501441347	1.57393381052038	2.49682506044093	6.38684483874304	1	3.07958048767269	6.44902660172099	1	1.47225831799774	3.44939554883031	5.2943826987113	5.79589813551563	3.66677281198791	4.08524268584806	5.27280893466264	-4.8026132307758	2.16737962731985	3.73487355822679	6.27145134367024	-0.739359118638912	5.52667826333274	-0.545872136208853	7.00493586051153	-2.63327527269319	12.3366323143544	5.17619149588717	4.17136064440775	0.0134475290785461	2.3408344748794	-1.46621182393235	5.31623845090445	1.05200661652804	1.09305106160087	-2.49801027895406	3.41390124167126	3.02217393924107	-7.4430305611456	4.86219134520865	87	1	2
124	4.31200066371236	1	1	3.35657228572932	2.45081338122816	1	2.15194447059148	6.33888363490678	6.28835942225885	2.34717375855334	1.85593761017031	6.45844942778054	3.68599938675273	1	1	1.68525384710393	1.79327586906863	6.81853928531817	5.36175718837758	3.06043645272672	6.05253648560919	3.82311506182647	1.03590666658312	1.41937562357712	10.8553364626071	10.7610539142546	4.40976623368469	1.88895449787875	3.9783334378766	8.31590078406787	7.84458536274633	3.05165026860779	-0.1249283173214	4.03874653085138	6.29861520383872	5.41666615263614	3.33728966209118	4.11416908392967	9.17184244935714	1.21635449684608	0.713548394588009	7.36855582138505	-0.532621482274609	-0.211234224295069	13.1792585010983	9.16161935872725	88.75	1	2
125	1.6095674813167	1.96568893208672	4.25053848401083	2.82412154502015	3.11394364201099	4.54969069094076	3.55477777450639	6.05587126038265	5.19604248172219	1.67345613712474	7	3.59068355660368	6.95678505090588	4.72542040779268	2.43941048108161	1	5.26352489975845	5.90102150710736	2.75349883337773	7	7	1.75362274153588	1.46651852799002	2.74077785181653	-4.05003675487354	8.55219475324876	1.64317773443971	-0.0920392788542055	5.33480676617594	0.900057727184647	11.2911148826769	0.0575776691460774	11.4741838452718	0.993099165122084	6.29862528150245	8.80791016807865	-2.87794142767118	3.70480805425688	1.00780887885639	2.8624866733914	-0.336701929384028	6.08241964601854	-1.71486140049904	4.00230168593798	-3.74701296283696	0.947237108300008	89.5	1	2
126	1.61032376238618	2.0536172250762	5.3193996314206	2.52866771030878	2.77614026846469	1	2.74919938605247	4.84888326952215	5.15322955833973	3.3826177169922	6.6214162142767	4.50972349224614	4.24813428494746	4.51826608087868	1	2.12668399514503	2.20768372997563	5.06836192688713	2.3500504434899	5.38373059563142	2.66607122688803	5.14998651545343	1.53840964541893	-2.68224516498025	1.85221760339233	4.33765331030126	4.47895846522234	3.77583869800771	1.43827523689296	-0.895085153282927	4.80429963291126	0.0846401085039991	11.5753970727276	-0.996713904222549	5.32522177966321	2.20106846602275	1.82885655878244	-1.78865960548092	3.77103554225345	0.166887116466399	-2.86306265013518	6.99820469753563	7.80696934222662	0.878249815789009	-3.4352091503488	2.25055908943314	96.25	1	2
127	1	2.76570506501592	1	2.1948188598725	1.62533076068534	3.96486623002443	2.06442158659856	4.88462166406708	6.66801747132238	1.45861722805729	1.06820619547432	1.94055460264671	6.50279071806452	7	1.67698929716394	2.91907898921615	2.1661999737247	3.68110124986276	3.05194720142816	6.15924610871489	6.08752304601095	6.10107584857231	6.21635545099745	-1.62543738927654	6.59744358401543	2.2721388259271	0.497347342235524	2.80244981101721	3.3023549233632	2.57439781668875	6.04759806677946	1.66600978185812	2.50380413865445	3.01254963153815	6.91628596356485	4.31092279204982	-1.22574341600889	3.48545811574975	2.23823541996248	0.481999444130685	10.1298921868931	4.14388108898727	-0.260157625196772	1.46601324937983	-0.956641801439276	0.0749290768702673	91	1	2
128	1	2.97645708115862	1.94390403592081	3.63882922513124	2.75454703785338	7	4.6407219160891	4.82346475905823	3.83382294066564	1.14592867459141	1.35485277341639	4.0854786058354	2.27283282745653	6.68269465563862	3.68001292859977	6.16349412928021	7	3.61356053600909	2.53131038649003	1.74441382739865	5.16048910131464	2.32837671009352	5.64149869374448	-0.661348842088846	4.76526272457118	9.92812286516561	1.07630713467289	3.90050862217337	2.4588043372799	0.631733687687951	4.84114888649102	0.407489667494472	1.1337754927951	3.38170347637812	5.55900456280652	1.66818934161804	1.24627952114851	7.01902304357265	0.995286398331276	1.76722738247089	5.68408888632899	7.15916584621855	7.05909820324139	2.67883156732247	7.19117323014291	-2.35421962754525	92.75	1	2
129	3.58348116443384	2.17428093813128	3.57093137946112	2.36938167454995	5.70527931401526	2.40470670500159	6.00941138726504	3.33326657267092	5.94310980653403	2.47250082733236	2.31945461478417	3.09257123712192	2.56807166044952	2.29075899420994	2.04557253179532	1.90692457564097	3.41205894046344	3.64369327832267	2.5324085719937	5.33975842921752	1.26235944860871	5.86840810953359	3.70502759016302	-1.35022276345396	-4.62763557102304	6.28472546857025	5.5265808483588	-1.34806577122997	0.938483847317818	0.610028315650569	1.34050152719579	0.152840754124168	6.17160630416241	4.34477577251371	6.94262032641155	6.40946035426494	5.55386387078864	5.53306416724705	4.08696816414631	-1.47179931170958	3.03492431590955	1.3812527781498	-0.591449687071334	0.447094858746377	-3.16546791730255	-2.22456599606706	83.5	1	2
130	2.24573998036997	2.50856875241948	2.95534379864876	6.44895635111444	2.6491520698194	1.93030289583977	5.76743511909534	6.0056513057449	1.35285379125334	1	2.33954363599885	2.38407768189623	5.66896812400087	6.66998354026397	1.26698674341155	1.90001836789705	4.485463183552	2.73246712304374	3.19139529219808	4.32917742066054	1.04304201661239	1.06142145674224	5.5531503817457	0.577312114668243	3.33660997738799	10.1041261508924	3.06910223438192	1.55438336317952	-2.53279301538711	5.93077377454452	10.4628473545	4.18962955691859	3.03699279812806	5.30451334276541	-3.38008364317756	6.4584654117639	1.15464603558429	7.60600016074388	3.28891299897879	4.47505384229605	-4.59369623646883	7.19953710695683	5.38813000595476	2.10547058012179	9.21355655325547	-1.25209289607132	100.25	1	2
131	4.89357621706246	1.75507237102936	5.86361429513955	2.14677651931153	2.92575961219306	6.11181809891245	6.95233060728176	1.63801724984785	7	1.73640279582871	1.85800025869573	7	6.18702073726477	6.11161776979706	5.23788107309568	4.31436620152035	2.74305709779218	4.12567405106549	4.6035706747125	6.39687908866514	6.86042622627077	4.51180478963275	1.98966490386597	-4.70247886327663	-5.47446044366691	0.29838621843784	2.66678162499778	2.32198523903813	3.20616456218318	0.1938882412363	10.3661978816004	2.57952634860652	2.58253131851756	6.8317573667602	3.02340887409495	3.00410567846771	4.05796894316327	5.17299988470181	3.6868222956241	3.18419052255031	2.98770965008854	-1.40401971883752	-0.361609863503412	6.2134448920519	8.41414887975504	5.00686970155165	99	1	2
132	5.91779950148352	1.6465540433261	3.0334417623297	1.67496838135947	5.93860824120173	2.05539381256773	3.87330111623744	4.85851201365374	2.38929066268007	4.07792041958857	1.28594975474788	4.35984685279237	5.0142540514274	6.98443693516469	3.20783759476479	2.93743987187983	4.53919482284029	5.86072356961495	3.83299397009668	4.53913866701018	6.30961059191883	4.5670467168061	5.44574758163086	1.62877672320844	-4.11402168603034	8.67651076551555	4.1370006459327	2.66568987795104	5.94126457233839	-2.6394126880771	1.12252026548497	7.5539628218012	10.2882371664437	5.40701243209724	5.08304921091924	-1.98071322358337	-0.126324607887711	4.27324030662153	0.763379085383792	-1.0639546888583	3.12689788713276	5.19960008405885	1.34259146726896	0.105338408692489	1.06231843881942	3.14115874468531	79.75	1	2
133	1.636892335093	3.15000266437344	6.56624886405935	4.18398676842937	7	4.06331809940398	1	7	6.00589729117529	4.33622443339609	2.63620759827821	4.87681271316534	6.08928866914016	3.63685432988868	2.935491491234	2.32595826928249	2.09249128903508	5.01734654994946	3.93723445143459	2.16133330685893	6.21522058034212	5.52658656950846	3.21801501168945	-0.0140417382206479	-3.83552539477734	9.30981470744636	-0.340277003703277	0.0221141599533734	-0.0549423908478983	-1.25349553473215	6.1824718877447	6.45698003778643	-6.73730153373057	1.61819900090214	9.66847032586873	-0.0441335804946072	1.83933968558102	8.89060125451976	3.23093949122351	11.7778234323177	7.82541702787416	0.254046161401783	2.13031592267257	-0.473638442226481	1.81606739790246	11.9218319900305	83.5	1	2
134	4.62595668209388	2.50206747351658	4.03560640279901	1.22665746460876	5.2855580360177	1	1.96331361536983	3.43154574574843	1.5802626494649	3.61778296492786	6.48760460132646	5.66209972144234	6.21170281534391	6.41847895974047	3.68739819775472	3.63448744250526	4.39439397509058	1.71115602141526	2.29122143040523	7	2.58361078408084	5.4128467171766	2.55294543956493	-1.82512133262164	-4.2060753250183	7.59689871055036	5.80297091520305	-3.40664880189526	1.01712425039729	1.07878347456635	4.88825800117318	0.872481718401903	6.0254229319587	7.20570978498256	6.17056831259829	1.05554460343871	3.12132248319275	2.77862089056758	0.741572231604551	0.330392570373407	5.352449193488	5.60531563193791	8.53994377476045	-3.8501654494444	-0.0768448530177351	5.7674420545432	81.25	1	2
135	1	2.26555357322251	3.00330526135304	2.35034990252499	1	3.57412460990929	6.43079670009551	4.28417453603242	5.26362919214427	1.66402626316339	1.34391064295114	3.90134244674019	4.86999261898117	2.81983078630538	3.74982026777769	2.37383797312342	5.20343656790502	6.39261739159543	4.08518331542052	1	4.79430080097694	3.90425360950306	5.08008088310196	-0.688853976555374	6.12222513324678	2.63939032079421	0.796924502988537	0.120259866810874	0.00504254888147337	3.35479452906711	7.90253940204611	1.96528694559046	-1.40057128775552	6.14938102808339	0.609865201389178	-0.0578951857509161	7.5172811042182	7.7116018599595	4.15006872870032	4.84190487957015	10.1410178040377	8.87426329409799	4.69424595129205	0.948232480252872	-6.74694983534093	4.09302583158219	86	1	2
136	2.25035954662898	1.55286363874947	4.04141710734485	2.47456844264049	2.67265247712734	4.8832914611429	6.40304904118844	5.73865123051749	7	3.62202103199117	1	3.80503282167849	4.12193492523102	3.74863609678555	4.59172975918674	3.27146722593201	6.48281057705686	6.49034349919875	1.03989080054308	1.09187618185575	6.99448575278492	5.6575285029638	2.0314935931512	-1.895459064473	3.09762313122594	5.03221727146931	2.13980610298987	2.85697453803644	1.75085888097422	-1.18932528743246	10.5266165647653	-1.29833103265004	8.74331578790017	5.41518738915904	7.37905911520618	4.31945605056645	1.61866679512739	1.38423515717225	3.63681113063269	7.90541336118603	4.4742612759699	4.03205092387016	6.50306152929242	-2.50800990370537	-1.48672610568917	7.39762502261228	89.75	1	2
137	1.41051388136443	3.73975397275166	3.96316276152118	1	5.37674980004779	7	7	6.25841702811892	6.16667515435313	2.54729307641526	5.70779747095365	6.0774711234412	6.3969515561365	4.1417673966498	5.5547807744966	2.76267292916319	5.3553434796511	7	5.40901852491208	4.29123811275017	3.3792274594585	4.5752770624897	6.80307713460177	-2.47715057048192	5.74472469712855	0.506092371271504	-0.937735309302719	3.75659816200818	3.97053255728257	8.24539490810947	8.28840986815044	-0.567680525076823	4.58628276743768	2.77643318746212	3.94337783814791	0.761907824066008	3.26346380943695	3.92659395978739	2.90201599516161	4.95548930180409	2.96732178534866	2.04812317210773	4.23413289003698	0.0519035989161084	9.17184322987398	2.13106504695643	95.5	1	2
138	1	1	1	4.8232076719099	2.37816524171491	1	6.13625469434302	6.6989996358761	6.5027867715632	2.81481661307195	3.87044298229877	5.94319408096416	1	3.89683123728933	1.83781337700865	3.45188825684994	4.10677125374396	4.49939290736132	5.22893441032515	2.47878679656885	1.48068093565248	1.95814135616073	1	-3.74805221772415	2.89992986012887	4.04593558692936	5.98777659963371	-0.860074518261502	4.98679817488483	-3.9265904918578	4.160990323703	-1.87853839120048	3.59780009702786	2.260106983422	15.2189410646322	-6.23306913821803	5.64915978223695	7.67809380798204	1.63748348582459	1.02196326502602	8.84739725659762	0.694840064999115	7.10210063407688	0.532611265079224	13.277709959934	5.47416629316734	90.25	1	2
139	5.16946988383019	1.47683489414025	5.70771149044966	1.77873449683543	3.14294656703491	1	5.09235980376272	1.21143198271524	6.17159779591262	1	1.34437191873343	3.60904803052996	6.8260892200175	6.94223813618062	3.75468386620225	1.70836674987494	5.56115931188615	6.46415640828501	1.47670058615876	4.60102505065813	5.57798288715058	3.45457575833544	4.1356499977116	-4.89282248668793	-6.40594732635766	1.45574707065675	1.53505712739494	0.959629968919465	6.47603091777201	5.81905909211093	7.98855039385473	-2.22526392365698	0.283642759775746	4.79247566196451	4.86315500441604	0.683758674304138	1.14548823372154	9.86192276063862	5.2715496380074	1.4761021204749	5.49744546649548	-4.21354676639822	4.45770673960643	1.63064238108051	7.05823095582703	9.11998548888955	104	1	2
140	2.35773376880107	2.29036993534076	1.35198017549635	1.57239045381519	4.75747418325166	2.27009864848903	6.46885564313659	3.87606518317329	6.60734819927972	1	5.58286136989831	7	1.89006541964863	6.37840768517213	5.59921866336875	3.13076960768856	4.47605685441676	4.1675801544742	1.88701806100007	6.39675789058555	6.597580975861	2.83384187833826	1.75447679190458	4.77936913587079	10.7359479692378	1.92332681368203	1.65016546212144	1.25275932467043	-1.36443805075581	-0.253634482453952	8.82634046446884	-3.80360924552114	6.75118625340929	-0.206521517872293	1.78848186759908	3.51390096205691	-2.59131705347219	2.22786451860743	1.96926699956265	5.4484956572064	2.38963219763335	8.24224532537248	2.77282511600921	3.71645567802087	0.893915256307579	7.34056755244154	89.75	1	2
141	1	4.25530119470963	2.47554782046154	1	2.78321186010551	1.46089233378782	6.49444436571366	4.91451880254602	5.10440682710347	1	1.70490102834996	7	7	2.88051385887965	5.15645731307872	3.28560494203164	3.22644539853462	6.37143871374151	1.3370318524837	1.51729901335243	2.91996251904433	4.6140094933443	1.76231451620038	-0.0741918371977626	5.16505887679346	3.89050069237574	-0.334960914749966	2.16186360333319	3.4622571974009	-3.02562813300207	8.0418441670381	1.48750404769113	9.42468569303768	4.75256996097794	3.08900050826283	2.23465549793381	0.00889883903348043	2.55426593437173	1.60524817104903	4.41605625528542	6.9540051149679	0.716621583814898	3.40227134634523	1.53601183496376	-0.325654506175291	1.29003069127316	102.5	1	2
142	3.97602682039349	2.48304349262789	4.07667552047196	1	5.29056354841221	1.9552632850608	2.29755322940286	6.59856288856432	1.33645029138705	4.64803351741941	1.12852042411881	5.56844085722689	3.15775137387389	4.2852493224217	3.33357886407585	3.32791185966032	4.13390525008582	2.7087904892856	2.15587274459904	5.63030577437743	7	3.02217413882697	1.16978267408868	-0.898647768935812	-3.88085712949333	6.83608643105358	3.79832573161507	-2.92621010729844	1.29494694109471	0.802891945201679	7.31648987591622	1.11302576036431	6.26152743334569	6.68108605194573	6.37539920105608	1.933296946268	1.86978202222582	3.21022494027092	1.39030110149393	0.423337437911842	6.07137523361929	10.8784715938294	8.83679449324111	-3.33182835512495	0.0104195052650134	3.82023023407462	82.25	1	2
143	2.47771609327319	4.2972517604318	2.10832600493472	1.97826104437367	4.15750419771941	4.46673979154612	2.94874244068731	4.90467646687108	6.00665398936328	4.44547590440103	2.13955520356402	4.60490301554787	6.39622528593213	4.86320557573892	2.3802550818181	1.279099292517	1.20417913574705	3.94019061980698	3.31825006031517	1	3.46285668739208	4.18335277298215	2.8098558474599	4.21186370123269	11.1781693261651	-1.97463187695863	1.65124900416066	1.18564382308433	3.599576081899	-2.29393509414748	2.94120293475235	9.20963987315606	13.4695097733266	5.75704366540003	3.34627631883057	4.27126618134853	4.04209377936678	0.174746081525816	2.88092979634061	2.05929071339843	1.6829188974503	5.21550168478218	1.08999872440049	-0.62578713333154	9.1709003182863	7.62237708229717	72	1	2
144	1.7152442432592	3.08824933159179	2.23190878291206	2.2744186076115	1	4.25418089072001	1.92785930069424	4.01415481877942	6.29134214767226	2.07692185801394	1.04644377983684	2.52374767579174	2.65430276860588	6.75607215946917	1.9631720775564	1	4.58728322408342	3.54576076697643	1	7	6.14824562530871	6.69171656934076	5.5363253236573	-0.862378206402194	5.69229629189117	1.70327276373523	1.05723220709389	2.76521692357685	4.4836479117384	2.1558033026061	4.00434157430209	2.20770715005729	1.91883328450545	2.66997130910811	1.21285670785846	4.52694362639084	2.04964380374134	7.44208916328338	2.17745507437622	0.840325746335103	1.62400996939476	-1.06921731267278	8.86175621857518	1.56175866836293	-1.18954611116714	0.44179616453455	77.75	1	2
145	4.56351173307623	1.07027669846918	5.57907479333259	1.81571168466013	3.07266188600966	1.23779242485226	3.59590141010976	1.00326219702171	7	2.28573140956638	1.50177135132884	5.03452451201997	5.32274581959422	5.03534114589609	4.69130221294409	2.56630457658227	1	6.22954087970294	2.67794507313548	3.34713671460046	4.20920919297927	2.19921162769083	2.1881189138135	-4.36758528842899	-5.58643649605286	1.28619279096968	2.94064435551377	0.321319120677083	5.78398631716664	3.12880323201894	7.47192281028362	-5.40974259947017	9.68311610608784	4.33303293142686	4.58093357783304	-2.29425022641025	1.8201257431101	10.737945884566	5.21400722832198	2.10491336921685	6.20892704600204	-5.38519224838005	4.92228998071443	1.3179996480902	0.849243909220241	6.21894535379898	75.5	1	2
146	1	1	5.22236547135081	5.50561441593108	7	2.886133932112	5.06886334792527	1.97108795700272	6.51298380649057	3.68120803783166	1.71662840898905	3.24392356393768	3.50553596865381	5.43638270961336	5.54098337071557	1.5020150235107	2.11744412574295	5.95809395945395	4.67316092140923	1.40990226269594	4.08424707455202	4.66136805858401	2.02131678543494	1.53030633835333	-4.98148779456009	7.59004976947633	2.53246527825146	1.36337037448143	4.92767203472644	0.0358947160150881	4.14638468724665	0.61721871696663	9.89893203378595	1.02568836083333	8.41030557395876	7.88286735777838	6.37774207342724	10.8809249917613	-0.563594349448946	4.14986135304892	3.18460407407982	8.08651099382678	1.14216335617005	-2.96105864093894	-0.023892159017505	1.06913146052652	85.25	1	2
147	2.07447414914978	3.33802593223695	1.48787393648388	5.03074229576403	1.12410402187191	1.46287421254499	4.5367855415339	1.77411609703574	4.95430262600651	1.75133444996781	3.39431112512774	4.19565079334639	1.81360248641983	5.25652865876797	4.57954323171573	2.52782048710844	1.86736994783346	1.97433820800339	1.50506709969261	6.53882400722293	2.08453542846434	2.9622866810561	1	-2.9865404136117	4.53550102073576	9.30931721555334	1.95154725347471	-2.35194273220906	0.536869143703227	1.14204522870085	9.16586310356279	-1.5712755486029	5.81479909863143	5.07594490792201	2.43226270434615	1.58526264951791	2.99319639410773	7.57988986002977	1.89665360058952	9.66485166064095	4.52985780572556	0.911440019377365	-0.912553886105136	2.48160378525464	0.961146501714108	-0.29641087849609	69	1	2
148	2.95655109574475	1.72722280962694	4.0107354830725	3.3660745780371	2.07435271690239	5.24339734200725	5.43273831043386	1	7	3.52543100965789	1.59939032852081	5.81153036769514	5.00601664059157	3.90254053668076	3.73327542527359	4.48355811982295	5.69658527326441	3.3305031787655	1	6.38052599987234	6.24980039464562	2.44451259389993	1.96736040808423	-2.11100454729385	3.8898302694027	4.89017175320829	1.88067504299277	2.8649187164206	3.15731804277895	-1.36127412626289	11.0839431122427	-3.01191138553799	8.73524066754431	5.12454493884771	-0.478035034849107	4.06569066324112	2.57351757148834	1.22254931844767	3.18012952136912	4.63747400943222	6.57692249125705	4.81836691974696	-0.669642187035203	-2.14444889216561	2.86124637262783	-6.2059240468492	76.75	1	2
149	2.86518664966213	2.29467922728807	5.13092699703515	3.51885838657805	4.97768769695015	5.36711638171509	4.80701799124384	6.12689350837708	2.32779848909805	1.27942732799585	2.29189121919761	6.03299534583785	6.14951622450015	7	5.42709624915943	4.16426170127167	6.40950285443009	3.93226501023037	6.68794106027556	5.5084153184124	5.8896800081159	2.47476986262042	6.53022019621853	1.89356625571534	-8.88760211555587	4.33631364552539	2.58804018490884	2.35389624357419	-0.763581796752234	-0.42419847376169	9.02883533995771	-2.12337800181186	4.30520268286247	5.23950433069444	1.02265863286738	3.74098217766196	1.72481018382531	5.96459167097688	-2.8700100033659	6.48944928021032	4.91260177908629	-0.417129326680276	6.03068904847323	-0.937634943907346	8.745799061708	0.967167079184094	69.5	1	2
150	3.67057970250433	2.55578007984941	1.68327355270612	6.3454860914354	2.45084635945998	3.24015673521012	4.24887551409433	5.54406963828873	5.95447130499093	5.36811707271945	2.21376854894086	6.07372450672936	6.98632922349561	3.37982585646072	1.9702055487497	1	1.34629404720508	4.44776712313124	5.91376911506898	6.72725370494029	5.39977484345584	5.87921629943065	3.58616955403095	-0.0461343931556354	3.60654162853661	7.33404272303849	1.29499034272854	1.90391749514273	11.3288157718447	3.45533224853458	5.34306898643943	0.119846740472649	-4.89527239913278	1.76518924528063	0.203383083055045	6.14543984278856	2.90788971386294	9.73293027177523	-2.81366187103576	4.04711183467768	-2.47203698267574	-3.09544849732411	-0.74103929259028	1.43027530579282	-3.2196057911033	4.62312291799036	66.25	1	2
151	4.84679408525444	1.47938452235931	6.67149352398077	3.51807348098527	2.67389411438689	1	6.92256626989978	7	1.68432598715041	3.52043633276558	1.4679433343902	6.9364987039243	4.92909074076686	5.43649916219866	1.22160075826964	5.6088778505256	1.35620622067145	4.81501396497094	4.29668899688884	2.80976560996972	7	1.13961785049334	5.40652533326972	-5.85005963083384	-5.43067933877531	0.324584910555892	2.63210827234607	2.08858161882041	-0.640734811438016	3.62709605973734	9.02323661636069	-0.835162978682611	2.44191114162695	6.94490284145295	0.802458263386598	-1.84859924432374	1.68967817573299	4.71004311230985	5.486920220194	0.243139326589121	2.84981844665279	1.32163299994354	2.87020008327968	-1.15445362070315	10.8751924771947	5.00892336077077	84	1	2
152	5.00610492632586	1	6.63686926038099	2.90689359319765	3.32011913271152	5.89827575020324	6.21404531975742	6.39845337339516	6.5644638832744	2.49310986147861	1.38477630168863	7	4.5990374254741	6.13986504319297	1	4.11243812495243	1	1	1.54475758655513	7	6.80573264961141	6.30085020094088	5.39119324603172	-6.21582341469888	-5.51613815609515	1.39117413615916	2.198134176773	2.12403496894354	-1.08906862759249	3.01552829226031	8.15616235493148	-0.147499859819186	6.41668613207874	6.03236780521194	1.0786979828733	-1.64241513705451	3.16542876474081	7.60515436411069	5.03898364870894	7.58962827738774	2.91651288057077	7.66386426894863	2.05640490323298	2.53595309078415	11.4783564899659	3.78064174515787	75.75	1	2
153	5.69148092325447	1.45561451849047	6.32108988792676	1.56202148908966	3.28507496390257	1.26042190691701	7	1.47708140452301	5.21007189216576	2.06615268821454	2.75916214753761	4.5444101346168	6.48810982363554	5.68207183487282	4.75564161858962	3.46392529799721	2.85608061309024	4.72797291560811	3.25288488613035	3.65583700998497	7	5.39763572586878	1.85937275753499	-4.55459412028856	-5.09341424333622	0.477946989396122	2.3791373781114	0.470948660047859	-0.226114179960291	-0.113455102605918	9.64235744431476	3.01877916208385	1.68279849920131	-1.9771471509161	2.95808937423467	3.33592103721377	3.85682717066038	7.64952802395216	5.52821901886915	3.42579960429467	10.6623326898613	-0.930408537330801	-0.304325336615535	5.05538261922226	-1.43184098659366	5.47848458857101	84.5	1	2
154	4.03521046193526	3.38873778277463	2.81346624075234	6.87938016064421	3.28164154556105	3.04353262099784	1.94534783373717	4.33665985825338	3.16518466817492	2.17579851689814	3.25445239044658	3.62740531682815	6.49181971987324	4.85388473663983	1.40499664526803	1.6879796195782	2.60995001404206	1.68385513353643	1.64626880786719	5.82121497393762	3.24344714157173	6.98523115300807	5.29758759017327	-0.871290173804324	2.2074246938906	8.00397754294909	2.62940917450664	1.63059343050732	0.831808090266258	-1.61421501740202	3.87524045316	1.07006600942873	10.5299127750742	4.96311895439917	2.42365258573973	-1.44527447983398	4.57192252266682	9.57282736069032	-1.17978981185386	1.98787604552688	3.41539814775352	6.41838582320626	-0.307893094574525	-7.04466435426346	1.44873966178827	0.898114418938361	61.25	1	2
155	1	4.05171576481252	2.03873241263868	1.55565935948308	1.61262569915353	4.84981234202985	2.89032294607604	2.67964388066847	6.95608780141896	2.31485186252827	2.25889494854458	2.27143874233384	4.39955105317078	1	1.22496133322169	2.00657336478506	1	6.02360516598287	2.40687755120724	4.33429606175187	6.89818011022809	1.41376225375331	2.1492284337866	3.28666224499401	8.26707349482885	-2.69909654289145	2.57792036573076	-3.71494850534034	1.18412617387784	4.43384406929333	10.7918908222996	8.58694728370728	0.470467952979118	5.75588300502372	5.28412576417344	3.95766860830664	3.32503800510583	4.04175097721835	2.39295782222065	8.74742515423825	0.0266750048936948	6.30055823117156	2.30352791923627	0.85208534722506	-1.54211640265306	2.03079665021155	93	1	2
156	1	2.98240481819807	1.71777477590445	5.2925810175822	2.86407931122541	6.20550094453319	2.62589144068782	5.4716849029974	7	1	1.66972645366115	5.70085321067173	5.37348519314363	6.46278473753122	1.35739626492512	1.96363612773696	1.19113421288928	4.05689549816833	1.90859433211086	1.73704474882568	5.4216518145953	4.37467404510617	5.8644263379889	6.37388086416653	8.7890636855475	-0.81979613794235	1.24151407290015	1.62989761557784	-4.11421880139248	3.2827477217755	1.6793539877172	1.7737810108031	7.6700558384105	4.74683467330121	8.12322208991117	-1.63885161271291	1.38987880095392	3.43001454373694	6.03610391676898	3.3803498093801	11.3701682320154	4.58432804645734	1.89460351645776	-0.754136139215439	2.28404544882121	3.09771603549976	83.75	1	2
157	1.27542252772803	1	1.81457423546685	6.15902061022246	3.80577021018906	3.93550218729573	1.61222719444091	4.54355505524759	1	1.46070823583275	1.79760084150717	1.40443314442728	1	5.11090666774463	1	6.02930357439028	5.94463811916038	2.10540849553237	1.80633997233575	6.23136083799962	3.37606008000534	2.36780723838976	1.98129672046889	-4.83877678042146	3.87272352119474	3.63474538112813	4.5198308292524	-2.44367372379725	1.90808696039102	2.78072026289967	-1.15370743907454	1.95262430530688	2.85996717444605	4.12176943161389	-3.47542201443208	5.5435725597095	2.48110525928292	4.43179820927307	3.72462451793522	0.0926993725044787	-3.65081262978887	-0.31217766898067	4.5492816550383	1.86159998552857	5.92746427383442	5.03773993108108	71.5	1	2
158	2.4761211272044	1.13308158067075	2.38861251545654	3.17939078805012	2.26604227100348	2.04366646004861	5.19182186247911	5.55935900561967	3.69793275706623	1.43474301665258	5.06171548591829	6.45191597966127	3.29206354694433	2.56768616941385	6.32291105728229	2.95900420316559	3.9796108034211	3.80998457042848	1.90960738404665	1.6449398553235	1	4.77134077833326	1.14905027721846	-1.17345048007725	3.36822118318852	5.70422459135286	2.17891163592454	2.0192724558137	2.09064717426582	7.46930548510523	4.21888395474569	3.58415387356857	1.58784947275989	1.61383148572656	6.1950255138452	4.60204007985771	4.15480410685639	4.33363828621403	4.02864455086763	6.47914501441929	10.5586759778458	3.80317027230206	0.179031334575878	-0.0425136013524941	-0.360585536675492	0.231700461181965	82.25	1	2
159	5.53044240613053	2.06601872935801	7	1.62474091844541	4.93202691128825	3.44866980550286	2.69311120719934	3.5113915863482	7	2.334451204081	3.23324595565461	4.07131871060176	1.70094925373623	4.74736460227945	2.48680623388041	1.67369889105442	6.18108338252776	5.26535583080365	3.24389634108736	2.31886730567388	4.02719755657921	5.34979269301771	5.75354177417184	-7.216027148478	-3.98529039551389	3.81753303002601	4.25636072020027	2.25300618439937	-0.627822374980812	0.966338488269817	4.98582771860276	-6.64421285233606	5.87016765181445	3.9217698859015	-0.910465613188548	7.75260513096293	6.4047016828698	3.10039344538992	2.62183105163987	6.25165688809596	4.45869651795691	2.42308086603689	-1.05396995538947	-4.44188616825427	-0.268701866344106	0.934100139555307	73	1	2
160	3.0738316427063	4.02341007546287	1.03824107042681	6.18597386352217	1.79305816800602	2.48293423356394	3.7274557175848	4.78943816815376	6.57665533335746	3.51727575112881	1.66614203781281	2.84211414816081	7	1.63900949369731	3.5032622352055	4.87538411307545	6.64252245703929	3.86350693106839	4.74833693946904	1	1.90781564938828	5.29490225008541	3.15880959652365	-2.44439986736646	3.20703556241439	8.5098908723549	1.40088326653286	-3.33331983791955	7.48623865637047	2.24083126953505	8.67640183232554	15.9427065201276	13.9473475097346	4.38437842131635	1.66794892669157	8.39391884717843	3.16150706970699	-3.44103420199083	-0.695038349502217	2.22052963536697	6.07682728346922	1.03377007264273	-0.299149898204338	2.29272891636902	-6.92346684873564	2.38127554782472	87.75	1	2
161	2.33548921920718	2.2847072766812	1.45268380709103	1.86965529440524	4.82636762191294	1.66170996025985	6.85222099763941	3.79434475894062	6.64783253316483	1.12033921974058	2.96308566489323	7	2.10586208580563	6.67998499105956	1.22847574177586	6.23779145360718	2.29103850136424	5.35848059547823	2.4045930012823	6.49375631481458	2.86039376211875	5.28586434925905	1.945652298826	4.61710704897612	10.1327978643842	1.33790022475884	2.36117166257213	2.54319473325506	-1.64353316044275	-0.165397460118571	10.0508859601943	-3.36790027427893	5.32468394041151	-0.382331475220328	2.81863485746397	-2.82899992086834	-0.0672495321980506	3.98613290836127	2.5912490711742	-1.27639078205876	-0.0815446888392695	7.11458286687992	5.89754361669922	1.55336969672457	1.34994212440884	0.864318741446518	79.5	1	2
162	2.52584632905694	1.0284057242953	3.5541170673251	2.83807537941219	2.77876442875001	4.96714391219461	5.76617590936699	1	7	4.67628806904157	4.65883122619019	5.38351489136584	5.02474643589272	6.77802743815994	4.23341621470304	3.8163495566835	5.87816142338812	3.75139130323809	2.00767676418278	6.92158751202746	7	4.12330412463475	1.66978917474609	-1.67588327093092	3.18584717512027	6.16482073040295	1.42996182489552	3.11995831651523	2.31936398347636	-0.193539613281653	10.4299003540095	-0.707737448325487	9.8150385647187	5.22998200409582	-1.32557292157951	3.54057841142849	2.79693440149803	2.34178764693488	3.47897170632778	7.00586174518309	6.45636707729672	3.27177831165761	5.40254751268731	5.02678334626138	2.17232700957886	-6.3661195366274	77.25	1	2
163	4.37298888875222	3.66951038938003	4.08300914748835	3.28011004928549	3.18911482030841	2.01533816556546	1	5.31646008565548	7	5.15630950501649	1.55107143479534	6.80414057918085	5.68539671298581	4.87263855603153	6.68354014239081	1.8507264215768	4.46472418020605	5.44579489225484	3.62899992567807	6.87625861975604	6.51139239266722	3.666285907164	1	0.515742888145267	-4.89245614061929	4.4515161519879	6.30413026322929	-4.0060363623743	-2.45429903500468	-0.491883976927884	5.28457655327279	6.69946024476104	6.42003017701734	6.39421366311227	8.30126589921855	6.35420142660217	-3.141568173729	5.06386713497672	3.03671690633905	-0.265089935369074	1.33772902695847	6.68740634099678	1.8262448469193	3.31074376447148	1.03283947323184	-1.7796599246067	88	1	2
164	2.18142171316282	3.18436377629647	6.71873235493591	2.62443951904059	6.22865431246865	3.01203728388365	5.66914829935537	4.13403332072692	5.55710413788045	4.20532623362281	4.53056116680443	5.10478110467735	3.51907393518515	5.098988835341	7	3.93229308229048	3.62569613523553	6.14189813998999	1.71157501361924	4.02092809938937	2.31921818461021	1.04462675088949	7	0.649521502479641	-7.20458690655327	9.27220570800361	1.62218336635742	-0.366869807523112	3.09539194358852	0.927807884580702	9.00980827610343	-4.7208053144716	5.84092276038008	2.28064726209614	3.36555440900654	-2.03662185260854	-1.90769280301599	3.75434547182289	5.07093448332993	-0.380995696578975	6.58716393485808	3.15194163910584	1.09666243457973	-3.09609506339446	-0.204557079740262	11.7941380385858	70.75	1	2
165	3.05401740221373	5.07458855752346	1.6799684505603	7	1	1	5.5831822560565	4.99630559826025	4.14607773982035	3.82571940158383	4.42827127178699	6.90981567823412	7	6.54676040548957	3.81957322608252	2.15241037001596	4.6070345188475	2.86084431208446	5.07960105658209	1.40013510610822	5.43644115171765	6.13005887477347	1.23599048066602	-3.15255074665674	5.53338936663486	7.75170568220595	2.02876794699243	-2.34461006829447	2.037822511126	3.79175305045746	4.10498006997699	-3.40146301208909	9.67451860269128	3.31669388304963	5.93268385449394	-4.01767193602211	2.26981093157198	3.8678213264167	4.38702859567225	-0.257861999593071	5.79701685535251	-0.136567067111485	0.952178294852918	0.503957182529151	-4.95192792795472	4.38367785524779	80.5	1	2
166	2.53502062986873	3.53207107222853	2.78795691458232	2.92771947070951	5.77486551088431	5.26920006108752	5.08068516125524	1.2568964988715	5.67986555495175	3.76243242121953	5.56315669302523	5.99702085203193	5.45081160441567	7	2.19645253586136	4.17069307995416	2.29365991545848	6.26603293601159	5.59225624261911	7	4.41127236741324	6.9528812624749	3.02165248949859	5.31348749132196	9.41883235893448	-1.9847499169724	1.23608423351638	2.51121403397751	2.87042598295582	-1.62331757915448	5.65556756033049	-4.94150555125358	-0.4433111330196	1.72333261672643	7.79550539587754	3.77997864246742	2.46551642331851	13.3983961157835	4.46944180458374	10.1438381711625	4.81640422729334	6.78920237805761	2.09670601869721	1.91227425677533	-2.29981950504487	-0.821634497450767	75.25	1	2
167	3.49840838861571	1	5.00538996554315	1	5.01807710959507	6.44877766139222	2.63221588495326	4.67154070853047	1.6151245049859	5.51794809676146	4.0465654766052	7	6.89253947448512	1.30243629504686	1.68565251129444	1.31038905939323	3.7832985272092	2.72160358605494	2.8874972914477	2.93807486424103	1.79970493252371	4.07079777099921	4.80589346462636	-2.85744142046581	-2.57444488548417	1.75685691285358	3.4966867556401	3.9185197959437	2.9465768714397	4.70043954824631	10.0067303231826	7.5403372118237	9.38661177392372	3.5907012742511	3.23780903686142	3.04509299784032	3.86242624192281	8.00555207248614	0.898140672176044	0.868361823831556	-0.120088843711328	6.14998451560012	7.15282157110563	3.25340638032829	0.77762508893372	-1.20734427314796	82	1	2
168	4.88051673359877	2.51356212469421	5.4657883087513	2.64135719607865	3.73588681197591	4.71260038874659	2.21012255029697	3.10724925753895	7	1.09499078976757	1.28574085701926	5.69934352997657	6.21592862261356	7	3.6246060655433	3.27556813326293	4.33091516837131	6.70948042626606	3.00633706496073	3.90006196399232	1.90548573525412	4.7375920728798	4.62360879689679	-0.713609794391213	-4.11390671635108	4.88259609679181	6.63665425773676	-3.64607714155004	-2.65947497624432	2.57067354419671	10.4229083333712	7.74318639698624	14.2437227667853	5.35605017831128	2.0620367476063	5.67479512373874	2.98411771695234	4.35036156962023	2.28993402745792	1.48158958523531	0.362364961695757	3.45182644819533	6.87014380110303	6.76558402853521	2.23823767661361	2.43318071062659	77.75	1	2
169	3.75846472648955	2.33310377467893	2.92015333439626	6.56878956314583	2.47095105100423	5.70912191171247	1.01497319991611	5.583123926994	3.25169036422708	4.13855621602764	2.15674459372336	2.86536296580895	2.57891213515209	5.85309592988569	1.38170786846436	1.98561099370626	2.55567212980907	1.27119596973629	1.69727851867051	6.32126741627275	3.71973314562634	5.80709688408795	5.66709393877621	0.131537091607738	3.17882644082587	7.59883236012654	3.05854572201808	1.10973213429196	10.1479294438504	-1.63625106290137	1.74450636729792	3.24381429362787	9.57731915043554	4.31014313488763	7.10182517748279	-0.951976054127641	2.46187854561629	2.60524875811239	4.57228941968733	2.66291466369796	3.52995687977661	1.42488086232269	10.1040982006921	2.39481544667673	1.59659194567217	5.55608435672079	66.5	1	2
170	3.16380769118748	5.33341305235392	1	6.06343966889256	1.16941435854728	1.22853469679119	3.32587616433733	3.84761135105772	6.75480719186974	4.28058251954181	6.34247917830558	4.1451214199659	6.9946097409351	5.49624450395298	3.98623488402975	4.71226923450986	3.98171000599027	4.73024102889397	4.63532740812926	6.17906996320707	5.90395940882156	2.70074463254836	2.71571651941039	-3.68536638028156	4.82137989981208	8.00226458528025	1.82610839790289	-2.20006202234943	2.10546487204165	4.31760921296198	3.9304570025761	-4.10923045940404	12.0135853982974	6.8075704459598	6.62439622146574	6.81488755822895	0.677110321454203	3.97313952698718	-1.70975758145855	0.759048981150021	6.09436478453251	-0.644919240312842	2.15648392087593	2.52468501806585	1.96062167470679	0.300778116857143	81.25	1	2
171	1.47276582599649	3.84730229515682	1.82753738373259	5.20160065921883	1	2.26899817804875	4.28813214403631	1.44928635864047	6.75561837409444	1.7729258400024	4.70731584169693	6.2911130856983	2.4670746931747	4.84456250876839	3.979481417871	3.33955245220855	1.94498486322122	1.78328216638521	1.66884708525208	4.59964701274792	1.90557153338291	1	1.10037482089748	-2.10088082897782	3.88597259626088	10.2223588153245	1.99610056824124	-2.50308637685693	0.685799093626622	1.79555561706764	9.05763898890461	10.0164677879369	6.02303658070195	4.97991338458871	8.53561022648505	-2.18075482524377	2.42785396227433	3.88737090573608	1.06051870421979	8.69582261206941	-2.74169590033712	1.48611564823151	-2.21284717888632	1.37075593254121	1.44883880992673	3.96180292910875	59	1	2
172	1.58639222724459	3.20377356161215	3.39765778965379	5.88412894760254	1.96670538415454	7	2.37385980711361	6.53282331210802	4.96697895140048	1.15381065222224	2.11305962551955	4.63420323072633	4.58031199633755	1.20994718790279	2.40262592061372	3.40862537461793	3.10550904516509	4.13251252558071	1.96239371145936	2.95883332970185	4.20502581005186	7	6.91920984733148	-1.37760434860629	3.62684696702816	9.25413538188245	1.30211819667431	3.47208595197908	3.15824760117972	-3.2421148877828	3.88806448476134	16.1413678121381	3.46129358773599	2.81799666674841	4.25056069648178	8.31951240105749	2.67582822114185	3.80919484462231	0.563301836028282	2.83853509080074	-4.30389747423123	3.07138823345381	6.94895389334844	-0.949414187110338	-2.80235808024169	-0.444354604256686	62.75	1	2
173	4.04324694156693	1.91902124967804	2.62493018632851	3.71213761700797	4.63824188611034	2.229169551444	1.73069768699745	7	5.84166679732891	1.60344817521178	2.00724748297218	6.73411049678266	3.13689766155414	1.30572857839749	5.68559483486031	4.98998018894306	1.07190158919081	2.98483391670476	1.46799477000599	3.44378925760343	4.07634508676655	3.74576116541702	3.02352277330237	-2.5334434822464	1.53726353367165	5.61221420999547	0.592305897129471	3.21400099897266	3.32652311020606	1.46333570246836	1.17464950401566	-2.63750346212333	10.9104655045251	4.04059038128863	1.86447016229527	0.83376373626037	0.952578217346166	2.84254036128822	6.46914848658554	6.79127724564308	10.4198240606707	4.223111614826	0.686244045962297	-2.76405696795373	0.12368681808984	7.34098825687754	76.5	1	2
174	3.29524234273577	4.10199952414558	4.09128996295759	1	5.4329184071286	6.21867101946321	2.08948829306581	6.50008721707504	4.37387227001747	1	1	6.33225106431208	7	5.84235892916914	5.14092890205336	2.89690812220241	1.37982132137268	4.81249792469947	4.36211941958749	5.82376994998327	2.93844667946891	5.09860369471659	4.16848360785291	-2.8610240095288	4.76572427778221	0.338781543133159	0.0861274576075645	2.91667412744666	0.250617353592182	-1.33535284457153	5.77552146640332	-2.03041302006336	12.4503979763602	4.02175009165986	2.34530676468141	4.68426992615328	0.955557528309083	2.78222610991575	4.4271201760452	0.750596684976249	5.11848967634454	-2.67374341443513	1.86395042326533	3.06459135667169	8.05915327251089	7.56937193826881	76.25	1	2
175	1.5979546310618	2.4627571320036	1.46382664565126	6.64318127269995	1.36792521052338	2.82815074880819	2.78532295275014	2.87365929824684	5.73553982535368	3.69524965306095	1	6.32088290184312	6.12042449588294	5.64975781968923	2.0327648247205	1.21436467743671	1	3.26462390705129	5.70604097863586	3.22585977913096	5.45625063927255	4.68695393834583	2.31988548068381	-2.34707264217228	4.65485396213123	10.6109491225106	1.7695768744894	-2.17602125267443	3.24614455332548	0.246002059173606	4.35227124751102	3.54513976757841	11.9780523224253	-1.76783222769398	2.17600320307849	-0.454751109516652	1.42925993181389	3.93591184241995	-0.371374768593267	-0.69686954877294	3.74346466819699	3.99053326819845	-1.18711619020755	6.36752174116923	6.7392302292313	4.10137168107367	74	1	2
176	1.3367063926164	5.44830516917467	4.68056033098859	1.56644327114512	6.99030507152887	4.09964787543073	2.89421674741871	2.56924637303818	6.13486150499382	3.64085291271354	5.34525864076375	2.23595293636578	7	5.48331069114188	5.0515875536417	1	2.77550730430513	4.85838682113453	3.27683245771232	4.14041850711171	3.41691783958723	4.70790170603872	3.03649532369446	-0.995747253821126	6.02607706512247	0.759439622909596	-3.88749257566569	2.40287664094929	4.86007610745451	1.79295996062485	8.66736013036876	-2.42998453011513	3.68574890653628	4.13665236740452	2.45591510115876	7.47511406672588	0.715689949924889	1.75867164838664	0.545002313496475	-2.16229057719458	6.41741625169672	5.71520382715044	1.50268242233655	1.23236500400589	8.03593780203123	-0.00734086104944998	75.75	1	2
177	1.65249928347746	3.29494747885121	4.0761093483882	1.80969322822877	1.5751999399473	3.97059508072502	7	4.94180868630157	6.18575542175895	3.45133110496091	2.84617979564139	3.39282941450885	7	5.96060798953631	4.00772522930758	6.27219157753468	3.59176467807793	7	3.78321405031925	6.13822772111529	1	3.19856152375439	3.65993926625568	7.19240298637756	8.38540495098768	0.469959154872392	0.930223014670039	-3.80237844665708	4.71172420449412	2.75594316283364	9.85142510419888	0.168212077193697	9.99845154029028	3.2964218669947	7.89275268351955	1.31305919430075	-2.7244286715814	4.40761045975283	0.95739438977351	0.091110552266964	9.79325520083087	3.69299506923634	6.95648319043536	2.11450917646967	-2.24781810771718	0.361520650834878	85.5	1	2
178	1.81621976622461	2.10717464049044	1.61229002236694	6.83376165779779	1	3.19292677232419	4.02502605843984	3.72023397062914	4.81594744876091	4.59260574720764	7	5.80776844823867	7	5.29636754521001	3.53574039330229	2.46539865309559	1.45731884594759	3.65244457201591	5.74517517051593	1.78101555292091	5.29330889773178	6.0027893572839	3.11457410619498	-1.61564135596107	3.84002205658162	9.5255579897327	2.01680561407204	-2.04043756467476	-0.497907837547532	1.69411539728382	5.1475809569651	-6.31030944163647	13.4642530950399	-2.66725346065028	0.490918857778078	0.61281357667701	2.87481502413107	4.03605858790409	3.35645880480991	-3.21728997349768	6.04016014713406	4.38334927344414	8.57608831307794	6.7253485936725	6.77261032060371	5.01602718514711	62.25	1	2
179	4.66602016397385	2.91800618612726	2.60662386071994	1	5.49981225368037	1.38895955111206	2.92427973695674	6.98780194796919	6.97983626983931	4.4691882550399	5.32100031364476	5.5133756144	6.8560231402957	3.93109563547174	3.936531583002	5.49935203487188	7	5.72672233888116	2.51348354169124	1.87786094140498	1.95056716421356	4.27622425613211	4.31801019785406	-1.91130883772268	-2.66992160089551	5.10764315584977	6.10078417265226	-0.779104664541814	2.51862514901291	-1.93770131092469	5.05516020532194	4.9118534428959	13.4799843084089	1.92073057667417	2.24697849653511	5.8571545979106	-0.449610145315196	1.66539758804478	2.83801953571569	6.54408226898597	-0.215065694584736	5.20651593048436	4.00510281053373	0.719395594184522	9.65051339109477	4.48909543532253	83	1	2
180	2.74679262664363	3.65755095820925	1	2.58033171973179	4.89099644260402	1.72321425288087	1	1	6.33961702164522	2.96891260757754	6.37076721594682	5.70786648518058	4.34140777712528	4.45448328601426	4.07752574134123	3.15983497594341	2.90506309381249	5.37962195946546	2.85715881272754	5.21603120110268	5.63528702297942	6.2274559099802	1.10490747445564	4.30457254911585	10.4931967704713	-0.0648103364899651	1.86846154412785	0.382499811043861	0.896537619441817	3.28940226857879	3.49051183689594	8.90072497449783	7.80110173869607	4.95717348462319	6.73548925512026	0.955323041209234	2.87568124064869	3.59221010587046	4.61232258335298	1.05015881485634	-0.284483722355945	-1.1156503045798	3.94056630546452	4.20007775724968	-4.71812941428484	-1.89407464996887	70.75	1	2
181	3.40907432670394	2.11821900450105	4.77681924659297	2.55695186161989	2.31881309110977	1.26889943421361	2.68239495190553	4.49729512145155	5.74198943429707	3.52802487732798	6.316360281359	7	2.10533805095551	4.79407447656025	1	1.57105199440763	1.59302011947399	3.15100453931964	2.62243854433309	5.38901808840037	6.56298753714476	5.01466027931611	1.6244881029441	-3.09991353567056	1.9086449333045	5.24985201703733	4.22528803029881	3.9608888824032	2.48851538846527	-1.82893091023741	4.94649564458328	15.2380057126518	12.6458445148461	-0.866408520638116	1.65190667934215	1.93995374824654	2.13961614606302	4.62323081448649	4.01133416799316	3.77311474655846	-4.44075095900755	2.49024751237362	3.42310442474843	0.808656324069792	7.91053889468179	3.07295649040302	75.5	1	2
182	3.67157155316667	1.65718285497079	2.79178032805822	6.14311645257104	2.41550959605583	2.18555151919429	5.66266426318875	6.25887101248872	3.18774481374668	1.20574259703315	7	6.73417862128518	6.31529012677636	2.22045061720849	2.23040388149188	1.50897599332286	2.6187830937591	6.24604419931532	3.08801214249132	4.69705522870078	1.59023806992013	3.4538472397414	1.70504749214629	-3.12545972485971	2.77237205580814	5.67393400956601	0.471289882435786	2.96130605538132	4.08370777456532	-0.760873967198347	3.69149623800683	5.40415090787114	14.6484278077631	3.65880707444509	3.74525028173785	-2.10368073931174	3.06195974783915	5.54355527254478	1.73536727826576	3.27393606840737	11.4876324921472	4.81401222040565	11.4265883999298	1.60941353156675	-1.69053354618355	3.25466473489975	82.25	1	2
183	1.0899288496967	2.40606529223942	1.82267196844709	2.18479743988999	2.05463919101022	2.36584308712387	1.39746409470671	4.69190266895937	7	2.26907656540455	1	7	7	6.79119778242512	2.04236631969588	4.66206156834852	4.73335269546877	7	1.32236594227696	1	5.25063154348838	6.01760438872828	4.30443809445291	0.482026226661931	5.18910429670499	4.18225422157723	1.15477511755253	3.13290917545692	-2.42760807131621	-1.33714427715043	11.9026483759399	-2.62460283230681	1.18639094567078	1.49083943844854	1.72345695745087	-5.10649366298859	4.56823397143248	6.237687478628	3.21424434152008	3.67888645166362	10.9649745533767	3.97860974572495	3.57304356935872	6.46440869005709	0.211340110926423	4.04556565228102	83	1	2
184	2.76288562182791	2.70960189072401	4.52760857615491	1.06654376537633	1.77229828700194	7	4.32788454482746	6.28590386723576	6.58942219018074	1.24610155199855	4.90186426839544	4.57715801808145	7	2.09274329277405	5.37292623237348	1.39541438428093	4.56727311203467	3.90999789164886	3.7492943308621	3.32619224745449	6.92877863544264	6.4772092752079	3.80429515077605	1.04866399390658	5.40132581445203	2.31283389730627	-0.951962126828351	2.14840676765799	0.0728878981826657	0.598433513693297	2.81863679766249	-2.01623824986349	10.3972693443864	1.67054085565021	3.28948373919299	6.81193550188812	0.564592174695855	4.91068681252583	2.20629641522545	0.579113532304814	6.95980448578176	6.3008729143791	0.226569674831051	0.22577738333396	3.38707890367811	1.07280335523279	72.75	1	2
185	3.22159410472921	5.58889686226266	1.85365569089285	2.62956219578136	4.14709847905488	3.40601899408865	1.66755821103878	5.78023847455662	5.38575790692088	1.91131209777101	1.67875212626344	5.16409709907324	4.87974488272046	4.24048776523006	1.69716801545526	5.68365615197963	6.48232112876725	6.45945591515109	6.50580780727539	2.18499224965867	5.40005560147865	5.80129166892312	3.6433706463389	7.03593414139392	8.48842348813774	-1.57132550617937	1.84097852637413	-3.05686596326238	-1.19205863964068	-0.602014357397635	6.34078799972149	-1.18345832578167	10.7508414612374	5.88812395710268	7.99645421817254	10.0319191387104	2.06480409647475	5.31774846924683	3.95307719437977	5.72479301141763	11.5644389981365	1.32559100616217	-0.23960000046071	-1.00742358816819	2.19446003668782	-4.32389976690799	45.5	1	2
186	1	3.07829322328548	1.7178893426562	4.61731519033476	2.28698905317992	7	6.88032279615879	1	7	4.79036543828416	7	3.47305740451594	4.49568547588175	6.38958970696154	3.14101892553638	6.62097806584658	2.4522972198449	4.29141481674361	5.37469713543343	3.04969127787606	6.37851607759543	7	2.87099454346934	-2.12652223058004	3.96588258495933	9.96913746124786	1.00485038570589	2.83800365755179	-0.922453572002708	5.17138145663409	5.25443651541492	0.547027245203706	4.00709983181794	-0.322774568542287	4.1519839354934	-2.69615141927035	1.89038010968823	3.11725785619523	1.09651337445889	4.32040348279541	1.62210497532357	2.56544336638856	6.62199935922075	3.61239630744313	-4.14328119873987	0.185517289172896	54.25	1	2
187	1	3.57724702968537	2.24009810353189	5.48253258886738	2.89130342561163	7	2.02342699895455	1.71429829486363	6.24723258988402	4.02865702468986	6.05594693414511	4.89181750283393	3.35455777810846	3.57584766984986	2.4798863847931	6.46998544440399	3.38762379780565	5.52756558457322	5.0729497267589	4.55951310673445	5.96442577477743	6.71672671012785	6.62587036042125	-1.35503529395302	3.72494915214914	8.3377690798415	0.437219151484405	2.99087415623818	-0.265551156182582	4.67825171112428	5.49228502249629	1.24185987186095	3.93447086994643	5.17398719089717	1.29825276876782	2.3186272398593	1.32350904668456	9.02429913928388	0.404089357044794	4.18504457608677	1.43230904615676	-1.49253550252503	6.04560062661164	3.22693669718418	7.93851113839422	4.01374950410805	63	1	2
188	5.21230338689894	1.15813665725276	3.68646482830336	2.52896280695596	6.71274802476779	5.88871425352237	6.33786679452962	5.17993446464715	5.13451017309352	1.88290237731152	5.65895908631587	5.68633655207616	6.81187157412053	5.28576273605899	2.12562896353908	4.54533980108272	3.44920322891758	2.93253614360988	1.79988358907803	6.13642039873001	4.00940492824471	4.47229706497284	4.08220831851578	1.19205727803372	-5.32765969102176	9.08090763956093	4.54846109173618	2.30854898340527	2.51768584584228	6.32527278112954	4.052065392373	-1.08095087454793	11.0559213516563	1.50520520731471	-0.603018867475135	1.12921569882318	0.804261570909989	2.75519123710466	-0.430770812080993	-1.10461459594859	3.41716888167155	0.0611912173669814	5.61772233141159	5.56923023237116	3.00742876985608	3.16096161954897	72.75	1	2
[truncated: 5 more columns]
