# Supplementary material for: How Are Mate Preferences Linked with Actual Mate Selection? Tests of Mate Preference Integration Algorithms Using Computer Simulations and Actual Mating Couples
Source: PLoS One. 2016 Jun 8;11(6):e0156078. doi: 10.1371/journal.pone.0156078 (PMC4898694; doi:10.1371/journal.pone.0156078)
Supplement: S2 Data — Long-term couple and agent-based model data analyzed in Study 3. (ZIP) [file pone.0156078.s002.zip › S10/Aspiration Model Data/Aspiration Couple Population 01162016 055603.csv]

	trait1	trait2	trait3	trait4	trait5	trait6	trait7	trait8	trait9	trait10	trait11	trait12	trait13	trait14	trait15	trait16	trait17	trait18	trait19	trait20	trait21	trait22	trait23	preference1	preference2	preference3	preference4	preference5	preference6	preference7	preference8	preference9	preference10	preference11	preference12	preference13	preference14	preference15	preference16	preference17	preference18	preference19	preference20	preference21	preference22	preference23	fitpoints	sex	algorithm
1	4.34458830732447	2.71026462507717	2.61371541631248	1	4.83544176356906	6.08331921927147	3.80776266165872	2.65946897241451	4.25983469829894	3.43985321854212	3.667435192025	4.53729693211677	1	7	4.66147849964343	6.35932576455051	6.80340736602433	1	1.22001794660215	3.3479968296977	1.36638080155404	5.94322598525653	3.83930585227856	2.30531504079053	4.34399862666569	8.07063549357861	-0.180573089227699	1.86709578466268	0.165640141646962	-2.5108579177121	0.387017574576687	2.55043056012295	-3.02642637767895	11.2499115044372	0.892499388093998	4.65987822382869	4.72919181737888	1.70888995095703	4.25416392464265	0.361475824430365	4.04245342012311	11.921580245501	2.67179484153467	0.348765275007478	4.54765406538487	12.8288867833294	88	0	2
2	4.08119033946901	2.71810679365445	4.87940096421668	1.62912060740451	4.96698733252953	4.21619336878048	3.6317532465763	2.46841002642022	5.82704138684151	4.97491765473813	4.00021545694165	3.1568128380076	1.96666577453852	4.58702465373263	5.01090627706889	2.43369437839456	6.43207944406304	5.28104372831063	4.96495384080161	3.57787702827723	3.81244981185302	4.39863112052263	5.56846739459558	1.8135824571793	5.7398470074515	9.84495251736016	-0.554798901047334	2.63934918276578	5.28743913117015	1.27437001856786	1.15894284661694	0.654841670721752	4.57147948232091	0.75720008579941	2.58138108169162	-4.96332187553338	7.45002217601023	2.71678516789834	-2.47510303172606	-0.759662502231741	1.37745446661292	9.57512446694374	-1.75155526702815	8.28330473869221	1.1015870930284	16.9664146057784	94.75	0	2
3	3.96361697294093	2.82351878168962	2.61510696616892	6.54410966003917	6.77993880626366	3.04778262678657	5.35304818867265	7	4.80248021028679	5.20540817666941	5.1480404785788	1.72456818097338	6.098521289534	2.39932072003296	6.47476392853078	2.66874886456217	5.7062841375183	4.12209330581416	3.80676246544562	3.8684565397206	3.31451406855832	1.24028147112887	1.90920001889452	6.82975644053346	4.16007982079319	-0.913241287829573	1.82899703076568	4.64358035941241	7.43222549844983	3.78306633245529	-1.53131928404105	1.03508462946712	-4.79415857777723	0.880798582306167	2.76868855653982	-0.479459709420672	7.09324328067662	8.98849576284473	-0.979963719472145	3.47777588263674	7.5789575029566	6.80009005000487	8.81128995135249	1.26987651989934	4.23117827860044	17.2693460431465	97.5	0	2
4	3.78049769277747	5.17346893166322	3.2371709191123	5.55006503318529	6.5764195555331	7	1	1	1.0675422399047	6.06753032156584	1.55724612082231	3.21804354517908	3.19657010183451	4.58740291342895	1	2.58201288383216	6.97298529775358	3.85952679720788	7	2.90044150129034	3.49308165552712	1	5.99778919443866	7.85492279778411	9.62416393856355	2.22484566172741	1.81027215361263	0.498229651474005	6.39424206264116	0.777526645119206	1.49320752365551	-0.00150104943376161	9.49104992778275	2.66749324985105	3.60157743487249	8.84704502613375	4.64491425161583	1.03225196241351	3.39048647105357	3.73979363506044	7.54902999453475	-0.198970318564362	6.89947714910382	5.36463881121224	-4.32603181196653	14.0961313964163	102.25	0	2
5	2.34733430821151	3.05904287768529	1	2.89176906064007	7	5.40556061544468	2.22926485016295	2.8219531774404	1	3.99948873639355	5.50492337344599	4.47872520694134	2.68866148871474	7	4.76321127433577	5.56655923475349	2.65894787225101	4.40931246141301	1.36719999034656	2.40260643261609	3.67887796342598	1.80697340215885	2.77011255338316	0.944860815810381	4.03353548291903	13.1221553720312	-1.83771317547711	3.16142895234751	9.99573112794658	6.30302120014571	5.95816831145318	0.65617388254089	7.40388251405196	6.06816095866503	2.29065347106128	0.162608324293585	3.42665315428569	9.47863949290797	4.09052647517645	-0.0129246124769555	8.32240105571367	10.7748732776163	-0.813302578356213	1.53530818729601	-4.98862170727817	1.9841734213481	73	0	2
6	7	6.03917635213579	2.35120924914395	6.44358295113437	5.09038454878312	4.71628785296075	5.17405589014138	2.08167973712288	4.05790275543238	2.53820209674364	5.83810011296095	4.24667825351546	1.63498138107165	3.64984459982728	5.08737964211743	5.30988209875281	6.34134132241931	4.67916188959614	4.91684676473684	5.5315081399039	7	1	4.10404723989214	7.5742917992389	4.53079124687639	1.3103643799406	-2.29908446942427	-0.679009398017772	13.1826815745996	3.71313520954084	-0.103049162439209	-1.03069606527421	-0.977083199162353	8.11693072651116	5.29907065466798	9.32224556129901	5.13881782504623	5.9639523020248	3.40435355535363	12.9527206083708	4.72141629331469	1.32604705092174	6.23759517056421	7.52566095059741	4.24726906769506	-0.302825107934762	106.75	0	2
7	3.91353366835479	4.45360886716423	3.44879490072272	3.1601638276329	6.11148473248871	5.72393682412263	6.61438485111379	6.74187114253347	4.76631885951891	5.96523696888814	1.92522927550339	7	1	1.01829295763175	2.85025411982922	5.36440030260288	4.60030397982471	4.75421141897868	5.65060243741514	6.11694523912747	5.64272839145419	4.25541890139806	3.67160668907631	6.60821010367457	5.22681782836029	1.93763709556292	1.77529666778131	1.7105763089944	5.77519806821312	1.33174739825488	-0.318467930697532	4.31415900052561	12.4119908136394	6.4142413406326	2.43896038206555	1.1534968275507	0.428302668545259	-1.08386238723221	4.30814039749463	1.75831564053886	5.82559370534914	5.58825932189851	2.45719241011088	3.74185317055395	8.26419540736274	0.323284363451017	102.5	0	2
8	1.16033342890745	3.07012048728561	1	3.12378420143119	6.82079812873309	6.19849440038526	7	3.91181309972797	4.66822662907972	5.58679403134791	5.81722594955808	1.64704212680619	4.06084822766152	5.51216570353177	6.41055977030417	6.79281466351167	5.68567499804755	6.02517188485855	3.83331042979005	6.50653891328028	4.92306706663562	1.04125999113453	3.82747528899982	-2.03858656279675	4.55397098269289	12.958918183307	-1.81604793562253	3.57768704694403	-1.94343647643997	1.05471663051896	1.98699085182831	0.438880730240177	2.40464497565519	7.43472125275875	1.15847249618924	1.86993247517479	6.78179547949259	10.601266166256	5.13264151427071	1.61912165176904	7.29008399744953	-1.34023337378241	0.502345680467346	5.17251185345382	2.65712583917576	0.467499991310567	77.25	0	2
9	2.49820377605856	1.06359379214843	3.69485506356092	1.91537468797257	5.86144577908223	3.86776128185049	3.69006851493308	5.78694380112198	4.55665813362117	6.01970532335054	6.14238138429407	1.44294348053868	5.82893421945444	6.62598893939054	1.38425787939145	2.31797537252127	6.60557384054999	2.14090318865936	3.02536717910703	2.75195619255366	5.86099528534687	3.42112249055002	6.40384094176682	2.2799291964503	6.31169679193022	11.3741176504188	-0.412959737447331	-0.821819447325857	-1.89585742589671	1.24232615198876	-1.04611871452294	-0.403982337411923	2.30568240956352	5.3641559640307	4.6760121753379	2.08757727641824	3.55492158784054	1.79738474684466	-1.0185028906988	10.6332550336758	9.83532645102651	2.35700182781981	3.19869049166106	4.27661918150985	-1.84086641637572	11.6254208483515	103	0	2
10	6.04312378808352	5.36571790743028	5.10292534245525	3.2392289879923	3.36795027050563	2.72052862714957	1.4292120384421	2.48694797351534	7	6.64545260166439	3.73717266509481	2.76716549137013	5.6768084206515	5.6954804702858	6.34970167571467	7	5.53725471342674	3.28848320943493	1.33761475928731	1	5.35336465039336	5.49348336815758	5.40434701631642	3.39587648729439	2.72350527683875	1.97000482512352	4.35764752748056	4.49979773307965	-1.85949161582461	3.99741321302107	3.54458463068045	0.283563235709428	6.04095089828061	3.14468637130889	4.43045582045246	0.0915286022511519	4.09652951272688	4.06555548168672	6.76217972290459	9.4507907024308	9.58369606502644	0.625612609538475	4.37679388250888	5.76758895786734	9.9666041968026	1.02876081634933	84.75	0	2
11	1.80270695959671	5.18554442598816	1.63621279887822	2.41963431881392	5.55803812388104	5.66461108107276	7	5.29317403058567	6.74338221400387	3.00229678622146	7	4.05224619515447	6.73330921592998	4.8686472064591	1.25686407387863	6.57288238463728	5.94337692820713	4.9873626392521	5.19171353610892	3.35884374323969	3.87359495930103	3.60552501049643	3.40414845688385	1.66117197186578	5.21148708637882	12.0805204840301	-3.80508669442927	1.40523258122468	-2.84798340329478	-0.219274534589373	8.52449105251694	-3.14793661706311	3.56407908049555	1.65922121386633	5.12570749056532	5.02457808687182	8.89574983269546	-0.95772349923043	0.821618051485606	2.35389528023183	9.01005645718793	9.09221076173112	-1.35415722517339	1.96117929126242	4.95183393626287	7.51068845196758	97.5	0	2
12	5.18332460058134	4.80318945754404	1.78356640658307	6.07390803774905	1.40384509494882	4.90500785042613	4.19248873675695	7	4.76953915262736	4.56370370492632	6.65227098758771	1.21317549831059	1.51552068674044	4.3245451944816	6.36903161936031	5.62138201305997	4.78363754249029	3.45670894834952	3.97492307869215	3.79886788421796	3.59520851366003	1	1.9977451129352	4.86382240368037	5.48941890836744	2.93821807353838	-2.33273064824879	0.908252862844566	1.68841395139129	1.65666122509766	0.189903779989062	-0.0268459905401237	5.01724439620041	7.04552703423964	2.78998094140907	-0.889526429547764	5.91497479636573	9.6375681123083	5.06752724779353	-1.34456458857305	3.54682579183578	3.3088655949488	0.518107507866072	2.85601534857805	-0.594527503480572	-0.729719263229892	95.25	0	2
13	6.14377584425299	4.20583676942812	3.12312690430595	6.24550287514684	6.14916500544921	6.38795443241862	5.96767056492556	6.85716995035779	5.9315057004144	5.94160416363557	4.61481623627126	2.36903265666057	5.1970089618282	1	4.14685496824644	4.73406409625383	4.61607922234005	6.75866241266824	4.84272361415621	2.33046653528825	4.72584755994441	3.79642699773126	2.06757950723032	7.12113847166848	7.95650978435521	2.12375390023735	2.19993926938598	2.35048129442254	1.91041352305137	1.67074504184355	0.829353083930418	0.712793636603829	-5.04603753344304	2.89108978326914	1.42921833709524	0.562815879900842	5.38648765814482	-1.04965788513183	0.224673713105824	2.83953317306685	7.70577515574068	10.061856271069	6.03510606953784	8.10909080023172	-1.04458569409821	16.1628645333179	103	0	2
14	4.59013503650994	4.38382774524882	2.84500342109019	2.38154320694257	4.7033489248634	5.05011209635191	1	2.79627029166588	3.6480941176526	2.51080011902767	3.59995768758281	1.16951574002482	4.13626794811621	6.55025703893551	5.40312036959491	6.35682687985337	7	2.03587352335795	1	1.68101623234207	4.72973276596154	1.365833612629	6.86949555706306	0.574079962240986	4.48146761901722	13.544610787315	-0.568672623257999	4.79803146790826	5.41905731874839	1.94122383917404	1.76556112683135	4.65178170641108	-1.29610374264972	4.48910378138551	1.91298375473295	-0.362305464671214	3.61521927897762	6.06656975250926	4.34891262976832	7.49407400379784	7.97675131238575	2.50962806148524	1.90139168816655	2.46967248032349	-2.53892646866287	-1.65795944554202	91.75	0	2
15	2.25141849772401	4.07547929802284	7	3.02308252032779	7	3.19985147056507	6.32415292371905	5.38545901144586	5.3439213992058	1.5236133884722	6.02011104831717	4.07718603994956	2.44945672336128	4.7570994743	6.93909956593104	3.59628261699352	7	5.9191341844756	6.46989412379789	5.19005884545754	4.69700189671591	6.38300020697944	5.38535178178526	4.42018203798583	7.2075107421293	1.35466716797004	5.85227439546187	3.30108938065411	3.28823653282652	3.26403866502382	4.75637178054181	1.25896407727239	-2.98421942639618	7.52897847388251	2.87253178671445	7.29791032672401	5.06564558679606	-0.994532565415465	3.52801296943927	1.34729274602346	4.53491663909523	4.94985929879323	3.69762646329679	6.41539918050367	8.10040216946457	0.847299297928545	87.5	0	2
16	5.25628687770268	5.03195677169175	1.27711826467921	1	1.8030362102136	5.30767427607228	4.46135614883256	3.5479434904181	3.56322650060729	3.84403989129051	1.22548170628752	6.47484694337383	3.23059183992935	3.28679605603298	5.96286655692596	6.11788149521805	3.32262265902348	4.86482960662823	6.17935591594147	4.36034437136807	1	4.72667600627781	2.43471149470732	3.85224124893338	7.26645998212911	-2.22041542271867	-0.360205256558717	5.17135670420298	5.4141382748012	2.15733856515551	14.521937671476	4.9750570903608	0.654774714947763	3.54374695159929	2.81602907933035	1.98681769897533	2.97113336188391	11.9955475174674	-1.05217005963802	-0.24699552966334	5.05973761472115	8.23478712499653	5.76420553964702	3.12549253593024	8.39674592488532	0.776435356953047	90.25	0	2
17	1	3.43765623096242	3.95562970215027	1.19989773674762	3.98802279445341	7	5.81390247558788	7	6.0860090294712	6.03667168223156	5.97272317971475	1.77601252470932	1.14212085377204	4.07888032481209	3.84603023460143	5.93595105791731	4.85736628302566	4.72218313657753	6.34363014363172	7	4.79754732319796	6.35566620724064	1.8914599789965	5.87985130247997	-2.46637898711435	11.9038212336808	7.44232268036805	6.07810312404748	3.99741816290274	-2.14930078513144	1.96825388260622	-0.775971456387358	-7.19748113653187	3.95928893552001	7.04265372553909	2.83746927080023	3.32923115619112	-0.263800376662183	3.20377738456307	-0.720775616808264	-2.9697665629515	2.93571204267596	2.89554853752425	9.08295377331949	1.91617481776679	-0.501743886112747	96	0	2
18	3.7910690551176	3.32718462310684	2.43133985534795	6.68429245977395	4.84586173217888	3.87861090443146	5.08475643942659	5.2828364945185	7	1.93410433645291	3.39934191489123	3.39625176969126	5.49472739950401	3.07136703524058	2.535578327828	6.24549127000507	4.94617344916106	3.10848360934183	6.82604182404248	3.49384312447554	5.7840019575896	2.38892199615088	5.57360874591539	6.43199083069835	7.29480958797154	-0.218896677733585	0.699333150862629	1.31716407207139	7.07508027609503	5.07615687857532	3.65961930917415	1.23116130607398	8.40429009270476	2.05818623994975	1.74444340064103	3.57154868224673	10.6370943165885	4.47647585159033	2.71102774289769	2.90787141151547	9.33286339229796	10.6272669527818	0.649441697050757	1.33140264111737	-2.73306685892703	3.62371614927301	67.75	0	2
19	1	5.44208645531595	1.49207382679214	6.35388390451492	3.00355068751955	3.26628529555109	1.53176813833504	2.91118447797212	4.52328830005679	4.79537720773206	7	6.53120447825456	6.55357834776721	3.78065014347791	5.40483824619147	5.81749523192547	4.1947148612222	2.21010061221447	3.3719153593768	5.3188282984892	6.20222568721356	1	2.16996459155829	6.8097097285993	0.190150727692122	4.0667030295797	2.55169952906666	1.24935280547759	10.2555806827235	3.80398413765225	2.87481070571664	-0.483757273918047	6.93094598970204	0.368370296459117	-0.381285382979471	4.10592725574663	4.01893889476286	7.15638062522583	0.474134939078907	-0.123528287027291	2.63404726073758	9.30128260782796	3.68739367798904	1.36599767904694	-0.541398331300962	0.166417513615023	90.5	0	2
20	2.66873418174712	4.34874740134565	1.81026045913483	2.30986780710053	4.79866625564156	5.95547777671867	6.19254892701115	1.79328866753357	5.40839389841151	3.14099896305613	3.24361069468921	6.39257669321013	3.85250043120911	5.52352557782986	1.58869101162202	2.58647670721799	6.9935539384784	2.9050399054436	7	3.93261850007363	4.86030393646307	4.08616429391354	6.1521416688944	0.196680892876359	4.62785216775484	14.330603719407	-1.50337936963982	4.45641818916593	7.6253601736588	-1.47948814706427	-0.65214144253477	-0.945342828103448	-5.76084692461612	7.03664279252933	2.24340865932724	6.96101484358146	9.35783206884151	9.31179711746991	3.22714087983626	8.22645969944349	3.62868656140765	7.63751153440992	6.62941187869807	7.90363885881334	-1.13902394086642	0.0202729549656977	91.25	0	2
21	2.59534105351277	3.02990804959295	1.05632986603576	2.98435294342753	6.92920770964888	3.83058610140263	4.99542297386464	4.86357048458488	1.91834626486125	2.94680046204647	5.59518628651255	3.3966899064177	1.49803059074522	4.95300472554315	2.36956742559442	5.42615738887653	6.46258127840415	4.39486067166397	4.50456965441118	2.71379339796193	5.50342896920923	3.59955875388532	1.39653022636912	0.273394542171054	4.31263768931392	13.046380034317	-2.96841475943203	1.67799179348072	5.38258310668355	3.63957945866727	5.02247286979502	12.434991560893	5.18302586355515	9.83965114815465	2.65449300928057	4.23382301486702	3.4321468740193	1.83396001315912	3.15196128348995	2.66404184755648	5.46013264690387	7.4965238222133	5.1968672595309	-3.47900018670784	-3.3449455886183	2.40048576318158	97	0	2
22	4.50550359460674	3.57640344257346	3.23720621529571	2.36622906517876	4.80267163539047	2.97390204139946	1	2.55914789902577	3.39382478552766	5.25682426128518	6.59372687166615	1.36739671597421	3.45599137311286	6.77752894155571	3.57316115236963	6.2522047502083	3.7678054350661	5.04436114316238	1	1.80801395651326	6.2177372862894	1	1.90659961262469	-0.259297984438727	3.69606655140638	14.9464118874818	-0.307817483801056	4.32435573492818	9.03065807568475	5.21893767560973	-1.16504279472046	0.867606370947698	-7.02715302019712	4.66385309553432	2.50551101060576	-0.429745983506466	6.18905634125482	11.6558402679497	4.06502369575909	7.00859589831096	9.86436769063417	7.24953689082299	1.64502235786076	8.87698684252205	-1.31394151550401	-3.1164373535752	91.75	0	2
23	3.5104563079779	2.01482305316882	2.74662066624488	3.71037754693807	4.39014814972887	2.66983847037978	5.02309832615253	7	1.36425441412788	3.68287245695873	5.66792567494717	1.82622197914262	2.16418462829363	6.16002659738026	6.04689279318071	1.83135805358363	4.64298306865514	5.06324893302569	1	6.90960479623792	4.66121643460306	1.59644587914835	3.85071641828835	3.12538315262455	4.14276708652409	9.59926127520257	-4.48226404032011	1.45976387727158	7.35397864126196	6.31979532031778	3.63556342155624	1.25627109687487	9.66882287411594	7.38870362363624	4.54282400983535	1.81476738167619	4.20610640521662	9.08657473494719	0.979615429788647	-1.52454442184749	0.754481457373636	7.43470379043192	4.57051417767255	7.81428012411554	4.1632229816343	2.18522555854517	71.5	0	2
24	5.89736497869976	7	1.58837688612712	7	4.43767135588436	5.33889256163365	4.21466682892674	2.63510506881317	5.95814411377795	1.15014833241704	2.95198643692463	5.01436054603542	6.38881444872421	3.80702742628443	4.56386945492726	5.9053115814379	2.75351088666874	7	1.36620921496678	1.43722658797718	4.97135038180089	5.27255454143359	5.68949786718658	9.78071908136972	4.52552148265319	2.25550708604634	-2.61106067255268	-0.594924450021859	12.2610514575557	1.65754263307627	1.74225676009379	0.917635642717011	-4.03039926634433	1.89029689652086	3.56620964774369	0.102051671908558	3.50736141560667	4.25030367184056	7.96155864686161	8.14166967755566	-1.14620936791039	5.75244735499957	3.0269513138163	12.0588471724075	3.53445104738228	-0.720742715349925	84.25	0	2
25	6.37656731885758	4.91365455705239	2.46788871964209	2.90972514465068	3.84977021224058	1.46206762530124	6.70104726507454	1.18873907055731	5.5870726393039	2.35394411641057	6.81317740374217	1.57789043470022	4.00673183551168	6.81747262291754	4.6022580532946	6.95861477965372	6.78059726743099	7	3.62444668180439	2.08884453106355	5.8696266849741	3.3292481546707	6.14631088947519	7.08263489914045	6.03523951214385	2.5914081275118	4.12627595110604	5.71531813195508	-0.996473139499774	3.3225372492786	7.85623301529786	2.05787521912618	9.12034609409256	8.54448906937063	3.40306722042558	3.26066267160968	1.08114284504956	2.14750138589989	6.42781227537991	14.2890065999652	9.00425920768581	7.83305321618785	1.70986483147476	9.88957861809878	1.35562672014962	-5.89013100015775	109	0	2
26	5.70598308559023	4.4242942093088	1.32879176258278	6.69998567045554	4.78250443893522	4.67311656959382	2.68872397950351	2.3873570114901	3.15131751105023	7	5.01753084150583	5.95790714124984	5.38462310277342	3.3355324175886	1.47436869094636	5.73811556950686	4.70385785028777	5.66328731327051	5.34291178998994	1.47771702656976	1.29967453231504	1.95420583400043	5.3678528643168	10.3079959872685	6.16979064756767	0.483683163720775	-0.683719146470832	1.79572827396759	-0.621453625793491	3.83468821538263	4.13875852711509	11.7752392088224	16.7072123661785	6.01720528280218	-0.120903875866126	2.51704555779024	2.91739146399165	5.82906756673514	5.67952850146872	5.25150852907541	2.43805224777977	3.09275415609115	0.528876882414123	0.841538673936728	-2.97744866949247	16.6814503175461	85.75	0	2
27	3.47492092072028	3.4462894227489	2.41930543975837	6.21400095637218	5.23716270588548	7	1.88883584018302	6.08968803637451	7	2.91560091762953	4.88179479446708	5.99393987144548	6.9460510374136	4.19101044274857	4.19650210630692	4.444835851634	5.6349790358046	5.54882127308713	7	3.45168102985383	5.61947701589326	1	1.84819124813951	7.44279141553625	6.57518684944535	-0.204029641683694	0.624733388257164	-0.166430924187087	3.76489072431554	0.581071840371964	2.68587594921701	0.739907169064955	9.02344121090356	8.82370856268626	1.26571254535999	0.973859370291316	3.22494029184044	9.91595291435756	2.93335545101733	-3.14297061977622	1.69298297805626	10.1821331971824	7.15869731760125	1.78359865672448	-2.221603725046	13.8872515374244	97.5	0	2
28	6.87523063796447	4.33402519855964	1.56894617716215	6.62149400741417	4.60680331717211	7	6.58802187041993	7	7	1.52738723570776	6.52984045738218	3.73628333031269	1.08566404266147	6.08576332355849	4.50066336725955	6.6219025934099	4.44005474506096	7	6.37575696985946	1.60399909369727	5.95743646188656	1	5.33557830142471	8.34341986179422	4.0310306925243	1.54262824984348	-3.12862701488913	-1.02737290251641	8.06658184073149	3.06026065635824	8.82230699667742	4.24023685667912	-4.75960614212385	6.84529117599769	-0.982519954246439	5.30436040761898	7.41900548712783	-0.60612651753224	4.36917015537227	-1.16445782614347	-1.22996508573191	8.46398740323621	1.3909184419949	8.78064252617287	-0.850401813865345	12.9055221951354	97.25	0	2
29	5.97019513865851	6.96523066244612	2.47701936341788	4.95598199323129	4.95437015377392	4.90592447451168	4.02063865051679	6.50387810196401	2.13354714813933	1	7	6.76356961598198	6.93329271981758	5.7161885413133	2.54395117521951	4.07932268199726	3.56710346573416	5.48997673236403	1.99307698046753	5.97932912515062	6.37335389112083	6.16375913187736	1.53824321559948	5.63146716370562	5.95038229412221	-0.728995969701542	-4.149571152149	-2.36794141258146	2.41566074450786	-1.54230789471047	-1.9122286757196	3.03406483479637	-2.29111118791502	5.04693473465985	2.06813491510705	-7.3882329147156	4.19100365605343	9.22051643814604	8.59972180860178	5.32669937792726	5.0670880829324	9.69739684845081	5.54326085035186	6.13604749350235	2.73600218809243	14.3475573065732	87	0	2
30	3.33872515612667	5.40120383796406	1.37871864856462	6.1420214123072	3.55357325390804	4.12060100733525	4.29249487515633	1.35703135816565	5.31415567243795	6.88880473504734	1.83701064131404	3.84540379859049	3.02991769653517	6.11108325236384	4.41290854813721	5.07353313601693	5.26795583702932	3.73279786091764	7	1.39695504865913	6.1487991784613	4.29382184885414	5.46096102284842	10.6193853546003	0.636933798253324	3.72463827202866	-2.00866335432129	1.08125132443255	8.39005703218187	-0.212484801563986	0.7669775965441	-1.2626211181332	3.39384448932267	7.94037611228854	7.12858674317379	9.04426607862525	1.82840870071884	4.99520262017373	9.24515476980882	2.54743851399511	10.0624821176934	0.852665233726505	7.18891455843288	9.69569086622929	5.01407269260385	13.188790319968	94.75	0	2
31	3.17181140817916	4.18259146550002	1	6.09622222183635	6.71236059880429	3.23812568731146	6.01213933790962	1.87100293812035	5.38142343711539	4.53681105289586	4.55074182562456	3.72449524253552	2.29551770807376	2.99168554760341	4.76592900363196	7	4.20307282292134	4.88755449583814	1.86463798272875	2.23353959416262	4.71565153248453	5.36753068508051	1.19459969932725	7.68653387557596	2.40520866350607	3.94976333516411	3.0107154386698	2.76050747563167	6.0580359494207	2.97346105914636	7.82816229091798	0.609392688531911	7.58091443173821	-1.2693018899612	3.72538360774908	3.96549104056803	3.76154439236053	8.21766752422038	4.07422304814336	5.09080066347449	10.1756407406761	11.0262088405252	-0.402537455069277	10.2660777611175	2.43920773571588	4.64667120499872	91.5	0	2
32	5.2130286204016	4.82334610974569	2.70666084198661	3.31790962198831	3.8926354299366	2.4739871165486	1.06635131355652	3.69728554602019	2.25883845710071	3.15417243216462	5.23911100244068	1	2.06095875266156	5.62274335242998	2.42443699143088	5.46134590889166	4.41631399606205	3.38785847280994	2.84277842770079	3.40862541683818	7	1.26668296321504	6.11055215305571	0.965423949200409	4.14332935008657	15.511863353174	-0.107765078952131	3.54678996357362	9.02463607807778	5.22949308751733	-1.22005374306181	-0.0663226653106242	-6.02246507347789	5.6604146861068	1.62465815903933	1.00975166008952	6.13875136240642	10.2063344838341	5.8174056920551	4.45169176748966	10.410179418168	6.32411398027344	5.32204025057078	9.49523456489947	-0.814542579554883	-3.25064632892108	100.25	0	2
33	5.39805985924687	7	2.00813472842854	3.75513771856734	3.09028239147709	4.29481583738561	1.12996882890519	5.40923057917939	6.26226558754479	3.7652417695363	2.96486698806346	4.26172396525538	5.18645012775817	6.08925925266105	4.46936558721319	5.41209486843529	5.56141511756198	3.89561675724141	5.71266123261493	2.77313319446015	5.98678776135461	1.66032509626827	1.40943512261795	6.20082539686963	5.9492895540586	-0.77209674003076	-3.65414659691052	-3.78822715988524	6.00144816747159	3.05567461541539	8.04786147062401	3.03885362662799	1.17182590987605	7.5773233363218	0.93237251857926	3.7571090160018	9.84179107920009	-1.28078843342467	7.57044765924575	9.15946626092969	2.81834395232456	5.43605610510884	-0.29536946074124	5.48865428248936	4.07246016349181	4.59085938381586	83	0	2
34	4.37415206106548	3.4945635538325	1	1.82149920885777	4.14440845811169	4.32948831465857	5.75157329299501	2.16338666999943	4.83962415466872	3.6425137331999	5.45065547229443	3.90643136383197	5.08662713658633	1.20090053028737	6.56917855590594	4.32768646183085	3.75421464804988	5.87002659055749	6.30786054387619	3.64239686359057	4.16128031180423	3.63521188769374	5.16590717347492	3.97642324363057	6.28467005965339	-1.25650306337616	3.67974021473262	6.45897710596222	5.31632404419685	1.9970389157441	0.282891022582308	10.0175137567274	-5.28383553944342	-0.136681272068698	9.04428402297134	9.40109264264315	2.8096859613305	7.03919069886599	6.18502052658872	0.428294163072442	5.02629757714768	2.59088932278217	1.89355980433869	8.9504908391932	-1.24481610985079	3.05872274406744	69.75	0	2
35	3.4641416820536	3.34424820292378	1.30124744407812	1.76998169975396	4.43444827478446	4.78513877344912	6.81886992612792	6.5814287956456	2.65654696207475	1.63422790309819	5.09589027330874	4.89080520073077	1	1.58315581729952	5.94164236806707	4.86989678949469	3.44581889482606	4.39251387749471	4.25862704748659	2.09497699562039	6.5100253445032	1.56417377194609	5.92677450516709	2.4414310900622	4.32267994927394	13.7224822475095	0.870411356869333	1.10096767521158	8.384898895773	4.34269324120922	0.930653450071968	11.8623766683256	2.86621293781104	2.99755234795136	3.24759888375273	-3.57356667944828	7.15906586944719	4.42928416176818	4.34265790825892	4.19844746624274	5.60731984053761	6.51956489777255	3.30635129295474	0.957238102720979	4.69571625652643	-0.0574217843541725	83.5	0	2
36	6.83812038860365	6.1272513432169	2.32240424800941	6.54495288021629	5.0862473277521	6.37874605306313	1	6.84183484325879	5.31283725981998	5.75078529123099	5.7569833634925	4.44999929036547	3.24376464962229	3.25937506380901	2.94088266303627	6.93908462858884	4.1938972184674	4.28567101722732	5.89779010850706	6.664410306474	6.96852144172927	1.84353930763429	4.19504615944848	7.62030913125319	5.27142681929313	2.05181843538666	-3.25592667511563	0.0135589801557019	13.2441013170564	4.08443570432912	3.4031117016932	-2.14143020052978	-6.08532142557939	4.19379009747906	4.98222157619806	2.37838086567059	5.87778105038232	9.22633051749389	3.61679897830899	12.9474680857547	3.40377099269038	-1.30035295938397	5.26744371514868	8.33884479457593	4.46923308828098	-0.418948946689526	93.25	0	2
37	5.87772205809108	5.86145555371203	3.05892444641935	4.07396682411067	3.88572474069337	1	4.64293356235304	6.14251216885078	1	7	7	4.46655586636511	3.84766644313276	6.0564818189418	4.24559605373824	6.071772287891	6.70264604849095	6.72792569050131	2.94857873664252	1.85125688284128	4.08403217507998	1.77563705662217	5.67076793118957	7.22522951767589	4.98463098733495	2.50175491363564	5.3092138717025	4.31513847480782	1.24294093105646	0.33268475628668	-1.19602309889075	-1.07429379274868	8.6895849932937	8.82624005942898	7.89914344273313	4.54541121294213	1.24564641027836	7.74014292080123	6.72584191042231	6.16417779585722	9.07654190257398	7.54773676910492	2.78083456821371	9.48505440942146	4.41995996035864	2.31028383598129	91	0	2
38	5.0538797037781	4.52853481344893	3.7639194826258	3.17108712926446	5.88961323583067	6.30080605686137	6.41331264058934	7	4.10383973633548	6.53238165035172	2.1023254420273	6.3398922705552	1	1	5.03871563975442	5.30294881662506	4.38816736564464	4.13169951183442	4.76908633897936	6.6755480721387	5.14327464082337	4.74951766468428	2.46389494747089	7.51728915290253	5.45492628782322	3.14467499771126	2.73817644651005	1.54931024517445	6.16001126248154	0.395103601198199	1.20969259648324	2.73795977705806	11.8847800628928	6.65300700621986	0.764089611060855	4.15427378928201	5.99261404634749	-2.68525153407947	4.6622726269225	2.09525290470303	7.37898200333091	1.0324391098015	4.06735223002529	4.03024718011534	8.16224623265231	1.21556488022376	91.75	0	2
39	1.61681885926354	1	2.31768620935937	1.74473345739305	7	3.85004757157075	1.72886013442192	6.95758191676059	4.84975983211332	7	4.53505820454473	1	3.72023010103831	4.66660641252976	3.33101973829731	4.591190106672	2.93038878889617	1.65367106309182	4.36873125594358	1.96986325817832	6.07899033984843	4.51365014998955	3.38669497267182	1.53736238843934	4.74492792732299	9.07029885723026	-1.9671739047837	0.867523158885262	4.96822904839893	3.13357895673429	-1.26457036598251	-0.59962802099167	6.25308462089547	2.71649568776277	3.45310186655232	9.15797300830389	5.63693760372115	5.06452183682613	4.594778626434	-2.65372542166264	-2.64067572433151	9.85347679132907	2.80589654109821	8.7562822565544	2.4457533903552	10.8970128524419	88.5	0	2
40	4.16078709543845	3.56376398138936	1.6800616339737	1.86136520978572	4.51553307457252	4.23239104913383	5.75104449995088	2.06397391900246	5.08654615385941	4.22333556049309	5.85741169327367	5.16387497623507	6.04669083014094	1.13008493772383	6.59260385407825	5.29202842133476	3.65280879481242	6.48177721672141	5.23723010386713	3.42106038468338	6.87519196609777	4.76223336842137	4.69699896299727	3.39352421212888	6.79300785022026	-0.821488081485688	3.20362545235383	5.68825740147807	3.74299524336264	2.87943015656916	4.8230853749538	8.57098266872449	-4.99203786846097	-0.449152626907883	7.23321126163671	10.1218937964083	7.61506282631454	0.740166044584913	8.61629747970199	0.43907476876693	4.49293306117124	3.12766362296678	2.34707263986706	8.17795269714147	7.65665805707311	10.0544889730292	76.25	0	2
41	3.34896199722742	1	1.93504665809937	6.11292539367717	5.48164306700185	5.89733849933033	6.72604469025802	7	4.99736385717106	6.40390412728411	3.22324524129447	3.93929237996188	4.71155573869618	5.40554197978126	6.66539391757324	1.03026839519529	6.37784291672622	6.31833471934068	2.90535306269001	4.76993406116598	7	1.71260073440651	3.03120612657644	6.98530469747766	3.78625361956731	-0.425433308584655	0.944725743301247	4.69232204392434	7.52025843442228	4.04916805599372	-0.932747414221655	0.923668468852329	4.30443464921694	4.59513338751303	2.99687266330187	8.0746925041623	4.20108173150794	10.1256818757108	9.15919268984189	0.383348311057903	-0.596808557770974	5.37138161742847	9.50141041759398	1.69359432585467	5.25078186228542	17.2558456459583	84	0	2
42	1.00395496756791	5.71151175927915	4.67094813666881	7	1	5.72738009826263	4.01480011166417	3.34215506813808	4.63359374722819	2.8535297550532	6.5632294456754	1	1.1368290033156	4.66472248059134	5.34003980323706	4.76012825362658	6.27352035160874	6.57945725855994	3.72127551362037	2.80703184019631	6.7250868404297	4.40691868480208	4.61508751023899	9.0678889919473	8.63493476170286	2.59068085542995	0.478862319648196	-0.79225501947998	9.90050972840492	-2.35493353996086	3.40023533588847	4.66958240198829	4.3237806988556	6.18108625547429	-0.607782285447884	1.84167070431673	3.62373209464948	-1.30683705922666	1.28297294168345	5.9724298826541	7.37744290641936	8.0420586907509	7.02491474293193	5.48247179444069	-2.79468120240536	12.0702555223615	96.75	0	2
43	2.27468496028163	1.53032953480831	1.38647958433745	2.76408636650853	7	4.37342932875342	4.51707269658792	3.36099812400331	5.69141083791326	6.98428265345619	5.29405706874945	2.57023345629141	4.4560138584327	1	6.85356238947527	7	1.23735694256524	7	5.57606955973138	2.14189830949247	3.9718070437051	4.0838874244778	4.40175112017377	-0.863764258392484	5.43275080092137	12.6415313733504	-1.25247588390909	2.73029604335472	3.9667686906524	3.50390040235885	4.86485268206444	4.2991249679997	4.38227637995436	6.82952490447761	3.85158538717893	9.35478243066444	0.374966101990889	2.16343154067395	4.22132386505703	1.52719148269955	6.02671222743141	-0.178133934583342	2.33075689399706	2.54946856009117	0.477190996695566	13.5022108236158	72.5	0	2
44	2.95417701838476	3.78862335746529	2.14554114890141	1.27916726266334	2.45808717436539	5.80487760570186	7	5.5818885572835	1	2.60928907512881	4.97015571487648	7	2.82177818923041	5.63232637458736	1.81655613163216	5.97339723553808	6.91126389975315	2.6826199431193	1.43687897150253	5.51290355689696	6.82480657927669	1.16294148334115	1.05754380673187	2.35914921892487	3.87448108231687	14.6464463270921	-0.250480039158164	3.80584557092204	6.19751659195904	5.53252720772111	4.94789167402786	3.44769785790269	6.17411300572429	3.78478620961303	1.55587158955246	-0.42092284386705	9.82813349768155	11.6484848855061	4.73213366225416	10.0369595932853	8.63732116970372	-0.282681772565016	0.517575080766204	3.26321487609867	0.480838772728627	5.6656354037566	91.25	0	2
45	4.16209916046384	3.62907549649822	2.34512830437486	5.55995093258209	4.78123632231637	7	2.41430421265759	6.02311953556821	6.14307071183266	3.42014685204219	3.7343808212288	2.76415963540182	6.45188241320598	6.121997523514	3.44653366855793	5.75515503715976	6.89105938506229	3.42002812027123	6.46376991422494	1.41864813660437	6.65597953456823	2.08648691190627	6.00191813390422	8.02464014397692	7.55489467346029	-0.388149198071862	0.313595356593195	0.873855214752034	6.55230490422254	-0.115198801499039	5.30939394907537	1.31230480117164	8.9784856345629	8.03305352968215	1.43550070803763	1.05793721543224	3.08766082036213	9.95822503350329	-0.0857529669138585	2.56446464393243	8.86484961062077	10.6325794801528	7.03298917278063	2.26149907156742	-3.53150812191558	3.93256375455345	85	0	2
46	1.4831588275384	5.83310309329411	2.18693622386842	6.4676898002081	4.60325070211033	4.34140796272575	5.49228730694498	5.50497574941637	5.14233858382629	3.86273792424081	6.40102660381597	2.95821762843867	4.32360803702041	6.09421720199933	4.87833085177641	2.98684307233584	5.16636844079261	4.56913597451252	1.68657829161502	2.46323838852992	2.5530823352733	4.23287650231149	5.00379286229172	6.03889267212048	7.80721803461793	0.798204442879839	-2.4603597046547	-2.61482040655402	4.24442468408907	-0.318666928164066	3.08445173201501	0.941537550118254	9.11003381590663	4.14451883174194	3.36989169123117	0.687270993730577	4.2328291825795	10.0890331123768	4.65805577271259	0.744011619676498	6.87636004340446	2.69974368074049	2.58515814859292	1.47630314393669	6.16395382774529	13.3381530553035	74.75	0	2
47	6.10008981435837	5.08284903847856	1.865387035813	1.47889757878034	3.55646614407325	3.87756365035536	1.78388214965096	6.97900292780969	5.33565471625189	3.73242817414612	7	2.6492957076867	2.3944966885951	6.59699152188931	1.61981814965722	3.03333579598489	4.13991655271385	3.45109755115874	5.22720979564779	1.09794497108324	2.9113473700092	1.2825704968916	3.85794396267272	6.12637050836716	-1.127018299289	13.1109617226426	1.98393308477315	5.6465823775758	1.94380440868511	2.38958652628635	2.65363645634555	0.261758130654056	6.43286287314096	8.97044085473666	-2.79594262768441	-6.89568668584508	4.18001544582134	-2.03821366970816	-2.2483471452977	8.9392597016202	0.669286925396701	5.3446603591182	8.76170745325617	0.470034061525334	5.8212025180588	9.17345709386795	93.5	0	2
48	6.47893541094112	2.90176731479611	4.68485673882035	1.78585210928092	2.61376848236404	4.31569090708335	7	5.55724738764088	6.08732834547191	5.8477308725195	6.07047503237299	3.58201622763422	1.84088924168947	5.44858300556876	1.17361362781451	5.89722653093147	6.67418969745428	4.05905121480497	5.00844333387237	7	5.29007762526655	2.44539130710008	5.49710822897749	2.26761799220617	7.67655470775584	2.89565411499066	0.112770258954181	7.21172776800144	2.61760228145201	4.60739667635718	0.259038543072443	-0.552202069202492	4.21889954961039	-2.86932395387457	3.50169635207774	3.52611194023948	4.14497834719722	-0.953941129767798	0.57639928837827	6.06702464546013	4.26867272318229	0.95256230163672	3.68883387902204	1.663799109977	7.85407790716683	-4.9231900949688	89.25	0	2
49	3.88812368433256	6.10671760542678	2.28269373821289	5.60799454835865	1	3.63492137047132	4.77490788948245	3.56094786444827	1	6.59174851910277	4.96640647663108	1	3.73520692391759	3.46248135193927	6.44883431810621	4.00346966067155	3.00707467754155	5.21393767197438	1	6.5281460260462	5.43510646881389	3.0770312961597	6.35940982228677	6.59155249001872	4.56958667502735	2.66459920812166	-0.808052668541043	3.36008806105471	-4.09142771084913	0.697406967877991	-1.35827523469153	2.89537580655006	15.0260623628033	3.15657517354509	0.0836820754064319	-0.274049408620853	6.46415770685105	10.4069447658134	4.75357953704821	-1.34909259591308	8.92993495749814	-4.06191282827837	-0.221388990298185	6.4025782940226	3.09332655789473	10.2372390013626	69	0	2
50	4.31815179010913	2.36602925801479	1.75904913764446	6.9882210169866	6.31277807994775	3.25613543823409	6.0665060825347	6.13636876450438	5.25961486099755	5.26242558296815	4.79292080414092	2.02744122050005	6.51478648556866	5.30990427857299	3.75986595000717	6.07335077337409	5.4168667055201	6.3125813587066	4.98648069939619	3.82216714164122	7	1.6599327287559	1.68663604791068	7.16561549614941	3.79954488203793	-0.309140191571823	1.66683801405171	5.1551929975406	3.01125948385538	4.03922365315609	-0.815614731943332	-0.780562382507884	-4.52790543660751	3.69664513368302	2.8745494600779	-0.67404667222661	5.24453818970988	3.240618570136	8.21128405629474	-0.452989644702373	-0.690809645552243	6.12440092869012	4.34090961348018	1.81540726606682	4.93437387955838	5.2609630782831	91.75	0	2
51	1.21166538399196	5.80864354768874	1.35485143262067	6.48147084902645	1.21128992358035	5.67061576890375	4.28076505671026	7	4.07660024302046	5.59414175564475	4.88745591237886	5.76802340403886	1.84735562337806	6.83658711755412	1.68208331904077	6.73235552008959	2.51220821761494	4.69554477069657	1.72098268726812	6.95998017338638	5.92335297461683	1.41606152439012	5.04477950745932	6.74683012514205	9.84696806540498	0.770971481758514	-1.11171235858228	-2.67060897451387	7.05042861896089	-0.292417274178559	0.736779835398523	1.04299160774456	1.46467551394889	5.61268831439287	3.82938697073909	0.585512370035879	5.81611499039289	8.84492010316166	2.7691592456524	2.8686788054417	8.31069251645108	7.31655428253237	6.36151675074327	-0.459299471368129	6.37269075061876	11.8422486807348	88.5	0	2
52	3.03727366328364	3.50725437074305	6.43510711317981	3.46236988552341	7	1	1	5.09036969223632	4.73358704186209	6.46949816863489	7	3.33126196296878	3.37534521608994	2.86535514282989	4.57047529259416	4.14075659686822	7	7	7	4.35976339662439	3.09357433006172	2.07549299781199	4.1213374715266	4.03355423045678	6.51272514823001	1.55235830600861	5.77514410188166	3.33550428858645	-1.40852608407557	8.35884036422431	4.87267817201136	3.70642929983939	16.5753268369911	5.97598472543862	3.16289920361705	6.54383778818901	5.15328764393299	-1.44335531131913	9.12387007886912	-0.0634982114687915	4.44473129761652	4.42335347635446	2.75930099339988	6.24454508691263	8.17777811485107	-0.747216180471194	93.25	0	2
53	5.51649459400738	2.90592521492365	1.60601077761048	1.88901697928318	5.26751730825399	3.3653213525977	2.83619080783543	6.16388472411317	5.24633294961729	1.88497803672849	6.32061493112077	5.20920573457033	3.5783276214264	7	1.26923922524657	4.73573365132153	6.98480193477754	4.83202459003412	2.69606267751028	1.49504549452252	4.69182264046891	1.56800365079173	2.80420237427885	4.23832245699447	0.911902614680795	11.0650549643507	2.53530280460176	5.08782417947196	6.19180493384009	0.334738203880438	9.72390650756913	-0.133034423369611	8.60557891126353	7.88504310764152	5.01615743459936	0.0307544113290986	3.29854293432653	0.094048233374339	2.64610034757818	9.33749652046956	7.84021111416723	1.43785334350022	3.00586150262119	7.86541279782635	1.87922538748483	-1.44299958953564	92	0	2
54	7	7	2.04924857137447	7	4.40229337758585	4.91037985724941	4.21419959188302	2.45753053673673	4.3219000081635	2.27375256502507	3.86084706026931	5.32599229091107	3.13118498657597	5.25578556913334	7	7	3.83622671614171	7	1.69172950581038	4.23339155809733	3.6262945694307	5.851118300983	5.32271861987579	9.9434746150225	4.49972810916982	2.75329565480315	-1.3574279113368	-0.209121662098611	13.1882962394222	-0.0622559856510715	1.67120526183577	1.22366978402976	0.297466736969562	3.01831311887648	3.29584669857459	1.32647248749856	4.12297125782985	5.039095174309	7.66070418456315	9.53501041193078	10.3023651127432	6.81195517527988	2.8535549544471	12.4857104558964	4.15027613954684	-1.42927618277644	79.75	0	2
55	7	7	2.00462175528238	7	3.76294549349874	5.14718431112796	3.45501781914126	3.02646206931475	6.22445990561898	2.24402577755156	3.1750952079615	5.30593362897068	7	4.45119491897304	5.52383661184429	7	2.57308652228077	7	2.07371254998992	4.87806326926994	4.63304808724516	5.36338724516472	1.6697270056983	9.15175276264295	5.33391212647177	2.16981345480593	-1.82622913301841	-1.46483065845871	12.6858447512186	0.53497549526291	1.4827985112313	0.698981748300354	-5.09707978440563	2.8607212256147	5.27700756182041	6.3002741623366	8.97992583212423	5.68444999106904	8.53047831747672	-3.82879143959836	9.63010012039783	1.25553674996477	5.92038309803715	4.40873958133218	4.41145650058573	-0.663682327515192	80.5	0	2
56	3.28444536164144	4.3020781601488	2.92903840874385	5.61293323747672	6.45948553869434	4.9386953959776	3.60231753255617	5.07282981228133	4.10522852971808	7	5.33395468988964	3.47917300588414	3.67843859251806	5.09791495075444	5.00311608114202	3.78663451650315	7	1	1.52369461693742	2.45453171223138	5.09723701015492	7	5.81964177868162	8.79036895768329	9.74738105848545	1.29648414911912	1.35669847558884	1.33671183058389	7.30085172846555	0.339453645733971	-1.72938645462717	0.115271328859143	2.55604173218307	6.80126884642015	-1.34801400614131	-4.78723374353159	3.9338481908398	7.93041154363018	2.10441522435649	8.25595670762317	10.6054641561548	2.60856079158429	6.97592639997409	7.73065140140345	-2.55781940839029	-2.22049689545089	93.25	0	2
57	1.86846466598186	2.11343610664895	3.67805194593916	4.26638373650479	2.50017577529126	1.08988401399164	4.32876807554709	6.19580026893666	5.40570310625455	7	7	4.87386662281311	5.76598808603749	5.40027522516672	5.7696149066909	4.24677872741305	3.03905793585006	5.42484188341033	7	3.46832065187585	6.13076628789343	1.23496707652967	2.13813138490984	1.82806973013458	4.34662188404206	11.1564736422545	-3.99621256781132	1.5943593133895	0.34347472693105	1.58924239493872	-2.03563511442882	8.2532264845891	2.08571759133844	-0.775447878450491	5.73834677354334	2.28923895960996	6.74083471500466	1.17476104614514	-0.879788706243849	-1.38582763745328	10.7005400350356	8.61919971455399	4.801296620452	8.44088329532838	6.03829252777025	4.94544264779661	79	0	2
58	6.63870138570816	6.2284261332343	2.38440982463854	3.3816225848744	3.98297521935134	1.73497875128981	5.85927661649638	1	6.5219903187552	2.42430096017365	7	4.02047768217392	3.09149257287325	6.03835566736986	4.91050657387385	7	6.78721149798209	4.38036556137536	4.19469359859658	1.63073371331047	3.7021560560345	4.80447948778964	4.36030056944806	6.27174712096807	5.22349607081824	2.18417586583726	4.76360672317804	4.9798702010291	-0.0188417773302811	3.54468871714641	7.13755745719414	1.53569391724038	9.55899593494467	2.54260440233038	8.14912486792672	5.12425987746792	1.47826335132362	8.76748490109672	7.44177127885736	5.48971362222644	0.254354387386877	8.21898567177051	1.93446602662629	10.3342682476279	5.00851748427085	2.69104203517382	73.75	0	2
59	3.61663502334945	3.77676863277778	2.41747577684467	5.95160148283315	6.54954263978415	4.7773040456138	1	5.46851883441135	4.51077456439054	6.11741735096752	6.19085900810936	5.06474871469044	2.36575798560688	6.2704595095955	2.48304153294826	3.98404675551057	6.88080154395242	7	5.17637450425232	2.68622441614725	4.242392639865	1.7194818705548	6.09092016820031	9.43040407189834	3.09006335965273	6.27383537029483	0.616221877485646	2.76688093717526	-3.05139955180721	7.22908003213101	4.77491238575974	1.36628175927268	17.2106385013374	8.29963322214857	2.42131566347607	-0.368477303569231	4.70791536644783	-0.0921521656757781	5.94066555950186	5.69572817078865	1.41811890404627	6.59119088931073	0.237126207013811	4.4483265433193	8.38339844357407	9.93825125198687	84.5	0	2
60	5.17256920519435	2.81743403674098	4.46045758497231	1.35266360041276	4.66441490463334	2.54871918986593	1.24701404757483	5.66065400997745	6.7427736348369	4.23130075763162	3.71802275584714	4.7915662697848	1	4.34543043773421	1.4966824792522	4.79283695885457	3.39841261327995	5.54521198513831	5.91886215043499	5.14274232362987	5.37434438012998	4.59538044315357	5.10475865793623	6.55042508193333	1.46139486150693	12.6006169430196	4.96842933534491	5.1483994914151	3.24004204511459	3.89565991225542	2.2615128001936	4.43693599477774	2.75378208997571	2.26755496056746	1.81221692698689	0.712261854371204	3.8743819220579	0.734740307887452	9.39654939943233	1.90565217636757	5.63825016990887	8.64301088894208	2.06841149324406	7.08518230274026	2.12057179200884	16.3631195427489	92.25	0	2
61	3.8862584060034	5.11951175320353	3.51875991462399	6.27924192347692	5.45330837268102	5.01864295798475	7	5.18404350416225	3.74474702406921	5.99606669768909	5.66435742128702	6.84394966019299	2.89185407145294	5.62840217008787	1	1.71605713996185	7	3.22476743440123	2.62200607401864	2.34491777059288	6.92833296916325	7	6.18828681926006	8.36085501833907	9.21813254021137	0.872904978390038	2.86425107105446	0.678231148761763	-1.33219016538952	1.25387574990663	-0.62746061702808	11.3136877809659	-0.972986251406667	5.82365143637538	5.70835773695871	-1.08227818909862	3.96387344320487	-0.067174811865817	-2.15397072677186	9.05090410712741	3.66525293364637	2.88930119032438	4.09247259773465	4.96235702545997	2.94072307311099	-1.61752541527243	88	0	2
62	1.23544066523352	2.15285612435377	3.95597564680701	1	4.49489942841474	6.67776629085775	5.91226397867029	3.227502774365	7	5.26679900590439	6.53299576776289	2.10320279781066	1.57260728181425	6.79152965320264	3.91107417259926	5.8240324857896	5.09207593445942	5.09450736011497	4.46768382936595	2.80324884799362	7	1.74264097372494	2.14792650652163	5.46228389768598	-2.03585592967557	12.0050749185057	7.80968444632516	4.80267341371566	2.94803401760922	0.237607352649593	2.01050094597033	-1.50360599571713	-5.78316144943495	8.44928679680229	6.25458118227896	2.62342128233318	7.94271165031797	1.13373298804001	3.22044073700879	15.459254166379	8.21387156842091	-2.11932944475152	2.54329732689399	8.83837577735489	-1.39989061069583	12.8576771689404	82.75	0	2
63	1.02099916057582	5.13707172170724	2.04160772958181	6.85663118257037	1	5.02241267277889	3.48974867192201	1.20678109148723	4.05523159510876	1	3.78577641211346	6.32134143708544	1.99326759608879	3.34721228941366	3.02424420841975	2.95049349028066	2.31655284028208	3.58752955338684	5.75792531489201	2.42316764081004	3.36605516873534	1.69169232367206	1	7.38651633125019	8.95038819265404	2.19134025418344	-1.68911505544645	-3.95703217384401	-2.58310996159758	2.75137791269427	10.7696658851282	3.66934001607939	11.736898439218	4.98955867466616	0.32798371294288	4.66913453801721	9.12619896640719	7.04086929369241	4.23091920039727	6.72664967300797	3.59931672194776	-1.03225250740252	6.13032895541515	1.87843479290091	-1.57166567488416	-2.86382937333103	81.5	0	2
64	4.44402386859082	3.07108828297863	3.68350376149104	1.91079546768395	3.4959530435204	4.25233851608349	4.11463095714617	3.84533284099098	3.99303588373101	1	6.92204566213417	5.29363722620598	1.7405083698996	5.06899893573095	1	6.21706054258237	7	3.68162473774833	5.38820623681009	4.94757299326657	3.73906900507747	5.83783468834106	6.27344523234885	5.40802531531066	-1.13323891110481	11.4820233276341	6.11843547618869	5.43455210108686	9.94599907031462	4.96958945528668	0.726239558107733	1.75725028645894	1.63017447795205	2.03731359858687	0.932793871973983	6.34376885804845	4.76855890505118	4.58394022312466	-1.35534454526255	6.97231890344792	1.37729146910888	7.59658392842957	1.07203765474843	3.82089814065385	-2.17811960305478	8.4618639585483	71.25	0	2
65	5.81000206865975	4.08158439668511	3.51144446351891	5.75329507267208	5.72432779213667	7	5.60792095425385	4.38557629440433	5.90786182367733	5.78397076380548	5.58377344618047	3.88618804450267	1.81537771988914	7	3.71904012596612	5.21992625353604	6.70937719625132	6.52069294167015	5.13362992725229	1.0981002248413	5.97414246512013	2.69020588748337	2.49828206152962	7.24420043549734	7.71372237175325	2.15050137524343	1.03626050019206	2.70463686460255	5.64168960694815	0.420661116641144	6.82665995805656	0.742098479378888	-4.62180079001993	5.58405580639022	1.99258286381442	1.62956359596827	7.39682983067133	7.13616973929144	8.77626306407403	-3.4027863791939	7.50094207562944	9.11480124393765	5.97367861347566	1.99355112439891	-0.788447272097845	16.6825581377891	100	0	2
66	1.27908951668946	1	1.19793483952999	4.66568475118089	4.41721795490278	2.63517620648833	5.6040888942226	5.0541779140438	3.89351332427717	4.1085586854881	3.12521987782119	5.9269069016601	5.12850982492413	1.04383203477069	7	6.68212135741225	6.09441864216103	4.20960478501866	4.24931827443178	4.49433888494451	4.65480586116376	3.91801166080498	5.68756074884937	3.86493891676508	5.92613917911346	9.78759390529862	-4.99725853195057	0.752887383164134	5.58741976704489	3.46996176939691	0.858189550638251	8.91972176826965	-0.121076676583217	1.03267716507329	8.94895374868902	-3.79385720735607	5.0300239444392	5.21208756570345	4.41579838882875	0.54401620950323	7.90746051707319	12.787746130122	5.83786311190569	6.4174182402594	0.0434751752537132	13.1305682397447	75.75	0	2
67	1	2.13360962548809	1.66426691598173	3.51560022002978	6.78996103285038	6.72724494151365	6.64704381733485	6.60818153504173	5.64710384646468	6.23175579486004	5.88085621195264	7	4.1111389602914	6.00993507955489	6.20053961102423	4.39653881846465	6.28353495845875	4.44790131037938	3.72294494939166	3.1643913121736	5.21183039967738	3.15111186106198	4.18731914078068	-2.13663715480272	5.02296873235153	11.8059468193068	-1.79273992924012	2.99892803785885	4.63869836439328	1.39418687094785	2.53434807985457	1.7325495782746	3.10174454311137	6.42477495087429	5.35900808763942	-2.40856384182517	3.05251623845902	10.0571135225907	4.2515608536923	0.985292912159833	6.07362453524401	9.51676232741113	5.18564980440709	8.33026030725855	4.09023286032844	14.5234177959316	76.5	0	2
68	3.54577189695291	3.4630354538431	1.25285674998307	2.9604851973534	6.34838322183339	6.31427251530161	1.32253041542403	1.0471183109977	5.99998703287378	4.71071570708356	4.68650262140169	4.72955803077011	1.47364580231153	1	6.76331521866129	6.40619366497542	5.88056134367623	3.48338372229917	2.44744040341962	1.6460555331365	5.81098968382029	2.70778581702364	4.38522033878739	0.947355399143952	4.4867416870086	13.7223236095856	-3.17666204028582	3.43726697915469	9.34363489921543	5.40105148060184	9.40919399352359	13.1727814221759	1.29372346622027	4.27030472380086	0.576566144276862	0.96594133407924	3.33288991598744	11.9062849162038	2.61060806049845	1.98713629620066	2.34204092022486	4.94825776444011	-0.452642224026135	7.37798165616125	-1.55341359164189	3.89016723718943	63.25	0	2
69	4.68241227260523	5.69804016379956	1.70591104481537	6.20760800232896	5.61855982736859	3.86092463142872	4.27259547164336	6.84483138914197	7	5.53122135059699	6.73119468764962	3.98028681547856	4.21820986922087	4.73727707568528	3.72171905894266	5.36993202971144	6.51076067561699	4.43533894715022	5.87464012274018	3.36870036672285	6.43572353118811	1.38250475307744	5.31574446373463	8.20911577905417	2.68508830035527	4.38989157696431	-2.31266448255478	1.81064062718059	0.851173175821245	1.84770736424232	1.0253815924446	2.40362401950152	5.60812945915694	9.82107817551499	6.94235954752954	9.11975576254637	7.81775274282958	5.598536603173	3.95298730123253	5.38972923137682	10.3973971865521	11.5625468514266	1.64113028676104	-0.511351835737294	1.8886023821326	13.3663216571793	97	0	2
70	5.79927216383584	6.92073951546259	1.72900621701935	6.48637849227835	3.86957884255408	4.74029635956576	4.5720690861044	2.73011961616099	4.38692693833982	2.40625964132997	2.57380691289966	5.92398514998468	7	5.57422412175872	5.69867406573602	7	5.25209798707631	7	1.94107423498606	4.46965160026645	3.20379535834762	5.38177721418251	5.4665684761442	9.31727123442047	4.69014872750604	2.2166264217574	-1.53330995215203	-1.60991582977496	10.4819681365597	0.537788331629508	2.88049079278379	0.752475096182701	-3.90116798972407	2.91140699920232	3.40245478790282	0.664318831820887	7.74613658046403	4.8632870391424	7.97218489049404	7.99457649672593	10.0738063473467	2.21732276341011	7.31001090815558	4.67634552944458	4.03924432305467	-5.63164050261058	65.75	0	2
71	5.34366356504476	5.66597215598898	1.21405599051101	6.01638725666276	1	4.77331558993846	2.73856604593308	7	1.54369315673791	6.09705801895404	6.7727570966793	5.12072137577469	1	4.62763832945909	6.88267461186913	5.23587512613725	6.4550215135077	4.69356501824134	4.00350387697361	1.948209384963	4.32816055219179	1	1.93920373181879	4.50135279750546	4.70490556439011	3.13207786751908	-2.37051511444011	1.5904413566754	7.19081692173118	5.14801273462089	0.75481154476295	0.0695895933141641	4.62799092124235	5.95656117316279	1.6870262414389	3.53376678439149	5.07710815038674	6.50692099623146	-3.87971941475617	-1.26471003275545	2.66029463977891	4.33797928160619	0.478639812723724	3.81958285302091	0.281842574799421	-0.744979913890635	75.5	0	2
72	5.44356854097526	6.87562003664232	3.49148866128734	6.11475988449091	1.12552805427974	4.63317534761858	5.87193547872796	1.77777209338301	3.5855676374216	3.4946337780042	2.11706959550629	4.64436054678155	2.53482308782476	4.36030830520748	5.95074116028303	2.62536366352926	3.08080087820906	5.05913137128592	3.34960804500264	6.69559526995318	3.2236156230525	2.76389709122539	4.88621739215304	7.08366419611576	7.65992089665864	3.10204517840309	-2.24816094860747	1.96412232546288	5.61363501737767	1.84859088106251	-0.337007661460358	-1.69115774645795	-0.177902250527769	4.68802286529748	3.45617463728316	8.10318935353155	7.23101815407384	2.3033013251235	8.35799390913649	1.61177829156483	1.20654174277718	10.4668920177734	3.48831817359724	0.824762359813638	2.29359001438208	17.5900355827964	74.25	0	2
73	4.44430253471472	2.63835331561306	6.11603634953476	3.13175155794963	6.44819627696534	1	7	5.96595669323058	3.16314999186485	6.58088956744635	5.49786140012703	5.13001519702763	1.44738016680303	6.85365764127949	6.79444545989148	4.8398333628046	3.61114186559815	4.31609512482525	5.50655580148899	2.67360363987879	4.17102455027272	4.56367625891265	5.44154485899273	4.29666165627318	6.99808993772279	2.76047465379773	7.07446409837324	1.63778754978697	-3.41842979256445	4.97079551523461	5.01864146544261	11.0323481116861	1.71619029374584	4.70504157979063	0.806252678778283	0.956509602172636	6.00259589174824	0.45955163384044	2.43504634063523	2.38276235295261	0.694223269366123	7.33649388274638	3.40299166765357	4.43312657136406	9.86762266276626	1.18127839027209	78	0	2
74	5.95229977230809	4.44899829090838	1.29830164078338	6.58797484425049	6.19046015946365	7	6.38076344821419	3.31391772512186	3.62122544449193	2.11330748999122	1.68692410222484	7	3.37219686916045	3.03660502551415	1.14733532097359	5.63805418780533	6.4096199058966	7	7	1.85174951577004	6.71893725958551	2.19793391446038	4.11480826391002	7.62090619859951	3.45120372343297	4.16506212195902	-1.92243883839216	3.13881860926709	-0.30097991316146	1.18227280061783	5.70374916200236	2.24840626784318	16.9829626232682	5.33661691338359	-3.71821665530249	2.29656503977965	-0.219502282783881	8.30861782429844	6.0356894285103	7.4928051809511	3.88866347991038	-0.618245921214903	0.0939327200991424	6.11355533818628	9.49894052743598	10.5071686046847	76.75	0	2
75	3.11978715885147	4.71462011175362	2.89816591900897	3.1315762437131	3.77815771207187	2.7748291726387	5.36916387001082	2.86522891975075	6.3334590136208	5.65182453784727	6.75922192372834	3.79465988984212	1.67772320583358	1.97458942052699	1	1.88316792853034	5.73843626412556	3.38605181502906	5.06474900791316	1	5.57528080166718	4.50711079601338	3.00841985899272	0.180925637601987	4.3506664898095	12.5147271774181	0.963213613726429	1.08967353460144	-1.52303451215705	1.64734399275659	-0.914374598183149	1.49066578967201	17.2586004846755	5.87831924047434	1.28546397810686	2.10024967695293	1.69091112098374	3.62726870659966	6.146379739745	3.5469913836746	3.10894810217906	8.97248098280552	2.97216100886276	2.24203908241991	-3.81429253420601	-2.35556939343086	98.5	0	2
76	1	2.98306479594871	4.57958082150917	1.72540875712465	3.63788332297036	6.10840858069869	5.02213552083762	7	6.62966128043471	4.55613197441977	6.59751950567285	1	4.19814902007384	4.27346563002063	3.65946070249465	4.71343230967628	3.44790322443867	4.95456879690052	5.69901681064696	1.82177376633582	3.55773652063476	7	2.09346017783061	6.09904411724034	-2.99935849834373	11.1637862509072	6.54485798669037	6.37583896855265	6.21043025318605	0.106164819639407	1.07784925334939	-0.298102790315396	4.19387571965132	10.1099584342177	-0.908610983282275	5.00992700348154	8.1198155074461	9.36143971557787	3.68409517101769	15.536249339491	-4.94027599097169	-2.30154349218857	2.61945314304373	9.20009916532686	-0.944896451754597	13.5399611182244	78.25	0	2
77	3.53957606802579	4.2419009341895	2.65602056762948	2.63492779063388	4.28617725358941	3.00643124370469	5.58738447403932	6.52365468156829	1.78978147799472	1.59581869852072	5.79421235599024	2.82919238419907	3.12965553730457	4.80578638297315	4.02910691902143	2.47254389310597	7	3.23031561441545	2.07147889626431	1	4.31223936413763	1.55623483517428	3.47787231520413	1.59465040574028	2.75988615282397	12.797701480913	0.330648891293232	2.83244240156205	6.0529432168023	0.716932480176176	4.20293564571955	1.32876463741217	-2.23898729462286	1.91659026522814	5.47140064523803	-0.165805400820061	10.0175634815803	2.26036748549772	11.0137829572698	14.7543542472451	5.01828972412263	9.70020019265543	6.10796818980367	3.1536161997796	2.32028388951602	-6.18237546687364	83	0	2
78	1.35072711837134	5.65079979874979	1.06611967632513	7	1.84606315373606	2.78659904473739	2.48792906378156	3.90975326454556	4.160226621889	6.11155116086055	5.75056777284906	6.72965222508838	2.23014023482676	2.41145644770734	5.5923480517251	6.84800946207486	4.06431976311908	4.28092696057799	1.66436647445063	6.40453864828452	6.17803598142618	1.38454615279524	5.3254922591384	8.20627627626038	9.53415809959887	0.650252929885046	-1.3862833355564	-2.58934903745768	6.20658827366679	0.298240992750458	0.30152792095155	0.507851973090693	3.54315471878446	0.342207850646479	3.80612815065171	-0.0654536768921364	5.78138136411784	9.52722351615671	0.833924524833251	4.7619647895095	9.20580673511489	7.35305367999889	6.25712173687816	3.99155059993612	5.13993080639706	12.5670650514273	83.75	0	2
79	2.34920640283436	2.73084551188488	3.77451211938487	1.2398658381009	4.92903954746828	3.80778781406327	3.9766706855951	3.98627898511875	6.60113260923783	4.08986557842689	3.59988777451191	3.12700710807385	3.52880490093995	4.37440364862376	5.06309425842314	3.95819753442533	7	4.08460888677588	2.53303681605905	3.61524409294437	3.72225875819173	2.38811763856427	1.48516682351182	3.18157286969951	6.52735014947983	10.1630169352142	1.53529025209221	0.739403278811781	6.07794300468103	0.426911220224933	-1.23894544623567	-1.29064035560265	-4.79034532240947	2.10185935423713	-2.02315553876856	2.19335861994012	0.577611833201111	12.0289089062018	-1.14761720011174	-0.374446417329076	-1.48661145077158	2.32378038677323	4.25731032757971	10.7898951499787	-2.50654435127271	-0.213663545716609	85.5	0	2
80	5.3963141101291	7	2.75713963215449	5.04325920911906	1.86389177366204	5.15053534617305	6.22785704044183	3.45099618418452	5.9170607858125	2.42961700643344	4.98414378751381	2.32772431923615	1.6878382673928	6.40748888515552	6.74026621840283	2.44649685429324	4.3758964186536	7	4.11522607501635	2.60389951004222	5.47937764268342	2.56388940976115	5.55008501825372	7.79692487735595	8.96711476028962	1.77779395615722	-2.04461839912056	1.83899985243252	4.7400477912941	3.43858359047102	7.05676350308583	3.74553501717754	-1.22496567991813	6.49170960313896	0.389610313096002	-0.550506334278762	5.28123701448417	1.70321920604541	9.26982017149826	2.16384862899587	1.4173957256436	8.65057693990899	2.49546792354104	11.2738536736726	-0.0225625958980306	16.4337426913426	70.25	0	2
81	3.46228475403669	5.3415283374636	1.17918984406822	7	5.12085047825458	5.11875006498446	6.42528326868446	1	5.76848024046727	3.20030279921025	1.30497632319098	4.14924248238113	1.82879078353993	6.3590109558589	1.67012085724836	3.29010704686569	3.83819668146577	3.76966653097313	5.96346699670619	1	5.527501195496	4.87094004925576	6.19629734309605	9.60674328531418	0.797618889512155	4.79170947978535	-2.00732187536497	0.840831577106312	8.46729685097869	-0.815470120190899	2.34031669537806	-1.5852586400882	2.67914977203016	5.25110313245525	6.34297897432991	9.11934438303966	5.57804646079571	3.52289164062592	9.37892274607792	7.87448313396533	2.27592054136951	0.976706839419242	7.78212520003354	5.1075980552398	5.53632530546922	1.45234786083022	81	0	2
82	5.36924942225848	6.64126789943786	3.12280385744735	5.40144598430555	2.48637487813028	2.74511042704696	6.02554903903162	3.03941956473011	4.50005638410729	3.21576888750577	5.41107634537383	2.08862542692378	6.2772872694302	6.26385570914098	2.53227309062759	2.80908196371361	4.7979672179147	3.76363901959397	3.82115619100108	2.27325330703987	6.74324557468911	5.359283710426	6.25589722899242	7.70937419127752	9.46997928221119	2.80243765980082	-4.37875793482458	2.32542967849315	9.5343675246748	7.01946501953492	2.88711643926782	-1.61859399739316	-1.37306406129471	6.5270817777444	1.06751489200555	0.288229143236502	6.72942653777697	1.38380972036844	10.2677760220417	6.92789297884877	1.83377076257937	8.49111776378647	0.665968877559437	12.6335422407239	2.65522296528855	15.4017535616388	74.75	0	2
83	2.82945735944254	1.66848563932953	4.36161427158286	1.66319920010954	6.17274774931	3.93167536184634	3.67575735270446	5.07810894984931	4.94910833824698	5.03412380190229	7	2.23441097394342	5.94055837866008	7	1.12784564515745	3.50819880632735	6.80717500869348	3.63442559395315	5.137596787724	3.28432048328986	6.98228363943006	1	5.32492338164286	2.53978282698993	6.25487370021897	11.0205661336316	-0.141095008890797	-0.867090076705204	5.26821810743568	2.3935590802	-0.307865879342185	-2.05437416324758	2.41587400574913	5.10707306393247	4.60487595233164	2.46352268803782	3.72911183092011	8.58101618541058	-0.965930374076655	9.74802604954838	2.84177246382495	4.95862554725198	3.59527504047944	7.75466051997906	-1.57905519981684	10.6048815882025	86.5	0	2
84	5.53734036068957	3.70778539955576	5.13156573014544	1	4.09073996345247	5.12128614920595	1.30587079185193	7	5.91058130944334	1.68952722137268	7	1.79525292216403	2.67854245040819	6.96020262233284	6.16848718279875	6.74540618135877	6.50429519802275	2.75557846729733	4.61231429319827	5.15333713180905	7	4.16752014045975	4.18983038944828	6.36676801659417	2.10657783817524	12.0607279436641	4.72787847416662	4.33530332904553	4.1159956966359	1.85840274692248	14.6444996183666	4.08998710964269	5.1133394405054	8.13529121854912	2.60297755717223	1.17213115818333	-0.470858613692542	10.8110339424486	1.69874819164278	3.07355009050816	2.92864935349161	5.90836395491714	0.844012053731833	8.45088302074197	5.98545734250978	16.5363675981163	82.25	0	2
85	6.07784110442153	4.62618356534014	1	1.37948724819241	1.93965508696697	5.18734261243551	5.1689224968109	3.5533014114968	7	5.55978334897879	1.75724824586624	2.22375938831918	4.52117291000554	2.81264944984445	6.85351356595267	5.2909070177034	3.46700381042656	4.1355109643683	3.2261443771448	5.26163451691614	1.68462656227079	1.16832573964256	3.62583021588488	3.5249007350812	6.81620150998015	-1.55705131533714	0.711538277586905	4.32856529972896	5.36160380851436	2.5380956630947	5.09030924592233	4.42670829148515	2.06482483421058	3.8727314616082	5.9734536653929	-6.04251183577848	3.78082463839571	11.2507230129491	-0.152881672756661	13.8583589342513	6.26859356990921	8.35479002874735	6.14008265805216	3.34943423351076	8.11026850004598	1.45296944085857	60	0	2
86	5.36803740659795	4.57884136980521	2.91917162097992	5.49775967196611	5.37763032392471	6.42413980856042	6.19444117179522	7	1.29827899457456	5.72099293123553	3.01507860655147	3.06618750554094	2.32681705402248	5.87371818917268	7	6.44925533568458	4.66345682883523	7	4.78983683233376	1.32616507520011	5.36278671857362	1.81745946946346	2.30550187779212	7.56431710092121	8.0250839850585	1.25662103537013	1.72088285204053	3.54509979699554	2.55165900059911	2.03749635380077	6.53985279157075	2.84075692016452	-5.1545860537517	3.63608871616539	2.4011608972365	-0.320449757819578	6.05426070258071	-0.61237807227295	8.51524355940051	-3.18962685551987	6.70986459173777	9.18881586684648	1.88343676528381	7.04031879216389	-0.373588826069306	15.873348178523	76.75	0	2
87	7	7	1.29919601636877	5.10331309156562	4.22483714034745	1.31721837898393	6.33535036415686	3.90074773375108	5.45703650470002	5.9518314155336	4.98595828054508	2.90217320276018	1.47329042865895	1	4.22901698618939	7	3.21936054132876	4.84257302538872	6.11873795891614	1.62180040616894	3.89339732313465	5.62788930865868	1	10.2851634024186	5.98744252624756	2.45105283416844	-2.71685698281697	2.63263169412872	-1.6319806131422	2.46462949791107	-1.00367300816482	2.52296274254962	2.62631338785064	12.5503292405125	0.730812657960831	-5.04102656620076	4.80783634058403	7.48910044520744	-2.66770603670609	5.17907600757333	3.46262701741038	9.72797578975593	4.57770602688593	4.54444522723089	-5.07475512612155	-2.72539999497221	83.5	0	2
88	4.0012439617628	6.30966820037234	1.90965206591872	5.08864432820263	3.29802402028436	4.54925280385648	4.65209295595771	4.83041485671271	5.8169117053755	2.12621418564123	7	6.50814629153544	3.65505849322759	6.60979926962835	4.99093102097337	3.02293456529525	3.55313369999794	6.4800969592205	5.93561194244494	2.14956616009285	5.53166508834002	4.37145866062405	5.00611584786691	5.92054052013306	6.54848608384181	1.49376551104312	-3.6447947841296	-1.71952330194733	7.15712829418714	-0.0411265066124001	-0.940664316480502	4.31717868337481	18.2084027939203	1.32933983736685	2.06242833885024	6.46176367701398	3.27400768510301	2.54808938287509	3.45876650037776	8.78323318055905	2.68233894225757	7.9312195753355	6.25096710869288	2.85727602889851	-0.569333753674878	-1.09316660972414	62.25	0	2
89	5.49946967340967	7	2.86817352747178	4.44583890348147	3.61926011418981	5.81484476581678	1	2.80984330801043	5.64196467982483	4.18180432567208	7	6.49194039972235	4.66706493032978	6.34301455226066	1.74388240875456	6.78650599502216	5.8973363634914	1.61308251431176	7	1.61639162873359	5.15570679002049	1	4.04905625210919	5.96068618596252	5.94453056761491	-0.695799884766907	-3.47467885088919	-2.59517676654988	6.91835730022827	3.70912690553876	1.75726103905651	4.26835699184082	19.4405469932531	1.42555981117345	1.00628419673462	3.08629451263415	10.1062841072201	-0.605329139683961	2.27970254829943	8.94548536744958	1.75747205878969	2.86168940238657	-0.28983185636639	6.0132058461257	5.10446632773754	-3.9143009104753	65	0	2
90	1	5.26101292423068	1.5930167853248	5.12941244524316	3.68859173379488	3.752553264333	6.68465688088489	3.15356028787937	3.47974490344664	6.52435746610874	7	1.59830666837184	6.21391037301331	1.41313825880575	1.99793804667817	5.76559705852691	3.44064345495651	4.73924487273126	2.17366792645729	1.78685986136278	7	4.26854708496586	1.54431994893488	8.65012886684485	2.09061126474772	4.93184852226137	2.39046654124218	0.701058334766992	-3.63526924857941	3.90554704549753	8.5256318989761	11.0000940867474	0.760149214725271	-3.28413584149507	0.851309507252303	7.85749982963715	6.78534279485714	-0.0883523017067458	-1.11479132086503	-1.68213984199923	-2.50088584931628	1.26934722828541	0.576659667991625	2.55126299562576	5.3875405912272	-6.59448015075814	76.75	0	2
91	1.63547949552713	2.76333405297578	3.45532011655593	1	4.91857166875763	2.86639630866078	1.53851834604508	7	3.28939317433714	4.75753734143721	6.53583545460799	2.09442172052547	1.0639392416309	6.54767503527377	4.38932317194347	4.92986457407256	3.60183779673119	4.18869686109176	5.75109097796844	7	4.26901053219131	7	1.21244939604063	5.62449784922693	-3.26001086016542	11.4362226041054	7.63184583136501	5.26474067629917	6.72546520085977	-3.68797875641011	2.27335560169106	-0.802070276094517	-5.19497267880037	3.92734613895261	-1.41599605610891	3.95061389914045	8.64417105511983	9.89734862223048	3.69010356653652	-0.832326628634331	-4.47297955543927	2.87741044188662	3.34028545437937	1.52105360520422	-1.15358108766513	12.2944543980232	85.5	0	2
92	2.06842946361231	6.30423889863432	1.53618552000317	5.77842275262746	4.26621842375464	3.18127987253666	7	7	4.17328227439195	6.64675716941271	6.88081706028854	1.9353883946851	6.36476024841793	1.22811760486813	1	6.54208307799469	5.1662052496879	4.39185482384275	4.57187628064709	1.64365325564703	7	1	7	8.07422317223851	3.530935156691	4.98052906411871	0.762273319041215	0.883045519247973	10.5306223835703	3.88227593431528	8.64256310740772	-0.47407839806948	3.54690600283876	-3.16648835344786	4.49202721710479	7.47108136902826	7.18085214123252	-1.21799106074734	6.47120625132897	13.7947748269696	-2.14355898660985	9.01632608800293	0.0100200149858096	0.774217488289252	4.77320524504115	7.02749421919876	87.25	0	2
93	5.94571038601569	5.15758813123406	1.50934726507773	1.42336441394277	1.62497035995355	5.81943967463971	3.94361623772779	4.62579541441454	3.13976838754687	6.17224933807954	1.18823156169784	6.4805016191434	3.93159628054351	3.4937153658254	7	6.02718829913912	6.52620131891424	6.84414250498612	2.32922848213032	4.30393817153329	4.94175667830703	1.96312460190276	3.74499597907584	2.58762407435189	7.34934243024137	-1.62359360118692	1.35465385767343	5.53105427714938	-3.99659818053447	2.7099932559159	6.09731969429392	5.44017538572431	1.83032500644918	3.02724232095457	5.33778990659819	-6.00452275180899	3.4428509484063	0.469827757792996	-1.30144973159348	13.6647408434995	6.7887663333556	7.50496072244786	5.11075097616728	3.74113151274034	9.10180288087578	1.02269162042131	67	0	2
94	6.72203896943086	5.83247344031093	1.27368688579877	7	3.11028348551388	6.88528289567349	6.65382547451447	1.300611359503	6.53050891899451	5.66193931754602	3.17928179188695	2.23799328325212	1	5.88399773382229	4.45342782945195	6.76407739249407	4.9278208010593	5.24726220291004	6.00453344293873	2.5784899482973	5.92865809899643	3.3987271491354	1.92070114177484	8.62696192757147	4.05798486087557	2.14854231878267	-2.91214614414994	-0.841816112198098	0.175180069222314	-1.40959136354876	9.56543807186118	4.32529134649609	17.3635453569899	-1.21846258567065	-0.467753400606202	-0.602257417738587	7.05509474345766	-0.6605886591114	4.12548598788715	0.334809497606857	8.01838110342929	3.13513916683646	0.632018572100504	9.21547021162295	-1.18514527759145	13.8555239973125	84.75	0	2
95	1.56039595213842	6.23777789371402	2.74289166149525	5.99854632992041	3.47074899717565	2.65157249416318	7	6.99474282168371	4.15191531854388	3.94000655333589	6.16207031082025	5.50716782889872	5.35469496116787	2.7585025427367	2.84442961338984	6.29233878192574	2.63574331061511	4.31602831994991	2.44053553211508	2.50542421311732	6.8816310632159	5.15837753025819	1.93921727295069	8.82910120505499	2.24805346193757	5.05745560654044	1.93008281609001	1.03203838387467	-2.28945801969644	4.46683145768728	2.95430745173706	10.1738402134033	0.28886925639685	-3.02219460954997	4.15750596490497	7.32540145670513	1.39501430118168	-0.989841716111453	5.42804835598917	-2.94682437387491	-2.16770206979686	0.883567104433256	0.0314591913326151	2.17131439196935	5.87539272368535	-5.79232624718545	78.5	0	2
96	1.82982623553825	5.09760554742114	1	6.00043335751701	3.06090618544399	3.25456841083417	1.33958266157079	1.54788404926775	4.26675657789462	7	7	1	3.68276408200513	7	3.27458318235719	6.44744882351406	4.69451717916822	1.23512222457319	3.62993055980457	5.33843102360504	5.13470719201459	1	4.37816042968748	6.01065836331234	0.410559647745578	4.62920179065418	0.782112432668842	0.727865564536794	5.4399797104099	4.10282561367063	2.15210311721127	4.11974524832684	7.40553256359023	2.71220690686467	11.4449170477934	3.75387107996203	4.43492395677102	6.87355831815769	0.243214912473802	-3.14719825286048	-1.53388806530753	1.82299460715994	1.31435961864456	2.24268629090358	-0.00238610268041192	6.66686561380393	59.25	0	2
97	5.56398956907305	4.24628420345177	1.21799479403576	1.36406376447914	2.55525139247947	3.49643397671056	3.72431695567408	6.11719290629689	5.8152133328571	1.9370365142064	5.75121056590187	2.63855439305093	6.69305944135419	6.836215172172	1.69282805462506	6.04685718894214	6.94054826940267	1.2641412807898	6.45954600040909	3.27083219723897	4.13398084449842	1.94291377421157	6.38293084010413	4.34128939561579	7.2977757352845	0.389185273207582	1.58230699175267	5.14583446346775	5.61413921374514	2.11072236872797	-1.77725502277838	4.32037584342623	-2.7018181983242	-1.90949327887128	1.69838142571811	0.459816416414453	5.92782371713394	9.06367840985869	5.17339513909219	12.3948383940773	-2.5642437059524	10.3804115855688	-1.13060929619154	0.854010898056207	4.03056940915599	3.1107216175588	78	0	2
98	2.71545029361391	4.44930751335107	2.97623827872488	1.21545730295593	3.62750761842334	3.93425773507897	7	7	1	3.11415984922973	4.03442620354426	7	1.79131369140173	5.73433664760481	2.41750718589771	6.45023909611556	6.41496448754705	6.35006579876666	2.15086523982302	1.19664411877636	7	2.53447820032535	2.99714178723847	1.43246424443729	3.91100922077847	13.3028321057898	0.349827444053415	3.43835664777904	4.45046614133739	5.27711587892309	5.01543972534513	3.25493912951901	6.37648079786737	-0.467540083440552	7.13568425204109	0.217559795555522	8.94880110563765	-1.52613039812264	4.23565121085626	8.30396281268101	8.75110692435617	-0.00785502671375721	-0.43783554611186	1.91050879963038	0.382566470703005	5.60519748056251	90.75	0	2
99	4.79128371928913	3.78869863435285	4.61599838787215	1.10910432895989	5.94690556180277	4.67756054651168	5.20911535520045	6.66640000835621	3.49704375054998	6.29299667861729	3.52138076113851	4.94354329588607	3.31796238256535	3.37128399182826	5.41659998112235	4.71442091399989	6.12789327433341	4.79128642452741	4.58479339144574	4.53152307080162	5.8318198061718	3.3012630320889	4.21676787622452	6.85683959483727	2.05751028013448	11.0936503669555	3.52294668948483	5.40094421917196	5.77236749520144	2.09478180755973	2.96722156693828	3.61386551156071	-5.3441454265779	3.55956954618458	-4.94456490045758	8.51592084054406	6.7057454794198	0.801264598350271	-0.140803577223899	1.85117597647901	10.8898007636585	8.68346756098874	4.72759664583795	5.76049685130072	11.1126469728871	-2.19953359921669	70.5	0	2
100	5.92332534168961	1.91481716145412	1.63171015561035	1.18929232732762	6.03361789731172	3.50877104800967	4.74349212545557	6.32830279781428	5.84436227529232	2.0103828960575	6.69540787631294	5.30825353444172	6.72421864556333	6.39328423360816	1.13181664529509	4.88909145676444	6.42945165727911	4.6567599246216	2.29123375634194	1.55217008688447	3.89771685010373	4.0668868237751	5.76045869613878	5.3989597148686	-0.342709449676894	12.1865963847048	3.08194572109117	6.10926611888929	6.03491362845769	-0.688714232854941	14.8350698494689	3.08591515724996	6.84807271136097	-1.77902241575388	-2.59814139110544	-9.0690114892979	3.3883710494069	0.70377238134758	4.70743259039868	9.65049280283574	9.21489991902875	1.98743213814107	8.43347447254584	7.51872836936134	5.64224690806175	-1.997277857301	62.25	0	2
101	6.00120761381332	1	2.20196142672573	6.58074190471826	3.46826996851703	4.50797190277992	5.973956239769	1	3.69893123204602	4.06398046293106	1.66404415642561	1.54330910092933	2.05137648710428	4.82503066616305	6.94977106924689	3.17175085334627	2.49019382784744	2.50078620534343	3.39878623478896	6.91963708593305	6.73785779722138	5.00287284427236	5.00417090780577	-3.35162695411804	3.72539898099408	0.298910636334447	-3.18093937728218	3.55546397115316	-4.16431194724057	0.255067354798368	0.412425917780323	-0.970889279640907	-0.562823217649769	7.02885842044549	3.57165742732152	8.39295445137953	5.46620667848365	1.84855586380025	7.33524023676367	-1.53973908126205	1.38964749740717	10.9895422043189	1.38372860738123	-0.0729223697018232	0.753322346392049	17.56032516752	94	1	2
102	5.53966780231081	6.53973541568188	5.40692423554418	1.28768507793659	1.90655205137138	3.3371328823353	5.489444776052	3.21023856049685	5.70704506129249	4.41288357058752	3.27841285038398	2.92297701481791	2.70160012278591	5.71521412526667	4.40023487890977	3.0041810697695	7	3.24844381458822	4.0456262729968	4.25511379962512	5.67856918947734	2.05671365880778	5.96055863309427	1.75903924958731	8.53369176308776	3.19467190092968	7.8897038461534	-0.816098384296185	3.99608305313002	1.00487649411009	0.645611017458123	0.703653011381153	5.20042370475836	7.52669844836134	2.67263249601924	-4.31279412456223	6.17594732742061	3.48730650704407	-2.96926743029767	-1.02893959526963	2.81825295074842	10.6208731098595	-1.16451085414386	7.69828507915148	2.55390747386417	17.8982253407876	97.75	1	2
103	3.04931791700392	5.76827273565535	3.0568649609215	3.93896107975531	1.84074994874384	7	3.40907829675176	3.94840493657476	3.52571102092079	5.91412394148201	6.54460855603105	6.5331981470942	2.99000594136439	2.17346359956902	6.84365881643739	2.44282764421211	2.86253048114104	7	6.68694656126342	6.64756846531627	6.51356764290096	3.25524160043904	5.20568363057507	4.25336935784214	3.51493663591572	6.71874230321486	0.978774560889682	3.7126650413725	-2.35971697338319	-0.0871042552711407	0.370711302740575	0.338665279290713	4.71573352289215	8.663045548123	0.641275571412273	1.003947422296	4.71669093845405	4.00161025077852	1.53309615159768	0.44674203535747	5.3421934604874	13.6875653435161	2.94229337419506	2.46473380610983	1.43382287109224	15.5908882987687	110.5	1	2
104	2.9408976178445	5.16798128503588	1	6.44667544865498	3.93376564995494	7	5.14880748871304	7	4.59286829020237	5.11203976237917	4.61868683430494	3.24222306322993	2.35372426070574	6.50012153053784	7	2.53757255971203	4.73601406771001	5.86166947040405	4.90743762336861	1.41640618261699	4.57710741779791	2.53087689673239	1.58864089696523	2.4483374197102	4.7812978600806	3.23782352235105	7.23376214683107	0.60758663247493	2.57279356641766	0.696936878575199	7.22334966042208	1.19527643008379	9.47991075583839	3.11797542716248	2.49277754436542	-0.228216985394934	5.66364009271227	6.87379582968826	-1.16176073485433	-3.9732650811957	7.28031679542166	9.27113551976269	2.45220198258463	7.40552066945078	-2.77506229453489	16.8198540527711	101.25	1	2
105	7	5.55076542363605	5.29202709497971	1.20771594825185	1.52621097827293	4.86323541351287	5.9218482066354	3.83818231530195	5.57216634166017	2.01900894711309	4.39422682576895	2.5202353715927	2.63033699950047	2.55387040642581	4.49371118441963	3.38313582272913	6.93322561714767	5.86008500454605	4.71921978529657	4.46958137977845	5.47458556745655	4.77574423497463	5.29271450446871	1.54249930526848	8.90576058391465	3.7953419388852	7.47035626053751	-0.87187576956926	4.20862066832698	2.96082841372594	1.07199519148052	1.15157045108549	-0.276590675363326	7.36634615652002	2.80769324362859	-4.0857358054857	6.70802918612849	3.61590734296491	6.63394148675149	2.43517596065422	2.67510192246834	9.57233461679983	1.96742742828547	0.398927848043571	0.880576896311007	11.9773297937685	92	1	2
106	6.73626483591052	5.59498602142247	4.47699769855651	2.78971617189582	3.30670911685039	3.64595361201996	5.71565011138503	2.70301027529826	5.09667592927812	3.35008676506949	5.29298797722196	1.21547627683669	2.73261766197343	4.8298874845643	2.36674142557329	1.17011206314755	4.82372869797361	5.33731852351725	3.47690754845587	4.78775489625741	5.86292253563469	2.89340690223153	5.9276047470793	2.47869110154799	3.60251828473839	6.42009328252313	-3.47095691038967	0.683267473121876	7.32862918251382	5.39809268410704	5.87603554344604	-0.0319320890685082	3.68579789447772	7.04670628308537	6.08386374671432	1.52188601605389	2.25279789532973	2.46659502061869	-0.0476817418921062	-0.762894643622818	7.96323679002846	6.80257552206357	6.43764499005586	10.610895115327	9.08165209871174	15.3068570678388	92.75	1	2
107	5.09216127029312	3.04593342986448	2.49745142313181	6.75074915609043	2.89091453383572	1.90249540754953	5.79863075431801	3.46254827953861	1	7	6.19212472760746	1	3.80176395470929	4.52902013689414	3.5982892230092	3.9717960471663	4.96729767390499	4.75177988257509	5.60653512654588	5.34063575674176	4.59870004676857	3.39670751918414	5.52626366392893	-2.96254134083174	4.0532072786572	-0.472067228580535	-2.64893773517542	2.18559597141862	-4.01416267469777	0.0462948455043455	8.0321416677543	1.10215526026781	16.069023404478	3.218525839756	6.87572942247884	0.301819720403996	4.07325337691748	2.91041290953965	4.45650718001697	2.4311340273108	9.03053595347841	-4.37005561252205	0.423588796810646	6.06621447736458	2.79235965876471	9.62438200481971	89.5	1	2
108	5.33335141355603	7	5.7915098721696	2.33057817259781	5.28808416153041	3.54608345661717	6.05131164080353	1.24861480070923	5.00471611010992	1.1632788454857	6.58851712739335	5.29654081872408	5.08929473053198	5.33856627200771	4.94418667973195	4.85249311484902	5.88628180458826	6.71684035941121	2.74964032670679	7	4.89298069245837	1.18745461270041	4.82951049188655	1.1524726552508	5.37366856005622	2.78656046448631	7.07085911912994	0.454231538694657	7.12753381564344	-1.73059476475025	4.01660472679194	5.85253752911818	9.85912652528688	0.564620464556749	4.0843734917164	1.22999919615024	7.13196493190298	3.64199886968128	4.37679024623358	1.75125852537279	7.53201424374691	8.94375002107873	-0.381350024036697	1.36731990684769	5.60143927054156	0.407418891268448	91.25	1	2
109	3.7625800672705	5.60332973908444	2.1659975702438	5.20330044703067	2.66522747740531	4.54762733790621	5.51229530554128	3.49777452899537	4.62180663654097	1.2374569880669	6.38478486934795	6.57244768278773	2.18383442488571	7	2.26189697010208	6.61024915724934	4.52799946073716	7	7	5.44453354355798	6.1661607075497	2.08711259247527	5.71109781221703	3.42624830699955	3.34841680747712	5.52109362500335	0.145027298059457	3.93934714295738	-2.7648550983273	0.552135756154988	1.50176210236261	-0.278997273726436	3.03138441791803	9.08801303576216	1.1527517547119	0.0606394832424571	5.0790549244544	11.6988772276743	-1.21352054577329	6.02887260545727	5.07705749247902	14.1739560236084	2.79710276729417	2.19136349327319	0.321406625635713	15.9051106960057	98	1	2
110	6.45616078536798	4.56754356000069	6.25320394915041	4.89520183812672	4.96470017091674	3.43042440528519	6.28873167220616	3.09092975562204	5.96008797610534	6.49795741759307	5.20187860196312	4.06578786735243	2.96803044273901	6.03430969135904	3.23766744808081	7	6.56694947241953	3.46088383741183	1.58027550469883	1.81693860241869	5.53448442492007	2.50267697280397	7	-1.40095110097739	3.69473782919415	2.72280358607731	-2.48695191935417	0.0648093183837878	-0.551335031935434	2.39208838897785	4.41080932201131	0.448649391040064	16.1533527698789	6.29413973282936	2.58864313125221	6.39757712224647	4.68637526736285	-1.14094414474281	6.97728578727056	6.42412293589729	8.53257603889003	2.39746384520063	4.62293982714349	-1.17803458669754	5.23670712561407	-0.458130124173031	91.75	1	2
111	6.86498455644428	4.93533618115656	3.18189016720744	4.15554007611501	3.66565883570423	3.80819630893922	1.03400617639157	6.22834397921654	5.0489550642721	2.1590677135273	6.12340339559821	3.90930411741038	2.76394446306882	4.16725163115043	1.1005761488399	6.73442722549178	5.73675929016354	4.333253727573	1.49366020252173	1.52723658540087	3.87891574264568	4.34431259037209	7	0.45670757664312	6.03369285189397	1.71678190239924	-4.19829550837893	0.405166195602712	0.933716665270665	9.56105913209034	2.31012447150837	-3.95561580847718	-0.652236930544878	6.06747136020728	7.88219245803273	3.25911242803023	4.98365500592868	8.43603641629239	6.94506577478978	1.57638779625313	-0.806585024796242	6.72471213613639	0.917194948156409	-0.653328907472093	4.2469464050938	14.3764493919919	99.5	1	2
112	3.74211318370618	7	4.15236572401898	5.67563821954231	1.54117897995254	5.86550623769142	1.1635725453592	2.12730080973383	2.4766623899416	6.12146262572706	5.13772034294133	4.46601627015507	1.77249450935493	5.74615452651901	2.92306568826954	3.61455417776846	6.46207716963802	6.81742395474937	4.58051989084828	4.16855855087707	4.55705804006223	5.30933603161232	5.48889527755021	1.85308859519209	-1.32492523870631	4.77554522227814	-9.73530968487703	12.300025507104	-2.97033071657365	6.92169166579799	5.47636556107971	1.56229235077627	-3.42705768507999	12.7199823613279	2.29659186049309	-0.455656246709515	4.8378770191528	0.65403266779757	5.2169295471311	6.70093751743406	2.38765453068154	5.65166385432546	2.84211238925618	4.59882464740911	7.47259045063747	8.59969117639336	99.25	1	2
113	6.12204236340194	6.6401466092714	7	3.40748499111707	2.51680518445842	3.23482110687456	2.23978440029552	3.53866628710227	5.83655516225129	5.08902010423172	5.00877561514365	1	3.47247211030349	4.66054501620951	3.42549537900295	3.11464979940671	6.26566539097014	2.69908707873817	1.41298650463658	2.70694229520673	3.51748770125974	3.46248558044341	5.43625831598732	2.6133572838865	5.49914190086371	5.35088407092093	5.36404440838261	0.0156432816774114	4.68652575502936	0.659750897813211	0.17925031050555	9.33577390369722	8.22501164150806	0.514143633246574	2.69320191995872	1.7095252722033	4.86192872286453	1.36143159874975	-2.79379548517644	1.31704773848748	6.95569470754782	2.01286444828095	0.128235752216029	3.51171911584103	7.23186875372247	-0.506884647601746	90	1	2
114	6.77764453774158	1.12092422942729	4.90507401749911	4.43758234217936	1	2.91898686862889	5.31550668477852	4.43030549511568	4.09767815250593	2.89840720122138	6.8848122647104	2.31481642702149	1.68973210181237	5.42203881486099	6.5330950837359	5.49115472186123	4.58837938286992	7	7	7	6.49889550597968	1	1	5.84445572584386	8.95848695495098	0.0794530468682266	-4.15039434726962	7.78063257551369	6.16726122548184	5.4492218805886	-0.595583724934854	3.56040297421295	3.57075340305199	3.48938867361806	10.1979034644846	4.30219014622985	7.78515673132939	6.93628730020773	-0.53392724590669	14.954266327497	6.6407089331414	-1.30218912314403	4.3905919401092	5.51740811248803	-3.10985551867886	10.823527665125	108.75	1	2
115	4.76325627028675	6.61860153939828	2.84907240100551	2.78457816152895	1.87669978188687	2.59487106621151	5.66268503329291	6.43848615791664	4.74403244674339	1	2.43208336866434	3.43808126341208	3.89036653724662	4.14603467079601	5.62594291943543	4.1446835971812	1	3.01572056096102	3.74363415216166	5.09074177701578	2.73820659955035	6.17961628984822	4.29583229109287	-7.36799915712915	6.49277271538727	-1.7362916958412	-0.218655489351121	2.48423132589856	-0.274004586177627	7.22577911846987	3.6560126462478	1.0797410933055	-3.86488364740941	6.37720960416469	0.921834245875116	7.04497917831378	4.99271882093754	5.47725320811315	3.47301359374572	8.5327166524291	4.85819817782134	12.599005977681	2.61037744519416	6.78587903110595	9.71338684034392	0.224633163019461	92.5	1	2
116	4.74664894579021	6.81688320849708	7	1.80340434459809	6.07115868414399	4.72704537180678	4.04821087890118	2.98973874449686	2.86243492710777	2.38229667228159	5.88797462135756	2.21171320104209	4.90747106647976	3.82622269768834	6.71693047860386	6.00466546648009	7	6.87603412156819	2.72790743204107	4.40572608430181	4.86194140709415	1.23809122856497	4.05241341684912	4.5300224443486	3.05663070010765	4.7532919392096	5.97945266952805	-0.406797803055271	4.84324525165905	-0.109619394189092	5.43594820786032	5.2442917660692	1.43802113964743	4.00246429694861	3.18564010178579	2.28998239299738	3.38962127664449	11.4125040318392	-1.18462318683469	14.2033891717494	6.84196773750024	7.81946376244521	5.38846667851276	4.58117135897092	8.92113872717469	0.967365332688185	84.25	1	2
117	3.57984463756842	4.13076760741873	1.16516402911098	4.5787720618249	4.51189259410626	4.79438096190768	2.19050769003952	6.42334838776186	3.60320578725102	5.1563913423618	6.00632999883785	1.91867819998518	5.25020279346974	3.51663307561289	4.78773075060601	2.40185687673734	5.7586576038153	5.16843351995367	6.33166215926388	3.29898539565016	7	4.73798823179841	5.49289391501334	1.07681354423696	5.52440236096487	3.11407132742249	-4.45118242040819	4.7592264288906	2.63235254328894	-0.106925761081486	15.9055214688306	0.82223500218815	2.42617156572756	3.9867576438982	3.72660571366418	2.11124108751699	4.79541678297626	-4.31304684066986	4.88433517631035	1.8593886895138	7.61648890696828	2.99403823648339	5.8902427005199	1.19955360032582	7.82365483155598	1.68758246024659	93	1	2
118	7	4.1928555607271	3.8249594088002	1.48037160746544	3.14361603821887	3.18505543277883	5.78715726542605	6.17826888611176	5.97962994408969	6.9105328653246	6.6422514433312	1	3.49243955461184	5.91005269315586	2.49271107051255	4.84892891497634	2.42719036878576	3.92556682926233	6.92337554931012	3.57626016472281	6.14780383738086	5.08535948835214	2.37642689372981	-1.71496736341053	4.02524147656268	2.72053596636809	2.42296740967301	3.87988942197522	5.72269121927765	2.59971889807473	-0.477246074416156	-0.202246643332431	17.3181172554537	3.57614326715866	3.72047234081157	2.62619954520635	8.33622330608447	6.38909391767515	9.0230504100562	-2.16543461345245	5.88228534340191	8.97359924576506	3.44325866027974	9.47759643890377	1.28351376953141	10.0642757112301	91.75	1	2
119	4.17997060488909	1.11836457448399	1.80673555568793	3.17116720861098	1.51906134045276	5.63869477481951	5.96890202372029	2.17491953892435	5.02855786537041	5.86266418548862	6.4734754719162	3.61145482473919	1.2685958877816	3.28305358798994	4.65516342717413	4.20102995893965	6.98288460132552	6.22622896923177	4.4102129615067	2.21737654477091	4.59897698660045	3.64069904986877	5.91754913475483	3.30939798563944	2.66400972764313	1.52608480406593	4.36106164707532	3.36396950154557	5.14009465778048	3.39489237408392	0.438881049186379	1.84601970081006	-4.41106974285393	1.16153668580145	4.16162730184627	-5.61781167661304	8.21341422493339	1.88394211036927	7.05491880711345	1.45247966402021	6.79742531194401	13.5457945971866	5.29607546390593	7.40756331617344	3.07003315020881	14.2931333416518	81.5	1	2
120	4.62808079909533	7	5.80941582553175	2.89393664626287	1	4.15726124874047	6.06623567345058	4.58465700319036	4.27020028825917	2.61026935530629	2.98952931908919	5.72420282611558	1.21952843762247	5.26909135657124	5.93307867754753	4.90592595455269	6.30238249671786	3.3344191493269	5.71771519904533	2.31274684273674	6.26111008993196	3.50379419151802	4.00495030819535	0.892571824921298	5.28324004248014	8.83209697915728	8.66549322870013	3.19678014992955	4.92460246930656	5.0936228716703	3.86643390343291	12.7541404438797	5.42492991187289	2.14691821339944	2.93825045277333	7.68426345697496	2.6214466040482	10.6287189648679	6.90267798149825	0.548001200612169	5.68616815174845	6.49833928475885	5.13204513663473	-3.9627262030843	-2.9287517806314	3.03594269280131	94.25	1	2
121	4.31994669434646	3.38650772109861	1.25123626426715	6.49562196117576	3.22383151149127	2.25097560503714	1.22838887167943	6.23465653213087	4.28266555287173	4.28927946387427	3.98751760596456	2.73439068508721	2.83177554198694	5.15971843110052	6.21006304722088	5.38540349951876	7	5.0171920185687	5.73791019773725	4.12585198022014	6.84685130386586	3.66627321724275	1	-1.72369142390451	4.82941705357072	4.4894663433855	4.71492102027529	1.48355570034239	7.77298812577556	2.02789872301638	15.5263693802724	13.0056519214043	-3.97736665784225	5.09594624426621	2.41245826761283	0.222821998357951	3.8120515522465	0.485022270984785	8.35608624561827	1.5551559204151	9.19699288728266	6.18713444010186	1.74620463332607	3.24651856787838	3.29775535625299	13.9910609034031	101	1	2
122	5.07483195804514	2.29446223085358	4.14075663642952	5.63699533779558	1.8610920386445	5.20254524407242	1.07466430617869	4.56495920832714	3.47246313376127	2.2122554919092	3.60366945381925	5.53217202428891	5.75242818892015	4.11480480939174	4.87641662157577	4.00350928733093	4.63991569377763	4.60433114572378	6.306630546275	2.5439650336785	3.88481393462669	1.7928037295135	4.83841197971851	5.30157080517372	2.67241066309216	-0.0585681281428126	-4.25835577525361	9.97109684697018	3.78257007845197	5.70739302296046	-0.276358422394706	1.52243966924554	-3.40870183829833	5.25648864020154	3.29798144968466	0.808690766641	6.52492148440199	9.75128383569348	4.08632002159087	-1.05846878567488	8.43901341514546	11.9709449773917	5.7556089782464	7.1715472100273	-0.66101268288945	11.9137548297273	80.75	1	2
123	3.90901702236869	1	3.16543929738937	2.36035487679879	1.45795662545748	2.80733743077722	7	3.5014366640056	4.94930938101032	4.71164692656309	6.29326778562072	1	3.00069279420202	6.07203161760982	7	5.8423629199983	3.96339933881521	5.57261376413449	2.31923071569456	7	4.03616527918973	4.91745244829422	6.52830971069918	4.33432761415137	2.5628212093331	-0.487420379079506	5.70809998712171	2.35306463399584	7.6915488151167	0.0786171246509869	0.31752447563235	0.325503007561439	-0.299287833085502	12.5630305976667	2.41215122043651	-1.65116303865555	4.07176589265481	10.617744470109	8.209649929547	2.17218498975856	3.51186253486811	5.56033155844984	5.06265554947097	-0.283481527539347	-0.116708364954851	17.6466475374686	73.5	1	2
124	6.14012202011426	5.66887236397039	7	3.2768202018361	4.79883726004215	2.13589290914159	4.95192857054957	3.16105721679141	2.81883076178335	3.58244005441315	6.30004149947145	5.70256260073552	5.5600662357749	5.92335349991452	1	3.60285154495262	5.08519211011436	1	2.61336297572752	3.32465269951834	2.48680993277793	1	5.21332832743754	0.930069912571187	5.06228023741573	4.42499603732283	7.44529898129031	0.179524228938138	1.42954619582898	-1.58979196964307	0.510004927552934	3.53739726261459	5.52761668601621	6.37969814340587	3.62014163311146	-0.929137520020026	3.93098715559562	-0.226808074530545	5.77648296719558	1.59464905250503	3.63642920754505	4.19586823475622	2.22962667041183	7.76080483731504	11.7841148250567	18.1040045426671	77.25	1	2
125	5.59400798250272	7	2.01747279042364	6.97705682443465	5.20250329774312	6.04839168309458	6.85264320113301	2.16355469989562	6.41361844419669	7	6.90549110843555	4.16629502265473	7	6.08758988295384	4.72536307478998	7	6.10396602964365	6.97762533205624	6.04737896833102	2.1202471857935	6.5081919848185	6.82507510338151	1	0.192871172079531	3.95671994205986	5.79225042333986	-3.962944347087	4.24067409225626	4.69799751908494	2.2163456822491	8.07184480702053	1.88314344761285	5.32097644465437	0.921884414204001	9.46922594985757	3.37400825265409	2.56257345980877	2.42659701832303	7.84863661296636	10.0235372287609	6.92258426757014	0.00624334198006427	4.89760770532692	4.36809217710535	2.3698336682087	1.90783406457482	99	1	2
126	5.80627244083444	5.14729999058294	4.79464016639359	5.40154259969626	1.68458798041563	1.36774923252861	2.03933118399562	6.52365637238885	6.03934887623894	6.05574009876762	7	6.89920591012202	2.81756891401009	6.08293660025158	6.09003702778322	3.88610144184188	3.04307491284737	5.82280943127675	6.96771152027347	1.99833078842839	6.52966073324339	2.47419629550932	1.39834364821616	0.891954874624955	3.78637374258953	5.36015041522958	-5.33921730236374	4.46363960211545	-0.203617099382547	0.597510103190659	-1.82121054985573	6.6388800485222	1.46670586009596	4.28194887386413	6.52132625521847	2.1090127605315	3.57676801191861	1.47752729215955	-0.279922960138281	-1.44522720517007	-0.772700030854984	8.62890620169236	3.74286900595843	-1.0094590675465	3.76769680538559	12.3367810367254	110.75	1	2
127	5.4427498802232	7	1.45650647301227	7	3.24693628312741	5.95867190870837	2.33867984646566	4.22918870493843	6.12541930939291	2.86600876164718	4.52785547102642	6.13809059105063	6.26816914203893	6.10791695757854	5.45058503634187	5.78277598592856	6.32160766721879	3.44398495210008	6.91165300851589	2.99179134194873	4.11279480525531	5.54583240947032	1.63330732489995	1.50623092090256	4.12516595899557	7.68005688297417	-3.88854708163682	2.13946920065984	9.95445641401234	2.50233366606459	7.48431294085317	2.99689014689291	18.7648780111657	7.13696427621184	1.66749622858598	3.32237260009521	9.15544169728891	0.93290386112145	7.60983379392484	8.2145788586742	2.575702544494	2.89963611206346	0.282271054370247	6.848820651924	4.27208403835591	-4.60020566843573	74.5	1	2
128	4.21106150010946	1	3.63388900921667	3.17502029605469	1	2.36601940077217	6.46355766274076	2.99390236852539	5.72626061099542	4.60828777975128	7	3.1506902605008	5.43985235464585	5.31716064118538	5.05014437981623	6.27843535998045	6.01021625564217	6.23953272736558	1.60465453486447	1.82084014306558	3.9285160431395	4.87206972531723	6.3968941427261	3.86864212220884	2.45866762538328	1.28191030264579	5.55887090321583	2.9631647765288	7.80372541150263	-0.158349284048474	6.49214731945085	0.670918809350672	-0.351467082852076	12.0745723242801	3.94979736367962	1.50100500478086	4.91054347712425	9.35308129686699	6.88565181712573	-0.880142203106455	7.5043297211499	7.75393394201268	0.267487895255277	3.721880460018	1.39492239588854	17.0750483672111	71.25	1	2
129	4.65516649037971	2.44668300427617	1.82312160832722	6.80287379779884	3.96854922331017	3.85727293839595	3.15269407423448	2.699698327246	6.31739643756527	5.95193606025246	6.5097964468502	3.30036221509712	5.47876915415372	4.58008901297511	6.33434136439462	1	7	3.88421635314449	6.51133920190571	1	5.66390681952319	6.06603615733997	4.85265447399403	-1.11848241479588	3.91085530750157	2.09650390114204	0.242867891768813	3.2319854453545	-2.48844697425233	3.68077455005927	6.13040602854764	-0.659862807289541	6.26004206610511	7.51481649918958	4.79320224821553	0.374893754737399	3.87907560725229	5.19018233875581	6.87370638165317	8.51603644711926	9.47306930888873	1.31277527602908	4.06269557447133	4.74453671295249	-0.545033255521215	1.27314699627302	85	1	2
130	3.29480689800091	5.19395140245361	1.49818818389492	4.67525391117773	3.37658274691022	1.6037338164841	5.44966414777658	3.85014845013082	4.24714147894674	2.25780215983442	3.61336954094067	7	4.74929011304679	6.50023813422444	2.6570609485171	3.39795267233251	5.10083068172198	1.3249130631027	2.43369209658857	2.01115565771337	2.95726934613454	2.71447848903061	2.41620048392821	2.68405517250941	5.89557427055932	2.4581593565044	-3.65424586957217	4.13056572164573	9.17575275832542	-0.726480983500041	0.707768832174662	-0.780016601496293	12.2578052743186	6.51617063542616	2.30455065504156	5.37702826092649	2.45350096587838	4.17600818180126	7.31488806867107	0.221379339871057	-1.79211235066762	0.57733424977725	-0.797630350295055	-0.297151926778004	6.77381532408029	1.13307731824013	76.75	1	2
131	3.47358225535586	1.27801280066126	1.55940934772472	3.64708432115777	1.71490227569336	5.79651475381822	2.10271343190121	5.47895582993301	3.28173814739251	6.75798608012083	2.45114527019449	5.84089214030769	1.28947497594313	4.1172790874112	4.46744801860285	4.63789994305581	6.50784676390215	3.90321277584766	4.59441644721695	5.52937776931452	5.71172310964129	4.43740593942633	5.47756449831784	4.60325051215364	2.30965590637771	2.60556635793991	4.84876798454201	3.27244544879046	5.86959425124997	3.03718752684773	0.0430044452839695	1.86194303639823	0.380016222521903	1.35778322876476	9.07942626686766	-5.69921797238274	6.96669708887868	3.11322631427508	7.48365457747344	-0.437411940842121	8.56003775914579	11.6306731316916	1.34023757880249	7.0479287541308	2.8758480212677	14.8341278888856	94.5	1	2
132	6.33858612561243	1.11247801252812	2.16178270104291	5.09112300372424	1.69653969087606	7	1	1.12427668361462	2.06370639808483	5.59180622488155	3.86337149637768	2.99848712785241	7	4.72068590376368	6.46475442004314	7	4.61700519910895	4.70571351708904	6.90058277138078	1.14808860984297	4.32210690508841	1.76927128710827	1.48384870671585	5.60710991040808	7.19316774146647	-1.17517245274806	-3.75398279476767	6.61834925899217	1.72746366908142	1.17760891824623	1.65083680879626	7.34710718941109	-3.55491783951931	5.77893743578265	2.19169862189124	0.333179791078629	3.17333274120314	5.91110680453207	3.92283426858874	3.02309156897671	3.30124423623981	2.75014018771266	0.508461646430266	10.0954510509058	-3.22313075731476	-0.352640050091747	102.25	1	2
133	6.0541795595886	1.94971723429607	1.15784110907915	1	1	5.83366160779615	3.61570620992354	7	3.56676054774264	6.63857464840671	4.68355897554406	1	1	4.54404509973625	2.45718234813064	4.35760977354154	5.12526783948559	4.49314619500268	1.86551489914966	3.34995588815076	4.23505422342863	1.15410803919157	1	1.14930701168924	4.69249986381807	1.03798101916047	2.34420886478015	1.81202274919486	1.68292291911594	2.39545455460708	-0.0403201676239567	-0.699585117413379	-3.81932908055668	5.75139207799275	2.23414080925487	-1.32245202559682	5.03682449997889	7.39124636672426	-2.24441475603025	-1.29232072720247	-2.37217906351361	4.26235589463175	1.63049301478104	2.64986194119318	-0.507795510499892	10.4443896219982	89	1	2
134	4.82970750571674	6.12462848797309	1.14500808293542	6.39236171983973	3.68715078050764	4.71386334155879	5.47102847233735	1.95939251577966	5.39260187594996	4.00300542968403	5.67003166494825	5.59904141090814	5.5435293973394	1.15990601320348	7	4.62376450309718	3.06143124914371	5.67847257432302	6.3844405735	3.41612406464695	5.60921722049893	5.20131616745488	6.43057790554738	1.32025547702878	5.17806231781256	2.78255488958215	-1.30910784137182	2.64563872879543	4.41825953272039	2.16427104189784	0.782606555081751	11.2352193668772	-5.94249411086698	-0.0657033025227737	6.9799430154336	0.264227490214158	9.00014859960171	6.79950003241259	5.80931027351323	0.553532931817555	4.02580496557354	3.4366286610777	2.89029946457141	1.55241151054887	-1.76613402406217	10.8457064793211	91.75	1	2
135	5.76828895446779	5.21433618626511	4.6177659701998	4.98960902214244	5.02415717764207	4.75537680909612	4.0485661664427	3.07495204075515	1.46279428479686	6.26015573798951	1.31450654987956	7	5.88593321321188	4.85492011378074	1.71607361544579	3.87245520438142	3.2440486863818	4.77635063915501	5.46335690028998	2.38241717422749	2.84929533992881	3.25070479501195	2.10687062324091	-1.27681219455853	5.11124846040942	3.19324584816959	-3.52278949056841	0.637922838637917	4.18333285624783	0.510138781235949	-1.08587697718533	1.14770230024877	3.05197317642897	4.45140145163636	2.14332146471307	-7.81894940655015	2.00225096468456	0.562730052998553	4.51056151243143	6.57408729482919	8.66607102124995	9.18504524437924	0.0654324445257661	7.5996499309156	7.33505827329186	14.5347877998044	95.5	1	2
136	4.90544449810259	4.15432627489627	1.70052309230888	4.40147124425983	1.6361262319867	6.78900774439895	4.89578587579556	3.23911677226037	1	5.20844412757712	5.63669234092471	3.06688443414147	2.33845393949286	3.5772897593039	1	5.69114742996545	6.83419073543538	4.26683593306092	1.85817856658767	2.3777188884275	4.34191769842375	1	4.67012643563006	6.78942303722279	10.6437647450691	1.06713878403998	-3.0816131181321	7.17839168451292	5.8656663092865	3.52413674025541	1.82869081332447	-0.123668416903286	9.35383078969186	2.03509803821784	3.89459512881235	1.54478082395956	8.5707684057492	0.493528496983841	2.53401021053857	4.120416865692	6.79326096422652	1.22607382655317	4.84565251299314	6.46010198542656	-0.893839465957192	5.77550929170508	82.25	1	2
137	3.42537376708825	1.89935012528687	2.64239315224168	3.3291778895305	2.19864446362572	6.09922515695589	2.46817319406729	1.11909854063132	1.66017778771781	3.57176670661594	7	4.34792926349964	5.29465635063343	4.69913110321967	5.69149194362103	6.48976724615838	6.50086087056678	5.08816735560348	3.2442585698246	6.37212485176383	4.35893442677907	3.62705524426824	3.1138118058277	3.84947239961687	3.76450944037814	0.468170253335157	5.13986738224349	2.29876939382687	3.42222950126989	5.15269994659527	10.5993620686173	2.66003926519717	1.04573431580708	3.90338951517737	1.25862768145433	2.58435248007537	3.0608483281142	12.543177353064	3.50674640722241	2.98233085490227	10.7971913389297	5.02042231731442	6.53842072633883	6.26947308559314	-0.0638621182110533	3.63211152990797	89	1	2
138	1.68598706365084	6.57427397479098	1	6.8573267586725	1.05227250787999	4.07353812349532	1.96780878383543	2.29911639519469	2.02900627603202	2.39708762255699	6.2105572057615	1.37403063636539	2.99387242748104	1	2.16944617428244	4.19600976744288	3.35792830320042	5.70460318690982	3.17084170793754	6.04441104586296	5.92663837811586	2.67336131778737	6.50631386048451	2.25688403799262	1.50020574448325	5.43139891203227	2.55722854783692	5.44913596231702	8.57089813396568	4.92126915452938	7.51955731094498	-1.73303568364437	-1.22007045033428	3.89212147433038	1.70974327056512	6.1643615676189	6.12446536689622	2.0117048743244	9.63188623869569	3.68810606997324	9.42681109511141	11.5939088650921	2.1341129288993	3.18452470008684	2.82403132953424	6.87881651099416	88.75	1	2
139	3.75397075846511	3.76854316090782	1.18545363555544	4.95099985744643	4.48077356542002	1.66835336700871	2.90982753083891	5.29280160219188	4.37922020586703	2.47863133451854	6.08067693435487	2.46986054212526	4.80544489915035	2.79290704534643	4.41178498205563	1.9283248945735	3.43402831607546	4.69451130191004	2.35935038827528	1.98728953793087	6.25599763440277	5.28335759141471	2.25662759971901	1.86850989825533	4.79045183108251	3.3526497823084	-4.75940229590324	4.10144478979907	1.90405061160368	-0.433258501564649	14.9879179340195	7.05236710618461	9.28936658729596	7.40379447279393	4.25462033503441	-0.529545107306336	4.3599591184902	9.71756131349064	6.8354560356405	-0.39283217630433	3.17573149883982	2.78061486428107	1.70949908732362	8.28632845641549	7.1835712633119	3.43762144000876	78.5	1	2
140	4.49706546141196	7	1.93274864621695	6.37757282500359	2.06797284951285	4.02336995488339	1.85835719989915	5.21592957162118	5.57346784528801	3.3816380343614	2.65806960610043	7	2.22518130007667	3.11090861599599	1.48759805854579	6.14568318604254	5.10693684200041	4.24969724922363	3.32098665225882	4.02200912918043	5.96873379098913	1.23483479543256	1.19386849288619	-0.800653761056854	3.94172934277218	6.18522025277022	-4.1397395066383	3.62857989089027	-3.45020360107015	-1.47352505257575	0.308365518185857	7.57908500392459	8.39080907352221	5.48402453685383	8.25092260078406	4.27258555771241	9.72619305293194	9.30407260540719	0.7630008087526	-0.7291250322285	7.23742101347991	0.210872146919385	2.80098227706756	9.2818109839335	-4.28275144811257	15.9297093088167	97.25	1	2
141	2.25412795360064	6.42245678096439	1.31946019720187	3.10842699480591	6.8897486830547	2.39618422641286	6.31298498350726	4.73927220258448	6.66097104199899	1.71439472316259	6.39820097304658	4.83161784888605	4.59428471959221	7	5.66976203827057	5.94729344075997	4.82375048284378	4.05883570836593	1	1.46774945976603	4.4574088890318	1	5.25343023903192	-0.466273317551432	6.21570483488535	3.08044620299648	8.05393402954689	2.24047446373265	4.09807921275005	5.26789452923666	1.47194204615632	-1.93658088660605	-4.31702891205487	7.52949525316918	5.99482061219526	4.62502468619536	2.345597173689	11.7680083150918	3.12713562425408	2.44077448037913	6.76258815102888	7.66429922497461	6.14444864298168	3.4210048434691	6.58215325204047	-3.33634262058765	63	1	2
142	3.19351973717887	7	3.44180018971587	5.97707278908985	2.16382632431414	5.81228358419104	6.24438691905926	6.89503356805578	2.08793545313293	3.48770492567529	5.66134534740014	2.13680139325604	2.86556831498668	5.60928327148971	4.47775355042448	7	6.56162436982884	5.51707652534702	4.32099954776311	4.80070499075399	5.3895227969606	1.40614959613939	5.41534733367533	3.58159071119374	0.684583956960787	3.97254214829359	1.90092764997549	3.20471454219456	-0.462692937959546	4.10574444891845	4.39707788215564	-0.0770052963847216	-2.16523948069826	7.7872496532936	5.15562044799072	3.79941140769892	9.01251272818061	2.12032224281806	11.2857367171065	14.1079495481528	8.10815373444606	4.36111077469161	4.78800983678001	2.56641658481151	2.60719475124676	-6.25054215457362	81.75	1	2
143	4.89957263815104	2.82640213723901	1	2.61095272113002	2.69018331801157	4.53908578238914	4.75591761231783	1.69873052564707	2.97344533012787	1.00328035154483	4.87261733754597	2.51427670786392	2.61904795009534	6.3567622879944	5.30023221677065	6.47808369126011	4.83546173050367	6.08480766857544	3.54868591954843	6.02625086237721	5.58301027162392	5.30046215658447	6.61196852372598	5.08758571883275	1.18183986680281	2.48570837712198	4.40396739050188	3.43169881812798	2.85578039820491	2.21633376230579	2.52343922915448	0.615560365895851	-4.61475197848856	1.17801305976359	3.33034581617876	-1.99378925774682	8.04837326604024	8.41481434414754	0.882985617219016	2.44801313431109	7.23957046416066	9.42667790110497	4.68707432934699	8.25934828529023	-3.43151697631075	10.0966246576376	66.5	1	2
144	6.37088454925586	1	5.16088406879211	5.59437568945245	2.2533570823381	3.18153603839745	5.11784540176905	7	4.16507236745312	2.87709295665639	6.04638239175543	3.3178590947289	6.64327157758341	4.52231321519874	6.19444093226496	4.00280186243754	4.96213111263804	7	7	6.56514752322718	1.07812448973918	2.24669846579909	2.77365792469946	6.1546747658746	8.75130663944767	-0.392098802798888	-3.32907584565707	8.12697112788607	5.62571550450277	0.567696413345435	0.938825384264082	9.3900501658054	2.95722306858654	4.83943975926635	-3.09605149511522	3.50460879034518	8.84544096952349	6.35031084997705	-1.08736104307948	2.44122709109413	6.73036503210998	-0.699234301771779	7.41432275890972	-0.103272937191408	-3.83503806685578	12.1435382810123	102.25	1	2
145	5.5187263125738	3.63171765631274	4.08354761619401	5.98627497325547	1.15727351660016	1.12769325183865	6.77355071929761	7	4.05951993457112	3.83224504448425	7	6.38773816453063	4.71560616040686	5.50150463131249	4.69577281686728	4.10295909203856	4.32914453736603	6.04373391071035	6.02331521136458	3.3591651205822	6.4044751986403	1.12975048428132	1.43694755754312	3.51028868100663	1.85965358568226	2.2558024547349	-3.34249402920652	0.955997900432971	3.42093891431425	1.96504394380261	0.474355531132228	8.4848311677931	10.9653186960822	2.51156355346039	5.53399297664914	8.50680016614065	5.77088772877462	7.31960412138559	5.62766087930448	1.85390160948867	7.80393318647801	-5.29491326611065	0.605604570217559	1.94977663327426	-6.40862900865907	13.1628572229331	89	1	2
146	6.31658897115651	4.92816509814762	4.39409850318447	4.00003185263111	2.28087042717802	3.3332109792117	1.32278156637712	2.78507176235876	1	1.81130149272149	6.54498723011134	4.29754009735564	3.19711720729905	6.50722046503027	4.03263843547118	4.15197166509257	4.27834538901912	1	3.92991823998527	3.57785848694145	5.75287769251789	1	2.80763214438181	-0.78848733963088	4.367848482257	2.84081212997597	-1.47661434313958	0.94227792169539	2.57214796518312	1.36155266448978	6.37954991898364	2.03166886321034	9.08374430237856	11.5154757171393	-0.671871024358228	-2.06888818462045	3.63268202704719	2.47526093070297	3.73062705781921	16.3449569309027	4.7463685758709	1.38889587067033	6.2375466316206	-0.517606479484202	3.52022225854799	14.7610910950674	84.75	1	2
147	2.45734541084209	6.44620753140039	2.45970166413123	6.45897367626327	2.07840883929239	2.49823740623078	3.5327800839378	3.45097066016765	5.93284904292739	1.16288099513304	5.28337856431453	7	4.14820899556048	1	5.75794338674057	1.53911182869504	5.24712431420997	3.56720465927225	3.33398580032321	6.15824617015858	1	4.55760218779357	1	3.55223711436654	2.01247419399701	4.66535977473724	1.18458472643166	4.68111451037749	3.45767730876793	1.79899815806751	-0.481366819102484	2.40681814413349	8.22904336806872	5.73877634433037	4.47889317931489	2.43710037733862	4.0301711177147	0.51471603123651	-1.59374492079069	-0.746806211557088	1.26119761062004	3.23546280168122	0.950959433609212	7.09541116688469	-3.35722034484302	11.6828209678613	99.5	1	2
148	7	4.93591713540449	4.68937541417726	3.42920820192969	5.59802014058318	1.83035279443431	7	1.77288245322772	7	5.13050982098426	5.25144329494132	2.9861968004495	1.90915458798347	1	4.72470995396916	5.43310153454411	6.40172797240201	6.85367705126206	6.25505722711198	1.88443569138132	4.69149622763494	4.64352015785835	1	0.370999014990212	4.6567440186361	5.22515225705039	-3.25759947857462	1.83361836758439	-2.16826812242936	2.42963615493391	4.29837911455363	1.94667322200243	18.3291910319544	12.2615450708271	1.37828601036388	2.53147417464062	4.06729006796099	7.2494189718419	5.28137037011971	5.5100535872174	4.91586706448741	8.68794373821595	2.89955910355617	8.54574647533531	4.79702125499907	-2.67990916367633	104.25	1	2
149	7	7	6.6615560063817	4.57884942532486	3.40242520953029	4.24010134931016	3.53084793117824	5.44437840222647	6.34840571936119	6.026560328277	5.52043497475652	6.68398840899617	2.88400076721555	4.63665706688669	1.29230167564293	3.95096375277028	4.18947585909287	2.21468340298497	1.99806747108739	1.98847506970735	6.99697440460034	7	5.43598173156799	3.64899744151944	4.17627801322419	3.58408765526309	5.61286212856397	0.406001307185284	6.75566840784527	0.569354282911055	5.22419057081896	12.1212832398334	2.19007768251283	6.54805343965176	-0.981944043641429	-0.272033322175021	3.58532151379472	7.5846308045957	-2.37737587754136	1.25415168900466	4.83978549226536	2.76925754913308	4.41243137391501	8.93663991455055	-1.84645064588385	-2.39062873498616	94	1	2
150	6.17669256046756	6.67091038223848	2.83479741641441	2.2234993535511	2.66012234829339	1.68096298590855	1	6.61652776235036	5.67387668052596	1	5.72340722367551	4.10246028378561	6.47547485710298	4.6492683286446	7	4.19008187802446	1.23125804340138	6.77449354237789	6.81551661891883	4.93730074290379	3.11709716843165	6.85990054106896	4.71403767742166	-5.59660052686268	7.27560764221614	-1.75932997195308	-0.975961104338724	3.42981241789421	2.23918905367283	8.31973395286036	2.3862048537265	0.546281902093127	18.5374091672835	7.41692106728279	3.57099712058043	5.74222533207051	5.48973771143325	6.14170483473392	8.48557548862094	0.67252061945674	3.82989708320446	12.2935579999973	3.27412834721842	9.11932779125212	2.0848595073037	-0.420004345272457	72.75	1	2
151	6.35328172506878	3.06767200856348	1.65721288112804	4.9804792408863	1	2.29978848693084	5.40367717210865	3.3065405342186	1.13268467267077	1.55520214343128	4.73404435406982	7	1.31510245456759	7	2.51304712575792	5.51926970542298	6.32663069965338	3.22814914526461	5.82601571185632	2.74724313135293	6.12803932436395	5.82759657327925	5.40510776787625	6.9538896664993	11.6830353931063	1.27396493536216	-2.84941603232584	6.47749915139627	5.6196424633274	-1.96454647909662	-0.835537954361741	-0.217480620207046	7.90869343906402	3.7371236001883	2.51853085504055	1.52762375434977	5.67204432816205	6.5233785350466	0.586683568516301	4.81345663914484	7.79202597534215	3.47342949685503	2.78606667605927	5.81995561698814	-4.10216680050026	5.31545650711067	76.5	1	2
152	2.72533559803612	1	3.24658435592178	2.92510427385682	1	2.69510479666787	6.79278341049384	2.80311260930019	1.56012853180102	1	6.34793962429654	1.33047996155117	1.9075735313103	6.80209428524679	5.17218764243708	4.27510732428835	6.1096198492566	4.85038756301984	1.94354114996313	2.15532172438206	5.4541003644314	5.33397138211921	6.82687188132328	4.09284872893604	1.45203189831478	0.5048782852028	5.48181761364784	2.8595124566972	2.42524724674235	3.21290412429996	6.86209529085601	0.715995016724248	0.00790811436036713	12.1920984497109	1.90510751189548	1.85640538527679	4.32675941339908	10.9109615248575	1.42645972770168	0.12908469502737	6.55131554055272	7.89571270001135	0.400474368610151	-0.618207579530697	0.531170195258157	8.22579140628067	87.25	1	2
153	4.53290122069722	2.32122475409787	2.69002165258514	6.48726618998921	2.90958551214029	1.52402689362792	5.35455304376017	5.0548075058467	1.81016970293479	5.97649547456125	4.43887725132406	1	5.09108255562803	1	4.15273917324279	6.63829783308579	4.81970513013443	5.5505870623409	1	7	2.20931134137504	3.17213060837992	2.08337461797328	-2.39780982040536	4.1619463070332	-1.24158412339495	-2.6776702719894	2.8487439992076	-4.01358127047624	4.91032672346832	-0.728354020206308	3.19141234094083	-3.8915012432118	3.57160792966786	8.23384091277394	0.0162208593484579	6.84450911372994	10.2231787794673	3.97075898169431	-1.54953620228423	0.97876088198761	-5.05585657416068	2.29785056148281	0.468630584937375	1.82341651212107	3.20497582952006	73	1	2
154	6.43484421695325	6.37907143849895	6.95422425844075	3.69599469817336	2.12805311451709	7	4.37187071828436	3.75977737502171	5.71613084486149	4.90931933966127	3.77551546443979	3.11279033736116	1	2.39492751580185	3.89549943264334	3.1071104068189	6.03936961015836	4.07536458077361	1	2.66558503126937	4.27711838982784	2.31968668185718	1	3.17953134931752	6.00206299752463	6.36956911090362	5.04613415499497	0.159329777737948	5.32635955210615	0.0505517859178509	-0.982929689492449	10.2603322971429	7.43164303920136	0.831528515206724	-1.21610032663753	1.22030469324742	4.97144406564484	0.528270394333928	-1.59232964488276	-1.0286441568422	7.81302252959238	10.5971789865728	-0.337768519311129	4.85848922347376	6.93991724310111	-0.135182512712882	90.75	1	2
155	5.92831438091329	6.57073049939273	3.95325069799101	2.4530685556668	1.21691137432209	6.22910437374931	7	6.15092724375861	4.27317701295606	6.19518862674726	1	6.70949467911367	1	1.26507029407399	2.85647160922446	5.00831152910844	3.66476079275943	5.40479003061392	4.13919708803267	6.43338300670092	5.10604060748831	1	3.56820385929508	-8.6703196630967	6.32812329279647	-0.952904122636737	0.998911743945408	5.28126921841382	6.89604050944422	1.75456320532061	10.1907660350122	6.79541161901724	0.183961044873091	6.72509024051349	2.59178995267535	2.9146254635655	6.08747985225643	-2.52101268790453	3.87322574782634	1.76881544166404	5.69003861022295	5.11540570281922	5.5759716640195	4.38730507488487	-0.815252388324995	0.639360999509113	78.5	1	2
156	5.04068112338969	3.90177715742661	5.11218478243949	4.9142322930113	2.99198245852614	3.97559147271261	6.40871968253276	3.8672756073457	2.07048760336256	1.11203328092619	6.91119744935213	4.33042209794365	2.7732337963175	2.8847704228607	3.60642242533995	4.52436367644375	4.60435965224111	3.4971158235469	4.2683078916792	2.2172951218888	7	1.02812799355567	1.2073405069857	-0.474067241576647	4.84745095811892	2.47824524524216	-2.13813047373483	1.43406274537391	1.71392647921004	0.877125745385567	5.40235794080841	3.07255027543316	9.81008015828368	10.9467015996842	0.206717919661615	-2.2279138308352	1.84728757739757	3.36642994230065	4.68547519108162	17.0405988923648	3.68610824467374	0.632669676350004	4.88787820069998	0.944314527961547	3.71545646018068	13.824918110193	77.25	1	2
157	3.77628064873285	5.66364959043537	1.00246182419393	3.51623295010277	2.44694777579237	7	3.88349685562662	2.43511812103679	3.58113536529577	2.6385617623589	7	5.30385685052326	5.07564408090943	3.35636604062949	2.66966534459767	5.30803873125246	5.83609228579212	4.99653715829386	2.84880563773671	1.63718850544134	3.71284516659695	2.69298444524038	1.46400333630928	0.288824824433172	4.65683985969607	3.79410890324766	-2.73088832316789	4.18144982636571	6.51557530008975	-0.200304815000662	3.33888905260939	-0.511241776330965	11.2793511566798	3.9702955983697	8.51339136819581	3.08176785195387	2.17036293036167	3.62063490165701	6.4592006051516	2.1136904367727	-1.71502486820674	6.59420729424579	1.81881833791668	1.15721158375934	6.32487237555532	2.03597468084165	86	1	2
158	6.30275360372891	4.88487737892222	4.88084226645091	3.44494675710488	3.83257385917429	4.03401525196503	6.66251359647911	7	6.52209107367783	1.77404393089697	2.82255860431822	5.7664045394616	1.94885471458772	6.04127578117807	4.9753375569213	5.23485651927817	4.13968367254122	7	5.95307696509302	1.12589344411161	5.23422039530581	1.69628787038905	2.1366989477138	-1.32457241551037	5.24604623348253	0.96738834891646	-2.98598073520532	1.43478384576078	8.61507469245745	-1.60715981315066	8.23740384804904	4.73993588553965	17.2703385554965	6.36677221123258	5.59955184027686	5.58282938826229	7.24253702927421	3.89446679766097	4.70659662890402	3.43775943074335	8.07389583796477	9.03580014298787	1.10708064641628	8.64258383150113	-0.521512172529096	4.07940879710756	94.75	1	2
159	6.29673615172049	4.15490982890883	1.12691848995896	5.73585714256915	1.02339166126336	2.56353540930619	4.63364488877829	4.52415708578583	3.64254465122401	2.8341296985071	7	7	1.09609331933396	7	1.34460362217497	3.32651870290178	5.04750078988593	4.98663916040216	5.95990165964988	2.64645787717956	6.64646850362949	1.02843595752576	5.58581959546115	6.53603602420485	12.0327304490544	0.973679328927244	-3.33824223832801	5.95140953294939	6.8288932672662	-1.46007359919495	9.14745027529273	-0.910534133875992	18.4902185487777	2.68138010762373	2.2870796123157	6.89889987570904	7.76648445356584	3.27430335734911	3.89996995677272	7.99202687904973	2.52170625904797	9.09146435711862	3.41933813538101	2.85431044526107	-0.0887205627552362	4.13972309015088	93.5	1	2
160	4.76535174749954	1.05285186496569	3.87981584126233	6.05702085551848	2.08016436774194	1.9460588984911	4.71636354326782	7	4.22925786277386	3.46043042503331	5.20436075210969	6.22959412708222	1.15948584588491	5.34551077022912	3.16948457845632	4.10748611241581	5.39016213235171	6.66480406013228	5.89951003675908	2.13913918117549	6.0142265750646	1.33893453705828	4.03361315408061	5.31257777629334	11.7547486812701	1.932272066179	-4.1759546871554	4.78950682329937	5.67561913534034	-0.435463459196766	4.37086761052995	-0.982473267433848	9.46916295592666	4.43630437324267	5.48229927994179	3.73619045465896	4.31331605875739	3.06526928209383	4.16812315031506	-1.18949548513962	8.97315679867795	10.18805532038	4.86177693434518	-0.37787220105766	4.04959360674002	4.38447470769976	83.25	1	2
161	7	6.25552334293471	7	3.45301356625094	2.00245144730413	5.36309917789249	7	2.64825384638961	5.56428969787545	3.65139421107059	4.57838798239368	3.48612430009014	1	7	5.66272370931719	5.38532292244259	6.24335100553802	4.09479408968593	6.16625320447968	4.85069012493641	3.74206674726916	1.83005224482442	5.68505457667604	1.79332398731077	5.9149289747637	6.20338678808248	8.91046276109975	2.78572829796008	10.788877956865	4.3171642786069	2.77467079087265	-0.578791441929133	2.61058086760869	3.69909779799903	2.77452984972798	-3.81409824958028	6.5009662389046	3.57896327985489	9.62256308393546	14.1731690147869	6.19659468054005	10.9466187959851	2.2288731603837	10.1409246670309	8.92403171268469	16.088968146929	92	1	2
162	4.05140347328536	2.61107359608188	4.15230315419642	4.30739893078442	1.99302854682772	4.34455381583523	1.10796441128081	5.9706952864881	1.80491547554141	4.70619133134725	6.8623882373944	5.0578487137323	5.50793937447761	4.54830541839033	3.34442597605072	4.15109805826834	6.01995197239697	5.09590912790619	7	1	6.5324000401232	3.21885186236446	3.67090985846074	5.62101502028684	2.7535766436471	-0.568675821567277	-3.3960891380298	10.1169780008863	6.82977644180952	6.30132113688068	0.800628056133386	4.70518417745586	6.35224759097329	6.11848012876533	3.10263032792151	1.20528161414244	5.44747954262387	4.62720769799591	3.85143571150981	-0.910285083369321	4.09860661093204	13.1307752194287	1.81100987750955	1.88878458239597	-0.0630889129731015	13.5165772591499	78.75	1	2
163	4.40667803092657	2.69904233066464	1.45396218439226	7	3.00907101098055	4.48651862655357	5.59755936806533	3.19805752026081	4.65679740485994	6.43705065931248	3.99704031313188	1	3.22808527902809	5.12873926453663	4.21497907571896	2.79657820433573	3.48350378063594	4.84806372187554	5.36217254484819	6.48284543296119	1	3.0446597162527	3.03983138065127	-3.00759235344174	2.73788634299244	-0.460989511748072	-1.8305865042611	3.10475723305105	-4.79272240880863	5.72902697188662	7.71444004063776	-0.0519500645823571	-2.96179132262904	3.78550366472966	0.501251847572981	-0.0663016394816018	4.0673760955514	11.0582548941414	5.78387300185241	-2.15295332526083	8.34286811421917	4.68709765059019	0.628796466703903	6.33455283348846	-3.48417987659334	10.525221254751	88.5	1	2
164	3.53066582322449	2.12221814522525	3.39276537739919	3.64201363192584	1.21524606649735	7	1.76388983030748	6.35035568676898	6.59865004409976	4.73662024362804	6.62730131182447	3.95288914280729	5.48651788175151	1	7	6.04952616571619	7	2.34759833537076	2.62747333201927	7	5.98544814655852	3.40375988943465	2.54533793575254	4.57981502240073	3.34482421040628	0.685705649143523	5.73155108983823	2.74076822867986	2.56882442714789	5.05286194279669	10.5199840613427	13.2842513561094	-0.600570442928395	3.66539024977589	5.21178532153664	3.14778124113693	4.44768607606352	11.9890781590954	0.498491578687919	1.17273380795555	10.0154890802931	10.1523609380476	5.36799289013674	4.08319444188154	0.91157611751341	14.6052041215638	77.25	1	2
165	4.33393760833415	3.27239890475293	1	6.58927497401515	4.21011595503024	5.47677354369873	5.10862597681988	5.06475098892533	6.79659715681254	4.79857220014996	4.62410675363164	2.87594587556824	2.20330282506791	6.60433832597499	6.24837643263048	6.28985644851977	3.78213662337477	5.3491452835283	5.69452427347649	4.67365690033616	5.31679090586583	3.30851154139459	1.46433637936694	-1.28048203022317	4.62434288969983	5.21882667608485	4.16513377445639	1.63304194360755	3.93009766780666	3.35941008064961	2.10439697999642	3.6928542517497	2.78067133032777	6.21096461213803	1.06841604452885	8.83331971390249	4.19511349567567	0.862590681743246	7.88105234909441	2.34384137243614	4.94228596719018	4.35720274482127	1.36540263843832	3.85146010228964	3.73641614713498	15.1941490828839	72	1	2
166	4.26747566946478	7	3.09321739131521	1.48739629738475	1.77897589589958	5.99193873592578	3.78434430919288	4.66834960999565	3.3031832724636	2.81384389338764	1.87966560405627	7	6.36705582742341	3.42076579436598	1.37167179138388	5.45374277552321	3.38641225895137	7	4.50378412244127	6.58601205565047	4.42726023431203	6.7303775661063	3.87778068742676	-9.12603346164997	4.87995598356526	-1.66457814311139	1.8494224640939	2.56871914366504	-0.960489062419667	0.851577840580341	5.42110617625388	2.58541987837816	2.26124865070444	7.82022307005865	0.919554086013429	-5.85410694651621	-0.904078588162357	8.69976876112591	6.24975028507877	0.363833299486248	3.90168218039746	-0.288577897284878	0.093911683531551	6.71708815760037	6.35716939462645	10.9081020003046	77.75	1	2
167	3.45190108914096	7	2.93601201270465	5.88500560953385	3.44475758521268	3.25818488821306	4.8775641356732	2.02475435067242	1.75350289926207	2.67156942196119	6.2065397353328	6.32779008260712	5.05056078536871	3.7963559546406	5.98917761046658	2.3894285408869	6.9812120059246	3.50658171236603	2.99106881789218	5.09000410818902	5.36976122685227	4.22707578640776	2.68882642848865	5.25738302525078	1.09030147965606	5.33572585770105	1.53330468025901	2.53018884788369	5.35314140295944	3.5998977788239	5.5212703021684	1.9516382209567	3.65008948277642	1.56241560987814	6.31199496888559	-0.422798330398983	10.0931419704181	1.4459834197161	10.5796731072907	-2.59226567553004	4.97396347170205	9.47138289501695	5.46869241200246	10.7502920973495	1.51589284517409	-5.06678777401354	87.5	1	2
168	4.05096363230224	7	3.7495310651188	5.51117924503942	1	5.001989056932	1.27493606173322	1.17807830312188	3.33841523706562	4.10866303136643	4.6343618564328	1.46663822533332	2.42711648800748	3.58031440792227	2.73829188567161	3.01508288881433	7	7	5.06522959754536	3.5702411234098	4.10049090668901	5.55155146477977	1.24387227652701	1.67686539297836	-2.28372405612691	5.71297046647175	-9.58932726192772	11.6779726215271	-1.27818348553571	0.821583880836654	6.07870106846925	2.31788989163797	-4.02229606109418	7.6908207789792	2.17903440747486	-1.65221455899626	3.51226081087584	0.370533266406557	5.65167588062703	6.85216186658932	3.04810872329018	6.22629982071169	0.635561672315761	3.58228461090604	9.39717772004747	0.174676946051888	86.25	1	2
169	6.03601654752034	7	6.40869116327564	2.63698422906786	1.46673678218307	7	6.36785332977998	6.82423572771331	4.38587857433369	1.93632262826611	4.86054205625871	5.62197905841563	1.7377766549282	5.76991245878762	5.48549268859165	7	6.12762097565049	6.55475688988221	4.92375114552475	3.45396260419977	5.08135889476291	3.18121697753406	4.38277622001931	-0.527249965810783	5.04128078280696	7.38333859325731	9.26137736108845	2.3772361520849	5.2566453759053	2.91767159990816	5.90646534548057	12.6861987477649	5.7816186917697	9.09014236525715	1.76153964434706	4.35163882077398	2.96294718690861	2.44350568199536	2.46604107900367	3.78161960215354	7.27742443706227	6.90408830701658	0.361216885057834	-4.89910107019132	-2.49441804762345	1.31688234743149	89	1	2
170	5.09259105754347	1.80119736610507	3.29933712966038	4.16920241629086	2.42858108085477	4.28248424257866	5.68170426106823	5.49151430981136	6.52861350124811	4.70208421823714	6.75481754734849	7	5.77529466818345	6.25365575588185	2.42730143262468	4.59320412047562	4.03123006911981	6.26220880724276	1.66882203708754	5.96075821670503	3.88092068882692	4.51626060403465	4.1787407604407	4.82721801610952	7.16223580414898	3.3239743896906	-2.35096777747123	5.30253820455281	1.35253801598432	0.709986746072827	4.70410825319431	1.0799794159818	1.84118314798036	5.42342985081563	9.56837686076783	2.63962275267144	5.7658121005878	-3.07062959017658	7.88948762343737	1.83081579733211	3.21374237418723	5.82871771327904	4.60473793309914	6.3891939943949	4.7899515807462	0.493213436575233	72.75	1	2
171	5.39934869383997	2.36668514613991	2.64380327863076	7	2.39534246963873	3.9669109803532	5.74791329738129	1.28912061321204	5.7665371424199	4.70736674601977	1.7356064996842	5.34242157077391	7	5.24337797099589	5.37246788191861	2.56358998162871	5.61281659540277	3.38546734924249	4.00894881189424	3.73457090677224	4.2650071577182	2.73293523987255	5.80679411502576	-2.717291375393	2.96733708819251	0.402945234816271	-2.40312079656696	2.99089893633171	5.53949012058053	-0.671185002517651	0.189103223960574	-1.02419629306505	12.0181423041763	6.95514856319473	2.70737728128562	0.661644439981292	6.12605807355441	2.55746492505842	8.03314362967938	-1.95197398293877	4.75047231715002	11.3673582677719	3.65225965888175	4.42666491840726	1.80436756550695	4.26900005603972	80.5	1	2
172	7	6.48238680341521	4.47192364771365	2.87872978725518	2.11127621104974	5.63440613080905	2.61570007145833	5.16600015142459	2.726071966271	1.2082686128503	6.81240925956503	4.67386232033399	6.85957776290515	6.69186741547275	4.97809114433766	6.020494773529	7	3.91780973851116	2.62934404399633	2.78995219604364	5.4930151418543	7	6.24049496893796	-6.13143300837032	6.25989341602033	-1.63706517705236	-1.82290388591528	2.74556072204386	1.62463912981496	-0.393041353125235	9.2136119155374	0.667290539054085	3.1978865096554	3.4117387516985	10.4491955737675	1.9439256286461	3.87012955281303	10.7536641467784	-2.71273244987872	10.5545481466978	3.52877396186845	10.5450637201105	6.24096060538892	9.46974192141678	8.7065817992342	13.5352001461062	74.25	1	2
173	5.41662420702976	7	2.81619297543313	6.51203321431399	4.22529833435487	5.70517952770617	6.70314863233122	1.33040988918636	7	4.85214000703557	7	3.3233410626676	3.46470697285269	6.25609589268254	7	7	6.46074803938139	6.14743875940914	5.92504359042653	2.36331859324969	4.18491128430152	5.3001444556348	1	0.784138020004724	3.46928879242595	4.68064239926049	-3.95635985835457	3.22443644128647	5.81116968805075	0.0100756030680995	7.28752302789397	0.873325415544064	9.72617013494426	1.15758470155061	1.74011319919503	2.76310034288664	4.07902974146158	9.47901787062826	8.72349545277508	3.07445649046796	6.96088547275571	7.31399656595921	1.53104708439601	5.22434191276465	4.38381714787337	2.19656090616179	84	1	2
174	4.64947488734745	3.42301247408728	5.8507239852143	1.97601074687013	4.04332112622247	6.77180699714964	3.51340624302555	5.42044035918017	7	3.79571258669287	6.95978679895282	1.21777592061995	4.70264495244095	2.88395187472188	3.32876835957501	6.75722268882298	6.61749633274002	5.8580583918566	4.2927036364773	1.11971578117966	5.81531544067401	4.36222413018316	1.3883579617088	2.96941413452194	2.38014268919507	0.467566042234361	3.1368604308655	3.08615890735975	5.52077250033914	3.58068554984571	6.13598736039651	4.00669549597222	-4.14943678199442	12.0606743140875	-0.147417665016948	3.50937726481625	1.36779443521435	0.550828754518791	7.27126090949107	9.24793213463821	3.39397867946292	1.25434001138239	-0.696909580046635	5.91152686830782	5.34212769794644	4.98548721062101	69.75	1	2
175	4.21990886179963	4.61999183219572	6.86782211265152	2.73125984593028	5.01505453093467	4.08413309328377	5.8451096505278	6.56286118714786	2.30644541638223	5.86952403632152	6.56491375431583	1.30879413506293	2.36459726575027	2.94731872072769	2.01541299264677	5.86834213605654	6.3463096545371	5.08095880500493	4.20179203346171	1.06639398764763	6.70801593188235	1.22787183961762	6.69003027137529	2.89450231058213	3.24439219472665	1.16859468155007	2.81064805774869	4.3438579064967	-3.19068914721551	1.49440906481966	6.31203339678388	3.73633125793118	-3.57436311330144	3.52644494806163	0.88348123858103	1.88676414919392	2.17247996270276	-0.508285728902118	7.08537501848119	14.1859832057312	7.73649078292903	0.516414791272427	-1.7830257776497	5.0993354942603	5.0055061485339	12.2711931116119	76.5	1	2
176	5.82414187018073	4.18854873431179	4.45968807931228	4.78420660620234	2.91511862674664	4.88879343672452	7	2.86627769712617	1.49096204168325	1.71641433503721	7	1.59982626476262	3.66231075969485	6.43169001474632	4.00287088939747	7	3.69229353149533	1	4.68412081840019	1.16528484911303	6.81751659866795	2.11259729592524	3.47909440389997	-1.62210909877681	5.42100611623486	2.38941008938856	-2.68436423119612	-0.0969822752459717	2.79774202665203	1.03556098648358	5.31940920258668	2.62861424817643	-3.7144304409731	5.33379135660369	-0.687009444998313	1.17787711294756	3.37131576487152	2.30466057177653	5.36303343064932	5.72894427520929	1.63243142204847	7.3154457067299	6.60703030194544	-0.84373460239191	4.43393524157364	14.5073883987718	81.25	1	2
177	2.89947735129679	3.86966982934525	1.73279352252902	5.06364311205633	5.24135145909303	5.96552403612992	1.87550689815256	7	5.94035814062932	4.39882426234543	6.39449186401766	1.85766826423496	2.926556934428	6.93501001813799	3.50149160520666	6.20238713780044	5.4294331197144	4.29044433345054	5.06642287159424	7	6.29025578035308	7	2.34537563638186	1.47572414266547	2.96747992457069	4.15076750479626	-5.41921371349279	1.62115634835978	3.17566971082689	-1.91737167331903	1.41977186114039	0.170012099559173	4.22656381230934	3.38715886298631	6.54557278146344	3.44206115556471	2.97346761197163	8.65406473584001	2.81774991947764	15.1909589428187	-4.35356126325398	2.91763186595179	3.20447524493375	9.09603342408586	-1.91460309178733	-0.022620985151296	69	1	2
178	4.38437224561578	7	1	5.83422882914327	1.97219090608397	1.6046959954162	2.91106524830075	5.84142650845875	2.81856378823151	3.38581176209517	3.40081761039307	7	2.80092355042408	7	1.56742435927553	1.35568700274734	6.29760587378188	5.60629161249924	2.39806946610299	6.37568280031123	6.87099092676679	1	1.69927435696242	0.503547500091312	3.27840412794253	6.11561612683225	-3.02767490394382	2.76772564709013	-3.52777416622378	-0.885931603554803	-2.18335521416929	7.19636930567605	8.31006521918677	4.3496842784376	1.22787439389899	0.241190230114573	3.06333262819643	9.45056283069733	0.614618974753123	-0.435592069268214	5.76513410005122	0.494054357393157	8.21644169702675	9.6247362812186	-4.60986551599907	-1.23887362274792	77.75	1	2
179	5.77218814477532	2.18691786373968	2.94134011838293	2.30969071388834	1	5.0886592061219	4.94409212992493	2.19091905834186	2.36167141070263	3.12344486754423	5.77252545406162	5.178495886632	3.3063119487401	4.19755085890188	3.81537452348232	5.69215749023643	6.62962645033872	4.28360692948535	4.34952487975491	3.84883992665691	4.96268464263016	1.75319832351295	3.47896574264726	-1.06652297221013	6.92783017365067	2.51812325575894	3.16492619293701	2.74699249285978	13.1748620367206	7.8568080459941	0.501175523108746	0.287648639261681	-5.13085923508012	7.73000370188277	4.15606623787057	1.68349990204151	4.06607579780287	8.30311662688259	2.58481495576698	12.7291288808604	4.20317618667792	1.34016090928944	5.15928843096187	9.0323999131808	4.2724845629857	14.1177747802529	79.5	1	2
180	1.94551498511497	5.87886374360363	3.46904382343278	6.72255135108359	1.64933104588607	4.65076511667435	1.11342139224717	6.36858794440419	6.41726181620637	3.41295464713158	6.03399870478979	4.6373110787281	3.40076209029252	5.95515885563893	4.84056181112325	4.12726920329992	5.75624741320626	2.96651542856861	3.11610372601377	2.01844691038315	6.57924826547374	4.58610949233207	4.10527313379016	1.06051959575609	-2.24846980780685	2.58630981786258	-6.928933743142	12.3711582273529	5.19363049722736	1.77317048221769	2.84346230207115	1.64579420658453	-3.69363951669909	8.79633937863521	3.54059362005379	8.26239455560743	0.379371865246175	-0.619095689125173	-0.0948173855540789	2.07781866258276	10.9380801669147	-2.89038336122103	4.17979472565808	8.76492072083235	-0.545177546918156	15.7932108727547	81.25	1	2
181	4.75569450751312	2.42477797877147	3.79201017761461	5.13330965285665	2.46695060112636	4.73866269289199	2.75806510237987	5.48593233745884	3.07589002306565	4.67416587071114	3.08327912682434	5.99258501172482	5.24352980760485	4.91431455866509	4.0041287798547	3.56105038114747	5.13735920430817	4.29066339881114	6.54609805102915	1.87188957383701	3.1920680011953	2.13689489332966	3.563120354453	5.64071513538297	3.07508703176797	-1.01837337722151	-3.46552375953836	10.3962216985904	3.28484158891276	-0.524589407838861	0.354971942971087	4.48055948530678	-2.74961288111078	5.9746816776614	7.28772516820739	0.783052119454584	5.83664489910616	4.84628882214909	-0.249067510212593	0.0313079484086742	7.98638991839084	6.46335517011008	1.39423397298963	1.15316145394771	-0.448473716272839	13.3982286205314	67	1	2
182	6.9333782617536	4.58023897549474	3.08446378479629	1.8393188894868	3.46851388744198	2.25730408080212	1.6418167267721	6.418881373957	6.18157914010452	6.15172631465333	6.402887445235	1.40034235224783	3.79987061172224	7	2.24070432661898	6.71652869109086	6.21472754196894	2.2827587414607	4.06057367625661	3.41926261353214	5.20551399590781	6.57654921512129	5.76408205502768	-2.54926111347505	3.36038914644435	2.65297695233817	2.00070706246719	3.65040376757849	6.04288578612331	2.18023769442848	2.09443755178982	-0.332662393802899	17.6271236024587	5.68154611095771	5.4683569122525	9.43681105929189	8.96396063316016	5.28487315715237	4.07000589020301	-2.97588508609298	-2.67303842633113	9.34832607078729	2.43570146555092	9.12150944207261	2.02223401928699	9.98062172956449	77.75	1	2
183	4.98987628461288	3.84314692234808	4.8827980193503	6.9629425008624	1.91756314060026	7	6.72452833707476	6.58248210840093	3.604840769614	3.06406724651809	7	1.90719001189956	4.33439718677646	6.64149935255638	5.03626723805552	5.3392593946433	4.39684987021478	6.71236353276863	6.17380144032238	1	4.72885594271953	1	2.06272518663679	3.38804396516514	1.96293408108094	2.00070568870932	-1.64958186849597	0.615465391748754	2.39818584120945	2.09788638431702	3.85090074300108	2.6165119901062	11.785120015386	2.63797039896777	6.82491355002968	8.68213784726999	5.51100117960696	-2.02975960331607	5.39481210048318	-2.19519521730939	7.57267924593386	-0.889966621905101	3.8630536428295	0.0385691060441045	-5.60128048845242	14.2368060590536	101.5	1	2
184	3.91938923708791	4.13000543232503	3.52655012688339	4.02149035601148	2.64833853710852	4.08564809738094	6.1740833795044	1	4.82114509749055	6.49860164200897	7	3.25440499744472	7	6.14483142330093	5.15263390156578	4.51386057576082	3.84154710461522	4.30227543243925	7	4.12348219511824	5.53381164632592	1	5.19509457136213	0.908394007772612	5.05111474947191	3.94648757033666	-5.35818155369917	4.35893264473614	-1.4154677491789	0.798982673511424	1.34001868098704	-1.91371957139026	3.90318432974427	8.28763516128551	7.01146491877439	9.48974495987344	0.994997056907394	3.99489051020676	7.74481568241795	8.36099812955351	10.6713436537683	0.0620029166222918	2.85329173584734	9.8152126099241	5.17636860520921	1.0047213511619	72.25	1	2
185	6.63129224024262	5.02777889896118	7	2.1328273098839	1	4.18500927951046	7	5.59816387353123	4.41476859085689	5.79594238060955	6.48614393815799	3.73908195810632	4.25679233631209	3.90555960716692	4.65759129241493	4.31641145338954	6.73855852922742	4.43733085758938	6.67096842396211	5.85882393899914	2.89267510922492	1	3.47664255047423	0.126621218527106	6.65574601721995	4.65264370120836	9.18526402289441	4.61833168731961	3.00686050864412	-0.983931220944996	1.08811003398372	1.59129741795604	5.61989905247663	-1.97911821312131	3.83375656374435	9.29745271842994	6.17981814800422	3.13316232594712	3.90939542770572	-0.759367183043435	11.2915363946962	-0.165943750390369	2.5526588870837	8.58528758534383	2.71655299569066	4.38680570922601	96	1	2
186	5.57278635381324	3.68197268760738	4.82603255301535	5.88859430225155	2.29517877610714	2.03313711964789	5.93035760026676	7	1.34033453969945	2.3552043661709	4.84866959591594	2.79202849447885	3.34335878112189	7	4.35468585703893	3.92221444099781	4.89295661311039	4.7793324873004	4.85651552144285	1	6.58834067346248	2.27988575926773	1.57157196645925	2.05876373783743	2.06659152706159	1.66077856133477	-2.11322529248677	-0.090849572226836	2.15711682810017	3.27032379019846	3.98575126787086	8.72516451585133	2.66645142326538	2.54363657483739	7.48084163524457	7.93139093365041	6.37588674896647	-3.01233535221196	0.586514118445768	1.02506468187025	-0.957258961652021	-5.25948326209919	0.93486509501366	-1.48942702042844	-6.06915869332301	13.7975803112896	78.75	1	2
187	6.09496205649339	6.40114193867954	3.94088263052828	1.69781186295661	1.26825031853275	6.2101778175029	6.6435203270609	6.37761268130456	3.81978659322182	6.49284750175869	1.34904889579218	7	1.47542188484619	1.91838599710567	4.52378586071621	6.05607386151254	4.32065026052438	6.67291234403613	5.66748760621341	6.71849830519282	5.5192569742418	3.94412381843506	3.61269530345424	-7.41962957171065	5.27824059127816	-1.5668498482411	1.00033862759262	5.46108972116886	5.99256711762548	1.31257079421498	11.4022446102755	3.58546086683234	12.1246858660523	5.12282116662953	1.54143860650298	0.686680129861159	0.80108451891421	-1.87371532175982	8.5239677579757	-0.879821468702285	5.09553427631113	6.13897981176031	4.181917498857	-0.141414356173034	-0.834393815873266	15.2198873974662	76.5	1	2
188	1.80869139769012	1.61314216909566	7	2.40638425745455	3.7391640295092	4.66593981787588	6.12939096853247	7	5.72782009979105	1.61118702841861	6.53689692550093	3.39455352073175	1	5.82428702930267	6.69430581944547	4.44832889705685	5.81198539971576	4.03768429279444	1.30770871556676	2.71251735238438	5.05336984819823	1.19278641867748	2.41100620780964	3.23644801949296	5.25175674359448	1.94054193091522	2.77240340274078	3.74151090538482	-2.96764845278294	7.09823280288516	5.87219555363239	9.198764814661	3.3885834765929	6.93675537841108	0.454027139048929	0.999168787784015	2.07996927230583	-0.664184553239533	7.92095202336069	8.41344731591419	7.80506568899713	1.46745923210358	4.68578654112977	5.69227825359838	9.30122714042199	-6.68218941971422	60.25	1	2
189	1.71216673050187	5.52762744723381	1	5.66095739676955	2.84100872198949	2.27831606315153	5.12997062314669	4.51035368616344	1.88421449335253	6.25332641667691	5.04340344007385	4.02622445308973	5.36776420958219	1	4.65861073956973	6.59170124996927	5.68133980640559	7	6.26384093300912	1.16907464817982	4.93537817608351	4.01058785054792	2.53896713672799	1.69984784758651	3.58956460264357	4.44400934505449	7.88629493030349	0.514286093150278	1.90124129500894	1.73573089423335	0.639876062804171	3.38736398586675	9.23057523801859	6.85328499170267	1.25341256562684	0.579811484362366	7.5301573325549	7.66342047893893	-0.771475407401333	-2.74441096657287	6.15245334864051	9.61391727461963	3.17520806951452	8.01055232601657	-2.0203397942362	15.0398433313888	81	1	2
190	4.24389873700081	2.69974579196051	5.18909650255388	4.88371340806093	4.15387793583272	2.80341609007181	5.73456932290078	1	6.63075436049068	4.27720713112593	7	2.42821529855598	2.53968857352187	2.91233346706065	1	4.1464986282101	5.08194554944705	5.64664077744122	2.13974108481765	1.87301984560201	6.76827389482266	2.93232666661545	7	6.64664051316462	6.98876885305604	3.76185017243386	-1.11804587974756	3.54640359703894	7.03331332605806	-0.235889045962068	8.00128668672568	0.517431515713419	7.78164648104994	-0.0132535558878164	-1.95967094986784	-0.851165859965726	4.56818592602371	7.98138219909742	5.73052997884762	5.06916298270006	6.61005086622256	11.0527343230953	-0.515278447899244	2.39366897818163	2.75186119223997	6.75689833408092	78.75	1	2
191	4.32635764168942	2.54765564135338	4.75515256314535	4.22128731445988	2.03662578174161	2.21300178098904	3.80134754838217	4.65177561405626	3.81233138585859	2.46414394695436	4.573920923615	3.96465376174475	6.25367556901789	6.03321948412062	1	4.73865071178275	3.86012617468004	4.60085091248615	5.2359150811075	2.24581225004644	1.85250194957586	4.58832986423812	3.75431694142165	6.57766962582354	6.7059070699314	4.12413574764641	-0.35753802987159	2.46184334315894	-6.25849905357225	3.16371837776689	9.25954040108036	4.53140981352329	7.64502673361723	-1.40194822854947	-2.43784070307505	-9.05289551852617	3.90692569039051	0.490416864860802	4.3949470869769	8.6809904498563	9.2015459131702	0.506176697823432	8.66273107049945	-5.89499601792346	5.62571843126687	5.84731521112516	66.5	1	2
192	4.50446257693089	2.13489314764562	4.85848914675866	4.94545414589459	3.78197862758419	3.38418604481968	5.80252139430853	1.14125176856437	5.48360898365241	3.84903998362766	5.68224551646061	3.21534296768295	2.76285708923423	5.84953238407301	4.50775278152154	6.70066614238047	5.25170819423423	6.24386851403009	1.64645041568727	3.50200261105276	6.4694436504925	5.05242099044186	6.88031598325611	7.03614548937716	7.93525551036573	3.09215806846694	-0.707068794788377	4.00772522764767	0.917920545231599	-0.739426951790541	8.64585914422165	-0.0298792885989731	-1.3615751639217	-1.3568197815584	-1.70511341418232	-0.971984069267712	4.44843983967938	4.46549510110478	4.84895253236591	5.13812785511185	8.02282225933366	10.6112960003512	-1.94154562000667	2.61688994819497	1.87968651340551	6.05952989063916	77.25	1	2
193	6.45280679405055	5.65692632600306	1.6846465735496	6.93620421534195	2.67158176510002	2.54380248811347	4.38977189000409	2.16945277933933	4.69137513305674	2.37794126417282	5.19913646459168	1.37862116810771	2.56311661547641	3.30153526913763	5.78058374088436	2.97068860556167	3.82454495256308	3.54286014857636	5.84331174189092	5.46523036598266	4.5141260431452	4.00294723460969	7	1.74425175116327	5.35336247698324	6.50004844993903	-4.76518985040212	1.83342238160122	1.98632155932645	0.818507884355459	-0.13642239358872	-0.658058226791109	0.719351638052917	3.69961012885327	0.686359672399224	1.24699455242227	2.56649447822224	8.32418913394243	2.03048849468778	-2.22949787797876	3.19231361726387	7.66543328295698	1.67034857665091	2.11717099327642	-1.54374572061792	3.89717680834905	74	1	2
194	2.59193416285319	4.94558951246699	1.49832165279092	5.57085018200067	3.99220384815334	4.21260053426946	1.9269150034516	5.64681289316022	7	2.78307650545648	4.61491414558869	1.65867269840842	6.27318114045721	4.25049617073067	3.49401155907282	4.36752058401673	4.26617868607124	4.54251021160393	4.68715356623373	3.01890636088003	5.76479542843696	1.42059093893337	6.58136255423571	0.0956426089910759	2.97532006931274	2.76267742765405	-3.09949361546514	2.47675862441964	2.88498529780693	0.42915779720683	5.99647967090332	-1.88901851815065	8.80278750402288	7.09200321826313	0.735711578373399	4.26533604578606	10.7667757445124	10.7146602852773	0.0772742474020959	2.88143657092574	1.78667410275369	3.14973090818664	6.58851686598339	-6.73655502160251	-2.49758006442978	14.1385857008944	72.75	1	2
195	4.7826025759587	2.36320580703823	1.55901488441995	6.7083364023333	1.95928915948491	3.97853940029874	7	4.13632342141519	5.52565940539297	5.05818357284951	5.09053300662569	3.29087191667358	1.4138768147194	4.03484841900265	1.37611111658387	3.21602266922739	6.36664369187008	3.90693217921737	5.53492574259869	1	6.17090796550491	4.71451473292211	5.81863428735112	-3.83699056358958	3.49609687629712	-0.0955815733804913	-3.27641720316014	2.63559997330766	-3.92512418760983	1.24458106405945	-1.48354924041642	-1.10700915228665	16.4715429300966	11.7131256206518	3.66684997246813	1.6037075920307	5.34679128970773	11.9932995098126	6.74288942384442	3.50215744100392	2.13871922810184	10.2117334178448	3.14982593664973	1.47937003080892	4.72607296693787	-1.62084748300814	89.5	1	2
196	5.08222619043264	3.38631139803823	6.16380524330586	2.52589459168707	4.65269481897817	5.09647810244416	5.20767702649074	6.15380031444503	7	5.70552557639831	6.98614294860212	1.15740744040176	4.20783003745475	2.93865543879065	6.32359000543516	6.8986907840307	6.45247337899437	5.63700239480495	3.85099093307015	2.32925056585069	6.00013546609906	1.87049900323203	5.90124046603729	2.89948914112715	4.33755833843025	1.50009237955124	3.71631245437981	4.51335576815734	5.3083400546844	4.28428186349427	6.37920338804057	4.67687503967803	2.20533549025941	4.62850801420109	0.741098818666301	4.00983419150736	2.48073199154644	-1.71413726507001	6.8594318573566	9.50483145257453	7.3904196838736	7.74754958065199	-2.02439997809187	5.55987540118566	2.22297979289568	13.673753954238	66.25	1	2
197	6.24640078886061	5.00549354750355	2.70291334106655	5.51188354280603	3.81762066186218	4.35936969668419	5.60402981678285	2.26806869541684	5.15943077582697	4.11882259637972	5.43844908302805	4.86067124017832	5.25089541249547	2.26399868985722	6.74827065233767	5.70580720773307	5.39610867069911	6.13552619856661	7	2.60797562906374	6.89279280246807	5.99717287169147	6.50560594791913	1.52486480157314	5.62964265990116	2.31891604103836	-2.5153702585032	3.19338217685473	5.63358356675662	2.42840008997634	4.35901063225664	9.15999858043217	-1.54295081082875	8.19405929699984	7.35532811457252	0.890730927909106	8.41417795058677	6.97218545820765	8.48070083827771	13.6761952563566	5.40901737926767	8.58317592152539	2.5408282599748	0.789262917965812	-0.604009497343991	3.04201718941529	63	1	2
198	7	1.24718560712723	3.78017030521048	6.54172680663213	3.69682968358991	1.18795784705923	6.7880614660106	5.22370625852317	6.64615941873912	4.15023149122689	4.32206068696784	4.96087147525359	5.29452039091392	4.60856184820349	2.1096619900128	7	3.90493696636575	4.26007468413092	6.8520013700942	4.64947995860249	2.42168627877912	1	3.52377412490638	5.58229706363197	10.033933204352	-0.225380645092194	-5.05081873993136	8.28160080725818	-4.49726945791696	4.5768506215399	0.542495915039599	11.3560413440026	18.4767686297714	1.10711861147183	3.81187683018262	8.76375444415738	4.8729097140013	3.83632804654382	-2.79374912170938	-1.3139948181289	3.81910654611742	4.93396079730191	8.53124846830573	6.95284750121564	-5.24534467959918	-3.10042857117328	58.75	1	2
199	2.75560793600882	1	2.54895619412031	3.55538390179859	1.65632228939677	5.5577962261746	6.19513227800854	4.18446750973013	3.34077773005238	6.62019303140768	5.24282424583798	1.05907061423573	1.82175989452173	4.77443258690334	6.20077313483053	5.87889580124876	6.09621890233624	2.43880611128851	4.48885419847344	3.48142768175349	5.12580052839094	3.94445973043395	4.82331101591074	4.35660386767234	2.77710616270281	0.64461253038032	5.76941840964995	2.4321389244517	8.02039535553591	1.48804756024895	6.98179450595606	2.60009134311383	4.56827117373062	2.78363552969831	-5.33165582072244	1.83003664588045	2.40426576062791	11.2594593355704	10.1131804017338	1.70734708799435	8.55507031523389	11.1546576871443	2.93914001080337	6.61191124473561	5.67277070907766	16.1804234177266	55.5	1	2
200	4.09950818255859	5.81166400168616	4.44316552784059	6.78915779437546	1	6.63035922701819	4.74785089835986	5.49790264463452	5.07159457308089	1.5665150041092	3.8412291978258	2.68240266625129	1.94919699987347	1	3.80212617083439	4.36852650656593	7	4.2241085120397	3.44109355216028	2.56096706854209	2.65377025577458	2.53576214353833	7	1.45421539295789	-3.15341085360109	2.90450006556736	-7.66842212741651	12.7538841705517	11.7189646074142	1.01703054034497	2.45916947837208	0.153374087669442	-5.59144982218187	3.93830678635108	5.36962839642154	8.02570286272685	7.77230664902283	-0.0111798843554256	-3.17070033014821	-1.26466520275103	1.37813234945903	-1.35483159112142	2.01158834898372	5.70164443845937	-2.73297392836766	-3.14773302673008	75.25	1	2
[truncated: 5 more columns]
