# Supplementary material for: How Are Mate Preferences Linked with Actual Mate Selection? Tests of Mate Preference Integration Algorithms Using Computer Simulations and Actual Mating Couples
Source: PLoS One. 2016 Jun 8;11(6):e0156078. doi: 10.1371/journal.pone.0156078 (PMC4898694; doi:10.1371/journal.pone.0156078)
Supplement: S2 Data — Long-term couple and agent-based model data analyzed in Study 3. (ZIP) [file pone.0156078.s002.zip › S10/Aspiration Model Data/Aspiration Couple Population 01162016 060022.csv]

	trait1	trait2	trait3	trait4	trait5	trait6	trait7	trait8	trait9	trait10	trait11	trait12	trait13	trait14	trait15	trait16	trait17	trait18	trait19	trait20	trait21	trait22	trait23	preference1	preference2	preference3	preference4	preference5	preference6	preference7	preference8	preference9	preference10	preference11	preference12	preference13	preference14	preference15	preference16	preference17	preference18	preference19	preference20	preference21	preference22	preference23	fitpoints	sex	algorithm
1	4.55247555784568	2.38594301811558	4.89098495109788	1.99473230067803	5.19621425269875	1.01373286898911	3.5192469586481	2.06866267499551	4.66901316146263	1.31161834334877	4.17443856681898	6.05093182573562	6.66556384155046	4.7635968316943	4.28746006287568	4.22584634770252	2.70100840027053	1.83534989644008	3.99015290741281	1.21505115642132	5.35464866759725	4.35626190230231	2.98740902275923	3.88964235286901	-2.79027534805609	0.674813421332623	5.4722586537981	-3.06782713287916	4.56473321842332	3.94388464320114	9.13686930774337	6.939320394699	4.51208212334405	0.0617833100498704	-0.50080503667862	-1.94918203105041	6.73809112737452	-0.538422245095264	3.96089430708683	6.66410469594944	1.81933989879525	3.19646683688401	2.05981250722937	-1.7494028008716	4.23390838492095	2.45704476850908	81	0	2
2	4.23402798744867	1.93608224568878	1.75750978647575	4.91257606322903	1.4982231486005	1.45792213967278	1.85528498975296	1	2.98399999645685	4.49367159447908	1.88087090427293	4.20221621771627	2.44355999589306	6.61298099420234	5.73197763872526	1.74968373639668	4.23600257272156	3.82457499290833	7	3.98150466966074	4.6253251342755	2.23044472976414	4.9722212232494	2.03720360408898	-2.13735906197465	2.64291800957843	0.662063699937469	0.995365550719007	-0.446400893988499	3.24809154480567	-8.29012845880546	3.05342524758785	0.492641881617044	1.39536115681836	3.02699359943365	5.57610116091662	8.87639278229126	4.09878066845311	5.49280224957634	5.04931582054767	0.963945265052676	4.38032062473227	3.88652812098019	12.654353940779	-4.48440178003915	1.83735508443802	92.75	0	2
3	1	1.1833091394165	1.41221619926439	4.59273175821344	2.18441381864801	4.27354964310361	7	2.06077834333475	3.21275847080031	3.13194939084193	1	1.55157856564817	1.23837478508125	4.62136284718643	1.79457052255015	5.67136536787699	6.06526591592079	4.42331174686905	2.38586266100049	5.35717092055693	6.57801686205797	6.40997292850397	6.08999145927859	4.91199013627321	3.69981692822451	4.75779583821809	4.1134268873978	0.231122666085537	0.582628759271774	6.41814795307793	-1.43730103141592	5.86384429997892	6.01444925717203	0.861225188110343	-1.25241382000756	2.66242343505541	-0.258762920630127	1.27704419683211	4.72592326600373	3.16024570303958	4.69506850935031	2.60053069534092	3.31357239900644	-0.698792787825698	0.282833836131164	7.54350714996669	112.5	0	2
4	2.30188214402665	7	4.43597970733399	2.76455557313369	3.56920277174626	1.36086472292219	5.53816704904004	1.15917517441124	1.41142280400183	4.47432469322917	7	5.28020471818766	3.04764314295434	6.53188975344521	2.40013598820668	7	3.87939209556	2.81157633376151	7	4.55342726483521	3.10156492939202	4.12328838101497	1	3.24835130023779	-2.0633035813511	5.93577451703077	4.57776901857677	2.88770206404262	0.304803942343868	8.40050736856245	-3.87344278662567	1.47036922138755	-0.734482919774148	2.37669754528423	-0.458026202380485	3.23646879510526	-0.618807036636223	3.32908013704134	0.84275748261999	7.16068423338431	0.858783061280641	5.90736541683761	2.61054312642094	6.21468620392024	5.73955986642678	2.28033736410522	92.25	0	2
5	2.68558173862762	5.23113269516134	1.76409937791782	4.81654911564336	7	3.21346779381144	1.65711226480211	1	4.38472908960086	2.44132235928892	2.97376540484883	5.27604916304734	2.47938557036168	7	2.43934638639714	5.21310109108222	5.71579442530504	4.29325982059252	4.44807940372071	5.06847687635694	7	4.01179531375529	5.82603561770134	3.60885438240298	-4.48939699205791	4.85531303800676	-0.167775928506054	6.53537469845398	9.93598925612201	7.6234109661897	-4.57527465945926	6.03661110395244	2.65345363056395	-0.0110365976988344	0.160193007961767	-3.57616515651278	1.75568085403241	5.31466355735185	0.79424160253918	4.76662364005423	3.15695693535148	5.68357791126903	0.519304967051676	11.2561981384427	0.46429581573176	7.49931402711826	107	0	2
6	2.84041375187374	2.32126087650081	1.17704771246767	6.62750771387786	2.31368315481199	1.85823315931084	4.06529863950193	5.67818594493884	4.79557804850583	3.36401559325315	4.75983253249565	3.9568904339319	1.45136270530363	3.64185463615578	2.9252360204515	7	7	3.64960025003692	1.25700629020226	1.17992348514528	4.56326591828428	5.77970900306773	1.2749760450389	1.57577878691634	4.67475959861762	6.67945925952639	2.78566637616195	-3.26923430880804	1.74311219391675	6.65590823055205	1.67188062522976	9.9358686621879	8.35065316139919	2.0686000057655	3.92916742267312	10.2247770960887	5.04681978826477	7.50704896839664	4.67403189444898	7.68793431837919	1.6183821810191	7.66213211058183	3.23384984638196	1.28898035779423	4.3232232893648	5.39486204995535	88.75	0	2
7	1	4.81648433416226	7	1.49525766851419	6.28475849579253	1.74268932174819	1.92689178640788	4.38106515678358	3.75699036854776	4.14037993089726	1.56233804917401	7	6.21211032414436	1.26191816417095	3.18499593304692	5.04289434912914	7	4.73634765391363	3.74544746264202	1.12783410717481	6.54191556477679	4.96865133596581	4.02158726978518	2.8903526260293	-4.61623572005123	-3.2097635183449	1.44948086661429	-0.0201816501583271	-3.47675592552984	6.79965747433455	8.08675392557337	0.739389065145028	2.63293030192112	0.953723007933521	0.229211657727642	7.94156415528852	2.68882670465748	4.25379141215077	2.64374632542266	5.70640984424583	4.97647182949047	9.27897718408729	5.71320626665054	10.1600825016517	1.12613092120933	2.5255636782057	93.5	0	2
8	2.40528176100607	4.37269680730465	5.68462775142711	6.31407792458357	2.32789510932366	2.50582155839819	5.18579384615003	1.61405254230008	4.34439871231771	3.99120138963379	1.31728819873506	2.34328480888336	7	6.05770316194273	2.51699700079231	6.42609033109917	3.45767400868272	6.6763388182138	6.5010934213969	2.71332301780993	5.11849942016064	3.80325420487082	5.35655948411188	3.00482867891597	0.109094765540303	5.30786866218829	6.259091274271	2.60737942733657	4.61897518361531	3.88220834342378	3.84560865019311	-4.14870177247735	0.641914222376481	1.98010699365433	-1.8752313627401	8.66287612893841	3.02276384719505	5.29902559418167	6.09674734751859	3.29554190774072	3.98157126942452	3.60499993239304	6.09611919910773	6.96871840903903	1.73617319386864	3.13336042221162	103.25	0	2
9	1	1.93028661457774	2.36720710327483	5.49577911555894	2.15461331616755	3.97671203585727	1	6.61691246539377	7	2.92506643664725	2.61111913428386	5.05589096309045	1.00679886973834	6.73719947926092	2.40526858824631	1.32825884545883	2.72800226476558	4.4920844267267	3.62690206073137	4.68398619204775	3.07575819817153	6.72592402478476	6.89396396810759	3.28900948149319	3.6044792640868	5.39005481896369	2.70846371810829	0.24859550746764	-1.32992829965348	6.88092393577886	-2.85895535834015	9.91720435276967	0.854141785962126	0.283206366544859	0.552032023771691	0.280678437193726	0.5323349432103	10.627082566881	2.77420383602736	10.776162386455	3.89767461243138	-2.76907792670472	-0.354275920486911	-0.233404875997912	3.8338722727436	5.29064325265789	95	0	2
10	6.16940437231811	4.07493709909118	1.22839200252064	2.44673415587058	5.29449296546879	1.87683683019134	1.6252825055095	2.90384791721844	4.21664136116065	2.17600070869221	1.4816463075816	1	1.8667853873821	4.331413994974	4.76082291291129	3.79448797277098	3.93152902215656	2.35202051813426	5.05357195954824	5.73166042718475	6.85888198277376	6.98239909258127	1.257673704397	5.1848849206504	-6.15098410380651	5.08672483249096	-1.01769714949931	6.02158649509191	2.78865123671432	12.7679889744286	-4.12331146939674	3.06242543433173	0.82680213927271	1.60972623969571	-5.54932544001147	2.85875421906677	0.140546975237574	5.26702377419556	3.10884835989931	0.549246926507392	0.680859595955615	2.4020612561385	2.36271647419912	5.94632465235147	2.36051797605438	5.97662477654931	94.75	0	2
11	3.36998356668721	2.92934897891168	4.2406242257654	1.39591910728247	3.64279886723471	2.96842669245063	2.00458577916311	3.38346011117883	1.59674418656817	1	5.4833617719616	4.23362233779174	2.77060763599985	1	7	6.81283607786618	4.25371521474994	1.530551635937	6.44645633470046	3.66501471679415	6.77521033068484	5.83280271060937	4.49202890088577	4.18557477553617	-5.60167127527029	2.8461400382412	-0.786219239095809	4.45393134575901	3.73825750263976	4.97661833283356	-0.328233599587326	1.13922446557084	8.88094044152629	3.57667266852414	0.847081340383488	-2.24488425977484	2.56486805223214	12.2570620625959	5.78750660246167	-2.17859894616182	6.87935621339405	5.67848745727664	7.34751678209077	10.9839685017254	4.19587622115943	-0.682281568614099	101.5	0	2
12	6.31064900257757	1.78734214093552	1	4.0940723729485	1.83659018924357	1.60679760301929	4.38892673660782	4.54631741795289	4.03445070109517	1.29677650933996	1.99589380814091	1.75214117451627	3.55838413940853	3.21403929421077	6.81874740084332	5.51897461745646	1.79354824046586	1.26487267207004	2.97809039817192	6.45765558960147	2.57308078813741	3.19516953703039	4.51951765893347	4.67629665129211	-5.47400939371648	6.80869737158048	-1.51578975762691	6.74528233812572	4.50889900860222	3.79809341140296	8.84484760301398	-3.12020966573555	6.01297826179179	4.28306585757464	-0.114908435053234	4.1561092912069	7.05452118799107	5.32052641695455	2.64798293158124	0.0454209015510748	-0.790913518790165	4.44688656990863	4.21059480771716	9.32464283391337	7.85324247928953	2.27588214002708	82.25	0	2
13	3.02273619980555	2.99154126301095	5.36057120588749	2.10368768187922	4.47418775519848	3.37048352649589	3.68196845147996	2.65560034888126	1.29042801298872	7	5.99811067587489	2.80816600086467	1.26381163221645	1.36743022954623	3.02551019860857	1	4.8118489825655	2.69505255864099	2.49646741754587	4.65421251584951	5.59912622577558	3.12886570866355	1.72669925195964	3.21684844583871	-5.95090436815228	2.08146466899092	-0.728845882627582	5.12216402116097	4.35899104601907	9.97495544113963	-2.21662012461626	1.48371253225732	7.09814521743233	0.400287214291727	-4.76864906390444	3.6794618041406	5.93541887655527	10.4856501131305	1.70037141619858	-2.00214125542236	5.11487494755938	0.109857649410717	1.16479279188214	8.88220610622411	-0.778444972558993	6.46879746070543	83	0	2
14	5.33381635697426	5.36055068959488	3.43892990586478	5.04351619566815	1.59080002582984	5.90155727686611	2.9486814633811	2.32849398426788	2.35793367477133	5.37271565843846	4.42207160034829	5.69356357312385	1	6.88876723433465	5.48737381104097	6.58329789567007	4.46203979844217	2.64725560830288	1.16475556567175	5.71225736572182	3.04940232969938	7	1.45642879773995	-0.97096253169334	-1.9037811844154	-1.48484703149541	3.16576019224088	4.02343004018738	-1.04244858900069	5.2268894371681	-0.0459942043954054	-1.50527541663957	6.67398484709418	1.59424410808045	-1.50137340134906	1.04948439785953	7.74736288654441	7.22543924362619	6.15060010340169	7.83089669707169	0.45055451487239	2.26482364443558	8.22000618273923	4.18985196144486	-0.799355569192711	4.68406415621394	68.75	0	2
15	6.2445843641479	5.8271125706462	1.32440835515152	2.45062518870361	2.11900797514191	2.27555928792951	2.3819176286245	3.26244296461663	2.09488378273152	1.67249040245336	2.21765009820749	4.01585427775435	1.31146403484927	7	3.09046083073703	6.83150735635155	2.75619987504204	4.59765896721369	4.49105767766023	5.89722026648079	6.79095975287191	1	1.10454121037608	3.25939624035983	-3.25356813865202	2.41858468709953	2.65874891102111	3.14057427170371	5.90542897957344	4.94907670486091	-2.52907528316266	-0.430641411708001	7.80558621092736	7.43651180673113	-1.06657531379742	2.91992473326054	9.32759952616176	1.15836421623946	5.86662069923659	-0.634718838647033	3.61317910660394	3.24321668250923	-0.809505825218506	3.13334812435032	1.69216997101636	4.29837417087509	95.5	0	2
16	2.57360569937194	4.00262455500391	4.65590297819104	1.62622976308799	1.07462126521507	2.77691326602246	6.68797310693027	2.2896740848263	4.25205348589683	3.95563894478034	2.99288327884069	5.28090224876726	5.99679554813926	2.83631606200263	3.83573153698727	6.57757943631252	5.36881277629857	5.63251323609654	1	4.57762117766307	1.69255531804303	2.99368226512243	2.38560779300564	0.536777144211239	0.939739201172599	4.76504361803229	7.05536422537974	-2.47315581028742	4.08853066856234	5.53196753076375	1.63981342401673	0.814821525498097	5.76415019072198	4.78964683796308	-4.6178800796297	3.93588563961312	9.38929480553471	5.28017491919449	1.99328119801687	1.84109422548756	4.12645464708201	0.642336242489778	5.44305832127697	12.2014785889959	1.43350388184456	7.06523297199266	96.25	0	2
17	5.03446133631342	3.60031157776288	3.55259108226324	5.11627273090188	2.95146272313206	5.81981878947618	4.77908969486365	3.25258281373857	2.26279961528482	6.41588292706365	5.22873073964578	5.71165824537724	1.23698761786238	6.36673953277098	5.90361618122705	6.63211706587209	4.13473996866723	2.69778588952945	1.1821213159982	5.81336075140802	3.89309338394933	3.05833007558351	1.94074037897472	-1.12345909985518	-2.83083998336883	-0.450422503927712	3.01984834734854	5.49603778458347	-0.837912048021228	5.46089526497897	8.20076137830018	-2.0896212975307	7.91610894989307	0.409203857347772	2.61628628506027	1.22456759111325	3.65408802749788	7.97429363544133	6.13102699120463	0.118314180415455	0.0438125072810263	6.06502936599174	3.1617118012978	4.78249125711125	-2.67141647559254	5.35261586015774	70	0	2
18	2.61947644418703	2.09107141833766	3.73207946309765	6.98291140488036	2.26939269059895	1	2.36756526858088	1	3.59493346393562	2.96265567954374	1	2.80924349556669	2.77709217951494	5.9221944400362	6.79742607800265	6.1877062001293	3.75492640982585	5.3960861046899	2.7987888162664	4.16108704155887	6.5213390040514	4.4731752593234	4.05054884292754	5.47997207165114	2.24162499908707	4.58651553447675	3.78350527810451	1.75113084543365	5.42562367741519	-1.70868194951937	5.96220379142788	7.12791994773352	-0.393398229768277	0.977214276308019	4.0018915346563	9.36342453593558	2.87381538503225	1.16288105944058	8.23194043798561	6.52612824842321	3.56606755503556	-2.49344896980005	5.75711291804689	5.60774855369851	-1.68546252008994	-0.485561121378491	110.75	0	2
19	6.46262238811073	4.1077468525069	1	1.78202770994772	1.05888650231825	1	2.99410137355446	2.58440983975354	6.91633788065953	6.16224307183919	6.41209696024572	3.3422513357086	4.42683195360399	5.5317538311865	7	5.92368850531422	5.17958457946814	5.14007277047889	1.22215973797261	5.77127743721552	4.88366100630789	2.45592382593748	4.83041808199247	5.80316788779861	-3.80797179574604	5.58234109294826	-1.51721521526313	6.54745162389274	-4.33162173129715	6.68646248863986	-10.788860473758	7.41460962655154	2.79996552220968	4.59962952125589	-2.48037820655532	2.96831005847763	-3.88265003679581	2.74155886621436	4.74083548101678	5.69128226103378	2.68462830819811	2.60228020511362	0.763655384052377	12.2245474584004	6.04518006966365	5.7808585135268	91.5	0	2
20	4.03409093855047	2.65645820849991	1	2.03649345088434	3.36914132937257	3.45717493888313	5.3337365854273	2.28186675804645	2.21186799319223	1.95223309500612	6.03360858504357	3.05725164628562	5.39017752488828	3.2411409368172	6.1486869939594	6.55947924977918	7	4.97841818567341	3.25133955738302	6.68484181355451	6.32777703368568	4.64767218733885	4.42796639112889	-0.544738705828707	1.01617822949934	6.74549622003446	5.49345004652429	-0.537434795457546	6.13343241326429	2.97110871027376	1.30703311276379	2.50519828224543	1.57694926057316	4.05736232695864	-3.67333517921201	2.84701530953582	4.68820295955198	7.39061702500039	6.68521573727656	-0.110594870811987	-0.809773808240761	1.71199940456026	1.13934379531462	12.1521045854087	3.95272252864578	1.79512575236634	89.25	0	2
21	2.97139518541601	2.02206478108141	1.39096761526931	1.17573216102085	3.23626694455409	2.31480558961072	2.06553845215936	1.96778929974876	2.37115507878709	3.09879146311852	3.69165661937625	4.15933716479964	3.51010781933647	6.4142081596468	6.42812218767383	6.67330467578556	2.22583082138689	3.46591276514202	1	3.54492177222549	1	6.1855095740468	5.22455731537938	2.58600945283587	-6.70710780004941	7.38664768186766	0.884884820269006	4.52650831463806	5.15099570173093	7.11292249859164	7.21399223083358	7.95608558971593	3.86068186883344	4.13749926984458	-5.86363446090782	8.36233085530206	3.40093398834698	4.60090030763283	2.76595405100584	5.67278079091813	5.61371951910995	2.62179474998762	5.04169564667847	0.885411287568141	1.77553136099305	5.13852041812443	78	0	2
22	2.19247527395391	5.88392149444775	7	5.40269555156567	1.69508223769969	4.33634882506065	1	4.6104624911294	1	3.64645169743432	3.72980010230578	1.9161176595941	1	5.90560858824841	6.06310007519018	5.06408472528647	2.59570961334939	1.0641726268745	4.49268212803867	1.60055081456561	3.46419088770695	2.69349847549416	6.45430779389982	3.59864818164181	-0.0399628725451921	5.11167248724226	4.72825165860926	2.92358864019806	2.20075151965131	10.3192224742603	-6.29229950013392	7.38320798274738	5.20449510791121	1.51408667457933	1.07798458216065	6.44286785753661	4.93913130580582	7.92836426675391	1.43765484894025	5.38317769715668	1.7836301812766	8.94800999154521	3.5849692143202	12.5597913773152	1.4471125219706	3.34205223805606	93.75	0	2
23	4.46657800871307	1.66684773562513	1	2.53411553759977	1.48088266153839	1.16967858660235	1.10872951272256	1.27595012387698	1	3.12334843138006	5.66906155854019	6.37854692580037	4.23024392369805	4.58127939613122	5.31639946182939	4.96934969827981	3.26812360935005	5.85941047775419	5.29903448963628	3.78212908393288	7	4.92435652681493	2.08055579152901	0.837898469226589	-1.67413141804907	6.60423651483598	4.09690634616246	-0.557201782374264	1.09581359508242	6.47706518157461	-8.68139200392893	5.68530651951139	7.28818418772934	4.2424495703638	-1.51729206088924	6.16159963640423	11.804092263777	6.23327426022056	2.57264434833097	4.66437565383076	3.23247095135423	2.98734918724804	4.21066287091113	8.7379728678271	4.18155730437479	5.08322930258036	89.5	0	2
24	6.81609394471859	6.52735572128169	5.30222206150158	5.46351102700293	3.60529891879241	4.77405023951232	2.56626913603423	2.91232321124726	4.32915153991462	1	2.6147930154033	4.11844200181053	1.24752090950069	6.51375494975687	6.64587736439449	5.05815275626689	4.18724712003291	5.72676939525561	3.09827870969176	1.03312541476597	6.25768698817031	1.33084357582229	3.49331205602523	-0.639837702217742	-6.39546374505562	-0.752708971964913	1.41444185877626	3.55364304458445	3.46066340017947	6.30050109560354	0.940861032061501	7.23348100854888	10.2135853639217	3.22710012170178	-1.68886436286417	8.37695084510704	3.44428133129135	3.75549541839142	4.55098510543658	8.5569602467371	2.98898770137834	6.62699562335379	5.96201622264824	7.23633072410944	0.908057733766369	5.05829571714092	81.25	0	2
25	1	1.78999841215397	3.14544105520439	5.20137564688355	1.98226839495189	1.87147816114295	2.78078568351656	2.02046900132937	3.27954424107306	1.98361975667062	1.94642894592274	4.66962307095889	5.44621595924034	7	3.66027869646868	6.82200742723971	3.31415927776821	4.57384982658331	2.83966930276716	4.883546509324	6.82029906097733	3.35367321625482	2.78157929109885	3.09418009852392	1.64031014590014	4.8347117346749	4.08205395307451	-1.60426603683515	-4.20168705493322	4.17904590222539	1.72973113995423	0.235432896139408	0.485677667690568	0.326278276013988	-0.0259593257643309	-0.245659115155786	7.95302330241407	10.6641569233195	0.431052073634377	7.21804574558311	2.11019290687187	7.02834832275321	7.83300648728696	5.40855833279235	1.60659640936987	7.86126963780145	94	0	2
26	1.05451520871017	7	4.61907359649178	5.05203754928013	1	2.13536143260773	1	4.97312858527135	4.10701344609169	2.14409398982457	2.18220201512412	4.59386725411936	1	6.45239928498652	5.53297539444236	1.84861314030699	4.43813040481688	1.86289643152827	3.04203641376885	6.06077162182096	3.55675148142549	4.29934283507153	7	5.20860837828985	-1.32194720429128	4.25164161396152	3.70596990871325	2.57095671271813	2.14878787075674	4.81108209795765	-0.835423704898711	10.6759898911007	7.75049951643497	5.45248669956519	-0.933809954072952	2.25397603111552	3.3784689984051	1.24124710819546	4.33085803967065	2.53407527670237	8.80120696326551	1.78972103605473	2.58285382590322	10.8220215356546	6.27967061002286	5.61160751521205	75.75	0	2
27	1.19167038019595	6.56800651413284	5.12470960503928	5.04155415400683	1.52629932200286	1.81069572297254	6.87252916723972	5.41394246753265	5.3413682265616	1.27322239741	1	6.14945011847016	2.54206574003419	5.6695111758493	4.36599190075031	6.56391947078802	3.79899050374029	5.22434418889531	1	5.60663020931653	5.03350198996487	6.96604342557605	5.85893882231649	4.71346199466318	-0.23146585729348	5.03653247606602	3.38474596396169	2.83259776074899	5.0531545567997	5.06109737214132	10.228703887781	5.81065900395565	3.02074637225841	7.2356668967221	-0.916036857770848	7.83130005860771	4.00126675072558	-0.0735383270911716	5.74442202068087	1.6092296351359	4.38580648073667	5.08351541155379	7.86322755416513	2.139721211635	5.31288902727918	-4.07833777697633	68.5	0	2
28	1.31569844406223	2.46070679945405	3.8483687352914	6.91436353398955	1.01216065644488	1	2.00098691650224	3.60990975965042	2.54086725014707	3.54718222677457	3.16687626294133	4.96400266210697	7	3.34289618812669	1.35900519300532	5.12401552530753	6.70074480165447	1.95257485167112	3.02005316258886	2.56569872041446	1	4.80638322560941	4.0044433563153	1.95794739429939	4.36764769460822	4.14379296360803	4.09489485416298	-2.30437361478222	1.31279542532801	2.60238555489993	5.48058083509853	0.38632005367853	-0.246722653552066	3.95497172045045	-3.08606836544471	-0.366013424083975	7.13485871693515	8.01075166434736	0.852446730104229	6.06829434677675	1.93092639999331	1.58192460276622	-0.909772814221045	2.19988973682071	6.33314246592484	-2.69602076561304	79.25	0	2
29	3.27730048216187	3.52583891835085	1	5.04999029973009	6.29639934378297	4.11217591883097	1.57650075116778	1.51557939415727	3.91282360492978	6.48180902746033	1.43597318072014	5.48160223362141	2.63946777228898	5.3035955775073	4.18902427264087	6.070027254824	5.49461640356963	3.4106801845275	6.45028121062801	7	7	5.18334090956413	6.17424448225894	4.98838941675208	-5.22145230915459	6.2448260809938	-0.888754773718262	6.87287534091196	9.70489340029226	-3.82639897675665	2.95699269789596	5.2468495416696	5.54801478120282	3.26205244864686	0.857458146203464	1.0096687535649	2.03309490467376	5.23833466405425	0.971447203232441	2.45434066690497	2.43506497859552	7.71145586879438	1.28558333229722	9.74133128018323	8.01367054366501	1.98096698306749	105	0	2
30	6.27071225880074	6.16445760929081	5.53433062586957	5.61273113940763	4.43301727331046	1.37948391396386	2.70528689171872	2.28515024876438	3.26979920392598	1.50321512207063	2.27400998332554	1.51814828545583	1.36253033498676	4.71672268467083	7	6.81061754480226	4.56353921562498	5.82235345878191	6.33816732368155	1.35890614003197	5.4560762797709	3.85884582912244	1.71037533067016	-2.05801020320557	-6.03866822444811	-0.478229419144867	2.11411150487832	2.75735165685908	3.88359080482191	3.5017873471405	-1.21287727241278	8.28783580161419	-3.01211679789441	2.38596386837364	-0.99589988189722	4.74869448638442	3.60979094847926	7.86013482633689	5.50821420988287	9.103016826393	3.0153037075391	5.35287204643771	5.24156218336329	2.01975857163446	0.9801311567417	2.88968178271836	100.75	0	2
31	5.4130552707263	2.59933604738386	2.29794928324811	5.36808113444982	5.69218488510524	2.85212353979732	6.46597521661418	1.78960258044331	2.07661609427052	3.2241177322172	3.04812378654179	5.74516264652016	2.30414080389376	6.0428957202625	3.16947663007594	6.41961708034024	3.69350921919778	4.1844392537665	5.55561390448128	5.88854416870129	7	2.84955843592107	1.15866292359263	2.79694083004527	-5.79396874451695	3.22098042121056	0.57001333459416	4.9457503277435	11.0624513021312	7.01286591991655	-3.71540109814428	12.7249369656821	3.29547502288461	1.48475083463626	-0.277433427723392	3.83752269565251	-0.185217575214721	0.669280917772418	5.52983678768216	1.84470185711874	3.05776088180792	1.55985960833296	-0.228744134687377	8.96887073042126	0.435762764170945	4.72967521976698	89.5	0	2
32	3.75504221378597	5.01307062578009	1.45144336990792	3.545598741081	6.23728511941741	3.9242128493311	1	1.78149769003341	4.92330652383148	3.14383661931158	3.28224318754331	4.97766891814943	1.90462520545389	6.80032574701998	2.54856205929059	3.6851185668951	6.35312543669744	2.58125581236149	1.83037407077301	3.24962100964864	6.64348343276872	5.99251772535331	3.43126732940714	4.02831460519988	-4.53849151021345	5.64088279637201	-0.247865758548629	7.4295571475094	9.34835166041957	6.10255358531667	-4.45423429063623	5.73065123795569	4.73568482735534	0.920082018835781	3.56150776894636	-4.47578103941284	3.01466593398081	3.40904889339432	2.84501436117123	4.00229295877899	2.21358930308654	6.08416620166664	0.698829356552092	10.5891618299922	7.34337444678939	7.19691794254829	77.25	0	2
33	5.9993481530052	2.87910999230588	1.31387690938584	2.12243152917757	3.58241805742189	1	1	5.27852109858293	4.22399663932358	3.10368343777627	1.50761856729687	4.9406287518464	3.82069217083729	1.129641951493	4.55764429288949	2.29784530957276	5.87478847153708	5.50274830446328	1.53183017872175	1	4.16171589625291	2.61684310176018	4.36815586355638	5.56823881092032	-5.09458528638639	6.88476522603519	-0.886524777003949	6.6911994565286	5.0729152699282	5.14568931993411	10.3872126318593	8.34291615077323	10.3310291760449	5.47798627317664	0.697470880251299	6.36923517388272	3.29171521095837	2.95202307446658	-0.108230167846417	0.131827471041819	-0.607679128653295	6.60958447421091	2.5912053034318	-2.88295132206355	0.224227964313295	0.865215997811144	93	0	2
34	1.66044354167741	5.23859720220038	6.83977547110376	1	7	1.65065548063236	2.07601659483971	6.35030647437684	4.23526578861767	3.35928625562954	1.67854820146878	5.71624459702651	6.44288793819128	4.96891619850508	2.27858763297221	4.40001054549571	2.40744735267297	5.14651745989837	3.58178226825536	1.07370922631776	7	4.86670718984849	6.82916762179644	4.46608689742693	-5.86594501084596	-3.27632748129055	2.32416014169849	-0.169001114072929	9.90161189406719	9.27312859919124	4.53323641211813	-0.458094330290739	1.279286924698	1.72327274079585	-0.621679607435654	7.65707135894863	2.45697204199157	8.73158412995907	3.19168853132065	6.31934419674627	4.69148760262254	6.044692569925	3.25454713517665	3.33912134830401	2.8542623612864	0.423828267421657	92.75	0	2
35	1	5.97107728520581	5.54583385333959	2.72755019708085	6.70737656882727	2.15865648664315	7	1	3.90709280316814	6.26739020938421	4.81750287271197	3.31395254540053	2.18287472934061	5.72856263010382	4.0417106457157	5.45656415990854	7	3.74358113563692	2.70213261381544	2.3817196191342	1.70389823162466	6.20382732391706	1.15188443202121	4.33400231863268	-4.80214368009155	-4.8355671165332	3.44306012805967	0.126215826581296	8.30494660712975	5.13641194366457	9.41797058481622	-2.98501914792832	-2.76053314378565	-2.83385323790924	7.40172890877207	0.785146588332534	5.95256735396977	3.64864863306219	7.24783786886007	4.30940682422395	3.37731873471375	7.13958206652488	2.1081199855982	10.0229584000736	9.16330378988621	9.64467550960391	86.5	0	2
36	4.24686430699241	5.55131192000317	4.98113060510357	1.91259109530709	7	3.85790463584729	1.58037486663767	1	6.95363959612482	2.54813149920949	1.85711652149059	5.96517035366671	4.72982822853531	4.50881007751359	4.20618246271361	4.80450238392184	1.72697446245606	3.90020006626873	2.46659637040975	3.15079292094185	4.27226188719834	3.05015448729475	6.78279440992436	3.1436775731449	0.382313866369195	0.0347221502493806	6.11301471075837	-3.05137580240391	-0.867694341005884	5.71398070772685	-0.630669816040893	7.14120878268258	0.826953846927083	1.94726595539969	1.71393990623428	1.74516777073384	8.25630180411815	6.11287437754354	-0.800366437925706	1.55652711585043	3.01836771700333	1.80039094667151	6.43829271048683	12.1142822496335	1.61562355517236	4.08226985075674	81.25	0	2
37	2.19056564659091	7	5.31578012567554	3.7211678037802	3.49322293375047	3.14118023436492	6.51896219021706	1.90328405273777	1.59918341396798	2.32807776289276	1.22208499284303	7	2.36215529890793	6.43138516736005	4.16302628533031	4.07221440389229	4.76645800605764	2.94051711946143	6.78395241549876	6.60135272331301	2.26153471725535	3.61027705788859	1	3.47768951719587	-2.17673207988992	5.29515623261475	4.15346334694289	4.45732801668341	0.647234335040952	11.9092716725443	-3.23959338561469	1.95941953531155	-0.271652079679083	0.0116404616456898	1.51564593871753	4.26074544648934	0.380346513973466	4.24228326478573	0.249794252982317	6.99449917481087	0.317042716783703	5.72577576822588	3.10863351763085	-0.523597179731496	1.90587121616941	6.11106466159058	81	0	2
38	2.85164239439707	1.29783821913862	2.470925230777	6.49882878331826	3.64100119413127	2.06830354319306	3.88540161485718	4.83795656634912	1	1.06751170910559	5.43840684552481	5.87995904096816	1.50080277402075	4.97205703982146	3.79729800200549	4.28465496743318	6.72744189061998	2.78922372539689	5.85141719620804	5.96137760573675	4.07608572667907	6.80764688902303	2.31810753129611	1.79818445152393	3.73577491667178	7.43344230694482	4.72877986564272	-0.995306192875113	3.3613900920556	3.2644774920067	0.190887584841174	6.66535961088896	2.28143818894035	2.80252579424569	2.42055134650231	0.742109316842463	8.68473708039287	3.6943602079971	4.26855253287924	4.73061243737108	1.36619606522597	3.93161704938839	-1.01024194331534	11.7759924677527	4.71692107532995	9.68290945988289	68.75	0	2
39	1.51392098075135	3.42731885661277	1.03717451741612	2.64537876779589	1	2.37940896747504	6.29364511965754	2.09778309119486	5.22296455130241	1.73522181848418	3.25092263944385	1.44632889909314	5.08079323984146	7	1	5.6395011642278	7	1.64813886252772	6.84273036812366	5.12885826521568	4.73208165244348	1.04294604243147	2.1823151604545	2.7610198265557	-3.34470595976021	4.63118046873785	1.99520932186891	1.88925332542012	-1.19838835185329	10.487392693834	3.59135162975467	9.95098453379477	2.96252553479699	1.62851153998715	-1.27905549286451	-2.78156392465569	-1.64730420392292	8.80441044677732	0.37516778822579	5.37201507395554	7.56719339878862	-2.80444781555355	-1.23375599623306	11.342770832719	5.34682962162509	5.06698525338037	82.5	0	2
40	1	2.68207670587794	4.454847526251	7	1	4.88496056166415	3.80827661422242	2.93893483005687	5.66706730508401	1	4.51571910065576	5.71883024032651	6.12000171120023	3.79361219585228	2.76475853612966	2.97411100175787	3.77291506157832	4.47530087529965	3.28746785493718	2.38384309590352	1.11675637314224	5.81925778960877	5.46194177479781	2.88672483457688	4.44405033413908	3.89972883849476	3.18358272656201	-2.38637771424559	1.27809453654763	2.49756252136132	5.64012017285949	5.37253060255902	0.351063577715745	4.92674731614713	-4.10343794294705	-1.31086621699977	5.18633674350752	8.17929584329827	3.63947313717114	8.47784238840229	1.10181099456808	0.426841282107645	-0.890402690386018	2.55683061909952	6.09419946881588	-1.57437780547657	70.25	0	2
41	4.84896093114709	4.29339980979974	3.05260263107234	5.62836188489459	1.3381769911411	3.71097499445937	3.87583389286731	2.26909035596961	1.33120000762842	5.95675552497452	4.42257103226272	6.56262433329143	1.10885270383947	6.41058377748398	3.15618422839975	6.07271238122022	3.67849319675162	2.30859435042178	1	5.57702341642223	3.25951482154368	5.70526725448396	2.52648278969463	-1.24626513199375	-2.95879735128001	-1.6489122250733	3.30784337180656	3.88991310270482	-1.73106681932943	3.91250128180149	0.284173716513573	1.32290333853301	6.02878214397601	1.60890105293279	-1.73686116843457	6.97939160299494	2.96645373799739	8.24683103416597	7.22775308180706	-0.338750680475506	4.59801243133377	2.53887650683888	4.01622699780353	6.09207030034796	-2.48221135218254	5.50005385891826	61	0	2
42	2.81030757871885	1.88507409773288	1.17875504329069	1.48426223981919	3.68082171293247	4.00790474258595	2.16187442632816	1.03708155602369	1.34601267740699	3.56518636958322	4.42979893287199	3.42263460141481	3.65223460132427	5.12503558496909	6.2630002148163	6.00992960836866	3.11152802929728	3.32842319008955	6.11677168494538	1	3.63391014690964	6.64867360867172	5.67959429749072	2.55182220313426	-6.45880601388458	7.61022654592747	1.36264281569645	4.16508910328095	5.17718899240666	4.46931163107292	-9.93157546205608	7.89237973644442	-1.99836041071779	4.15028230772067	3.36727452483304	2.34350743883997	3.31938316091807	5.51866265440444	3.91074866442007	5.99708639555461	5.52834763909965	4.77844678329898	8.22115023075485	1.4790376519514	2.18814277507499	4.50623683394895	93.75	0	2
43	6.84123564025761	2.94878537892673	1.71777500743046	2.97392509173924	3.61006974843448	3.51663001265757	5.48840613348922	1.56993731240033	2.52440475381254	2.59588464816966	3.18605053699336	1.00224183848684	7	4.08241788321452	1.68109586062558	6.36095623448942	1	6.92854727828085	4.81597502204712	6.43422087228151	5.71361358953911	6.21789677237506	7	4.88815144978372	-6.56546734654141	6.69975927403163	-0.559753573245979	6.17190284382702	1.17578101878271	3.20651138590757	-6.38768290697759	8.8070121507769	2.21059286133715	5.39359931217188	-0.826795726547312	2.5145903302814	3.40388271491745	3.53134118999142	5.69538301584858	3.50869518451515	7.15300620520687	-2.1853065920365	1.35446068751891	4.20340127862167	2.32789173666171	5.44172054031774	99.5	0	2
44	1	1.78741864471215	1.80414234185702	4.74168144950703	2.86252056175535	4.32627719708163	3.81925704469495	1.77918035288275	6.41228839045818	3.12874321443949	1.04099376548677	7	1.70058258781686	3.61427902304248	3.59248823258196	6.4387772741081	6.17625093127094	3.4117978016154	2.56808174027896	5.99464630989748	5.7519272918301	3.32109965903032	5.74893668317156	4.34776529536939	3.10343072360471	4.8352845705752	4.71402291231409	-0.368938428402069	-0.179522354145422	4.67019488415232	-2.34689983956267	6.94639488106602	5.88130613091472	1.81464072544204	-1.64140052619459	1.27546467490504	-1.49904267972985	0.832572569375089	5.20644543066395	2.65140791194438	3.62408259918666	3.43563900232988	3.12002998429378	-0.9157771481648	-0.235817906584236	-0.317913846840297	84.25	0	2
45	3.57156437841512	1.73654326365507	1.77163262234843	6.01184298655946	3.31187671375579	4.02683872373177	7	4.27053328025824	2.37373436232411	3.04796235011476	1.68309566780037	4.53691064866031	1.45401781092598	5.80298485616393	5.42814722880037	6.33178480445109	4.27915109557107	6.03351191571413	4.01582588200906	4.53734447536024	3.77187977118524	5.03757673307886	7	4.01080135166199	0.975743008797546	3.92272928145789	4.16304289172356	-0.377493674105667	2.12390747809173	14.4470059625583	-4.88397304130983	-4.10330958812678	1.05452689359377	1.23159532377339	4.56338113210325	2.72371427387553	9.13321111637062	1.32789754400295	5.87906877684255	4.56829194403903	3.91416074078029	-2.0106014393951	0.973902341841934	-1.69071126207483	3.63667727035683	5.02987217408182	86	0	2
46	2.27964144644291	1.63695744402929	3.72548721724984	4.32498311281875	1.85060616667861	3.22543747963552	1.82311933550947	3.92632034200502	3.09370291303849	6.95353814168376	1.56684855762614	1.54745398742508	6.51386095173468	7	6.61271761364211	3.66763984319741	3.22664195677307	6.19525493502937	5.67927436386612	2.68118700802017	5.95245459664704	5.52989804839066	5.45419425280714	1.31971152509869	1.40890608234444	2.25665284242425	4.74257447677375	-0.806040878609947	1.09523171940015	6.63101073380513	-5.21078600327945	-3.73124515252489	6.45293236974737	-1.5202792665011	2.64704134537045	5.32977544958973	3.98496639346594	10.7140227624489	7.14550044676257	6.18026825205934	-0.515564957948394	-4.50176038545615	8.91023435301135	2.30390991025854	2.69951460143808	0.740291059440673	86.75	0	2
47	5.26587178206997	3.63068852536022	2.74900826825775	1.83314632782199	2.10133521634598	1	1.18463167626278	1.7031285294466	1.59945588472559	4.37107096606102	3.19614778905677	2.07908296585095	2.22549311569527	1.95535490135706	4.09778820868428	3.49063564002657	1.82553132947387	5.68606103125545	4.44476259093444	3.21253492579225	6.06809967361696	1.52914719124277	5.79885201338151	3.93942959020415	-5.48778618308871	3.73727629989774	-0.452128420849958	5.70880679401182	5.38395707108419	7.58397450942855	1.34788389167645	-2.75292837498943	6.84149955206739	2.53283425343357	-4.2299142893426	0.249579043516978	6.7448214072075	2.61684629881449	4.16123099999426	6.2574013022659	1.3134669669828	6.04632421252987	1.07722429830812	4.07769194405984	7.67612681144103	6.75567866645971	79.5	0	2
48	3.50213841883406	4.74410274100216	1.00557445262994	4.02520473309785	6.16041383437983	1.60540020751822	1.07805583944217	1.17929666313587	3.62150501106271	5.42112273364323	1	5.61671696526057	2.05466419502876	4.71939921842222	5.36438837865638	6.05749042933547	6.00712897993117	2.84803013472997	1	6.69177489888063	6.01894897330834	6.47652002122645	4.66457147101173	5.09557288052254	-4.62842107277476	6.72701859863568	-0.156803896094287	6.90614649435787	0.11477247209971	10.5108660728146	5.706215084444	5.64942669624453	6.80450606481225	0.296462000796198	0.335633323115	0.296931768324418	-0.0535343346249457	5.69170963521458	7.49720542217854	2.51496415558317	2.83534952123662	7.4638976672281	0.0367310038993883	9.14726038878729	4.84155245422376	1.80995786655034	73.25	0	2
49	5.21887153279908	6.33277909441155	4.36697525943431	4.93726940899198	2.43191159242899	2.8268459961104	1.12988866176211	1	1.81365912034342	3.86452846301656	3.39569365057469	5.83142008646989	2.17924317943583	6.10845441999579	4.88276807109817	6.49497242207674	1.64954966119665	3.0684220213602	1	4.46795207627312	4.12420589636734	2.06837524047674	6.37038199150278	-0.973664955067847	-5.08482170670081	-0.588653457839678	0.959876992165621	3.96374892100389	-0.98037143993451	6.56549941731544	-0.145574322380395	7.35546002370274	6.30039299150606	1.00228662439633	-2.50624334798375	0.271038611106971	-0.131710343528312	3.08400698559549	0.832031209218229	5.81095627584151	4.12360920761499	5.83358242123742	1.57510127680522	5.7009278209005	4.52324581361574	1.1827810061382	77	0	2
50	1.30889183522247	1.97562124469701	1.13321334459044	5.32961069682849	1	2.5460301395348	4.40230307702863	1.10276669541819	4.54730945179366	3.25858845124457	1.33122728274582	5.99414986927134	6.37029792186401	5.9130760238476	6.5160942115057	6.1267032093006	1.99073003504867	5.2748426717708	2.58376603005246	5.14882262023106	2.13530260333778	5.99232305677305	4.82563615729786	2.65792067790653	3.83114491391041	5.36467242790048	2.38037941333598	-0.0433553343359691	1.37373887690927	3.87262013587568	7.73708673940534	-3.9364150365901	6.66921990428869	2.95589785520163	-0.0213605162363403	7.4447491191836	8.49197942775606	7.87240867856842	7.09487055775913	2.52413471192709	1.43813219697423	6.67729502120503	3.64553476958237	1.83059822338103	-0.775933412108878	-0.457296491208138	72.75	0	2
51	1.76939254394426	5.25154343121345	6.44642534979394	2.23968149700121	5.07747160736295	4.04268261989417	2.14177955418111	1	5.29788813335435	6.88742731242425	3.98522997793111	6.33859436595824	5.96782459324415	3.50259901198017	6.50543785583112	3.12650035240243	5.67274375028175	4.89457465008893	1.35155685774053	3.60651759319559	2.21278070747219	5.74318904414676	1.95329338745363	4.264213377415	-7.57350884516103	-4.91024471526665	0.25608808976119	1.15137942701457	9.78463556208655	5.656839610133	-3.52768116347839	-2.65586366602574	-2.53058090615096	1.28082214881817	-2.45478796927808	-1.33581862433596	5.81132859568482	4.32971256549957	0.314250560887865	5.53708038301732	-0.922623356801198	2.15202502735543	0.605075248840166	7.75279203039499	9.47613044537526	3.24407452015679	84.5	0	2
52	1	2.08093702029643	2.62006834190673	5.13099172110671	1.1276040495712	3.2658837823811	2.31827959094641	3.66453629140496	4.12853659738359	1.18306364455037	1.5973650013902	2.14017039261386	4.96835660609488	3.621208956839	4.37507209486069	5.89421245920246	4.73739705649358	3.80070141411951	1	5.99800027630477	6.91081222671036	4.36504230880348	6.54973579655011	2.41870848333645	3.08797125015535	4.41897630913713	5.4786669021512	-1.51448335709899	8.07072602450813	3.83462985463059	7.89663484067487	6.80018673688416	6.87167269151599	-0.525671890752363	-2.60890645336884	8.58323697867202	5.39750785336912	6.77498671320396	3.55418784079259	7.90038383569459	4.70064374027133	4.44451634721438	5.32259471843587	11.4474226496267	3.59033017014914	1.05435603993333	77.25	0	2
53	6.94456756832819	3.34544837095677	6.29401077683594	4.06107070313203	4.41535054012864	5.26515859894152	1.93806819933731	4.16912859644267	5.2546820995569	1.57588153757614	1.67832894653456	6.07310274915357	1.23428174354528	1.97352872822919	5.22546606849146	4.03385427496227	5.8411682813538	6.88178312331002	1.11005848826121	5.56323485324671	3.40112580519591	1.84213537513811	4.31295211973515	1.86256003528039	1.21098359350933	0.760075016524009	0.382013894924359	2.36095403065454	6.84164899147969	5.8711734397275	9.06952554626844	-0.814457267847576	7.51915553321963	3.61696419387802	1.60343102370842	6.19075878188625	9.25793076743504	9.28830684795622	3.99208111284312	4.71493733015196	0.924061442610745	-2.811538367282	5.42019279576107	2.83885225461546	-0.159330481192074	4.54311549196974	59	0	2
54	4.87974829272571	3.20287969309468	3.29763882263548	2.33102846826969	2.70686709359931	5.00579777471997	5.17019148484814	5.39770736863575	4.44091570120569	1.18244706315051	7	4.88354478106304	4.08472547032986	1.85514141497358	6.37895271358899	3.79012505385215	2.02602073112997	2.39601854439784	7	3.49562972148174	5.39176020778121	2.44936228237773	2.77636239906996	4.40652444655915	-4.40688443830329	4.14757172910205	0.76668888099165	6.35016295440906	-0.827499112333846	4.24379288773468	6.39334139880586	-2.54803893770927	7.13010635937421	1.98845813373101	5.7908857414636	0.830390895386431	8.22987613562342	5.08654160730738	4.25789765495732	3.18818028212065	1.9182039002535	-0.706494670123989	2.2857294375861	6.91103231876738	3.59605203423628	7.19592665132384	67.75	0	2
55	4.53990760353164	2.75673581180696	2.61139357906703	2.13654981741253	2.09403426711027	3.40401388432856	1	3.38132605012894	5.43955946198062	6.87877348618619	3.04885318761074	1	5.29911787134935	3.48214480356397	4.80109482688906	6.69678465178336	7	1.62558681126389	5.26825374596866	3.58623486367555	1	1	6.00478440624591	4.21309771599704	-5.21084555004412	3.27348649916869	1.37513935411109	5.88643341885697	6.65912169821382	7.38472145296952	5.5784843355487	-2.3533188666282	-2.96325942379852	-4.60058052798419	2.1594616923577	0.723287493251657	3.65207862346892	2.58774347404639	7.37014320013078	7.01760595596682	-1.61476722280576	3.23802551767383	1.95611943110843	8.38227599493376	7.83124591105403	10.085736551607	75.5	0	2
56	3.11519157932567	3.12199508073646	1.07077229877579	2.26803926319553	3.22674383474597	4.20675400879682	5.22249834064152	3.69709352201033	4.66135166182756	2.54072384718246	1.69995070897865	1.41073481764193	2.00661070114278	1.5093999380426	2.2055315734803	6.91714959070783	2.65923883371749	4.64634859488369	3.41137095129086	6.57116636118396	7	1.32298476749257	6.52170525016908	-0.0690378185208978	0.41644049575243	6.70580640891284	5.25317479374179	0.481950308918328	6.20659359096687	3.14780515641116	0.138323302550898	2.60966152264707	1.02652145545137	3.71159798792901	-3.61079286953816	2.67533780622919	4.44076113008209	7.7189180795523	1.34336039335757	0.620142847030786	-0.323698118794093	1.2827179365662	4.46550569029845	11.9041293493446	3.99985702297401	2.3712179643123	89.25	0	2
57	1.43775253856342	2.36761072198935	3.22899950753563	6.17363033317589	1	4.08930369898513	1.58745946526219	3.01911144643798	2.53912604826956	1.40279100017726	3.12509281918833	5.48670839025317	1.82869042519495	5.62686931646464	1	2.31953900551704	7	2.76008406951696	2.8640667907947	3.4312959199374	7	4.24920048438161	4.35510976874565	2.13221658501623	3.88648776537666	4.40818056446316	4.223046348046	-1.89963647822009	1.63873185553312	7.34627529839277	-1.91486250061774	1.09509662980968	5.71030535790826	4.79619393026685	-3.85479068284909	-0.121505626172052	6.69070050012868	8.06411133781647	3.31095132317699	6.7093459893374	1.32652879991081	0.11893586761642	-0.138294750237783	2.83125417780711	7.11885958798358	-2.20451193644143	69	0	2
58	4.24996383125043	2.14608656928854	1.76994042193474	2.4057813763208	2.09197326260537	1.73947737992546	5.24720423470457	1.08284797841057	2.16518838433616	6.46366888272075	6.03383885144402	5.0997031525489	5.62082326528113	2.21178841359135	4.84788970513665	5.03450142006383	2.72122725629885	3.98398541964059	4.40723033305651	1	6.87780861001355	1.59350335849699	6.64219908095104	0.477757751541948	-3.09355764364426	7.17694351652176	2.38687241385809	-0.340266784386718	3.72933713094273	11.2198807297442	3.58561120081996	12.8039664036791	0.610912145840418	3.75419587254469	7.58727552066917	5.56976592742747	3.79498719768894	4.74587640111119	0.290445092341722	4.45405656383502	1.66294439305044	5.06463289553356	-1.13195948737362	3.700227761951	1.52382131840402	-0.2585915927779	87.75	0	2
59	6.18210395183623	4.15029462216422	3.96606136434492	1.70540288937808	3.26208803270166	1.51836043108115	4.2664993958603	2.76537345523076	3.66219156067296	7	1.58069333123294	1	4.05755901053169	5.46924662468852	3.07457449141918	2.25643327094768	5.70905289865963	1	2.23979552629282	6.45462938972069	7	3.52805104321477	6.02985510075921	-1.09424218115917	-1.53024258737527	0.252847516146776	0.377226483212797	3.33225111233657	9.38614303638075	4.10907331374216	0.427034863603299	4.2497977954411	1.69233710347843	4.36611797594529	-0.904779431362016	-0.474856161854739	0.35974372676048	5.77195998694996	5.02721595664682	-0.502078099743855	3.36275824968803	3.98709144477737	-0.228547015286652	11.6321279884737	7.92002345625539	6.89537208927545	80.5	0	2
60	6.45942846485162	2.62178634512783	1.17511782653592	3.61497068509667	4.72492420682988	1.56241056518551	6.67794247197405	2.0013523158338	3.45182100939888	2.77988662244375	1.58796936890729	1	1.62117724573852	4.94246313811424	2.3631494082385	3.72212437523031	4.12169086773415	2.39737957979135	4.99287941058824	7	3.70656284514321	1.61711185471403	5.30172588259568	5.69692742102293	-5.64512876203685	6.09842891770052	-0.991066666012801	5.22364452469913	2.92725280290198	13.9200572885794	1.14384376614452	2.38532589380348	0.78274385560608	1.97536020494729	-5.80943124668315	3.22669743194792	2.99815372451144	4.39050651721466	4.44413152562375	1.25359390113447	0.922251854943166	2.59654499744881	1.80098376741418	7.16858868079863	2.67659507688063	6.15712137746142	96.25	0	2
61	6.79547762430043	4.41555780255689	1.55466784086083	5.90627371290329	2.10051570891067	2.58317419939611	2.11580448820266	2.06386223493795	1.8929501221253	3.92130019132422	4.72317619044626	1	5.87515557099824	1.66663651822629	2.58421375242443	3.48754903877441	3.64624938971864	3.08791896562884	5.50003825570201	6.576890352862	3.89907733760798	5.83927965957262	4.14644995259063	3.34965380955163	-2.91119386470236	3.72694792116732	-0.167984877885846	2.80515077772212	0.13542198312077	6.27052036385766	-6.61840250411332	1.74676520159411	2.44595128318094	4.6289797506435	2.31657574135673	2.14544957842197	2.65159935456768	6.83384679605403	3.51735138329726	-0.6045224343534	7.43119603744242	4.82088016432436	3.80738505190019	3.65462875457499	5.25897874178465	-0.460325758236607	88	0	2
62	4.10674779817059	3.33400369572349	1	2.21992796148705	3.19880863177935	3.09938654289932	6.42537495530011	3.60023123923452	5.4178946931649	2.73732984722238	5.36753674333198	4.26724257244495	6.24648089132224	2.90050358170365	2.25610285768114	7	3.32153192092897	3.17478450064826	1	7	6.62324214884985	5.10578625716598	5.09559844755767	-0.674184718202235	0.764161132689194	6.59379475163511	3.87782930320727	-0.659056662258528	6.06984753240881	1.96163374048504	0.498014627521384	2.63555991296037	1.09637875127312	3.53636929202454	1.7442103339975	3.55702682815869	5.33140664898723	7.97744827585005	1.65967440236655	0.850655869296583	-0.348038241364481	0.308496380771761	2.33026236256152	11.8475704408544	5.02550232216162	7.43227727378493	79.75	0	2
63	3.73470709504931	7	1.60400319650042	1	6.40800352188345	1	2.27954299042275	7	1.06181386068492	5.50228764539385	4.35099802617592	5.02322367237837	1.71274717452122	4.17638010656596	7	4.73494455282753	5.43414027790354	2.29057582216051	5.64730945218666	5.29939852666092	4.24688448163417	5.39110175725999	2.53663683654302	3.73121908729989	3.29013649333203	1.73525466239176	2.48187756792222	-1.75518367460718	4.77636299411113	5.03719521196828	4.33019593173197	8.75243023890764	0.940508757230314	-4.21309300620876	-0.850699974205695	2.55211265950281	2.7234193195243	9.87722767579105	7.8470066316004	7.17150807108511	2.09298467397752	5.93825612212571	5.24180041905078	-5.12226346670912	3.15196624192125	4.82176424624794	82.5	0	2
64	3.26900801810724	2.31741831520035	2.69803861829353	3.92789902129587	4.00699131400682	3.17941991371628	4.2502440384511	2.91636083114831	4.60466733439977	4.21189080904372	1	1.75329490879731	3.36107292172105	1.78662780603048	6.74495172508679	5.78077021184514	1	3.13103562388418	3.91180744253842	6.8869336844372	4.20731036486551	2.76017677478534	4.92704014143666	0.221223413657901	0.729343253727456	3.62628680634908	4.04485369874792	-0.0474901574038173	-0.802855687470349	6.06018356850128	-2.13381160836361	-0.52594083514533	9.90222216547743	4.51779760874292	0.402267230535194	3.18139334032458	-1.03330298763153	4.07652386545147	6.88679175610009	0.141554405789356	3.14311397827569	3.31200328275629	4.93477983765386	-2.82048687408521	1.57571463393851	0.113189810333471	81.25	0	2
65	1.44448091838356	2.89662768311897	5.15649786113741	4.0549585322138	5.14503778609626	4.59603553686777	7	4.12529093164	3.18287124427005	2.81395188200648	4.45123506120663	3.45233163960842	1.73826504346225	3.70910166353885	1.17832368382774	6.31354014243433	6.06973736492046	1.51999205664849	4.45285032847939	2.77611423108373	2.20337792157823	6.06531905069946	6.8234731206942	4.678260091042	-4.35783197242134	-5.08944330414604	-0.0609216216171696	-0.921482483918664	13.6317933435141	7.00265651947072	-1.20954106687279	3.32014922208444	5.54288465353923	1.68468688113776	-1.85668609887333	3.58116092775082	7.1373303140509	2.24244832139745	5.07373829680131	6.09150436822753	1.65914300120496	-1.37446026925096	3.36310519958644	4.45302169404935	7.54767873557515	3.20092933755041	79	0	2
66	6.62766336769118	5.58126100203771	1	3.7381011881171	1.11797891934557	3.4292985925759	3.70778739706775	2.67752315890739	2.56221176337766	3.61098550423583	1.67133442560168	5.15407327165209	2.37063812633368	5.79324704523689	5.77154323008081	5.47711344382849	3.8101058196191	2.53762403116411	2.68720043633583	6.11014441702553	6.62056751164984	5.74678260456894	5.84937111584889	2.03461390504078	-4.0936200135988	3.16572523020359	2.17618109033693	2.60932677985842	7.79495022417649	5.84117275334572	-2.73889979655551	0.191154729494793	-1.48182362213518	8.4801909841725	6.09231867392767	3.75533186932534	4.82854724156149	4.60345878874005	6.56794225262205	2.45644365364366	6.71862154056978	-0.568776139352829	-1.3211317543613	3.18349539264506	-0.143684884771938	6.47578379395808	77.75	0	2
67	1.86623116213673	4.34913590142197	4.00766995960557	4.84640827148686	1.63291692043774	3.41132009146692	1	3.47009728839916	6.78303267589708	6.96505580593954	5.30626985701659	1.11975217408329	6.27306931994234	6.57928930840285	5.59604714064003	6.85561494549847	7	1.62369122016803	3.84960648480679	2.80321364044346	6.46889918287853	4.20016638985252	3.32616218891214	2.76693141863984	1.06989143539547	5.51233504747893	3.70680738147567	-1.7913416897706	7.89938688781711	5.79895869469788	2.78478848542696	-0.458217734678812	5.40525668704209	2.6655622266001	1.25830190408614	5.08117273590599	4.84804984770234	10.9350506905935	4.76736794197817	6.06752333636955	1.1520875442836	-2.82248113556559	1.57370947026865	9.95024949141	2.07410804043773	6.66386342040644	84.5	0	2
68	2.14816524036677	5.99405314570339	4.85705918245726	4.93590925815278	2.48898376840279	2.78021733482202	2.05638400054424	1	3.14456615717823	3.0437829941086	2.48178801953545	5.55955120887205	1.29736571602465	3.28071979076649	3.14790038847134	5.65714230577961	2.4258269689496	4.02894529778037	1.16599990947446	1	7	2.29392843351411	4.33292843859174	3.12672927557436	-1.61770704005053	5.28147883613191	5.25994403247893	1.92360998836064	7.28646834121969	13.323007541916	-6.24985975186281	7.25763818155889	1.9044162628328	2.96098893475089	-2.29184961236455	3.10707557152006	8.26426848381458	10.0653355460852	1.14024136146742	5.1278765787303	3.34101296953624	2.63618332202447	0.910370526304388	2.19100930999689	3.33319991868953	-0.930017129980213	77.25	0	2
69	3.26098528571598	5.88443146686582	5.59552203071432	4.0285890616781	2.89063504068866	2.83743566218302	4.78540302691292	6.32648029598235	6.28302219969428	2.54863683649223	1.36052183278883	5.40307047590283	5.3234357936914	7	6.13910843605194	6.46670546513989	4.49654482276372	1	3.67710254787289	2.54736330242388	4.92774377689225	2.43974381843031	3.88984345047883	-1.78531595361917	-6.02472741673684	0.423255587828791	1.18069406777051	4.40840584387309	6.89140434816501	3.78451204256967	-3.33568754620316	4.8191668360217	1.50277747626738	4.08966642557024	0.947163010890439	2.66598938695746	2.65247365057917	6.9144367602247	0.610125552691277	2.30690984070439	4.10551238107523	9.00680233333603	1.83364846945911	1.57579401683237	8.26432251207457	3.78313814717062	83	0	2
70	5.28185249041496	5.88133029690511	5.56257968694947	4.53487449855971	3.88172585841978	1.46629581703211	4.93250569022297	1.80878660937001	6.42284402686708	1.37935486001889	7	6.249823752155	1	2.90763335673384	5.28183899271036	7	2.90242437453041	6.09870241179142	2.75140062834479	2.98564168215577	5.68596210324274	3.72524590141177	4.69334129665201	-2.60920599742623	-6.3050261452078	0.432287953790072	0.756367393668734	3.88492123668987	2.98834037471825	-0.183830052921934	-7.12624167598756	7.96061737584462	2.58809299852112	0.255514675451666	0.351016907046475	-1.30386978634753	0.152300546426169	5.19277027247367	2.64032227347537	6.33164524233413	0.369143915883814	7.82725733632457	4.2875656821168	1.5156425443781	5.46347865425838	2.7220607424108	69.75	0	2
71	2.61919997352669	3.69367659245744	1.03545620850337	3.69063061306755	2.54767428103783	4.73898357353332	3.13841632842916	5.15691837399671	5.15086009608318	7	3.14878971873882	7	6.18990785724571	1	1.58368948060886	4.89900197836648	4.42377148947621	3.35852900711411	6.63032521765633	7	7	5.57341479239944	7	0.954252204462504	-1.28081369887496	7.53908854363647	3.77861459365749	0.416758284923384	6.53760982533258	5.63374432859235	5.67858446728679	3.83476794295739	4.87576824542213	7.81011490163742	2.45429594540717	7.3582650727792	2.16207935804724	2.91924150905813	6.90420880165671	2.63114397936322	-0.192548842709525	6.15020506922154	5.35464437484356	9.05994968955386	4.65104247276653	3.80401975369846	77.5	0	2
72	7	3.25013000817454	4.72552346603083	4.71903916616897	3.36239734004934	1.25556198411472	2.6421106532265	1	6.39508587468714	5.37450428244021	2.72706804489469	6.77408804788521	1	3.18261942803453	4.6808942950397	4.73495395622458	6.34299289784655	4.56049399793064	5.33774441369625	5.04812951932432	4.7061757095945	3.10552317401299	1.86632044190801	1.62851876838875	0.0635858373341665	1.20903867439442	0.678994626247948	0.83015250815271	2.74603274677484	12.3417499467146	-6.97444778210535	-0.951161805040489	7.38083734779996	4.37436464364821	2.33580268998693	6.3064155961092	9.52355211955713	4.14860770703225	3.84328297675541	8.82271618069611	1.50078847308345	-2.89912241630132	4.13268920782917	2.67451741181786	-0.456486278927349	4.40011181772588	66.25	0	2
73	4.38553498722573	1.76694680941009	4.29824157811915	1	4.43850458814108	1.88314831214692	1.40287095757096	2.55776861712818	4.17794145011139	7	5.99842793207083	5.06932327715508	4.3578629299559	5.68948111076389	7	6.62377146033296	5.15412112485886	5.81302402332958	1.25019587855904	7	6.60146306288335	3.82091269712522	6.71213384861537	4.44429383728048	-1.4667478649758	7.06089252182528	-0.113202296460431	4.9056015708646	10.1825793824206	-3.2266068117164	-7.40399902261207	6.09792555990825	8.25966258807211	0.452183592088974	-0.667755355163074	8.70412821780404	3.85092284960997	5.71201031523541	5.7716658738837	6.61542567180417	2.30190887868214	4.43089988885508	4.25791770099803	6.26743868790664	1.16519726541573	6.14150504008983	82	0	2
74	1.16891989618833	6.42013213956874	5.40978599799512	2.96163978696599	5.43275563742963	3.87060122356773	7	1.4370872218581	6.83666763243961	6.1132794610012	4.83999513368055	6.49427048563774	6.66613860901985	7	3.74593544679229	7	3.92046806320687	5.19174043991773	1.71894708010855	3.97459201012112	5.31595823871812	6.38770972803895	1.69467931255522	4.54150563454703	-7.93256314842861	-3.43181444478	0.963546102234633	0.603211651710758	8.53478485014107	6.06324744603728	-2.8568170699886	-2.6260362036388	0.963251739819304	2.64083579121119	7.31581661056104	5.40329440543939	4.94914206454226	6.02844312600688	7.93857568976011	6.23640366297331	1.77092748137628	1.68543160665151	2.28413006793458	15.2542679044681	4.86480128317404	2.22159162742137	62.75	0	2
75	3.82651498545294	5.08813723812869	5.51148022784596	3.09061731600992	2.147515059995	3.48206041267476	4.61741484869563	5.40704264006815	3.00203765597085	4.57714869229439	1	5.94169850598144	7	7	4.91275648941351	6.41669604118665	5.28979614535786	6.07974389798752	1.84753483565622	3.32962652622234	6.32471072020165	5.92902866157697	3.59003535436136	-2.04997097559917	-6.94641831665259	0.52136891445805	1.11681131530842	3.41877114785157	8.43130480110561	4.54035962985527	8.53794919821237	3.98443222479847	1.83643521654044	4.4504774678051	1.26537803486803	3.06148020205005	1.57132778987234	4.9197705409939	9.41374929495865	2.37331334020253	1.42436611109438	4.50049173283176	-0.574887104547728	2.18422363015998	7.69050867735468	3.23880944055599	73.5	0	2
76	2.50765313735276	5.96191123605816	6.5499382926948	2.60795353843573	5.60482503614093	4.2648717488321	6.35156892327387	1	4.63779791407825	1	6.36470524439321	5.84799255413697	5.99854114670793	7	4.30670236707385	3.2793053716817	6.34929347006368	3.29176871545184	1.94884998067785	3.44747977545067	1.56335850568138	6.13922184856933	2.80847829365278	4.29090593997343	-8.15503360009805	-4.53473016541743	0.896277763234815	1.64599787616834	8.60362337432564	5.97081341459198	-2.22630426964707	5.7340680289225	1.10226919981562	1.8678387554082	8.3524779949861	4.4868593908605	6.46558515134959	5.91041975293561	1.74138413195899	6.48357528519177	-0.409056024267702	6.4260115166956	0.158614308308543	7.73008592387989	9.40868921995555	6.74965103296722	72.25	0	2
77	6.70958650462401	5.58173133104372	1.06537290348967	4.05871018699778	1.41478584411542	3.53706439032785	3.9863705818438	4.06197016267219	1.58101963674769	2.66277381035098	3.78059346753484	6.84571393896368	1.51317129472358	6.7950147295858	6.06853008845983	1.30228849706844	1	2.1301904952875	1.77775394060439	7	7	1.59617404809237	5.45574086524815	2.68214596966136	-3.79066149614215	2.56841262247523	2.16791730814783	2.97693725034682	7.57519518489765	5.20954114648283	-1.90511039059864	-0.26483803815245	-1.297248661657	7.56257313944885	3.91652722958211	2.60197679152241	5.18745405937095	5.51238868316699	7.65811623417111	2.66685304464034	3.96983131297762	-2.35626215903609	-1.23898066759605	2.25389821841032	2.18609033127266	6.59697619503341	83	0	2
78	1.24705445227524	4.00214247526324	3.59969712243993	5.16852328359153	1.66937501782693	3.40375800387491	1.20854609796665	1	1	3.71540896611796	5.29242147148221	4.90487743212743	6.74925097932967	6.07639199718828	6.42865703099579	6.68840157796485	1	5.57013014976597	4.01218067907756	5.93996673537074	5.34686305928233	3.79210740566523	2.91948057543478	2.91830045238284	1.27036095833326	6.7016440476636	4.23686076595599	-2.05141346173453	7.49340441914196	0.165604144440192	3.01138022498631	-0.0406688209703389	-2.31326426415014	3.05304633590534	1.68463185466813	11.8539201624502	5.23322903769919	7.27196792123058	-0.890578670308682	6.55889825782844	1.66101843132986	-3.23789273570674	3.79978425191829	3.10134970948329	2.15216001574533	7.86107164802541	72.75	0	2
79	5.71482216663323	1	1.32707652631623	2.32271975615585	1.22677931798586	3.61631013631975	2.52072983905909	1.91221932041647	5.65556211001376	1.13696917555324	2.38383623853091	4.88044950669116	2.10998877585757	1	2.87386342119688	3.24448571734515	5.37672587275284	5.13834554828717	1	6.63452333984188	3.27810242317764	6.23883504345114	5.26771302910186	4.9125081247731	-4.69955502532663	6.72817670495495	-2.7698297064338	5.61738513568054	0.99391778415071	7.89337774654098	0.589512622262862	-3.32516441105728	2.58190015007493	4.7391142416158	-1.88572732947147	5.89209360291024	2.763908994056	11.3177131555071	8.04305723781103	-1.50184341550031	-1.56924445838221	6.15356176889667	0.773196695120651	10.4963887328766	7.2392871064549	5.50608637484343	81.5	0	2
80	5.19176045611073	1.91537396419863	1	1.77045026840182	1.71186530475194	1.00286922268557	4.76900929904493	6.96606202053223	2.87354888616226	6.3654049510367	1.76411165253131	5.15358653597513	5.77468742953119	4.54942216803694	2.30365363470724	4.8070152232923	3.47923642759518	4.51560555398367	3.48007196354219	1.67874505736186	5.78698096103983	1	1	-0.101710017855829	-2.67148980838235	6.48820799725466	3.39671769871485	-0.899294860748005	0.768999075944924	11.273139314651	3.88339115229691	4.96971970378605	1.23722464990456	4.59874675544374	8.26175630989182	11.7096709540201	3.03186014596777	0.821564225163825	6.64275033475636	4.52098117047545	1.267379874981	4.98621634797963	-1.09806884350785	11.0434049585177	3.01222497396408	4.11728097786118	80.25	0	2
81	1	5.30657680332781	7	1.18625808125102	5.83115985541953	2.08260270508077	7	1.07485888945939	6.06716623063277	5.09787184423022	6.07132875410636	6.33192977177628	4.98986856604403	2.27113232661528	4.51772713208782	4.48078311400256	5.19792433191537	7	1.07741560907943	2.85480704746808	4.58744091464513	5.17300028345025	6.78767689238384	3.3188778058989	-5.75998078767033	-3.61757487290064	2.37014675289348	0.635619960598881	1.36876529815059	11.1343691655282	10.2093549742409	7.59363842663571	-3.4409342483372	0.397907786753207	2.01767153659717	5.08505583665995	2.48766977051684	7.28724270667664	1.97631512691562	7.0848141920123	6.22847392016927	8.76218486464506	5.52241602676566	10.8829412282761	3.9104811131427	4.51865147509912	57	0	2
82	4.84545517883149	1.01647781409837	1.33450664677388	1.83485858640779	1.09501462625145	2.47404082123264	5.87034892766214	1.02813399769299	3.70824340174161	5.87111600772173	1.05510317953789	4.04403866517622	5.94206850819771	3.6310742836157	4.5276219908781	6.33529997420736	2.45786610361199	3.39538963919715	4.65517122593479	6.34459293835547	7	2.58525920876824	1.3122380456177	-0.0267048058878662	-3.09700699846488	6.91208512208678	2.16357872073064	-0.485410570609984	4.60171877957531	11.1160417793378	5.55907391187878	5.28799254585211	0.334261420101835	4.01783392063902	8.79771463051063	11.5650540291442	2.90135307314216	2.72723303827527	6.5454730567468	4.43192175122316	1.62577243457171	4.72122080675314	-0.979653407252599	3.82449994205595	2.24736067060805	-0.32231159181155	81.75	0	2
83	2.38353681484227	6.10452024459585	5.19435671247928	5.09873513685168	2.85125075311406	1.7753953554414	2.00093406214364	3.98431743208879	3.73044736789533	3.70950352242003	1.97901975786581	5.05059313055209	2.09122288140055	4.20339385632205	3.18886375966235	5.8146686498918	1.31890382354439	3.56754487626245	1.47838438154854	1.40464882240803	6.53527712426796	2.56085356150649	6.27158849133494	2.86490279899406	-1.77596121760732	5.94159093618157	5.8559159511002	1.65761347660939	6.89311232628081	12.1544360692342	-5.71218723808802	7.97249925945835	2.1118716873088	0.841623831315997	-2.02032151552456	2.30965558756947	7.64980690783842	9.68171727603191	5.73312689560772	4.66088242244361	-2.39376718901262	2.99949424331088	2.19053059481126	2.29488364745362	4.48033672279337	9.11144537492867	77.5	0	2
84	5.04374266617828	1.74077462512257	4.21662310768269	1	5.1902197453712	1.77474794017801	4.55447053106067	2.20412585491529	2.13213556948356	6.80469066597742	6.40888071905283	3.02680938741836	1.48440222113458	6.36615430564125	2.84991115298053	5.05023115271455	4.40076398930659	4.30119902706403	1.58543625711576	5.21743168065186	7	1.24432639613826	2.17721828625796	4.18220117415642	0.0622049170259401	7.80843549433889	-0.110466336146788	4.64153748705059	9.4924182385708	10.6558508854898	-8.06263859663746	5.437505310933	2.57354569869003	0.458853337165719	-2.29398609189918	3.23529470398664	-2.81800258654756	4.99990224899778	1.39006575669977	6.31476859088277	2.40549087256002	4.28579492734528	0.551533275468962	12.5665398646094	1.1251627386353	3.12717745559321	76.25	0	2
85	6.40824354632819	5.85259528047509	1.29950553248323	1	5.99807708411946	3.42801544543835	3.38058897892653	1.90186853370685	4.59625640923937	1.01160039921219	4.39205881250961	1.22175782712884	6.81264607581825	4.04562492233307	5.70602739056036	5.80999140650539	7	1.43314606251809	7	2.82497265533517	5.5687188899291	6.4570045574101	5.09859065012308	5.56146753551484	4.05834431348908	1.40357202348331	2.64679711912872	-3.05690066688576	6.03831751808333	2.87089953189461	-6.0639636342845	4.85369377710861	-0.689484306138553	4.64136490448512	4.07815302491111	2.08208654527959	-0.47099301311566	3.90614787414894	5.29197692934948	0.395243569661765	2.87308658662005	10.8643161853106	0.670654736135813	4.76659138192797	7.64870779865386	6.43757402109937	63	0	2
86	5.96062614746608	3.12477863344876	1	3.54970785141359	4.8997638568461	1.46691253078286	7	1.98141645809227	4.83993395991936	3.49031288369001	4.30883801169327	1	1.15958556534718	5.26116273091243	5.80837561952203	4.96119486298819	4.52378724940847	2.66978969136026	3.9656752314898	7	4.63189760929547	1.54755183002831	2.10537023244012	6.39719495161638	-6.51089526393277	5.59210485746121	-0.120613156243189	5.68241722171029	0.731291220321651	12.4709671270292	-5.76081809712104	2.59841074578833	1.5560625592169	2.73686499813948	-7.5405593834892	5.97989388199001	2.73514587534934	4.62145067325874	2.93911562837841	0.607044390169309	0.758170652412545	2.19264770280179	3.47556696473907	9.56232065158033	2.50549782555517	6.06684245251414	76.75	0	2
87	1.97249449874485	3.81477589433875	4.53577124299211	4.99447510277793	1.99925503576688	4.77703465078657	1.70226997065087	1	6.46054372024454	3.24920347613149	4.86252444785172	1	6.63816339376497	6.65983149831748	5.62400616366325	7	6.91670818287509	3.96328345892426	1.19271417086436	2.32995405044455	5.95820761579868	4.31462813066921	3.66649591042432	2.27884669111095	1.48734152298682	5.93005815160023	3.04987200650548	-1.65748239696719	8.14433543110363	0.879308340854516	4.10240556624697	-0.657373199002807	5.42666846274581	3.4407176346683	3.1048743939766	10.8174280261434	4.87213007017378	7.61101810976524	-0.857601212160433	8.2489649165935	1.34628808923799	-3.71005718844975	1.12820511457609	11.4174598177486	1.39004959791567	8.44194280726938	72.5	0	2
88	3.68790403976254	5.91324619823153	3.90792799579396	1.51110512775283	6.93863182622078	1	3.05359882638629	2.26891914072416	5.09276525081123	1.67859177477845	6.44291746298867	2.91818280219814	2.58923080114443	5.38500062932704	7	5.1709042364091	3.90350420471373	2.45608605095383	3.93809928399991	4.74169123394252	6.31902227404519	5.37087348427558	6.49165315342714	5.26935453653489	-5.93782784536545	-6.56519067062784	2.08264435686514	0.194253054029241	3.76315703893968	-0.29587675400453	-9.57702402442025	6.87858100303506	-2.54407021556582	-0.825941347563774	1.93487981027843	4.1690100127415	3.61755258846674	0.65538323430522	5.13954779951328	0.00861189064088516	3.57894807687619	-1.62360308761406	-2.31933934089984	3.86462752200674	6.24535891638965	4.16869495564071	84.25	0	2
89	7	5.80369489576765	1.21305780602947	3.42580117436586	1.42819762441422	1.62296604359494	3.03404158128595	3.20952337179227	2.1706896902738	2.38861799444933	2.60419863369858	4.95294340149537	2.28074893614311	6.61127246536647	6.49386338847298	5.13244096122861	1	2.51190235610599	1.83517516396994	6.20760245525594	6.42603985868964	5.25151706659549	4.92103377658337	3.41734184837706	-4.30581020228004	3.10800124577406	1.20322352012561	3.6109063111675	6.84577433536948	6.35339117767674	-2.87150244986823	0.926415142478133	-0.518888713911022	6.98513775319759	5.30106354851267	3.73347262364564	6.11753411835115	4.37830632159415	7.14089934285166	1.27137266995151	6.86107314932962	-1.87822342180539	-3.07669321354297	2.04129606551988	1.64552164386548	5.69095500127182	76	0	2
90	5.31939043421282	5.37308589625687	1.59295711572123	1.9761960569584	1.27156657548475	4.13594719766281	1.61386459218636	3.23808196570063	2.13901652487853	1.39618146478467	2.61090643471622	3.98830878896413	2.04735448385943	7	5.38753304096643	7	3.08014010426023	1.21628164325324	4.11440665991182	6.30745668086581	5.52939285402234	1.45898874615385	2.0157717329649	3.76018494531703	-3.75596234259722	1.96611779335168	2.01675831612982	3.39288203464645	6.79224129274315	12.113440060927	3.44140740426208	0.481085499286904	-1.0720193498584	6.53692662535008	-0.587951778829468	3.39636518662488	4.91396094484212	7.16132739078798	7.70370755980458	-0.447463519582924	6.28832360788121	-2.0128048351798	-0.736169843553272	3.11304761577372	8.68849659855413	3.54871687764654	71.75	0	2
91	5.17891720283172	1.7428072936445	1.85615785962066	1.9651694453885	1.38591908524426	2.13597162269312	5.48194453080664	1.53271521815233	1.41101982994398	2.21048637255722	6.86285259823305	5.50258813228178	3.97049590405884	4.71175732866675	3.90807764521956	4.61834008399732	7	6.55387053009994	3.19368013231716	2.73387126925542	4.77135980380736	6.42940948613161	5.04009144028355	-0.48575288897419	-3.16372663264772	5.19341343694078	3.00800611193136	-1.73461590402078	8.98628313078313	11.3246122035227	0.494725163081691	-2.92181036648291	-1.94029770471625	2.81699863054167	-1.87162508230202	5.53768309252532	9.27936004262522	7.77672615479121	1.43499420191691	2.37290413930302	1.43568150107209	8.84167817061602	7.30346717098525	5.41279485762527	2.46179192547749	3.87237354580039	68.5	0	2
92	5.94238612077902	4.58150777050671	1	1.25415183524378	6.6902228493027	2.53662772219552	2.65544256824557	3.10798303839463	2.97227234172244	4.94904014008297	2.97093981445837	1.55819687129868	1.15844863928252	5.0322279594058	5.84617557844087	1.699048566095	5.22625028913178	1.95089957615413	7	1	4.82814814429928	2.78495523789371	3.76357528139182	6.3906905523425	4.47201654008545	-0.199837107619056	3.39609676741504	-3.25193463375809	2.62164768440628	7.37784530655867	-5.82387059932362	6.58252433878641	1.19356795219937	3.58574526417471	-0.457891675091673	-3.31836305054088	9.65245035033796	2.88542578603093	7.39508559350082	-0.399501621251851	4.41193446249169	7.21344085881708	2.12151297247184	4.88024666969898	-0.188025041885279	1.99771551563867	81.25	0	2
93	5.33404829560604	2.18463720372889	2.31140998493352	4.96355050326702	6.03545984888702	2.22034534793418	4.76144876520355	1	4.94658195259967	1.93332086158068	3.41032887479041	5.26980806394382	2.87293855458332	5.8084263788672	4.11427474189204	6.53742451084417	4.43070331861017	7	3.70275944760193	5.0362438972412	3.38461946156496	2.23011688461835	1.41569274094074	3.36417622182912	-6.07258165361499	3.47008122695841	-1.02398805941649	5.50443659242151	10.8312734518917	6.71546386790869	-1.19427216797467	10.8482760540694	4.7519172039256	0.947977087446479	-0.598276824334593	5.10213523547603	1.70098717387188	10.588067403554	5.39068690934248	8.15780471859341	4.20779771689201	2.17547520841395	-0.273528235976212	9.37925641049191	0.141196961137459	5.80196441255134	62	0	2
94	4.79276130605315	2.63937164904154	1.76554411123516	2.57758741245039	1.26194159692802	2.72158461756326	6.27183128117007	6.20577288416601	3.73446516252974	6.58868202516007	5.8143964571509	5.41674691270034	6.3891500724507	3.58116635118753	4.26503454473571	5.43042561978412	3.90519478730381	3.53266610533764	5.89012284703387	1.1439622548993	6.71723089250052	2.22405099106394	6.85567644803485	-0.675028668643304	-3.39563334297429	6.23065349822472	2.3834836719587	-1.22289164937112	1.79197695967656	12.0647226484537	2.36637021718215	5.81112092259355	0.378140820873372	4.90908626047403	8.49256432817685	5.48519762584297	3.26780598706847	2.56651178346475	7.15857863749624	6.93906430346835	8.79263539696396	5.48686610604847	-0.171938041356935	4.05102173096189	1.61022303166435	5.88659116897883	90.75	0	2
95	1.89798801950217	1	2.24590134359308	6.72862483818603	2.10026259352989	4.20022680232616	1.22607659903247	2.58540509654762	1.76887443405968	5.90719149383325	1.16834958308675	6.20732598137606	1	7	5.76406399273172	3.05836525902855	6.78517033899102	2.61757668887688	5.06930000231528	4.50214696912222	5.37498934069415	5.80085301091866	6.3214333120732	2.53716252353234	3.37936016972708	5.56225989286417	2.91325343447062	0.0286343392574172	2.36630616815893	6.44831673910778	-2.99824455465338	6.45383224785766	-0.629501277122928	1.28086903133796	4.22512693315739	0.582787247301021	7.23176922168473	6.88936159217729	8.44505114220834	9.31205572137187	-0.071947772142955	5.91116919065197	1.85854908668735	-0.581539689857677	4.00127760533141	6.34580885816714	82.5	0	2
96	5.550725854338	6.49555092702106	1	2.53581710227053	5.96570702225459	3.9080414593917	4.41197740291876	6.74878042720831	2.75950942237911	6.10578307717693	3.51807352030792	3.74367940514216	2.97695685762614	5.97567410090749	4.98762364241204	6.81863941589557	1.07717940876264	2.19485718694802	4.26708577192099	3.4612614844579	4.13524976881282	4.98236403967257	1.94531137672468	4.1049386176953	3.54639818957129	2.8625054319338	2.69945957221241	-3.31249636558623	-0.413354144074921	5.79672817558619	9.20325888853684	7.11643680697024	10.0286909588897	5.23561897405849	-4.18230895915903	5.52463271036589	6.08748676616983	5.90990939565418	6.01973885999203	-2.60656708180653	1.5893450152653	7.46227664578798	4.95763901383913	0.180904360144675	0.909810017797248	4.51726582500799	74.25	0	2
97	6.26051851733628	5.64297146641326	1.14313956912358	1	6.86597340123789	3.11186279232759	4.40940209026254	1.90864668809303	2.61324425706762	2.03342565972971	7	5.63807248435433	1.41959037188603	5.66426400637573	7	6.13751971877256	5.02623113294888	2.45276857884943	7	1	7	3.78867228811437	3.04726699240382	7.1385023428074	4.5183250247606	0.20739520582182	2.6031552420542	-3.50678108324448	3.08303926914932	15.4300319768611	-0.412466854463596	6.79344848026678	4.09812863843974	2.42986935373917	-0.57078598952385	-3.20351932671763	10.3473994167367	7.52041290282675	6.38843648535692	0.763793471142014	0.987759781754478	6.80735535521619	1.98216219907043	8.3885635444673	0.415975649032948	1.8077952821953	79	0	2
98	6.16374651201267	1	3.05831116133126	4.30537854783926	4.41084101232045	1.83295584411429	6.12613235371138	5.59428966984303	1.66799496796861	3.4361150322992	2.30935261475214	4.40510487841892	1.15886706328469	4.39275995845344	1	3.26624622362262	3.53456953954479	6.02804305544942	5.34136682487871	4.60785409443779	3.27665362851857	4.98970299720131	6.57794988081441	1.0955241704644	-5.07770176238155	1.67179914231078	0.930245902784308	2.77984405682868	6.10074423462563	3.83084494205256	8.06430941530657	7.60710004970751	-1.08086057965866	-4.69711243220619	-3.37813660640879	5.78411632785538	-2.69531309800139	5.21740669147385	0.487965931635706	5.46854757105918	1.40728570106002	2.56820022087843	-0.058660750186667	4.11131213773134	-3.72220956666488	4.19676116729241	88.75	0	2
99	6.830725750855	6.0266934622254	1	1.96762017665038	5.35954022903675	3.0506856547669	4.14298364658002	3.6500085436595	2.17749354665945	1.69767926384063	1	6.28999618431127	5.13510407987829	3.00960408251821	1	6.54015961634087	5.14443923822254	1.72848510984512	5.4901925825159	3.17102768714302	3.43295038342113	1.13549855252855	3.37714569335027	0.214543241597488	4.02797760435795	-0.298346915185217	0.502025452994525	0.30143045216262	9.38991666815461	8.17853892932415	-2.39453198051357	9.58426952989188	1.88064600153371	3.77082433476888	-2.49576482938032	-2.44684519310564	6.8439323396211	7.05817190567192	4.26188815953963	5.65807018962874	1.56649883639662	5.27821235932418	7.17257684963484	8.22803172488858	1.88285074801114	1.73092723237531	68.5	0	2
100	5.88408652638031	1.37483083938515	3.22234986287005	1.25874042774756	1.98062141620693	2.56621973934658	5.60190448836866	4.53220549466528	1.16142060968893	4.98801553369799	5.61930571545503	1.88484191546683	1.76477265332978	1.76602121974394	2.9247187320252	6.11104588703369	4.1788868707662	1.71139952299794	6.70428957222139	5.59886812161963	6.37487051952946	2.00442892796228	1.55019187071801	1.43594609526259	-1.78381621053462	0.90409564879972	4.66457281641677	-0.342589609571845	6.13218674948686	6.6778354267268	0.826452714978027	1.60904910338113	1.73573771636385	5.94109536563823	-2.21484189781356	3.2275526091068	6.00536171629516	6.89886813940025	5.80342886207586	-0.987141429908377	3.26463701505879	6.91959219169083	0.267406526495113	9.09448709073845	4.88381277021426	6.66944857752087	80	1	2
101	4.76171484168113	2.00256018637231	2.20921171499358	4.52049930517296	2.31323818160096	2.39208419633598	7	2.14330552559336	6.22594155479223	3.10302731554957	5.24710355049874	5.61768411056209	6.80285656770577	1.25455203431738	3.63921083187605	4.69023876277525	3.29697318325254	5.20906025092835	1.81436927641536	2.07176628580483	5.73509646636497	5.6082342766795	2.72565685625793	0.390747608531198	2.06987128871051	2.26880372409513	7.20365297384903	1.3270470039412	-2.80846897837773	11.3077943941935	9.33215360019438	-1.3958692575606	-1.06838090983779	8.76909345831914	3.7089231500213	3.49277808438314	-0.162417202526464	3.10136432514732	1.25508814106442	0.478196760571238	3.85434377634188	4.6937751847085	2.42035380464297	3.74309419703033	1.9917635879007	6.28117436138614	99.75	1	2
102	2.30140332298375	3.12622729767099	5.69000843782233	3.78735225495048	1.96108891398517	2.92640518875802	1.59815499381824	1.50167021367388	2.65992468498614	4.7532768874396	1	2.34346927869147	3.64757574013092	1	3.16154322759201	1.86443212732746	1.8431254394466	2.2309714154732	6.03260338100376	2.90912243200845	1.52013139879364	2.67431177700664	2.3375385294144	2.89383822547275	4.9143919996338	1.16976965879016	2.64279677394999	-7.95409879608331	7.88512710322833	4.22444072856607	7.39407793075221	-0.363837889332666	0.712637777339034	1.79115762368692	-0.652017976766927	6.79934834723526	5.46763667692789	5.33416348879132	6.04336134390706	7.2263026072514	-0.799364505709722	-2.4739789721542	7.59277820646948	6.02482197680022	2.35827886884011	4.30708876664821	92.5	1	2
103	1	4.38521645693263	3.87325761352011	3.50560042245498	2.92522776332118	5.97466888995561	1.88932377729107	1.67048713726168	4.18286933455124	6.19395458783573	2.12454988769483	1	2.28640642508797	1.87624938351143	6.69419600078369	6.68967889715253	2.83217179173615	4.79242248229299	3.61820074482049	2.90704347319199	5.64283643494014	5.11980345373003	5.05943954771465	9.18877292033729	3.08634638688234	3.01545505954614	-0.0789524682321714	5.40957333448943	1.95187031822446	12.2600025007876	-6.70605357853008	-3.24579082370327	7.45490074619735	-1.23402476797534	3.53920222720266	5.2056538495758	6.51457297803277	3.48200106962522	7.12118442625207	4.88749092069233	-1.35687527866316	5.07471501784803	5.10423368426994	1.75799130158031	2.95301237252108	0.455992061551137	104.25	1	2
104	2.35555826637338	4.44076031977809	1.86886481592088	5.00566831519688	4.42124112884966	1.62395410929455	7	2.05386931462819	2.88573721099019	1.69825358670998	4.19728684735643	3.92748816100116	3.92899797211163	3.62260736862695	3.09638890995774	6.74696360879633	5.32640765841108	5.45797491956813	3.44946445762989	2.88561660834892	4.48843551211339	4.93709767821046	6.05207515053999	7.83507947166439	3.84425304880678	4.28333072838565	-0.00631317408565718	4.82448698153171	12.7267263434816	7.0548366706518	0.224448432886592	5.38156685695563	5.77248971962352	2.0295347852135	-1.22964867574787	-1.01361707887234	7.07911186638173	0.335941253739789	4.90967181774468	5.66575148230368	1.86395550989127	-0.177292767972359	1.13765011487643	3.93200651379951	2.36349225749678	6.07622392611071	105	1	2
105	3.62298069655924	2.73739760581462	5.15543294331025	3.68579944584266	6.76908918907476	1.18775853843682	2.07349570455707	1	5.02917751491158	6.6204489591086	6.22901546702179	6.18404587690772	2.71893053232763	5.05377567459174	4.53914475572541	4.8038374768776	6.35564022098126	1.46666361896774	7	2.70998984787722	6.06589483035865	6.64917656970365	7	6.31578889710412	1.06687189751417	-0.0319611460531079	-0.190271166885363	1.06947867736763	8.99073013260627	6.08548611490113	-4.4495612623613	4.48038964755298	3.99585885135315	4.45462627531878	0.260791788267382	6.63251348291951	2.60176283446179	5.51355327241978	6.44748065801267	7.23262572983316	2.51651753173902	6.08708292735578	1.64477495663747	5.87254804563764	8.50785475764687	6.17839110351342	79.75	1	2
106	3.79544058657664	1.71454480928843	1.73613238931549	3.25619557375494	3.68882664633592	1.39514887189272	2.06122756322875	1.47940933980155	4.01663865855693	2.63160524105207	1.64263022232492	5.12907668982203	2.23502287237945	1	6.12582723580888	5.17127273911806	4.17016347966074	4.98831259642545	1.67696803379192	5.48573030885132	1	6.45630945174752	4.69470562064138	3.47488519601889	4.93376422161826	2.14831403261659	4.82632289614889	0.206607750578253	2.25960092370036	4.23143543447755	0.943845595511685	4.65269925759371	-0.242006077341789	2.23689430791616	-0.705975142656745	8.90660533237257	3.09563744324993	4.69813435649256	5.83467557369169	0.946210943528079	3.96860386569888	6.08619328304285	5.81584840477268	6.2744838483952	-1.46579390780959	7.76537344842536	102.5	1	2
107	3.0435403962045	3.18635377791546	2.94177263861929	4.13790587724672	3.18373470014294	2.48111658025064	3.79510819488646	1.82226292469023	1.13062959676852	2.92519298849762	5.89712987075111	7	2.23880289741479	5.76419896143416	4.46230263106111	3.82952658724162	7	2.15308724902284	6.40983317650735	6.09759896978336	2.89698539247126	5.9517342445676	5.07901833683637	9.25668617379233	1.70288718981357	1.669892920156	-0.57788680692187	3.88695198307241	4.01747089736458	3.13534154040552	0.78478899819039	6.51417621016664	2.50443327316811	5.00169111368881	2.00720097419842	2.31928258899085	9.8643944276633	-0.18793569582536	3.55389395343879	0.947650612053507	2.26690500459985	4.29402120414318	4.81100219095165	12.3404626190297	6.69446154377022	4.05480608063561	78.25	1	2
108	1.08920347154827	1	2.01019468109101	1.47503107870591	3.87760439532931	3.81703194978366	1.12215339764128	3.64680574697755	1.16647553382084	3.64022361363995	3.26295898355343	5.19362979241529	1.08206900864647	4.45841983226448	5.66128433416305	4.7699148513394	5.89027777746558	1.72739726432747	3.95474768314335	1.73175809091398	3.21946780763357	2.64124717992429	6.1486002138191	-3.81517624472243	4.22705963469894	5.2637692409095	7.95399902270726	7.08696185372842	2.10940435806075	7.67123883017025	0.612733924569485	-3.73252618918367	1.22521384902199	1.97290393984742	-2.39775650442865	0.928260063276497	6.90527935686136	6.97949880285488	2.52129804445867	5.30430052982875	1.74057837505749	6.85020874817273	2.80892285482115	12.753014223294	1.41635520181774	4.09233183345681	106	1	2
109	3.19230479837767	1.82129984712087	1.27132453320142	6.97642934462533	6.12569225689241	4.36180144405724	3.22374827477065	3.29434310371087	3.47386748260767	2.31349061691618	1.44085763758571	5.64383413703157	1.85845053288771	1	3.10263703832572	2.98237200719391	6.94032298991748	2.28258314836845	6.64170737707984	3.09622461572244	5.47222243057545	4.47324744778956	2.58348829744948	8.94008830487409	2.64665224007568	0.367793019953068	-2.09721400837378	-1.94813318651347	4.48389827171969	5.8572589818807	9.07716909202783	9.09387044405144	2.74830195290591	3.20243858955341	6.14752996264442	3.58080570447389	4.18832939750019	4.84549508202874	1.82625062409359	2.34386037522431	6.22555557742804	7.38702623767588	5.6315894682092	5.35261517438481	0.0138392578047823	0.675421901994918	92.75	1	2
110	2.07028793804847	1.31661332275228	4.74173823033705	5.08880022221172	7	2.07267371805013	2.10816628855362	3.56569488920469	1.98067082744536	7	6.03470893336492	5.14180479148451	1	1	6.08467992199144	2.15251327646121	1	4.19654399455403	1.03323024660939	2.83208601090844	6.65181176967056	6.82697254985574	3.55542488920415	8.22308520746753	4.00459071195363	0.422821728890292	1.21544605726906	0.495920313278364	-4.83778001631469	4.92275110136659	2.5473603320552	5.52441940161856	-1.25733580935155	2.06803151527944	1.58107269514448	5.38003268874487	4.90372186838106	7.70918221846332	4.86312881075101	4.9662841967617	1.78529761940643	4.82411088034792	1.93087165348512	3.73003526157211	2.32249134850071	5.82967224287303	85.5	1	2
111	1	1.7037783241051	4.55114032050345	4.45801469603536	7	2.08503135424379	1.89807010431176	1	2.18319565498386	6.67567931127155	6.99052399476801	4.62789643922766	5.43331971645136	1.98964263965008	5.75095308093811	7	2.69999046114534	4.73785954830666	2.35492457503262	1.67670858640319	2.92151094125017	3.60327581772113	2.43991127920788	5.03521012083774	3.40693892812797	-1.6257165656106	2.01058203107741	0.5652254760235	7.15993683567426	4.26834015209754	-2.54843644487756	0.429632150821215	6.27416515752062	0.546027840574884	0.116588037403962	-1.44324285496449	6.87904607877278	10.6163566469239	2.06549155660503	4.95174651838379	0.554815321924905	5.18288058766089	7.61015411408603	4.64390234721842	6.38345348207149	7.79879507140886	98.25	1	2
112	1.06432793839653	2.31970365556491	1	1	2.79556887662997	2.59977837936756	3.37359741287875	3.06573579858338	2.06221124007279	1.03499170045076	1.85821939663151	4.61926879951577	1.06851798131197	6.05987445214211	6.56169285167192	2.44327629324679	6.24603946466406	1.80117637684549	5.51165846740906	4.90336291896829	6.45196865198306	6.13969522811604	4.78852138907234	7.91318434627511	2.96512216429804	1.88002731234161	-2.02422157341721	1.38618521596078	5.12014968667473	4.25637977515142	0.549135124554407	8.09948369319619	-0.91114544941989	0.189457995287135	-0.325464728158589	-5.0828192357127	3.62952283685514	4.24043340219406	5.04083085371115	-1.56818573134683	-1.47687108820209	6.50562957151781	1.64599961386246	9.72695088715098	0.971545867325875	2.99143807210081	101	1	2
113	2.22280317206953	1.74387038600676	3.38409688464118	1.34350616384971	4.31109540031538	4.26149769911762	4.36721638451576	2.77723505866868	1.63073929054456	2.18772086507095	1	6.77449678907832	1	4.9019295008948	3.74276544807548	4.28503951800109	3.62883643273455	6.21249258006098	3.71538786271072	2.96032493448578	5.66745098453396	5.25209705180115	2.21523466597933	-3.11177987365221	5.20473996684559	5.11781945414192	8.24896575125631	6.75343294617042	3.08012305359632	8.23714684457652	0.191004784878104	6.45858100135879	-1.92668807665281	0.834099861888557	-1.0117192347537	1.71868518530314	6.32543559791045	1.13098468535993	5.72120306625153	-0.781909403060468	2.99887823075756	5.0599813058217	2.88481527964167	12.0292091012192	5.42258278448622	5.34000290185725	79.75	1	2
114	2.95228482720199	3.11097085784143	3.96391933102325	2.85462474948562	6.80885516221151	2.35327366483207	5.02606405368805	2.09472914099964	6.54988577307898	4.84990353290505	5.76151050572873	3.01762966051628	3.39468114276897	6.55247848903966	7	7	5.2888827898854	2.59964505582891	1.85131597036945	5.34113841220598	6.47250775695981	3.96675016063969	6.47574792328104	6.38314491048273	2.14119795138952	-0.291405414232008	-0.199711403037946	2.29798805629673	-2.21715564507145	10.591959229882	-7.78715619405301	6.52121961066137	3.07815464587393	1.66874753892988	0.155471452801759	3.13029886603145	-2.19346532129991	4.91911082054387	6.50338805830754	5.8611118581035	3.0601692964941	4.77352968206454	0.536304743245679	5.72042493793079	1.20017432891065	7.05353935278047	97.5	1	2
115	1.07066101502783	2.19447604689825	3.61703041178838	5.71157404119541	3.75974371179665	2.39644168411787	5.37692513838393	3.58463475044501	2.553148750451	4.57400625832038	1	1	6.70972758661587	5.04871802592057	6.46308647209856	7	3.5060162985172	1.63633006734123	4.27693239121058	5.81595292730655	6.19060086573713	5.83295866953997	5.42909502876572	6.30619102738716	3.22137772298426	1.62468781129381	-0.69480106252463	3.07925929292893	0.828301788289738	5.48852387610946	4.63874343487471	0.320527636300224	3.06222579031394	5.1422678783492	-0.895728193784844	2.75197345439844	4.05877597739972	4.45131177142835	5.25600063234095	2.93317002293389	5.08541163682087	7.41486050112035	4.44175732024665	5.21172695629559	2.40186978845126	6.35470359656231	95.25	1	2
116	1.51643725833274	3.11343360021825	2.70824075637658	2.3884141054833	2.56721515231267	6.32715270462947	4.00932192248684	3.55101903766334	2.97946251838834	3.32746803956727	1	1.64488898698934	6.37274261715781	1.64308935485108	6.95477438821303	3.26569200865672	1.12328242937372	4.12725334482741	2.38220105940045	3.28785348794404	7	6.00194401525734	3.16107963041144	8.12090765745351	3.20854225663157	2.75415793509237	0.39621708328551	4.81663828860466	1.35584537005493	11.5323950164242	-5.46217932829039	-2.82882622998398	6.35076806412805	-2.04842631983716	-2.80951246443502	4.11700692406729	4.72180792447697	10.4794828734408	1.5174676833846	0.82981137754656	-1.54856663214149	-4.95544643524969	4.48905239569257	3.32259609274923	-0.583964184780433	0.28581712563839	83	1	2
117	2.95646056248117	3.26632046186058	1.58520127762913	5.05856136082373	4.07064689439996	4.28091783018008	6.77406908233736	1.50172947953561	2.1132910940139	2.58825883213431	4.47337445100045	7	4.0033091071455	3.54309873339739	1.68465881737362	6.38977427612376	5.28752661208177	6.10831424024733	3.53684362916154	2.54772874390715	2.53769985932972	6.40402066832894	6.75027934418506	7.28688447096591	2.91039857048497	4.81629562723338	-0.170712015970025	5.86933509985051	12.1654034060078	6.17697810330539	-0.557336505707889	6.13556541823897	6.44689344728975	1.68466067425898	0.0425618545447056	3.56417747090726	7.89679873824243	0.156600477010752	0.186660470344345	7.83756942281782	1.72331031265041	-1.68329402088491	-0.616422093828845	1.85865408144559	1.30692569287879	6.14993777188583	94.75	1	2
118	1	2.81639013164608	1.74028182843953	3.59181965156183	2.57184498372702	4.54794053582336	1.88697317601746	3.60119576682673	2.81276022569916	1.03100759666423	1.89215516386207	5.44396343826131	2.5019790356384	3.74337600224819	6.41811917888683	7	2.30027956731925	2.33256551759416	6.36701527131491	7	7	5.00525370925572	5.82656928875435	9.09856900157804	2.97904715943661	1.60310910485024	-1.46534979847435	4.98831747274746	3.85480956471906	13.7441835872901	-5.54187469551486	-0.479272919369808	-1.66811878301561	2.98894792541012	-0.166407252709188	6.59855790944062	7.74279358753621	9.98871705667307	7.49512519524223	5.01096391920957	4.04824406474858	9.77359333229678	6.75347901148827	1.77737628471846	4.18132451817486	-0.423552774746107	107.5	1	2
119	1.59834175154527	5.68468134020418	3.5820684874925	4.05772461235646	4.07498829518482	2.05925692260123	3.32396264904828	1.03932098749147	5.00598967201675	3.26027183851292	2.57463596044517	3.54702303734559	6.36600407644028	2.88056270586712	3.95475082657172	7	6.27637560905987	6.20213856874609	4.19288859899765	2.89147124348033	6.72072337923698	7	4.35843904023343	5.86945281904438	2.94265502847221	-1.11162180181313	-1.2047586033725	5.9082296847894	5.10098403294912	6.22592897258693	-1.37092663421803	-3.54712692650583	-0.737348324763907	4.31948626497894	6.78093520968192	3.52584438652507	3.80722508782467	5.67974658022723	5.51577542903454	1.56161539336323	3.34247070245169	4.21262904695406	4.48742865795344	11.5035088909993	5.45586106917022	8.10426933802363	101.25	1	2
120	1.78462597427639	1.038336798806	4.20389629097896	5.28815417156145	3.65107761923788	1.65427998936286	1.08155079393164	2.83829187442187	4.33542616203497	1.50536120083596	4.55440063129444	1.10388195141784	3.26592973800861	7	3.85330096528486	1.17982467751106	4.20670329839572	1	2.931739425111	7	3.49905959066243	4.59389491195352	6.93109133188852	7.09093326838529	3.02960541442652	0.931524816513525	0.0573299363734851	0.595733544369155	1.79585645516763	11.3486785531675	-2.52887433155006	5.12988177951521	2.11151557179346	4.37878127819808	-0.696374137902574	1.97548434339433	4.11705498510031	2.85602244406074	1.70699394980878	1.4089545655267	5.88576492064826	1.5333017079092	2.63456244846339	11.8781712282139	4.43160563826012	6.25633099233303	82	1	2
121	4.59707518550829	2.33205598354169	2.31601160750633	6.96438288589475	5.95185556425132	2.84915807650928	3.6632041397015	6.6907860626503	3.6132624920303	3.99556161796357	1.30256160755591	2.4034218881454	4.09359565978203	4.64860992487949	2.52047779903924	4.87655500226575	4.44232472275433	5.20287017902656	3.30192047101844	1.26620131361821	4.35763425159108	1.62019908383675	5.02444473073085	10.7958404666801	2.78068720177388	0.736388166510057	-0.482831166352066	-2.73163037046559	5.37803878230214	7.21297663837696	6.62059633997071	7.74484755495546	3.69196770833594	5.43573312841042	-1.35048843964341	6.61237232452257	3.41349907653284	4.29395334461669	5.26366942623323	7.87837301978554	-0.286809224782931	6.9117944407324	3.44991067426164	-3.74069786804426	2.24657577852047	4.34984647595729	92.75	1	2
122	3.757626158572	4.08718497515512	4.05310447855268	3.4715137960623	6.45329732788609	2.37055903579267	4.88870917214365	2.46543298848711	6.00781661180567	6.3236758446492	6.46232423260114	6.16719023676516	4.70590581312859	5.80185299947257	2.75654696919158	5.35551640073416	5.01083057839428	2.70177040822322	1.94322725487112	5.20700781846693	6.68854333583073	2.4677641328983	2.72807160251785	6.56539559368681	1.87752897567671	-0.288738817498826	-0.241448545666692	2.26515262515611	9.37944329134899	-4.55570125545681	4.49140907409464	5.62106052236804	7.92763680009511	-0.119631653949621	-0.215541755557785	4.28413996612053	4.00023124702386	6.17469750212722	0.230572799708709	6.32244166876822	2.68770565191251	4.1728884826323	0.417370149163074	12.5463758830944	1.50956535242121	3.56230899147115	84.5	1	2
123	4.97494605725057	1	1	2.01157017037972	2.92810292034154	5.12529790602146	2.220176433122	3.07883831792807	1.07750786819504	1.01254930421654	1.99942725952178	5.05997548916109	1.44700529590592	6.24669290487207	6.6578718244627	6.96576904215368	4.78294900853258	5.32228848025911	2.30752257262772	3.27010101053871	6.45725467684546	1.33960825206751	3.03616067638787	2.00927739584533	3.44605970247219	2.66062345769267	4.96839816464319	1.1937370611364	2.23955763007723	4.24290022466496	-1.11985445606671	6.88631671999294	-2.28154688598407	-0.135937815624277	-2.24323637753285	4.31741397766899	2.51786820017291	5.16129254368296	4.04735324925229	1.48560745858199	2.44841475684611	5.26407923594262	-0.443598883614374	7.54055230501807	4.14589673378249	5.68590006909936	89.25	1	2
124	3.10106440150273	2.68823739316886	2.68108137348133	1.22424712348748	1.34447670062822	2.80188533317057	2.67937445307489	4.16468127559517	5.83124969380873	1.97374350027464	2.74797196893861	7	1.30134137752491	4.29561043586665	5.84677602730136	5.36816826888029	3.55914367189442	4.11450013555247	5.38204414015965	2.90492282759006	6.99933279426586	5.95616684020331	2.78356622763537	-0.421432682767271	10.0377881278052	3.68675126991436	7.24820281553202	3.00494909913951	4.95587743803397	6.77835790552654	0.779447806775495	-3.04458585850347	-1.60792974628276	7.1912307001879	4.68255211698477	2.02467215898641	6.36630171379977	3.50133314266252	8.44290806576037	3.46290059297075	4.15927161978325	4.47873349616545	5.88418612200778	6.01133320425229	1.71193774026446	-2.58809644361841	79	1	2
125	4.33956205873933	2.56448125277724	2.82768070887069	1.1816876075162	2.21968938488543	2.69374650805638	3.95437914803275	1.12150155977697	1	3.8976719917657	4.23945179445029	4.6468766888373	4.00753773167108	6.19872257798248	4.88442418640954	5.97678308340691	6.78839152671379	2.3700650856599	1	1.81224949881696	5.97786789624081	4.98747923377955	7	1.57070722502095	-0.43427861309873	2.47118890845341	2.44021247898779	-0.1724869673505	-0.0212759168530719	6.70196851835479	3.67175158732658	5.31093363089054	2.90757048937372	5.40214450688254	-0.945578296807952	4.31453369059883	4.26664607785094	0.746425643626992	7.89642904874734	7.78952204105727	3.00216553463253	5.35672299381988	-0.0889948603308005	-0.911008764380989	6.49148226843119	-3.19560467768914	84.75	1	2
126	1.9526096574797	1.42210208318822	4.67852349424026	4.55009403203504	4.41140203740229	2.4554987089966	1	2.51918269615446	4.53971171855789	1	3.65334664159427	1	2.28385387673305	5.36646837537735	4.47469180978242	1	3.77591633280656	3.38998484126153	2.70738160787981	3.11005280986946	3.02003904887963	2.84129771922486	6.35075700864792	5.95758320316809	3.92449372978093	0.763839431613962	0.104253495394089	1.09137428300609	1.4682758988369	12.1264021965132	-2.84710853774405	10.4387516104096	9.04905692748164	5.48941935601722	-1.53381537932242	3.12192915303949	3.68074632748436	8.83202826870815	2.46315211464982	3.60526545878268	5.79313736404669	1.96509583575704	2.54134747550907	7.53363573096776	5.5846758102342	6.26074181325115	67.5	1	2
127	2.16773195526588	1.42562294222903	4.83495109901968	5.62636417464588	6.65060379343091	2.30454722118988	1.74554907727617	3.72188561530506	1.54377496793609	7	2.3486657002252	5.28028594098359	6.79734643758465	5.82106624399359	5.65658317175291	1.71669736533912	1.4603946749144	2.2814600885572	3.83558849888878	5.25492926197865	5.99967851950001	4.19914388579389	4.16237384773235	7.51083200092721	2.58865300870989	0.256932780162549	0.447883317287403	0.835771874717142	-5.22184312014645	5.17392009538096	3.1917459316099	-0.277191639773706	4.99856091611339	2.67029246634158	1.13548834851977	5.63476119169023	5.72307211401488	7.78457206692658	0.169012247622207	8.25523431693942	1.13284611673251	-2.46064937610274	0.952119000008324	3.11962961958815	1.44577277808559	7.12068897349727	90.25	1	2
128	4.36509098308072	1.41032013526137	4.93213032777236	6.81578166670224	6.18484167403428	5.18706896233449	6.16984264820889	6.25103607754661	5.61528942263606	2.74500915518617	1.59907105826369	3.71963007400011	1.57918855499521	4.60260673875932	6.80557270785593	2.65894448107889	1.47133240516477	6.47933219431858	4.95282851682836	2.37166624277482	3.37690081236647	1.29105863224324	5.98752998600319	6.97989029805031	2.12495051369885	0.539591411069054	-0.652294269967502	-1.85471981226883	5.15500467759586	3.77187054090189	1.81597462001673	6.14484306803544	-0.149194863605335	-4.97306366357112	-3.44817715252592	6.4735589523861	-3.19331657352693	4.91762194565513	0.597625996110767	4.71828220084681	1.27892444782073	0.478837067018652	0.164150409936827	9.49195765595387	3.47272270377185	-1.45157665486199	102	1	2
129	4.39053500362292	1	6.68133425127512	4.45423735292586	2.19181175755825	2.55262392078309	5.38907778531352	3.94657398850036	2.32578270369642	2.98155386752003	3.16138012784004	4.77613806670103	1.20829022393892	4.99170891771875	1.54109818490032	4.54602137642535	3.82987866804116	5.56267901603399	1.02791639638705	4.635397459588	5.38458087019593	1.81698665067435	5.25593204704685	4.70932804353184	6.26191030401002	-1.5582717377579	4.95875179724854	0.728875847642285	2.30518509644606	10.448237129841	2.74115789066807	0.0899185684519848	2.67149510811243	3.95346274416174	-2.25429863310778	1.99705356222996	1.24453754692961	7.42279282617407	5.71302249887453	3.34880786822624	2.9030635487168	3.59252831285505	0.803174728567359	5.47213298152431	4.63808777384577	6.00974949108026	82.75	1	2
130	1.05283798481375	1.53116540023552	1.43219364567638	4.23667747577573	4.98599182936441	2.05740871548627	2.28345009470084	3.77883302496312	2.59513335167458	1.49942605555704	4.41527384232972	5.83090430065762	1	3.65819337193413	1	2.96255181243143	5.26357839257768	4.93045736780065	4.57318916841117	3.68028707386207	1.5570410562817	3.06271870697677	1	10.462493425714	3.1472656705844	-0.630714174491828	0.532564962446485	-3.3079180124379	1.33366021586163	6.97247204411567	6.43400653082264	1.15952003604856	6.78876642241695	3.77674901351838	-4.28023410306279	-0.62590262391736	8.14388431886455	0.325499138626186	-1.12213178072185	6.04622874117294	0.787888358488639	0.404167380344295	0.640593089956572	2.75888620764711	2.87956464947935	-1.67656758871811	80.5	1	2
131	6.76434856353451	1.76291824838963	6.30257089290983	2.68554898507962	2.38325528962316	4.82469277704934	2.3256173192798	1.92546542939874	1.67112887319814	2.28299658162686	6.24527687265337	2.65803180240639	1.51777727947646	5.40630569644247	3.09971553666954	1.38308687548555	6.15498103890274	1.61842048519962	2.57540568147582	6.94967071171211	3.25288415501805	4.76470934359787	4.47880191373473	1.99874030764153	3.19623901620736	0.177671338081104	1.34512308727618	2.08863007118395	5.06500084152272	4.60356530351728	1.03252650401977	8.93773322054171	1.360641589375	0.855570432007755	-1.99506262284193	7.31050318687712	4.21477457623597	4.08761769811439	5.53851497200099	0.382218383107156	-0.161794877644503	1.87748977779333	3.50577812156295	3.63168853444794	8.59212715841205	9.80523069056999	94.25	1	2
132	3.84905005335286	1.8660799818223	1	6.99198333231914	5.97170891606191	3.12036678215173	3.32147709601738	6.76211506825985	1.70346720958065	6.8860742097749	1.67964045855046	3.96310457052653	1	4.38791386725467	1.31936658556835	1.83343167401858	5.90761542713083	3.86735299375146	4.13787731874885	2.11706105539124	5.28379592298403	4.35055076896884	1.71675009312603	9.82382928029837	2.17551803552497	1.58709707357373	-2.46907408271139	-1.81326284938996	4.59174089389038	5.95772668721224	9.63281732184509	0.792689701313181	2.77003624822957	3.07368916964579	-1.96656206545276	6.79436594017256	3.36051816297935	4.82170421632965	1.86532025269403	-2.74477977275795	5.63044398370817	5.82362650006328	2.56141566697918	4.02593178609825	0.00451845723481659	2.11759024928041	98	1	2
133	2.36576217248372	2.49857976339639	1.17598928855075	6.9161689756438	5.43873410634513	2.36563515752044	6.95032360462726	3.49024365694932	2.44877439790072	2.15497262167207	1	4.87776453655744	1.51455169400588	5.58137970984976	3.45619043447723	3.63424861619014	7	3.62179197109044	5.6405207600813	1.55699280166718	4.41447020462967	4.7463165799061	1.12371603667098	10.0314996315056	1.49322071718712	1.51072404912386	-2.15458790062435	-2.08197591258312	4.38490395910949	3.74519812737104	-0.763714089655601	10.1310932212498	3.16153466646444	2.28856350467127	-1.75675024850314	7.7016911412104	4.0780947320742	4.51795955616654	2.48494774204514	1.66350130590937	3.32590786815548	6.73480739277231	5.40205519697022	5.56760169707514	-0.12177913063922	1.52200105350738	84.75	1	2
134	3.65011762879558	1	2.80920593051595	3.38537520105755	5.15359488773912	4.51403517021414	1	2.70814955485134	2.51270303970086	4.34850081265878	1.85421642898755	3.57624164056546	1.30249525507879	6.91511462332068	3.83021250919252	6.40972488586515	3.77663059136363	4.35689329295152	1	3.68341236096439	3.48748458395349	6.4617603386369	6.04650626071836	5.10347864002487	4.66335337726411	2.38563895716501	-0.191855785560734	2.70131339907911	8.2695992296095	7.04867616721153	-2.99645556862419	9.87997741260904	6.16037083871932	1.31338901049249	-0.458688663806839	4.11319494235182	0.797977338999394	9.50888286903535	6.35049704407404	2.64520409808857	1.83733937420782	-4.25773580703064	3.64592715256039	9.02337754025086	3.61336445705274	7.5152021630182	73.5	1	2
135	2.75421523535132	1.20225683194954	2.50013275109755	4.44410755204636	1.36635723256308	1.47282629833578	3.42027316807825	1	1	6.58070131750794	1	2.78470838152163	4.30494814650207	4.05325058901452	1.9131247219574	2.09413144617449	1.55296503541817	6.14159711584994	6.63807382722157	5.18424401696345	2.00292257316176	2.56116145532389	5.45554780019524	-0.043391125538241	1.44311353789361	6.83225001144327	3.20902140887351	3.74335253791207	4.06890393946674	6.32326250915566	6.36233626267436	1.4682574350357	3.52729473145615	2.594496089897	0.536100327982936	8.00636027507014	4.13799090812231	-0.17126986264363	7.17214889588874	3.87480994000557	5.63022085522907	5.28515378987656	4.30822620005712	0.982997888019873	3.57902381297804	4.94081221329803	87.25	1	2
136	5.47660050955833	1	5.56404256425157	7	1.35719474355667	1.13178725090957	4.22162595238016	1.46023446422061	6.97434607711408	2.12079791093785	4.57063636909691	5.9577687558425	6.16012098883076	4.56495602616349	3.67423761386253	3.49873283503617	2.22734850598957	1.05267665522974	3.43516423184177	1.27929988621572	5.93379857228056	6.39585604641149	4.03768667275974	3.36582205812987	5.78999980143682	0.0978575098990268	6.87492372857371	0.738935354401778	4.51200710456498	3.45883799333266	1.41156381113439	2.53823420026669	3.74415348365553	-4.0303141894651	-0.930118770059073	-1.6877763213488	5.47802667542634	4.96383194813227	4.18086951317142	7.87743887571789	1.81399259206748	3.19230450798812	-0.215130441869168	-1.53207911930328	4.52424220954541	3.1794683035095	70	1	2
137	4.31216702349447	1.45959523631091	3.90473288075651	6.94185009509665	6.09243440394809	1.44549789516177	6.5718196015534	6.47115577841336	1.93358497718022	3.49455449019238	1	3.81120851044252	1.71919473119922	2.28159420340436	1	3.31441954457057	2.76615709994181	7	4.30463046743998	3.78986866793694	3.6360230701319	2.46493540036141	5.38350722125295	7.26903101252918	2.12450557564517	2.03426368853509	-0.643890271636889	-1.88692804137394	7.40137627460186	4.03806064525015	2.12865256453466	6.08138025660121	-0.401331088980163	-4.64274058895736	-3.13702656364893	1.47098461491373	-3.12076317829972	4.81042409381563	0.0772861488987772	2.31423469318013	3.36608829610978	3.38890522911087	0.937846475144601	9.95199230713333	3.82572601952004	4.98443294777857	92.75	1	2
138	3.59344464867752	2.22671381773235	2.61081164083279	1	1.98641022829785	3.3645620529658	3.97753333405838	1	5.42999460285185	4.06065574150858	5.48150820068733	7	1.192406659509	1.613317606129	4.83710511611454	6.03199189079072	6.29472073766557	1.92614121247695	1	5.97555509692142	6.45320183911633	4.21789184747299	7	2.14690457913026	-1.27311867553793	2.46559673888851	2.64745056425147	0.46409817832645	-0.511572315166504	14.025652494189	7.05709299955864	5.40661959330912	2.37698105587148	4.58569069838173	-0.330616220758378	3.49432875864061	2.87866177812226	-0.0961346518440944	5.72303211080134	8.17693096570589	4.02276263504477	3.85224717921331	7.26861782566687	5.26959849957692	0.547339197648172	-1.80351877737464	68.5	1	2
139	2.16901225694277	3.99974103814293	5.03638180755472	4.85584023093974	1	5.03120293654551	3.31005364015861	1	3.63690904918102	1.61251783059341	5.98053839084343	1.57616172987916	5.82867521425885	3.60362892731404	4.72070186761217	6.72647644566437	3.99259915897892	2.52304995478036	1	4.22944538515523	7	4.36684510977605	6.85370602714448	0.389899239805712	4.29195260492298	1.28492112753937	1.72864650586414	-5.98702182721451	6.57666189328993	5.43932581904924	7.97776644785311	0.165626870546557	3.54224336995887	3.45826930748779	2.13902473795411	4.1376639861644	1.63355692545226	2.57046139234299	6.66638323397451	0.528639054766081	4.10576060831147	-3.93335509445276	3.16146246768549	-0.441268070172265	-3.01356618226226	6.74834341596819	82.25	1	2
140	4.09163189336622	2.27466600880375	1.35609842246885	2.51470409487777	2.23836245008844	4.85874035128141	2.75401865687446	3.9952140019062	1.44179637177748	2.40485731102386	4.09863179214058	1.61086612793162	2.25114998642726	5.51394500792801	2.37273458594728	7	6.37275941795584	1.21317866148491	7	5.85280920574713	4.46409531661099	3.29895961575054	5.5230160841968	1.18185337178767	6.14345327841279	1.98890084968814	5.93040450147494	2.09043794640038	9.94743254640733	6.45252492330391	4.04945401708121	10.412975380148	2.90159719156306	1.08202124803777	2.72904311530847	-3.53868409205541	7.00625179622829	8.07384529286668	4.93124575680901	-0.913635985569677	1.24166009585814	5.28613222611335	1.54079500850557	10.4046173568935	7.84992702844087	5.96401152151536	86	1	2
141	3.64466811296654	1.17869625203715	1.29281130002823	3.66693162613479	4.03294395116564	4.17971828163775	1.90067317208866	1.08697540259835	1.36009412624961	1.23605765476443	3.26689258314884	4.28666148800998	2.64923804810625	5.08372891344753	3.47720090798618	7	3.61206794334218	6.77266002085132	6.04264076419879	2.09547126984134	3.55642660817305	2.37078877525435	2.95388871661461	2.2927607723127	4.28361750332795	2.55640777857915	4.7946167419093	2.50104652450062	5.50146474632233	4.3566668125327	-9.89766619201635	6.5758690795215	-1.34813032064186	6.46316326687902	6.55787745807601	4.44259478980548	3.09953610968798	6.03349310901844	4.35442634956387	-2.64160888877614	0.0561865303600022	4.98144023870801	8.15057417772172	-0.108536262006187	3.35509926724366	5.67563219787202	90.75	1	2
142	3.49822748219283	3.86000298689541	4.77191943343116	4.35896935800903	3.63068252460547	3.3920537180447	3.71667663493008	3.89032748443581	6.05140547455101	2.18374962001163	3.30152146262187	1	4.55578723385884	1.06894274990947	5.10449747872746	4.17806259671173	7	4.79128621692591	4.85615303792522	6.55534850553461	5.12473662428405	1.78563162897612	1	7.67491733072116	5.36114453076152	2.74875994334351	0.481394119662829	5.21063157739881	6.53976566268461	-2.3833075234667	-0.197438237698352	-3.11538202430312	7.46398412077487	2.18780538720217	6.53788562630556	3.94998491643966	7.26034721396535	3.8453620031908	2.93245364996944	5.21565774624549	1.18349564225528	7.79091111889205	0.52786640612947	4.35573212363311	3.03003262361337	-1.42058286738081	83.5	1	2
143	2.80696049908995	3.80869973319885	4.50158302291045	5.37730256551129	3.24093594329084	3.5977884090035	5.07526185876414	3.21402788041237	5.69941945929233	1.63944664246559	2.7864648824883	6.22169724707315	3.97513569744194	2.17208219245236	3.34707185676697	5.67492415116202	7	4.93289714868097	3.20055633478706	2.06841236069162	5.78070639071191	5.33107911528273	1	7.91071762656951	4.52373050333852	2.97656176680944	-0.0730342419699259	4.81170530944408	0.612485805922236	-4.04283232698353	-0.146806771346076	5.3084312626314	7.10791275790431	3.96993635382851	-4.40492846550947	0.65116736465626	7.5994228088917	0.402019096716643	3.82167175720311	5.01567162843011	1.36464477824593	6.19775585355362	3.33868774653598	7.93975298775896	7.68232786047277	6.21200466217283	80.25	1	2
144	2.23172479599492	5.3854628507104	3.04245983886696	4.09720842195644	4.29611944462857	2.49382706701524	7	2.07409946853022	4.37135585092899	2.56277311828174	1.47429420998257	1.76236228549949	1.79569595272762	4.90525670146732	3.26137106390308	7	6.03324212432042	3.23911489613037	2.67269464857927	5.5052566897412	6.27795158650436	6.25598236712612	6.43057902180106	10.0815472279542	5.35473026616965	4.62559913784493	-1.59213368565924	5.58580879896057	0.788157818590361	4.17114716865226	7.48496255578978	6.40954525690561	-0.726368023692815	2.48474352447099	3.78942412381639	8.13392832834948	2.46765368180443	0.232823557009829	4.99225380307283	4.08865696938981	3.46130815827095	4.37304345592355	2.32990221970825	-0.62917177326779	0.326097715002273	-0.920126420038306	81	1	2
145	3.34387635242603	2.85834087046554	2.32373077277058	1	1.59141897869292	3.74974527460498	4.03332127913035	1.83357309566618	3.04799641121386	2.41944486329713	3.4387894523688	1.16359220288115	4.8725521946211	3.61725578242639	6.21233878027427	2.3566122647926	6.89054268702258	2.13699939285325	1.06681732281151	3.36701780367396	5.53143236992187	6.77102895849856	1	1.10104026023508	8.48417053596897	5.32008263031504	7.10838139993179	2.83888763125831	5.73413654419877	3.49666476961523	3.93446083333447	5.979989773566	0.965059121441352	4.17742292438057	2.7175791117895	7.16498116066662	0.679955834838127	3.17925172807641	9.53097487078545	1.33360614554031	-0.699724052262529	11.1569101226661	0.948022209178859	5.91150910582018	7.73343262804793	2.03788939718621	76.75	1	2
146	7	6.27362263602523	4.81763583401944	3.36683967716219	3.38975168626884	1.47978295644754	1	3.83510752858753	5.11042050022961	6.47079099630228	5.66937188593808	5.14492527120432	1	7	2.96873663788791	7	2.71004561001494	4.05414811279926	5.69534102660694	5.84266764929917	3.42268410947245	6.87448093532807	1	5.379294833111	9.60774560875766	3.27152166629795	4.07948491355204	-0.202729589386608	7.66499850519478	6.39415396164505	0.404744849242103	11.1340342369427	8.92326239829082	-3.74167895183554	6.12226465203619	10.4875133032379	6.16602515038872	3.27710223345809	6.69410774977884	4.24887953295609	1.96062275016787	8.10407626677224	2.08819035729357	1.02739401844386	-0.271109090976184	4.45341596298884	76.5	1	2
147	5.28610609833677	2.88155842891421	4.08887647542597	4.00974713632078	6.7267665496659	1.44601414036947	3.38033798204687	1.83646862228653	4.60139620233787	3.91644118681615	1.22677690961519	5.1927004083021	2.57028364279926	3.96867161145647	4.91926691620222	5.80584943601175	5.02869435709746	3.5605164765334	6.71507931137701	4.218224849414	2.52420208634207	4.34671874600795	1.0611560733666	6.39592988455948	6.91077772000907	1.32417583312098	5.07742719730288	-0.347356279248404	-0.383119275981598	11.4960633853094	-4.37322780175693	-1.80627772362999	-0.509985303092734	0.217351678915365	2.82714856626611	3.47030305973636	7.24357178577366	4.99326148106911	10.1616869574259	4.67450285723052	-0.0641903579309191	6.54530434561647	1.62163187351237	6.70648623308061	1.66751402125876	6.20303038732657	86.25	1	2
148	1.30052788735823	2.45425551937542	3.8984913611935	5.07323774891281	1.28266984538071	5.80606409604429	1.21852421002739	4.60058771135996	5.29814730634074	7	3.3075153760595	5.06551335098566	1	1.77091703007637	4.84209194302232	6.65112938508678	3.87530602094598	2.80589777288764	6.63366387295705	4.46992117887922	7	3.96153720970931	7	2.24679134505039	2.07900242791991	4.28886043220625	5.97370230784192	3.45663137529178	7.00601326155938	5.05207429730445	9.17166315728348	4.82722055699495	1.00480443696705	4.10345421116302	-1.13348380887498	7.95901039900451	0.895486005127217	2.76399936691224	6.94530738186817	2.54567088980319	5.82628302108197	6.67867963688836	6.68720298802421	5.00865216552983	4.60437082402404	4.62159593204048	62	1	2
149	4.34425390304938	2.20563909673097	3.38527005631279	7	5.21229868417278	4.61797540129124	6.86537139100279	1.17884945463763	2.20583610079168	4.52678606203942	2.817380960109	5.0565715031373	3.86027307308395	1	3.78714107034845	5.83947132634652	3.24919423466242	5.22909993369838	4.9369349765134	1.60553339640443	4.72239804866175	2.35211623436115	1	7.17651354209173	2.40009864387691	0.990708121123359	-0.669714434535171	-2.38656852014462	6.74267191451684	6.5468517899142	0.0125882537299377	-0.491392882581334	1.26656381917776	0.9363318473805	-1.17684186544182	4.51219591129592	4.96316466591876	2.93968352586539	0.493321219483823	4.4794845016769	1.20215340625049	5.92863688108784	-0.354154827921574	5.16502012664384	4.16789516337567	1.25174256984184	88.75	1	2
150	3.87288295025548	1.20551536426363	2.67966642234266	2.46498985851624	3.15239184947765	2.51253170426474	1	1.32216058397589	3.23525520511672	1	2.10137542543747	3.16694011053335	3.6352801311715	5.52070726667729	2.48814156837463	6.25847006421592	2.09854103070891	4.37350243733336	5.58839103368314	1.03761385602636	3.99352166878166	2.45316691803155	6.62256897403445	1.72262745658336	4.26559229135005	2.60662711292499	5.15891179025636	1.32502544078634	6.10309584743794	3.02607605725165	-9.73242969557205	6.24174595839407	9.72960248676657	3.31261199379176	6.90866003464535	4.56427180001256	2.80902762821644	7.08996953603723	4.60036159487348	-1.88261070769578	0.684241360333635	5.56440592687175	8.72681928569928	0.529947058960958	2.44596617479796	4.10926649348054	88.5	1	2
151	6.85617758173364	5.15003453476854	3.82976749376395	3.8818972172561	2.88863363051494	2.84599880602397	3.56657796328949	1	5.95483924103361	2.98470495678198	1	1.25508027620677	6.77347046382988	4.09288269095718	2.25871589794623	5.92136381023813	4.41862706293732	5.28897974287606	1.02650175025742	5.46088335476844	7	5.75372564878866	5.56684303113893	2.70326105064126	9.68091376598257	5.37077115901242	3.30821799936645	-1.00540266044784	1.94263173136569	7.21571132299938	2.21992033337736	-4.45907362225082	6.97067120978785	0.683063710774379	-0.289800971626699	7.66411874809774	-0.840295618087543	2.87241103639937	8.08782589671855	1.60059471227437	1.40286085474761	3.5992584758602	2.26328591102238	5.12062459550617	-0.492423572591173	5.71225704234839	90.25	1	2
152	2.96558352419171	1.88785147727648	1.50405826796677	2.22061262612972	3.85789229734479	2.9355270873137	1	2.23286514812045	1.2687022732064	1.06419131233686	1.5970555208345	5.47118900168441	1.35693126514363	6.04874215031949	5.676796181209	4.60300719023086	2.41386627287372	5.35879567547579	2.62322256065439	4.43864619691927	6.23324718259278	5.82348839388134	4.17947084334325	7.13191253371088	3.03386883999505	3.7570830077774	-3.92534191173516	1.62301832107653	2.10367278426555	5.67857336759257	-2.37770302850271	6.08386242869886	-0.0776574275476374	-0.35558640891101	0.222117039920594	3.72722564228666	6.9357108921052	7.02602080616757	9.10582253177571	8.53292634355676	1.93513136102955	5.87770333321138	2.41531662668434	14.1121872072352	4.53802874413093	4.65608755847446	76	1	2
153	1	4.63028434171116	1.50466419119786	4.99958417703561	5.07655596439425	3.95279041824833	1	3.41600857040687	1	2.85482804782233	3.22531140964541	5.51195656214196	4.94591350778108	1.27201041831756	4.55409366117986	7	6.03470623400701	2.50658809310476	6.68337265782237	4.32632223444379	6.3414464184439	1.12111520432226	3.33371370253433	6.68817622266702	2.76164534991684	1.00359683312388	-0.663914208459101	6.07469210825241	1.49770229109179	5.1459967008386	6.40081975361599	-3.54211486410339	-2.29377014732386	-3.95949038387719	2.12890298093417	1.046912735233	4.8960904425883	3.04165664159841	7.17460329781934	6.70621868676092	1.1563016046084	-1.76235236995345	3.58481323080305	9.87954961744074	5.49092070550175	5.35943649325504	73.75	1	2
154	6.20098677607945	1.60607897444543	6.47436382703865	2.80081601892258	2.35331666917365	2.32975655842588	3.32569448264287	1	4.77799689112951	1.43087544532322	1.61822283773294	2.13021302691363	5.28838646616417	2.76862607347716	3.49419034975324	7	5.30175499836629	5.29107763210983	1.84118854540049	4.18490687844446	5.61768168606716	1	5.95031626315105	0.704368628841348	3.49077959237917	-0.63015727544297	0.599740182111339	0.728222432105922	7.30677009104079	4.29004897538963	-3.18917235252119	6.90830264787387	7.07199362969329	-0.345393740332925	-1.68592246134653	1.98711985178545	2.82559534532477	5.7121709405498	6.66027897878911	1.67166623800613	0.187811300457968	4.65925153634606	5.96009667625411	1.1274434425531	2.42628090307085	7.94040577264132	85.5	1	2
155	2.51111814804351	1.33495541181405	6.56702360727454	3.31243691840185	4.26931406142834	2.1734737859773	1	1.93523499161853	5.17452086776514	2.9073154655752	3.36810803581818	5.80957105031196	2.3995882775264	5.0602817520691	1	3.89840363190937	5.70730641554306	3.13683762713341	4.2363240750945	4.44964229210409	4.88337658627388	6.48262330103593	4.54250757965174	1.68673918417265	6.54557061035895	-5.19163402463625	6.14542275554608	0.586232639156626	2.05853670082176	5.28955167017212	-3.33744053769736	12.3230695943126	3.51605051506561	-0.421370763461385	2.35993631273431	-3.51948779957856	1.05635971876292	4.71352567051721	0.518907587999283	6.64978647684931	1.60569230701303	3.49769171004505	-0.154372578287147	1.41514791220455	0.144612159107639	7.80643964952173	68.25	1	2
156	1	5.81039920555214	1.37251428154105	5.44289619405289	3.63598666566182	3.37968542308247	1.12164191848001	4.04528111086737	1.68919468596498	7	4.48740423608334	6.09114116835932	4.38259892912606	3.9355710690898	6.21082766381058	7	6.12114384834134	2.24721920454134	4.32766712712731	2.62214437448411	6.32964714310357	1.82130732676714	5.95338259265537	7.54425251449623	2.16719389583705	1.14709528816559	-0.355796686212283	6.16303201421814	7.28357392279071	6.76206123425476	11.0200840121818	-1.49493683881529	-4.37120056983527	-2.85953570116986	4.49013693514882	0.352537875977028	4.11238483330066	2.95533512141764	3.85206020057281	7.06076923192239	0.957745999875171	3.7881883413176	1.4353490660029	9.38373757080249	8.25514049726398	9.18660396610013	91	1	2
157	2.62599200281516	1	7	3.67403354779016	3.45374089596679	4.47632457617776	2.35845696429709	4.62953732656349	2.93269216341036	5.87806441267043	3.19553104005965	5.90420710084044	1	3.51049476645562	3.08713645292648	6.7042440266317	4.05899703392341	4.1312801433134	1.74671259840934	1.03284452113318	6.94331876585266	2.82930612322686	2.48785857729793	1.52996499728346	6.82457540266646	-6.2651910771703	7.68863953651168	-2.01930803012501	14.5850455489898	12.6184593910178	-6.37048689440037	8.37879346183563	8.59004422430651	1.75123682147378	-0.157111102560299	1.27115722969347	6.72108954672957	9.42317785061845	5.1203180164063	5.45549246055084	6.16743816637989	4.5721796505064	4.70774677667703	12.1708420639043	5.17408329284751	4.14733035962838	74.75	1	2
158	3.03488209658794	2.90961509307311	4.22609156669867	6.01749365039553	1	4.63746362866759	1	4.50058825451355	7	2.88817039129836	2.13166368251664	5.47850253495858	5.64935918886976	4.98591272851949	4.68832609544929	5.48471188961222	2.35174079899561	4.25610801238749	1.80441588912911	6.01418465244867	4.46332730824726	3.58379431671469	7	1.02397532986898	2.61475369312366	6.04252777758398	4.54182508468354	3.33119101264387	-1.0736838215465	4.30293266997781	-5.94091628516057	7.35885496634112	0.531565779417485	3.18861627910601	1.69452551446668	1.9775072486179	7.92558417355541	5.90792432360036	-0.892312518826151	1.17738727495318	3.0573486421322	1.64736612948059	7.431295524166	12.0101382428372	6.42026353453957	2.56536425156909	69.5	1	2
159	4.9315893984541	2.08041832490842	2.18563949840748	2.08642142756453	1.51013717370974	1.15400117647218	2.92871486182301	7	1.173811039894	5.89291333567008	1.31545766281159	1.54710715744475	2.73215960180497	2.53186788913957	3.32914200333335	5.79444561420509	5.83474321484899	3.41876785762351	4.26396250450499	4.69739930931049	4.60150038421568	4.10176416761405	1.54978870917679	1.55667428186213	4.72513706148703	2.01507519631064	4.30031535345879	0.653807748672661	5.4089434608761	6.05179699321623	4.65703079350605	10.4433833237652	0.3577437014472	-2.76457680377115	-0.0432389081294186	9.03914807803758	4.40211756739193	3.9862916359437	8.30982173042262	-2.87668085958171	2.21178146664626	6.45208374065365	5.50654261745347	-4.63958340168047	3.53846710888428	5.87958761124762	76.25	1	2
160	2.99841465721438	1.84850606928844	4.7204293675734	3.12403981041399	6.9396799214462	3.0039093552705	2.16188431992108	1	4.62394753847241	1.5558409104068	1.44676196199287	4.46730881187831	3.1930659664124	6.54352336590243	1	5.01655034097052	6.73697973693893	4.73631968701278	7	2.91180725693689	7	5.14631815182033	7	5.73544958533169	2.16631748116106	0.284068283222262	0.0466595119818929	1.81271249888478	9.12765057703722	7.41869743566642	-2.83172022731151	4.74434783674625	1.90966048050552	3.36506996157659	7.28959411474324	7.56901339644277	4.97935803650361	4.04693986572323	0.298615537467646	5.17769496163082	2.2241793734786	4.99931640713465	0.64066043506056	6.23622906490946	3.16682010742572	5.33845469160115	86	1	2
161	4.61101617673477	1.36466446346595	6.92126202705372	2.84943244626059	3.99530560354338	2.14541245039964	6.62082491000423	2.81537475989456	3.8926693979226	3.76303431616303	2.19463382924541	5.99728272848409	2.23743981219808	6.08151404015065	1.73234344039539	5.44386203142796	3.24655682122544	6.56264112116128	4.05437899544791	6.55387808294115	7	2.67647494039926	2.02158802525743	1.37741308527007	6.00539033276849	-5.69957509889849	6.68383186412307	-0.0865873675718797	11.1192731799138	6.728357602255	-0.461389791207438	11.9265638441481	4.6564846938823	0.390559873724785	0.18047537981469	4.14646815400401	0.0579507287560154	1.02451961621539	3.36813089356041	1.99321261684437	2.48754186153963	1.36859570725384	-0.513708889943728	2.51294338783452	-1.71832372470883	4.1514427806692	93.75	1	2
162	2.24593681118745	3.33467079708331	2.45915964398785	1	1.30369923359299	4.19430591475833	2.95894349460521	1.89024670746616	4.7113088004078	1	5.05124194030355	1.44025336910347	1	4.13928665827837	6.60413412806717	6.19432965678468	2.99114152602298	1.49229461307815	6.58038915847149	3.57788383292229	2.91864394244244	1.97109252929012	2.36547462344821	0.378872622872562	9.82181773910285	3.80240885089168	6.43038152620106	3.59952720262525	5.61774619126885	0.373400070399553	1.24974314340153	-2.30287403712832	-1.60878047959191	3.28249057851572	1.04373468365304	2.85601748326194	5.70901618772577	7.02550978941572	3.07436164165828	0.613026175078802	-1.09882975650157	4.01136293955988	0.48379314786261	1.15693729894652	4.35664032644956	2.76981682644609	73.5	1	2
163	1.01655934468793	4.68179650414544	3.91718229071562	5.69732979986497	2.13366377583291	1.96060805804638	3.81792985995949	7	4.44789668332268	2.60003400577369	4.67097668276739	2.11583712417162	1.40249694237824	1.3529954832612	4.36444512284775	4.51234636210594	1	3.58515782950233	3.83077157618758	4.66205601414648	4.08360840449317	5.79226280044684	7	6.32374016322256	3.15730554048214	0.314262500966925	0.506260488638396	6.02571886386024	4.94481486270834	4.34953768940841	9.44559826811383	3.29320697533928	1.62418003471027	2.04664287924505	-0.0995922704228211	5.92829932370996	1.84650740370682	4.79240704578578	8.7221563358396	-1.45695241308084	5.29711585876878	-1.19300052053662	5.34148948249267	1.09819987138796	-3.51844892054042	3.73310201962272	87.25	1	2
164	2.13592829564265	1	3.42096176401898	4.54017362708623	5.8321239222277	4.09873536222093	3.22123344643118	5.00596324149161	1.16827906503631	1.23100367360643	2.50956178468748	2.14646980190619	1.55797060759256	5.64168543240247	4.54790739992167	5.51901244623639	6.19104239832047	6.59650557963121	1	1.84534168154093	6.93362378836	6.13398710729391	4.75110875032921	10.1647049804918	0.602093607875223	-2.22019010374733	0.727486456759626	-0.696446709525449	0.607330468913637	6.88066890528333	6.19580290028211	-3.33644923020328	4.56985892948473	3.85941886868049	0.67959102613375	8.63020536818128	7.98284282650738	10.9090531566778	2.65430281855042	4.24268884797666	-1.4934097832283	5.51758899739548	0.755708558962121	-2.77637636235345	6.78451799561374	6.15558243655379	67	1	2
165	7	5.33034512975732	3.97030736555098	3.29974581268963	2.10322573260628	2.42285684339351	3.07356509535463	1.22541836031416	5.71504524028673	2.86655397659654	1	5.7084961131282	1	7	2.44029456833324	6.62702063764378	2.35328317124567	5.12044034709998	2.68603504816159	5.75560465467886	7	6.35126259811439	5.1935198674425	2.22750476075582	9.61188555957084	5.82172269350169	4.50344348099978	1.5539806448997	0.728423965185236	4.05621872379165	1.00702211755025	-5.13148966154891	-0.547572457588346	1.43895288091869	0.678826009657185	8.56369479828012	7.68174985376135	2.87244794755541	6.61250587921355	1.30302523929382	0.474023076255631	3.54869765235975	2.79623794952215	1.49809083012825	0.0324567924315812	-0.162785315694698	78.75	1	2
166	5.91979334484798	3.45146744928378	5.11613325066727	1.57870111107313	3.63969130250084	2.70981046726538	4.77055477469444	2.66631943664722	5.21883724142757	5.13795013656363	4.05725329876804	6.72146091430595	1.94335749434421	1	5.55559582722188	2.47034850529434	4.51518528544923	6.12989418696146	7	1.05048781002162	2.20954924583193	5.89046052572209	6.47400608966791	1.57017206428742	-0.216762275147973	1.27233850939628	2.29240479937543	0.451248160373347	3.81383858648544	4.58226923364051	8.73359081578926	5.72057551792929	4.58292006033679	2.712487945787	0.335842665587606	9.58853355381526	4.49640903902432	8.07369509025473	3.02503966426906	-3.15974927597141	4.20489611197708	9.5371837703014	-1.17856119388639	10.6516553470062	4.44112562815989	-1.06276943194916	77.5	1	2
167	3.49088936400686	1	2.11911573773763	2.81909898031763	3.43938010528634	2.59602231387213	5.00375147354642	5.77264736652761	2.97937606839719	2.31216364245453	1	4.29415019193509	3.15718754139353	2.26411369526024	3.36944700458016	3.97456464860961	6.64170528259027	6.32254244215788	2.70497127991844	5.25808575258029	1.88655264127323	6.0146971261826	3.75841551997803	1.62159471720966	5.70486731233058	2.250878033199	4.70945626643382	-0.600080316369522	6.29914940773665	-1.36600736523302	0.566168396662828	7.10349985767572	1.16583954129067	1.68795587918881	-0.858056009615029	9.33464334168217	2.81203259506907	1.94394863474433	7.56383268938337	1.90776956047922	3.64743660047497	-3.81301339252699	4.50508128777362	5.41363863061184	4.1008926493716	7.89413628328891	71.25	1	2
168	2.99464972738507	3.81257794945938	2.76450456358888	4.32634774113691	5.66263492656567	1.35160993922462	1.78881482127302	2.5741055974554	7	5.02094224673693	5.48792555261364	1.14227069390067	1.66118587928359	1.10182747997452	6.3678402990955	3.84266035465841	4.1922989502767	2.35374801890474	5.77565473012713	2.04065420339077	4.8395546395111	5.30066573814808	4.9271808885642	4.78692099686261	2.98757055815497	1.66642636850171	2.55882244439173	2.28386640679747	-1.00481616425134	11.3169984384948	9.26336137716527	2.1818476626655	0.356285545679793	1.83620579877788	-2.62559767825851	2.2843264868865	2.50528436446651	6.32059625242581	4.12472624115426	9.96093783689646	6.59375639889456	4.143954382947	2.55987360628656	2.6605393394781	3.25175174388736	1.54098750652641	82	1	2
169	1.75820498456774	1.87258587191931	1.67408634205851	1.75325558922967	3.3199610655752	2.6608647874872	1.20112065192648	2.02590932266146	2.30875517178324	2.61017624157105	2.9912710746108	6.31109314310886	1.46245913988267	6.69137425191985	5.26185402365836	2.79439183941809	6.70006519789548	3.45684159247827	5.47238220940993	3.56208414681177	6.11060601746377	5.4409350376641	6.65803041091251	8.06162992813909	1.72807462121495	3.47458770714187	-4.04523536428342	0.367132099804168	2.46669926642174	6.12457297273094	-2.96420797000046	6.48379620626848	-0.341020372356755	1.1209585121291	1.0613661955956	1.06829272588117	6.00996002136867	5.35238382709217	7.42230174627056	6.31696224463882	0.892664696537017	-3.35803396683642	4.48759874372249	0.184313029056812	5.01160779805105	6.97412367223624	80.75	1	2
170	2.06280442049335	1.58466815930506	6.4241344091816	5.81737278367989	6.92219980595075	4.6142331360025	1	6.51074239955303	6.8975005324551	3.79854345654253	5.44995541706126	4.69871570763185	2.84912322647007	4.351597246295	4.99933190454374	2.69094379204838	5.33145925606665	2.45917624256193	1.77546672207337	4.50839673805201	6.82669172868322	2.05828973718239	4.14026049825694	6.7949727247846	3.43374237020194	0.237785664370698	1.21766597127098	0.334906901998785	-2.01960737514564	3.57601373312363	10.1390022024335	-1.72462233641615	2.37581672125015	2.46955536267835	3.14030811761971	3.41414619802065	3.82292584337988	-1.85933207778216	1.10587232340915	5.09644413130515	2.39260546448387	8.50118885650485	0.46525881203674	2.64665333986324	1.02546277498003	5.64589701496743	84.5	1	2
171	1.93452370502586	3.11155896975826	1.97612588590378	4.24862258629725	3.84462013730534	1.23856521117459	3.69727764127321	1	3.20057467246723	4.61769092818232	2.24994732709472	5.65964319258733	2.38938750801802	6.0298325829149	4.9697783178546	2.2507361822167	3.89085222090585	3.31106475144426	2.31651643882285	4.67260974013497	4.13070754547602	2.14143412024944	6.14147610175103	8.72635969001155	2.90602240713409	1.8277289688617	-0.666872884889828	4.2560835860439	-1.07480103291029	3.65929068511204	-8.47499340267905	3.10749422412425	0.481085616999144	-0.0753163136308556	3.63189371091393	5.93888616199584	6.52456508489022	3.26674534362376	3.68438297356289	5.10069942570716	4.07500249664204	1.36582967761597	4.43828227510931	3.19523589351007	-4.00133980119753	2.81470558382888	72.25	1	2
172	1.6775164928842	4.06748546716844	1.52663414732308	3.49942211175211	2.52263930470124	1.26481692685279	1.80824352239936	3.50746883938653	3.32962979986518	2.06684560675636	3.04485771476511	5.0444363263163	1.14059753379671	6.23541087783065	2.18977271830079	6.91926940108276	1.04071384846747	3.27427840661198	1.68576184402876	1.64532849264014	3.78825712995231	2.27279923215623	4.6110287924548	7.74373577375266	2.41853233462884	1.2650402760209	-0.307933521331099	4.95223681072541	7.40874489525344	12.6377092860696	-6.69418482430409	7.50823689418884	-0.854476929477827	-0.143585009052119	0.508686906785917	0.768727362477718	0.144992988210248	10.0615664682083	6.77346317609638	4.322208782818	-3.29827630110439	2.42247501856041	1.50900689113141	3.20425205916344	4.02174287518976	8.98928073380491	82	1	2
173	1.9344835623511	3.43893358704481	1.86493342461485	7	6.11741880087033	3.51916319354404	2.04788252513028	1	6.99104147128276	4.69809879247618	1.40038276459855	6.21880046461874	7	4.67476054054244	1.84854352889731	4.84483922722226	7	5.1234111508977	2.985268072337	3.67000847555995	4.3725341873619	2.90029668326337	6.57074535575028	10.7271941914842	1.89088818634784	1.34643268783021	-0.042063861409025	-2.88097237182897	1.4405045692395	7.3978578776953	-2.88308431906166	2.51245361612058	0.214494353025931	5.17301758171951	2.2354521539512	0.523315525207168	3.22234196688675	5.76764993413777	-0.330608161094976	5.92544649672822	1.74634821699654	7.77950920792817	6.42230195283551	8.93571263033675	7.53064881223958	9.22192933358775	70.75	1	2
174	3.45937347216628	3.44525332823839	1.09964736294492	6.05199541718733	6.35728483702299	3.97337271121004	4.94799748968446	5.41835247696781	6.52783037751796	4.89231739134213	2.31424163834683	5.78978969379769	3.22511682297376	6.29847230191959	5.22828986989863	5.74828104315306	3.96092807610784	1.58034878315137	2.9164618283704	1.6679729747512	5.23624947447986	6.02723924706702	4.65554427812442	10.0250111477322	2.9131526200447	3.42697071472828	-0.740206910094886	-1.78198717577588	9.74951690529625	5.05169929977512	-2.92954948848564	-3.52220546486324	1.06359721884419	3.98979399421172	0.834387257466441	2.11366489444685	2.87755595913263	6.26163995840065	-1.48618766123038	4.66375611494812	3.63576957665885	4.0965246407356	2.43707401826169	3.40590688481082	7.4290317704145	6.70629620823948	66.5	1	2
175	3.59398060178187	2.02307877213046	6.44691360762713	5.29842709568703	2.91937117388509	1.53745685233724	4.06799500087955	2.25987159673108	1	1.47093641666492	7	5.01028781631802	2.89099467510871	2.88308427165134	4.37353203530527	5.71596309866844	3.90041082731128	6.51408586161295	5.88898470818097	4.4613324103025	6.57246765697297	7	5.00473996330459	1.2227808824831	6.14835540548259	-1.16164754829836	5.17886528370963	-0.135172068725206	2.72660228475061	13.7158373916674	-7.06216580756365	1.01080497600117	7.01694636723179	0.291513623525879	0.455613551506167	4.6196575035555	7.36862860745416	7.47746744846173	2.19125212667792	7.18588719368921	-0.43776467612107	2.45747222615398	9.26741752690625	1.58948222101203	2.0600514644827	2.59767298510197	74.25	1	2
176	3.25894365638283	3.4921456763643	2.54289769290122	1	2.25303906797572	3.00727848943192	3.2641512487396	2.43853479409714	3.98172250295058	1.10649041915223	4.98623852583866	7	1.2907987835671	4.40503955890038	6.66304165549104	5.9494086303867	4.42671007147979	1.9515280614831	1.65781451533319	3.35770479147915	3.94540366005126	2.40010783298878	2.62155018026791	0.819884667734385	10.7529475512959	3.64266893865932	6.88246148029254	3.51287989794185	6.31041116929343	6.97118344961087	1.67723150324537	-2.86328145095229	-0.575530899571096	5.87131154056122	1.31056417840948	1.69074107382419	0.360562632255662	6.11010366138582	8.32142711522651	0.68967856131278	5.08234702665873	-1.65223752208314	6.29306916841583	2.18788432386546	0.861321761760367	-4.35781637936916	80	1	2
177	2.74687166877423	2.26915754444372	3.95342964020164	4.45213528145451	7	1.65756121767586	1.57804720508947	2.19079462031982	1.41951089244962	1.3968116995624	4.9352640836708	7	3.62863981700294	5.71665259306929	5.79082283475507	5.5962953734457	6.80030878949816	4.62173941861166	5.46973628587819	3.4254159615551	3.82793171052586	4.8135719840915	1.53567735241938	5.66242989200454	1.30914253143781	0.052533379434341	1.52968061764039	1.76829616692041	5.24099719121794	3.40488543372895	-9.3806535835888	7.52930579880522	5.82340089481135	3.6371434140379	3.43411732237378	5.50133391131351	2.28013646881593	7.09128424685438	4.30357976353171	3.21189621525899	2.84871061162385	3.94357602173096	3.58557430982305	12.3531768560497	3.6677625537568	2.33987078276563	77.75	1	2
178	7	1.41036219896497	1.1173047195653	1.0051817682478	1.61470938634029	3.04940156247376	4.56556436254768	3.27210468110141	3.70656244899585	1.90125989800302	2.636236335212	3.11098629940732	3.92696628663045	5.56821401647655	7	2.67025892072045	4.57761396650465	1.94546917059999	6.67270621728699	1	7	3.68340010481822	4.02860957799884	5.38519759843156	1.17032849696538	2.19840115699228	-6.7934024641373	0.358641415082157	2.88666671061233	7.16599317479518	-6.22278340014726	6.99749118309163	3.85877863861031	4.06017321702526	0.148608442656577	3.62124100421797	3.20654630357431	7.69706916645608	5.59250038817139	1.09740123719361	4.66542492571255	-0.678065168621106	2.66530507507925	4.97469460270769	6.11631784741004	-1.39213146450205	97.5	1	2
179	2.04055404645875	1.4641922691999	6.63163649442302	3.96674809129555	4.75033297350417	2.9671295796137	1	1.60271203872357	4.08764612684169	3.22491410163369	1.91011845241776	5.11845834015858	6.48178293265641	7	2.96301944930626	4.11116011168925	5.97251968166846	2.46970469949085	4.20815678777634	3.5863839678161	6.26803439641979	7	3.80611526863059	2.48081058724812	6.5571748149398	-4.97856821889623	5.98380787821042	-0.394352717230596	2.39775731455838	5.88066665164645	-4.92607426431641	5.21292363260364	4.83011078805138	0.5195267140312	-0.664100251108371	-2.4039390942812	2.50326188032056	0.610058582665562	1.96758421675605	6.39021252709551	1.97665711661833	6.32107496813257	-0.229600779708025	1.53080872829031	5.68575941835034	7.54728585479098	74.25	1	2
180	5.75851606863215	2.14883537708935	2.26541996929965	3.43904619047816	3.12837375553935	4.11729964686552	6.4191231275248	2.243438678207	6.79515651596732	2.27532045071941	1.97634517590663	5.82839027093283	1	6.73128519087819	6.14105209534809	4.65886387290054	2.68757216271081	3.34180225178877	2.39172450226401	1	6.39567998116297	6.24712291036938	3.94718093558897	-0.189577560280441	1.82684759810387	3.261048798474	7.74950416246646	0.97514184175498	-3.05041225258203	16.6120522837421	-2.73024959426986	-0.794785349584917	1.60324621746481	8.06559142798527	1.76047184657322	2.01494212479243	0.421985682624802	5.0076465213822	1.45632819326396	-1.89516059069866	6.43909912803808	4.42527984456511	1.85973590723598	3.4543184244945	2.91342242540312	2.92836883664853	86	1	2
181	4.1617269702946	3.05719574587366	5.052986136499	1	3.61707055964738	1.93981137499967	4.42559484179864	3.51165070158505	2.42381472973576	4.0370361965011	1.97268132474001	3.5243236717696	7	5.59191471374385	2.61403134060559	4.72908423513083	4.11453996489596	4.19403770345521	2.88594335141818	3.60449361629569	2.27961056707559	4.45152725744064	4.90351312620961	2.83937307501296	3.0013043089967	-2.62231643725349	6.23772331449399	0.333825019736204	5.25057493719769	9.74768596139705	-5.43446631058314	-2.68468522384577	-0.571416471259411	3.31672437819094	0.0735660527713586	8.47985575779174	1.50212616851262	5.56445910249714	0.627171528315703	2.74265804165037	3.02208136744057	3.47980466504682	5.23505063910371	7.19012371631562	0.13111212688833	2.73483521528682	63.75	1	2
182	2.28926576450583	4.25809290647544	1	5.61228685545766	5.55022146098232	3.79735443505209	1	5.20755009139794	6.7561638808664	5.02137295116813	1	5.82009324839815	5.51082079731805	3.78091647321186	3.39845002189231	7	5.4185814286235	1.75264529089602	3.04956532129435	1	5.97516486254342	5.3255689705993	4.91765436305582	11.0276205285707	2.97585552112953	2.18906653512524	-0.622519173955334	-2.26223204684444	5.94540164128323	4.99434248871215	8.92570693957019	4.32889408011154	2.31038930755154	-0.253107690605641	1.22802922987048	0.907485910523935	1.54775419825532	6.67774174749123	9.87069105593289	4.76781979005562	1.33221329965783	4.42477595805606	-0.634002732447237	2.53231655404339	8.27131062315713	3.66369754763393	78.5	1	2
183	1	6.57347056708509	1.88315447921317	7	1.09372606481696	3.44683215529881	7	5.06931537408401	3.02769222582274	3.74271406960755	3.74756512465783	4.91154533060671	2.51371793726423	6.97966918539745	6.27384627492024	5.99204800124916	4.66158338115063	7	6.57106340212833	2.81286768759088	2.16828123858585	5.19173833282303	5.59452167540918	6.86171700081874	-0.37582978223126	-0.329949190569495	0.890826633934516	5.03487730760426	-1.46045568036885	7.49075612720165	-3.84049900998567	-0.571772579125286	-3.21706977526561	0.634152292446889	0.487181253088139	4.24941687252838	9.15355319154209	5.79966943969361	5.02049730141752	0.424366923331713	4.84713230729401	-1.47619911685722	1.21617639919779	0.813043578444175	3.45627418482924	3.4730585265606	72.25	1	2
184	5.07932759416781	4.22727094660838	3.42732010333661	4.15192594404947	6.25106458679116	2.85643493673114	2.99080570287033	1.9133806878236	5.9277117956589	5.31922102271371	1.20301673014618	6.84343946117205	6.84518966683716	4.51206928982679	4.86470688644449	4.28354851454763	6.51051212692399	3.31291120800419	6.99564726973683	5.38343752152218	5.98540708056635	4.34978607926076	1.26913165344581	6.16114573981167	6.75003528291635	1.64384291595968	3.78878404334391	-0.835120292883527	0.151736777377894	8.89468841461484	-3.23594799283049	2.39160392163168	-0.108212001322802	1.24387923082887	2.75787152864713	1.65016695459918	-0.821778943933195	2.4498430586083	9.60429866983501	7.27206530346002	2.04064419307069	5.84255002238824	1.90952983275715	6.85833730592524	3.16990220005107	1.46270058443311	67	1	2
185	6.02869950073031	2.16440890790509	6.55265685955529	2.93374370476868	3.24213947661086	1	1.76874170206465	3.78157462423387	3.80437820056061	1.37986570420775	1.98449293774502	6.4876494974469	5.05792003494152	3.44394607836861	1.05303903447704	6.4018097803646	4.98601147054597	1.9777148628503	6.20846922580002	4.02228926427061	2.94857570951222	2.39179306393191	4.12628581128496	1.52263058089895	1.36286657168546	0.373118009304563	1.43989373215325	1.65886782993365	9.12279918050861	-0.601802761464017	3.8058151940232	9.24101823007387	1.09411563337577	1.72569450878769	-2.78083059956482	-1.80226885026289	6.4207768904869	7.29050032168391	7.2005352441269	4.42467735651228	1.20404486291792	6.05662010186843	6.89643951989267	8.09732555406233	3.56284485257861	0.690241375130017	74.75	1	2
186	1.72633333680412	3.25737602517362	1.22539413738725	3.13717353758743	4.48421554533588	3.23489028094453	2.36364562404909	3.17941895340216	6.61674488848081	7	3.20215112082235	5.02701451352697	1.67549916982451	1.52816873196752	2.04705427573477	4.98523600423166	2.44380547417714	5.24534365527574	6.68023094844139	7	6.60295004843711	3.88725843910227	1	10.5303950893125	2.23688999258455	-2.63689427284832	1.05136858932572	-3.98656025673061	-1.02908737029431	3.39860095168351	-0.710915050897668	5.11620448109368	6.91787938821575	3.42812682676526	-1.53511625019821	0.239253976120269	2.01100501712559	1.54322106600686	4.11333994953099	2.95144824285374	3.18167206205791	7.03804576294224	0.0011239704034568	5.01392541358882	6.13522100198813	5.19917358645287	67.5	1	2
187	3.24914751415551	3.29127911746855	3.6914653827488	1	2.68249169314995	2.99897726667599	6.03669102845049	4.93955153727967	3.0359055050625	1.67721827725287	1.05001547169627	5.99816230864625	4.2496419267255	5.29584864481128	3.74391794730645	2.42696745787579	4.74113789446595	2.57024684616743	1.65140186986957	5.20905614923012	7	5.72668402128177	5.70982655331543	2.94154742950661	-0.327124173740292	2.29894486594617	1.97075658295003	-1.08012008910667	5.68618709431946	14.0133895445825	-3.97864776149523	4.54231523850358	3.11681014794048	2.15325674132141	-1.28969242942876	3.64956103410934	3.96462414707788	0.961199090519789	1.22857379542558	1.11216195861294	5.84655484843742	3.19398910784995	6.99102630115508	2.32828914413109	4.84484980453194	-4.72209694454942	72.25	1	2
188	3.15668657540931	1	3.60634223059099	3.76976002805834	5.63015540869582	2.4646727424408	4.51365294429826	7	1.91935703294446	3.61578000734891	1.80899490895732	5.05977393603136	2.05093663387157	4.95297627780097	3.10901176993537	1.46222835998289	2.730482692476	1.99349092226422	3.30673124197224	4.4960920108835	3.06973397408669	5.27757020402564	6.2864511307918	6.05254648608411	3.71562228040868	2.20116842993569	1.0827489794148	2.00244923488412	8.77197701462896	6.16159566592298	-3.22796470356857	13.2020720492417	1.19020590230317	1.35945026475264	1.61304568918926	-0.422548482830578	1.43641444532486	5.29575159786552	5.43600632542785	2.06432711946786	3.57528407646492	-3.44096765740194	-0.578112752832573	8.49837269367462	3.22642112600092	5.04529233275202	76	1	2
189	5.12720613305782	1	2.96420839285321	4.01640905922725	2.83329616888704	1.79915050633201	1.86756770669749	4.12090653552811	2.01974908801943	2.41667708453303	3.52196041358357	5.65669366794463	1.12360362658465	6.55508106241098	5.53376567806484	6.76929315959768	5.58710317130131	2.02816799193569	3.96010144993375	7	6.81912923428683	1.14739398939273	2.59961516986426	0.165785021476387	2.57877276483675	3.97883364576925	7.8977040868286	1.60142154695587	6.40893275071814	13.7526620464536	-1.94118706299783	-1.30835864795184	-2.04216333624886	6.72911692940616	4.07351171801604	2.56296709792261	9.94668327141064	1.05038248069567	5.46025366021987	2.65912387283091	4.9666012361452	-1.84812310558027	-1.18458722978287	3.01244927697972	1.67599054405185	4.40006105349284	75.75	1	2
190	1.26305759679184	2.6842542958268	6.10302339999548	5.64052238657627	5.44615232432227	2.46707829201359	4.25133241014082	1.37381348021456	4.01301273809961	3.62543801850678	1.76210219696374	1.78238671627031	3.51860907562097	6.47583922075904	7	3.92231593915608	1.83435942145909	2.61976548296545	1.90040153151041	6.34409547031587	1	1.61327363548303	4.53018452733538	5.21973106217844	1.75791830529602	0.66682135334859	-0.998042824915359	0.831423445320631	-1.54357790048539	6.26018867043367	-1.95353924989098	4.42439048824351	9.21496922754028	5.27817336561229	2.78572849598953	4.5278838236313	-0.371964297471889	3.73436315453467	4.6881230286643	-0.800602156247096	-1.85912439326214	4.00121023374251	3.62706311512042	-3.14629030752294	1.75307269024434	5.69501504709078	59.5	1	2
191	1.00831241619665	6.11557201627951	1.60685079559075	7	1	3.61864858792013	7	4.32467167882708	3.4771886782676	2.66489746141437	2.95431002852392	5.50239869322985	4.89876638118304	5.25987774981335	5.80374987645975	6.83247362831712	4.56058930709024	6.20123629974688	4.98313156765121	2.54913150375054	3.52909507387815	5.06577602288526	6.11862292977246	7.57343014654393	1.1570865158996	0.3302160906804	1.89460421259881	5.39899808897474	-2.21511621888933	15.5527853866462	-0.880474947624945	-2.5877285786582	1.43634332463302	1.25326124089849	5.4930772556113	3.30453422086904	3.39466057874239	1.18878205820124	2.57643873538915	1.14571499458625	3.08347948097376	-0.901428464801299	0.592660977070065	1.50340029286457	3.35347944597694	4.38570715261041	83.25	1	2
192	4.40989789121471	2.9624103542167	6.31114001731303	1.37541980566468	1.99117337871834	4.15361437421866	2.40196493535538	5.35483656124788	1.79979003616634	7	1	4.99070133102369	4.30647472418026	5.50628589397513	4.798683316305	6.11059011293122	5.84189220753856	5.58203608258887	5.84444166198742	7	4.79453279397026	4.87788297754838	5.18662315714375	3.18591759545565	2.36840674793254	-2.83773464430136	5.95664000234692	1.93719315716095	14.7538531412081	7.23786629582157	1.10961447696451	2.80701093224718	1.58891038143937	0.541046346021795	3.23132723959598	7.57962698991834	8.47989732798436	1.47488326716258	4.16824108440459	6.483272343063	0.463700681335572	3.59097403815067	7.49162955806587	8.89201909867469	6.75498349801687	5.84759424855161	81	1	2
193	7	1.44931796697265	6.69086169300082	3.73833957594046	3.6283689012459	2.7669114163942	2.55110277264852	3.14637719745895	1.09869020186241	1.70544611972229	2.53691886341499	6.03340420660617	2.69589469953317	2.06587865154486	3.81149948485339	5.84158906009141	4.20862310534725	2.19121693229381	5.93867633915954	6.40293620816688	3.73780118110647	5.30880502725331	2.82410583527135	1.60351095325108	1.4519953969685	0.14336348930051	0.762145286099433	2.92509376407877	4.63879731390441	6.92269880042392	3.40018927981919	7.58470030587682	2.3188429858874	3.91506068656965	-3.45873329757257	-1.91474547868928	3.64289027772789	5.38448673522669	3.42931708298843	4.84985640111419	0.616214454808587	5.98118951432634	5.42371533503679	8.30136961792632	3.63863811118945	0.520842908044184	75.75	1	2
194	6.40725670886865	3.79650895028789	4.77699013339492	1.662938419789	3.7047155205066	3.28988123194709	4.11307463277835	5.52068201938057	4.3950073200446	6.56301237809418	3.30941910237674	2.98137370473008	1.50756512556005	1	5.98407112691381	1.54039556982341	3.85363143863165	5.15665183827853	7	2.50227632790959	6.03109119017475	5.77748162184517	6.66492481808763	0.327010738829019	-0.695696796475704	0.949505300549052	2.3125731703665	-0.28438115379775	4.3979766081998	3.48059653863427	9.56129615948332	4.00613028874176	8.87913844631874	1.83683780176437	-0.239878223979948	1.93683157641994	3.108166443824	8.71651175080487	4.15136988087734	-2.66052831892624	4.92357149342109	2.26934565742323	-0.14887888935511	10.2282406975157	-0.425686542470286	-0.965283178898627	79.5	1	2
195	6.92615667690249	1.28747058178741	2.23882931066302	2.45670892774836	1	3.81332543443825	1	7	4.79554849467731	4.4030986671654	6.81550029745378	3.71880819208733	1.99431990634401	5.65026569352886	5.34965063357312	5.51245164052858	1	1.78351506596202	4.00073211015999	4.29150641282803	4.62316971952955	1.76919179550315	5.9185089861503	8.306935647557	-0.452602152585417	3.18673930083862	-6.80718332470437	-0.570727321447407	-0.700711760436843	8.16642597155661	7.60547025553178	2.01991474368394	5.57208721243452	4.06392742631447	-3.57752600307575	5.72834466292504	6.07588177002934	6.58792697757663	7.28675182152448	5.24526994501722	1.05759470522359	7.30864464653398	1.87581400951057	-0.304884077346213	2.3837351884014	-1.47372450630795	75.25	1	2
196	3.32924346489013	2.3385550502499	7	3.49379144088819	1.98740966619976	2.10583654391561	3.3822770484126	1.93942544402118	3.86207717393115	2.0042044179233	1.95062575842242	4.34704052197582	4.42076261455662	6.50751281335539	4.42642533757541	6.80842303061898	4.73746016882065	7	2.303581880635	4.41077373443265	1.70490615664059	4.2388892096059	5.27768676769728	4.26891259907794	6.97584280666085	-0.75031777882661	6.53395020434522	1.6254060880628	7.14435718359623	5.90981218864979	2.34749826211416	3.51105682145298	9.97173742460099	5.40784285574848	2.15358503307297	5.33588409624277	1.09213398686778	3.70630493389247	3.74229556198836	4.28040395008588	1.84389381093673	6.74501005941921	2.87601927169113	-1.17140970128543	2.94798013228588	6.14624186610598	83	1	2
197	6.53748008063661	2.91191457932702	4.35934289726228	1.75069386474055	4.24809633555199	3.67917229531283	3.63849277724105	2.77690981885558	4.74725653299873	4.86325606300609	3.41546734164955	6.53338212267497	1.60168917083912	1	6.22774148108589	1.47585556034501	4.21892547337401	5.04647437695008	7	7	2.82943534256698	7	6.46169957421656	1.68325044416989	-0.86175160227037	1.56596428207844	2.35180539122367	0.418666548537339	4.9192129248734	8.05039482377901	9.74729614008872	4.93404775900229	5.22393002727877	2.9430207960915	-1.16241457138495	1.55028958941353	2.03313297310638	8.2746526021598	4.13758256235809	9.57100913747805	4.18120294119771	2.84380250808898	1.01515816234419	10.5762569444911	-0.132633492515613	2.66495848264631	62.75	1	2
198	2.85372162229517	4.07315989283488	1.21433869267146	3.76836175066162	4.72899176158086	1.412938546492	1.51569858641378	3.141063076977	5.19058774231907	5.00288257483617	7	2.90118736255434	4.10599931547833	5.51176590635423	6.72735293758996	4.81586956741025	4.55297524017775	1.90421262030945	2.84462520111959	3.53461384719564	6.4915565948073	5.94463787144584	6.57104771943182	8.62827266959029	3.93907738866881	2.38362464448043	0.28823645424376	4.39435601403169	2.63501341366978	5.52372175704573	-8.58080439217742	6.58461663695805	-2.42174799214184	1.87351733855754	3.42343736868215	4.14012842278272	2.80767892888313	0.881146094337706	4.90148795389706	0.230108465022442	2.87278509986976	-2.2471121758066	5.37379968192913	12.1168050102347	5.36729008653533	3.54739719550586	76.5	1	2
[truncated: 5 more columns]
