# Supplementary material for: How Are Mate Preferences Linked with Actual Mate Selection? Tests of Mate Preference Integration Algorithms Using Computer Simulations and Actual Mating Couples
Source: PLoS One. 2016 Jun 8;11(6):e0156078. doi: 10.1371/journal.pone.0156078 (PMC4898694; doi:10.1371/journal.pone.0156078)
Supplement: S2 Data — Long-term couple and agent-based model data analyzed in Study 3. (ZIP) [file pone.0156078.s002.zip › S10/Aspiration Model Data/Aspiration Couple Population 01162016 060441.csv]

	trait1	trait2	trait3	trait4	trait5	trait6	trait7	trait8	trait9	trait10	trait11	trait12	trait13	trait14	trait15	trait16	trait17	trait18	trait19	trait20	trait21	trait22	trait23	preference1	preference2	preference3	preference4	preference5	preference6	preference7	preference8	preference9	preference10	preference11	preference12	preference13	preference14	preference15	preference16	preference17	preference18	preference19	preference20	preference21	preference22	preference23	fitpoints	sex	algorithm
1	4.92967571280002	7	1	6.08032729245872	3.23315684910317	3.8305843875268	7	5.58310208014432	2.52413103147438	4.57315367734358	3.27659290020222	1.47657739786611	2.03032634565684	5.85942314958619	6.57198870315372	3.11573258230847	4.752180223308	5.92711213323225	1.15604845660565	4.88617739170429	4.01070685518556	6.26251742883226	6.12574117908606	8.46597922018449	1.13479681411717	9.95852973379544	-1.97230979120625	-0.388087307049849	-0.738241066198822	-0.902397427447002	3.16214647009616	5.73711178737842	9.76436253979726	2.03664199015822	4.93974138221136	5.38845656058297	-1.28764256836746	6.93724061874309	8.62875180581112	5.57493515120761	9.23758026363616	5.5894952993247	9.94200294873221	1.00622357025009	5.68795218125142	-1.23020843469634	93	0	2
2	4.8059900943204	6.99342188039865	1.18598060596553	6.67103030754722	4.10477033986335	1.95124687794643	4.13124920829528	6.44516811926508	7	2.39441519633992	4.55463368697651	6.32485509902206	6.25929612965769	2.23094482826041	6.06009759370811	3.3446060018801	1.63555013891124	1.21297386154445	3.56432261276163	3.89258894461294	5.04587675141546	7	1.27204394963005	8.81711372793997	-3.47990907013536	7.82450941174853	1.07572797010231	6.33965080888464	-4.97043426403506	-2.37611214571734	5.24347919059478	7.83610507004371	0.950298037371551	0.36425653943848	6.45568062462473	3.35647791875303	3.24881700652549	5.06836956800067	1.33877367300118	2.21469667318098	3.46627321051491	0.881644552208603	3.00010861229846	4.07949436177117	10.2514032280243	5.45318754006524	96.75	0	2
3	1.33749466565681	4.0446518037243	1.65023064646573	1.41632589313879	2.88524899188789	3.22676567579865	1.83854180405322	1.57660894672705	1	4.59851497397028	7	5.99046280942575	2.68340707819886	6.92338631115685	6.21848629932911	6.20967777676788	4.85783627667761	4.54954188196298	6.27877898067314	5.56984839483794	1.14025803853772	4.02319408938341	1.49244468489763	4.01786868679257	-1.58920022698613	-2.41137561225108	-2.03473327887542	1.81127512949518	-2.45666079868072	5.05659183041491	1.2748716859359	3.6411386454127	-1.3856531985908	3.77104645105406	5.724688847394	5.03979313310353	1.27311033455806	7.59826678548532	-0.207835543731399	0.3145178462589	2.0192692152308	4.96376566815137	10.9308606005283	0.570515517586108	6.79824938785442	4.40963411969446	88.5	0	2
4	5.13297793356711	6.73812749493186	1.39435008251329	7	4.52268366282746	2.04727307942976	4.11319067737213	4.35468585008065	6.90639672714319	2.9937569265836	4.25691595136013	2.38165426449411	4.79766302957871	1	7	3.02665116196987	1.21991460717407	4.50869210058846	1.50804306801652	6.41394734666047	3.6272527113741	2.27057403688861	2.18261672037739	8.73880102065758	-2.63635068074867	8.30841005404345	1.73651832954827	4.68650769312944	-5.17340821707667	0.661720031546243	6.06672410228859	7.36256449540236	0.757373502302963	2.49909120053479	5.39253550496134	5.07662073059036	2.07691128752984	5.19375283686232	2.30481702590486	6.35447993820966	3.54637588449646	3.13169378371203	10.445880578563	-0.471152426667272	10.9287423417928	4.80209862495667	66.25	0	2
5	6.4372082158187	1.86699400418873	1.59480877521379	3.69229198618175	2.49061289381241	5.73298761359792	6.19350800959886	6.64610139782424	7	5.7676917616452	3.84835825849635	4.64942616999225	5.92602901221798	6.88929803045965	2.86942011913733	6.26466063854445	5.92838344672513	2.70630830868272	5.25735037988061	6.10838543251641	1.5737076276375	3.20576531495506	2.47397250306551	8.85208513341538	5.85268656519291	0.670930314827553	2.82931392575872	8.77076675537965	7.69652466635674	6.71942808949162	6.46754083690944	3.42508938588729	8.42957993133184	4.60413056633434	7.05814861388347	3.0603566197283	-0.093799434968537	4.4554004056462	2.46615114398462	6.42763248928004	2.397472302074	1.77297180764517	1.28447103598546	0.263436173118136	8.11713398309455	3.59522939842564	89	0	2
6	6.34401004451715	1.98395636718341	1	3.95452346200547	2.25671061566412	3.23858407244366	6.99110022156935	1.4594595941881	3.64702833494025	6.49814090999025	6.5139909102268	5.50856968396095	1	4.64173349487589	4.10045757678037	3.11622412333195	4.11638958997257	2.23676660451551	6.84729249852945	5.71214689037043	6.79347576488097	5.94378277920849	2.08135435523871	3.30580651720227	3.8337183088691	1.14948260781428	0.0503991946544058	8.74302959835654	-4.90227168618537	3.04836931564033	-3.59231232504859	6.57877645847758	8.33940134615137	-0.191507267946418	2.98887759388404	5.3156562423412	3.43200750145934	3.95445450317519	2.24195589630594	2.19733852283569	1.27294334199213	6.74170401115065	13.7968890952953	6.56917442630472	7.43474126495282	4.74606965954894	102.75	0	2
7	4.34699285326446	7	1.38467166560636	6.81614415277705	6.32265680876948	6.63708146445784	3.88254416873833	1.50191458725927	2.39746691603921	3.11392086490023	1	3.88157795824727	4.44445942164866	6.4770413455346	6.97113682291403	3.79747454542744	4.69317582708385	1	1.0056136255221	5.4777620379661	6.64110219972688	4.04439193925281	4.3874423967773	9.71262756395246	-2.11144601184141	8.60920683238213	-1.41342851469592	1.5379954379893	-0.33881650013507	5.42437563665317	3.48400808597306	3.78019839945614	3.3901527398102	3.56134959618779	6.34280942859531	3.76192664273471	1.42925704263341	3.29064344658633	0.72473419285296	3.37687954490546	2.28585978285672	5.93551680193585	6.31231524961857	4.23135478328792	6.76492968058422	4.38365913041526	91.5	0	2
8	5.70467191753832	5.50965419349998	4.18562177858212	7	1.77986209768627	1.05384972344999	5.29153636502865	3.5762376760129	7	6.19868928400552	6.84297442248508	5.83597864757657	1.22793461084269	4.69903704213536	1.28713429078378	5.29475869326344	3.23573309875658	7	1.41067631542523	5.2301999340516	1.80480656897055	7	5.19339263433715	8.52742443411701	-3.59242937042262	7.63567816319634	-3.00288902594638	4.09652457057368	1.43639997485083	5.84415380807306	-1.41644560613159	7.27494033743407	4.48095026705382	1.08283757774131	5.15001664360165	-0.489371195295598	3.63699175421926	1.72065144257053	5.64164273300577	3.85098972011516	4.1465769973007	2.52705805691958	8.0256547987106	4.31731268421073	5.12456238540287	3.99695522960591	105.25	0	2
9	5.41641103013409	7	1.16593251989477	5.99564599658303	1.88205381566051	1.29057014597882	2.78087417974098	1.95081143746599	1.52208100483482	2.51014559166336	4.92108427490428	7	1.55972676882279	2.37620920951297	2.16228951075565	5.29401177371927	5.39306522625009	6.02831729804632	5.95923146355249	6.71780948797365	3.15097794267785	1	1.2920078821592	7.23760699920565	1.550285630448	11.0141649595703	-2.90183049882238	-2.35663922244955	8.00888644251027	5.49770903095585	7.01304223750238	1.92907764407101	4.66045191046391	8.55721575075199	6.45831798602711	5.95856468230232	-0.417855186402397	-0.741192320575532	4.083325328131	4.10556959961773	-0.16039580442321	4.82415797737543	10.4154106969573	-0.893242418432627	2.4324434840222	-3.04884353538124	96	0	2
10	5.51448094926332	2.20050191635269	1.3970337765699	5.37607031200332	2.21670159908044	1	6.12409562622361	3.45304693957062	4.74439535346485	3.55152209967158	5.58969010343743	7	2.68676069196475	4.63233695820077	1.01448881034932	1.46371108339466	2.96271348331516	5.04298257160583	6.40391177071717	1.15803340156671	5.97957219394266	6.55019770308888	4.68231634868737	8.9365900962134	6.99583975266279	0.0605263916538669	0.261593498916053	5.60638633196828	1.2731770456929	5.77027134412064	1.00808120772707	3.75254755741947	8.44049446828186	5.24200320716658	6.19876849298713	2.63837730281362	3.42420855726195	2.27193034213236	-0.900185427639231	6.51115221461744	-3.23946847373699	4.23882293162506	1.61731287182426	6.00113498953428	5.69215663712096	6.86090487707221	99.75	0	2
11	3.62576053902369	4.3963431434764	1.83792251955779	5.73619980502254	4.53522110457384	3.82581917991775	3.8040362362393	5.05863859222235	2.83534714005382	5.81439126720176	2.8619192757008	6.33827086407463	2.05083563327906	4.67021935780351	4.04922602986163	6.53445920740689	1.33430036765258	5.50762951716716	3.00808382452443	1.00528547539929	7	7	3.62418342178721	4.53735728078726	-4.72887150914967	7.41448972046323	-4.84335967794404	4.250102829922	3.91812560508661	2.31007652179606	-1.86215652866209	2.6294582099424	9.54620169438504	5.48874803045709	6.91667147156715	4.46424646835723	1.06530754705296	7.85296501221306	6.35261865116358	3.45675308632885	2.9435504900686	5.55676927112943	13.4784802488723	7.2243406084802	7.15531217836289	3.76827655146796	109.5	0	2
12	5.34238821182958	6.43423853663197	2.74087974195473	6.45626651964923	2.20641637110625	2.1443241946181	5.13946532357579	3.88707026708384	3.08752045868421	4.50675829784424	7	2.79267128024141	7	7	2.13358685148726	6.00472618402875	4.32514338803613	5.73906548952517	5.44216932388457	7	6.83139494578002	7	3.98968584081085	5.04281852895735	-0.279294902204411	6.03105737244875	-2.03616271971507	-3.01676410186252	4.23721317857007	4.80251947712099	6.17537468295408	4.3021257108458	-0.827113829944173	3.26564904343023	5.48333949916449	5.18784892381559	0.943689034984313	2.75999211686073	1.29549066812164	7.16595344030622	1.26652896146452	5.13795287508235	7.48445333993749	2.05124849018898	7.20454904864052	7.95894051964706	89.25	0	2
13	5.5557910953375	7	1	3.60205812690658	2.30616314265997	1.80556251760519	6.54547275423473	6.04371329669956	1.81221883852243	6.59797744458446	7	4.1015465241477	4.46863320108716	6.01992876963368	3.069516658934	6.75997197015257	5.68873133218515	6.69077791752562	3.23759487006721	5.7461439318946	4.03306462489248	5.1334307250797	7	8.23052825168341	-3.30148157306969	8.0542304097384	-1.34400380372875	1.30357509694584	2.54753340704227	6.5831131142318	2.23394967101498	4.04853023592747	4.59594344428307	2.16367994999535	7.56067983290278	0.74963118206151	3.19969728590507	6.24767793378247	-1.69548200412957	1.6075009448569	2.04623818513412	2.08435751907248	10.4788904187808	0.0784085481086553	8.22321654663776	3.62572192605066	89	0	2
14	4.01298043784154	6.56488571712585	1.49887732337768	7	7	3.72342467584694	4.16301508801114	4.7178161323141	2.7796777957233	2.28533462320767	4.20816834165091	1.96101698362758	1.24891641341125	3.838138895707	1.88835302845442	1.96474853900659	3.50253985201007	3.3038772132171	1.88612078562231	5.69870072395821	1.61397440520284	6.81707145935179	2.50512161517284	9.6679360753781	-2.37117021869332	9.38557443946963	-0.0411300003474064	1.13577410088472	-0.942167201168911	4.79393579804553	0.556927459162481	2.36654388576304	5.06381412738583	-0.00795190215813935	5.05386883111771	4.66447443660386	1.43278169753456	2.8609771731017	2.55980489110607	0.541001311434813	3.42453795240343	6.0601341430552	3.53447963140442	3.52533780919856	9.77196098389382	1.62955485722963	89.75	0	2
15	4.56545788508659	6.25507980254902	2.00783109433237	5.97848864618397	2.44623679220423	3.02936683261112	5.49945748171651	3.18892588436428	1.96654782602008	1.88593440940262	4.69778775712347	7	5.53363567876973	3.842088562416	1.35498684888595	7	6.05616222629689	4.33362701401228	5.06322534974524	4.88683351852292	3.2056070021552	5.59348090118072	3.33489602283672	4.83455808209217	-1.09163697601588	5.92106544044111	-3.00959614958849	-1.88644668905326	1.46525761590202	5.62712538480431	0.0218983880846246	1.03380023585102	5.30367071728172	2.98410875418334	4.76247042689249	4.67829878576171	-2.97727110039874	-5.06676518697481	2.17588771467317	5.88415426654132	2.4726869990541	2.4097007002672	5.39687879490103	2.87875363549148	4.79042527641523	7.75067171533215	90.5	0	2
16	5.09605553062584	2.86706292035995	2.04239876304426	1.59359749892197	7	4.02304289936739	1.58082726037157	1.41848463515631	2.06218017553012	4.12985358484006	6.59701160057602	5.83655401762963	5.97640405225513	5.20697503335431	1.1632128559349	1	2.03052202355215	4.98543566678552	2.51906449453423	3.08253324748407	1.40496144110789	7	2.1138231729699	-2.19972988011538	9.59958990846703	0.4055539666159	0.886891934042093	5.25719903602148	0.793091945072535	6.25021623345831	7.34121392335326	1.05915878724712	0.674587393433955	3.54700728936978	3.39675990003057	0.615344513502848	0.326358217989978	5.79514998368926	1.75031646148592	3.27445632035096	-1.72896066064105	1.75233417056907	4.89778975772889	-2.38643229588466	7.55330442248319	6.55267864007705	91.25	0	2
17	5.96746757562437	2.13392828874477	1.98987517752531	2.12868681685839	2.50439127982519	3.93900410749764	6.54935121302463	4.34984422777594	4.27107206312491	2.13900227059092	3.25852388093553	1.24688292756937	4.77564419076853	2.61217936761404	3.19971487802777	1.77665297489745	5.10490935243256	1.2754957882318	3.66794594755625	5.90539080778735	1	6.85710420744569	1.80032621227474	3.53515225577119	3.4199928145008	-0.512292880076272	0.435050429182979	9.78176336376993	7.87937129240093	6.3842614332059	6.9769029732141	-1.23218778694964	9.24355004730767	0.567144409006733	1.66989870132114	5.92532491697841	3.40804607694524	6.81256650070621	1.98447697621129	3.07495092533832	2.52126020231236	6.46432342883888	6.96689927209154	5.13665788070145	8.04628859054508	5.99364245566967	103	0	2
18	3.54831311956664	1	2.62712699661294	2.62897073322278	5.07653678436548	1.77065033290369	5.61250311608671	1.35215906080735	6.38918995282943	6.4533040749391	2.93323477582017	3.94978006651171	6.12231012068399	5.15290594049399	1	4.81200808061911	1	4.57577301856707	1.79506995429148	5.76324730867442	5.84573791763881	4.11328849293436	5.4645042495326	0.650780601719529	-1.55787901717159	-3.88855618973419	1.70767340750091	7.99215290722617	4.07017699816583	6.19931448970071	7.02015335904559	9.62276374223843	9.49093913154515	4.52970220159325	6.10263498614008	7.46324229852245	1.07613408661822	2.30462311792904	8.57243340144571	3.9762801179119	2.05272685911271	10.5406577238536	-1.85755715161942	-0.721892976533047	11.6688856347787	-0.299497903038254	93.75	0	2
19	3.11636604522647	5.02766457916545	1.93109388723944	5.64375619856524	3.03477412441017	3.43495236833842	4.72784254467256	4.20041756848111	3.50696934823357	5.73872648549983	6.31395660744165	5.59617894782082	1.01700429999905	3.26872155460745	1.36729209525496	7	3.17413177220118	2.06479244572607	2.17879999653065	4.46366098971949	1	6.90598749365497	2.44256163043303	3.99975656925899	-3.26643935033882	7.24184059981991	-6.47202275885547	5.02180054402962	4.44771938621705	0.256082240577621	6.72936469801392	-5.42985280624254	0.250820296760716	8.11386795465348	4.72782854267097	3.18439191445916	-0.270732159075469	3.11325956184561	5.93521383373754	4.11110276493331	5.50202908868651	4.29861975235075	2.18723405673556	-0.707406269760546	10.9201672650911	4.16547041581343	89.5	0	2
20	1.26989094176321	2.64757171469058	1.28526756849949	6.91422881506319	6.24428282754177	2.87596551397907	4.84123376554756	2.60287794056931	3.25101331946952	1.57594497641202	2.47446371420143	6.38632972672893	5.30509557406415	5.43595409273491	1	1	5.64218982478301	2.28287650076387	1.86112071563254	2.14996605952383	4.41183271965343	5.03548707490466	1	7.11121988080914	0.291580283703727	10.3042037251677	-2.09066495668057	0.742784264786656	-1.70481631865574	5.61748620642802	5.95124484258451	5.1763594433096	5.75900156499838	-1.69409722132962	6.27296246588315	2.59658946613974	0.487800963856359	5.4859107022613	3.38531222905854	2.83307877953896	1.36004342958469	4.6842589395528	10.5015854662201	2.16125436953185	6.74015859211037	6.06739809184647	78.25	0	2
21	4.67604816133918	6.41272162489664	1	5.85491318468675	1	3.99285850028495	6.25977215294392	3.35276221223996	2.36968914511717	1.51496600633271	5.25207807525859	6.71574757070759	1.55735139407679	3.08299180019915	1.43847715694284	1.75563286342637	7	5.87324547284726	3.464299836062	6.99074198215628	1.15510299446995	4.93048762510817	1.24778683007491	9.47046500318499	-1.20403970984057	7.45887364529214	-3.34736110501282	-1.44732940418543	0.922801412457303	5.73415657087267	2.49283323663573	2.60104929982476	10.8773141380485	5.42502928277513	0.664228341248352	-0.819044425123677	0.666497153126407	7.26242491078492	2.92711290479673	3.32393260747777	7.84825302043459	7.19161275993175	12.5492902388521	2.48688142196724	7.74155258032806	4.81605547224819	92	0	2
22	3.91633021161473	6.23305474037269	4.95203502385061	4.20434987000635	1.91733207721076	2.67632659866739	7	3.1733815744614	1.07228175090894	5.05353831035838	4.19982911477455	2.56779412029227	4.96196962623434	4.17827050126455	1.33775826673705	2.72788139378821	3.95983611448417	4.80228885585416	1.49502137382232	2.69923615065503	7	7	2.16743450221136	2.5591966218454	-5.17029436862548	7.05965541673458	-2.010301147457	3.78771000292567	2.87111231430722	4.47452287047114	1.71719561008754	-4.18456205289742	9.54043779775571	8.4034174872645	-1.83224682220939	0.898351702370185	-2.51121167487885	-2.43542820640024	2.15602827930709	0.367286112359493	2.81337952343348	3.07889850127914	1.15959864888397	3.42675338955516	7.75582604881339	4.92033039290039	82.75	0	2
23	4.23015566621306	4.2252176372466	5.23334253040199	1	1	1	4.88687159139254	5.61730743436919	2.79678115432666	2.12713857656416	7	6.49840678254453	2.56373367805905	4.65189717114615	5.78194788950415	7	4.81447860707927	6.82071876391533	1	6.75279947818753	6.66739534849944	6.6388964077213	5.94210655937627	5.27157943492083	1.31887074368383	0.849907655087152	2.8936986317761	5.35140648597984	3.02814832720278	0.100100932570937	4.76784809575476	2.15641526618486	-1.61880392497743	1.51759262032503	3.01878641268263	7.15669211971323	-1.03739206212076	5.43303677073235	-1.21403265942776	0.811072696776018	0.884273905682663	6.26621581158477	9.97721445502612	4.12980443853279	5.00210217074118	4.14048815554918	102.5	0	2
24	4.79089717282666	6.18666832718158	3.21457809219495	5.94521155757875	1.6968563570724	4.81154412773135	5.27540735726419	3.29664766356624	2.25778540945012	5.67229104636315	4.15483080262243	6.23456527691171	3.37325092104789	6.59748310173891	1	5.19760220299665	4.41364724981681	7	1.6662938619328	3.1854625120366	1.91297953280869	6.77115841876096	1.56767123129771	2.0629102916153	-3.9794707407649	7.6249489255158	-1.80095178292953	1.67923939438839	6.0461507078462	2.70482139370191	3.05580705352705	8.83670477077439	9.27487260556581	6.43926138229923	5.40379021078915	-0.51209283153469	2.00554623268168	0.794051569973735	6.7647454908798	4.61965931244766	4.75583866157104	4.85023245215059	3.98284648051833	3.71780458843417	9.51917742432086	4.16478218279702	96.25	0	2
25	5.7807928312503	2.31910120349484	1.00133113875014	3.95608487669116	2.9440054818841	3.55908094935466	5.65466681954321	1	2.71568267380434	6.61829004010553	5.54261496364364	2.46166522283153	4.75211099566519	6.55510132369185	2.9632864780152	2.9344397190852	3.62536530819049	3.72144809121944	1	4.18179492256094	1.08574982617497	6.37534622548899	3.72236994864382	8.81486203381276	4.77156147630668	-0.0848202732187789	4.49504071682882	5.86128412752884	-3.00675170119838	7.18122368234385	2.32306499544827	1.59099259040539	6.07532486584151	2.17132495109747	3.41429610196059	4.31447617650763	0.738308516277999	-1.01272818816692	-1.1519939956915	0.55070220589954	-0.177850683972667	8.1292561805099	7.1749502921409	-1.70984077481065	9.72635108772785	1.48983225505029	82	0	2
26	3.94132519505654	3.04715917317726	5.3748943965246	1	2.1345898235918	5.94579911012426	6.36426079372653	1	1	2.05465346202584	1	6.64339072510315	6.29498717869105	2.57711281718293	7	3.4317712763267	6.30597927711715	6.80813783017671	6.10090332696125	4.47516620086001	5.25787042595373	4.80859961302259	1	5.31593535360487	-1.63650840710768	1.65659593907619	3.14535905416739	4.25714966331428	3.66154040122656	5.05407344374483	5.59322808222191	0.0390679396980661	5.17923272675328	2.61356935741559	6.13964390099548	1.55199657563354	4.5585895521831	-3.59928873024953	3.66738232602316	0.450088564146332	0.0906359794371024	4.4746860889987	-4.96621647307926	4.1886921589604	7.7057580894496	1.53853597972795	81.75	0	2
27	5.01052776084367	2.54119712700227	2.82406807390119	2.4838464051568	7	2.66204507804419	1.80393018209931	4.24015993600167	6.15773747856086	5.25512331943272	6.27758953396374	5.45414995067565	5.80830604797077	7	1	2.25648999138195	1.86272835005669	4.82228233157482	1.29771052882189	3.52037122289093	1.56228470420646	7	2.37530998587018	-1.91087334541314	8.77517599994015	0.16603966960359	0.300167360949129	3.0833576168235	0.43275742789856	5.6180072048901	6.91327604791346	3.91939490859391	1.1352763976259	4.27926492239179	6.08349440871239	0.807489524236184	2.48559736207933	6.59127914697943	2.2388542516426	3.63804976761785	3.20091235708319	2.22049831512692	0.358839109837706	-1.9010041102517	5.73773892530377	6.66398717403809	77.5	0	2
28	3.40462954167193	5.28074548137786	1.82674020256021	7	2.46057976352076	2.16196058027981	5.2660301624589	3.40612157865132	3.46458988510609	4.84540602216033	6.47708010546253	7	1.22261487463331	2.73651293488605	1	3.05711175779488	6.16709384020346	1.75410923223681	1.28567215270795	4.36438796977311	4.03148868803073	7	3.87542571715171	2.98447839747348	-3.81888432332863	7.55061599640422	-5.79926123429409	5.26514203303332	4.1203885662069	1.00943311739755	3.19871676380744	-4.34712718469837	-1.92191234167176	1.78647745468668	5.12516948044632	2.88629034856585	-0.68521959156404	3.39338204928622	6.21131963406798	2.07188762076518	5.29223371379519	4.81154695194686	1.60962947221549	4.66590550446571	7.77010289846232	9.37199385354877	81.25	0	2
29	2.4429825491505	1.21703052472804	4.20663614526448	2.45210521347423	3.02952527992667	3.19894539719171	2.82741707984493	7	4.58405392650574	1	2.41648336836056	7	5.67208729593897	4.9674452514223	1	3.43548082194226	4.04670147318673	6.92982152522907	1.5130107762658	6.61910757413709	4.45487773333112	1.14314018451832	5.940815616882	3.21873698366088	0.827174580968048	-1.91446399528756	-0.733254970110525	5.04437456213188	1.38272698105254	3.93176610032818	7.73132065357947	-2.67510334004031	10.849575452182	3.73927373292475	6.90286405910332	2.28329785119412	6.95736883334643	5.0431357015103	-0.292308003715288	3.63990529489222	0.444205144789741	1.20631652039872	10.7472570039698	0.197905115552234	6.06759360723984	4.29235746977589	77	0	2
30	6.18952669545068	1.64558974316147	1	3.09832856261872	3.07262143991758	4.19117916905084	5.79348906245536	6.1786054253875	4.27124676268562	6.15485239131736	2.87027703297949	1	5.19634133989943	3.54336594097617	2.22052105303751	1.08088971352621	5.12901910269484	1.42106634884701	4.41708262238705	5.38881782573903	1.14749395192288	7	2.89466949026924	3.14045365762864	4.51252068069628	-0.19113925568078	2.17001990357304	9.58574455744936	5.96127854871558	5.88743010549916	9.29411553553734	-1.43279649040596	10.0922656954347	5.74399204055057	5.41985907037291	6.08236211568924	1.79867476021237	6.03275881200145	6.85516958119535	-3.31074803555244	2.5256863473506	4.70650981561238	7.45718851257141	8.06155653925475	4.64836923190663	5.83040241232823	103.75	0	2
31	4.04392012648969	3.74553374053579	1.14320888239123	4.96566940648623	1	1.8279501796008	5.32424981973169	1.4775182218462	2.64794377005497	3.08469575840768	5.6731314945649	5.67776145355066	6.82176364838881	1.12147975505794	6.54907801078837	3.75609135798909	2.4421135631977	6.8653427000904	1.1232061468851	4.85994906686826	2.90579002484744	5.69550214939023	1	4.82520578354112	0.928217356295889	5.75438887190505	-4.14649671175218	-1.62716578568716	4.02136947670462	-0.429337977764087	7.47245236603546	5.5455033871074	0.00300534975443847	1.89491559325074	1.70466015414405	2.81010934912007	-7.07431157610047	4.55705009162155	3.46754700385982	-5.77660879259641	2.2416769214119	4.44131812823491	8.44629659419286	4.51561240469222	7.13187086868491	5.08262016128345	95.5	0	2
32	6.58331565118367	5.64126593448019	1	7	3.68598150201936	4.03776519866291	7	4.5527086628764	1	4.8924076208624	6.99626429758769	5.6798523064313	1	5.91780989750508	3.27217927167164	2.48807043839064	3.32907631478518	3.89261793981805	2.15792319644811	5.50079986967273	1.91808907961877	5.45134592812322	4.25890769732582	8.92797858511713	-4.30651413906163	7.7002266684433	-0.30659538949332	7.29916194863085	-4.70284635362117	6.8533068891385	6.9740042188533	-0.0132450503337901	1.58038434199742	2.8671710221542	5.01541206468039	4.20706641186951	2.24025421662139	3.4953758014143	2.5522392316989	2.25757726445604	3.67698546920733	3.10978792470861	1.30280412281383	-0.0404020568915102	7.06597024959573	0.0398206369976357	105.25	0	2
33	5.15324815711108	7	1	7	3.25038031921332	2.31018172479098	3.27757659244054	2.98976230909516	1.29018493380163	4.13965316305223	3.67335953483559	7	6.0258087659206	5.87193705434427	6.68760447782226	6.91190165546353	2.19076227151779	4.79079169501262	1.3380530520784	1	2.77056095705378	1	1.81789424296081	7.91095195820027	1.2113229875223	9.07396986387295	-1.12053300347768	-0.251336148761168	1.31716413793596	5.06097049363739	6.96734516597413	4.30690003230913	3.89693336594983	3.06679037617658	3.71813087891426	1.25420739613762	1.25734310771331	7.59915105142119	1.06817836158311	-3.1802957638404	1.81917351838296	5.82281230837493	2.71391431453312	1.2993049454333	5.24354608193483	3.76559067901629	75	0	2
34	4.71924386871934	2.60986651225565	2.91548901612354	4.29484332388446	5.83950726837811	7	5.67313162458905	2.74786580901687	2.64748459484314	5.21877330804811	6.58054773422416	6.63825266195422	1	7	1.35663976655499	6.14247038742973	5.93414070719348	6.16070378046309	2.36487491448423	1	1.78594170225048	1	5.05273681699615	2.00601485286006	6.38825970878143	-1.76873662283743	2.4525872078508	6.19042114108329	-1.47672942719351	3.10932511836862	4.35212914362876	0.433557450968497	4.4715661440558	0.678649948719213	-0.135107348397676	1.17490764224534	7.0060065332143	6.56866129428732	0.595044057337391	6.43803185505185	3.55868392294243	4.45214438174783	1.32005069269226	0.146533318365089	5.11709631919157	4.86341208172005	65.75	0	2
35	4.60640660154534	4.36789173140007	1.73452675575404	7	1.76936323948133	1	2.03372057012746	3.36633685256294	2.42706189697942	2.27619040145705	7	6.9321863679346	2.40193222099207	2.80009160363818	1.21329935466167	6.69208675159325	1.97374724119619	4.49787872591255	6.87126666928905	6.14852933666643	4.37682864062013	7	5.98947665292866	5.28120520750598	-5.00955170384751	6.51728197606334	-3.67513514095955	1.17321958249437	3.9742475836374	2.3664443221559	-2.06260525790093	6.5805225068477	0.460363606567842	7.55990635241008	-2.00142734067499	2.06796699900955	-1.85429514001628	2.41011765430568	2.52955880512243	5.33163270512006	4.30046696729153	10.1514771370511	0.514498068858447	7.22677507427909	8.43808262810591	4.52386102338478	100.5	0	2
36	4.55236961941825	2.30978885807324	1.00228755065293	5.4379701759834	2.9887153369138	1.71643361653031	6.73985710064303	3.39967904911615	1.76746706816317	6.1953822941114	5.41063386163931	2.27181245683323	4.30064409489766	6.11508547433022	1	2.92557931731034	6.09994742156947	6.40886933566832	1	4.3052904128067	6.48375454327669	1.87774947153018	4.5398603455252	7.79135858019022	4.98151475330168	-1.79856621006806	5.05090411163853	9.2307744868072	0.91754648400102	3.79025631187353	8.67165134706223	-0.793207748021594	7.0254069966768	1.86848012764506	6.20312640156592	-0.219403731057027	-0.241603487967346	2.57093524782115	1.32067266422605	4.50721112982973	-1.52664998998428	4.06823923031794	1.05068245130581	3.56810586920552	0.473067379250618	4.38663282577811	72.25	0	2
37	2.31644511453807	1	1.86372521044149	2.66002904577596	3.70191274214121	1.49389798413787	5.21900208783913	5.56737906541783	3.01079208332939	7	7	6.05304401428813	7	6.50968334490053	1	5.10222549444298	6.5198735191244	3.21228008306393	1	5.30211732174705	3.51361550445992	4.73609784392089	1.42603020935342	0.332578174487345	-2.00737793227571	-4.00228057387804	1.52043765684541	8.35098860838011	1.15269434706963	5.03445842000407	7.43360690219199	7.94725067394944	2.006519581912	5.28814673896908	6.57517428155074	3.19748418814805	-0.509847945064494	4.0316003354429	3.09268205615974	6.65813426487206	0.826026855894031	2.92605106418154	12.8711036184455	-0.158576420896444	3.21602884984482	2.30316280646791	110	0	2
38	6.53906353732054	7	1.29624383232885	4.51581604011655	1	6.590066107847	6.89696050772308	5.70755823161125	1.42021707474578	4.01590194282386	3.60542502583146	1	3.61742785716952	5.22453130988129	3.96362761919625	1.38533937357172	1.15076754929141	3.92521126979212	5.87839574129397	6.14396905856262	6.71554075192766	6.6789703760043	3.40653099933993	8.96329745719685	-4.48002649812608	8.1305944284481	-0.221727325617979	4.05343924633193	-3.03930135828122	-0.122713431862942	1.73075906289398	2.8926295460496	0.187802498903744	5.99277045181058	1.78124953109697	7.51016387639122	-0.485240324289862	-0.0589720883376207	4.06197971272223	6.45797969433764	-1.73275347355742	9.73972112999721	5.39997249146951	2.53176407345203	6.98880933536427	-1.3790134663831	84.75	0	2
39	3.61054479066044	3.92637687606337	1	6.0731344399986	1.51051982446329	1.89010173776661	1.89403196128926	2.39677746317044	2.18410107574915	2.85399795798359	6.45399422959955	4.56623907018535	1.25489917492493	3.39751133088581	1.38271552354702	1.68555212676392	2.02329703318208	1.64400950190302	6.6827534803444	5.89636000501395	4.54547472439352	7	5.60419816478403	5.86013247942525	-4.24960818513566	7.02791336945621	-3.99651983231319	1.44388252041989	3.60922202112022	1.92459228261192	-1.46056842133754	6.44369827858249	-0.687617569681835	0.451562833071975	9.01158237194548	3.79178780797037	-1.92353761784534	-5.69305888722727	-0.616883606863918	2.26714081367582	3.83808453500376	10.6010501478778	9.68459382234373	7.32429472463433	9.05436862922326	4.45701849648979	79.5	0	2
40	4.20129632277454	5.19604743475675	1	6.24998953966048	1	1.78616019403846	1.31015859383654	3.119302762249	7	1.29944470014163	5.81615582835697	6.78819579544564	5.90740263497206	3.9203697126697	3.09328538531282	1.61786364457622	4.71246247830338	3.63816608147209	5.45960129326465	5.70353553164746	1	6.20809708126587	2.00457988199773	4.08015067510554	3.10683244430254	6.26437091831045	-2.42048092039428	-1.28290662568289	-1.41445793630815	4.37316985026853	5.10940795072061	1.24639071540132	-1.24920892115497	1.62838858203929	5.18812840515546	1.98992828512637	6.22076547683834	7.26379264886991	2.65359196863668	2.64228903610357	1.68623038814333	6.47477039418611	10.9728514607315	5.78418452915708	8.65166802617614	-0.939183354662471	84.25	0	2
41	4.30896381722178	2.87042598416027	2.11548371618853	5.1052457067053	2.89176060070516	2.26473532690526	5.51213489005492	3.74018488941428	2.23434263443196	5.10575782251561	7	5.91916008819114	5.99739669878791	3.8610655165471	7	3.37728145959372	4.77101255028785	7	6.21785972320036	2.07529656710435	1	6.47530553362275	6.08596749382957	3.94089793899282	-2.12599189229926	6.80735502458603	-2.64345508847469	2.97081781844554	7.27400884970063	3.24146144498403	5.2011690863161	3.03289358648059	6.537596235399	0.785699659424817	5.10816693020246	2.03882833369936	8.09773889658469	2.83014969493976	3.95796130716568	-0.886855770305228	0.621417620235971	6.21892553555112	13.0624854047297	-0.643227629278076	6.4737588585687	-1.25881762400857	82	0	2
42	6.26003191427287	7	1.36039204025672	6.81588333858393	3.95408123413734	1	6.32353991584652	5.19186653383946	7	3.96576475827909	3.91972942048361	6.61499983494522	1.39496062270279	5.63045312821483	1.26804231433649	4.12769353098041	3.00014209899161	2.43148883113469	3.16704689246711	5.89140716017585	2.84981245583275	4.04528144828761	3.55105806577273	9.44880228791691	-4.66804706003929	7.98719544367992	0.0253781427084327	5.48193791815848	8.36863257158619	7.01535313106974	2.19114832162191	0.139322241629455	1.73080722540809	2.25204947001129	7.83519015070509	4.7917248053363	1.71239219363323	5.3219630414754	1.60834905684884	2.56723554042442	3.49124422411012	3.44438880557008	0.937126087395249	-0.312501852837075	8.74464828298813	4.34268535472906	84.75	0	2
43	3.33389850675684	6.32878919719559	2.39005943183593	7	1.0658503471554	3.75002700874648	6.95119376807543	4.65161763644187	5.12443300970928	3.19211911402588	1.68154236275523	4.62919371054073	2.29495503941234	5.37466573942724	6.58810107074315	4.20297957919735	6.078401232223	3.10425895889668	2.39444365591802	2.42550870856307	6.61808710142925	6.68045806429725	1.75770108890142	7.67249172246527	-0.381312052628425	11.309497419995	-4.5219726029208	-0.610693369224604	2.9512920031306	-0.932895987751588	2.52576707357371	1.11862206709403	-1.38525133474037	2.41714496379547	2.16577606168701	2.57908868406655	-0.227120776206414	-4.06051189892468	-1.74518462228254	10.1963835801546	4.86634490805254	-0.774201413533516	-1.41417866146094	4.06320526062187	8.96987949958722	3.69368237795267	91.5	0	2
44	4.79788775167385	6.07127734478167	1.3146783095858	6.68481341957456	1.77498943232645	3.13855564091273	7	5.21694699956725	4.32032878539287	4.94493318697367	1	1	3.78722764003859	6.26729489754262	6.60308550672433	2.28726140488078	4.7913911125391	4.13463588327105	2.23127610488418	4.94697257363381	5.26850162757611	5.98118078746641	2.63249016743815	8.30250682951211	1.12394861536595	9.17880484237013	-2.34039726564033	-0.481153294018349	-1.68010261687961	6.22356632686291	5.749666409669	5.81639079582937	-1.17559404317067	5.23532685366372	5.16441784526142	5.33464306749469	-1.80863981084098	-0.446976871035819	9.02478833442138	-1.18785302101993	8.98792752182156	11.8876936961218	10.9263929211539	7.02677789348402	7.57273774194233	4.61067785311879	97.25	0	2
45	5.10529790164934	2.09106273092064	1	5.13989305059642	5.39465084279276	1	6.49083568281116	1.16990127123774	2.58032227438908	5.50339517271024	5.34022668380992	5.79412361489404	1	1.5353069801966	3.1343271007416	3.08753643334779	2.32759167325337	6.71280982299437	3.99072213685704	5.28561449957088	4.957389076205	6.15092558161574	7	3.67364542787696	7.63497244948485	-2.34840142316999	0.947197880139869	4.78662197221683	0.59006701416785	4.13261469111288	-0.289743582240593	3.264237485218	7.75378681707162	4.1630158673483	8.36923342289713	5.00433822463303	2.37147824642318	9.29788402783104	0.729745612460159	-0.830639512148635	1.76401240615163	5.71817767957409	9.6807418729539	-1.95425149315641	7.7302249123627	5.57313013238898	105	0	2
46	5.24798142846556	6.35771541116601	1.26965694641688	6.14790796003101	3.83865459702379	2.07533216922394	4.94959115946127	1.70396302519574	6.13344629537319	6.33700973607708	6.59768754939011	5.39413607431666	3.30900735102325	2.20125466937712	1.32391217690229	3.37756185185923	3.39274312789088	1.78654870271277	5.90625733883718	1.49462218637702	2.41449105451723	3.2244916081261	4.33968681073561	9.44630407308524	-5.20296161128	7.4227198375781	2.36984156918773	5.59311050590686	-0.70846687837144	-3.73257279576387	5.94994658668813	2.78458527536498	11.6402310028313	5.13339742567538	0.167141804240672	5.09262454143197	8.44696108291565	-1.60384995314281	-2.23381340461371	3.05300721355796	5.18230004893189	3.03769768244891	6.43546922536202	-2.34814351531395	8.81543852395618	4.61624203923621	68.75	0	2
47	1	2.89205732319352	1	1.08392857880014	2.22546991360546	2.13203954718247	4.21320651597434	5.89387576809982	1.99329814438713	1.58123237297482	5.9837036927628	6.62775652900945	2.57211273078913	4.53728004559774	1.25449199321808	1	5.52635466852666	6.54991981989452	2.19870286995627	4.02772008089786	4.15951269102989	3.27018780201554	5.25709293751614	3.07970604424476	-2.23745036856023	-1.44337202854094	-3.46750811261381	3.35751986925332	0.212332038889561	3.58274716808369	6.05535049862703	5.45949369978875	-0.721556044999645	2.20753686323174	4.77876506081603	2.65180938829111	-2.43947373306644	-2.97527781852947	-1.17303386123528	4.04063931521352	-2.83791065779175	5.73868485832981	12.8173416272123	-3.55308042967012	7.43600497192521	2.4548381756027	72.5	0	2
48	2.61898750109473	3.24130501481871	1.14774129976472	7	1.98086470888725	1	6.78557487958359	4.21406895480518	1	3.08069295576022	7	5.50836987423593	1.43286846596322	3.0474828920906	1	6.67643196740552	1	4.27589177963867	1.99442967678136	5.83640907461705	3.92083198213629	6.7864728460469	7	5.27722700968729	-4.25951572573837	7.5477322462524	-5.31995220034815	0.459585328208797	4.04456722760492	1.29322089720804	-3.81024420144183	7.08347447076807	-2.42669081527869	7.96822547275854	9.42392438351988	2.1877981386484	3.0807726572566	3.06582551701362	1.94705955512699	5.32845179854459	3.79599378038407	6.40798307450496	0.980336657201552	1.51333675603213	8.11685246695628	-1.61231580604974	89.25	0	2
49	5.21658309528754	3.09859363105644	5.64227627040424	2.93349327928349	1.30510495884049	1.4352284965046	6.21990814120825	5.57523424775697	3.19569233205846	1	6.67379302852949	6.75233013393973	7	5.1078330378408	3.58412805521318	7	4.76515578856504	6.58031092822865	1.13772543426498	2.15755167746354	7	6.60488763747681	1.71640170783608	4.95195973401781	0.615305074498772	1.93640489986212	2.89295562527835	5.89501016181051	2.2467522860211	2.81692766533033	5.77861340170563	1.44972911832293	6.26254377964409	0.347186592190389	2.85749311933775	0.967234996289459	-0.372244819243609	-3.32925790213962	-0.570208147952264	-1.12115666528256	-0.0286287720176015	5.14770251733724	-3.95596508321434	4.33371269667582	9.34813909343506	4.25725118569593	94	0	2
50	1.44141005973281	2.50091998395549	1.83584379691637	1.50133152907059	1.06142622764287	2.39098051726027	7	2.39137522066442	1.60764667750955	4.62230013854578	5.0067520557319	4.08434568069346	5.81733720035081	6.40666987943202	2.12703466863815	6.54949530450782	4.90162296594983	4.63903869860604	3.70885083670923	4.87880324862954	2.50046483816577	2.78728869782215	2.21934810897877	1.63270060190537	-3.9743266615311	0.00227587144385429	0.0891907352117428	3.22862354063608	3.25180875538695	4.19806589374569	7.98514193769347	-1.1576810448202	3.85346006836304	2.19527188623249	6.14953207488957	-0.811289165819698	3.29270491865047	2.07796915664124	1.6535145820196	5.08151342025684	1.36859996361537	2.81837149059065	13.6344439528933	-0.859834535085482	7.43888811573864	7.31313859026988	93.75	0	2
51	6.23812672316973	1.97250963142025	1	3.30798898276074	2.88275726511496	2.23957445187186	5.45199394535707	7	2.95572050224202	2.28449813475998	4.34042855680692	4.43975709641042	5.5553464966229	7	4.27106297854511	7	4.13114010893766	2.07704663256991	4.49838675891729	6.84210474062701	1.50524122826051	3.47421456926641	1	7.54174051652736	6.01325933117725	0.550758155253674	3.4597837308745	9.68190917664087	8.16552479484769	5.63027024922976	1.1556607241692	4.05954465577249	5.6140448506318	5.04145876001286	7.50798202498679	3.92556518804332	0.0294740185919473	2.34803966017699	2.63889655632144	6.27989973582271	2.85006449692652	8.73349868024229	-3.39882412812122	9.6833647256922	9.26294625843395	4.97074889236905	87.5	0	2
52	3.28055888222002	2.37265308001233	5.19438913705774	1	1.68949898283538	1	4.08018247929444	3.05047285741064	5.96131430475029	6.59130938903745	2.11018601927397	4.80403532716037	3.40788508991057	2.2423846642649	2.8200598684107	5.02490329862475	4.77773024530855	4.09493451115952	4.64908797456845	5.89342036507904	5.78026878044959	7	2.69426126507414	3.90705621130402	-0.030026834521456	1.38014725614514	-1.38539402721599	5.12893573725381	0.311175434196157	6.63650438372528	-0.0567889606918507	1.7047584392564	1.99293774286144	8.09117446408057	6.80008717803547	3.34140067166941	-3.89579820107654	1.8493138243955	-1.65764247985645	5.21942602811007	3.85435061182367	4.81504444452821	13.8294863336752	2.91843550202647	10.4714560603229	2.97509450438126	79.25	0	2
53	2.4301091807636	4.82329136214734	3.76602396084846	1	1.271407756973	6.99601077064471	1.53540928289904	4.5727076210878	5.18926773908017	2.36259074646462	5.32535091961409	5.02003715061575	4.65365463821672	1.49296087506742	1	3.53930586232421	3.5666424897494	3.0175016625529	5.60241295611167	6.3028992489863	2.58596717147251	5.88518173520058	1	-0.359993793075899	-1.64214745387559	-2.0848742054353	-2.58174378619621	8.48309261395084	-1.0532441936599	10.7774725211024	4.52125818549836	-1.15578309798963	7.71543879251074	2.99932888868575	-2.16803214436076	3.47558220609471	-1.97158938614531	3.23484228290964	4.24524995515365	3.36912157740022	-0.735972328466219	2.92488520221345	7.42084420741495	-0.765055535698724	6.65835029335263	6.14122520220618	85	0	2
54	4.87926517782617	3.70148354378177	1.30508773488239	7	4.08042617060478	1.99208154125604	4.54066809936422	4.9498960070296	5.31750028700464	7	5.46560839877386	4.87131532350982	1.8921967384836	1.14368233766562	6.78926315329878	3.32553787227273	2.23235175958592	6.97376937801268	2.71671621089218	1	3.7529518113664	6.16541033728846	5.33465477551881	7.50896040284829	-3.71349732563467	6.72496428878665	-4.93555060012433	1.49334337535759	4.03428566496306	7.64302295742488	8.0917397679899	5.37395865573874	6.96784315363055	8.01969751737073	1.78136702069339	5.39050679093764	-7.78848207175767	3.43725970953352	2.47757171360545	0.631073133672521	2.92902453570427	1.89142680360889	11.0543969923978	-0.758611441711619	8.20366226932559	4.48082468691579	79.75	0	2
55	5.45054954895883	1.76669168081646	2.5468370748754	5.68232040349307	2.37859166015455	3.3911645963492	2.72017059622351	2.30074613530439	4.17150233704214	2.19783884810298	7	3.77395255082021	2.91120314573274	6.29386844693832	2.14298580064355	5.16026151385784	6.06723419842725	5.17265302999164	1	5.69253329318078	2.44360366446339	5.76232572676453	4.63552105190031	7.48644108750248	5.62208084079285	-2.37861828540841	4.48826885682356	8.0503343128549	4.60928958611685	4.10027766915097	-3.30182193833741	7.45799792937021	6.94003462485458	2.79989766447432	-2.98311215200457	2.89557058764096	3.65788928320639	2.12684926152866	2.76473425440735	1.86594766282195	1.30267214185456	2.29567382289402	10.24536014397	-0.813694102789143	7.16935455832058	2.72372239736182	81.5	0	2
56	5.76039000542444	1.0712126419895	1.97419048066693	4.97997038842501	3.20650954807675	3.22612055982234	2.96328886703437	5.60377706890464	4.36462988026077	2.35152747550766	4.53420446965415	4.49908540525926	2.98460279182068	5.41453238567502	1	4.78899311070673	7	4.60170401296261	5.51468513784542	5.0675265500903	1.76099424704767	6.20441036021225	4.22486547961201	8.55766243279603	4.52201985555013	-1.35538446491327	4.31398139549326	7.14306172092319	4.55533615549772	4.6635007407779	-3.88528381212653	-0.476730558167563	7.56205783019638	1.59220004806392	-2.881230911593	3.64262311118647	-1.68111395353014	1.26369362672846	-0.153349368929413	6.12125636032116	1.68594393275447	5.64168680836165	11.0615377347203	-0.123478409318664	9.91211358851693	-1.81780145408832	97.25	0	2
57	4.75994705855981	3.77701536683428	4.6448508401516	1.50517709521053	3.43789735964383	7	1.21086766262921	5.63986061016834	5.78930992578375	1	4.78182258154654	6.73373573551488	2.40152933940619	4.97838221885725	1.21293794580042	4.15175218893234	1.19910158478037	2.4196719638874	1	2.60197280776216	3.44707994222652	4.05081582628993	6.75301930126165	6.28801228817273	-4.47964537364926	1.7613405773432	0.342489048488796	6.24697087108288	1.87659971848024	8.17805435188517	9.78118709406429	-3.50507790656726	7.5297977665421	1.42800300337077	2.33951673955177	7.33368409445513	1.64584264230589	8.72650451371377	4.97395194510195	6.25449224797058	1.54270726674931	-4.6038949853816	1.50954583498116	-2.00486931828297	5.23010618811294	4.99800689912854	81	0	2
58	5.01486180040906	6.03544719716821	1.28602841501537	5.34399953180395	2.25915946263685	3.59455068301112	4.83545947477369	6.86253114847337	5.86010780384163	2.13418051345796	5.32316652830601	5.77657569709884	3.98486632188201	4.09750454075489	1.65116343098957	7	5.21246004460351	5.09647223372469	4.4429798791423	5.43130564828236	2.6856669224421	7	3.4492168808889	5.2275011789858	-1.34915266739675	5.50949238806628	-2.70708365228706	-2.67097449211639	1.79830425176705	4.66342299204356	0.923188272296871	5.51900924386409	3.88042902510497	2.34740829582525	4.61801390947567	4.95249184703547	0.688849110410752	-5.58084971036371	2.80155199738719	2.94476886895117	3.64830436596522	2.2289169561775	1.62464914671533	3.27570543458547	5.1496498263503	7.57346722526503	86.75	0	2
59	1	4.54336155726416	2.47775886373117	5.13950086909064	6.04743260078181	3.21220543152888	5.62839453202717	6.22366788173969	1.07024034482517	2.60111775520864	4.41269654853166	5.72389259386069	3.82216985694011	3.15223044533019	4.10566536567461	4.24436423679941	6.98242531139619	1.18456678443681	2.54358842004101	3.27751112353319	7	4.13347842680692	5.30537804425326	11.6265245797197	1.12294166680146	9.27755259626303	-2.26112114802775	0.0893976308043598	4.67010563479014	11.3580427247919	2.65409427084457	2.51782373371985	4.07921880937382	0.239779983266688	2.95953275573647	1.46457813191125	4.40046764320901	-6.90526518753865	-1.82799383230615	3.68450089946203	5.50506313631803	7.50413102194851	2.83386977714652	-1.17312213691656	6.81679192045602	1.78704470281735	78.5	0	2
60	3.28458228820567	3.29535168539478	1	2.58672760240619	4.1298416874635	2.01868377124425	7	1	2.76977447342614	1.55888055472711	6.11492059406884	5.98761579621594	4.87921590367571	4.72437196554446	7	2.64537755300485	3.40677527154079	5.60645928630541	1.43336543378501	3.23844022992671	1.35921906236489	2.89595730429694	6.14161036663022	-0.356812152033732	9.38114324439701	-2.91640740246186	-0.531739998377261	6.49166173891849	1.09109359883022	6.56374236139351	7.23969470106687	6.42045751989209	7.57510108323046	0.746063378269468	-2.52440955763663	4.38590971476786	-2.21125980787672	5.4668031065783	-2.13691767743163	-1.43297989983488	0.18555518526248	-5.6656254965934	-0.946368875137413	-1.95678152770635	8.48530728483965	0.734791621284869	76.25	0	2
61	3.68866371013344	3.55391331436967	1	6.92596523073679	2.43132889878836	2.83369515204418	7	3.21950343961846	6.17387456482179	7	1.79943012216738	6.05761125098354	5.22018384422605	2.44116176069698	1.37085568621384	5.76821469820377	5.59880134246207	6.41372363775048	3.1485806229696	4.05860039003774	2.67051211986068	2.89390707465808	3.34156829743672	4.49831435513194	-4.37048620296431	6.52049625246988	-5.3791885405496	2.98612812451404	0.712684145083643	10.0740186017263	2.77001550513406	4.77723278981519	6.08219956664203	1.89034608784986	7.54602013575978	4.47651372546106	-5.5338858765373	2.13069367290508	-0.119112544968117	-0.682230969787527	5.00474059975586	6.97587333450486	-0.886565721370873	2.39319135044705	5.82907008061573	5.55561134920884	64	0	2
62	4.17092694574183	5.11654991861826	1.7156808221851	6.02043218838043	4.3573575756219	1.83409113418678	6.07400969884706	6.15416505904342	4.20323171852251	5.21963612769903	4.99994273222009	6.69782895661519	3.79247792304211	2.11396156738637	2.45226019658536	5.44009849141345	5.70307014198039	5.175560140492	5.7082410665399	3.13118557039825	5.77533228018936	4.7781121336462	3.74292298450184	5.9364236751889	-3.66225809933768	6.05712033640821	-6.50643765069446	2.18964028896253	-0.960471544552291	10.0534333791121	2.98285129772975	3.83720950145428	8.19586237105711	3.68838360624829	10.0965808642138	3.59217764115051	-6.07221334663802	3.32812084214879	3.67650151927425	6.50153413583199	4.81261339483328	2.31462296614961	11.2902154123809	0.450694489937918	4.62077663520682	7.92588115228869	77.75	0	2
63	3.58884872534938	2.94539786460306	1.31432257377386	2.64755922260588	2.14634789317189	3.37283799603884	3.30871146013575	6.24962983923502	4.70985623530295	3.82920217485549	4.98051717020525	7	1	6.38930206844474	1.54928288005768	2.38963968054178	1	3.81879496892658	1.029291955286	1.13195310578341	6.72888500392763	3.25317885001513	3.58394034482649	7.80148184611364	5.2270600760443	0.570655762057593	2.57544920097594	8.05308346242817	3.92621630752289	4.2511500446784	5.29323646582033	2.04307032280321	9.0462417683177	2.4165288786592	6.97611624694563	5.9886161622573	1.10832478734684	2.99636193739912	4.995663025568	-1.33788908985521	1.77564455281393	3.98419930142205	6.6761194472867	9.02588126967551	6.36462135711015	6.29818464940817	97.5	0	2
64	2.456762428096	2.64856169656977	1.2236883278433	5.73163291261684	4.95875850790375	1.75213423529656	5.48180979332371	6.17157346942066	1.0545677407106	4.72929389542953	2.12552993520361	4.72520648854869	4.30725649445664	2.47607192960017	4.25744858911337	2.45628014785559	1.48275788920789	1	3.39427028162243	2.04322936818395	3.45158771347526	4.07189244314861	4.57451377554375	7.82331018171541	0.919564357062176	9.68838996297707	-3.12174388636171	-0.300092539463856	6.35381551998827	6.60020114085511	-1.43169747145661	-4.27100591629955	9.77329702049158	0.0190583652408514	0.347465017122487	3.7818730946493	-3.73253756883998	2.63903602361778	3.40458805714733	2.62806953869342	8.22560777262492	2.42177381514958	7.3670060774721	5.93502826208628	6.03270114450527	4.52436428179089	65.25	0	2
65	4.94439979350736	7	1.09096539353686	6.9100043308646	1	3.24207480211756	7	2.09545474143857	2.88202073624296	4.42083064221474	3.50310126103928	3.50164319720085	3.21336193007416	5.92067543957485	1.73268983183098	1.19248113248327	3.00958550443645	5.61321448963557	5.18185618003451	1.29361515149695	3.312379181555	5.54235894161529	1	7.10467598549099	1.99875721383091	9.7624783100254	-3.7579334085776	-1.49074657139057	-1.59185833003585	4.9634973048278	7.38948960707388	-0.540800048199509	6.22966073577592	-0.945728768159908	5.87209170606086	-1.22934931400521	-0.499953552228186	-1.40409930979639	0.711081313741445	2.26581784154563	6.60555364821637	7.27951875767567	8.30832448940306	-2.1939680273115	7.20980210598542	4.09396677420109	81	0	2
66	4.60402686565385	6.79060853817408	1.47580820321354	6.42550135023949	1.3835501753564	3.66055538895036	5.49274881129354	1.73224322867047	2.27712059840344	4.67126726643173	4.70629556648652	3.10201406060755	2.11961583448484	6.12412846856982	1.40093243808343	6.58684707638935	4.57302832075754	5.19467884586784	3.19964043920484	2.07824551201029	1.41670421785623	5.48464976235428	1	6.96951184234882	1.07160071954272	9.324837396436	-2.91872891019811	-0.843433962733307	-1.52308700527858	4.74235957471947	2.91179614326655	2.07904158226237	12.1282844694103	1.85600446091865	5.51959871344936	6.07036290406034	-1.84819730444897	1.45831469157086	-0.38951462217428	6.39131403443774	5.83862586371346	7.29457863636919	8.78114651767672	-2.49609665752535	7.82831427030204	0.432338738360646	71.75	0	2
67	6.5301243094068	3.88594929133623	2.47320447982118	5.3831347961692	6.30800219566114	1	3.01795914992352	2.34260388986238	2.86259252618571	2.97055673397317	6.48782112550406	6.54626902216069	4.94246314546008	4.59816785473521	1.66526698153366	2.73439893274382	5.20011394224667	5.26956943665383	1.2808703175306	6.05715152266292	3.0083900260016	4.69723583734988	1.07312327594161	5.68344820743803	-3.77261124724941	12.2277495695115	-0.744017641237042	-1.98925736377981	3.54919285970386	4.51805115173355	6.54033354576455	5.81685040061041	7.51836791098782	7.12752027670597	2.48833038663424	5.82064600784439	1.8871740976931	2.73146571398235	2.84919436364124	3.52372657545832	3.02929686176805	5.73846720825564	3.76630688510427	7.30621239874245	5.00579816742751	1.12984207811463	79.5	0	2
68	3.41503355317374	2.10718354890812	1.34513168523457	1.8143157583302	3.32479889731463	2.76418369935012	3.99631561919484	7	1.70115504798386	1.59276486490535	5.63224557796003	5.83372921880297	1.90231309719908	6.96149624766602	1	6.13010715860731	5.84825578317397	4.8807357739787	5.46740385735157	5.81496435284224	1.57911827526259	2.14353315247878	5.76492981218125	2.77813940632356	4.63721715816006	1.23803615712084	2.43269000609017	9.61420522811416	4.04988229170847	5.28327571575517	5.58714892447666	5.71197236363289	3.15173762995764	1.94219997447101	2.42762739142306	3.47920639431792	2.08349122203673	-1.62597690590678	-3.56327514438837	-0.0744000542876564	3.49338270117137	1.71312369457384	10.9930588959975	0.0408993414375695	8.46588736035988	3.94415786778569	58.25	0	2
69	3.6939762520718	5.37199471569482	3.75905420986383	7	2.91525508994078	1.06732461976153	6.71890990014915	5.96746499814244	2.77609964251624	4.22260083662952	6.49256868649288	6.42235123113675	1.17016894772845	3.18341659331199	7	7	3.53056068808216	2.84715475210889	2.59503723949089	2.55788816286035	1.27723489679534	7	4.92746827432588	4.15082649644847	-3.26755701428328	7.30807921795862	-6.06284471283774	4.48134078575778	4.87599733809638	1.66324562718451	5.91711181535487	-4.86450990545479	-0.913811518640795	8.28209607872244	4.68329483906645	2.49079175713771	1.53579107527573	3.86054799067652	6.46791247774503	3.72386318316934	1.86483741082301	4.6318822740265	6.36858302565666	3.94969253309361	7.36206610463514	8.59783636006026	83	0	2
70	4.58779520909115	3.3004545701931	1.73822221037386	2.48808383521963	2.83671975086905	2.98158180814182	5.87079735039934	5.73108863906666	5.14117329497684	4.9187907524574	5.76634774541011	6.12689792796058	4.6214294126319	6.05450628923301	1.61194444431732	2.73128020851138	1	5.30181531050143	7	1	6.91792352824221	6.53543817369081	3.33444492021258	8.20512790118163	6.76373129792481	0.31532373900722	2.82634231443518	7.18747656991664	3.92724167370836	3.87698311389071	0.450139054720411	1.50912277618434	4.88891961405398	2.95910028663635	5.0388864708899	5.26038231205326	0.618712354377917	5.85059997941347	4.68391651260881	5.2153932232984	2.53075467190698	5.02043196018323	2.22079558851733	9.37038266664254	6.36297787130839	6.43700180392071	79.75	0	2
71	1.18227420084431	5.08458525892771	1	1.109592895324	2.1480525900726	4.01464647614829	2.03717649896312	1	1	5.91587225882169	7	6.54260060985692	7	6.09774341545487	5.16776158235826	1	6.85215699215068	4.69212508882952	1.85409887748113	3.10261243145696	2.90768633301565	4.41231355929829	1.02000496392401	4.26870211969613	-1.5956891719766	-2.68796442897862	-2.44394263789309	2.36142453962766	-1.68672494444742	3.3026900202239	0.815821621538538	-5.84506936655004	4.46415349679887	4.00689443503967	5.23769717375314	4.84049583946393	1.81274634991359	7.18760998294132	2.84222861277725	-0.460188867518126	2.56125170651833	4.57508212548381	10.3523184663513	-2.05951732743215	7.49730117328532	-0.0461124657195062	86.5	0	2
72	4.82857565086417	7	1.04230262772526	5.8322455874153	1.24434854818448	4.55765968680224	6.06720495374892	5.42819594021062	2.57833692704468	1.97450983793717	6.97606778614833	7	1	2.95997833653733	1.66843350806667	2.91114269300895	4.74840685924945	6.34758811593635	3.29187521958001	6.09801221419964	1.54626545971933	5.540071703276	1.36879314100457	10.9161105662549	-0.759912762093137	6.65628440212262	-3.62627062632835	-0.724470687379488	0.524686117625669	6.7754834921315	2.86486036458834	3.21580850676096	7.02849861077104	-0.936868736821499	5.60958393478359	-0.0759303015690128	0.763797997746898	6.49553620823475	-2.90273295036549	3.75485488138943	7.2958048007247	2.95165315224533	8.71422611308393	-0.842777396571534	7.19851371246819	6.36252856479888	80.25	0	2
73	4.94756287631349	1.80142124832121	1.64410749945759	3.48396407896807	3.04067314191913	2.72095221838018	5.17173000173435	3.90475101773945	5.32853098538364	3.32738608362809	6.69499454124498	5.11199293601594	3.55276492335598	4.74562390457109	2.79720304987088	1.814716616173	5.38844692841298	7	3.11750662223032	5.61408678227013	5.99354197774703	4.12734326045227	4.65848457903941	8.84729276950993	5.60079123498083	-0.0420931639608666	4.11068836998929	6.73479485830999	4.35844550259414	11.1344262175063	2.00371548168161	3.28098960239828	-0.419389400453186	6.23634319873989	5.81342769323506	2.29479531462768	0.11464479863454	-3.05239194309296	7.80301762810004	3.93009427562686	1.35870996256557	9.39257231080274	-0.128856208672378	-1.77912665941742	4.468802192702	7.62282928143043	68	0	2
74	3.57893363345964	1	6.89999625127977	1.93749493379209	4.17316643005722	1	6.55900610236224	2.24640561847672	1.13757894107724	1.61425386256505	5.82405095952484	2.69762097181606	2.65386340633514	4.49610532682891	4.16091055955967	4.52901779492138	2.66997076711321	6.84025789901896	3.90136689008037	2.11525970441635	1.75542912913427	2.33694944801208	3.31676569182317	7.2434277939762	-2.70700213207996	-1.57417303349412	0.283985344476479	7.2802229989093	0.115569743237138	5.43657008805256	8.25449263551921	7.40753372902106	8.18678111728315	3.61065186189189	-4.43420584546893	4.13813045829765	2.01315077837748	7.39087203936196	5.94419744277456	3.26419523133652	4.55637778073081	7.27599879247514	-1.11270798564624	-2.30248169363558	6.99480064475653	2.13401668234698	81.75	0	2
75	4.3383073402616	1.14034765951854	2.57853067362762	3.54370371700117	2.94622164182082	2.5369062545423	5.94140383503957	5.97455996978211	1.15659120407733	5.11477098775384	3.52451493211699	1.9468412487281	2.71682861334586	3.02736797275362	4.88219580471325	2.61345908565857	2.70594369509695	4.41124151432765	2.90676901499819	3.2782335160203	1.51348995601621	5.36449434799104	3.18084985090802	4.13631505379693	2.7091488770008	1.1086102453136	1.68533045632959	9.26674914123422	3.33864096997452	2.70459593209415	-1.00932501821585	3.88833336730248	5.37770129321517	4.87965814569922	3.0395513951137	6.66093075721242	1.37990022488224	6.36915540055081	-0.490484704597354	0.566014189839414	-6.45333340103327	1.20337254476273	0.458542356473466	3.72469916537175	6.21295745290287	4.06441625314492	66.5	0	2
76	1.62836366915872	3.91955447614592	1.96623189021381	6.53977467825563	6.02735681023192	6.67884699185092	6.34486953754858	3.22165424161145	5.18712782198953	3.3468277271455	3.81545667341077	5.09670811437883	6.31303942919306	3.7900919908916	3.19103464603068	1	2.3056010044024	5.62343626088831	3.41905741506554	5.76105159734711	1	7	4.03252550165567	8.37458872778776	0.422091033838735	10.116674332757	-3.87269268392451	-0.24210620273177	2.26984042291977	5.86632513503343	-0.990608756462636	3.68355077368401	1.09454313240885	6.54035527727242	4.18611863087901	7.74069777531383	0.475955850896939	1.60508988023136	5.91485802512625	-2.7499629083353	3.11452835502807	4.43202669546653	6.24824042077918	-1.53462251638398	8.24990484968504	4.12404558532336	84.25	0	2
77	4.61204137355398	4.88824468568517	1.37594927426268	7	3.82196482657296	4.4552835453749	6.12815754211497	3.23776208190944	1.97083036789728	7	5.70915136764087	4.15707049846109	3.5416044078366	2.10584874112408	6.38962856479329	1.46743813612362	1.99209797102324	5.79619435901378	3.13416235612113	1.53291996549521	1.62536478187081	6.94612650857881	6.12390980212565	6.64104296859621	-3.69333072659071	7.65798022814	-5.84617608094392	2.12179542437172	2.93127821104431	7.62957158327617	4.8177482725136	5.25461839163724	8.04350540574766	9.44799424811793	5.89860174754433	5.14989329776353	-4.1197598180256	2.92859418600684	-1.49666990264001	-4.42777042808968	3.074837394875	4.95791643677202	8.63013595272468	-2.07171775124755	7.99138325493534	0.98159849653957	65	0	2
78	4.2893000515801	7	1	6.06351396688681	4.03567607967736	1.26683484494929	5.41094414275574	3.50504056937066	6.57476518393076	5.74206798210469	6.09947320737073	4.50234015927616	3.64357880276302	2.10048700432772	2.20319334292817	3.89356286135843	2.91568629962867	2.26400151887225	1.95081319144857	1.41253314351907	3.00078197636204	2.87512589351804	4.25929846321959	9.07603845080117	-3.68985593928799	6.56808756129608	2.1568474469064	5.16675111459205	-1.41811428015794	6.08154838882253	5.69934237144468	5.3767297263223	12.6555737163335	1.17641533880959	0.0460163773716534	5.07098424197402	-3.61953998660118	5.25165981781648	1.87021292082987	-0.601561410902872	2.54817640785052	6.04661809012369	6.22925298218581	0.605176168131512	8.27718122792112	4.211236024152	67.75	0	2
79	3.73791792010854	5.20792028341199	1	6.28153386423643	1.34873359230564	1.52949669719854	6.36245540337937	5.62913740883936	1.93230816269228	2.85357718287137	5.72462754528705	5.21029403095845	2.59517753647307	6.6302575338077	1.39204059811261	5.07238180067697	2.74524945383659	3.71077605112779	6.98228689521825	6.56305223567744	3.46554361534187	6.11414700083675	5.64533509138786	5.48826406394415	3.75894828578304	5.590311319176	-3.7707145741961	0.323140098429948	7.48216877361541	5.58873351475739	3.70014126173507	-2.9856950693377	6.02269962492628	2.84625303677396	8.09265548160134	1.14961330661137	-4.68342810491541	6.36749755470302	4.13600319890217	-0.505725373647008	0.27104399283418	4.15038871100549	1.95903586015645	3.0685622711199	5.36722614629618	7.29631468169622	72.5	0	2
80	5.8362226859137	7	1.77008696408713	6.25216986853388	2.25979716474879	1	5.43233419565764	4.16349599125537	2.57107802941964	3.87119603963863	7	7	7	3.29738046869557	1.49271414416332	1.64227145104246	5.20761407574976	5.54217497358999	6.48792856293332	7	7	4.50881741645767	2.12539197527069	5.03270839611858	-1.76470140742876	6.30783296267054	-2.77705278357327	-2.79275439105978	3.85630732550243	4.78709729039731	5.89909535799925	3.34789908244632	0.0918381881504056	2.77581705121233	4.64888629560664	5.22276576787309	1.71309040705705	3.92470358193668	1.28249183379452	0.19189758428113	0.788809326438611	5.58826274717925	6.18436560926354	3.11130233783565	6.14584153241482	2.7553732804762	92.25	0	2
81	5.33182591838255	1.25332865824354	1	3.30319775269946	2.14228309806181	1.58117494535382	6.62756456234593	1	1.28981986645861	5.38230407122751	6.66058788412666	4.95424720976984	3.50352491541211	4.294559956306	2.88664628346063	2.23552924110235	5.14479302416812	3.91975111282571	3.47307512931715	5.19694488624173	4.51067049956614	6.2567159167816	3.16186071846815	4.11843664308721	3.01795759886269	1.79214994813462	0.308987533228503	7.94730143500032	-0.53844611311778	3.54790750716556	-3.47427034822527	7.29397349549779	6.60921483655578	3.79536979514044	-3.74350744963468	5.65911105312009	2.80732460253533	4.91112834732804	4.32249286527454	2.00670916368924	2.19108473159762	-0.328068131101357	14.0675800583269	5.38604116023459	8.30458399860331	-2.68901970462703	85	0	2
82	4.50692040131619	2.29413793929863	1	6.62340948233295	1.73394159430177	1	1	3.70999236319204	1.85853742415532	1.5318078524126	4.0467409272418	6.17917179062801	5.278419410881	1	1.09009629026598	1.5420742397838	2.39953662427186	4.89701679893084	6.24876518924283	1.84274216530122	1.78726512996422	7	3.47026351146034	5.3615667830994	-4.19378006635685	5.38914568822567	-5.82599632856264	2.1091656079103	4.2607464088075	4.2761726962849	1.88275526401724	-2.90369103300479	0.306936009292232	1.94413025093435	2.95434025477624	2.45419298310912	-4.5585323694509	1.6252364948137	3.05681813040435	6.68697975621064	0.0903363294481422	7.00895511851993	0.690714521321836	-3.06815728404644	10.0336020858618	3.91280715689082	72.75	0	2
83	6.33693864468544	6.9972830906997	1	5.20377241130193	2.16090506147112	2.98375612431026	6.23838980697229	7	1.22091621625946	1.52522493215163	4.24243722481966	5.90304562709902	4.18220672067975	5.96830990596088	2.26245721257704	4.98005361403896	5.54023941144799	5.86869123816054	3.62063605202317	6.19384419182496	4.15194088270952	4.50670975291246	5.85587930240446	8.61187393220836	-2.127911857197	7.72223985598183	-1.17978154729693	2.14886958193156	2.76680375655413	6.11906753206749	4.37412336227632	4.85545967232406	11.5078772171787	2.18031978951643	7.80495119918453	0.555743351687999	3.21117119934453	-4.3282286052739	-2.40336970133237	1.74120444039541	1.30067879032361	1.98473084932597	11.1540998029268	0.613486980176008	4.09514421595544	3.06291818820178	73.5	0	2
84	6.72133684766552	6.36616701139459	1	4.96539991333157	1.08009040024206	2.2544560659438	5.21342151133209	2.31699068784251	1.81040177602188	1	6.0186081245104	6.97558875095818	1.92742820922212	5.6527269648938	3.25387669366082	7	5.60177378823024	7	1.46230695473652	5.33644823113741	1	6.19524253642103	5.83679007743348	8.48103088201765	-1.40159307261193	9.7529567931159	-1.62438186618876	2.43634358307301	-0.464721346083978	4.84079400656381	8.90863320948924	5.32869058183957	-1.1773329132796	-1.73521259530694	4.40845573305577	2.72122609837317	-0.323583075508644	2.90945995429382	-0.874209890573176	1.28576651606031	0.956646217008008	2.70771974413364	12.5845259970974	0.0785831270697327	7.37062937326589	2.70449690723851	76.25	0	2
85	6.8175500765428	6.64726260102743	1.0803364320605	6.92831587447037	1.25057969640523	1.55816415666194	5.91267738021105	6.81491184885791	3.57696738066293	1.23019939675342	5.04230566650495	1.94289091940035	3.00444490923506	3.89151050361026	1.64135144154169	6.11732360971289	6.14390622849826	3.45366568081592	2.7232740319729	2.39287947501444	2.49854739739468	3.76745462367555	3.27209278757511	5.48462301940622	-3.61424060063685	7.4801007609038	-1.40319694302832	1.60372260599903	-0.486927920983069	2.23404361739471	9.57186976337016	5.49262491528709	10.1389830152521	3.13448970802741	7.91181536179361	3.53082441866918	1.79441161743691	2.71994631871	-0.290663440164539	6.74733447574526	4.39474965902893	3.25153947680605	2.43618903910551	1.05097064622344	8.33141667791032	-2.08342764974946	72	0	2
86	4.81917397415691	1.92544472776214	2.62849147959227	3.98290533430091	2.75359582054156	5.60828172996333	6.33894398004383	4.37153247342482	2.79699435579864	5.05970503371587	4.32186858947124	5.55136836030223	5.24301972483831	4.42297963036191	7	1.88182031650857	3.90540144816464	1.67644390863745	3.04010574504361	1.28507822854418	1.60578934608347	5.03551795840065	1.74472604551051	6.41477005895196	4.14986425852915	1.45517039250744	0.69709373539102	8.21561315553777	6.67198980864046	5.79967889609664	7.92828443295642	5.70005815975923	6.27974031783042	3.89649771289538	3.63609033277842	0.696497152969415	-1.68238847055555	-1.52130964939059	2.28965183377168	-2.39492490122365	-0.43376143151993	-4.89217775751567	-1.89771099240006	3.51007973486366	4.24007435985495	0.358518334780886	61.75	0	2
87	4.25651790870063	1.9326925004168	2.29145129888057	3.95290674706559	1.99991287204237	1.06049328028391	7	4.73876958539006	6.53544824719114	4.72598062640956	3.49237257615693	2.8375713673216	5.43879241833791	5.0696115132619	4.51092653965908	3.28187811425646	2.96137044946074	4.25876161235353	3.28290699570295	3.28879203484443	2.39608343786683	5.70319117879401	3.25631007078183	3.43388344513142	3.10453068959957	0.504219601790233	2.34204861951416	10.0031974024325	8.14159228021048	4.72098316520785	-0.881647525863173	2.95215364483724	4.07665817850646	3.63669919262476	1.10023184751186	0.0704586964996882	0.716808321102556	0.742269906918146	1.54674300949769	-0.133358009499136	-6.79143052142933	1.61275024301916	10.9838478507372	4.45773803530735	5.78684713639842	6.00838497185855	77.5	0	2
88	6.23051928615043	7	1.40760749906047	6.68010772088559	1.09012117027888	3.904884442489	3.21509829828871	2.53659906369215	1	4.11226208320118	5.54779929075693	6.70604901154942	6.45612937898218	5.65673742742617	6.80759324061035	6.33390290794599	1.52357413676043	3.39196234427454	1	1	1	1.33824834114248	2.45048081276047	8.76646049435661	2.22790151725968	9.8697898711606	-1.60502099882901	-1.21169282144975	-2.09225721405662	5.41386712790462	6.81293789811522	1.30296415768209	10.1981727874908	1.76896592514677	2.93659535298169	1.68713141688707	1.28746095235182	7.32079081293843	0.0508698861416188	-3.33900261869125	6.43621354361222	5.66349716205481	1.79684038183808	0.131022242604269	9.73641434081321	0.424753913787758	69.25	0	2
89	2.36767395898244	4.39003637814803	4.95161404002127	1	1	6.48282435579777	1.61322614032054	4.25280382463485	5.17816249144158	7	6.30892415415186	5.64887275089562	5.29976018965877	3.95337166891104	6.75824516357211	3.44483836822008	5.33322376399917	2.51163096089385	5.41865912484961	6.27856214471823	5.97901181872545	4.06154761565408	1	-1.04756885724506	-0.838545198708082	-2.25950806457174	-3.181401455583	8.50536592711217	-1.84196931252037	11.247018012596	4.9549390276012	5.61670453334461	7.01836466495425	2.37357775136284	-0.9137658360284	4.22478086262742	-5.09790964823527	5.93295906836065	7.88098301185513	3.85737667324893	4.24355676462145	5.86141022296694	2.19640912557693	7.1907617957016	2.04985966337146	5.30213125020941	81	0	2
90	4.34116400155447	1	3.26564435134325	3.74392252271133	4.93262002641637	2.11084662165163	5.94254545697743	4.07153364090352	1.13900819471055	5.7501042827315	4.38516347535218	7	6.67551822696219	6.3809121342464	6.81718653175388	6.4082654113168	2.76884731881957	6.59394630587965	6.46314007591255	2.92442645552323	1.3145398847688	1.78317560512456	2.42186474871984	0.775628740292996	6.95875454524994	-0.946936054849691	1.29296401559856	4.63801288403122	0.474620909231155	6.69800964481445	8.86682132963065	-0.594205018147925	11.2711693510522	1.84807145501038	2.83074005566944	1.9551777796397	1.72976616146841	4.75524695573842	4.90635202748788	5.92501561690157	-0.783830882299784	5.52076112863357	2.10369497759068	-0.338899427034585	5.06909402039968	-0.00836081018236366	60.75	0	2
91	2.59800316472801	1.59849412246239	6.72996005296776	1.3257406390544	3.87556112687357	6.58099137887868	1	4.97750766038338	1.22776950077126	1.81238261790429	1.77007161611162	6.241297595839	2.85866922499529	1.56955690646525	2.05002573690802	6.1460699446167	1.59231820010267	4.25029619573616	2.51061512357242	2.46762413434273	6.06863905969863	1.39701448597769	1.620620736651	6.21961235560548	-2.85375558232508	-1.16039631881358	1.28733547373521	7.09962335968365	4.67889107245706	5.5444024520438	5.76027062118684	2.64443616610317	6.27481700737829	2.61148070389967	-0.751910424447359	4.87705016718674	0.0952057264709323	2.69194679912966	6.18958820237637	1.35403627253138	4.77933109087535	3.52190736356841	-3.11519670454075	8.18723838644783	3.96091205343371	1.74411772093372	64.5	0	2
92	3.40237156855478	3.3517620482013	2.76959640286378	6.47230324908986	4.35603639238374	2.00946392388559	5.0597392863711	3.21087874644695	2.21362483497783	2.1941212852311	5.28752389517874	2.56531734748028	1	1.93249447649241	3.24922388855581	2.91272953224453	4.64647728894751	7	3.0175573377177	5.99552948244291	2.9926831176622	7	5.043016281386	6.03638706116621	-4.01958483970838	7.95088401013355	-5.44387081046897	2.81457205880363	-0.545118730380777	3.52901801323555	6.35431539301151	6.84847283541489	4.61404541510114	1.68531474210295	7.89003823010118	6.08367489384162	-3.77959083373746	8.41255955080026	2.08250699326503	2.43261713270869	1.45702050944517	4.87919971464218	3.83405706254397	4.44963636912075	7.79579176235668	3.97183394472229	65.25	0	2
93	2.65314971179995	2.71159196478631	4.97471286756488	1.18113691078354	3.14357943394642	1.82015478434608	7	7	2.66538599356608	3.87770319972178	1	5.74893297532358	1.3088539275068	6.86376282906831	3.28764065953281	1	1.18343934029021	4.07564601266857	3.12858141715076	2.80230343093419	4.8140545312856	5.56722158111828	6.22716144626381	4.15875705945054	-0.568700640422591	-0.585814700504019	-0.274526587970791	3.64706706771938	0.852250595960925	5.66694494835013	8.83016639260337	1.39309332371682	4.65254653733873	1.72598492507427	3.86960562731198	1.88421101637753	-6.57703820917967	2.65980894911313	-0.195346225223715	6.67457989686552	5.64815275565114	5.89035172340598	5.34044854157363	0.96287258331827	7.74368635573869	7.27046239322103	63	0	2
94	4.43576075520704	1.86443085109229	2.35993573080326	4.7759892641797	6.18584279417099	1.06809911374019	6.82865630116146	3.53904168936731	1.71889773077889	5.54879698525577	4.79649821017487	1.96046187402971	1.5150176193388	1	1	1.70900313179797	1.32506306648901	6.49128884250723	1.73924783086488	5.3861310098601	2.87999154396642	5.82669538228992	1.57011396696404	3.43660881666715	8.07949058081369	-1.61929541591249	1.83402804085604	6.02749469074055	0.923345681718858	5.23451553583188	5.7427006191623	5.13331408672365	8.90634909796672	10.4154068975276	7.17777419206839	2.79388669574271	-3.47258615444953	-4.12015294952123	4.11847935797031	-0.886115434311378	0.0754556384169485	6.22782033697262	0.451685722246579	-0.978197027922548	8.70183616770534	-1.91815840574685	81.75	0	2
95	6.83399087280377	1.26350060909151	2.8579875710323	5.60826897694703	3.92628428781241	4.40211802092853	2.55374830238252	4.70030040968374	6.55926137022571	5.2098813732323	6.3736860708508	7	6.07550209214407	5.78274216211741	5.1587681988668	3.41786494804842	3.54805922098872	5.01328139167808	2.29109407953409	7	4.02790832794507	7	2.25949048878972	3.90587752149431	4.25838722757343	1.15265209940634	0.191198598340546	9.2769328593782	7.81505297936321	0.836371806693062	8.11215384616249	2.49024217395333	3.61230958219041	6.88150766287104	8.21057184195162	5.50836011463733	-2.7151521893769	2.92589270214477	3.10337095503009	9.15109380392396	0.392205317200489	3.09194457956986	1.96535703611002	-2.07823719996181	9.97077697489195	1.78965709965922	70.5	0	2
96	6.51757281728086	6.91430697595526	1.02071777007134	6.34496171585103	1.07735579047292	1.61539137121427	6.86809045300742	6.13035975372271	1	1.46678141803486	5.6416036772209	7	2.52291801103739	4.41921789291485	4.73501499015483	3.13074988459364	5.3963559564847	6.60846985463705	6.06704641140752	1.82903115691142	3.98817279400731	2.58066130742094	5.22486126851784	3.18433364314764	-3.99702079327887	7.74832126672459	-2.6719559378373	1.21796587820906	-2.98881856524421	1.23119537312999	-3.56389808448008	4.76887634235879	10.2158305111237	2.91086175199919	7.69609491070416	3.53047606930039	-4.79575666210355	-3.86868933432307	-0.74114501207786	2.7451446087589	1.04051243441347	8.67464751949032	14.0327569114511	5.8908001367098	-0.718681862708791	-2.72191672327112	70.25	0	2
97	1.28461536013135	6.00449689722164	3.03482767454801	6.14651283025429	3.54027951868484	1.50253520092073	5.39714788355337	7	1.31878634307638	3.49303514724804	6.57874679677569	4.05277525099104	1.37293181525273	3.1148158326755	2.25753387083817	3.89724238755386	4.57146403858367	5.37022346992622	7	6.43462014175195	5.2037805998805	6.48923291880979	5.1868079806234	4.68674279945807	-3.32179508955806	8.17413717970133	-4.55800164770585	4.9967406596516	3.68602339090869	2.45151373620781	0.180745967511529	0.758937434529483	2.30282352679051	-0.164900654532836	7.10258632133158	3.65199057323043	-4.3855290650846	6.29920897550591	1.24045344029608	2.96055474334251	3.76892505344254	11.7015510305623	12.6285650184839	-5.19671785661026	4.41556560365457	-2.87666605679763	67	0	2
98	5.44030987588577	1.87911722492821	2.06568993962172	4.51845533590493	2.86123477376934	1	3.39457460483747	4.4365259364143	2.29557510669023	5.82034176518883	5.05371584360379	2.731927096179	3.9834647238212	4.70042933984805	5.98716559404533	4.12212227464195	4.31213811216893	3.92759534736009	2.18752997132925	1	1.64260918219518	5.31718619447134	3.27397207164725	5.59074293053363	3.94162206730906	0.860970073859618	-0.191936009253266	8.1739295246146	2.14460838053756	3.35197125746155	6.48672197372192	5.43685242284853	7.4655651892199	3.86258579152909	2.34649682037402	4.40805602498086	-2.17652856751197	1.38489457196022	4.15697808783026	-2.22414565074562	-1.07277496836674	-4.49428819686426	-1.44548723555185	-1.33316492919639	4.75013467390004	0.362752919211609	77.75	0	2
99	6.20953124799312	6.61597760663194	3.19154333710311	4.1507661302317	2.52159553598273	1.95432449278588	4.80295945136456	2.68575373595652	4.27477913595392	1	5.14237430678808	4.87263817220811	3.64199667606741	3.3105403641122	3.4794887833584	4.21025787166412	2.2737680967711	6.10645324743618	5.77570322826408	5.66492416982532	6.01066599419219	6.67439823543189	1.91480339151725	4.91641750336959	12.8742580592864	-1.86235214335719	5.87122669508593	3.87228368968552	5.58556309036162	6.6703110370838	2.22342847459184	3.48204351921408	3.1972558866758	1.53153020923245	3.15298921680975	0.746930121997172	3.97088989064474	1.95523268939248	-1.02873078988507	5.50484251955533	5.7343199141034	4.13990174347328	2.93233782657633	-1.22347123702173	6.13682335819782	5.3795997253255	98	1	2
100	2.32722216258573	1	2.29273027826872	5.91245265119138	5.63629262235988	2.14753621462442	3.96065409455087	5.07882962920274	3.27933778404553	4.7475773179384	1.05785544378068	1	3.85538364576701	5.78071867643809	6.50415158780054	1.11835668848038	1.61151960007153	4.97955837235817	4.30029321345167	5.15285926961485	6.17395899656947	4.67224476081123	3.39998328936838	4.57249132029515	5.8237559498432	3.52662600963009	9.91931100518962	1.63790120038542	-1.47814110860699	0.432580422775738	1.53846052025421	3.34102959524282	8.66807691710059	5.72300082211819	1.64433525293649	3.06419704978916	-0.24583786923198	-0.00847601745422544	5.17219712969995	5.75846967678057	-1.47337150322676	9.67522206126354	4.73245016966757	1.45038056832804	8.84460007579073	3.79616766144411	79.75	1	2
101	6.58619557363165	4.04822005102559	3.11382847775399	2.87905165421146	1.43400780357356	2.87980400036872	5.59532646157184	3.18579330388737	5.24611745828506	6.09934508756661	5.34994079640574	7	4.544129697846	3.86013345388481	2.32823470016986	4.02024423892152	4.57725488040231	3.61223130460495	3.77491853511829	4.72901092056856	3.35007875553851	7	2.96527107823343	9.10045876238064	9.60282002257498	-3.68649788404608	3.78779597111902	-0.215592959870125	3.1615693470636	5.81835440351689	4.75896628522587	5.45728049310253	4.57571296737439	2.94975867474966	5.34504218981748	5.33626138161399	-3.50422961384139	3.15515773396608	1.53813067406058	6.55695403377545	2.9563922985145	4.85540375803285	2.47080575131494	3.61494696458666	4.85944373131027	6.5007690453708	126.5	1	2
102	5.88356555045855	5.26891010109864	6.78572351523358	2.63841614196077	6.36382392976171	1.02486731415991	6.72884057374373	4.53023828993859	2.14990292541309	5.07124003811185	4.72087719812296	5.95177949786063	6.39466333372039	1.48719315399241	6.66514931331398	1.38646999031532	4.79283723201524	6.97472058079798	4.30101680619386	2.91027882191773	7	3.17430809806467	1.87425013506222	6.14765362073904	11.8182471234545	-4.31695322981783	1.02784409970359	3.43170457038249	0.805264925138785	7.47693523050385	7.42570291553545	1.89326930378674	8.95165713312213	8.07869115885345	7.92733563638501	3.27643726792883	-4.71190972362558	5.58186908311461	2.08499042635335	0.597409229207319	4.3022422142186	4.93540587478731	2.8984321937187	-0.534961678978929	6.78091916801036	-0.79799085460983	109.25	1	2
103	5.18234005158817	6.69266114106622	3.45928705177889	4.39515823235137	3.56637275091785	3.14966561753156	7	3.34805294171983	1.3201622753115	4.20776582977619	5.99448525633892	2.71164521080663	3.07214406119336	5.3477501914771	4.0036738886175	2.34941317695445	4.20838907372521	4.59083702357343	2.23990893508548	1.81377810781396	4.4471136336704	2.2688718615252	1	7.24371363834598	13.5647111420862	0.249171161685801	5.6785785496591	2.48046081227166	-0.536631975942415	6.696214589183	8.23790005276163	0.6717332321773	11.9230616389446	-1.34286825309166	5.32389853045175	-1.4755817027433	-1.50377911035517	-2.58854344316641	0.326695881776459	2.28852367240056	6.15897104509495	7.66808785366899	9.06251655385276	-0.742466710498469	8.36241589935498	1.2003899988486	97	1	2
104	6.02065886914125	5.09087641658766	7	1.04009523824794	6.69950293299685	2.32247546606889	5.51958008155947	4.11773340699617	1.32817848178564	5.65645492587153	5.07682914579815	1.92054318471018	3.00205062561198	3.01311309167013	1.84401702989382	7	4.02015908890723	4.07783845900661	1	6.39329601835633	6.45178936727304	6.23241948291458	5.14557592576071	6.19857340422127	12.3626058462374	-2.8478878849714	1.14697762615616	4.18787590153656	2.36706872278639	-1.29249794946561	4.1992714931234	7.36324929162709	8.99397306164059	5.62949039136642	8.10415174974855	0.771269901844027	-2.45478395931158	-5.44185099104619	1.99197640805108	0.0350326479444835	1.58289154131442	4.02417051968194	1.36493582843292	4.50804345286059	7.32111004907372	4.82261935860266	98.75	1	2
105	4.76653424816337	6.76291997158217	4.47173683092235	1.60150857290599	1	4.37095988478924	6.35024580822066	5.2393966636405	1.37717779384242	1.38778692702372	3.28894002199198	5.19565107331545	5.77579385317089	1.74197729367612	6.19580168934281	6.83551944280511	6.68581009144994	1.76040732019106	2.0332693586717	1.19545023311953	3.82078496221067	6.74828343226488	6.55174425587575	6.81933331600386	13.1255523737066	-3.552352418189	1.8020767129107	-0.363049880832379	-0.337362309087254	8.04420787713261	4.97587693034345	7.76344034833255	6.86114074215391	1.67843626852085	-0.0276940082206638	1.07786635267439	-0.0635526117986424	-5.17367743161193	1.56025817612047	-1.24439668489455	4.20731184377327	-0.28671465473142	7.75754527626169	-0.538087883557864	5.59768897101835	5.3719447656038	88.5	1	2
106	3.67832889893389	6.45259213788844	3.84962658431913	2.42519658366705	4.35957056114402	1.77354033195883	5.06658893784199	3.25792287395177	1.41126514310997	4.56411351017895	6.21155846923967	4.87225149656837	1.56761332389536	4.92524600698091	4.72546718242366	5.16687572658054	5.84343930804494	5.8047412532299	4.93442083659981	4.89032321260717	1.53597627694508	6.77276014016281	6.45266378381595	4.81417029957736	12.5194119831685	-0.34875851954601	8.11019486220236	-2.00497585074736	0.838890119837206	5.59034029929308	8.0599774321819	1.47648598243717	10.5056904556063	2.96233034965774	4.15849810660615	0.698616265719739	-2.74035086891807	4.15748040643429	5.92728213571879	4.20753376077009	-0.371792860951359	4.07670236834401	6.81214017331097	-3.74498655356435	8.37518202605962	5.04740387132912	82.25	1	2
107	2.29168332045193	7	4.94978667535443	1.60434928398798	2.40842208718073	6.25554812012287	4.76490014461976	2.1604462244159	2.73324075403798	5.41742278361462	6.09739849193706	2.62364302402765	2.04115846239112	6.88302864795119	7	3.35711591539693	5.38919169334839	5.01332969998316	1.53047353642538	1.15474429580678	5.20372376865287	2.22134702410631	3.32142235910604	0.995454152403223	4.20784793301198	3.81754848061153	0.549389552381803	-0.886888968777905	-0.639778447657437	5.96393346085865	4.52522942429048	-2.43507545750239	5.40265363592379	1.0109851074819	0.796549365034878	1.25186486138466	2.80931439930237	5.00413501480293	0.0753125905249763	5.51181262422608	5.45709084455099	4.07462502569313	3.01774422159655	-0.165145488678579	6.63379813839129	0.147344842529596	88	1	2
108	5.76111688776319	5.13194505483234	2.6892737143181	1.68590391298953	2.18343276143803	7	2.73687363881004	4.35731498940935	4.1526587875008	5.71689755765246	5.31290640042669	1.84487699144061	6.18727728105619	1	1.68014647191083	2.25286179701709	3.95558041272655	6.36912012060463	6.60263620412714	6.65817634871934	5.3984581855622	4.11783461083996	2.22528598629146	1.39395637381344	6.98800843629908	2.96723639369495	-5.87101823757147	0.512606377245237	0.0309385871584036	5.12049596899638	3.33235007059305	0.242191640981463	2.24011355014754	1.78393787431256	5.5891163383716	5.88296073678151	-2.62942519540901	3.29421004436855	4.62784676325623	2.97086195851338	0.926180485653566	5.04335793478066	4.77355548834547	4.13858280404607	5.8251465107046	3.9650883675712	104.75	1	2
109	3.06085561588814	7	2.2930087757537	1	1.74762146480068	2.42475181411636	3.04792216906434	1.14362940849098	4.40081680322444	3.13240040983829	4.69918151501649	7	1	2.40300493467869	2.35205460702539	4.93569295058406	5.83533932616405	6.17718385188692	5.19419868750659	7	2.9674161657079	4.95278099645614	5.73429012153167	0.840143839536962	7.86042186952004	4.32673758602275	-5.5718328121565	3.60396282528679	-5.43511014456003	4.55575253060155	6.57125168777274	2.96188572279707	1.1657876347522	8.67094121003822	6.64064583042107	5.47678239214459	-1.4446092439733	0.0180425918730708	4.2630526179175	2.60118236408856	0.514188106179924	5.28483912788159	9.59440703312112	4.92086757811017	3.03533658351973	-2.49820155129619	87.5	1	2
110	7	5.99813599399613	2.27556725616659	5.0781338233324	3.455236997153	1.59666679920962	5.60765590527832	2.01681962224227	2.84436377992926	6.20834481672188	5.56726388683299	5.49867140815328	1.79879594226808	5.44748672573056	4.19409875182684	7	7	7	4.02816711099543	5.98573985234921	4.32694214600673	2.82764778911403	5.8772488662418	8.67664329084241	11.4308721560521	-1.41364779622358	4.27727281190476	1.53921335615315	-0.0737582378852025	3.42888652135702	8.84549674253321	5.10290586717151	-0.346529444242819	-2.79570758806517	4.23928216628209	3.87939643146948	-0.291904318299991	7.1170844711156	1.09584339387978	5.83410195685848	1.3661396408224	1.26768063418264	12.9326622285733	2.74835119598897	7.53062700860853	4.03431867860463	78.25	1	2
111	6.33358302710062	6.20382972495749	3.923311155259	4.1689306954267	2.71660872552433	3.60113081683139	6.3373049339696	5.29211370851286	3.89087868403486	2.91936483359468	4.44366158138703	4.811738480799	6.7060008419515	5.31132674009294	2.19907512487768	1	1.22178552979423	6.89567860263113	3.33590830699955	6.20586602505125	6.62943869460151	7	4.33081492046733	3.60200071207816	13.5848500101664	-1.56949006812034	5.61765949795111	3.6238861251154	5.09996850575631	7.54682857461948	2.69008236023294	2.74759896484432	-0.626818615596129	6.82455867782283	5.88160654316743	0.900333661729164	5.94430335157314	6.11747605971162	7.61136498721528	-0.566072269537232	2.60730275597161	9.17913630225125	1.00351893996984	-2.55695048185625	5.15918941971735	7.37138541444276	79	1	2
112	3.95909206223644	4.87459213836325	1.48343164148162	1.95849972316914	3.21058883043203	1.28883388259768	6.38044692468962	2.38368393618533	2.15095579551686	2.65858798586114	6.93181270079126	6.96449977173674	1.95224061650594	5.54632334085824	3.2770968869474	6.88964875889389	1.22027612711756	6.33195090605178	7	1	4.38799210199021	5.12928758449252	2.40723267434751	4.34430231851754	12.2361869794022	-2.23613045258029	1.3555215102711	1.76084554944469	0.910657787818139	5.7773530253083	4.83191094996684	6.83995936663439	5.10377870287818	6.97166616130312	5.06180105124692	3.11291727465959	2.26221194158807	0.91760004276789	6.35270859172442	4.29652571535252	-1.48899054984924	0.599856506550295	-2.9205623809381	-1.38797854901739	10.0342515445536	4.10003410475038	98.75	1	2
113	2.48257796338084	2.12937359048955	1.09232109576128	3.66544348029175	2.99838834167569	2.57494637113812	1.02314900928856	3.72101097526269	1.9686888408657	7	6.07207543279017	5.34765999645292	4.76248473090927	4.48929720429567	5.07753504884551	3.27760050786153	4.56306187320941	4.77100305507663	1.74952877926175	1	2.6257123437686	5.28183007638315	6.537178218772	1.88465960558341	9.01747455696509	4.68197281370572	8.35813831717363	2.37409192890299	3.56464482977814	8.15101147655216	0.767586390938481	3.19963308645291	6.57706792946726	1.0047162372307	0.444727932997573	5.8147136481977	-3.85883191402582	3.38763691127261	6.38792023021317	4.33468039804249	-0.111247302288944	4.53016449119231	1.60166476253245	-0.760917464604808	4.50444780372319	6.13956551681113	83.5	1	2
114	6.02832300782022	6.76698628139117	1.72533586371066	3.87209301699905	2.68695352962686	1	7	4.53053138186603	2.41025369521733	3.85227592717754	4.66648895466732	5.84828965798252	4.93491225489347	4.67396844862589	1	1.4668032943151	7	3.95498951647397	5.77490491612995	2.5573548141089	4.60053008373821	5.04683061063844	4.7963811418712	4.59153788520389	12.442002305501	-1.44545058398082	7.24574043758499	2.94445542578504	6.08889140924513	6.67525147597254	1.36803181494255	3.87659569135098	8.9437876310058	1.89550535650375	5.55555248542177	3.07786606297494	-3.52796158408927	-2.92630390404955	3.68057881049345	0.0588223558572637	-2.80547671173317	4.77889221069946	2.32762989901397	6.98472209790512	5.59050381976875	7.80378093428313	105.25	1	2
115	5.0474494664463	3.75303229476365	2.34441202492156	3.61177012203491	4.2749920570931	1.20961612830117	6.84986981086786	5.89070843557276	3.92743272160684	1.5758000494041	5.97198931658188	6.67180122985611	2.58255006713636	6.30323314702719	3.71388228703419	1.9339781910133	6.79367024730512	3.05293187466315	6.33304248202492	4.87910430387164	1.56595845859731	2.32070532548186	2.36563163822095	8.43652178364394	12.5157874084232	-2.84296314510067	4.02175382895163	1.56919767737676	-0.90339775804393	6.08397850580168	9.33172138977703	5.39826094931611	10.5072512912947	2.1673435101877	4.1879444764592	3.73470504901507	1.62809447727731	1.91032798394817	0.353701397241691	2.96091233994822	2.82552159903333	2.63208390043768	2.80660393382675	0.186201571694441	-0.311624676919989	2.82578347922824	110	1	2
116	1	6.48295199763031	3.44024720605784	1	2.71439276089072	1	6.13134553630242	5.53845072274012	2.95534240186187	3.82464340192056	6.14617207990865	2.86598854798716	6.79391180819115	6.85705715265948	1	6.94790572395323	2.0811627548438	6.60513921982186	1.13066529490103	2.50612707772593	3.73723791369373	6.74070479515891	1.66908401367778	5.18231854812649	11.485636110924	-4.22093055137764	3.41081822540158	3.61711167891426	3.14818200780315	3.84932754053196	2.51572942641191	3.69810639026655	4.65510053149429	3.37729335857932	8.02945989390824	6.0619390764513	-0.583013679292916	1.2037264267437	3.97834458598221	6.07724057983029	5.50135778267852	0.522533046541367	3.76258286818704	0.143231621088844	6.94230679441174	3.17016875526804	96.75	1	2
117	6.23630206525172	6.67731931750868	2.99254069064199	2.94834857435655	3.92197641370593	1	5.55100039126905	1.61711811828621	1.4698130858479	1.70012921899148	4.46933189545748	6.55055675773899	4.20461685905623	2.89757338182056	2.0890609607972	5.26473686596766	2.46359205026654	1	2.43803725868982	4.94235089939275	3.03867670269954	2.58475821633787	3.54790755537387	4.0121994081	12.6530712929643	-3.50731360329946	5.82004255224392	1.01859659991526	-0.114877038733088	5.23794628065279	1.27508647194174	-2.35904407561924	3.81974358135713	3.14636016470815	5.64558592894567	5.26267768568781	3.88681123485249	0.284290362151938	-2.12052616749518	0.655061980422573	2.32576830813271	4.02999325032871	14.4310766101744	2.99360859142673	7.27594508351378	4.87406419178061	100.5	1	2
118	1.64404353649771	6.35146800400582	3.99547996999513	1.4176519276534	4.20012097558834	1	6.57748615152817	1.90699889685613	1.22822602099838	1.42323258491667	5.0899059672253	5.19851615661889	1	1.34292440688822	3.54038463035412	3.70961778266225	1.86168921939886	4.91532072121754	1.95565628726353	6.08609840652954	3.15309705911343	5.36696477647663	1	3.89826783764558	9.88966246339923	-3.66910099909071	3.78519395095737	3.25859588511097	0.52257222946439	4.23374392095898	-0.944658992343385	5.53709052651664	9.32675875663838	10.0963071829749	7.46563214502135	1.96456579323109	1.34257224034021	-3.33007539847955	-0.232776333345543	-0.351952251166307	2.4857376978798	1.65871357720519	0.120897045492811	-0.871147680537872	7.91837738475734	-1.05862854743453	87.25	1	2
119	4.36694677237709	6.3926282860616	3.97292192032738	1	1.33267273030527	6.83528788091723	5.19488567641125	1.83654191070947	1.62326531503168	3.22336825619069	5.0931392734859	6.67498054258563	3.34756061369214	1.68917591201171	5.98816578637665	2.68734049385616	5.41297472528749	4.62909347883032	5.59203700283104	1.74019302191737	1.32184499064658	6.76402953701791	2.33646718972604	-0.259328029496008	4.07626831335495	2.67986698766599	0.886969037562257	1.38175714013622	5.67027483055873	6.09719199041026	1.77273888915221	3.70196319362776	5.7586049007733	5.53449349183558	5.69009843877348	3.08615450896968	-1.31095537104654	6.27738223170216	4.3909150593198	4.23582299212492	1.96071049479686	5.67442232092559	1.3826584897893	7.25204405928935	1.89386215305367	-0.251373253668293	82	1	2
120	5.31575972684086	4.07168995319971	5.7190970335653	4.75592894982492	6.115087925765	2.23338607071853	6.50978133730635	5.3098940709974	2.68366716493791	2.27911484118222	1	5.49355858126094	1	5.69831816673156	5.02865825285184	5.33750865891374	1.59115789115108	6.66082053821275	6.26990949600014	1	1.79998529070583	1.21711226096144	5.90900222270815	1.10669475524157	4.90149688108666	6.50690615584082	9.71119396985728	2.29623832149765	2.48273939201028	7.19607075083053	7.71708523022037	5.4564214383904	-0.0229702510489446	6.36275069767896	3.18443108125925	5.43331468666868	-0.132348196715129	-0.174655485452027	3.56694846262581	0.708960775156277	2.02735770094972	4.18738286841541	2.21498010690865	-1.28220130383073	5.67357696498451	0.957575442255615	79.75	1	2
121	7	5.40582297783644	2.60142010878263	3.05701233613683	2.05536251261547	3.06407961641465	5.90388289126883	4.46841660520065	1	1.78009900273774	3.93561630648648	2.29612751459799	6.70222213182517	2.37974701791232	6.36428496025324	2.43298351008153	4.84604527902307	4.87268574093993	4.31926612243604	4.64926514861536	4.98817550372305	6.53644179611112	3.7842432820076	6.40886953199013	10.3911063512762	-2.30345354950076	3.44582625294925	-4.0230747558644	-1.01581374336838	3.70747954887358	-0.279346358566687	3.48258740781697	-1.24691647367062	0.362008579645705	7.24270599360268	2.59096106298655	-0.646788020510717	5.88919292955741	7.78486546264864	6.2653882903259	4.37354705100825	6.24589438751697	6.98308816659287	0.852747036596878	7.5331881948661	-0.643986067012145	94.5	1	2
122	2.89190350868807	2.11789067521954	3.5676670476229	7	4.07707264685677	6.45485852276627	5.07220426369918	1	2.2735424032073	5.89734104535636	2.32051388515253	3.19307695267981	5.5964993623594	4.76950590654842	4.2309353319364	3.31010217469316	5.51415666195061	7	1.38826274824456	5.52028241770911	2.23946882440631	4.82561121119572	1.59276173779517	3.91682146207622	6.98827451662739	5.09117818492181	9.37067003021181	3.88169285978369	1.7297030574103	6.67040637148245	-0.0515877574011896	9.50634202268298	3.07602331308897	5.3123204825992	6.20815237189981	8.10558747836003	4.92958486529567	5.88149123223734	8.33197768230446	3.27432328047939	2.57719341437912	6.54415602411714	5.08275906844922	-0.176155351812893	8.62340900854339	-1.2776991217716	98.25	1	2
123	5.333867789319	6.84097535145801	2.14934475578547	2.97074248814541	5.83696536845259	4.25436833752804	4.25906486755818	3.78552410750972	1.38142971506999	5.44025335487268	3.3348671487944	5.1745710402951	2.71676847134573	1.91718683817476	3.7168787578465	7	3.42325421803573	3.07940227646751	4.27711297476338	6.62242372356337	2.08491196902337	1.55628831312022	6.63778692305338	5.28039410297187	13.1344237273426	-0.974686045616868	4.64044819849677	2.65374571960566	3.75961965323025	-2.28553773231664	7.36989488297954	-0.466499186956304	9.85642557890256	4.03036874321746	6.87946929347418	1.39840836771319	6.58686566195017	2.78871032827647	4.68266991003883	8.6911708775131	2.61426104181311	-0.136417053401332	7.6379418115873	1.18597984586435	3.47003862565567	3.14703138403064	88	1	2
124	5.98665243447031	6.43351257021049	2.68011309729154	3.879512248705	4.68639480688229	1	3.96419872585543	5.31819902659809	2.88136456073863	4.68590580865313	5.79809780124593	6.84466260000894	3.97622624737922	3.25826207841879	1.49376077591193	6.01529340014769	5.99822305367731	7	2.51961271142447	4.34147143555784	4.29228096353543	7	3.00797447461772	4.76445369155352	12.4317638793432	-2.55587715716117	5.76097616553045	-1.29889862118621	3.05404936599388	-0.412968412916885	3.06370710185329	5.24283077951969	-0.214672855295445	2.60020236410835	6.02571623060955	2.47361643681976	-0.958665684266359	1.96941633647767	5.99756645534104	2.48312424767944	5.08211789034514	3.74326692745548	2.26868257920495	-1.57254224540527	7.18211564643527	3.79004699549866	76.75	1	2
125	1.20885482977354	6.26714414965729	1.98650945304511	1	3.60906688648121	1.36543113593381	3.16359254797284	4.49686134683407	2.9017463945669	5.24135228903495	7	5.93971367384751	1	2.59413189178078	3.14468740724746	6.60087576125899	4.22003831811108	6.24793650355617	1	6.40696982880477	3.59500991668245	3.25239785234776	2.88171383729458	5.45967036979709	11.9608061599633	-3.99456646707065	3.07882146894988	3.59204049983056	1.92082943891069	0.848150430380197	3.45314532449971	3.53387584542163	2.69347816245063	4.23012228465752	1.32590041592909	0.894901627492609	-0.254654872118529	5.14922852697909	1.97553651884296	6.90736730628644	5.77269434034668	-0.589711112700379	6.27525351980796	0.0744887884987521	7.11921359616369	-0.0296353117040737	81.5	1	2
126	4.51427173848102	6.98634289367994	1.72145904431061	1	1.40103933389559	5.29739317613063	4.70655304358889	4.3544516769586	1.49097811954706	1.83643312386701	5.21590391878995	3.16685336122179	6.83675845960892	1	5.1474722590285	3.42019440100462	1.79454521608591	1.04416810830983	1.28362117323592	3.20105191110079	5.27782395345863	2.96528530872395	1.41786025977165	0.00214953516525934	8.14360802554233	4.4687968520277	-4.91997984494432	3.25790614568149	-4.08056531922802	-1.97907431071857	5.6682681576161	8.93330814779065	3.39027421965495	2.94535312363258	5.92884452796938	5.60223944282999	3.36537028876179	5.79778524537151	2.74262694051377	1.98843326689239	3.9959918720662	0.615974164405665	9.7241827774674	0.350893175586804	2.4707715631334	5.86846495219897	92.25	1	2
127	3.7040248083133	3.30643039951351	5.72006778389574	5.01137777396012	6.37107658106051	5.01752338997476	6.25353926294272	6.73292017424714	3.00716265476906	5.19356855633709	1	7	1.36789962443534	4.62136786607269	1.087628359107	2.1862203063567	2.30902606742283	6.9771704114526	7	1.68483395526222	1.91350012354985	5.34670474254172	3.1104016208058	0.23493494732246	4.44404283068938	6.58687168994052	10.7343915057356	2.45170954373328	2.56622732725789	0.82824807971584	7.76307207574232	6.36890733990979	3.89694768974598	2.16780361781173	2.37641388564779	5.88387988872716	1.12251512229945	-4.27977769049881	5.59653360975237	-0.671333503938654	0.986337285195107	4.87469167183874	2.90495869811792	-1.57615370056612	5.08917974997437	0.351069488202844	70	1	2
128	6.18982412318175	6.85127957522852	1.99193361750953	3.11855409574709	2.85484855666803	3.54950553179469	4.0772258917762	4.88726536028928	2.97689652220824	1.86606346031663	4.50159507917387	1	2.34932852536517	6.38307175043922	5.69303904825122	1	5.80126300795188	4.54148740688917	2.52049695150296	6.89720122126266	3.6556240638969	4.28924027776697	1.73143948044159	10.0141272930007	10.6107057758337	-2.09191083921617	4.5880922792736	0.777223579071215	1.75440974431144	5.59474859442691	6.03773708240457	4.0264039808019	5.98523002816701	6.66806545541405	5.8624820991906	3.56617261119122	1.48375963619276	3.35757555500265	4.62660610403308	2.8038046034612	1.44852153286617	4.73523032237118	12.4498914174087	-1.07827083488455	6.89709771015783	5.29052523496237	80.75	1	2
129	4.93316479884723	5.56095413103073	3.66045603668039	1.5694420953382	1.5691139884948	3.20421645629224	5.85827493687063	2.05139281656592	1.32217945085381	1.59936362341105	4.3781628632016	3.97370123599924	2.62190211345962	1.66179125345409	4.30183785844649	5.74035073884485	1.73861799971944	1.77232861342883	1.29327533931194	1.84005555165345	1.81363231474319	6.06872081323104	3.27930594046625	7.62603612585575	12.7222334713627	-1.03877675095473	3.39219784838303	1.07080990690199	3.66199077702574	6.36501974967364	5.69884825634378	0.840253537146135	7.48366712581165	3.91906233174825	7.06844208276219	1.84221138937706	-2.28223039837054	2.25556041062266	-1.24787976057875	-0.632204242780606	-0.568408228628631	7.47641112879331	5.92124825688659	11.0882774711368	9.28179467258132	-0.381183208026665	73.5	1	2
130	2.15995633204165	5.63068501744648	2.93569437297371	1	3.05316157699808	1.28951341939392	3.90694139113134	5.52749309493894	3.1143163992915	5.63645872267667	2.91768289325286	3.01860085264553	6.11099675138813	6.91657848812439	3.6294401564962	2.64549886291952	2.43270978961401	7	3.36080892760599	2.57383912162815	3.70959900189318	7	2.19469946081032	5.23472073843992	11.8102106191409	-3.39999315255533	3.75221402819649	3.534778917019	3.09181733341813	-0.314691869878049	2.28180887780491	3.10580977168337	3.22502786779085	1.54883288666446	8.81842015251696	6.80932359964812	-0.942632564170281	-0.0852486302853742	2.44865718402307	6.08379633813037	1.66038885245858	-0.650709812138206	3.76836515855945	2.10692287878372	7.93249425785849	2.93324181723762	95.25	1	2
131	2.10240080409027	5.50947774390429	2.72297942818716	1.56030100492762	3.36746247206385	1	7	4.76347974389273	3.64134643326238	3.85658928444465	6.56427172425695	2.79876390111484	5.5234425465294	5.78034373559096	3.85704611177385	5.94796565419263	2.43766294122167	6.6849044711789	1	6.92596471970856	1.81151976870156	4.83766951639149	2.96328034647184	5.30296448354089	12.2244643054835	-4.04238169658819	3.62036825757003	3.4168040142699	2.64862083198639	4.53036059377804	2.23515495026149	3.94853868458646	2.43531915742332	4.64815193954024	8.47772903294008	6.54427571241273	-0.413893327164871	0.0194016443044611	1.06507751629422	6.33833856723898	1.55630765784677	5.5413259953973	5.97817404008394	2.56105792718621	7.98140247153758	-0.53480973408747	107	1	2
132	5.39320572318023	6.224121877219	4.58874384910233	4.09083927202375	3.73401830615013	3.94061602099084	5.65610711339927	3.76645015103315	2.37780200829174	2.99457266751814	5.12322821771746	1.42572436923481	6.78554151482279	2.38386055981068	3.43993314301935	2.18415223166217	4.10188225796992	7	3.27470014242876	1.43263310876027	2.52638227363051	6.40576187188949	1	2.87299793803054	13.1826186679096	-2.80757306297103	4.93138087330694	1.26423287890726	4.76627162481451	7.25936463143495	2.51928926210957	2.09080439865998	6.4242805175537	2.07520264063162	2.84103015405028	4.78807591235082	3.37344311703027	4.27108487070188	1.8863521814933	0.217172650200685	6.01574006596907	-2.26805126278825	7.48540803176895	-2.29911984868948	9.51669715440683	1.67038182767409	80.75	1	2
133	4.51175008514019	6.96330631013949	4.22659100613569	1.14691730423998	1.9805463395622	1	6.93765221416316	4.14100434116258	1.12183561392512	1	6.28457658667767	4.7860244123773	3.82779595723035	2.91897013256893	1	6.87753802674136	3.61335223658168	2.482135117495	5.02307180942495	6.0471807663345	6.07330998936286	6.5138601105769	5.84851824358452	6.64798843726317	11.9741606531774	-3.88004702731151	1.62386601045172	0.69837009464277	5.17117181515492	0.725242702025685	4.38535878704731	2.68478323900373	7.11650491296463	0.629949624766399	-0.126433247744507	1.67331928636478	-0.210309708784817	-4.97452347662385	1.77635396952414	2.41939431350878	0.591904660164396	6.08807281986795	8.99067897354986	4.64318871776058	5.03530270344144	-0.50364275729407	66.5	1	2
134	5.39511029565949	5.23352744841023	1.64299795538714	3.56357355620339	5.238637514972	4.54764572093422	4.46551183594855	3.56111060595033	3.54037868056389	2.29151114867749	2.47311360774868	1.77571030063236	3.56304874576902	6.98157863799611	3.09986410904549	1.60664849797618	7	2.41601356120202	2.276397744767	5.94216699927605	3.77580357329927	2.54946476360669	7	6.18689044915179	13.1905407403894	-1.91951619096168	5.4817145862037	1.02832861548676	3.90716976801815	8.15598735577385	7.55028774791999	-0.614845789629365	9.38542981420688	1.73039479023129	6.32938135936363	2.13490693629745	0.255912378481444	1.81243666216906	0.0415433291471247	8.61821626366113	2.72655094541697	2.15695018343847	6.12112570384913	3.85423732104861	7.43850552585497	3.2254914260646	75.25	1	2
135	4.60457965107994	6.00496464386132	5.64225349097586	5.2956590615402	5.22183448698534	2.22390501575793	1.99438234163543	2.05610033790003	2.15892029267894	2.51298414214991	2.17574575141654	6.95136306564538	1	5.53003632883574	2.65806627473162	1.72651794920417	1.82439554892743	5.50354835389504	3.94043057542927	2.69877899611418	1.23023583858338	3.6327154399993	2.96781001513853	1.86892203328627	4.45647374821755	6.16333118613091	8.62817617225658	2.53306116050361	0.439752399195149	7.80443931153933	10.0029521107105	7.36992903498214	3.6772277675951	5.58796684308446	-4.07103159210096	5.10241353352071	-0.127855022250323	8.0077877916386	-1.62223207172234	2.96927548301769	5.34472474109876	6.9691129660387	-0.293996864133112	-0.584424800544518	7.14081092060159	2.69625251518098	83	1	2
136	5.19355154169203	6.56340827582777	4.76575795114726	2.20385370786328	2.76598202901917	3.67571809115053	6.07883759747171	4.69667163918412	2.42060680558463	1.24376122019273	6.6421930719646	5.64535269597509	2.00063067646685	4.29516101228871	1.21971685489229	2.38905519531478	3.75589751030482	4.91814289174036	1.86771483659361	1.80206220751525	1.45664513363835	6.25520446134474	1	7.45467267569499	8.90209212933757	-0.63621809877254	0.36580099342217	0.923710560398709	6.31456058785666	7.62133750039801	4.03095248450258	3.57233663571444	11.0449610648709	-2.84284881369006	0.695418831919706	-0.874684042088732	0.198895316146581	5.05176307627056	3.20055484780818	6.27144141101483	7.26622622739978	2.40193626250843	11.8565070608968	3.34696145004698	7.5460784005386	5.55029108638561	95.75	1	2
137	5.90903638867008	5.96048123415183	2.26448645125814	1	2.17573467119846	7	2.39059113814388	3.28427029188893	2.73814795959446	6.48879657570262	6.67786474261349	5.88020905537951	5.79154756331932	1.0663821399792	1.07123294388337	4.62946726047143	1.35810601218897	6.62754756745143	6.3969357657192	6.53708925174346	2.37811771541523	6.01194038093843	1.69242239902604	1.31379006534245	7.72395219164653	1.60534112760591	-6.64131366237756	0.930587489606906	-0.302731825924488	0.298057816114457	2.62638103721217	1.45334850829438	1.88245950802403	2.76336244226664	5.78809297336422	1.89980727424973	0.205535832396961	1.97814535198732	1.61204741379631	3.64711743659455	1.32283113373036	4.30127978458701	3.60619646828647	3.99082654409666	7.12799489384859	5.00155724894603	93.5	1	2
138	1.82956486996712	2.48217891717107	1.41621551000432	3.24514478950348	3.23681818479988	5.51654073363758	1.81253081790243	3.7893968103561	2.09752991037273	7	4.91572512141488	5.6603028965792	4.32244351609917	6.7806962966149	1	2.83999869740294	4.50135211152381	5.98280329859653	1.87838969001673	2.96751393032411	2.54740123533841	6.07447664318225	7	1.66625960594904	9.06266472609563	5.21129529643064	8.34430144951518	2.31234153497183	-0.339826877850177	7.95453071451497	0.580681779625642	3.5272170006399	-0.65942965815572	6.47832029318908	2.44371542902537	5.41807843134599	-1.747770907452	-5.36412164748453	4.17528590221884	4.52501479070741	-0.585091335333176	5.55612357086171	10.4623524369358	-2.28414227820404	7.02974059925773	2.83816132487547	94.25	1	2
139	7	6.19256787621087	2.33999868371819	3.14972039716017	4.67462720959744	1	5.74390174387066	6.39833397365783	2.85330443878075	4.19879295732123	7	6.53244630169659	1.15055253519927	2.56189750462278	1	3.1792027994357	3.6858283034721	6.77541210702936	2.22408998145181	3.45213437894149	3.65362284324114	6.33062500882974	1.97892099841733	4.73233354969637	12.9732635628887	-1.49685164470843	5.39599601786031	-1.15051748007172	5.13073404662339	1.33425758643421	6.57879177599248	5.29115908302309	-0.437785485913713	9.26386288647231	4.76743531899029	3.28886489970963	2.62546026220923	3.03274472898317	5.86727823825811	1.75185496533781	4.78524464611896	5.27537115959936	5.3512675141584	-1.57671326683159	9.57377789619879	3.99703959140191	95	1	2
140	2.92199645534405	7	3.95797329680139	1	1.39539012931526	2.14032818558775	3.59794400156441	1.7981008457673	1	4.92109232877819	2.96141273715167	5.87082240395184	2.87842198143748	6.22742077447128	7	5.68052195486079	6.17000160868409	6.732890387084	1.49124430869269	5.25717368310468	2.89964130741327	3.60528701906058	1.52888666294043	0.430979320585151	3.85104211618941	3.01960398547713	0.998577375194524	-0.274143393498308	1.62116865708949	2.04292971040582	2.94417688489747	3.19429453759172	-1.10073948530113	6.48440997467095	5.32223779843978	5.62882847872818	1.1830581904086	7.31070499130025	-0.551905267213467	0.14767210369306	2.1471317869473	7.17386209328293	11.3590744119781	-2.387626919926	7.69301096144191	-0.97779926354193	85.75	1	2
141	5.51108492953442	5.47315705141116	3.05543073334779	3.44790918051863	5.05576644160449	6.8122142882375	4.6553872409309	1.19318979849837	7	1.57548459678478	5.69424353233755	3.02939059904833	5.47666303629694	4.21843311015441	2.70144768055711	1.84548125616557	1.6770385713332	6.98725261007496	1.91756939116601	3.74602144307376	1.95565921208366	6.42227615188184	1.29068192359162	2.74722323700466	12.7726006505452	-2.43631529662078	6.35856009264653	1.70868386255071	-1.00360235315342	5.36502443831584	-0.629936534330525	2.17580871703495	2.34704276757521	5.20899499835016	6.23216935014608	5.04999255359406	2.05704965871576	3.05490413461289	2.81053950236783	2.81737349360952	2.33633408219436	5.28875789480736	12.9735533464529	1.70732629240678	9.71575475302457	2.1213126828408	102.5	1	2
142	3.16868445561339	5.38893444518081	1.81951893492616	1	1.83001047356042	2.13537912840466	6.29316914953664	3.45428963483259	5.31747020923508	4.14164123451084	2.95480822772614	4.23836299170796	5.59873956854052	5.90532464299976	2.50532743121907	5.1576985475051	4.52084708680728	5.64525319852665	2.91048359789883	1.23516209644936	5.02867666539179	6.13495746375868	1.47280905151753	5.41969599992005	11.7071766613911	-2.30520445700516	1.78310896248295	2.47198376328246	1.35534625474633	1.44758400831753	12.148216814615	6.44322011690429	1.86332649888744	7.77759443991871	4.74654298147586	3.85150567104955	0.883624286481241	0.700125183570274	7.66014804961568	3.61095182110819	2.66948494143478	1.02109998115834	2.50806457715739	0.431942276685518	10.3898646874873	0.225205172405146	105.25	1	2
143	3.04763966193388	5.70981321758418	4.07581235945713	1.51043387735909	1	3.03942356610995	2.73063187029093	2.26613022817735	1	5.95188092004348	3.43709532121752	6.01610298515894	7	6.10340830405991	5.40485800118164	1	5.81161319219488	6.18318316214394	5.58792696253535	5.26787238058237	1	3.36884853202527	4.00023647007139	-0.857976099091856	2.61529237429086	3.42089237406663	1.4707316512665	0.287060711203445	2.16014841021192	4.63042932338343	1.89258861258052	3.31729603940922	4.52268723683763	6.00162891310536	4.92482784774693	5.68524878900492	0.956107634723102	0.11469954394799	3.40282846112406	1.39473261779954	2.71005575239839	4.11537977100517	11.115565630971	2.05416065682445	6.97814559840684	3.32402110463092	84	1	2
144	3.96957804919218	7	5.12737297244581	2.91359048252948	1.89383677822618	1.55073013800627	1.32420780885178	1.20144704308589	2.42832630914923	6.09334410565884	1.84563139506213	5.86041956596207	1.71623582703188	1.71997724014886	3.59102727107718	3.30434380515351	3.10029457971156	3.99284581960693	1.83968680123946	6.71839620782196	3.13440944527626	5.22797472372076	2.24855322553929	4.66728084496078	13.0878562075374	-3.73996733067453	3.09827566338713	-0.147948052225201	1.85740514458127	3.97589011382342	7.34121723628564	-2.0123398796005	9.27313865942677	2.20397671740863	6.8601803578142	0.895499732521505	-4.44910502499846	4.87140591956967	-2.36882472767008	5.74588521738354	0.803367041755727	9.3416780442684	1.19342554914939	1.284562911035	4.45384797328127	3.01441542750539	92.75	1	2
145	5.26173760191115	6.23788860641078	3.16317079683793	1.08144707741251	1.60621499254157	1.37110482093271	4.48660300129728	6.07820418836927	3.02652465515187	1.80001445854203	7	7	1.94990355699634	6.66824450294231	6.06232356040811	6.57554635734224	4.48317489541055	4.8867962881507	2.04677906322255	6.397730480642	3.10489680014995	6.27771547885663	2.05856481903549	5.06418856173173	13.206298956335	-1.80873104607535	3.90824711970712	1.1294233003529	-0.0547189221328651	-0.804429254061374	4.97275533763155	2.44304961402194	-1.7211489281316	-0.0423062799598181	2.53685735348825	1.67454453538356	0.463060802183321	6.65625019817955	-0.535218700588574	-1.08605283356873	-0.866992241225753	5.04601313857494	-4.25528943009558	3.29914167082627	9.90283668766559	6.71054921912377	81.5	1	2
146	6.66351461511487	3.66087318847777	1.20351611915563	2.25573856847514	5.11060818986192	2.11102743752706	5.85444098268549	2.68263656822253	2.22109171408058	3.66353904464324	5.56802294656409	3.55419223509498	2.4505371116682	6.81266085499402	2.39620438078792	4.9834967750346	6.33192652998793	5.33769492276059	1.78892311902865	4.21540384329556	6.96414058187718	2.9815964825887	1	8.78452213031809	11.8854116855242	-4.0456150362419	4.56497500454511	0.20053947120271	2.35364339872896	5.93224557450948	8.41200219244607	7.08694279070429	6.39585329323154	1.4684910569372	5.67987124629069	4.49228385252949	0.879454175131977	9.36191059830506	-2.38141279644609	7.92968508182673	1.08635746559422	3.29876834424266	10.9291998574805	8.67747281112641	7.02876087499676	2.65068308233346	96.25	1	2
147	3.69497152668969	7	4.83624274290655	1.81045326597341	2.20618353119892	2.14917652841425	6.94461587867778	6.12440839511929	4.1029463835133	4.29820109271799	5.260879230802	6.11748486151956	2.87269332316037	1.76124114234049	6.30444121672518	4.20776759014853	3.34308773522528	5.62026187030754	5.93322953176914	3.23359557735656	5.34563389051615	7	2.99166139465747	-0.0614997930401773	3.58767208531656	2.49091677906053	0.464358255809861	0.295501807473996	5.04070828714948	2.39549347969784	-1.16855229904835	3.78414712919526	5.38924176540259	4.83219346631822	9.4888822610118	1.45496107665869	-1.43118790160391	5.63549830208441	2.20640009859249	4.91522954809208	7.7780583273725	3.71406705027854	7.11045808186262	6.90412956571618	4.42124395273566	-0.454343157863398	95	1	2
148	4.9542472866076	6.00212527009404	2.94624127011809	2.78207803099564	4.48276395313599	6.93043469776114	6.21084604961083	3.87520035656489	6.31323284915687	2.92640810016417	7	5.66178724814408	5.2635127800662	1.74946735552921	6.62142478577578	2.14678982435031	4.39588604440837	3.03306396847245	1	5.56416093685259	3.07087114925491	5.5736949051752	3.94571133032467	4.15426729906457	13.4829357190747	-1.67981088550138	1.2615092814495	1.83901562832492	1.80817458560235	5.1244416953512	6.74740569866655	6.00574383140441	6.28707792199358	2.24866425373334	5.82487270870971	4.79497287438792	1.33171101154789	2.91073965024342	3.49070590840386	3.52864951158842	3.86766354121497	0.587323658108825	3.8826563096725	2.620008808417	5.05481684178447	0.640204016386891	85.75	1	2
149	2.31076393017547	1.87652569449753	5.23500160833867	1.16243336715698	1.42134799650609	2.23445201943851	6.68914026646849	5.10870259454165	2.61844776704949	7	6.77143049667685	2.61087609832013	2.66637688607904	5.00403824677696	1.09462295656055	5.10965964071946	6.91470152137757	6.5891671267908	3.6530477283455	6.55546289235332	5.89777777855317	5.56551692908531	1.1960370358958	3.6746181074316	11.7453584109129	-5.85671886357101	1.86455675918159	-2.0529865010932	2.66274693862264	4.34076867233043	7.56346481043234	7.88471889119964	2.64226676159524	5.95180320291102	6.07716154478457	2.08303082970722	-1.03609042804937	0.419606093701656	4.00664763569605	5.21800462039599	1.36782214993043	3.36330787996543	12.6210355761933	-0.606105822842353	4.55279393341073	2.91501433380018	97.5	1	2
150	4.88091148475838	5.93804682189742	4.95128696271567	1.56056440897478	1.2445220628081	2.11012626495166	2.67644548392792	6.45804173520801	1	6.66878728886324	2.95735938904603	5.61377968483443	2.47468084589809	1.57544931209894	2.41306221807586	2.56131590425568	6.56744890806622	6.51222740674156	7	3.08352216889868	3.67778127869634	2.73813196878661	6.31285276693283	5.30005154827857	13.4484107194376	-2.32920266087909	2.70446182218328	1.08235288566232	2.48436573277385	6.18083087529758	6.27040825684922	1.75001976594699	3.61456695304284	6.47968881872635	8.57709341816585	3.22883587134935	-4.66495996287563	-2.37840659273477	6.44067789428543	1.40299183235975	3.59491947729739	0.241821079169989	2.03467762935309	-0.841780585446437	7.30941150484319	2.68668294204871	78.25	1	2
151	2.759537937076	1.86022023949223	2.31159718945087	6.7519476326585	5.21305346680509	1	6.02590646880317	3.61689258292744	2.87191146106512	1	3.39414505351254	1.97618261409538	1.68266571080101	5.28695632188628	4.67504260797486	2.53376673742592	1.81972584105341	4.57000313653699	6.72240964342337	2.51777911136386	6.14127219384171	5.90972388280408	3.71139745799304	4.59165216806971	7.24295326813581	3.59188875546698	9.48522757012123	2.81322229431913	1.90421991603476	-2.22063812467808	1.29057293085895	6.46246801656387	7.76548184596482	5.53040290356023	6.41310965799414	7.55183871568741	-0.423690247808989	0.399860229967991	4.19461566628066	6.29176588021478	1.65283320066938	8.8460937443611	5.71327683473611	5.70421043620824	6.20891553963803	-0.897444077675885	95	1	2
152	6.30437673684211	4.67298060765348	2.60801944683955	2.6592825977397	1	2.84992257843655	5.36943818227322	4.38227484003173	5.36965062174375	7	5.86202677179273	7	5.6225353208714	2.08050442973448	2.30868019964831	6.48491549849459	5.93573895191108	5.10073765054365	1	3.96595059273251	2.68390800899121	6.57188780849568	4.24427683143891	9.176221355905	10.2807543598633	-3.19128076649881	4.3383546036096	0.0887015886416695	3.93724321573524	5.53856303372142	0.991460136078777	0.852664784045016	4.71548242125856	2.98518159291824	4.36520094817062	6.00608185155434	-3.29188075698886	2.40087410147334	1.93714446394694	3.08432827220004	4.26506293279907	2.83164997692888	5.41109073026306	5.06337138934936	6.04323941259996	6.63969222672694	81.75	1	2
153	1.72741677673989	5.64020523232584	3.61608074379674	1.35539371418215	3.26853717945006	1	2.85523582067797	4.80681959088003	3.72552952066677	3.71056792816106	4.0029194078949	5.73418784149065	1.18236596365824	6.74295839302446	1	2.55673294782374	3.18729610887902	5.64775604654979	1	7	1.28087816479567	6.19876019357664	2.62150931299383	4.94135554013843	12.2521595539707	-4.54649628636869	2.79477203483282	3.50279112364377	2.64274475326896	0.638903334977099	3.53903949495614	-2.00751904392209	9.00012868544134	3.70997628135733	8.33344549781146	0.934500148445758	0.216384612375681	1.06884028819887	1.36188556394006	5.7578463585672	4.6419495693345	-0.245338576095966	3.82318870258823	0.854201668644902	6.34602622376549	1.87443659435868	76.5	1	2
154	5.60531640273359	6.54350709477782	2.90351788980667	3.83257813277144	4.27936334742228	6.38445873179346	3.45409501716692	1	3.06168956072238	4.02593996344453	1	3.35047679616087	3.70760999283003	6.54377152563708	7	3.6360087604763	5.14537692920872	6.58052783210919	1	5.23542632329181	6.08412005599572	5.37510147120967	1.71866295819216	4.26664659096631	11.9237360471528	-3.32418534774591	4.56671154110534	1.16304651065678	1.8273681321612	6.66699654213917	-3.40848407407916	5.36412002942998	3.72769254192625	4.67072334752518	6.59642275877472	4.24493740260321	1.42846803880074	7.03407284824599	2.04489800978991	0.588666141913095	1.65156757584033	4.35114354433149	5.74020571281641	4.10159707627387	2.75902576813067	4.25435888015706	86.25	1	2
155	1.33690027466285	7	4.07173452988619	1.97760408687283	1	6.51785921939485	1.4272921829266	3.23237614150996	4.85749854185798	6.56944980155137	1.27224987363295	5.26985342107872	6.00455658291141	4.7142916662791	3.14419503414384	2.84244806848972	2.37661835083138	4.6111200074096	1.47587618169204	2.86189336121246	1.15569287912723	7	3.84665226941474	4.99303085453776	13.1600642064902	-2.48060272212292	2.59613600368731	3.20672176340828	0.655043977951931	5.64627861231884	7.18932153823558	3.74367180952993	10.3041677459859	3.26192082174666	3.68799812646083	1.2234092566435	3.40179288566891	5.71842733406114	-1.31208009697817	3.70083589576831	1.37342478004085	4.97693186236705	5.15867960815484	-0.147364706578622	5.96781802154584	6.46868246878216	79	1	2
156	6.93598876348459	5.3529715882465	4.08715667612409	5.02831505308606	3.18250063183555	6.7387184739012	3.71296661945815	3.48708602608637	3.03672308970827	2.45505945111735	6.66710668593158	6.20995869235842	1.11298957782147	1.70500223074666	4.54856205268828	2.15838732318482	3.06712501717939	5.70152329141209	1	4.57342836735781	1.03631060802479	6.78079421794937	7	5.49668192477174	12.3659693947738	0.0744600305482443	6.38538496004823	2.95420451379603	4.6806807386672	8.39678378628824	7.69939574362585	-0.384268664294318	10.2422887722104	3.35531265682392	-2.47138521063496	2.59374801482887	2.17313103262967	0.143463428732315	0.634976625634028	-0.509724011911731	-0.542015829319152	1.19047954937187	0.390862317831826	5.48101796724413	6.45540987729551	3.91928785221258	76.75	1	2
157	3.2768964979587	5.39976178852012	5.56414586787663	4.47256446762555	7	1.20827625297808	6.6351773328099	6.15673915952536	1.95505408509435	5.11381331690025	4.8783947431862	7	7	5.43568841639842	6.7624542924608	3.78865738666821	3.54652165651583	6.58801375356412	6.26987938889423	1	1	1.1472511584949	2.36608049057185	0.584946472718211	3.51269557597444	7.38092556500913	10.1889091540977	1.70129094384554	1.47168295565256	6.8064478416359	7.24105888494539	0.103663630661041	5.66172012855511	1.85715576607308	7.00488237715196	2.66981052890931	3.90930089422143	2.70385030024036	-0.0320082062276837	5.5391159526434	2.59840739632637	5.23152190532191	2.07436894344023	-1.01472281478775	6.10257118261771	-0.524276206368189	83.5	1	2
158	7	6.16806851229573	1.0694638593553	3.63304419220353	5.63853754428832	4.3300612262754	6.94335287197046	3.05173136761107	3.49800497933067	5.17881613082031	5.60312871784597	4.3022177852946	2.46095854729353	6.38407901700342	1	5.30910710841413	3.51211231878027	5.96169291961751	1	1	2.32248503046252	5.74785510149758	1.61611840186729	5.19937456890707	10.7428603576135	-2.13845114545919	5.7761391746916	0.276000396956666	3.80101131648355	-1.51558502369807	7.91903311175543	7.77817738274867	10.1525518235583	5.83996466008898	4.88201524450901	-0.732697294912694	-1.73612854281302	2.00371660565508	4.83057158067851	1.99622549488507	1.51828448920353	4.632009046521	3.07006661190994	4.3359084756432	9.13419610661345	4.26152848382608	86.25	1	2
159	4.4063805591685	6.80022172881204	3.24527279587992	2.70294728371962	4.12979479183618	1.7810079357853	3.54472948391563	2.33426860149125	2.75672440795213	4.42492270826222	5.22021185282	6.9958982135508	5.03749976399827	1.89657083461676	6.45235353768427	1.71584938985916	4.46051330718246	2.80957668590012	1.624114035648	5.77226103040568	4.43504892024902	5.21120593513982	3.47386971474491	4.18088644230075	13.4482676661841	-1.5250466661175	2.26397688398099	1.5343128796835	0.726614527788505	5.4407701417354	5.88830689827811	1.00376956122531	3.63647819504573	7.96779303322297	6.91003157799812	3.95372476453651	2.2707098024583	2.78698528721136	4.92195788769332	-0.884959341567861	3.16506992602316	1.22810838242754	3.50386411344499	0.763418279579383	4.70431047921742	0.386124558224081	74	1	2
160	4.31538689191261	6.45986630297072	4.44460663169036	2.52286978370728	1	3.45824194096131	3.14933283877193	6.57428115518834	1.3562799375902	6.47356238839056	1.41342007741743	6.83175402136319	5.83360988174536	1.6409367378963	4.52404513192954	1.82341935824024	3.97686267395574	3.72126178246767	2.27747442071909	6.25079489645897	3.84587687613108	2.2668839882214	4.6510749302495	5.65479982257286	12.8797419555401	-3.89519042540779	3.34416888264472	-0.320292163568878	1.87785322007723	4.30027304629522	5.33622470370264	-1.45354545758206	10.0995828952391	2.8092638369054	7.42054675007843	2.62214047897171	-4.2176914079829	-1.53287795043227	-2.35785518983605	3.68203168485665	0.740333974705986	8.94146441674456	0.387343800301691	-3.69002783156304	5.2687360875868	-1.30978467743974	66.75	1	2
161	5.01306814857196	5.71895243596803	2.56380763716458	1	1.89783363991779	6.59942858003352	3.22025870039668	4.60616089294094	2.63270435789317	7	6.93403143104312	1.55832698113983	3.36278857615181	4.87760474266078	1.53711396033477	1.71269212208944	1	6.63171300811969	6.17744839843222	5.09140902228528	6.10394295855595	4.0475348587174	1.53560498502819	1.0571640986215	7.04588079834213	1.69794696726863	-6.14368831981741	1.4536587924334	3.1412662469258	0.673987439102934	2.10829774898697	1.20311190962603	1.38020875014071	1.20007117354414	7.1880972691552	1.04396923788245	0.995959290678471	3.32265887370713	1.92731196955248	2.81517342209309	0.593573047909735	4.92800551620607	4.64844365931969	2.76443779753123	6.23032793251539	5.24343604338361	80.5	1	2
162	4.92763624664395	5.95782903157014	2.55815193716288	1.41376002126828	2.60509753631526	6.56874084047933	5.39963127355626	5.59658773780789	7	7	3.23845664910726	3.63901651461422	4.68283072489741	1	4.6551392046411	5.55974976952067	1.44846485475904	2.70170904111838	1.54641466786698	2.98749240087713	2.37313771286294	2.73480606311244	1.35272240132161	7.10902621285214	11.783310923521	-2.17721024036329	3.80799219701051	1.54792337569664	4.44711877094586	6.83703866058139	5.30248091117471	2.06091897653933	8.79752409960941	3.30104278742677	-0.57531363226034	-0.639734654105255	-2.54931324184187	4.76845907223871	1.20188237614369	-1.54350394683842	-3.49189400525736	3.3215903742021	6.76073730119845	9.8768210204665	6.4397768368841	-1.40382466406846	81.25	1	2
163	2.82068861692799	7	1.74174416053987	1.14652459763209	1	2.47105857185804	6.64753995749053	4.3769540532258	1.63309011664416	1	4.17478232453053	5.78242087422257	1	1.79900245777829	1.87861313132198	5.24967392885035	1.161881502932	5.70798323307196	5.9899796547163	6.58426085308148	3.41617341736751	1	6.18946516443597	-1.27659693662999	9.71942960281186	4.19584008384626	-5.18009129235611	3.77016829199547	-5.51945083730816	4.8012793036336	4.1123679390932	2.73644723422497	0.484010636369632	7.28182083099924	4.42479045402088	-0.103815396543502	6.36712319624037	6.37719070417047	1.69435319620254	3.84642738402552	0.610376285431303	-2.00985137578551	11.0667046735886	4.62001784786965	6.68367810953266	-1.08133644506377	82	1	2
164	5.22678739649152	5.48281069763184	3.22188481046811	4.27359792344474	5.34059252751196	6.78676137827186	4.68380730601028	4.55234592167258	6.81035268277964	4.0211626974309	5.9242820418957	2.11410886624183	1.00198244072289	4.58382470537146	2.06862661994334	3.30115724491003	3.66276189703621	7	1.4590185386947	5.38641508090685	1.64811113575171	5.6123820372024	3.4621507583224	2.63353873604413	12.4560305341672	-2.60432325212159	5.78712778560066	0.733132098548196	0.934356745601103	5.83550004082641	0.336304546688374	6.04264154364507	2.42420847642308	4.4246579222633	6.0973578660575	5.5147138902807	7.2796759017358	2.3173815017887	5.9590790226663	0.961319344348798	2.18731284111465	6.00327024783012	4.22335720569401	-0.304574816459683	9.57348122879419	6.0487937633745	84.75	1	2
165	6.98518114581964	5.69571085118629	7	1.54166791512012	6.99849486035277	1	7	5.82927165576934	1.12092596736215	5.58774828061909	6.02030032996209	4.79078833092527	4.48183580818172	6.10972188351898	2.36962037413438	2.67751329677192	4.19123955890638	4.48523807413335	2.89778781161632	5.25527103297122	2.41681422879227	6.19786493277184	4.77166379852155	7.06919168810914	12.7831641656902	-3.72406156772044	1.75000336580529	3.32374956348427	-0.53846740951507	7.30079186301927	1.95537895059029	-4.35011996940743	3.62599297218681	1.97409926054676	7.00501591150717	1.40571825349443	-1.67930650762659	-5.1427452356516	-1.24581280661143	-1.47396678883583	0.509403244678902	6.84335705260754	1.05613041981889	6.72221558020837	3.6367700961076	5.46010644698893	89.5	1	2
166	1.34812134612125	5.44985772158529	2.50632662042034	2.07080087344271	2.8314264764545	4.07494113583845	6.26347008298872	3.91292867184581	6.19344515422842	5.30631592061428	6.9725547227207	5.22949344366893	1.55363451964539	4.19285702114373	1.05161236509056	4.27600739426376	4.02164059230972	6.08638250942315	3.132261075649	4.23700488125012	4.16727775519442	7	5.06483444295612	5.44302148629932	9.95195158892406	-4.80526203516668	3.11539156833761	4.13094559923796	1.8434631706853	4.18829153342955	5.00509450113886	7.37760914236436	5.27196369721343	1.7085057474978	5.31288493360629	3.83164190906282	3.42802524939515	2.67920671812865	3.69430113537472	4.93763817706666	2.64536396148239	2.01886580142504	8.74234657235581	2.83354209902654	5.10205879854425	4.01674914892481	68.25	1	2
167	2.33433000694047	6.31805877169943	1.78182210741462	1.84903359771774	1.23372280872334	1.51927907383029	3.79804730852595	1.06328894042691	4.08988774948407	1.65674942258448	5.06521891157669	7	3.78815394936563	2.43713452865358	2.70930207345258	4.81598919470998	6.36026023095297	3.88244914374741	6.40075010638496	7	2.66028682482086	1.44775431020436	1.30862465544044	-0.0275568195608779	8.70747909683272	4.33435680709315	-4.76209609818848	2.73977205741245	7.73491812109979	5.92331195948196	3.5499850940472	2.62394594970559	5.27540402403571	8.42415951195825	6.26868082008461	0.127390354878711	-0.82998087580416	5.99912847191967	1.66334579413949	4.39634760656136	2.86449354132967	-2.39898373060406	9.66502084573122	-1.64055265139249	2.86445436013923	0.464119477708229	77	1	2
168	2.03393525001261	6.76875408464048	4.87519352305913	2.35625239486526	1	6.25065348913019	6.67093205574198	3.79402690731032	1.03442824837093	1	2.27616778293139	5.59622447608977	6.33032055678117	5.52366408961737	1.62875100796432	2.0248166552036	2.08911685185655	5.52694870212857	5.65081233908641	5.89546733524962	4.68444759680003	6.4914614569148	5.3557973234631	5.45863031301626	12.4267083112211	-2.87907801336183	2.04960487399567	3.23111517916865	1.88133295308106	6.4223433536955	-1.00863878887961	2.49467887906151	9.88481365304577	6.38490678211147	5.72380748719335	8.02698797722114	4.41228922026981	7.92924466054988	7.49624669915428	-1.67070487953681	3.65411383244181	3.42553120699931	7.00628126493639	7.21440289848178	7.61298097183208	4.68851063376907	92.75	1	2
169	3.5244118123021	4.6206985191331	5.43544396584562	4.303414458261	6.68579832563711	3.75288318402748	6.455604812646	6.29904312208855	1.38944891340827	6.44049864909971	5.25694414561793	7	7	5.94393348610552	6.97357783573999	6.36871516822332	4.11134906445527	3.77744822788717	3.5627941308049	2.07316818591332	1.4712273039814	6.29887117388721	2.0340360928004	1.28786602282763	3.36930097693359	7.77642761346146	9.01160174763868	2.02989181853565	2.85755337636062	7.49631650195665	8.73664094908967	1.59511164906744	11.3938138876241	2.2751037170642	6.04654783738415	5.43940801889957	4.77224208031916	4.62495552380801	0.32952988883542	5.20601747121713	2.16933348054078	5.59703779977343	7.29845704986541	-0.962181359046609	4.82178033735556	-0.356684774083802	81.5	1	2
170	5.43580790644444	7	1.17338352834887	5.56772936166298	5.25612241929699	5.29473057585999	2.45316474117952	3.50505449486382	1.11520731944459	2.7475041416462	4.01430871210904	6.04659805239494	1.70407101181729	4.89412340674303	1.54050936987014	1.9326551451929	2.41226352903842	4.65448622350301	1.8542261391881	2.47910546438685	3.51092982217775	3.62521206261518	3.57086637968304	3.84033226590806	14.1141067273784	-2.71023234952513	7.11195133725469	2.31808787808317	-3.57053993404103	7.41371377346439	7.26595419347673	0.364623557327274	1.22189345085334	2.56681827422667	8.27519359255657	3.29803709005219	2.94781571092441	2.54494092074265	1.13878335701234	2.05884610373813	2.57318013025808	3.4043930710374	6.34359165235451	0.0127370961401343	7.28081585016172	0.878173815835502	83.25	1	2
171	4.72192412587421	6.98790629427664	4.17774112738969	3.77479009993179	4.14651778147124	6.5526350325853	3.77344371953902	1.86213787375163	2.49024938887411	4.45606452099738	1	2.16106385615319	6.63735597424336	7	1	4.17633346517406	4.50858587959362	7	1.10512215936101	4.76833675075299	3.58367716122512	5.20708404889372	5.49662904322515	3.40359625658074	11.1397206720835	-2.66461486549355	5.91410508194627	1.10844257913144	-0.0727445688298959	5.24211016151661	3.19758394487144	7.08817040404693	3.83172563448279	1.8914694843985	6.8327195249064	8.80576750727207	1.78578745911491	3.66914819776393	7.50990126439067	3.7535434672458	1.76592534756187	4.57178231518137	12.1730688084867	3.93983093867519	1.96273216319877	1.14280849364901	74	1	2
172	2.57423060576462	2.06546679434439	1.13862632173946	2.48557070499659	3.75186567665115	2.97440821688544	4.8145898931118	3.81152685165746	2.44549101671048	1.79141888322471	5.22713242965866	5.21883064431089	5.84668674417427	6.3930774132493	1	2.84325298892799	5.2614785434091	3.32787770550481	3.79325680526658	1.49718722908529	2.53425057960104	5.30496488631149	2.03972065040778	1.74915818408742	8.99964385304947	5.21195227794273	7.73635012719916	3.29116677014596	-1.13466672065448	6.75121035840181	0.673201385371041	2.61625471400477	0.104685104077977	0.541180367727579	1.98849320534465	5.49227766054368	-2.65202931111604	3.86337247673326	4.89764777397768	10.1471968299247	-0.689017808647757	-2.15505708716316	10.5662852413367	4.22508574294956	4.084831954831	4.46466140747679	94.75	1	2
173	1	1.96078969953087	3.3973651800499	1	1	3.66195819678262	7	3.92179276205262	1.95238978969976	7	3.55897956508149	2.50866658746575	2.42821937859605	6.71844423998773	7	3.34882475316336	5.72986674488266	4.25705181781921	5.92521456985938	4.73239716254267	6.42308349162238	1.87958561824541	4.21007769876248	3.26115117165103	10.6175522600654	-5.08626116276698	0.903236034766899	-3.6751443405222	1.12958975030492	4.22825122095924	8.78563112954073	7.42449174386367	6.6096016831303	2.6771907656818	5.48983538506196	-0.51209121533982	1.48718278886335	3.28174056492481	1.26228720001955	4.83937290237546	-0.0894616751491788	1.48963862752595	9.69251134929906	2.31382845160986	0.815543048517832	0.518769397774771	72.5	1	2
174	3.50153957833853	4.93359963062174	2.52059259530261	1.69230433116226	1.35678485831921	1.24755390477645	7	6.33810655644112	3.03287610374375	5.99441420818805	5.58276565790819	5.30873864852448	6.67417527829243	2.89346855968979	3.38271286997956	1	1	1.57889451380682	5.68820114836313	2.44883579658393	2.44145136421607	4.45015932644979	3.45527442490097	7.73247906366511	11.3721252737639	-1.25177275088808	3.51486621243585	1.07632235941338	0.143544482201499	8.86883509266099	10.1496550275456	4.43028584422801	9.39534989369201	4.39561741847805	5.65883044297405	1.56051939531049	-5.20588285048149	2.66825946165096	2.6302487842659	6.0222951688624	6.03053069199352	0.920573698811496	4.57813139777791	1.2145423773553	8.76918828754656	1.85622172301119	81.25	1	2
175	3.49540900406062	5.23390812092902	5.69895847307002	4.82667169494012	5.74524718180607	4.75057123345457	4.61324335346351	5.74825951829016	7	2.398272516979	1.31210023417759	6.85877289290356	6.30908978527212	2.04303485788022	3.9972742384383	4.40665800343858	5.84083938328536	7	1.30174511336163	5.38036484927253	2.22944840586997	4.83609761310249	1.21806357643673	0.35913171029885	3.6742977616778	5.87120652929567	9.76187176447047	1.81674796499695	3.70995930251789	8.53453727931393	4.77761106053777	0.351459815335392	-1.97134271015543	2.6953097395727	6.99579863092755	0.510711017233522	4.31191272371423	-3.03019284582744	5.33289009642304	4.30473903252497	0.959296020079988	4.8180966903688	7.83955556224592	-4.10513209264285	7.32423501054376	2.09347415291031	74	1	2
176	1	6.23300054903484	3.94801379090438	1.1463312892412	3.52849350073847	1.12325333949523	5.03910730714125	4.39565232290849	2.85929804966068	7	5.3044680617314	4.06190518841943	2.62745936920147	1	3.3493160633596	2.22993169554998	1.18195058921489	5.51847545939463	4.17514617886392	3.2010437175035	3.91849790868413	6.35302135942309	1	4.64215211402284	11.3768364388983	-3.21860737116705	3.41347015737145	3.46108527811713	4.80041914058918	7.50117571746459	5.04676227201461	6.19330916925357	8.01957947729561	7.77441256042003	2.60793576384446	5.34793584375018	-6.93462220060327	2.320738163783	-0.360901581702573	0.690274026884436	2.67988374973302	2.9305393526581	11.9638834914853	4.04051269992043	8.85127484755777	-0.2280157728712	82.75	1	2
177	6.49524131567594	7	3.71590471097613	4.07425888571259	3.33847113332776	2.47697236224692	7	2.3034300274547	3.64494232910014	1.54694008455448	4.93067810279823	7	2.12879536605298	6.2570242212096	6.00290889164432	3.56168713064393	6.59255725695966	6.49427752300589	2.1404645785074	3.05942080306588	6.88571401841117	3.53522045933842	2.56599851570646	4.25647271905286	13.0096411323243	-2.14935783855401	6.82359997619627	4.60025787014513	6.49074021475955	10.7329912802501	2.44549457043742	3.82051328576125	2.63765027585383	1.94110035890318	-0.740599677515817	-0.186411037835249	5.25243062881381	1.95641305064791	-1.86224238833081	2.38404375845418	5.61438100340048	3.37227734025773	5.81105015042894	-0.97459041031169	8.6561177874993	4.37278775933937	79.5	1	2
178	3.24323060948557	5.79090782708465	2.14081535107866	1.7165241512066	1	2.43609328772528	3.75211511258622	5.75584872054908	1.80121619293092	3.74751941315325	7	6.97725975907504	1	2.7005126088356	6.82755078170815	4.8808188223668	5.53632380637394	6.25939386088863	6.29460967618656	6.13790337877495	5.79844830788533	4.73410726963973	2.42026960664695	0.714880729959735	8.15186985512463	4.60832778767552	-5.56882685141619	2.9204486837574	2.78072403824483	4.90883292116029	6.36117406678204	7.4530542453785	6.079739352074	0.28644504450267	7.24281359342217	-0.185800498479174	5.98419070315205	2.41916135230841	7.90591865868977	4.34262795805351	2.4952305576798	6.59086646036771	13.3968893394396	4.89992553385195	7.90835649650515	-0.598322950769984	74.25	1	2
179	5.09390400115984	6.8485771084826	2.96139487891251	2.51757903831782	4.45247301619364	1.24528774750799	5.90003521536699	6.17922014438425	1.88955218496247	6.23803477471269	7	7	4.45436109039745	4.49633669747849	1.35328205466549	3.75383876905945	3.32179570647786	7	2.22788983696992	3.86493568462684	3.56877676950645	6.18055153592918	4.07022917808993	3.4028530804453	12.6393900834897	-2.90752287765726	5.6604058726565	1.18842746597596	-0.434231937268565	6.83943417685574	1.98637396604043	3.58942751077089	-0.701802420127836	-0.24729041547071	4.85211620463371	-0.307974718753393	3.49395819443859	-0.189061550750141	-1.80666671028252	0.660468595672459	2.54845118551067	6.58814119165713	12.9880391995873	4.48511391605941	10.4533121046473	5.26888079143542	88	1	2
180	6.35260964063615	6.27708500027513	6.82094185702	1.28707736580679	7	4.46759479971444	6.62547629354164	1.55485961533904	1	6.27212529989674	4.71828767661955	4.2090225680733	7	4.2125126002026	2.7198209602082	2.00534462270014	4.2402863751381	1.88313971723165	3.78196232727034	4.24463792471453	7	2.89103480373726	6.35551804966015	6.59127271737882	12.3489146331434	-3.90251038488361	1.69281551276002	3.81294211239195	6.4235733327034	5.68945216543984	1.36968567960368	-4.76465317060529	4.94362775867388	9.28608784061089	8.57575017591813	1.02062735111315	-0.466526587643677	-5.58748228472126	-0.911466554673123	3.99252329315417	1.74103462552622	0.493483154310902	2.45978669863449	7.49789844560874	7.04196646528597	3.82931292463219	73.75	1	2
181	3.36286159904592	7	5.51273300796789	2.00574330835392	1.8878484221178	2.35854711280146	5.11763788792691	4.61919545418626	2.72463590563625	3.77858338880626	7	6.73193031482037	6.72714746621501	4.08979641278743	1.65382911224171	1.44590680619691	4.57768472563378	4.03374574551549	6.21549761414326	6.85431408626739	6.78484786634551	4.02210089947923	2.99978827170511	9.5359374241409	10.2568191960383	-3.09625872452681	1.58401180732644	0.927859684779127	2.11984236947819	3.79975179332887	5.82326591059786	4.39072403127987	-1.07029176023401	3.83725807047093	1.56848411254483	2.75523015944646	1.92976336522586	2.07240131031643	3.42664838726986	8.94214979899007	1.71685199767763	10.5227621188831	2.2843387202102	2.72772013556901	6.16975796934819	7.22883247631862	84.5	1	2
182	6.05836978282132	6.74121405883167	2.54352875181463	5.14778899150325	5.05168477750444	1	1.77304065242282	4.63968238366014	1.25142072392369	4.25030387961834	6.7840457957235	5.33737191458109	1.22987353132944	5.46133387454462	2.00721034602482	3.88975509830574	3.2066039049379	3.91398091053524	2.2179581280812	2.22427663755095	3.21251733133171	2.80402220315712	3.91162612576105	5.48391038280246	13.8006308454528	-2.96043866132605	7.52480059498104	2.0022671029477	-4.32073302402615	6.99410648297595	6.63524894083219	-0.958221367591327	2.77521622754385	1.70747191886425	8.12765276222624	4.47716864946804	1.3716091079552	1.47477866064039	1.35771025295674	6.89738247856712	4.48505887024834	2.48447191614118	1.12723054536621	-0.696364327171819	8.47413995305654	4.80242372368466	90.25	1	2
183	3.93717369414638	4.33205157867069	2.59205782837995	3.76247975638445	3.3517718976062	1.65871308722701	6.59197250847322	4.64140165145283	1.33152014287537	3.27245127835026	7	5.36300350944083	2.42919090329915	1.71212197985382	2.0191755873476	6.62782950202142	1.43689734629414	3.34011630637908	2.4796554731487	2.9556471886633	6.09105931872171	1.44030509650006	1.16732278653325	0.566620732261033	4.95672147741671	3.63495700151081	15.8143475889339	-0.378653680923581	5.79334399229812	5.22469517996673	5.24367627784467	0.964889304306513	5.91377567635799	1.95612593238946	-0.436370801212429	4.52340519241677	0.283640597950058	9.1074615240456	4.46359276927974	5.18167685248047	4.9626191375327	5.5327162183669	-3.04567400011671	-2.20712263831381	3.37349971752033	-1.06234924861145	72	1	2
184	1.6325156218986	4.41812048404413	1.68498234681105	1	3.72278371864343	2.64381495161591	5.93504234615299	5.50195496509989	7	1.73552204148627	6.20369771520842	6.34408125646438	2.73374198118742	6.08332903811414	3.64663751378171	6.99821511006023	6.04283288380662	7	4.35421326715198	3.57650016874033	4.18201422973136	2.53967841875315	1.38517084593366	4.60562082469592	10.676758551954	4.72662874702466	10.1990743089446	2.13772063639442	6.73510301020335	5.9797610264871	6.86034202754469	1.76667575275098	-0.082037009723806	1.8716264005124	4.93236967959027	6.09126091971203	3.12521491782904	2.38777745309057	3.22338951730938	1.21748377993697	6.72286108624215	3.02429380731245	0.9653875980819	0.464673378640297	11.6189917199127	5.05426599769895	76.75	1	2
185	4.52971119094024	6.58789917789978	4.28393324355875	1.54111990127179	1.66625361895068	1.03283649306032	7	5.68767271696522	2.44599885804778	1.15786036874059	2.64555601485813	2.94229188420703	4.90456134811783	3.1053685076273	6.21942032289795	1.34423236187883	7	2.52946412365163	4.16402897584224	1	3.99967635626061	6.36742709875568	6.11653750461416	6.10396616040449	12.7847486230261	-2.55281981772295	1.13380150589188	1.60816240995686	5.36992456299831	1.12760621307995	4.20217312623716	5.88200719350809	10.4266772137093	0.919508890305631	-0.281739694736178	0.753065657659878	-6.78106613578203	1.48027045713319	2.58130084199477	-1.91765388961206	3.82771973274877	6.64766822027821	7.79733855670373	4.93063322997178	6.65697898160996	5.16396078108348	77.5	1	2
186	5.90196706620646	7	5.45731590699809	1.753396419358	1.26343712683519	5.42204501054555	6.21913234175272	6.60445565335288	2.69650113585968	5.3327745188972	4.52893500180657	5.5949680525824	4.72866531978738	4.83435562929524	6.76761893972424	4.0854684589803	4.69050844719931	1	3.16772092435372	2.4834397032828	2.94330490448696	6.5116401675411	2.91742219542206	8.31371655910882	9.7360603932497	-2.64979590411519	1.37513255757215	0.976695655933626	0.628528260928016	5.52668301616698	7.80748421290999	-0.951135528180939	7.03652198692468	1.37065995439257	3.2883552400669	-0.75188449046631	-1.45792778182489	-2.9946678300678	3.14098949622005	-1.87594979099719	-5.56280700964555	5.85798532403707	-0.78344008750454	4.3242955594945	6.96483763407527	-2.78553287055004	78.25	1	2
187	4.1311588923259	5.29070543474731	5.11555827571817	6.37537187127189	5.82151404397299	1.78300945529408	1.87796882180965	3.30191596487078	3.50365356617665	2.38976655755646	5.50346989835432	2.87360767208731	3.38957164020966	1.72722345286275	1.44956114133703	3.62411110696481	2.10298272010416	5.50410718730568	3.70174458607144	3.28374475877524	3.33161255324568	4.04617885389845	6.80002924480399	2.79942796795511	3.74737420900756	6.459294114563	8.61868849505026	2.24733185383287	1.54791881518088	7.92305751185551	10.0806763579848	7.96184352433699	6.75732922765898	5.80921157218042	-4.73748461223364	4.53847800341373	2.44436476499529	8.35386551431326	5.95111174665825	4.00562446324554	-0.703614130933546	6.37605672473969	5.63663178168938	-2.78333620113923	2.30721579343385	3.97047383704896	77	1	2
188	4.67343033526433	6.74120807693642	3.95788640864026	3.44992664269022	3.35949999612353	3.20941189421306	5.64445039656488	1	2.81240500714582	4.80983298057193	1	3.13871908193353	5.34355133062144	6.90330285140295	6.3130210933271	3.10384223581434	3.87615956410201	1	1.19281882170153	3.98593868394153	4.97542728191776	3.87468076703886	4.64838034255163	4.71258812749734	11.2536225882805	-3.07690132556698	4.76497241309854	1.10115322835522	0.100673901814953	5.62293996456952	-2.63969092064883	6.81367484525334	3.38206816131243	4.12405191565048	6.21515280402018	8.85629654700889	2.41424609374689	7.65538303705265	7.58523019476495	3.61167671919035	1.83221277185624	3.9315775944522	12.4272068930676	3.69673251337066	2.65114513704604	4.12286329327821	59.75	1	2
189	3.35333458965826	4.84079335939329	2.25703840701748	1.53317300226071	2.80595246258155	6.19221560295987	2.00440302955288	5.03591377112502	6.33319256629645	2.2746049181029	1	6.71329591646518	3.74552855627135	1	7	5.64466412165839	2.18245368318014	5.08008118784393	2.88341936426409	2.67767398488698	3.71700964680903	1	1.20319629576563	0.455016982830526	4.57747615881006	4.24827725502514	16.0960125335629	-0.655463309665173	4.43690386148845	6.60498382775018	9.76687097436105	1.7012485929787	5.87311246922007	3.32933990271349	-3.51798395417688	4.63886421288957	0.866394351751252	9.91198961219694	4.57039972129743	2.61503169300196	8.52252984143334	2.97662193380603	-1.45094943528015	-2.52619056439847	5.96420567453623	2.05603830478368	59.5	1	2
190	2.34832165824211	5.5453784607394	2.09023762523587	1	1.97732458785198	1.32045289841813	7	6.23100245010636	1	4.52316750803524	1.35827162696173	5.90022919550467	1.01334465501197	3.31760004881686	2.10982531664503	1.05829409022046	1.76997160234351	7	4.44104941253245	5.38980746229621	7	6.13158568094676	2.96409594366629	7.99329239917438	10.3904923189851	0.213725882104695	4.45092942940027	2.31716557849677	-1.80131198314552	9.04633072730952	2.45543627257155	1.48673715229382	9.0450071671484	1.88735295160619	3.00958716175285	2.50359486260221	-6.71377442949821	3.13614302939129	-1.83305889417237	7.08455835251138	0.659425058750283	5.18994908167741	4.90128043460021	2.49467837869552	4.36943815264771	6.29002149216255	73.25	1	2
191	7	6.70931583033592	4.43455185358689	3.33909401430459	2.59863504100451	4.15509122578976	3.08384610441335	2.97136692287428	1	1.98634409416481	6.25032366741718	1.65092410707492	2.30545506070491	6.26409093677152	4.14761285606228	4.85823002133489	1.96265447222413	6.94642484511693	1	1.72759122171747	4.63092102200986	5.1319185297288	4.50830821769047	5.70648012999991	12.8816104983947	-3.15163279889608	8.32453158893427	1.26341969448944	2.38142418747817	5.55651289438781	3.02597861900196	5.389706648081	2.11565084580322	3.63657944041299	6.87015897792007	4.97543298255566	-0.587842790346338	2.10419449956312	1.60474597181893	3.06732437955608	-2.55642963526216	3.44402517913798	1.25811288125064	-2.47172711465443	4.21081211762622	4.43018565597718	76	1	2
192	1.51401334805156	2.97943706099544	1	2.36757172182481	3.20064278289544	5.49057522851536	5.52401774083782	4.63191327499905	2.0486936703368	7	4.31998034927838	5.55625167909046	4.77216374724135	6.43687840279156	1	3.24146320261129	5.63403009502838	3.39190184584498	1.73170935747596	2.60510351458576	3.72764096780086	5.71274961228589	2.09021280673912	1.4238365742382	9.1789346955714	4.70341893608406	9.10783987922725	3.09308362157789	3.94233014194425	7.1329638276242	0.736883553102773	2.99452854791344	-0.84663783359939	1.58518529532301	2.56613361606003	4.50515814229487	-2.44215405486758	3.45247253723071	4.03751163482343	10.7624531702338	0.495117231983245	-3.35901072978297	9.74164200922641	-1.93681069315102	3.14916843456802	5.6370591258064	69.75	1	2
193	5.97016211467073	7	6.46251742648992	3.88107564150941	1.22678282907444	5.60079545991755	4.81888320388248	1.97054632349523	2.02946427075863	2.5637580437168	5.08762120773217	6.57557990999674	4.02765994987378	2.30713502032634	2.74303994070414	5.52252458307199	4.78064243047894	4.77622832365102	2.0292308679986	2.83072649460364	7	4.51367736987226	3.95936673345747	9.078788180118	9.56261267981249	-2.19135626746946	0.404073233146716	1.98108846345276	0.642451417703017	5.45488220687714	8.57464925945531	2.68756846489396	-2.85726600434273	4.38262704910911	-3.76622135151583	3.93258264756391	-2.43197973691232	2.82872109609196	0.337399967595859	-2.51542194220899	0.381728703897984	3.41638314497887	1.36329324969846	-2.83630980781388	4.15791189299066	4.40771440569481	69.5	1	2
194	6.90745592951992	6.00048253500359	3.63628427830768	2.93288056632907	2.5345452353599	2.43179004310539	2.43499254672777	5.04439573271641	7	2.10432077900327	1.906952017795	5.14084177876394	3.1437488255869	6.38774973915252	6.62173196050183	2.7783213417652	4.0033495885775	6.76291093245164	5.86048620339297	5.60468103493798	4.193387193352	5.94720179069674	3.51214336683124	4.52322390465523	10.8542024198373	-2.00492320527577	2.76633592586556	-3.78751237511204	-2.95226571310887	2.9848414674898	5.44992073490638	4.21354329362287	9.38671009406287	0.8082145760994	5.73025732074024	4.68555933747234	-1.95297545218651	0.993768842958599	8.02453428476113	2.28316100129445	4.41876092864804	10.4688653312019	6.12017059285342	2.06200370060119	6.32156714037349	-2.47148334021398	65.25	1	2
195	6.16434719684987	6.81337579552349	3.0664742879474	3.89033727987208	3.03922716587582	1.4024969950978	6.0355086340667	5.26711683277361	4.2764869819202	4.94959855205799	4.88968235653806	4.95126423649169	3.66736290852663	3.52846241589962	5.77677103285046	4.49873625114088	5.96173997726202	1	3.42538772419486	5.87791960608494	6.5672220833782	3.61773893644239	5.33841229899565	4.54152882720561	12.8900139040842	-2.24120129519223	6.33370088498147	3.31642073696207	6.29368600374196	6.32357542711122	3.14097998219015	2.03514131524675	0.0656584333501631	-0.347345018469986	3.4472120080904	0.78594178183036	4.07609041225645	-7.0271515692951	-1.37837290500021	3.16172940217599	5.87285882239206	3.52556677873022	3.00481109117866	-0.553996584343386	8.3340487601667	4.85312687136467	68	1	2
196	2.74304057238419	6.37498792065619	1.941963561904	3.23280221985557	1.76498276579014	1.29867127547967	5.73167912233117	5.29365955186706	2.80969977139283	2.62388446952753	6.77753943880391	7	3.31591294879035	5.40510395800801	2.26031063885476	1.66852866655582	6.82464466607561	5.48105989385824	4.57265298208725	1.74604603507713	4.7861732464179	1.004900243054	5.12208644313234	7.62530862264002	12.3174331667122	-2.95345056582134	2.01803613284643	2.03012827471151	5.32982062100862	-2.82867689693648	4.78185598950566	3.95619912717195	4.65759745225243	6.04357497909184	7.61113391299684	2.66309000974044	-0.717747795291028	0.929413627088082	2.94299107183415	1.48563408889484	-3.00629329719668	5.64233417933963	1.42702424062501	-0.16061256200542	7.34498343345443	-3.48143381175506	74.75	1	2
[truncated: 5 more columns]
