# Supplementary material for: How Are Mate Preferences Linked with Actual Mate Selection? Tests of Mate Preference Integration Algorithms Using Computer Simulations and Actual Mating Couples
Source: PLoS One. 2016 Jun 8;11(6):e0156078. doi: 10.1371/journal.pone.0156078 (PMC4898694; doi:10.1371/journal.pone.0156078)
Supplement: S2 Data — Long-term couple and agent-based model data analyzed in Study 3. (ZIP) [file pone.0156078.s002.zip › S10/Aspiration Model Data/Aspiration Couple Population 01162016 060858.csv]

	trait1	trait2	trait3	trait4	trait5	trait6	trait7	trait8	trait9	trait10	trait11	trait12	trait13	trait14	trait15	trait16	trait17	trait18	trait19	trait20	trait21	trait22	trait23	preference1	preference2	preference3	preference4	preference5	preference6	preference7	preference8	preference9	preference10	preference11	preference12	preference13	preference14	preference15	preference16	preference17	preference18	preference19	preference20	preference21	preference22	preference23	fitpoints	sex	algorithm
1	6.06973395622396	1.34211223598646	4.25076668779189	2.56250705897825	1.41586377847629	5.16060679887292	3.46957023452422	4.08901988951421	4.41597227929089	5.10642118618928	3.27138695326626	1.57646755148321	1.22960717868697	1.44382927078974	3.80939250828143	6.50840216049736	4.73568493452093	1	1.10907420295944	2.05331614055613	4.82275123102316	2.20186823187724	3.21818619463109	5.33851462715753	3.59276933238138	-7.10747274657302	5.19162405819183	4.6943802339917	1.42332529307678	1.71232569696822	5.66021707865197	7.19294180234271	3.96802034467627	0.924124811027948	2.53695013524452	7.28989460863054	3.88577264187662	7.5066546282454	5.04461044654	7.46229835496179	-0.211132054647053	3.71435537900794	1.19260347801911	10.1764083803427	8.77417258787731	-6.43752332046865	89	0	2
2	5.11734349506917	1.69366260105551	1.15189990619499	4.8990846994533	1.29895109937591	4.05523711458484	1	3.91095292744603	2.99951233780512	5.04035453879437	4.11652980014959	3.73688363392297	6.20932151174144	2.12712000742143	2.2400937145263	3.14588755886926	3.77284859091405	4.44274616475433	1.96679313910419	5.54725467932562	7	6.83144830726528	1.75958493610218	0.994842821528566	5.1737282141681	-9.35378280903699	3.50223891387598	-3.05386282888056	5.20296779206036	0.0625117063032593	8.23155406447821	1.00664465785731	-4.68585414269771	6.24722904514746	6.48354013471338	3.52138062814019	4.80217568124841	0.250540502550777	4.38664540312388	2.1504502767046	0.464383992446629	0.608666807804954	2.06617027644099	2.40266631216023	-2.38342620065299	12.7750316558693	86.75	0	2
3	6.21754951460223	1.47326551490982	3.56995740448649	2.42488210600332	1.78896122829388	6.56088787943831	4.03440966593503	4.12611508333741	3.61433039776967	3.39689047573598	5.23946378145484	2.29015339438386	3.25257475181514	4.84588308265555	2.63446457872267	6.95043098770615	5.91910635689679	1.02715972043511	3.50463258498732	5.98929687638672	5.59482748757172	4.3967915438088	1.01692338703591	4.65913248774463	8.40468343690828	-10.9113493084454	5.44736422548657	-2.70731125204368	1.64022465845285	6.6240987212363	4.23424292569248	7.58369999855514	-3.66474494605348	2.29074526280112	1.29904810159732	2.54737573391305	1.11225002106665	-1.0268832447851	-1.02375678156384	6.07183306063141	-4.73486957045753	2.83301670421066	9.15851674108856	8.52314254337161	6.19287697356611	-0.381630358743597	86.5	0	2
4	2.43929420666527	3.61513808223108	7	1.52698146214014	4.86697122781671	1	4.80744523731585	1.19832131517911	2.36494475415155	5.70311231418731	7	2.39854669311062	3.36221325496852	7	6.54529155863106	2.12202690940118	6.01952599043257	7	2.79768818012676	3.15817591424497	3.5370669621717	5.19197459337061	3.6056138193974	0.304723178759997	2.66743563712432	-8.37244342701362	5.77519912965473	-2.27537260775334	-2.43529465685381	5.28720590221777	3.44850674951167	6.51127714004393	-1.17343388599163	-0.489794007549735	2.42148822520952	5.04109970092259	-1.86188996127108	-1.12505301599428	3.0895287976111	5.517536199997	3.39219219466046	2.40029042300682	4.67275592772883	5.68454335600363	-0.139170847749566	9.90646893368624	102.25	0	2
5	5.66177795756143	2.19568870196355	5.15314218311643	2.01570362539506	2.05107376433593	2.54965277528652	2.41089062507435	1	2.16081229522972	5.85298560783533	5.7823151993451	3.3429632204605	4.89283764546026	3.07322725129444	1.98258050340426	4.29825335230582	3.98110037009423	7	3.19372247736443	4.49609912791808	1	2.94510414867913	2.31944998176528	5.46918958120914	2.03787038159436	-10.0093443679353	4.88405317988186	0.454917483325288	5.00486431452489	6.34924013055732	3.48693357077133	7.5144838626136	-2.06368459228048	7.28796912427747	1.09418592728589	4.43862133195503	5.83563542479045	8.28574166634154	5.40596370857939	8.27309745103368	2.38942086701829	-0.358476814441756	5.20073805546208	6.6359233293345	2.15009773160371	-2.21448647542232	97	0	2
6	2.81176618880999	2.7898003026158	1	5.89107679486954	4.28103341753784	6.73764129488667	4.42408805610343	6.56589185917562	2.59490907265626	3.10112546491655	4.43292785186404	3.10165245742411	2.49066111580788	1.11142103553592	3.18775907917528	4.75104139597525	4.71189779999377	5.56454116091692	1	5.85572967202827	1.26426461502097	5.31444376978268	5.33031334905647	5.29810300298734	4.53414718204336	-11.0520525644064	5.20632620979647	-2.58665888897085	-0.610686575929454	1.59320674673174	6.75287156431373	4.88888398899904	-2.6189140522179	2.42050443495295	6.33161590177349	0.975919060810359	4.4020816012063	9.20407692013995	3.95138388434822	6.47201855679184	3.1774645604528	-0.335477134120842	-1.80719892900515	7.40554089236649	6.97420925687243	-2.14074720919772	107.75	0	2
7	4.37545668137357	2.60245068413913	4.68050574525063	1.84411460812836	1.58443565564259	2.46809970710646	5.90829698852698	3.972293459421	5.98028341957118	1	2.77827259925987	2.92953800079303	5.86759560973639	1.04633598976569	4.2997734740223	6.74332833758722	4.22746380336208	3.97049199250147	3.53336752250802	4.60267887335927	5.24241856190544	1	4.87016028163967	5.04766440232086	6.32754091533889	-6.44510211510202	6.22398886199215	4.07907111889109	5.52675574633722	4.22836290008385	5.9597191159035	2.99545941186163	1.01308058134136	11.1384618139007	7.57756751594012	4.53843526879793	2.93858318317001	6.0310215753023	5.17943263973169	7.9274217731554	1.04816177709013	-5.31481679740309	1.2471210727396	9.13527443577178	3.50781080471779	1.37480193335752	94.5	0	2
8	5.25424812728323	2.63939611653064	1.75474652905803	5.10370534251713	1	1.65866715493038	6.01339168470689	1.47152763789639	3.23909909115563	6.08528967905173	5.22277142047534	5.9829276817104	2.14014747092722	1	1.28508707503035	5.55583708465758	4.35681422132536	7	1.4548940162773	3.47434054642656	5.34629936245142	4.48679718713696	6.5456977852655	1.0742394785359	4.19861665388699	-10.1839578032607	1.75632474597168	-4.05565080405576	0.794140880260339	2.12454247798302	4.7564656303102	4.94602398699729	-0.462447263682885	3.63524000282396	7.76829813496316	2.60230086283475	6.66725172151019	1.99771798146608	-3.20125066684384	5.27323761918753	2.10073769117273	0.671785351029764	5.6476420473651	8.10245023992892	4.29413417327884	11.5527823862763	92.25	0	2
9	7	1.78876254883	3.97195617587963	2.88886631310016	1.31526122795232	2.58620093768585	5.63489251457636	5.4543041578146	1	1	2.02730145925482	1.72837176326854	2.96686591687923	2.68051702895318	4.35182349729849	5.70293635896404	5.55770836865733	5.63381054029144	2.56703275420563	3.00720417994283	5.59260274638776	1.4381331825907	2.60903397811472	7.10873507768643	4.98312315246696	-7.07733406615548	5.87082061601975	4.42895520430422	1.48781100713986	2.38732810126995	5.12758849955486	5.26429092900614	4.71734818148592	4.40677776372467	0.785821696128866	3.59836366725926	2.76002944045372	3.30391465068196	4.99589668961412	2.38383039774272	1.82708898590587	5.47196403488789	0.371989612763776	8.74729704572079	-1.52205464871139	12.9104942355268	87	0	2
10	7	3.54342768923447	3.20060809356756	2.55277109541284	2.23789711938334	4.07571598236199	4.21491589562154	3.80899741705392	1.64630436394433	2.70389184950112	4.67347133416121	1	2.98431406429422	2.61084904098484	1.07539720864507	6.496146500165	3.50184319385826	6.72824730938572	5.18602738393421	6.46896980219893	1.52801705101814	1.55931602209871	5.73169253001214	0.0365997974799425	5.22720136744314	-6.01047734827001	2.81124665825838	1.10695519324539	9.05751223877945	3.87404998737611	5.8905025949706	5.5925991606173	4.12283507812572	2.96830357890048	5.03391255125575	3.24790485532055	1.56808928245943	3.86372722497615	2.9772839975741	8.36578314037894	-0.0283109040848492	0.155050262185183	4.32293132050281	1.45169647585988	7.25859379753433	7.99828929815258	103.75	0	2
11	4.29351640321926	3.18279699558403	6.235333317574	1.85050000825077	3.20485426824601	4.42122618772342	1.32533976435129	4.80478710462414	6.68189070504044	3.54107214557358	1.68360974922073	3.17801347607338	5.45229818029816	5.41317435425456	4.88716142634722	5.95478624047712	2.33705692126408	4.777105075462	1.33995522146458	3.60535806440505	5.66649190944732	1.05549247468544	3.97763009514512	5.77573830213363	6.12947447878107	-6.80761675898951	6.43888600111703	4.26148384301763	10.6090456944073	2.91773347370639	3.16896362940723	3.47929797724252	4.04969025591823	0.952157041255252	2.8266911517612	4.75557670241281	-0.0663047733029802	5.46442435587599	5.44724763461574	-0.987967526298269	1.52897700405497	-4.96751571423413	1.37801817287113	9.11243135428617	3.01273637934119	10.9511463664352	93.5	0	2
12	2.37166005292263	1.57651192046782	6.33510615721082	1.16744155370942	2.36363196094417	5.6568880088044	5.84047242410749	4.58437038833793	2.33830798939995	7	7	1	5.24770968074068	5.45737294545031	2.42252783842426	1.42892430096748	3.4699554448819	5.98431305574311	1.05897095674297	3.63500748947339	6.97625423897517	5.32220779493258	1	0.382042749053051	3.81651455807067	-7.4394153481517	5.6290904512027	-2.21433770516888	-3.51398088956037	7.08601196908602	7.73482396358602	3.69702880672954	-1.63490228496155	1.83526273861012	4.86848960169387	3.64187703451818	4.15281697357193	-2.70441457238543	6.80334946717107	8.6717191815786	3.73403755630333	1.05664316963904	8.27758059972742	6.04393448212307	-0.00286253593876418	7.37121701433186	83.25	0	2
13	4.57301458711667	2.53867264639235	5.48241777563415	1.50120742151168	1.63421770652653	4.94191945096871	5.1218585207184	6.46557338883065	4.49279501964758	4.12957626549198	1.67102319719366	3.42726105176047	5.5012976635602	1	4.65531417199306	6.37172530778291	3.19887483281578	5.16684290393726	3.61804498898881	4.56216091766834	6.68052124538148	3.19248425922079	1.17378589487151	5.66902577422737	6.7769176282906	-5.49658169923022	5.2958198899403	5.9037616499305	6.40004231433747	3.13818283890239	4.34032169492109	3.64234445343073	3.30792605640344	0.651521700033575	7.22200675671879	4.84878736039091	3.249481664677	2.73283596318651	0.544894099007434	9.17261800736655	1.05211679601405	6.95324791251783	1.27660301737776	8.71154580723337	3.75937855872212	1.49634250802086	88	0	2
14	7	3.01384147106215	7	5.21735496124688	7	5.01472713006681	4.96373346658208	6.42107795383247	1.92981059534229	4.05765427125346	2.00144979579322	2.83841779379418	5.46855052261056	1	2.31104387157964	3.83541394489142	4.01032508245599	1	5.2976366525755	4.92411356280523	5.51745444721129	1.92366119622806	5.47891569302957	-1.98539805764784	-0.0512989622113769	0.496432139199019	7.91785651376344	11.4287021744852	8.02337086340606	2.87301620662293	6.72938742176056	7.94612250473785	3.05768848029144	-1.98389833175493	-0.336693475284495	4.68723970900159	1.66266427286147	8.0166143236765	5.78110541010019	7.51315921226354	3.03572260092346	1.74566085278001	7.92605176441087	1.53204034560616	0.387486371588371	-5.31212818541725	99.75	0	2
15	3.68146326593961	2.20372303285132	3.35986941533015	5.73627084376587	3.94999383937704	1	1	4.137724242054	4.94480036869767	2.01284502412975	7	2.96989390954331	2.209095824842	3.56286359913986	3.72262245986063	7	3.64441969872243	6.81777719012219	7	6.20919744132149	6.30304827972829	1.25614939638333	3.15621660575137	2.31555361363155	0.548148029884108	3.12109484902714	9.07693012750691	6.10443518814649	3.55721829767961	2.42737785278873	5.19420559926085	9.12762011491071	-2.96550641034702	3.18971380679768	8.26445725136267	4.14288725322761	5.2592986018031	7.0346012462306	8.32255382420378	1.5570702960111	1.09645280848357	-0.177848356565481	-0.586904275632007	4.36966946454648	-2.38065524558978	11.1442514348209	110.5	0	2
16	6.14049525804761	1.57735949241869	2.80217163944769	1.8044163508023	1.18045443379161	5.54308682141748	2.11538239446094	1.81811237040222	6.14155512318284	6.33455188016536	1.64062157637823	5.99026689080282	6.62499751180734	3.73175512105943	1.76551844460182	4.752987706698	6.55888931150074	6.58209646950365	2.93370338417608	5.82643721884721	2.20165008040061	1.32870775384915	5.67114603300589	6.31212889048282	5.62102716706345	-8.05261529410618	7.96499919601483	4.05859090625444	-0.401967045969673	1.37773387399646	2.7761317572672	-2.32555147957724	-0.70179568448682	5.65598763865679	1.05858113590586	5.27186787940312	-3.48956512089098	1.39548231991659	5.5578557137974	8.92973859423474	6.58323072543404	10.6753219895643	4.7267965735164	9.3468889245712	8.84603634433925	12.4483501205671	92.25	0	2
17	6.08895862420161	3.50425244579552	3.17972341614291	3.65018887296753	3.56672681348268	4.54788412215799	1	5.50489592232644	4.62621387079505	4.88933979476121	5.74593201579671	7	3.0770077771159	1	4.83749130426029	1.90469837464975	6.80982245286418	6.04100571815828	6.15619780882702	6.61822050918076	1.6571022774799	4.17640019946868	5.56825736618148	-7.02261148470018	8.89889656767421	-8.68013989681321	3.80198209704723	1.04590489156272	6.80387874313238	2.04115679929992	7.23507731696034	7.04754128269657	-3.33151183082182	7.37288879260967	2.07825010041993	3.18495603458957	2.35022905080948	4.82594339091603	4.39737170293894	7.09454958659239	2.20638604107245	-1.49016817241659	6.61729174248202	8.39087944251168	0.319276296397256	5.75764665975125	99	0	2
18	6.28258498843038	1	3.28141612488422	3.63180798273623	1	5.99657263020088	1	6.05469786564236	5.47830307157764	1.34537767163684	2.45454957554708	1.27025926484686	2.67434477456274	1.23228627687773	2.29118389434529	1	5.5054092808249	6.6259008098549	2.40197773015323	4.28333816157059	1.92284678142701	5.70898118644998	5.91233652802484	5.61874719920728	4.7514423944249	-8.02207744849742	7.01377999306286	5.02224948005572	2.2852440006114	0.79248459908511	2.78625856484991	5.17289432834577	-2.11647191947245	4.24119910393526	3.24040602642004	5.0476707948417	5.92010334793395	7.911277739574	4.40296531698888	7.33157281537653	6.16973206176225	6.12809435031954	5.69619170360407	5.09079716851645	8.53423833116327	12.986634719254	88.75	0	2
19	3.12367514062681	3.32069867249214	5.52486111476774	3.20024779017686	4.05081425584487	1.69681748646917	3.91341022495757	4.07394068475302	1	1.70740349898788	4.82087801806656	1.65845006065432	1.38704537862454	1.44233611394965	7	7	2.61277624856634	4.79573113337787	1.12802365565269	6.03690278966697	6.44994657800493	6.03463330714154	3.21359645340564	0.366732468346039	3.11543857481261	-7.2641547726621	4.55643494681864	-1.76001650328385	4.58721199828606	3.44665108969495	4.66456719204256	6.32838108811504	4.91603820089117	3.3210101185345	-0.692837745869108	3.00416398703921	3.51953057569992	4.70490168971469	0.622088622649828	7.09943859070343	-2.52340114198058	8.4157920023056	7.60355436030866	3.89240193587385	10.1694096645395	-2.28969674955787	87.5	0	2
20	6.2556450099434	1	5.65065167705577	4.38072172070244	6.73480865762802	2.51661667420471	1.98303018384744	2.69003433908803	1	5.9572527419635	5.70076251506766	3.177849798447	4.89461857186135	1.39612030372678	5.2465157876479	3.64035784221239	2.97267119881847	1.0228033204728	1	3.82160520737789	6.30839334596256	1.48019328502001	3.1219022897974	-2.15712010498392	1.66640735483324	2.01630139953603	7.26609220354026	12.5815540777661	2.62944216928227	2.80128672377216	5.1476083277952	4.74329699031217	-5.16579757097495	-1.12851825383383	2.77922623809374	1.16124266750862	-0.687269968852271	10.132779535297	0.788804397643944	12.3116705426545	0.751482325097595	-0.128937350324866	9.252119861121	5.08349584251162	2.70547964562532	-0.395672896861763	82.25	0	2
21	5.90792736805807	2.25419698522343	3.5958832731567	2.11571911289346	1.32255140269672	2.9846863941807	1	4.87864704661259	6.6387977006036	1.01199101086265	1.76885454325323	1.56714928746628	1	2.77898500060376	3.39221786144502	5.61986947409834	4.21267980111445	1.30581791453058	1.4413047860832	5.22504705959581	5.52110795180805	1.37378484569205	1	6.22774492470583	5.87010392645869	-7.40054034658421	5.12793204015814	3.76923417871426	6.16203006393592	8.19327066099402	7.02754200763804	5.91338330998986	4.19663487665438	5.73895234762237	4.2365541044801	4.15697961932778	2.33286956621375	3.29972659485496	3.88818482805824	2.20646285700668	7.04587086501864	0.700967559359978	0.680046252405161	7.60073733868552	-0.911384401270391	11.8609873251529	82	0	2
22	2.13916583272254	3.84915887012191	1.91938144805162	5.08732247842171	4.37870636080827	2.86126464706917	3.66135754110683	1.29828741840479	2.83905917962467	1	4.83986239957889	2.47162654012774	4.66315589960546	1.08721921389474	1.94255188428224	4.72806403408911	7	5.81539981469744	2.13623632534507	6.32605279440054	6.29165772970136	1.17038220404968	4.74397047340034	4.31509817169924	4.42790545656625	-10.8420199718391	3.51572964249642	-2.94865861860811	5.72363697884099	1.5613128544727	8.24313772082513	5.3180270344012	-4.6774408674068	4.27291743870589	4.67119523587518	9.21105450589346	6.18467449174893	5.00431512333604	6.83729208892062	6.12354598674439	0.718145455414936	6.07248398238681	6.28017257417776	7.80829008375826	1.59943886746115	5.43178480657364	88.75	0	2
23	6.77563298406588	3.173781706906	7	4.10441256119001	6.61455164434998	1.72456604036946	5.85067369517177	4.19362632751235	3.61307496601718	1	1	3.31759598283362	3.58207075755981	2.92465044721044	1	2.82470458744165	4.09267243219608	3.77490505065512	1.63826163450078	5.06535082932611	2.99886540757768	6.27425691565503	1.9411147932187	-1.78216465008355	0.665224411716725	2.61744320095751	8.00548310916022	11.2384028902714	2.13361129383964	-0.940299735070389	8.15940196176022	4.03978347816681	0.335182176127172	0.990455502173777	1.42069548453681	5.23782349010373	2.91392219664474	5.29567505872356	5.79385916809993	3.66674188745136	3.3171036650233	-0.679823177458169	3.35282546933278	7.32469831725144	7.49757075864742	9.34836960174814	80.5	0	2
24	6.76629419199282	3.03691080576541	5.96299009245967	3.54381272484808	1.05195790737542	1	3.78257876014608	1.70282957826192	2.25857144786022	4.3458777444613	2.99906709565203	3.69289340060426	5.73397919373372	1.28014889200214	7	4.12118287851766	5.41101065684388	5.70215252444322	3.04769792423386	3.19297616826513	6.53784066119778	4.40070465992374	3.98686893680932	4.78196718218358	0.873528292649909	-9.531787126171	5.73471202951546	0.747154901739336	7.31031256164319	4.80366766575515	3.67596447048183	5.42465976640259	3.29470555456614	6.10174174696574	0.104562857904628	4.27945523179219	-4.54549558605589	7.25726454791707	6.59723483776349	7.14433368895337	-2.30047824895079	-0.421163051554798	7.89608360434325	4.8968112048436	2.18229023329866	10.5407710217907	90.25	0	2
25	5.83589647489866	2.07424218124724	3.10622170081119	2.09457183088945	2.76425488322471	1.9825634363501	1	3.60984833215425	3.30905056109565	1.56551570861423	1.75144413877214	3.69512108710766	6.11399754725556	1	1	3.19053112337237	4.26142914175212	4.49395491828521	1.43328862064343	6.8474889048898	1.99814148715675	3.0620827057613	4.73596614053515	-2.22617450551576	5.72171711405421	-12.8658149024211	5.22615288411782	0.949823909355568	6.43179114587248	4.04927183512045	1.11813250013978	5.51112623818441	1.09377175493617	6.65649453679438	1.92811352852663	2.33183508288682	3.21088765925981	0.649361387996984	2.92654606184748	1.07644562913709	3.34424554233271	1.38307007538358	0.977587321594278	7.97515571024918	-1.82822020279185	1.09648748164606	88	0	2
26	6.2881347162674	1.6164571586565	3.66327059283833	5.97256560392462	1.52070883754941	2.97180642550269	4.4091505526411	3.56865761000432	6.67755710282758	3.4911134971217	2.5103907170892	1.995836876439	3.99919538433784	5.63161096984968	7	4.50374582783542	7	2.27689260027095	1	5.5781987685673	1.66501204296164	2.59514804503199	3.30874417888146	3.47685332100227	3.89241220221245	-9.58737049005784	5.39531326175244	2.55176131405295	7.704015022509	6.79563917148635	4.23891566028455	7.94192630733098	-2.27058607149015	-1.81240834723287	-0.899335500089884	3.96058394530539	6.0848993111402	5.65947372782954	3.84614548828957	8.03366521197336	1.85960536858011	-0.0935432457964454	1.5070889642638	8.49698320879404	6.86003691415008	-0.373501629346385	90.75	0	2
27	6.29812802330991	1.32273889703071	3.66652156988951	6.99521905449798	2.97778969367067	2.08482659227571	6.91252337335728	4.78358052457406	2.90110321846848	3.38116350150691	1.70331348035608	1.53787096662872	3.74587752955665	3.71978374607617	1.79124439977802	3.72978195323657	5.48217201342928	4.24045526570516	5.15161425452568	2.12189462624071	1.85767653220955	1.0837389446118	4.31677502361265	3.01913285843682	4.24372008339773	-10.1970245844943	2.0049857329058	-2.41397285218165	5.85534657290469	5.8418030375878	0.779191215996126	5.11384182307738	-4.69789808309962	-0.346664454957819	0.536251354886473	6.22428840187591	3.88163617245671	7.32395627474505	6.51980917599666	7.25288205648356	6.22344609405778	-3.93843507588685	4.15544052382344	5.53552995932477	-0.413131543717433	-2.08383266232853	93.5	0	2
28	6.77547569368388	1.7005543286638	2.43661818326686	2.95568213524946	1.70778506642082	1	6.41167967033246	3.4824187319303	7	6.46227145856364	3.37348376611887	4.84983086489999	2.96435420534587	4.88548327651633	1.93408390349143	5.47882314219566	2.8357034047713	1	2.42641977790585	6.85627410531341	4.15084675443891	6.37750803452476	1	5.38519035376257	-0.696026539258933	-7.01200138107884	4.20874412118685	0.316849951003202	-0.408863690147149	0.876495560268485	4.88176039142223	9.39362909662992	2.60441490577677	-0.546715938610007	2.41739777423509	3.2698697755476	5.40700717183428	0.86901092994884	5.74338204366887	10.702120759983	-3.69457350846833	6.06752810463696	-1.23932532470675	6.90093484759275	3.97780087752251	11.2400614919906	83.25	0	2
29	6.21606340142644	3.74611874138838	2.8179075063492	5.3182677014814	5.46792837762051	1.35344284308804	6.59144909164241	4.92384330562095	1.74187620971098	4.03469519509386	2.20644127358569	2.27031478313181	4.75006285426593	5.22369032797026	2.98878057455767	3.3970800589696	4.17163022760787	1	3.06212585542486	1	2.47602985922003	6.21836166379102	4.3889427066706	3.50937169896594	3.38283249160339	-7.23319718835418	7.69581306464217	-3.42146605637336	3.26107399174905	-0.759450676157344	4.72208656280621	5.93347469946618	-2.07351286434965	3.77790336607535	2.15239778046843	5.19641303127956	4.85660670078532	11.8964066579388	6.80924435807892	4.29847515809534	7.3786580932367	0.355155083202284	1.90322714101229	9.17555704604665	1.1711468300516	-7.32343896135389	81	0	2
30	3.46141543372979	4.52715347152508	2.81264067528459	7	1.63589082581316	3.79500351375494	2.22073549962829	5.19480255654129	5.97931590389307	6.64344547436761	5.30184600822067	3.31994018849421	2.22787192165469	3.54428950530958	3.93562002627692	3.46378678989288	2.78399503142828	7	2.83003130473665	3.52467509645845	3.33377345700525	3.73578661922633	5.25228982353232	4.23863669265372	5.77549913582007	-8.69291651300709	4.49461414388553	-2.53723790445795	8.47317024808068	3.46337287235205	-0.913205708039199	8.10025549337877	-3.33703851039865	6.78774248489038	3.76103164995058	2.4231149092142	3.3205250879876	3.81990610116703	2.54010151018105	6.42448044494502	-2.48040651840379	-0.74498661080711	7.2489278536869	3.98129774807558	8.32005933443538	-0.413654033879622	91.75	0	2
31	5.8551725391914	1.92931568082034	2.94715176574302	2.78065854403572	2.04960968023247	1.59273602812466	5.07934675709266	6.86199118750404	5.62120482260912	2.31059331118719	2.90354288620673	3.5370120262696	6.05401608824799	4.11218246375782	1.58448243852689	3.36883622317417	3.53081686620472	4.52652378158222	2.73393865736577	6.80357525997761	4.1608972444447	6.7769680357122	5.42106696329537	7.43878265233136	7.25231273302691	-9.18446674827098	2.96064908383416	-0.180937121527902	3.74348431187194	-0.035661558045368	9.6140592322092	4.22925725471273	2.11557190612647	6.76564277201861	1.46138861161019	4.15124524943894	-1.92230145527215	-4.52770986220873	4.83436376745959	5.57032920140025	-3.04590369267597	10.4158325178654	5.14375654802856	6.23692847150736	5.45558317162437	-0.493769724832468	88.5	0	2
32	1.5552350431063	1.0634706483748	4.01416707878245	1.11217444925025	2.01055807722403	2.99809851489449	1.52472071306972	1	7	1.61909339243156	3.32772774310913	1	4.934967112962	6.25472305744954	5.67330806953762	2.62755677614549	2.8435382732467	6.90708524718744	2.33351356903733	5.63379349141215	4.28444675644177	6.39022378432213	1	1.93513736076592	2.89984661008688	-6.8096759972184	5.18968142962375	-1.50097460261951	-1.66720993192807	5.01391255892373	3.33714836057618	5.27876540860838	0.347602756810402	1.34259696194766	1.80182917217579	3.90029493980771	-0.807986135452319	6.7642474012652	2.05773040088861	7.17009059085036	-5.87005993990851	-3.94133232617442	4.51872586119237	4.25404856057219	3.56320208328631	-3.14787868775024	90.25	0	2
33	6.95241430313901	3.62696935512434	4.04375228905664	3.8345318211225	1.56142922526732	1.66558640949422	4.32191472416283	1.39325134349337	4.34674971318567	2.78195233951524	5.6854764892712	2.83565919015902	2.54516594265256	1.25140367451487	3.44874573274212	6.55779261686044	6.8305949205329	6.5309624024816	3.1718098278992	1.5851348868787	4.14863717705732	6.89342367073272	1	4.61740102800887	-1.80771626092679	-7.94142672598681	3.27464290420324	-0.0349483061244864	4.73705615932688	6.75075342448011	3.21797858687109	7.80144444220924	1.19813582662611	-2.03300729224609	1.82731753514248	4.29340881562057	7.47554720836894	1.04339226381333	5.38966504020452	3.9714823548086	-2.15025019883357	5.16993514184901	5.39719193500498	4.7405989379451	6.27833056802184	-2.0174818740283	110	0	2
34	5.8046205011931	1.755161326448	2.79522041108555	2.55680948489434	1.58098861935054	1.30466740926253	5.00748173256025	4.87639039345558	5.80725594526889	2.74258318884143	2.95724369093894	3.3508325500187	1.37622136274759	3.09148791353433	4.68246281462495	3.74744451256327	4.43187681611184	4.84134224399767	6.17108056968209	6.04678405034942	3.83447877527591	7	4.31087967981076	6.35258629435627	8.12971312492334	-9.80534255586867	3.97767728051793	-0.00597983353188458	4.4926902164072	0.62672444239278	8.51121707065906	4.11912828128606	-0.464631013282459	-1.23025771556438	1.41116258738275	3.7089364373532	-0.768399535683785	2.14653724172193	4.95852668376612	9.61829622195957	-1.1802007900266	3.91893115094761	-1.26488270619659	4.3826244738187	4.48290123078296	-0.101760463370852	87.75	0	2
35	4.48127901401283	2.35804897901689	4.01362245344864	1	4.27227092927734	1.48160046599543	1.93080032101686	1.84979633859453	4.71030154541853	6.20357667388498	1	3.76010682641763	1	1.64004186436513	3.52828954367305	3.11649965109834	4.20415521154046	4.4525545853705	3.25443523845053	5.14871235226213	3.44444895105742	5.26879199841989	5.6092936648024	3.62590605456167	6.614498459281	-7.70390003420767	8.02358213661991	4.37409991478216	15.1862717391629	-0.213779932608663	-2.02712714416395	-3.83413082349067	-1.80431759126023	0.298960031297101	-0.180387109813784	6.87730521593676	-3.54706317389908	5.53527003686189	-3.68812700506943	10.1214651078904	-4.11175158449904	6.27158732655495	-2.76848920988056	5.97147444087983	4.10273164405751	-1.02402960806091	82.5	0	2
36	5.73096855314226	1	6.04969406857172	6.02694884404263	2.15491691202675	7	3.86314189513772	4.95002782773789	2.27066731702333	2.95295235906906	2.57445838211943	1.45752403180568	6.8828792290395	1.4146601700451	4.35898599815391	2.02402944361639	6.26701102873163	6.10029981046784	4.52660852977242	1	4.99411734539593	6.87317724297622	1.71890470296264	2.26916734037924	3.86936694187052	-11.259535293983	2.32307999994773	-2.56114167119557	7.99301863687073	1.75101137418287	5.49609986033471	5.01259999860087	3.60110583679361	7.74287564267989	7.78382757493667	3.40351040284831	7.87227640632778	3.70805266688015	7.28463268312527	5.64260687399254	5.23325237008398	6.88630071411943	-2.07581221533147	1.11627057742365	6.14000700391303	7.91905548538813	95.25	0	2
37	6.41084782805251	3.54450541757491	3.92446085084541	3.933457833455	6.07909640603806	2.45524297085841	1.06087599989777	3.49290682836733	2.82814127451858	6.47221555520391	5.67180339067262	5.4346828786093	2.86364554691888	2.59339947767005	3.10597633646135	3.52726629469515	3.57631200477624	7	1	6.03922031533026	2.46695713733963	6.29004622774361	6.38316604779889	4.31401820927311	1.11590721394875	5.39949602190969	2.40568230119755	8.27329388397395	6.78020488727201	1.37954499136884	1.57930089971235	11.4733537639473	2.79364771424624	3.79157130543617	5.93460485327772	4.38156566095294	4.81836402806445	5.61096508931663	6.2310662032935	7.44882400766808	6.48426022927531	-0.249822580136899	-0.287566861586137	0.290735119871638	6.50979916355205	11.9304873503133	93	0	2
38	4.20264241317578	2.39638184199233	4.55184751671553	3.78447601005759	2.6062353894424	1.96790040682412	2.12000656406407	3.55357717527226	3.64923299755384	2.16965805405323	4.12318706056453	2.56522349608791	6.82269359015665	5.16662697181131	5.65220477301871	1.10809175680571	4.33334094852952	5.38976380216131	1.26585935228442	1.64577018827931	6.46847625798636	7	4.0706116755069	1.59341721607758	8.55510280840329	-9.16664426604479	-0.010596076753797	0.770626265707307	-0.436434696954593	6.76542983361243	1.74327466840883	4.49538101901624	-0.683601075553131	1.42938993049312	1.54197421580984	13.8897276059306	4.83627680777256	9.50323513289255	7.7566002727339	7.39564622799403	3.31727940234552	-1.63739984852849	-6.35989193428752	12.2954235407143	5.90566542680568	0.644304149552778	90.75	0	2
39	6.23182414175592	1.22009325331169	4.9430379176202	6.29746028583271	4.9004148110898	4.57717045625835	6.23030887042026	5.5818186731459	6.15525487367474	3.48246734211975	5.4769414940641	3.38520762853416	6.34643897502784	6.19080353670485	2.831142394601	7	4.13378356760693	6.62209877987128	1.60967491819498	6.77051570066352	5.52046661928619	1	3.7439126315857	-1.59119953526539	2.41529111398609	1.64777268233278	2.56407343953086	10.5782811965785	5.90661503857139	2.41210850989026	7.86331365005572	7.04417692095525	-6.67724541757316	1.07086267485214	2.95414360221383	4.24355966240747	2.75594469702282	8.39915041155672	6.22662622829506	8.90455132792776	0.906514723889573	7.09463486133076	6.03109320167704	10.4991954245267	8.15627955456523	0.190082629526607	79.5	0	2
40	6.48772440669775	2.10898939558556	3.80363340134657	3.08471224867992	1	1	2.66599863250087	3.44324376380814	1	5.93188689981215	3.95695466360532	3.83170615431081	5.04842904116325	1.27266077792567	3.87893058224709	2.90067476007526	5.0589366724347	6.21299780901948	1	3.47848842116059	3.8358834667151	1.16702195143973	6.52348077452756	6.40052275757658	3.82358491898997	-7.14365248661128	4.48154536114462	3.97920110989374	6.37378135816629	1.73042749225218	6.50941332094349	0.21274668593738	3.95194874822631	0.972242980718077	1.75613302359064	4.12400985058434	3.19867635390938	7.99858779463428	6.21856406129486	3.87780767568865	-0.0289044521661896	-2.19324099403244	2.05821281507843	5.86223690780841	8.47766238494581	-2.03277305548876	88.25	0	2
41	5.80732699602083	3.35774142287216	2.26249219597373	2.97356702780923	1.98461996373142	1	2.21991310321538	5.44697207114559	3.30407646618808	3.21806917599131	5.0579845150551	5.51493327187561	5.79360970323964	2.78771565120168	3.66703145572071	5.00116982306395	2.99587525269365	6.07520175445397	4.13613054447591	5.10274311838513	3.68229837066202	1.08354969223886	2.37962386405098	-4.23671047848927	6.82075251630898	-12.4732379010181	6.70894385673886	0.0144678753127117	2.74803445263894	2.70532804147208	4.65692694577342	6.13538799558585	1.24163109289533	2.17074615649435	0.390763621200856	3.20484230451329	-3.37607918349465	4.96943727865005	3.61494209980179	5.60343942489465	4.05777896310369	9.83662520655439	-2.5636291297454	7.63118110721386	5.87493027099964	0.48551352567995	88	0	2
42	6.1593812409657	2.04336327337197	4.11666393466814	3.37281944764274	1	1	3.98417212231309	6.51780840526741	3.49863809367746	7	2.10291053136951	1.98016060019867	6.56694023564522	6.01650236812784	3.30337403072333	6.58468058512038	3.27778840777097	1	4.75433985770604	7	6.6748607624049	3.02218968439564	2.95133847503683	3.12115367249629	9.17007543938023	-11.8646869864772	5.63756710074904	-1.54987168771436	2.86533418246997	6.90855900094197	6.22100077633532	8.44356051984964	-3.82282119961854	3.75582691984019	0.16950059491981	3.65725195995401	3.35755733088446	5.9643662196508	2.55940706931348	7.61315633968814	-5.27495981972344	-1.59125134772853	8.45722872321992	8.04790107546701	6.64231117201708	-0.239252595589938	75.75	0	2
43	2.58277441674156	4.70705991975029	5.92762238906457	5.61585937155473	4.33486159692018	6.65513969470813	2.84301534573321	6.98587164172187	1.58327085004829	1.1504842159924	1.89149853319455	7	4.69830896111359	3.20859754716225	6.35837644885484	7	1.57221453705447	5.07133517943949	3.29677625323935	1.87715233660479	2.03240303715009	3.37603004885078	4.09831098132043	1.47318122573181	3.62005237584513	-9.65976181199628	5.12530956004819	1.42102048880825	2.86264458312607	6.18033831094862	-0.882484986290714	5.21915430452827	1.64193016382197	1.18246309940738	2.70618423241529	4.94833925507055	-0.661907588767236	3.84073648886494	3.31275052022441	12.0084383452003	6.65277477051928	-1.20373037619796	5.61964726441435	1.36511868124951	0.589445364889609	2.26686256068717	86.5	0	2
44	6.23844996822913	1.79772772012224	5.97608322594919	7	5.72457800816364	1.52155322038357	5.52316292162	7	5.74361742073481	2.43602632838322	5.87385853339978	4.54113275915569	5.19634444402166	5.48444704499803	2.6099463042924	6.97349492879162	5.12988049305967	6.05928595197554	4.8986944238166	5.71499869723587	5.05614714975549	2.27085005216359	4.70038018475718	-2.02868896266894	1.84203184696751	1.91438173907027	1.90075251606717	10.9410283473949	0.571237744673534	5.35605940961861	5.22327953859686	7.48301065316589	-7.35047553541251	1.2509065817068	2.98356844440361	3.932320492674	2.21703054452469	8.29126578556801	6.89088177300886	9.74039465219904	1.23105246533134	0.87030730357747	6.16408557755905	10.0747658943842	8.20733694219748	0.731218986837529	90.25	0	2
45	6.97320371429507	1.93713900449102	1	4.07377436408792	2.44492214662632	1	4.3155409567434	3.56533826470378	1.03863814137566	1.03217066604612	1.20245563184184	2.98996579939233	1.41940282054861	1	5.2418987018872	6.29464245406234	2.46602014387693	6.29304586570433	4.50405092185037	4.04537880985398	1.75099099153885	2.82016903898321	2.58012221575718	3.89631319830888	9.22695579555497	-7.95412956052407	6.45153288342323	2.18741333406736	7.16359337091425	3.28754618683845	8.26525810322952	4.21467163957385	0.76425972784321	6.85677972602638	1.73116362391497	5.89220233680196	-0.259438928046148	-0.899440235793911	5.00983697479095	5.82519319520307	2.32154444945155	10.7699322481593	3.57472153417644	6.6867266967556	8.89915665457162	7.03504311147966	80	0	2
46	7	3.57248666076302	7	4.98142580616977	7	4.02598320497579	4.85380724554537	5.91957864549048	1.68430277539519	3.93951486103089	6.0729940105963	4.1824138665134	4.85546758882302	1.08085775539745	1.11310643687725	4.94647151779479	3.43568792709301	1	2.05377969401759	3.85326934171825	5.56867107130625	2.89153228387193	4.46764238821717	-2.36652107286935	-0.189974065697186	1.27499704975726	8.16585965778059	12.3867412215289	1.20724075028221	2.81619947763081	4.55184607137711	7.88334435380682	3.45542369092161	-2.48484469780149	0.746245049086382	4.28584060307455	0.334256818323895	7.41859817762281	3.80384242804031	5.64019928957582	2.75462855438649	1.98202140936634	7.35289970100575	5.0030640103291	4.96288081931008	-5.5549188190515	89.75	0	2
47	1.75911434267886	4.4645523792156	1.53730019484346	4.88221708703371	4.81599065314786	3.59510121704741	4.42526600966767	4.13436338503533	6.66468633053903	1	3.87621647896968	3.24773193958646	6.06790054599149	1.93532099265714	6.0757063857209	2.26203555926414	6.12570774328761	5.85082370150025	1.19429179420745	6.68554788538727	1	4.0287081323157	6.00078990921408	3.03671707375217	5.46538781692259	-11.5130264046337	4.39876658530766	-4.58702529157094	5.58221369709922	1.72191882636754	5.58862838956686	5.00673747674103	-4.54929023361525	3.17004798032952	0.968305148244514	10.4999961114083	4.29166562237565	4.39035141689559	4.3147824945297	6.94631072529979	6.47993934604759	6.4984628033829	5.09347453717749	10.2805663385945	3.68185836988316	4.92584711973394	76.5	0	2
48	6.28725794878869	1.7219693901151	4.85482634809107	6.57531110371022	2.34965628704865	4.75469920778449	7	6.09386568252567	3.26559030682883	3.42032025596637	2.92209396694229	1.19718701620747	4.1280010816303	4.64576698608753	1.91484760238569	2.96200081505786	4.05150421470289	5.43349873513827	4.98713452838711	1.85148560352634	1.87959047368362	1.47294018065436	5.18161095471627	2.31618830029767	4.50305330572526	-10.7673414641098	2.74078013220762	-3.05917490337319	8.22338291409743	4.75314152528614	1.95731605342569	5.47569587579853	-5.21918274426571	-0.885533199128377	0.671889053846038	6.6670040195789	4.70779745185583	7.20964280622285	6.39767855380469	6.63598909261862	5.53531294730754	-2.94206513786439	4.41760519242664	5.89645991999793	0.0825886385060048	-2.39370524609801	82.25	0	2
49	1	6.45756592679889	6.01410408219809	7	6.96349640836669	4.42278997950893	2.72010535554762	1.23487380589172	4.43537193621086	4.10051859618855	4.14535318727767	1.67526867400007	1.63581225354651	5.73495155194748	6.7078888050693	1.25741739725406	3.30451129600359	7	1	6.09105091024427	5.58993924273877	4.16174990508437	5.22210633270026	2.21190380324741	4.1926559573164	5.05584964713018	6.28504294519939	8.29386404309761	4.78286432906213	1.67475272629999	-0.407890782416866	3.39193825872451	1.49653399341935	2.19535220329621	5.94655878488426	0.452793038044683	2.0585694074264	5.94432054990316	5.0083681891959	8.66255116755324	-1.3095728026334	1.17005372722889	6.28035164496317	2.31781920984462	-5.76806719236872	11.1529155200405	98	0	2
50	2.73369273349975	3.90257677521615	1.1956914344119	5.90634384098022	3.3943053334128	5.91276300887274	4.94208180561648	4.89261736525066	6.2081715825654	1	1.37945841802099	3.80361197791746	2.77762280636123	1.39484368869706	3.63070437444852	4.4410075972853	4.75448420196849	6.05098547408083	2.48794207794611	5.78640849108625	1.54225219144388	1.83098093336481	6.01691533114199	6.16812930922706	4.50240269789781	-9.83391613474223	4.58695068082758	-3.81772365223988	-0.722329795571497	3.57332518623751	6.97643562115594	10.1166397344876	-1.66034585143346	2.53483389951802	6.10089439362805	1.49897860764568	4.69921662847296	-3.17796245737688	4.16999321176136	6.3132863367497	4.43486102366164	6.35310921899728	-0.986020214628599	8.04131194284277	7.25714775673625	-0.0871745302031527	95.75	0	2
51	5.88219922272823	3.65505301828271	3.14125609555139	4.93981353363693	2.39148080882999	1.8177502492336	4.56657468415627	1.0813084494305	4.13280867081048	2.18702085851776	5.79968347575335	2.91526486141179	3.22855695569529	3.32806895866738	3.39799514148665	3.953496786982	5.68998966774786	1	2.98122006634695	1.0787950856532	4.5791499969252	5.4887914372032	4.74505394451395	5.95252229123224	-0.761441138542987	-8.66702614970469	3.76500274259851	-0.591689944063931	4.18672937179232	5.32516779576708	3.49840055141602	4.24405773138945	2.65772433458448	6.57383388990573	4.40063233134677	4.21504472479936	8.17240924564284	-0.308832684317443	4.8999501834699	4.0844150150758	-1.57001351455309	4.63861603221781	6.31645364356238	5.6811225251718	6.32971381314906	-1.3695202020596	94.5	0	2
52	6.79486432047355	1.16604419158291	3.83328323852301	6.44690140502791	2.14214920636954	2.1415954756085	6.13926304253416	5.82240658007876	3.20738345357489	4.94749266166928	1	1.3792245282186	3.51236085130797	4.43596249940596	1.9483054360502	3.97903038711497	4.37940730966868	4.0392979242941	6.19768431172003	1.39363859692986	1.77924809657156	1.2641793721534	5.49336628145816	1.71149536220752	4.12062060854294	-10.7106414192611	2.62746020422219	-2.94738227958787	5.54095190846862	4.37864667465321	1.69402032405313	5.92671201637189	-4.12404092199767	-0.782572982426562	0.0264401726819894	6.32446675782297	3.22030858736536	7.31937664630528	5.58653449860693	6.62922989487338	6.54439612457458	-4.35912085052884	4.17526042432965	5.18923851082777	1.33829853802857	-2.94489646803202	83.25	0	2
53	5.92222374468638	1.69388027149612	5.23630005535914	7	5.39379002500156	1	5.98433196450709	6.63854295425041	5.34505025516125	4.42989405218546	6.16037457045978	3.08189522979958	3.71252770212842	5.19455445095241	2.79401220784362	7	4.65600770898447	6.82055813732465	5.42898394850351	5.31713686056959	7	1.34683391539067	4.41599484735532	-1.44425404819222	2.09318081213715	2.23083696610498	1.73217198218883	11.3920607391602	6.79319538367711	4.99330246873298	4.64827141387822	8.73398031740214	2.62560798226973	4.51927354136901	3.65364247867725	4.13909674363946	3.00431204960508	9.14744116665366	6.05840417592768	9.59734967148994	5.85815609622237	1.25381106502847	9.73597689757421	10.2270068612058	1.65190391599215	1.10817946603262	95	0	2
54	2.5901968663696	2.15259466919114	5.75605006736376	1	3.29388536030059	1.28417092210241	1.24435474255147	2.98840285691685	7	1.74645286209808	2.47610094788845	3.17510614902795	2.14820581583539	6.6339486298894	5.62654798597486	2.14937094306207	3.0003241475615	6.08192292764876	2.67632378695283	3.61662222216462	5.09401428227926	1	6.91975198392196	-0.988002671125701	2.61233739644591	-6.95801136706614	5.38985759081075	-2.73001825807254	6.00740190831874	-0.824998808072364	6.00232493076962	7.35371318155911	-2.38579322221899	-1.2540274948611	0.377602725345214	5.78362946411558	8.15247537061593	1.14318592342515	6.02639798924439	2.78960574891188	-0.00557608934206244	-4.41667810131212	0.28820805404474	3.49704894903972	9.41099141340313	-0.856896673320247	98.75	0	2
55	1.26212157483414	4.9584912493196	3.67645504512801	4.66865397302884	3.52522950001801	4.03932024146907	6.39248763376929	6.61135873731242	2.94048951727397	2.36009995643212	6.07175767731374	4.48940032283778	4.36690969833175	3.27726834627548	7	3.345295758359	4.34771868035444	1	1.29794853954195	6.60222141188851	6.1577115906843	1	6.45926247359047	3.65221981194652	5.01689976282274	-11.8766065302846	4.46669911731883	1.99087444697999	11.5298864025986	4.73570718054272	4.4348382402825	7.86545601566818	-3.02347731574755	-0.826720073755468	0.926699579889813	6.84436404168226	4.04394763391554	6.93075401131346	3.36222088344749	6.02686071794365	5.39657878925846	2.08329879973051	-0.838895147814924	5.56749470460625	4.09896784829729	6.7094456958927	72.5	0	2
56	5.94738281531655	6.45869199297804	4.69340172305834	5.4437066327819	6.19788206603811	1.6027703319349	1.40672839447687	1.90420491770001	3.72298331161247	2.46307667751874	3.44631658104781	2.93616164470387	2.22723264062577	3.32915746201455	3.25844087879352	2.99365169670735	5.81035756451216	2.24113054558432	3.09843994266526	2.00979862779686	4.67953871973506	5.81232175374934	5.49567757145014	2.98002784342728	3.26668623811913	1.50521948474743	2.95931384264739	7.27223482883486	2.83407632512086	1.94616368303323	5.21244646091947	2.99226454571196	-4.31004245939263	7.24325085887832	0.724969016762892	2.32656101139414	-1.79743940288198	2.43480944371862	2.45961723613959	7.34839065256185	8.96732249317134	0.342486964558072	2.65240260609954	10.4528460331417	1.71262976996053	3.10193349599393	87.25	0	2
57	5.27737721941376	1.29651026347588	1.12385160335757	3.48706541760373	2.9992272274958	1.48617008807898	2.47716983749943	2.82483687838332	2.39303051737647	4.0141825513625	5.75723868517017	4.21811422601126	4.45028002311755	5.44210010856256	4.61209069041687	3.74444614997986	3.58416760098783	1.69965915782229	4.77712266327206	4.880003856255	3.19658636040359	1.77443648739169	1.79798623182011	4.78753072693599	1.08053424818167	-9.22173561297467	5.72132991366649	-0.443906988800532	10.4891656074173	4.34704884025386	5.77963074483789	5.4288888756213	-2.56333501828871	1.75593469190816	3.11205090684213	5.12562690143702	5.24031198617284	9.36538390314577	7.34807197698179	9.41638797082522	0.506629678918348	5.99119163068969	5.25132860404362	0.583309167694515	-1.14040125867744	6.03728512905519	79	0	2
58	7	2.96386959097038	3.06204472181089	1	1.89509349919666	5.17285682489361	2.10761041854287	2.43899128131254	1.64340701719921	3.43707313431994	1	2.04687108488237	1.30128155926907	2.19894411542178	1	6.22699537044211	5.59149226509214	1	1.80839517712497	2.80210387467735	3.76763672977639	6.77037276239907	1.67188789324308	4.71105783064457	-1.02054174981944	-10.5605727568816	6.43249624162467	-0.956609819298399	0.859826692732694	0.88982325788545	2.64102262589205	3.29177305060833	3.70812601401807	1.70991318555358	1.9989555204412	5.58767678955186	4.98085744990217	0.95251778423512	5.90852669701227	5.82477390215915	-2.14608079168155	2.48438261339574	-0.500524078616659	3.09496192188716	2.03629651565522	5.64729169548551	71.75	0	2
59	7	3.28701539956786	3.09156571386299	2.82922812994789	2.70786004170077	1.53858353384374	4.54856443594936	3.9056693605693	3.32097185297099	2.58714942533274	5.5037258808165	3.3157817222913	5.58121789618821	3.79049993056268	6.31371036197656	4.12963435094461	3.63822629641549	4.36051101781734	1	7	3.83301826426391	3.19618911146864	4.55065716145486	-3.4336772967184	5.96785419537377	-12.3071191204625	5.29488054179457	0.0964390507491451	6.04828217407106	3.28690609250193	3.7151474257545	6.03079998644823	1.35463781898994	7.58317703627758	2.26154108844869	1.50518296147941	-2.04029986866221	4.3049520784786	4.09313821449405	11.1651128271174	2.74115861240491	2.65167061334888	6.3983193888034	9.64809864381632	-0.246546251950925	0.358974019523326	83.5	0	2
60	5.30743938094873	1.59618469194803	3.05138234573136	3.00919924550236	2.98208887002325	1.69589812244403	1.36205294916091	4.36615771896045	4.28252988896625	3.72313104003956	4.49111323413802	5.56736216124703	2.82229428147259	3.91825250785495	2.23617325944826	5.57572119792765	1.18571313133966	7	2.77513399005798	6.12010835373778	2.85947171690718	5.44275309598122	3.45782981602848	-3.77976454012997	7.22473881970085	-12.4282756394685	5.83585057077542	0.372210511085983	2.78408903110487	-0.620607693051514	5.61491152204223	6.60146824556943	-2.1573860069114	4.60776888939542	0.823660248614647	4.08697133023098	4.05235534097169	3.37004670554971	4.13817324311756	-0.184513900309392	4.86226110800009	8.53488458253594	-3.32786359434805	7.21489709579779	5.47021305359002	0.965998488676757	77.25	0	2
61	6.11419809304339	2.63747740695614	2.67997416883402	4.55237866873556	1.47052072030496	4.75212671817501	6.96112002882096	1.65621173335242	5.65165734261543	5.17905654014596	2.70798476475057	7	3.35805992416158	1.92739375711479	1.56687747188633	1.16124046653143	7	7	6.40169720609927	6.20527517879118	1.67500395928395	3.94203814473029	7	-6.28239151434554	8.39203971342119	-8.00244295648587	3.45990414069465	-0.202609449731621	8.0902457620328	5.04714392105348	4.19898806252352	7.34307838456849	-3.30561353205799	-0.174159939134379	7.84155612126281	5.92874680350626	1.93945153029365	7.62075238701058	5.9149909234206	8.62741757811058	1.0713833636706	-1.64777753115409	4.13069364111063	8.76067022985307	4.63101352201599	5.57489848654652	66	0	2
62	6.22343040537423	1.28923935150227	2.15285307447317	4.08791618754986	1.18526163344969	4.3922349205759	4.52394059159221	4.59918363249224	1	3.00048845537089	7	1.58279602894108	4.68027958386296	3.31186350898994	1.00908844731232	3.59119946352543	1.7425573180213	6.87520792809794	5.65106425612633	3.35716596819291	6.39262384749919	6.74321983857865	4.32954365823711	6.08886921338835	5.88565766201814	-9.0610748576038	2.29215000891706	1.96156197304039	6.88524983826864	-0.572710142358845	2.53615525574293	5.27370321026398	3.1576601700993	7.96920286106705	2.58614749416403	5.37933584714714	4.6968386283318	2.42275408920763	5.5817747968585	9.40934488126377	0.686116044497339	5.15676146174602	6.74387669769367	9.52923525063856	5.5749417850558	2.28218214168366	83.75	0	2
63	3.05727904726356	3.34641723064365	6.33378083958533	1	4.17793608818406	2.03924062497953	4.38717531553148	3.95236518952141	3.74780601321232	5.49444116316151	6.6036752462389	1.22584315138589	3.98616056218606	1	5.96678273259305	4.99104559402288	2.45421845564282	6.31084419378284	2.41161215010113	3.93627953153098	6.64893221174006	5.66325374055844	1.7383051195876	0.237422426480816	3.13996394966793	-9.23924168702723	4.33075635316079	-3.55734115161833	-2.34052776248324	4.13010181082266	3.49810784763627	6.4306173806178	-1.5803585713514	-0.064513618202701	5.08387092404023	3.08807091958381	-1.6437861145641	0.0167883105183994	6.97750762225222	8.30922511041249	3.82879808132669	2.03054378016247	7.74477068214459	2.71723853106084	-1.16088542803308	2.06304186732197	78.5	0	2
64	4.33281195084694	3.77919063058026	1.39063352069667	6.58004430180647	3.15592003472106	3.8675250189199	6.10795845289332	6.74605861286735	1.50718975144616	2.66333913149651	1	2.29934532809782	3.21139344276463	7	2.52281240539867	5.92367772632695	4.50704139926762	4.65344659797192	1.51426014377454	6.26858412786568	1	1	1.31504620377119	2.44534872370798	3.98432822416957	-6.5299310483808	8.40169211958563	-6.33706674267939	4.71459468180408	1.19124076826683	3.35508911729495	6.87459419395209	-0.0858794712513522	0.756715125415066	5.80827491612946	5.6745166658963	1.86360794380406	10.4256287004578	3.22248147449101	11.0183611252211	1.07489661894009	6.6768281950159	0.997843085354901	4.42530493746258	1.56235934330672	9.30751006392361	82.25	0	2
65	1	3.79130076808385	1.58655629854554	5.69034740690279	5.32872997875661	6.42536519539581	2.25150464836756	5.75506542233022	6.28645049140314	3.42130400735246	3.34041157135589	1.86562649190731	4.49465037669601	5.95408133211416	1	2.64427979805345	4.34362759264967	6.44193562588473	4.40393718739598	2.99899757180384	1.49566066500436	5.94103059015317	6.90129237617464	4.71426207443014	2.18143282043563	-9.27210297948359	5.16805114416789	-2.87719056052603	6.83606539511897	1.2765248762502	3.31900290903381	3.31319257291182	-0.46204235745206	1.49458150714559	5.90876467352064	5.23342873930293	-2.94349428104679	3.68902818703844	1.0513606043997	3.11028422726649	1.71279471611647	0.0916682171677116	1.81434282412793	2.53300439869956	7.80304506958826	5.0346526679693	66	0	2
66	6.81417905714792	1	4.13589660116097	2.06883837586762	1	6.12597127495622	1.74838157260255	5.87276011243994	2.126338343336	1.90033423680677	2.34451196629731	2.58666904230319	3.63092029997077	3.43739698594408	6.50214258085691	6.15224795234655	1	4.90217604305443	2.13118773707576	7	1.82908936209141	6.85094272657055	4.98581051034317	8.19833770027281	4.53917963306262	-10.2381143846221	4.47722042640065	0.194531186931578	6.61548362182656	7.10410646542268	9.49760477174132	1.45107278510613	-3.10263669031493	0.664748683418048	-0.266484065672501	1.3341158126815	4.54916575502663	0.63287109054214	10.2615023867733	6.99559387135702	3.05258437918056	5.64041705565148	7.98048243792378	5.21306693561176	0.821356599309974	11.873162599985	84.75	0	2
67	5.00492576391458	1.6580947273074	2.65643291904764	7	2.11777048976063	2.19922131913639	4.89719330543444	2.94747123007259	3.08640121657232	4.17093593841722	2.51333064294051	3.05755792283559	4.30138654178195	6.69000564405229	1.59189717348107	3.07158583443637	3.2813310082835	1.4554317743555	1.44028702197256	5.76726128742308	1.2137113445152	6.55221327192473	4.59017665426495	2.93202401368343	3.75841417977903	-8.63287022914634	4.30744750399414	1.73543761282894	0.122977310545552	6.07451171518628	3.64650977528987	9.654598123147	3.45047009281384	-0.781569042224814	-2.53151907372372	3.24300597161676	0.555411638626124	5.6668522855498	1.94379701925803	8.59742458750232	4.30472711185687	-0.733296427831816	1.74932249974937	8.4609359580037	-3.34765185012549	0.693285993303197	80.5	0	2
68	7	3.61966739371771	3.18114910646431	1.70447622431273	2.20677243677085	3.36494182502148	5.41485226826096	2.77994667415352	1.4526276729565	1.54779108319852	3.37509447990006	2.37260728837286	1.77265483831047	3.28452994016821	3.7919118827263	6.90369671176584	2.22415579611952	7	1.79881731679809	5.04385460028437	1.76967455878596	3.96624331090574	4.44783413844237	-0.344737875728488	5.42247611869491	-6.30774303697423	3.20337544055488	0.120361926893971	9.23365354235572	2.34767336308397	-1.83254582343057	2.70031707674207	2.92008533698609	4.06038755332687	4.11382814879697	2.16462722898059	2.16604741553013	2.72409078927008	7.75990421530898	10.2197473864189	-0.378290531340075	6.20176633739525	4.96939255525747	1.64995301575221	3.36948033981049	8.69270134409974	91.25	0	2
69	1.01868762480715	4.15080783086465	1.52070075281927	5.64741818620706	4.56711732520136	3.45388413666454	2.81820558261125	5.561196187682	7	2.68790793456095	4.09457936234736	1.93470244250732	3.05993345836045	3.76929305355315	3.77870283736209	1.58551088881643	4.11793138708926	7	4.06084783347567	3.28947996175773	2.20948038727476	1.12374091794335	1	4.88572237778304	2.63501924336796	-10.0991841576642	4.78974438101493	-2.31868283857962	1.91769731436302	3.41552204430558	-0.667950444161273	3.72478873438492	-3.39434242647517	0.917067258078549	0.564953388964263	4.61681575128011	6.3636107370006	2.2659649230454	3.13603287133407	2.71357403368192	0.893432487872172	2.05600272832976	6.10392792590648	3.1337779536072	2.77453772414457	9.43321467944314	83	0	2
70	1	3.78157369995445	1.1693088415162	5.55094048117098	5.28595985929009	6.26525628841779	2.38350031961282	1.49320593803633	5.77209305467339	2.71481757784272	3.60553689632463	2.10668608131571	3.12969103993616	4.35926516447834	1	1.65680188433685	6.89198855611237	6.44364313641202	4.33793528794263	1.8739924094025	2.06549065773493	1.8176181562608	6.681419728345	5.18496046153659	2.66542382481926	-9.91801808052728	3.84324717850194	-2.46701338988338	0.676411956872542	2.98474791260867	3.85278823588933	3.52811523453345	-2.8589630637589	0.344291967767421	6.24266682858376	4.93236080219966	6.14803783583053	2.33694598119661	0.464573397966069	2.8425165639463	-1.58419419502964	0.376758862091257	2.2711779165162	1.83104199089102	1.65419642141618	9.51089891137206	84.75	0	2
71	6.78067359519159	2.1111863215858	1.25971665000639	3.28403574761629	1.56343346915426	2.8905918816939	3.93405447502374	5.07894328013954	1.47327727689212	3.18690769192656	6.74946686777542	3.16668082660576	2.06374811950208	1.73026600549535	2.95393520166418	4.46132298490777	1.09473326362676	1.8978537168099	2.88023195150754	3.62022644643311	1.29778488460646	3.62388265643826	2.90962361448407	4.58481314390781	10.3132741816238	-8.64910023581966	6.22078395316864	2.3798565920446	5.87850292901476	2.99908453970301	7.05358282492172	5.12082627491942	4.30512998164003	0.810294479660149	0.628741446326499	5.39283609995232	-0.149335762296742	2.52541136415032	2.58872173515443	10.5879043554378	0.200263296353885	-1.34041268561406	3.205242578697	5.78601948580947	5.22160353950351	5.02010396181541	77.5	0	2
72	5.53308865972786	1.84222353267891	5.16415365085888	1	3.76318897525899	6.78532999774328	2.7243032650614	3.78367422098971	3.23541175009702	1.12688982160672	4.10488965897573	3.1256098378644	2.13007848328952	4.61416480790598	2.44277321504855	6.74645225880711	2.1387056098901	5.12975303712626	2.73523407691336	6.49499208951705	2.5169160631739	4.36166446377508	5.8262733362672	7.64196214893368	8.31009943768207	-8.01255876119968	7.96043527563784	5.21679708246674	4.65742814267983	2.67861149690046	5.28796730662945	5.79830349368781	2.60451780997189	-0.804419604018697	2.0042492790559	4.35694951154639	0.423219972100958	5.70671835272496	-0.900943267853291	3.49410373323799	6.53649242227506	0.285944261002124	9.67296887513258	10.6154895665568	1.47410690773892	11.477739273985	86.25	0	2
73	6.24803904625881	6.23972965417208	4.18405792294642	5.80012814841171	6.8099532282454	2.56779455617646	4.9977573023979	1.87634392055107	3.22308970616644	7	2.33080137017002	2.40197801863923	4.49698943747732	4.55749199431069	3.45768541947376	4.26922235262924	4.47020104773026	1.44453096510439	3.06229657184346	1.11221281194985	4.17014359152112	5.78873461161147	5.04521109230536	3.53683290551354	3.77919987172661	3.03038873343302	3.25925086878444	6.07497314054119	2.72852975439703	4.67471687315974	4.99053001714843	2.71505681536289	-4.63951780555668	7.39510463330305	-2.10856409472303	5.31427308506431	-0.510244631291499	2.71096563372326	2.97328476200224	3.89257295169942	8.88403794774732	-0.152537993307266	3.57455846743321	8.3437412286396	0.617551737592645	0.0524092819525532	81	0	2
74	6.6859098089188	1	4.2929349120074	5.68114778048035	1.82059140705745	2.92089689493064	1.0356903707468	5.75478556552885	3.78673191799357	2.74153086148627	3.48620600759722	3.79751619378364	4.84193927083448	2.63759707278244	1	5.18339841542011	1	6.09668587922216	6.56140150678695	1.48111356598981	5.36161252944058	5.29525216314045	1.83735900775756	2.60202105368095	4.52586565594252	-8.99177402491798	7.34334584957281	-1.62845998374089	1.37934441541968	0.428042153033263	6.9883577000031	4.10939714685896	-2.46641533912217	3.22825954205067	-0.315159634315765	4.45827330591327	5.01309604930369	-0.145383752226388	4.92095778244899	4.46711473941843	3.91420843294498	5.77310347345494	4.61285639194347	9.84673794553554	0.103069724914778	-0.694655611796017	76.75	0	2
75	2.19248795072548	2.61719428984579	6.64219893696373	1.7163065800348	3.67829006546674	1	1	1	7	1	2.8047828294046	2.81922329956889	1.547160490379	5.90907403785266	5.78962521505382	3.45101778172095	1	6.88369800182327	2.6205108656268	2.3926943077551	5.41384687032383	1.34987809245571	5.54223110910711	-0.878203554020915	2.21509513528292	-7.19707000327387	6.65787665300976	-2.88503961843528	4.91297712666693	-1.73259489040345	6.37044853488209	6.7604897373263	-1.46445734037086	-2.27588140917892	8.56297836609547	5.7744191809646	8.19441978649754	0.551374371141655	7.02227523296283	-0.0963997852093372	0.00127008481307089	-1.67935487804804	0.277956198951807	4.11882698518909	9.74542269033534	-1.82648815190273	79.5	0	2
76	7	1.80582061111567	1.98235629413102	3.51001694793534	1	6.33348961255388	3.4347231067666	3.78040030262713	2.03133997450717	1.51033158945067	6.89077372053866	5.99370942329601	3.49972967259794	2.21571685716024	1	5.0696268516267	1.93831884565734	7	2.52998137745153	5.4080065091909	6.69156316095828	4.82728604255726	1	4.02613935183715	10.2538065511883	-8.86937430992663	5.93978385467197	3.04682085168483	4.58938235142355	-1.27511774841733	6.85658836355325	0.40053230438202	-5.33335245170946	0.586851475914923	-2.40806664621566	1.91580591649597	4.22579153116444	0.475631160919691	5.91521331616478	4.89664802623057	2.71036485719155	9.39250349339284	7.15711764475956	6.74599841887649	6.91606995544633	6.33805397920402	74.25	0	2
77	5.50827550637327	5.68396533094218	4.13964596041641	6.21610075929597	6.33782807210984	1.8938283156719	5.01766324305943	6.50457266835692	5.00482022338008	2.37482452184579	5.07865350601408	3.47692238312316	5.45303021912615	5.57566179565249	7	2.37379941290353	2.20631068175943	6.85653409327876	1.89694735672179	6.13025270660217	7	3.50059767143094	6.80634454792342	2.34649690339253	3.90104255468143	3.42787348493455	2.13445264489734	8.56521595438195	5.76328169650551	2.32423207876727	4.47035506525576	1.68642340989698	1.59820299446547	-2.13670153859468	-3.32591750130245	2.48499462945516	7.86110600646205	7.39032992790887	2.80887473428912	3.47270491239147	-0.982576564647731	8.56736841480291	10.1095898293513	7.8881942386399	0.883929768622224	6.36774840868487	94	0	2
78	2.50065921529149	3.83698865440405	3.06202153341137	6.68016808015864	4.21567219474525	2.56675941065191	3.2144730809613	5.87605851525109	2.4301405127904	4.62943648715642	5.10759997148304	6.76324889879326	2.64621540429246	4.79477088016386	2.176623602858	5.70789957895561	5.68893345335079	1.72883116607332	1	3.59946114029334	1.19107038361692	5.46216715854931	2.70671725892605	7.15727590661135	7.04273399603715	-8.58545161962428	4.32427512569739	-2.70936330357178	3.1002249872365	2.67629663995064	4.85812716143401	2.76190187594672	3.9253323301972	3.12981401004711	7.11903030219256	6.575878507635	3.40140688805086	3.03364817313898	0.130996502267122	7.82081017418156	1.45728356264393	2.68189750202523	5.37275604695378	-2.15964726921751	1.97187130840995	-0.550321298516238	72.75	0	2
79	5.19241485905078	2.64468414785535	2.77901903476967	3.48163619974689	3.17304368974337	1	1.14851826259538	3.76207718868195	4.81035023136835	3.18159972646065	3.99281232166978	3.45534164435001	5.93089045529893	4.0511030374012	2.37683350648149	4.52692511583365	2.89752007575479	3.36020022876465	3.76378974948426	6.08373156074805	4.02532281840204	1.67899950859718	3.23332966488366	-4.10300727500347	7.46830433302529	-11.7191000952116	4.60119559210719	-0.110326014222865	3.15763319700197	2.89145252365138	2.50027563088261	7.36837524914836	-2.33040686267553	2.87825615874134	1.59266143687402	3.21792210623017	4.07200237730309	1.21205641504161	3.29698656925802	0.447157318016819	5.02690438215578	10.1370511886856	-3.31032391248329	7.73514094488743	-0.890204315132762	1.28516189945933	88.5	0	2
80	7	4.89727131465909	2.69387646640538	4.73526789621525	7	4.56970573298179	5.12506772203507	4.54550063527779	3.47431682449704	4.70497559062094	2.92086064874091	4.78105030932391	6.65018407871812	1	4.04899201947643	5.85493154188424	4.60550339916081	5.88821517231632	6.43195965626512	3.04174416451767	1	7	1.90178758578655	3.90753450356877	2.21606492850248	2.51798959725532	-0.0184807848134204	6.51054750222467	2.18730252708141	7.36529912624301	3.42382301678446	4.15269153456356	-0.36588054721004	3.40984174722361	1.33248164964027	2.37167815574322	-0.423332441198573	8.01554338347226	2.5111719088734	14.0221251125897	5.83169081932843	8.78798390210866	11.7890787002074	6.62112551606161	3.02327049545495	9.1850594048671	74.25	0	2
81	2.83149937486348	3.5264167988616	2.48977062401191	7	5.17683952538289	4.74357245555506	4.87320732727487	5.49040534240639	7	2.28107025450205	3.80630170870652	5.23244501376273	2.57708733662956	1	1.51610587893518	2.1516628315741	4.48731434590958	5.26032208791085	1	7	7	4.56083558946656	1.6897518819395	5.67859926596226	5.10840818372702	-8.463767720408	2.9038309432061	-2.42286381587143	8.75677598109231	5.27700322849443	-1.06011609612694	6.04542542350887	-6.06234206531673	-0.297356858867306	1.70610382475353	2.60797136711656	5.58683274581822	7.81050889079409	4.80636741493511	7.45367620885289	2.1076744102451	1.75202102913481	-0.0979975026822331	1.77511788838031	5.10091719947311	6.68646492316149	71	0	2
82	5.68363343230546	1.83116057470827	4.36176780672358	1	4.33494194879122	1.58885930598575	5.72931080808026	3.25460249905992	2.22018054425248	6.05306454429193	1.14475193641561	3.13799368118275	3.118892241596	1.86407274485253	4.26237774227826	3.28541077148533	5.2005798948758	1.26508895436099	4.4464946337211	6.47947615886581	3.23555037693889	4.76214229071713	5.34001791326682	5.67312269646553	5.5226924875152	-8.38978479890801	7.87043702748204	4.54757393314231	13.815154580543	1.03836386160406	-1.28123077900033	-3.761295591024	-2.15520983407984	1.00640071475697	5.4571362798811	7.38792394593079	-0.122131329710379	6.09935133258066	1.74289902846085	9.29944584810046	-0.39909549973078	1.19990664851348	6.03014150950434	6.87933289410215	3.95846113489174	-1.12880204031208	60.75	0	2
83	1.75700528669616	5.63835959995387	2.56631877085477	6.2260851559496	1.23266267701851	6.9630281221251	6.01917741856861	6.90688612247371	5.81780564713261	2.80913748945498	5.4985605703933	3.29758739152937	3.7812862977186	2.46475383817858	3.70111073715041	2.50458535653291	2.66904700549792	6.13524865132084	2.13931572271925	6.6003241061103	2.675432030869	1.18811410396175	5.32751625922277	5.21475710834635	3.94072194672036	-10.2384560504119	6.21513669743567	-2.7475857786176	5.95208463773374	3.54636555112649	2.0459580414031	4.22721659623251	-3.52675128795449	2.94273269349213	1.39108319628612	4.95469009330783	-2.17678271523838	6.39202090357393	3.88523596076378	2.07435018510279	4.11742059437009	0.0413133533472604	-2.30063691508129	6.81322517304769	7.65795270148331	8.95934743495557	72.5	0	2
84	5.14827423211349	1.26595023667947	4.45573143886809	2.09376709960265	4.07633803908491	2.73822974142042	1.9802695581504	6.48415750197691	3.60329089354484	1.55475751784014	4.7062460940245	2.35730368410935	1.55663367846272	4.35350917157252	2.31350856917812	6.48889632579976	6.34119475255034	7	3.30246587047911	3.47620839503381	2.29344079139754	5.47985626567147	2.82620433416513	7.84951246139371	8.29339947650569	-7.76705518261115	7.49834323500758	5.14464308452112	2.79242711521364	3.15854470592042	6.31929120252147	6.03148438028563	2.36410658876712	5.82319301962194	1.13971689316408	4.70238244801051	3.11162279254857	5.95086697194765	-0.573532334750654	9.38793105534911	6.5821155951144	-3.48503980412702	8.50383104321469	10.975122019633	0.528138191997212	12.1913600945988	73.25	0	2
85	6.69990828469165	1.29641702793019	6.07874335271112	6.63006062299554	2.21933304923177	6.88428543112487	2.6300788399054	3.33337293060064	1.72997079333871	3.61540428894304	3.21263911620987	4.48164910169384	5.79623036714911	1.98340116296974	4.45288352842265	5.02121254589243	6.89210173325799	7	4.43672690252099	1.5086182198949	5.52757215079226	6.45354768249275	1	1.81494092248941	3.70384741028672	-11.1743479651535	4.24717479547713	-2.92690242135152	7.97838849333298	1.9891964853755	6.02464978630677	4.97703567071689	-3.49562826319152	8.7134169542021	8.81288017823752	1.98449865146859	7.77007741776458	10.5793198425767	1.7954496865565	4.57361770407957	6.29590994710635	6.40738958578259	0.483274916412932	0.730299962917057	6.46380755344861	6.4261759327768	68	0	2
86	7	4.43400990425064	4.44157794855392	5.82062175740032	6.75204749310454	1.78535070826431	5.31612511385272	4.67928420493731	3.6098723458977	1	7	1.15790506001284	4.29182483087931	1.1253096701329	1.81137032315553	6.06846420166518	6.06077038203891	3.22618483530867	6.82297643474118	4.83979994132671	4.51406918422691	3.4366864393653	4.41877129904007	3.29692763807324	1.56159597441176	2.47120554438683	-0.45693987545641	6.96550822664195	10.9912152882421	5.86099617739374	4.5862083906319	7.29045741780105	4.64190887735956	-0.845710973675871	1.14021226764575	3.25376876582806	2.36235915025965	7.95907931842034	3.47348840435731	5.31692921338253	-1.41526476494824	2.02377010515168	5.91758984770546	6.73974229211186	-1.60790260411961	4.08218028807123	98.75	0	2
87	7	1.99139860244865	3.20272831205751	4.96350421244661	1.18902736470742	3.87048001443517	2.83269816755741	4.58724326168598	7	2.72189676824486	4.36340941957757	1	2.23843701159408	4.82202099028934	2.67346298360173	6.93727079935731	5.59436085361126	1.85398133396777	1	2.97902067675038	4.99096873117969	2.24247946369531	1.82426335012039	5.53048485739984	5.07380865903671	-10.1490717592737	5.85559874484431	2.89113680191666	0.604531642766966	7.25706301518204	4.93200513273067	3.29127148645584	-2.04758974591284	8.83534885655732	0.257404520088665	4.34387360458696	5.33749572878087	1.5611343250136	5.20899343792416	4.26042569459084	-3.67977955206275	-0.188645845735134	9.7852587101292	5.87959366821466	3.83296857735016	13.562788847411	77.5	0	2
88	5.54148345425078	3.29988949360338	3.13484013983405	2.33578689614859	2.28428633520934	3.90584874087804	1.77742240618495	1.84977278506822	1.97252173342046	5.85592651393048	5.82433482956389	1.43296121677453	4.13151473114228	1.02249934970568	4.57138987109887	5.41484115780374	1.73027333239113	6.88971151260423	2.43189747817497	1.20141102722933	2.84799452419081	2.95826154676344	2.11335588706193	5.46412291022813	4.81162222424754	-8.98455461682367	6.24313551724314	0.113216287076473	1.50942311490799	1.01471856997941	5.2052210224699	6.21425751257005	-3.16082135559677	5.95467962566075	-0.0299278629742013	3.79780853366402	0.116278696222871	6.2877132928161	-0.0356492039435549	6.5571248224219	-1.24984677745347	7.31936920452911	1.59281821672395	6.41337362587706	5.53615714441422	3.85394098127881	72.25	0	2
89	7	6.73774108198723	1.66422491124698	7	3.90256957546532	2.75230004583405	5.16014749761448	1	4.75595431654837	1.58444835428319	4.772012268216	1.81793871699023	3.47267786505185	4.83722946239326	7	6.08144973568789	2.87833534437948	6.37862837269605	2.7330717917568	5.62421042542074	6.40287363005557	1	1.53902304757018	2.42203099324941	-0.426275102747113	0.979797085262997	3.47025348709745	9.39029439306388	6.26095665592147	3.80532399838108	8.17242855465929	7.85233489285023	-2.21245350036011	2.41720781102086	-1.70967110940662	5.13859130182937	-0.433371032554558	10.146218150306	5.14683069818937	9.75788345690974	-0.625734688875527	2.76134010510356	6.88985964527752	2.36935388880976	5.26968998825063	12.1970824565731	81	0	2
90	5.70929791675137	2.26455008832396	2.77597490179973	3.87776322754706	1.64549318847169	1.54124767142751	5.89985024849334	6.85513472840428	6.25723111447187	6.27967001921812	2.99582408829078	2.79830021466748	1.10435465724005	1.98725551555468	4.62854160480782	3.41439304616196	3.42352610137557	5.79014748096809	6.30679074307891	7	3.70494490109004	5.38724121610655	1.04349082717441	6.95184173179991	7.11464784658152	-9.63566335347492	4.0737600827467	0.489579438637798	4.12255073662156	-0.53545928229719	8.43936657344308	4.45115812378119	1.2037917672605	-0.244326391439754	0.606406235046797	3.17073048257165	-1.01447582376849	-4.0846220405835	4.69882432367637	6.353662620782	-1.6913054260873	10.0791772929132	-0.393436732282874	4.52718033565617	3.03909207083296	-0.106252269131199	50.75	0	2
91	4.74142339386672	1	5.14587465393247	5.36766915706343	6.49243339689164	5.75464776338173	6.39415838331121	2.67968551095139	4.85680797012322	2.70651178896733	3.22773915901061	5.41964707465815	2.45543860905076	3.50423865125784	4.10522657611851	1.47679607996834	3.82980440108265	7	1.69310253901951	4.95772325475928	1.69838066855612	6.15190809985465	3.15349993015173	-2.81557189665442	2.06740340924073	3.86991431885932	7.92437569390686	10.4148118244387	3.72598620230414	-0.827626745702216	3.45242899638186	6.00262890004426	1.08202562955687	-2.29307019876433	6.97432670613616	-0.0334323586042569	4.10263687860373	3.11391658031375	7.72603629374821	8.3688651119597	-1.43633641803835	2.78146991884495	-3.26554279574705	1.84015109687125	-1.32976023839709	0.946985905653723	72.5	0	2
92	6.65114837141906	1	2.17725703736634	1.84216636696421	1.60958814802176	2.92833272396737	2.3430239845042	6.36890519029812	3.32993389916944	6.39191080686463	1.17850884848568	2.11743939247518	6.27600479818341	3.59714677951547	1.53053301139671	5.16409639940789	6.28445930863742	1.22947443177831	6.81593515435931	5.61062268393087	1.33691551283697	2.20281897508417	4.80244806825548	4.56120333056426	4.69221481088759	-7.93923276821151	7.2177046176333	3.22117414976662	-2.92699477016278	0.77375222154166	2.47577436662912	4.13671890273571	-1.94543683272018	6.01719946223747	2.19787204560408	4.38921364119099	4.93581748961734	7.71840273196433	4.19371873930287	7.9455918902178	2.56394578969479	10.6449756522396	3.1179694986393	-0.0357298552880547	8.74831464567829	12.0242425444864	66.25	0	2
93	6.97049136996166	2.64744508014451	1	5.38901813022618	2.30824310233619	1.69310046337054	5.03743533373851	1	2.13857786552896	1	5.96240939928437	1.50499004897801	4.71819540518325	5.03416466077971	6.94460571453041	3.64059529563437	3.12459674913421	1.79094858497856	1.66884536287021	3.83076203839087	7	1.74752548204618	2.23264281855868	2.51586000699702	3.10852987627382	-7.35074740240773	7.45051552602399	-5.94389712761184	10.2233082999735	4.83611284403013	11.2557021410122	9.60345125142198	4.80342340189835	1.6042824926155	-0.369755602602333	4.18609247917319	1.78953046423185	10.3375000889854	3.39849855591782	10.441297841965	3.2176956136517	7.01919930771062	7.84603212034664	3.43187361164929	2.68181968334554	8.88013730462209	72	0	2
94	7	3.67763121056232	2.42265990065399	2.54375678181574	2.24889076368459	1.66865689294026	1.91930901294381	2.44779405818228	1.59867409363268	5.36570683879572	3.79411176303699	1.22934040709618	7	2.61960331450502	1.55840103444402	4.95454951199787	1.5850111577787	4.2148396599171	3.47832967268927	3.45282258130676	6.17019898601415	3.48413495066106	1.17135238408471	5.32267885673554	3.71280712498854	-9.48340176714145	6.65016618751912	-0.255925790352156	0.954598851748837	-1.12313786251917	-1.37532021824847	8.60812685619224	-0.577720987823726	6.18992197001022	-0.919361616123411	7.79078211001095	1.34566009874301	3.12748105582253	6.69475067816798	5.14714706638119	-0.957280011612602	3.73773649986281	6.74483363934276	9.09068205853676	7.29247435509691	-1.85524337604452	74.75	0	2
95	4.14318672255373	2.74409015900874	1	6.43394410598053	2.90030764969724	1.36523326493206	3.75905178390149	6.13241058782058	1	2.18604649436365	5.75895007397234	2.1036118008676	3.26655866200836	6.86164069039834	3.0136222626583	4.10278643887045	2.29860454350535	4.51433108032083	2.17571620739786	6.53202303141998	1.40351030054972	6.62728845595871	1.35445135217197	1.193106464772	3.93637269090334	-6.95289274448132	8.4740347817651	-7.60147788199977	5.76458662518509	1.41111820417555	3.82736558383326	7.69140643877709	0.482787805342763	0.54465008780701	-2.53237026266615	4.66855944457596	2.21490161166158	10.0561564629721	1.69174448961123	10.894497338062	-2.90048975590085	5.87882059763648	5.84990606669004	4.3338458081042	1.41740193540437	10.0793358037422	82.5	0	2
96	5.44065978846706	1.11467903053016	3.48445807209514	3.00500279846443	5.48893628477374	3.82738516688889	1.63512982864271	1.03168284095689	2.35425577091474	3.64827489240059	7	2.99228927848681	6.7535303499312	1.31363200197771	1.65004908993884	4.38526655485296	4.51702333328439	6.93696804604993	2.57875936291163	3.06028741904799	2.06260778614241	2.9826630842127	6.52747545295828	-0.328056517432757	6.37751508729653	4.64480107075879	5.95350602449714	9.14172602104548	4.51596943666681	4.42619755922381	-1.46699868034043	-4.67067076313222	4.12919226112233	3.80613420337685	0.888012130588782	6.17894876399138	-3.08357358529395	2.39536163134178	5.64824118334834	5.57315236812125	1.56938750289523	9.53349372758432	8.02434291401817	9.95878050207816	1.27576032133493	12.9332942898963	80.25	0	2
97	1	3.05429091682824	1	5.27977224589157	4.5234343538478	3.84563491597237	3.24722704138914	1.69426452121658	3.33785595854736	2.51492789057142	4.64150458789043	1.38147684211233	3.81092125331435	2.09820865846721	1	3.27226275385921	5.0301810948042	6.65235880244311	4.50141691209996	3.38732050789563	2.20090795230803	1	1.04089724209019	5.0928440254675	1.86285541881935	-8.72180204274845	4.40529916212935	-3.14726961656391	0.891141917877915	1.46448844178381	2.28050191884869	2.19067378474665	-2.19559618017694	-2.2467496473018	0.410411138834459	5.10311724820137	-2.50866473709281	2.67518195883409	3.7768814721259	2.52193319275456	-1.18478619431069	0.281992671423903	2.80204331086906	3.77461737781932	6.80778990839428	4.2899390145902	63	0	2
98	6.43294335261572	1.60737573932479	1.384717922992	4.36837794805852	1.789605951229	5.1007124884459	1	3.18671460582647	3.89951288853311	5.93667481821006	3.93013695782511	6.62055062999534	1	1.96571854693192	2.70105060954101	3.26365461422018	4.74700529593998	3.77473084878196	1.14716823369768	2.82681772627012	1	4.81154503034614	1.48208854723856	1.73534070379425	5.01938888269668	-8.8965780871741	2.92572391849205	-3.86530769025013	-0.195196617220457	0.916799879150086	8.38954233451588	4.95524936029518	-4.65349114618692	13.0546466813532	6.56184411322303	3.07013425305033	5.911354786428	-0.60904034159449	8.40714067590196	2.94964221638964	-0.0226576544258503	6.49317951496671	6.51065129888508	4.0486103340254	6.37139833076838	12.407583926742	62.75	0	2
99	3.39764826608156	2.46282540383958	2.44306309575065	6.62834921213006	3.4753490456976	1	1.12646338137446	1	1.60491420018602	5.13031082537445	4.26481177265871	5.75869671550072	1.49814465580478	5.83426398133988	3.44952505610694	2.27299970028601	4.50752315227985	7	2.66814716878589	3.02642513125419	7	4.04846982980886	2.66875923852387	7.15656963518959	5.2292520235601	-9.61534794573543	3.49458254292142	-3.2689729557911	2.65992708121493	-1.14872006101175	3.69098389376847	6.24016142231699	3.45513424777054	-1.83218860778091	7.22085858336936	1.71145944409622	7.5545661856006	2.71502004109694	0.66406996002234	2.96390024206739	2.30990314227862	-0.808987295607567	-0.885505148959356	-1.93351575101233	3.81260271722553	12.8409864317681	75.5	0	2
100	5.64938319343883	1.16389219389786	1.37080014429477	5.08718984789534	1	3.75278702464082	1	1	1.10613862369825	4.63319688154218	4.90631848789961	7	6.97857388331119	4.22686405346152	1	4.55389552000963	4.05516083997003	4.48955094060104	1.57684965292374	6.68356209733059	1.17458529162102	5.16833757166811	1.68903066888116	2.32161829283219	5.16788538040127	-9.96836956352233	4.00538238266523	-2.91673823306364	5.3853366052301	0.573800034804909	7.94231255040316	5.64370523427757	-2.84162543560429	12.5596375168854	6.71322281086804	2.12204226888618	5.4204042189918	2.51721859934003	3.48655231824591	3.80568633825123	0.236116841554101	0.291336112240696	7.15716776994077	2.97532281980738	-1.73412741690156	12.6544919291414	69.25	0	2
101	3.9986985700942	1.6722235088476	2.14958920300051	4.50038199922132	3.6330233857493	4.94579368638035	6.39098254474292	3.63607459584712	2.71798007870325	2.29670729497158	5.57374870044326	2.61312163225447	4.72080670327178	1	1.20580358716028	5.30493585609158	4.28894883892519	6.02951826377986	1	6.49860759062426	1.1857825724034	3.07865295599935	3.32904932362089	5.15655998847065	1.63536447410424	2.80931934097268	4.00628383410458	4.40013075174297	-0.085041789808011	6.11549124429722	-2.32559009540513	5.50864534178021	-3.16095191360232	-1.42744842801511	0.531189219593065	3.07860188456197	2.40947716683187	7.77752115432658	3.49717293445287	5.59506809964225	2.22411589510251	2.28562503126059	0.320698779497996	5.60428359370043	-1.44301363550316	4.09181774421539	93	1	2
102	3.82025754839169	3.10265696848289	1	5.80273420876287	3.16251245614544	3.95882515183085	6.13573394268138	5.55060709115611	2.26995833894328	2.15047737833349	6.07077935748956	4.71010580370144	3.51149249002436	3.02714553477876	6.77337830160573	3.31054782588549	4.92683860237723	1.35789675529137	1.82994674162164	5.06221333948707	1.20532532115957	3.95523398173248	1.34610732730108	1.59654053451284	2.5550731530654	0.554342030591275	6.92198260960217	7.90281740083966	12.6269613512964	5.614613901107	2.20395344788188	4.40432616673441	-3.212732823905	-0.648279100412319	-0.960061372635189	6.48789904541221	2.89263039698849	2.19981794759459	2.98903153050667	5.7702546361367	4.4017437073027	3.64158401989926	-1.32553354479577	5.23512822711918	4.60309221132272	5.78078183222553	87.75	1	2
103	2.27852481114618	2.93463397281166	3.29222993631658	5.66643556549233	4.18446349837784	4.75106753671834	4.13770145129174	1.55638136125598	7	1	5.18576922305208	1.79713204945847	4.58749374703491	3.43618647422509	3.09083652062292	5.66924826709972	1.8655072433443	3.04998906029405	6.67349239386889	6.78344457975761	5.57509507355451	5.07607019916195	2.9882784281437	4.66892987871111	0.799440994815922	2.82870076066079	4.70388994126335	4.97792757222239	0.197828068137355	2.57758789528471	2.98783613382962	8.14120782889104	3.31772170009213	1.55093972975912	1.1337976378944	8.93563701432367	6.08716484252289	1.53267451100339	5.62983857535973	6.07194491186945	-5.14564754230478	0.305278724091165	7.2060789422649	9.47256300343634	1.62542325862817	9.35125765057519	70.5	1	2
104	4.11661754868077	3.17281201449402	1.00247644599945	6.48727858233245	2.82398056973132	1	1.57097735817956	2.93513254555373	2.69206513086096	6.8336142676786	4.2629850550018	4.36285198759739	2.73380356449735	1	6.5977345809365	4.02425476751907	4.84064404866411	6.42793855025827	4.14489955807627	2.37182474499362	5.68539664559438	6.6407716898084	3.89330218545767	5.24268052705182	1.69483472691226	2.67250755361833	7.13890401221137	4.43983976070151	2.33637917715327	2.51331091677494	-2.18325488388706	8.28336624257918	-1.51536643759101	6.46334589456684	0.692612922952135	5.33488892730604	4.88154653209413	0.108720968091047	1.03039020316466	8.04424283754965	0.488589639596377	-0.788819540056029	5.06144457798252	2.56879866210038	-0.965983072838485	-2.53576881038813	94.25	1	2
105	1.08332066080978	3.81847926482684	3.41279463203231	6.92245521727312	6.81993804399724	1	5.03155260322215	2.7152337854744	1.86718990410653	1	6.81757830169885	2.51552907084109	3.23825600760532	5.04327383913181	1.30056291365864	6.14617011849802	3.39406381909068	5.78371921082916	1.88636458889075	6.34046967255149	6.85338761391823	6.45230715415463	3.33996015380511	-2.92674627243078	7.69853737274863	8.76299596896325	6.08452907017193	3.47834437191569	5.11220022652857	-1.96352216142172	6.92173279469578	4.98930346337887	-5.31851055330508	1.23831932404727	-2.08092451571117	5.03140678532972	-0.231118437576957	-0.678051068357463	6.34964379689454	2.95903173252972	2.23864709885743	1.32711916251022	6.45830268834098	8.46304829242664	6.46868788817596	-1.58889165342167	100	1	2
106	5.86357193202786	1.61506094335751	4.28931499417809	2.45468151745862	2.35826127951925	6.69765227234639	5.10937841519032	1.38398769848881	6.48530787105658	1.26778806212456	7	3.08752753209775	3.84782530694073	1.89539296802218	3.74571754482588	6.25941297669529	4.60109838327014	6.29809040680498	2.28189762389229	1.11380122614449	4.46454392628582	4.92139489287534	5.03264028693429	4.62275190524292	2.97460492289315	2.12436983358826	5.52855928341913	7.40185490693065	4.32336835536848	5.9593504432822	3.09478272193534	4.36834932398765	2.48802914504589	6.43179885736465	2.84193922733373	5.25143112718311	0.419272975637411	0.0423907669475262	5.59232814986667	4.60756975995752	-0.782564110688388	4.61128988055121	2.2049276769668	5.23984199439916	6.34248207922595	5.58405234809353	97.75	1	2
107	2.16468442082782	4.320285645631	3.1140636708852	5.84074565029125	5.80948318897235	4.01765870971148	5.87632559968941	4.47302734645089	1.93955508816267	3.44335222335964	1.71456609837574	2.45122350986843	2.68343183315875	6.65070995559559	3.39304110042867	3.34854069223232	1.83966728849525	7	4.14140529675832	4.75349012934714	5.06744429920295	3.250591106623	2.46488202696439	1.61393430912679	11.0803538168904	8.54866524100744	4.35205220111543	5.7518510970957	2.97350435492054	6.55017303311587	4.63210803304363	8.07880182303449	-1.4175266814687	4.5596428916646	2.54792306282734	5.69028763985821	7.92912700754067	1.28265335760281	4.51871395431193	8.39532211040271	3.44355594854407	-0.357015343857458	5.36752554670456	7.50730976942281	6.52826739989264	-2.45465621076879	84.5	1	2
108	3.60865958975224	2.46186679690725	1.78051324707902	6.75610718409869	3.24401122539769	1.46423536950565	2.05776754546987	3.22698311431061	2.68049372432458	6.0672094802176	4.92647844211453	4.96763636710668	1.28484662221169	1.40588577561637	4.85032243590182	5.39204603955158	5.50759455721108	2.46590758178959	4.7899669302935	1.94974491016366	4.45586929391007	7	2.87131328488025	6.00633492373503	1.10377274747648	2.38825414239776	6.02044777755981	4.63197842200214	2.57737110249076	1.99699685126965	-0.797928340318825	7.48571981710154	-2.55834130059655	5.7474817553073	1.94378089152953	6.20364362981953	4.26461963032133	-0.996135801233314	0.494744372552252	8.44722934660565	0.473214916336049	-0.854876546418161	10.4781608022555	2.51339546465479	1.23617162777312	-1.76591783431065	80.25	1	2
109	2.87257232798586	4.40904228567007	5.04872313744838	7	4.59739431614911	1	7	3.59173206417732	1.41381636152739	3.22830817140011	1	6.05712789249739	1.50935539440945	1.49615017081956	1.87015695237364	2.82598529922888	5.14872777647738	1.6271805364672	1	2.42458519958446	2.76742122716686	5.76384273707139	1.960162667101	-1.04312742511173	6.90670391553655	10.9508537496496	3.91179880610974	6.34291582803981	1.2225360714542	0.233322524171588	2.60336100981713	2.49897614059803	-6.30582081379125	1.01278301877078	3.04059764555124	6.2453727504101	5.91398496353987	3.34186964118758	5.39001333896728	-1.59645884624949	-2.62055366026493	2.34225285892658	2.57480230815281	10.2479036813794	1.66952110697005	6.1592582187561	86	1	2
110	3.05100853140534	1.64405329907266	4.63537309682142	4.83116348106387	4.39808396801665	1	1.43558241360406	2.92450589116891	5.05527183576956	5.17318498851186	1.79414002218114	6.68892135362823	3.84163773311727	1.13284012520165	1.52905869969221	3.20785119140286	4.53610387427184	6.46454399196266	1.11966644440758	4.2947832447005	3.88945331957291	5.35712759185047	2.00003647046489	4.27123653715596	2.04058064099129	5.04066907501592	3.51008217537653	4.37070773924879	-3.07645855103705	7.67734340238934	5.73616958326107	1.1521598978443	-0.497715962096665	1.52937921241199	4.15784456967879	3.45300146945901	7.08146734390248	-1.59463940560799	-3.95543038998641	7.91496636187513	1.99678299787827	1.48383149167648	1.4793951039224	8.23193463295119	-0.579711938856013	11.3038686348284	97.75	1	2
111	7	2.89795780967461	1.01253341820054	3.97875195844936	3.18058497317703	1.26087193792378	1	3.28969838226149	2.58079728216106	6.72370731241408	1.79131913388538	4.77849749001196	7	2.04122591310309	1	6.29287163279349	4.29994926573245	6.41405416154596	1	3.53499277185055	6.49008815822585	3.3485412051926	2.12038519932199	5.32153090202349	1.87484792430587	-0.226675666957035	6.57738792991129	5.4972130133786	3.21646825878608	3.0615128760714	-1.57370484990357	7.97712019098167	-2.96753910516275	2.75043186238881	-1.29522817000226	8.31073388425812	0.284633049951163	1.02486671094892	2.49757336263229	5.4348809940827	-2.08547746148502	6.03457687129597	6.92696850290757	5.9372360077074	8.08958102064228	4.70794118623507	88.5	1	2
112	2.4995230592889	1.00842239149872	5.3036283623305	4.8829084270047	4.02467206173763	1	1.8749305378975	4.51427572403449	5.43238336862353	5.60247690986798	4.94669854344251	1.16205543306993	1.22631060992746	3.95856345411395	2.51517960613606	2.7638266331285	3.22608248557595	7	1.46332492928692	3.1510488626822	3.83769699497549	3.81783733140343	4.70242886745327	-1.47658796163056	7.86608736622427	9.42816766330876	3.79466743633611	3.12226317935771	9.29228821061235	4.73891878380887	4.54067545824694	8.4153611123953	0.268660461910072	5.94546334904749	4.96418859368746	4.66453049389209	4.37791681671643	2.96697817042843	2.23103922259887	5.28212459425656	-2.53150625265119	-0.645659208230266	6.94430288976593	3.96209267670652	7.47895306238178	-1.89609167476231	97.25	1	2
113	1.40109660905967	6.23353159553598	6.39884600527992	6.79462490492833	5.6208194520604	1.29803488408313	3.24434979327192	6.36120227600587	2.35295524597062	1.18040661663192	3.91715355557709	2.31693024285282	3.03826791493587	1	5.18945143815414	3.13964697805173	5.30930699182236	5.96079272014171	2.4883168929631	5.01455438078875	6.82127882800314	5.84749074791319	4.29714352906661	-3.68479710498475	6.0822386564294	8.24413716682673	3.3499547687975	-0.290047820275877	8.82173319600644	2.9739622652463	6.60552007110967	2.71763610266692	4.81107848245926	2.88354698503562	0.322345542224088	6.47758221714721	3.50951707605525	5.28387347046589	5.41985943363005	7.85424938310831	0.013120984602258	6.91308198692949	4.13960926527417	1.81496087077417	5.1173323989905	-1.10784801724131	94	1	2
114	1	4.27176074711612	2.80417693209016	6.08589643050309	6.35254719544839	4.61933472009325	3.15440258383049	3.02014475529981	5.58635402639743	1.32030728833677	2.06796875388144	3.48274449897225	1.49868926870717	1.79497311574001	1.58216372708602	3.97076393589807	4.4460019098743	1.13464840238606	3.16459468133682	4.47296781906753	1.55063954954749	3.17410921418323	1.7814753946117	0.311026859551488	4.23907525025287	8.8271922387824	5.8912236093908	5.39008260980239	3.66414566291974	0.820341285561941	7.39452883427073	9.62002950530121	-1.35158799048753	-2.20616603766136	3.0787489394473	2.65064224016825	5.36555134057459	4.10476347464005	5.78050313903794	10.005785643027	-0.462734508207448	-1.15865093874845	4.12313926628805	2.49336520652494	6.82605552674439	1.37715664371982	70.75	1	2
115	2.85644521790939	3.30529381630207	2.88658819103086	7	2.54908989512143	5.42130708775218	3.16191605466908	2.46365868092025	4.77934422327042	5.28514940812495	1.93397145736094	7	6.52005781406217	4.60355023628676	3.02947504327931	5.33098908954729	4.07055509032838	5.52644355056179	5.13034045784482	2.59967614601434	5.59062453145719	2.49068678688687	4.00389265002243	5.59168818633539	3.0488725313242	3.17126936733612	6.53330420746789	3.99513741775301	3.19267152845733	0.0596640836177472	7.06584723330721	1.10743934414091	-0.648337647409244	6.69140565580876	4.29895144826415	3.87981880716753	6.19490541772639	5.54584659130886	6.08559825858709	6.47554083980376	1.74612337408366	6.27894794888964	5.02074290416883	4.70339512070328	1.33284285590142	-3.15780911799187	94.5	1	2
116	1.61094989615254	2.17018535387264	3.07106858687109	6.5806191230201	6.75630921006973	2.2454990464617	1.11276807435187	5.13146806862254	2.47099716420578	5.66778269028656	5.51542071388464	1.62987598612879	2.35872960490833	1.43057423484187	4.54163650921831	7	4.23435441746374	1.81338077695919	5.83088105107702	4.49540681874745	4.04238048983883	6.11920778917917	3.05427925016946	0.838854717481558	6.94284509702204	7.82079557020806	3.22156522234842	3.94555600507058	0.678669199743928	3.34950541190482	-1.9637949928828	0.580343189668556	-0.185636420931463	3.50292713895432	0.367571254770156	3.26869627966277	1.49022061594535	1.05719822950019	5.25315305433105	8.29457810992491	4.18731774092943	11.5239086676037	11.9210224415186	8.3417355667997	2.53312691139396	1.82819335204085	82.25	1	2
117	2.3918813084605	5.50924731762477	2.04169400784669	6.57873355845455	5.69124548541211	5.7697311890278	2.85322505997592	5.14395198757102	2.39703595659695	1	1.19219786666915	4.52102304640872	2.53299770184028	1.05447879596409	2.31030477374625	4.11643561043948	4.63638233733006	5.71250193514304	2.36821667063683	5.20640808330838	1	5.66316624704724	3.24592440395389	-1.82944919587344	7.22163273874389	10.4195454513383	7.29599794266966	5.13780638628841	-1.25671080049837	4.32887709464212	6.38232295031912	10.6828935593255	-2.4944347606448	2.32430840669698	5.91453309938437	0.922756659111461	4.91499590320384	9.09342942132287	5.56751607625774	5.36230302536574	2.18022080348412	0.24453288827	3.89105390142777	7.82612728072833	7.41796855676677	-0.383742231704127	97	1	2
118	3.99279372738327	3.2114344602198	1.68421456922995	7	1.6530532596487	5.29660142527772	5.34299923159591	4.82678797155017	3.11266147493461	2.02153218387937	6.01166131898167	5.22226053139646	4.69704049857943	1.43721826225494	7	3.13750515024542	5.15567718541511	6.8109997174743	1	5.69083266509667	1.71082206540244	3.29595618321215	1.89645844663882	1.74602712319926	4.03919138785339	1.77802691593474	7.37258935981128	6.41067650205791	11.5189630411813	5.07476403549205	5.87159820501774	7.32808778623412	-3.29310145154224	1.12428481128993	-0.753503470838934	5.80908753081552	3.45177820610577	7.84298965543402	4.18973285272513	7.11019691795676	5.01730289489703	4.26334805321609	8.4740351930354	0.929895446909978	4.45587217595336	7.14861421000965	87.75	1	2
119	2.43587599495363	4.14078354047179	2.36584923635691	5.09850271552663	5.34137067340312	6.6681345937511	5.94852091495295	2.34481467603473	4.95321670106534	4.21855313538466	1.98326623185578	3.16935294225451	2.91590859786475	5.00602570095147	1	5.46044256693258	2.65531015871451	6.11191179424442	2.78227880469415	3.38776644299064	4.69448033908121	6.11982448427164	1.66568982124231	-0.617760933806738	4.89303644341752	10.2362156948723	6.46097494241375	6.59656130187834	1.40038662651293	2.31135051308865	4.45868027333916	9.35094273596192	1.15128810841776	2.3457559645216	3.34728739042195	2.08414624614447	5.67712437609093	0.759578251316119	6.75643876231066	5.13255856641378	-3.39323900698362	6.15974397805159	4.53274054657862	9.07032928943607	5.42517304473981	11.2094193245243	100.5	1	2
120	1.35842406033065	4.00141284571777	1	7	6.61278960058761	3.07116007796643	4.99483176950925	6.20726862547999	3.18121021655308	6.5705518685491	7	3.81918675863853	1.07572107480071	4.99862206967827	4.37893160490133	4.35245020393169	5.6225899391752	4.20572201849337	1.19839999457116	4.19283518345276	2.62778359616062	7	5.16930189598539	-2.27797804651201	3.07975321478829	9.30717018651623	6.19070230465336	4.57563545505714	3.36996057107629	5.54423762534205	4.06941381927089	4.35885708831574	-3.79618265912845	4.25796680417188	-0.221926415135109	6.55842355734254	5.09323734231916	11.2494161733383	10.1007122213885	4.45950332047986	1.56089822258254	1.71509271716224	4.85021170099684	9.84325755918789	3.91349247759089	-1.35220167568795	91.25	1	2
121	1.25925934098833	1.04655471210018	6.06182447803297	4.82838511365987	6.68898751499119	1.71287342733456	2.5486587081976	1	2.47328311571079	4.18401441971656	7	3.39515543217473	4.38993373316451	6.43157622012697	3.57002789962192	3.30401861082851	6.42079747792635	7	2.66474708792029	3.05999425429946	3.63375895085308	5.82789242935034	4.27443004840694	-2.12488519970678	8.40122158080846	3.01195256814089	-0.699387491106751	1.09603795858396	-2.41805701872478	3.17896975679919	6.119465475597	7.14177448288731	-1.55764115115684	7.72001232637986	4.67080074888677	4.21732046383961	3.53213997084191	-0.522686240085745	3.02049332327443	5.8199560617335	3.11605243284679	2.22061133887859	4.53099693959445	3.30883497322795	4.5814460835631	10.473397139936	110	1	2
122	1.87777991671436	4.17976421007754	1.5967193181624	6.71784893149029	4.67185302961438	4.78486529997759	2.85860180332309	5.10324264205223	2.39568021342881	3.49947829297027	4.4650776662918	3.21602133407209	2.04752462085158	1	2.83117667914758	5.07632279272844	4.12125336482187	5.69018144904106	2.47883546768398	6.4133654846109	1.12836358844748	5.79648091710031	3.06671713118671	-0.0663612695786909	5.90868525986413	10.3406902862898	6.08736310787099	4.98544530154871	6.17884212161153	1.72391402594877	4.88080189724266	10.5274089822601	-2.89942320900006	2.89359957312864	6.75550611837903	2.24070861041357	5.24297735587924	10.08996809614	5.79589157315843	10.5892356420078	2.2605042077834	6.03132469135958	4.28337137729096	7.94760775264232	6.65004772376323	0.220682161837843	100.75	1	2
123	3.68384837888127	2.58008102880833	1.17362339794525	6.11255085445387	3.86416497231802	2.1383823503452	4.79760960501809	4.06524025189001	2.29352978613568	1.07633676708197	6.443723700918	1.7945804316961	3.63267874797601	1.53890695677873	1	4.2625878211199	4.66988799811956	5.35860423178491	1.39083548574144	4.34065173411491	2.06035987310063	4.25410136077599	5.70771032619008	1.24527588777626	3.17460077117697	0.203080808531552	7.57107895488269	6.77138128105345	0.526297299496903	-1.23914512302665	4.63925413762677	1.08294392819602	-4.92937266105922	0.126659363140307	-3.01450856522065	5.27444780027321	-0.137817330095885	0.207810225829619	6.33684866279524	5.94273029714039	2.03788616426116	10.3916145176885	4.18801410148094	1.87924409242628	8.37510608488536	6.06142508738224	79.5	1	2
124	1.15299605710725	1.21589371327116	3.71506218721909	5.42388085184643	4.90185609546072	1.20601009642095	5.97649232133971	5.32291029742752	2.89372558727444	6.47903093775531	6.14009794224752	7	5.4065491059999	1.26415136597002	7	4.60538439941694	3.77408790505447	4.72152272987618	3.71192353361454	5.60746310868931	5.49685194654587	2.13791891094608	4.36490326906319	7.93128298656322	7.50656825797673	7.17601745195023	8.09426753655368	-1.22796578628792	1.80722226598818	3.94799849597551	9.68511891199887	6.41279942368918	-4.27538113081707	4.89832970002598	0.181915775550317	2.69637599853366	8.67259705170538	4.75483036589397	5.12001039362291	13.198314919853	4.69668312663927	2.24564820270471	5.71254841549663	2.81783711518029	5.8697901741381	6.13981229247149	96.25	1	2
125	1.48504718550081	4.24983266288168	2.49587345858819	7	6.41372395635034	2.0037722968559	2.34777804765952	2.21633458684739	1.74150492658334	4.76323761406493	6.5913678867447	1.32764476672593	1.49989893812947	2.05291421790124	4.91814976114795	4.22563182285056	3.86650361422348	6.37039063460774	3.80878257558661	2.75902291193752	3.67605094639749	3.41171098073335	1.65052750862334	-2.12164020995908	5.55000751579322	7.25518945925264	7.1136932707068	7.49854090856815	4.92772119864296	2.08891880633462	3.66706061782477	2.46247621213442	-2.67866332858826	5.62717331300238	-0.670272837930766	5.46815930057365	-0.783252287439695	5.31959487888433	-0.659042167834116	7.79270712160964	-1.18391570822838	8.15002762602133	1.93163767421641	7.38813974158293	6.53426165256715	8.02912649174802	73	1	2
126	2.42656636823818	4.27286548178407	2.75071165124936	5.6647289797326	6.82902384667103	2.34288255175295	2.01137608156394	4.77355007461347	5.52267373690748	3.07700254773081	1.73252073263509	3.2182576374092	2.74364919891511	6.8292616825661	2.78026410098573	3.59253754315024	4.03637497689507	6.671644393394	3.64937270431525	3.44520019090846	4.44974942793899	1.79886378131321	4.52556268062768	2.46791133963096	11.9965467594527	8.81938318505301	4.71121885641309	5.35117529113999	3.6791321686664	4.43135913526569	4.52573672835983	6.48088351286075	-5.02259752673017	3.53167810626998	2.64963568853657	6.77645585614007	8.72115825206747	1.58978443755367	3.7666165807256	8.43889466816794	3.5762180470538	-3.67542020087604	5.3178904167064	4.53001108634787	7.23703738863357	-1.68448513542544	89.75	1	2
127	5.21928819193506	1	4.47633219292915	3.34260705907023	3.79486147426215	1	6.23823205674159	2.37887289017701	4.44909387250519	1.2947635647474	5.52829318676887	3.95246132823781	2.47773421071368	3.79212239439761	4.30035598333573	6.14127995410313	4.85361814819202	1.58123285063702	1.53724943564984	1.88401134475367	4.43474043245172	7	2.68005249883352	3.89738003693838	3.19500958899928	3.42017215042301	5.79535761412311	7.51583950527145	-0.191335315149371	2.44737412218343	3.75566026293045	4.52535467159483	3.33475947418255	-1.18128464040074	1.98795153731314	4.47323557989394	6.39091814356262	0.132489371156233	4.41580706771225	3.78355073483702	1.71107991045194	-1.83109570014666	2.61888147133799	5.91153284383553	6.46415250680049	7.32542959648286	86.5	1	2
128	6.6061926057233	1.15615231781231	3.48902575146363	4.61368894477138	3.01911805711236	2.01272480446772	3.0960233729876	7	3.32278223898823	5.00322569581518	6.01154286972745	1.88128318989729	1.67688941682532	3.81334081567069	1.09894967267701	3.51120284134809	6.68518105297469	3.75688428529098	1	3.80145803233334	6.09824351597228	3.52316071809057	4.88210929524725	3.7874417211122	2.63748400990226	5.42683058490105	5.41393460208638	5.12849523364003	3.42523532270767	5.45701908394437	2.80994208756686	2.54196179199804	-2.1573524604412	1.74041989191121	-1.15137034581167	3.52054787882054	4.44924441252708	-4.59459096505304	3.94425572090213	5.98990518060077	-0.121332893980173	-0.204002496094269	1.01290331534957	8.54810864431551	6.53665625471945	-1.65898102179795	93.25	1	2
129	2.28311412764891	1.74440913813713	6.79598457772244	4.63183878606681	3.50001487123176	2.91945767126847	2.3761202230398	4.82148503648378	5.21374303921441	6.08278312530956	4.69105678368677	1	2.70414281592311	3.48631938919168	3.82316393158207	2.94154245898179	2.9373549073854	5.96278478814352	2.68969605127047	3.26109833408556	5.11846193827419	4.57331372627889	1.4760879326186	-0.974292655139799	7.44562238863881	9.46847786250142	4.9091987804091	3.15171381376201	10.1007822652919	2.23791532408487	3.31360477541545	8.81735301526598	0.0875909532167045	6.53167669962698	2.92936894589593	3.12039407078194	2.71661576422252	-5.96330257655096	2.75235152032276	5.26296894722728	-2.48434359349462	-1.10163693626051	7.30386073742861	3.31691971977439	8.42963090052493	-1.33607560399808	86	1	2
130	2.18916740446617	3.5083796782566	2.29116986638774	5.57396241678268	3.44824010814577	1.13570402004847	3.01186492633462	2.22874730874618	5.36786163942197	2.53115077468616	2.30861182702923	6.22066791989021	5.15161254097441	3.28998439286852	4.62153275100055	2.88171750481288	3.35905788596283	6.0491816788995	6.1718510696185	3.15835603520086	6.57758605952476	2.90381182961526	5.90360511747238	5.99982888964917	2.25450504158922	4.04848358521332	7.28714384010622	5.34905233278834	2.06650724577133	-0.701634438956796	2.18955217346585	6.7384478568416	1.76326471577443	7.46447738704869	4.55086845363662	4.17066935809546	5.95748361547583	-0.419850189426457	5.42769550284529	0.303296193093066	1.11622532950576	6.82763914183518	-5.64893111736469	-0.668624796732492	1.13431424873338	0.188256621156375	76.75	1	2
131	4.30254381135287	1.49699835158982	4.29881972736734	4.64991860403325	4.7745108627154	2.64495134470843	1.85350102008374	6.52275025515342	3.32305427991799	6.89746273114601	6.26516715467296	2.66924450116349	6.02964969533087	3.44623050429158	1.35639817171271	3.60039554813669	6.33800796847097	6.21065600970208	7	6.8434144784573	2.3523608311967	2.21076668182358	5.17898455781776	5.78915693816256	1.05910241790663	2.98118952364205	5.49534753726429	6.96557611662422	-0.886267010924562	0.763892768225036	1.91337187472056	-2.25566630486025	3.29915016652161	4.37354773279948	2.92550415578038	1.2724932395276	-3.17784108407518	1.45335181914952	5.60633080753604	7.91292684697883	6.99460890488784	9.62658406868414	3.41282086376952	9.21898373772102	4.80444503341887	11.1196756609453	93.5	1	2
132	1	1	3.127511396534	6.93618133586159	7	6.64176232706552	1.80550587478906	6.48016535225959	4.733345813736	1.28498599475008	1.67889874497797	1.58693011346378	7	1	2.08519433909074	4.21824733099534	6.45585037140168	4.1379111528754	2.17908611136694	4.24436076644538	1.3954027096887	6.69767880364737	6.21976263733073	-0.142657897518462	5.08023882341917	10.3897277180901	5.50029586758684	4.18230029808161	2.66855844602509	0.557873473392012	2.48079215159454	-1.86675016781578	3.06515974466728	3.32003351925367	1.91790797169782	4.49976140344975	6.54125477560631	4.48339526342096	3.28586696799118	7.24223726615593	5.99612315769501	6.24693921417169	-2.53184026376238	5.41190675107781	4.12010547331688	-0.873002161664284	88.25	1	2
133	4.80310339726613	1.91443571546241	2.38949931038156	3.35358188036389	3.07899158222579	2.83296058620749	1.32205302367288	1	4.5343087006152	2.95660772442174	3.59478409108376	1.26300790978454	4.2623203619249	1.04386894532271	1.13225450788298	2.2302735026564	6.13912929644061	2.00409376395664	1	4.99053384070718	4.78627280887359	2.41047402938276	2.50257802533757	3.52950428663948	0.143481359376135	3.38043359713591	3.1762441378881	4.52715547091048	1.34202216387151	2.44099765510076	5.66615913941574	5.6700289318563	3.82115992044984	3.92821323264641	8.07428451173034	4.32579156604484	1.97830621999928	1.18696997452959	3.47075534710438	6.78636615572942	4.20454202256141	3.21771301411289	6.37484401193761	4.31165529160163	-3.01363206664732	6.84014488638948	111	1	2
134	2.10307367140573	4.78764546618465	4.05416780059998	7	4.89186754896392	4.55886858857301	2.19802569675854	1	1.63972871606091	2.40468947017387	1.21264626483124	2.21523539388219	2.79695520859918	3.92571589751962	1.48892217586149	7	5.10443596616662	1.12798944863252	1	2.04331047768074	2.44549147217915	6.58587808301192	1.86926111703499	-1.48805939515715	6.98370538670468	10.9331140145749	4.40741812855818	6.25273304641718	8.96015468992536	-0.0836218392661776	2.17910033456615	3.0557905548803	-5.54065056499373	1.19339601941924	4.20716192210344	5.36445354542809	5.89994972697286	3.49836750891125	5.04905725409765	-0.975260991005676	-2.54171702045909	2.49462604339538	4.22209321567062	4.43539453778487	5.31637853495963	10.1230777769194	69.75	1	2
135	2.56556620584476	4.13127603934126	4.32817964614577	7	4.57794053878136	1.66297635347938	6.83637484341194	2.04403736812135	5.26603998876155	3.16507735170203	5.44259414497316	5.59515296036781	1	1.96250390005351	1.78929241722792	5.8766134902928	4.46637879534068	2.25437862949485	2.32857909356923	3.04906176552596	2.77068414086964	6.54354031360548	6.35686273795354	-1.14931748627533	8.02418880248822	10.5426615100137	3.8672148538998	6.45837254852873	8.71679849955331	5.93783785939136	3.37772419369755	2.64073488224121	-6.18294055452715	2.64098401748044	3.68594409527486	5.69848958672904	6.86181105087691	1.21263799732286	5.13478576968374	-1.89303693746336	-0.0214590344207912	1.86628210959684	-1.47157257274644	10.8125587554223	2.06453645018012	10.4054723889343	81.5	1	2
136	1.33801312153693	5.87986366992156	1.32459968084557	5.28642711311464	6.5325712806505	1.25444062741706	4.52227026176613	4.94013425327568	2.37591302614638	6.22436116270239	1	2.31513631746568	4.60789485809328	1.58151142022184	3.48627183173411	3.59475512908179	4.23251647768233	1.10115593171712	3.12580135974592	1	2.48966367927011	6.18144406085222	6.78200356656548	-1.92305215881403	4.61645107566553	10.0925062537459	6.01201291760286	6.46438649034122	7.43679250701672	-0.470891538710313	4.90174386709971	6.11864919397861	-2.50324750918613	0.660543411965501	2.6960325429234	5.02351493062407	-0.401607104516494	1.75907701333073	7.09280239798866	5.35503765506606	9.19660652259831	5.2413864471456	2.26658411768153	10.8115292201642	1.36452042658044	-6.12737048639194	84.25	1	2
137	2.36469309184759	5.04083847498352	2.18716224979181	5.39841226777587	6.77719362753788	2.41906218436831	6.31915394448627	6.746948397646	3.41674239001354	1	2.07384675058392	2.3183377220904	1.32188050547794	2.96431994239558	1	1.40263167541971	3.23212999766069	2.91157709538925	3.29389472047779	5.28555336322126	1.3033802531462	3.4206244053232	2.60906435996598	-0.0490543760521034	5.64094955190997	9.62165930872785	5.14915881544489	7.43870175207774	7.35747897197844	-1.18714017913595	8.53467197451276	4.11347014950521	0.339021514712068	-1.2286883055272	0.513320603934342	4.39682684677054	3.4514359734473	5.89077913967118	6.45703306572147	3.14163414258764	7.57585982923672	4.95171532867783	-0.160430738547376	7.69544073115368	4.87414665994229	-6.75513131587949	81	1	2
138	2.07664172273759	1.10918961374626	4.45183753313325	6.5084675121627	6.71917023541762	1	3.68282458911094	5.55053216496348	2.82672745455265	1.59162657903231	4.61694618839387	4.74851687764776	6.54120499766046	1	1	3.1737056929515	5.72876942965988	4.56724134485922	3.3284870584927	2.6195661409066	7	4.34235416719332	5.55252772529153	-0.494785463877169	6.01686908952911	10.7194459605778	6.821142016984	6.25546405822652	6.68019835758639	4.94086267177761	3.10273375789848	5.85388921789491	3.45593818625273	6.41962775423278	0.00824254568701022	4.31883713790854	-1.24674482464475	-0.947871341648561	5.4935028174677	6.97364188097233	-1.65765766972952	1.00821476675481	7.35744060889221	10.1575458264643	2.12488281014475	13.1193429740198	78.75	1	2
139	1.46473811192236	4.43338830621733	3.43732573854957	7	5.06917561070835	6.09201771139447	5.85065495705331	5.79068213877067	4.03653745444313	1.65286171987265	5.15191079831102	2.91962645606174	1.63035872227128	3.50143027118336	1.40814010204882	6.69488503816147	6.96304810922403	6.88715281011333	2.73101934584192	6.13785546485031	6.17775737324575	5.80219668598599	1.4953212840727	-2.07054066250244	8.10134075530657	10.0627463316896	4.51998243515822	3.99222563869892	4.38675517307906	9.25736108916628	5.75097525350462	8.26752205832886	2.02596443116115	6.00320399427153	1.23670892605271	6.31660880981195	0.963731115383318	5.43595361938845	-2.12629292166381	3.8648437322269	6.41614997936014	-2.59895758609667	9.51708510628439	9.77708743963033	0.0233012465113189	12.538805389745	86.5	1	2
140	2.53560861393997	3.59201471012273	6.32030439268087	6.35063655532504	3.42866094345292	2.1213416511982	3.69710562228746	5.10499623879224	1.07929843932698	1.56816237809249	7	2.16415662338866	1.47922148524694	2.16769498271274	5.14768274004254	7	1.74633175422777	2.43617451191082	2.7636367411562	3.67307925977756	2.54319759170848	4.07965248933851	2.74308688515628	1.25900140039487	6.47772606620796	7.09024143152819	4.41951443905713	5.22840045002022	8.079636651937	-0.255825861280705	7.24350542373954	-3.42271945234491	5.20697591381164	0.776169821014818	1.93119706395546	2.56243056345968	-0.131115008915398	-0.925106094564552	2.87381186658025	10.4019783740012	0.0449599001840391	-1.9339871859086	3.13917302480836	7.12075839825625	5.43943982387172	6.56921173090274	77.25	1	2
141	1.22459216673844	2.2551034537654	3.59044316460519	6.72146206550766	6.27025106591398	5.49823443040091	4.45059505277421	2.81126885396704	4.64543500674485	3.7192475533254	2.73475349031408	2.44689019758598	2.66731308704819	1.80572508248969	3.1697733945346	2.38933328075832	3.20613967250271	7	5.15686526044018	5.24458030401785	3.39753548006344	7	3.36544359127012	1.0377032686995	5.9434827141132	10.561593673338	6.22641414515435	5.99737805524678	3.31757094930115	-0.812250203741349	8.69286879695766	8.44734991469901	-0.135825501591007	1.31527644754573	7.19284095060517	0.649566983433667	4.31914090478904	4.7781697654547	7.77858847299142	5.81897391294042	3.74721044639513	2.63466248080931	-2.31295290370942	6.34275293398977	-0.456201958668919	6.64366021047045	82	1	2
142	6.31922885242687	2.79642205688943	1.84271982628238	3.63334164927706	3.2354888975479	1	1.50124432174715	3.07800460157537	1.74163835004991	4.29936809452202	1.61472343230977	4.82292743814838	7	3.03371386059288	5.7914689571899	6.32097609071699	3.40100770054165	6.70299475921724	2.87326869057603	3.40734994401537	6.09000740463089	3.57402811537799	1.3821594481903	5.47664761018116	1.84048313443708	0.410306430866243	7.9777203005154	5.21897076002946	1.19991764929009	-0.267050906614983	-1.81396700923008	5.27558901869186	-2.33368084866254	6.39374220895919	-1.86317991797949	4.68337761779437	0.525115254638881	2.65379519436499	2.45791111872503	9.47202341490519	-1.2983928685576	6.99313598256911	5.47955924200634	6.58104815028485	7.47964461967762	-1.50621150584321	94.75	1	2
143	1.34893697681155	3.93993461092195	2.49816376513536	6.51143668929832	5.69342661646152	3.15305386822629	3.37295581761515	5.03976286424275	2.77315101853641	4.11714947150254	1.80546633155103	1.85348242723685	6.04304794461626	5.53065990906608	1	5.86687206741324	4.65818397832254	3.39809976744954	1	6.23852347514011	1.15734436669761	6.18394223196958	5.7984390014111	-2.47883290320742	3.57275198795154	7.55494236498654	3.55299561378534	7.05715260928209	9.8582856934757	4.04923732421746	5.2051652986958	4.28820593733971	5.15020340405494	2.01147406366709	6.13570161579491	2.40944123065489	3.81514470090747	9.48071819556852	6.93184979696602	9.50034482090305	-2.37524393437524	-0.718731261976156	3.13921616028512	0.725578463457668	1.55056565863577	-1.93281070333925	82.5	1	2
144	2.33045735863422	4.25743124642184	3.89944667937289	7	3.9701078372714	1.46297683847368	5.53587203609595	6.94082010400245	2.92056515672078	2.39887789559725	4.96240738597311	4.57280347986149	2.31188230748921	3.17080903823345	3.10718162554986	3.87967238358734	6.86247227889723	5.77717007790651	2.78075998365946	3.6098590983365	4.79587256620799	5.84199030859255	5.80607420352333	-2.01165358188413	8.73173393908396	10.0089719829113	5.70845488784922	5.49939563994586	2.82836596329928	3.19179557822933	6.70062958812373	8.80419060186279	-0.578381617013555	-1.16013777944784	1.80702688707243	4.87968586651429	-0.353207307566553	6.4349910234267	-1.93376961480237	9.965458655897	0.812455642054985	0.901947289625722	9.23374161448249	10.5035099940355	0.115046022804733	12.4488481046914	76.25	1	2
145	1.32195057084617	1.81110366677627	3.74981897773071	6.67374358021115	7	2.18866098033007	4.13260639831728	2.29595820674874	1	3.2001976154332	2.94749703870145	2.38089140298874	3.6332091873014	3.87497770534254	2.15536567458472	7	3.41740743709357	7	5.28775229541785	4.84885328592224	2.69846709715201	5.59649509915039	2.4538418583353	0.751983049954076	6.15069932894158	10.9958661979319	6.44033883183437	5.14394376242992	3.32669977649036	2.56694962128848	7.8529562385275	7.92252684713751	0.650521280643902	-1.6942129413606	0.339054662063274	-0.20141870606228	5.91948261517836	4.05821571887433	5.64711884567941	8.44247825339554	3.60957125312672	-2.35568088241142	-2.20807091434894	2.2046995733941	6.81765893874138	7.09489092815493	76	1	2
146	1.44099437033458	3.64713702534928	2.25115978694059	6.17638736340314	6.84837378495809	3.75651168041643	4.21226356112161	4.18941803211911	3.61021458620546	2.69589175403408	1.83607183258349	5.86881565125734	2.57532059174195	4.22598339094437	3.5271597881658	4.08217888376047	5.91279041176772	5.62390068624315	1.9799332221074	6.80612642987092	6.40144202917724	3.58465299883274	5.36079986315108	-2.12124456268983	3.45220393408504	8.89632855557239	6.80287608027669	4.31096840911394	10.465815862734	-1.02743149634144	4.11366868136656	3.32752904125843	-0.437463098080836	5.31815943721139	1.82822875535647	7.44841302444721	-3.96714955595758	7.91295241982239	10.4570734984884	5.16057659060197	2.02511865819308	2.31151646394662	4.98901833066785	9.38308496503836	5.41252591719689	12.1260174124977	90.75	1	2
147	5.96471769302828	2.9930262769123	1.23767095808181	3.20111665463269	2.65476446133731	1.96601108929645	1.92243595701106	1.70718126102155	2.84586036372301	7	2.21528983648564	1.00654650304527	6.20440289046155	1.7047866051439	1.16091728818152	5.79622598722487	3.08592277652523	6.09226720609655	3.6776847393577	2.70156073943221	4.82705386888097	3.12403669007985	2.30349933621823	6.02660539507045	2.7189010200813	-0.416910451730515	6.98591231695604	5.70746760805595	2.83817747074252	0.0458151322585827	1.85749740951682	5.09195059466153	-0.39223084915619	2.38768388942204	-0.786815531111675	4.22965507350079	0.901736198066394	1.59896232226666	2.10319833112277	9.13327142453613	-1.07578242412636	4.33386828835818	7.71423288367254	9.26416691905647	7.05428319575512	3.90642416349122	71.5	1	2
148	2.58812340683171	1.14729235939392	4.41126757029399	4.84818278076866	5.48926186312895	5.07582167546906	5.57464750523916	5.92269029932647	3.21706951042253	3.635734841538	2.51946904431877	2.76744937394424	3.47624555551163	4.31733664970824	5.41545967627595	3.67632431425778	3.3854981837632	1	1.9597106258715	4.63121085501586	3.78997865544975	1.87177071797227	4.95811012855518	7.19069759667651	7.85453870667527	6.32395615835622	7.23338628001064	-2.16877656894113	2.02086671360735	2.96993912180963	7.49354746280305	5.14394506164123	3.49757394492687	-1.79659052965372	1.31713015596871	2.48389634254947	1.74159481944998	8.18952768406825	5.7596901946038	5.56782328109186	3.23059764417853	0.8445046561982	8.92083996261205	3.13820695824598	0.365921276567959	-5.81079991428018	83.25	1	2
149	2.24394176351677	4.17815451800291	2.90388226430938	7	6.7708705636847	5.94071249126067	2.97999755392158	1.27580950753573	5.02592819207562	3.04554866022298	2.11181212131803	2.61788176749513	2.6138634194985	6.12928728099769	6.94112032896288	5.81927867739544	3.64640293968744	7	1.50216429376766	6.37506946048274	7	4.20611467993819	5.51459750819995	-1.66878912348843	4.15436590608242	7.68420205308109	5.84909031921086	6.95156499272312	5.4212933253484	2.12919376176689	-0.161962653713923	0.0796816550757202	2.73906138595393	-1.86312779004051	1.50002266864286	1.0704977705914	2.01898070352395	5.38360522884769	5.09381228869162	9.72034007172464	-1.4971618598127	0.884002887419464	6.68108611867789	2.33712692601242	-4.4697912286518	0.28999201981485	89	1	2
150	4.22898524440826	1.94922492432414	1	6.30321378335474	3.41541973895096	3.69778753235589	3.23696836506524	3.14454689328686	1	3.00741020927576	7	4.91105137080936	1	1.43448991316625	1.26463314433524	5.8940472026013	4.11380239991412	5.07890430667984	3.04122782231172	4.7497523512577	7	4.36961122666498	6.50244235124477	1.31500179285558	3.76150573755709	0.413216262892363	7.02045241443503	7.62796713102252	4.70297656791371	0.98387621085548	7.13738843045585	1.54379399673287	-5.17266673572025	-0.075345794579062	-1.99125604471864	5.6725569979064	-1.48048312037483	0.112659082015306	3.69515202892868	6.34391353608975	3.39853448015458	9.9404735856617	7.13905748308906	6.82062550937367	-1.06220373336263	6.07413649537478	74.75	1	2
151	2.30379555864906	1	3.54460242908927	3.71940060004486	2.5565546540984	5.60964004281212	4.64994148233063	4.81981442050839	2.80503278766315	7	5.39580254657399	6.28953491803901	3.76511637653988	3.21864640446779	3.59107186899518	2.60643585399203	3.61589603277138	6.32107811912208	1.86985365928008	5.1132782284423	3.76884425381887	6.3042749527542	3.97478742305775	-0.752038536271278	9.22119297456758	8.25168178963805	3.39183580459402	2.68449534165984	7.9016561434562	2.32713948524147	0.459662869919589	6.80149455131154	3.42828156378487	4.59512246701924	4.91007089370219	3.61907741500852	5.52914305321224	4.80174405488149	5.40160765594823	11.4744579660951	6.55860301239634	-0.12381544911668	0.153644250827907	0.0470090415040112	6.42204898165141	11.5841724457041	86.5	1	2
152	3.75191529709627	1.59028884227759	4.17366948169014	4.21335881629562	2.63138233072008	5.5295044277687	5.32949138270056	5.15284307154329	4.01089657514346	3.71774828691909	5.76196308297063	1	6.41934748286861	4.46990157198879	3.14710064540543	6.74224786720506	3.80350741239336	6.4907065586062	1.06926247218174	2.46991394074332	3.94366733536074	5.6442598260399	1	5.10245330830784	2.1411995169969	3.54323127168674	4.48680635381616	4.52408188496079	-3.44635368518942	8.0302115176179	7.13436399716451	2.95305624865309	-1.28437128237397	2.20689112526606	0.175463234131095	2.29438579952391	5.06465874993123	-1.97792246334342	-1.06408210454791	7.17735619370251	-6.3787400856437	2.20441690740188	8.11167098853002	0.686135696768176	3.62652158170637	9.41655954393996	75.25	1	2
153	2.36663467422999	3.97895475293953	2.53288337625955	6.50052424635075	3.07974938498659	4.68002204867949	2.24000132720413	1.88470463665199	1.139578421253	5.30846277000471	2.7002042860096	7	4.85669390769251	2.98282551531919	3.67304184929472	2.51858403905971	3.10973579115232	7	6.09553274584089	3.74086453980918	6.43444361155515	2.53175225498384	5.43403452625437	6.20898290761333	2.67357215069406	3.10477771734372	6.71636529969506	4.99700965718158	4.91946161072798	0.557453327300794	2.53513982542791	-0.131561988404986	2.29371941179926	6.73877898490422	4.00865762571088	3.78485571503778	7.1035313407352	0.47571826181855	4.36717855337593	8.30071986987371	-1.98604906953743	5.92494414958095	4.6725364717256	3.7987848747595	-0.797118043027335	0.736798806170757	58	1	2
154	1.9707624700654	1.44694529440996	5.54230162310219	4.89610644251315	2.91745002186005	3.2036660293666	1.37701958826937	3.95634324301144	5.8753106136272	6.57798401784226	4.74651408642164	4.53344312578328	2.23079283781539	2.80596759603458	3.23701141962238	2.65583930745348	2.15646571628163	6.38874381160971	4.32229162554319	3.68589032309253	4.43160918022303	1	1	-1.1604355787222	8.48576238578654	10.3675406531388	4.44220473984462	4.14230501922867	10.1398479843851	4.6287947981877	-1.00536004902986	9.91538672665649	-2.97916982093282	5.75125954598323	3.43613298598933	4.16163888398138	4.64846087873828	2.23312999417969	3.31655691892838	4.14385133353318	-2.08785218737754	-1.79630576778721	6.44863578292382	3.73678629118258	7.67238348754264	-2.03949348865631	69.75	1	2
155	2.47566167593672	3.27395336056188	3.31969076116321	5.93021356123432	5.05799231217488	4.26319173231679	4.96490739791675	1	6.76012313635855	1.69200387144139	6.1880559170839	2.31199166379727	1.51974857358066	2.56614472351449	4.00092850592597	5.68698053887148	1	6.66496272582582	6.05982299314267	4.74282065038386	5.06595261435739	5.63023439826752	3.11195715624373	6.66052984202284	-0.387466199859376	2.56325480448078	5.48442790526582	4.51488923777407	0.640559829690795	1.41726517066692	3.69490786700094	7.55257497190102	2.51337122875885	0.682179846036033	1.16027992058256	7.40608832705694	-0.821869431594565	0.709939772468382	5.44102669898672	4.85507066842412	-4.0025165892695	1.43851895041705	6.81912697159888	8.78803129538107	1.96802713457224	10.2999128484987	93.5	1	2
156	6.20999539451178	1.43496802701543	3.88228350890802	3.50300869023056	2.91201248600504	1.29010663328088	1.78834977816016	7	2.74494821858203	4.69237295705869	7	3.09909788385985	5.6971226726102	3.72806669227793	1	3.20678273875074	1	5.48137875143383	3.1118512395675	2.21526027941755	1.41429222861732	2.39659470300655	2.93237048769425	4.38305845335202	2.64275814803514	3.92447223565833	6.16235608190789	5.94929945875925	7.2738531075631	1.92897996953865	3.23708864687429	7.70312023516335	-1.84917011015519	7.40844446125546	9.05453542008875	5.73372698126956	5.24297273593549	8.04047217169665	6.18729740723738	6.28996488321333	0.378859330547723	-0.832352203530896	5.48693011922987	3.44247108365775	5.34894436836565	11.1960757105776	75.25	1	2
157	5.50974753796338	1.81694771661009	4.97890970305501	3.09377962323976	3.35918622372211	2.03731544450384	2.12965330741178	1.96642473067861	2.97826492749594	6.1377547736321	6.37595435307825	2.92622668237336	2.64513033477117	3.85772414801241	1	4.85708156132006	3.62083638677097	4.93614141359207	1.97883826397338	3.45513852672271	1	2.27972049067214	4.26583275923829	4.16757125065786	2.40561268525374	2.9856539150027	5.36614231265944	6.2878452726988	6.13909951876173	7.05967397640982	2.21768182874429	7.39303004946948	-0.478846714450147	5.45252109077103	9.09646682343917	4.71185671303806	5.22246709965104	-0.638787218287527	3.79600826657002	7.24986376306277	1.57340681357122	6.79762551990375	5.54027828453687	7.16163180038546	2.85851204282852	10.6901660420707	76	1	2
158	4.34960500441469	2.90609953561339	1	7	2.62446175202243	1.93531903469966	1.45684555281738	5.65145667186165	1.07122820246951	3.96371251363914	1.20659870708403	4.10416348069478	6.04860010070504	1	6.4349497604213	5.77539390563716	6.31822481494258	1.85621883371728	2.26426220003012	1.5840659952051	4.12201380235675	6.45348359811487	4.67025286374983	6.76521224011158	1.02178397829857	1.75808149594389	6.64626844551558	5.19001127425193	2.83143604484485	2.27761697372519	-0.713993366196469	7.31725025079932	4.26374848424469	5.45783562604888	1.75247228269325	5.44470143251207	4.34889151874885	-1.22995952342171	0.827864052148044	8.20886200709395	1.8419347450354	-1.21613076910274	4.07286019205081	3.24352733608924	1.60826176670036	-2.40767604548646	80.75	1	2
159	1.37261518991624	4.36941492021078	2.08458999978668	6.67096537089902	6.20493911414485	1.49223315612445	2.78379461660858	5.43848047033665	1.92213217554791	1.78432504002882	1.98954519979497	2.83311425975822	1.97224856257179	2.80196274934525	2.73508342723929	6.12391504214705	5.57044564529357	5.16393683172351	2.73469371197966	4.33718068409274	5.79325993436343	3.05920300240999	3.76713359218033	0.449959761287046	3.6687424834521	10.3719577028028	5.67204969533149	5.99577116750466	2.80977748772946	2.15190616334742	6.3283714738928	9.2239921188641	-2.34851780413123	-1.73328008686923	6.154691023419	3.70887462575784	0.93703514934141	2.11179025386632	6.53263987722042	3.96245233173475	4.57648734306531	-1.7558909409918	3.37412989245588	2.70395782072347	7.21654999878276	2.04853471005463	85.5	1	2
160	2.15093222680538	1	4.85482267700103	4.35327186145657	5.02555577202073	2.12668778235477	1.69415220185212	1.42989706027518	1.42108427813397	1.80005437737526	4.66214164084141	7	1.51109398620706	7	3.34998218382902	4.92940626995788	5.55964159168906	2.80025402463897	4.70399019116556	3.99764407005784	5.44495596325431	1.51498564283124	2.48403857584455	-2.05647940520504	6.98535179111316	7.75483127785977	5.07235226254308	3.90284446462616	3.313942289353	-1.61233111060146	2.61047117718882	2.21797277709424	3.58418096857192	-1.34753681100504	6.94777843240708	3.18440261104031	2.53948760716363	2.59931486119781	0.863951322667567	5.26701818617978	2.77290389170553	-0.229101301368269	-1.0558953993719	9.8134379151003	4.26264890301075	3.57957064061098	81.25	1	2
161	2.60677459961611	4.43833859306529	6.07840307593436	5.72583943763422	6.42838691172048	3.82426267442372	3.91672123186239	5.86506573189826	2.2840682892973	2.88721719242383	4.60834182913097	3.8650699409894	3.87597274384461	4.13292465073766	1.74831363270216	4.66066171749623	6.22718634993258	5.39664826779349	4.05719619841379	2.43666455673387	3.5230184659983	1.5569379893959	6.01054720608006	-2.41737832131777	5.66092335352904	9.53852682195175	2.81739192064421	-0.268970936881297	8.2254911288167	2.65159519098573	3.74205734995595	2.27686985645483	-1.68933579621931	5.1657941204097	-0.130170919053713	5.87063142313813	4.2100757339598	-0.507316830737701	3.72502893915743	7.08987875765968	-1.68743589749081	-3.71410841353943	12.7088911730925	6.14991330232216	7.63457894817116	5.67557592701269	84	1	2
162	3.36023177380729	3.4525135015248	4.16729066714509	6.45044326754005	2.42520541430474	4.87733682244881	3.93334772373183	3.49302310319738	4.85846055747378	2.53311982389926	1	2.20555507209433	3.24303488640971	7	2.28451486646747	4.1784925160842	4.37403513583983	5.12561643826616	1.48214745415751	6.46546006908423	1.67963560118286	7	4.14319324287758	3.04017177996897	3.04568184617365	0.341223808251674	6.54639025640046	4.39197395538792	3.85256474998048	1.07108294287141	3.45619857241002	7.35959435855907	0.333787960980083	1.19385642011008	-2.16550930719159	4.60025959121407	0.629590388908844	3.26364431459802	2.11255101400858	8.2882394148479	-3.19275417288432	8.53532990156538	0.385371355203843	9.13040675479104	0.917357000718417	9.68711979756814	89.75	1	2
163	1.40539484504915	1.40708876675233	3.03246162664177	6.92874041121925	7	2.51235801223359	1.36842017026201	4.94776881912702	5.70348997949546	1	3.40428733343076	1.28312579989413	7	1	2.53148562109644	4.53829182312056	4.46997496053906	4.34519612035827	6.40898525149353	4.34166157516391	1.24988796160843	2.45633575741788	1	-1.14946435200832	5.65691879756984	10.5211863674444	4.96591573274248	4.90263094360257	2.44012723461825	0.427649329054502	1.9897284347938	3.63490122469339	-1.30302059138175	4.10415874286557	1.92953157157338	4.50297603560056	5.9244671532569	4.55772123757053	3.77856729845115	0.455488160195955	6.61963229152486	5.97860987996186	-2.80392607039392	-2.31655882890327	4.33693356412123	-0.496714940458935	67.5	1	2
164	2.90862814227248	4.93726766619859	4.05194226450235	6.90812438921756	2.241029053871	2.97911056348396	4.38142498297728	3.67269579980453	3.70499710333798	2.7720526114608	1.41404943839377	5.68231949294939	3.410643489104	3.79324774818141	5.29487160958746	3.68366529282962	4.06233595129001	4.5503806021089	1.33980531520033	6.80628957139785	4.1246659000403	1.73572219421249	3.73026028036186	3.54905717340043	0.920907094185921	2.25175921524601	4.91104118698917	4.52185950393963	7.1701999512959	4.48852262748535	0.82629990744109	-0.37504644871482	-3.44340434169135	1.45927454158502	4.04284661301305	2.88035110297369	2.5345570966005	1.09091814978561	3.82212038924293	12.2378986263783	4.19111959394063	1.00233538442668	5.06653812184785	8.02305037009081	-2.56720325947003	0.979438580760253	70.25	1	2
165	3.64065551949071	2.93402888632646	1.62683495264177	5.14085253948875	1.80588854952564	4.83838519669134	5.46569064973035	4.21968329526054	2.58553180232184	2.7830949095603	5.97302306762505	5.29745901063774	1.84563567486589	2.98240789972165	1	3.32537647061856	4.49194310644477	6.81982031484236	1	5.79541683832649	6.56162912640706	2.48314958093091	6.254299131067	1.7536498133818	3.42808771182513	-0.0680525506453267	7.217812105505	6.25962524390875	7.66572495511537	0.892066464104851	5.12709650847368	4.24354873504884	2.82343805092903	2.28144217432087	-1.2531689825436	6.32136472217883	3.09843304261557	2.0136975906228	3.87809910223815	5.78076369298405	3.8247243029269	1.94612465160853	-1.3893624752289	1.37421885402882	4.44597981444937	10.0424004618861	83	1	2
166	3.90876411671338	1.74143657535598	2.93208793840136	4.42070497810086	3.70167028109538	6.110634754229	3.99972788705247	7	4.28486921393031	5.0152317890272	2.63677735784386	2.84244892175124	4.75294925968316	1.57693688215909	4.54012630722351	4.45167452913535	4.52196064741899	3.03563159906365	4.89041661797824	2.73430534235681	4.66461043358012	5.29869065995823	2.54141688454918	2.76711017821575	4.29713539986405	-1.00101649663905	4.73551335762925	6.9380840017239	11.2843741035632	0.760702941808475	5.49113780130272	5.80377806230319	-1.79574030358916	-0.96732313889699	1.8383891552291	2.95634927507178	5.70321844206688	4.36937019985362	2.2741820005292	0.865400556637204	-0.430967291167177	0.521612767881	7.70499624991323	4.98977442564234	5.07690094515845	-4.9291124364843	60.75	1	2
167	2.48239251287006	4.50574479035097	3.21977240542255	6.69555863061566	7	5.4528889632711	6.52813990617605	3.26269833684069	4.86534854042559	4.45063972612201	2.38889820656436	7	5.2372607882281	1	1	3.64824736899153	7	7	6.06930154782629	5.85986387862558	1.63660776439884	2.97777035893307	6.14031728082131	3.32607189180982	10.5366858901149	8.43790315305593	4.63659075302726	6.43814727057572	7.53192506302107	4.3288771470404	4.59934163794851	5.86165571179549	-0.555947640192957	-0.0681213977577756	2.80678750844582	6.38280923954809	2.07901538124784	8.07288941450056	6.81079453681083	8.24020894069491	0.769531000462557	3.64891137728601	4.11406425451303	8.43475199980894	5.1674751359546	5.22403379112486	71.5	1	2
168	3.48664556514876	1	4.52419908271901	4.18939701191954	4.31476148773885	3.05839653551655	2.40115804634908	1.45720530504517	5.7573747312251	5.35729688630565	6.66701204779447	7	4.59067134244874	1.2169816689977	1.5808107451498	4.69586812479763	5.10561492146451	4.45855139369603	1.89991068838094	3.29947261801176	4.32789429011348	4.49709622057574	2.76946639948605	4.35006804935189	1.4444961707962	4.31322889850597	4.02501088866892	4.90252306372178	-3.05751831965339	0.974400725380324	6.9465804477941	3.14886085202649	0.102894081187497	3.56307622441296	3.99414682834546	3.47597816000151	5.74937340421795	-0.600261592645504	-3.56475610113262	5.59558868042511	2.52282424306374	0.843891868523265	0.430524268164297	7.26409232518517	-0.17525698297051	1.87656034359985	84.25	1	2
169	5.17584461047043	3.04130438676306	1.71013851537723	3.05276442105029	2.06917440215467	2.1380072807999	4.86027666250788	1.12243736759118	2.56010523378204	1	6.45527219123817	1.76667601169174	3.92403026504661	3.10710241706103	2.08585789846937	3.37668162217876	2.77516383847559	1.60581996383725	6.92284685907991	6.4116422143174	5.62539060942784	1.02728968687754	3.86580236197051	1.39416057113597	1.37877487755178	-0.574996132951419	3.47931686566282	9.03354349052302	2.40578831483803	-0.35046222754773	0.180313065524216	9.08786048602651	-3.24694616523379	3.403771371185	0.67992827261602	4.48549219701945	2.17651206475072	1.80330057891068	2.17466647495565	7.89653286232184	0.323392050741452	2.82782328137767	5.61727633504884	3.16289608631119	0.531372210609793	4.33758476616119	95	1	2
170	7	2.08460448549009	4.53563062250037	4.92575420114665	5.30860007398434	6.49958622809965	4.33519260902012	3.45891568518291	5.35245684928586	2.05082335029514	2.65258926753996	4.05988407051865	2.48447472697893	1.516701288132	2.08045386465677	4.59706909779207	4.41305562836111	6.96738109727409	2.47371039053112	5.19170097165493	1.54292968750636	1.26029174572893	2.23805182449183	4.49076458111135	2.11080604621867	3.58977451481054	5.07178159701192	5.98392184328821	9.59518647328717	5.2847259290581	-1.12917782515699	4.81844173033738	-3.62947665875143	3.09358289884521	2.05407333983583	4.46562454000148	-3.51280510199477	-5.6499318901852	2.97587494463114	1.02274925295568	2.49449570981719	-0.921008073584231	-1.59916414755166	5.72945828209467	7.2004111965985	-2.26314157927995	89.75	1	2
171	1.35792800139931	7	6.43901247497824	1.38242416829665	4.60906687944401	1.71215692509468	6.67540162908014	7	6.14518530512151	4.38709051955223	2.68402792695389	3.39479111166178	5.19123629517642	1.34923170591191	5.08803578738175	7	3.37133563432607	4.74748083116253	3.82116439460077	6.08262886989883	6.25728450045253	2.55881136801835	1	-0.987643277118413	8.23049310949998	7.03499701799633	4.62240449827193	6.09048562917164	5.93697400696346	2.24281540023874	6.88330209356725	2.85488426842528	1.28829735506545	11.4229045092212	2.1366762507162	4.21717771944068	3.93646872759861	3.11225695395641	5.35023416245133	-1.05076693639245	0.58152199674794	6.70202724620649	1.78489824207313	9.70160645866941	6.04980054658622	11.8088103378287	63.5	1	2
172	6.72724537900348	2.65090255900514	1.29316483949118	2.20358166499438	4.09241171277581	5.69029039360635	4.97334541478989	4.93062968364428	7	2.29109273195256	2.25100032475623	2.51137965986147	2.91861115038442	6.23934694521369	3.71161657812716	3.88397929243541	3.34713016372058	4.65063565856959	3.04560501591969	3.00811700427192	6.09603829722157	3.85337469514	2.58071412610713	4.48093118522432	0.960762836241229	0.0732249665071909	5.36405579197679	5.39261184248116	3.41471362015406	5.50359550165568	5.3273403360467	6.64362438623443	1.16518751906987	-0.0476935727439649	0.818876156662583	7.34244785864629	3.66603412217147	5.96339744496635	2.1316507843835	6.81577968037966	-0.328853827280723	3.23658139874793	8.21941644900923	5.87434081022154	6.09560152005493	14.6818519257971	100.25	1	2
173	7	2.06089928666343	3.33680896569493	4.53745288427464	5.19334869151265	4.57213319292939	3.2909619977106	3.52088240947477	5.87889081306484	1	4.86353386737665	3.92830321948296	2.92532688907106	1.35851672830129	5.82343437885405	2.50485288088516	3.03430715219414	6.73485078463888	1.69911034185645	3.96125118986401	1.30987328466389	2.93469431219915	2.08699455682403	3.01566341944754	2.01298545349313	3.70498018438327	4.65329581971012	6.25182950660933	9.3188819688513	4.08922496662958	1.31673623118586	4.27129063855634	-3.53202986012969	-1.61366158546848	2.705837665242	2.57334776096761	3.15532693479258	6.7128467303736	4.8636261422684	1.51099734494977	-1.10441284512092	-3.62033252313476	0.204237248294765	6.0947164789718	2.39691053247406	-2.23329714468894	66	1	2
174	3.98825680189884	1	3.11007512795179	4.15695061318748	3.23895570183218	3.82743656018837	2.15588149860368	2.90404430790008	6.29267965179186	4.94060675239604	1	1.78012570608079	2.68284221345758	1	2.87577248374192	2.36950033218617	5.11629799627292	6.78831993324052	1	5.22061669312527	5.23457518038834	4.42601095446311	2.2960418129017	5.60962674482471	2.35304347977262	4.8542730082345	4.4457480358203	4.4910311181625	-3.49521292119456	1.73113075734156	7.17625972269834	0.884954309386727	-3.1368777880551	1.1367650836512	7.25623471132881	4.44449598797914	5.00851299076663	2.52133634348603	5.70393226076	7.95352085713308	2.7822952316073	0.304168731231518	1.0465362366686	7.8858032403441	4.75570826075154	2.83419305788177	71.75	1	2
175	5.86086910032402	1.89109107831236	3.08615704567526	4.49914106950799	3.32029685368808	1	3.46169882477393	7	2.3541029237086	1	5.49947935437655	1.17589517221264	3.27387353393879	1	1.89075587123609	4.65205815471105	6.41390692155412	5.61042804458739	4.26518574949246	6.0275319366895	1.22323034628689	3.64726738385967	1.10966003078207	3.51746466996033	2.64940575270163	4.26556580218675	5.58004709952357	4.96567521148549	6.9337061099808	4.74029787130629	1.80673163641593	2.82927354506069	-4.24366865395416	4.74169909261022	8.13038925732453	4.26179058897544	5.11469458212185	3.48793673687959	3.4869611325313	5.84089718096111	-1.07685789621551	6.85979620568639	0.898481967525244	8.01041116293626	6.56012440779594	2.59811644761328	74.5	1	2
176	1.92563182223139	1.30106891059863	5.2011026751784	5.83453737644676	6.29475129177446	4.58282891689502	2.25997049325837	4.85391860340255	2.84844786058337	4.15920428697239	2.3097026724446	5.03283854480362	2.73355521535108	6.10216769067504	7	3.56769799071481	6.32910926533378	6.64574556553291	1	3.60848424818763	7	5.30941982550456	1	-2.49247202874348	9.16138432216895	3.293077783174	-0.208392429357592	0.989567068201829	2.85721993435598	0.233481996218229	7.80674497287785	5.86958789816459	-2.79825659756758	-0.430295301060833	4.21419628198405	6.8534989979343	-0.314285150387098	3.03327442767687	1.70623142607925	7.8963632247656	-5.94606714101268	-4.16020330147538	8.04407355111004	9.29043835807848	-0.470933103626999	6.55420595942679	56.25	1	2
177	2.08026134559849	3.30029164309013	3.47649473494178	6.74700315326153	4.99563285925117	1.40197558091026	4.71427894718317	4.74931274564763	2.44869396368519	1.37606486972455	3.4159101622666	1	1.58741561741835	4.42030030612795	2.93021456542984	2.31564309051733	5.31363402181705	1.56548823224207	1.81099067468952	2.59459835052062	4.38384990145314	5.75411425833554	5.36906296620842	-0.36926865529995	8.74992809396134	11.4006381974879	6.2172152642695	4.15956809213527	0.0862366688042081	5.10935447470623	6.18174273941825	8.23346532059493	1.33172746197528	9.53413860507685	-0.218359960644687	2.52291779968699	-1.49050198137538	1.83786542003463	-1.92852411669726	-0.261276092458787	4.31502484070282	6.09619876873072	9.01465145740693	4.9095686905135	-0.43972144824954	13.7600921492346	71	1	2
178	3.67655236533319	2.0782091722511	2.08826534903527	5.4999824017364	2.21554917515801	1	3.41092652172259	4.28839235188587	3.41810165207698	2.65215815654877	5.85475578130103	3.82091051373228	7	2.24737262222837	4.90597496209591	6.12286757097199	3.35168239962115	4.14821422575331	1	6.53656357370017	5.22441921255875	2.16764210492845	2.24666025366592	1.78319875292367	2.13339148064807	0.909845771753654	5.16049420066495	9.1949459541053	1.60599961945103	-1.68505417615191	5.94431634207652	8.57167401801644	-2.99597430659796	2.96275061821753	8.74386339840255	4.95563783332047	6.68195468225863	5.7028293936856	5.05241726943718	-1.11306277080503	0.0590773305958287	7.32517083045766	0.100275244052316	2.60804150918653	7.80376406967044	11.0983956573624	84.75	1	2
179	2.11863590228013	1	6.44591170409241	6.57072836872274	6.45385069912492	1	4.85183775109937	1.93304315337063	6.05285406758197	4.15127502135554	3.16316685632674	4.95168737405216	5.58309167791963	1.37977258925718	6.45762209879205	5.27782025834289	6.47459778442639	5.94830014975635	3.04783188296806	3.54127884211346	6.68884291615515	2.13474980601608	3.44911690533871	-0.71811843428395	4.98660900991356	11.7002097370959	7.05017554665183	7.10111721410245	-0.399477231099422	3.95216513715377	3.71462605935441	5.78256944376979	4.37306125485049	6.11222131762345	2.92803737583034	3.91606229049476	-1.69087145477697	-1.21318357984494	4.4562559473199	7.89207821479221	-3.26241284523712	0.661996874571287	8.53634377401665	10.0195490052434	6.41828010538098	10.3354151474729	68.5	1	2
180	1	4.36344697474657	2.37908867129754	7	6.88443953895723	4.27017949691082	3.6113789204622	5.19278295249671	1.87079951089148	6.63009094377616	2.9772196795931	1.07475286614268	3.70679524348666	3.79761340183719	1.44790971264471	4.35793115334067	5.66047527455328	4.35383428947227	1.28806772158202	5.9073076152282	1	6.16401682375211	4.74578027632766	-2.29048898634811	4.21289959256424	7.44372862530084	4.59058461127068	6.50228213050052	10.1813377844907	3.0158791643892	5.98436483521639	3.75998071107568	1.62172518268106	1.84015235262524	3.49683415170177	2.85130631605637	4.6170461383423	6.97611859386237	6.54394998062898	10.0805739967426	-0.958691884234924	-1.05212326829159	3.39410677690803	6.00733079566301	-4.84553143000434	-1.73263145835667	79.25	1	2
181	5.61076695198211	1.55290744866864	2.95831453839236	4.05943952427041	2.54633366638204	6.57852513097588	6.21252760090112	5.99945339746897	1.28999170143149	2.34788962613847	3.20143138113597	4.66724750688767	4.42003491716471	1	3.21739114243375	1.86173923142471	6.72570617034004	6.43695532173714	7	3.32376070945387	5.27123963953271	6.31469255621441	1.28862080563974	6.34528644039349	2.46865029650276	5.65077158585163	6.45365042355896	4.2939837696248	7.83667494209533	2.43226833644519	6.15603269671978	4.27706702855448	-3.92045994255284	8.67163190234233	8.73563844147771	2.33267103764323	7.0994766938847	8.98049235085659	9.20547979551594	9.15860869110256	5.32408513251301	6.58422946792942	0.109639155011412	10.4207455533566	6.17690659089936	7.59939418697756	76	1	2
182	1	1	5.43550338703949	5.75119129065128	6.17418290195779	1.67609627679436	4.50064885471735	1.92244079390546	4.05127318580492	6.14342899403009	7	1	5.88253267671216	6.89900088747799	5.99753499467059	3.78680401955912	6.10153180910694	2.89216624907537	1.6161056341233	3.77523300916145	3.88472720238208	5.3025331165725	3.79955262020904	-1.90710514435714	7.55663405087668	2.87411922928443	0.432404099203767	1.14034991015502	-3.02340474380686	3.14181819293533	3.04611772689562	5.56387879870633	-0.367577108925719	-0.00534570111560845	2.69520675593852	1.74576200092868	4.71584371306216	0.985737772734443	2.5757903420359	6.5773063168073	3.4432238424218	0.830059586518199	7.6779527946504	5.30237361155788	3.63979691024182	10.4079637019774	70.75	1	2
183	2.0037364647965	4.77232126561038	2.8054279721526	7	6.88600208454438	1.9169705975164	4.72038108504809	3.99546046674166	3.06362316405786	2.80490961119001	2.40143323637259	3.56235998985353	4.66352487418641	5.10863811553475	1.26110691918582	3.1103864568389	4.59706823468167	6.1830845621929	1	5.84430446116686	1.89084614789747	3.23990998565977	4.20154851372874	-0.4712998233132	5.36757059321614	8.72441067847463	6.16691741904216	6.80531508677103	7.70664167150528	6.97304212092073	7.26640227366394	6.48431143160389	4.22313437487858	-1.85841642547917	-0.410865877585319	4.15328543314851	6.46558486213658	8.91460940349253	3.60230583990488	5.83257694806431	4.21313476705958	-0.710237158182091	1.85367443384025	3.13636161788884	-3.35672672977113	-0.523393240966235	66.5	1	2
184	1.88195977871739	1	5.1912595527495	4.24089575848605	3.37304365522292	5.55929441871653	1	5.31577329108697	3.50600038580974	5.1276301349216	5.47854096792994	1.91559884972437	4.59071693047442	2.65371169019586	1.58606677297978	2.50597294900477	2.1310020538566	4.64843335745349	1.53253780559264	4.06236812094438	2.45632984315076	4.15611329322554	4.49304339714423	-1.23660036450831	7.84196574583095	9.77672315892708	5.23138440893564	3.04817935626409	-2.65147141179067	-0.966487180741714	3.65524962678132	4.76890626208151	-6.00916962265927	1.69643695319869	0.541742757631045	3.33723839282333	-3.13884624756886	0.183987419613415	6.4650020638128	10.440288952987	6.76025224332874	9.2146231003389	5.28378550487519	-0.669648820156974	2.19182586071831	13.1907710884382	72.25	1	2
185	1	6.21369756314514	1.00811246141826	4.70193447602567	5.96942042054862	1.32157142556891	4.50263911620517	2.57253865887268	1	2.26909764361741	3.33657368371969	4.73499365329265	1.33505656454564	4.56906092068896	3.57780742113264	6.9346080931097	3.82448845584732	2.9838306788919	1.64732502573657	5.62074146784494	1.69015878793896	2.34390513967669	5.53863185085857	-1.06519534086211	4.64597575974766	11.0494051471701	5.14334232390412	5.3661272397832	3.34907541150014	3.13702994703006	7.65731536103661	3.73114712715742	2.29558219081094	-2.88710604521653	0.282400751165021	1.33100768138307	4.09120063698436	3.47784028002685	3.75972035033234	3.88315357182925	5.7897946319617	4.49165514313754	4.54882762378801	5.02545149844252	7.84014362212597	2.49059105825116	83	1	2
186	3.07948001521769	5.72127483736885	1	5.6042188573549	6.78305717795469	2.64920731507307	5.76114685441398	1.12319544644504	3.85443293426554	1.33736915728593	5.73917236553827	1.83128066181015	4.97537173949008	5.77605142786609	3.45962961291747	4.71802340532999	5.83951838311496	1	2.64011928496413	1.96310046627352	2.17277453132475	5.7167258824901	5.30335795934907	-0.751855022747763	4.1078652638602	9.37558595515441	5.75568897763579	7.95886864107733	8.81443344369131	7.37739876288997	4.37961243768618	-2.88181772950318	2.27486132337173	3.78306553375824	2.22247335154633	4.74448676343698	-0.896480514352095	1.43650949927251	7.12209460319607	5.31459913376359	8.76812949511596	1.04202480116798	5.54320910266098	9.94025601259577	5.9740735313285	-7.36148694978948	65.75	1	2
187	1.66216205722603	5.53093460530898	5.68369288662474	7	5.70063437119839	2.23838459296869	4.84903015802501	3.05433531849589	1	1.5980565006353	5.00948215652448	2.40655656226313	1.33865711602002	4.55116194028944	4.8903342245956	4.55107616922248	2.47480363439763	5.99898922480681	1	5.3577506904135	6.98128144981171	5.4053153468829	6.59365532695893	-5.03338857669921	6.7702377197556	8.94835868913099	4.14672139581808	-0.0803956112471129	4.12929298628918	0.879251542719226	3.69386677956041	5.25314795251093	4.15906849662439	4.2094828423087	-0.531023973554001	2.57591762915553	3.80103155851687	5.25330192070265	0.356857711628437	6.31073053545665	-1.91346948650282	9.77744424566925	2.49520438800649	7.60076896892581	6.92475540919763	7.52138613329724	66.5	1	2
188	4.18907901115385	1.15146237228713	4.79248414578803	3.80552751688393	2.88970847048769	1.8532409453873	1	3.72294886618367	2.93706559763311	5.56829865924179	6.68270889103553	2.9926658385455	1	2.1105952115269	2.63739793210241	3.38573861854245	5.23341799862093	3.02938922663304	3.03011456594231	3.13487312885364	7	6.71994590465248	6.11834966416663	3.31086807359153	2.89310671336912	3.01300566610667	7.29414474917958	6.83905093873222	4.71530738582174	0.959410489790443	5.33022470990353	0.422170372934002	-3.41536980480568	12.8888415427458	1.16949102473075	3.55729867726177	5.73675386205781	-1.41666646541872	3.99978518429402	3.64633604395439	0.550315346720608	0.22917019069987	8.36861274024215	2.46051525084917	-1.22297366838642	13.0236784369563	65.25	1	2
189	2.89028895868227	4.87727314213209	4.02639385313376	4.83561019309355	4.17108853341427	6.5238902768408	1.18141220937075	1.42385574278079	2.51227996434649	3.41352228589702	1.89805032478299	2.41767510658849	1	5.49938684868819	4.43529600696173	5.93947078785141	5.81573298676334	7	3.21361218133253	1.78758136654248	2.25983732850641	1.60603734219232	2.07498599452746	2.03454457954696	0.521673440466644	-0.579282473957125	7.8778706203801	7.17886093148508	9.37211829529746	1.82742754565199	3.54553240343932	6.07983285763375	-3.44979385362382	1.2102146954337	0.496664320729573	6.40875034148615	-0.89694990546408	3.2147171931442	-0.281639382257917	3.30905343682907	-2.63193685728042	1.72127338550484	3.56741828198005	11.5394990019258	5.90542089059235	4.15204959672001	78	1	2
190	1.78384405099323	1.63104954979975	3.95976663566752	5.14148295879682	7	3.09027907611685	6.18566539697128	3.23137936407135	2.52046129843128	5.64796398975781	6.02355675434427	3.28670631263569	5.31957690461744	1.34332229789586	3.48310193469954	2.18556394471758	3.36884339972293	1.50794748059439	1	3.76095437241636	5.60201199914276	1	4.44803300304836	8.26548646451451	5.29815939480954	5.82454915493174	6.1496670267773	-1.7698784365145	2.16932888268971	5.58276540041372	-5.63526361510573	4.49638354814014	-4.51830524791635	-0.484352808985085	2.64604373669565	3.93390405803803	-0.611703441719199	2.25381025657077	3.53172021298517	10.1990059299398	4.37766443768178	0.723805471602977	3.85376889260505	11.9399621313028	2.86494726467041	-0.138509847769299	66.75	1	2
191	3.13661041598332	5.40496130481849	5.89766595599849	5.20089329751301	5.70609396530408	3.02420654326329	3.91077111661383	4.97071726308511	2.73080415765795	3.53981432568504	6.793141444661	5.92859526782952	3.42826477665413	1.4740111564309	1.23775308358647	5.92507568226467	5.88799114988719	1.81981913795009	1.18127865857559	3.4621658536078	1.42299167602774	4.10598285282966	2.18423738669653	-1.61594840966711	6.20587892145247	9.75257546454968	4.86440067405774	0.0843922835417356	9.92302070101797	2.65249416712776	3.80391912406118	1.67170116240151	3.01543418684971	4.1854450240638	5.88518853204485	5.90559328239376	6.48779273452857	1.15101680002921	7.61474551397093	7.55081754786652	2.23670521649718	-7.36230783776608	8.07331052077239	0.62912184818506	3.7668131828923	-0.741287419095057	74.5	1	2
192	1.92982317645079	4.71600872512222	2.66686484817142	4.98375704402919	5.56106032857407	2.87468758202414	1.22391299360259	2.6962407237815	5.00923175397629	4.57209255551707	5.43495982437922	2.30830860640126	2.20424209627356	2.70827634174469	3.28651130901557	6.01399018337824	1.1562366600551	2.86623730599172	6.82617853043948	1.71938783595491	2.55198195801849	6.92624252505425	4.94561088445638	-1.26136887487181	4.28529157985519	10.3709798748608	6.66722066468579	5.25108006943858	12.5072308916413	7.01992419567114	-1.56653400304652	2.3656637166361	-3.40601885586678	1.58654061420913	-2.15989242307589	4.1535748257054	5.80008178565403	7.17582253420148	10.9076673458161	5.98442324327689	-0.00667195681490285	5.7384912135785	4.93676235219828	6.76214589700853	5.89659825350459	12.4620894657621	68.25	1	2
193	1.67338159356461	1.33195596248945	2.14977679241561	7	6.90076658865473	1.93525805308171	4.97990896379994	6.49101036746197	5.32373983726746	6.72388833935392	3.54679365565695	3.67064116738385	3.45800068945612	1.40503615415009	3.31305058773374	5.33162045838487	4.78609897394172	1	4.11518854706592	5.40386135791163	3.32767722511956	4.39042999796789	2.6492212953006	-0.494154263468803	4.75261893169057	9.97831683768764	5.40440342319189	5.57645616518283	15.0403511332105	0.554373187970258	-0.847896873541551	-3.58304049168148	-1.65716976887803	0.337536688983045	-0.163386722064455	7.58517264133861	-3.95630548894164	6.88357978991324	1.42839461499137	9.10212567763278	-0.0925634449352498	-0.624961360063386	5.73229793950393	7.54066971269911	-0.929964978807769	-1.50310746757962	77	1	2
194	1.27476314439504	2.69252965839522	7	6.15785565584868	6.709457193783	3.59189498460346	2.76885373357343	1	7	1.44217615112195	2.74708769439611	3.65266009762511	4.48372542153368	5.82406821953367	6.61293893370053	2.3918524191907	4.69284195577452	2.29391689231324	1.4332511839465	5.27815043348099	7	7	1.68993100471631	1.67046437331804	8.73983422950708	7.53375604829164	0.0634510338673238	3.43938770240471	3.11653277462198	0.147957641519313	2.09906880793459	5.41197764341953	-0.940481624962484	0.655448314783689	1.9948449100617	4.06893325012691	-1.25424781388318	-0.332233359738551	1.89249024904323	5.095940207164	-5.39704981075798	-2.47079311828517	11.5753066135634	2.93721673977207	4.76414095329998	8.53398530164083	73.75	1	2
195	3.68280210840109	2.70817311759253	2.48298334070779	4.76103905759349	1.72190700827719	1.54540902577062	3.55399890445494	3.77345778847566	3.43061087939421	3.08335820065821	1	3.80034314338927	4.11929982700169	3.08301901270112	3.19833600663821	6.78723992946068	3.73007698027223	4.24168149863988	7	5.07483182261258	6.13572423540627	1	1.97833905255793	0.779722803778434	1.32064365750759	1.60873244871407	4.95256177717698	9.23691112461411	3.91723602581001	1.64303511379385	5.93463907715903	9.65384460426003	-2.54283597031322	-2.19840412141751	8.78801074330825	3.90476571079641	7.62217237646234	5.51971882863889	3.50130107358962	-1.20531007102806	0.312006536529576	-1.03660224358997	-1.27020860224619	1.73633533933316	7.5338738869534	-3.00006865660536	78.5	1	2
196	2.82115882773695	3.84084394934364	6.76160133142437	6.87310337609398	6.23417882396942	4.80242661146358	6.83433624720579	7	6.35491551698912	6.60954614228194	2.41358498684312	5.37895601348251	4.73366349852704	1.21132225546928	1.61503300878463	1	5.45504558715807	6.6614302235148	3.78460787061276	6.36869845303565	1.6669305588831	1.86253564441542	1.61544679878334	2.34622032702873	8.51877081052494	7.70659365035796	2.71574981649129	3.50123013383654	4.26172725868212	4.73547232524839	3.96355162181957	4.46489538857475	-1.62286451114388	-0.588012984727604	2.12811497178963	1.98064322591204	5.15107945298521	10.9351672267495	5.64077040196071	7.0665545260546	9.42827388338292	6.27337477961519	5.09491780432814	7.119855616583	8.69498731440976	-2.68456165715171	63.25	1	2
197	1.43610460298934	3.47484124805182	7	6.50797722556988	5.51185167843019	1.07602052031527	3.9546914490713	4.67638529578054	1.1180629924116	3.12398364880782	2.86019037076663	5.17294999526814	5.58680223613787	1.2829611173486	3.90583696147618	1.5939023078915	4.31820556605687	6.64739278254319	4.19727113249173	3.80160090315241	1.34467594092935	1	1	2.9249611236505	7.85002607528888	7.50266280419996	2.88207895060087	4.2779366277364	9.63226658152082	1.90309968437455	2.65308250803373	6.52284492674783	-0.956634346159939	-0.718662026310665	0.686813988006401	0.245320597574936	-1.52525248463304	3.45401694423756	4.21811384242058	5.25063732150168	9.23929891904741	9.07007238830836	1.19226236722944	6.32550776448659	0.332753027731174	4.13249628839193	73	1	2
198	1	1	5.44610485443665	4.20397944184466	3.56751286322308	2.72091320629274	2.06498877121028	5.21470924171317	5.183083747398	4.97717260391123	3.78223325867868	1.70388696121248	5.12855660865782	1	1	1	2.15793200235646	3.64123857800516	1	4.53188699482223	2.81670163048341	3.33270771248066	4.42238375117148	-1.229834744414	6.93371895703173	8.40416349861581	4.42768982264944	2.5076847781946	-1.7857929072612	-1.91729395514793	4.01781025778685	4.27240971194759	-1.59674560632793	4.56606048382517	0.0538010736375117	3.66387886507459	-0.880054921674298	-0.611887345638408	4.21334668052631	5.75677981114094	6.61918402027447	-4.80257093077824	-1.21155746727274	-0.111560623941434	2.3197708069755	12.4867105733618	71.75	1	2
199	1.42666452445418	4.26267646749655	6.4874605297741	5.88916871786044	5.86661265671351	3.17011717471788	3.91824670024077	4.61897801451414	5.06271925485816	1	5.72497451435932	3.2346531779755	2.32003506290745	3.37908067656401	2.18475856027287	5.48156693001799	6.01448500722416	3.78821710837685	3.62141245545526	5.36582292089334	1.46030178663937	1	4.49906792127658	-2.81217284309689	6.21161428759341	9.91302524134946	3.23003551349534	0.101901861766485	13.9707296285767	2.74704588645255	4.04174201733906	2.67719950281945	2.85966897139722	5.26537869055443	0.640537515446022	4.600749698507	3.67874467190485	0.696493168932034	8.09485148761693	7.32581394486095	-1.13599022949079	-3.27165349185037	11.861994844261	1.69199844937798	7.63939542611968	3.58304436682285	76.5	1	2
200	2.88921690876542	4.40240674139094	6.99974589779777	6.39096436065461	6.70443416056149	2.70134903848199	3.95436260039898	4.27372039756091	3.01210313432612	2.50307182281297	7	7	3.31713126835983	5.72081814131198	2.97139634058986	5.35071543444656	7	2.36781858096335	5.20824003676262	3.38059173653931	2.46280062330601	5.9886372881125	4.79036302904582	-1.46628147593598	7.37404946631902	11.0740912567607	2.92920867679181	0.415805466445287	9.77181224819911	3.22340297430848	9.13123988562741	2.30011816549234	4.30300871053763	4.0444457429926	6.34825477655666	6.64465432506628	3.06568128525634	3.26210882389322	-0.0662863121670183	-0.28059313435814	0.795618072873956	2.92713936597176	5.15912932272048	-1.59680353000647	2.98561963531906	-0.584611266839539	71.25	1	2
[truncated: 5 more columns]
