# Supplementary material for: How Are Mate Preferences Linked with Actual Mate Selection? Tests of Mate Preference Integration Algorithms Using Computer Simulations and Actual Mating Couples
Source: PLoS One. 2016 Jun 8;11(6):e0156078. doi: 10.1371/journal.pone.0156078 (PMC4898694; doi:10.1371/journal.pone.0156078)
Supplement: S2 Data — Long-term couple and agent-based model data analyzed in Study 3. (ZIP) [file pone.0156078.s002.zip › S10/Aspiration Model Data/Aspiration Couple Population 01162016 061319.csv]

	trait1	trait2	trait3	trait4	trait5	trait6	trait7	trait8	trait9	trait10	trait11	trait12	trait13	trait14	trait15	trait16	trait17	trait18	trait19	trait20	trait21	trait22	trait23	preference1	preference2	preference3	preference4	preference5	preference6	preference7	preference8	preference9	preference10	preference11	preference12	preference13	preference14	preference15	preference16	preference17	preference18	preference19	preference20	preference21	preference22	preference23	fitpoints	sex	algorithm
1	5.33090580266998	2.61076517398502	2.06024502033496	3.75054576074313	1.53892830627209	4.09346214249729	3.90121981990772	2.6333238404037	3.36441164496007	4.47255637485309	4.08206802128495	6.4099525107055	1.37392142413418	1.94901722078993	4.01745645437331	6.92061661489768	1	6.40024962238467	1.16361299444866	7	6.00612162661079	1	1.52088844538288	0.281737473208035	10.763532826519	3.91626835889861	3.32483597529657	-1.25034913323758	-0.48581276229564	4.73072387855372	0.967963526202118	8.62439426354063	-0.427933944326392	4.66172799133355	4.45750536674788	5.56443523669838	8.29175044767718	2.40872650173241	-0.132105517473857	2.19777619210616	0.355747449021908	4.86222791335618	4.21860809264007	1.46371165554347	2.35439442183828	5.16973543210778	95	0	2
2	6.26320894189209	3.18055390323864	5.27584703961549	5.64349491989895	3.05819777185063	4.5030357973483	6.13554737744276	2.23269168562859	1.87440536663745	1	6.61184295327316	5.52225350999038	6.90816888858177	3.40504355496714	2.14209409677768	2.05306271728732	4.8359686892066	5.11981853755943	4.48793138528824	4.52480790890666	1.73406729748596	4.81929051332143	2.58985328553926	-0.177376054780576	3.62992821208614	0.0416006651772671	2.91613050240455	-0.560874683735548	6.11165980664217	1.95005587656155	5.85230855463498	4.85105408492751	3.11703662144556	4.76942073519315	-4.05142864271295	1.72983683694506	2.28349291771645	3.95093972050777	-2.15743606985918	-2.3618018285345	-0.720603873779039	1.91346461173909	4.88423736661349	4.36056809072352	0.467464245388945	1.56093857968992	84.75	0	2
3	3.12752588466689	4.68699335647355	3.25997606672503	2.37584023735954	7	2.60216429444952	1.33512530903153	1.86284388370097	7	4.32730929400114	6.25934866701158	3.79290774281531	1.91836385078189	5.06443249975693	7	3.14299316905204	2.6367680807111	5.46163399937375	1.11681912030366	3.29012400514169	2.14105833649796	4.87297818888593	1	0.247157777241693	10.8030928809801	3.75876966223246	2.88960966151015	-0.342477953939246	5.33898952229665	3.15037783029833	-1.04339456623041	6.65159399418725	4.19902213916663	5.69176050391073	3.51303996531196	4.59281887016644	0.805568880128099	7.83833877908275	1.54082261287099	1.95327862538384	3.75418655705172	-5.05052766223112	3.79204192826685	3.99228474622229	-6.67053180367494	-0.394076899088551	104.5	0	2
4	3.98344435570014	3.11437141620916	3.15662892105699	3.22959988638758	3.34345752896143	6.59260381247122	6.29369964765318	2.22508398499132	3.54316171094419	2.85719794886839	1.52459944283472	6.20323438353938	2.07143908116631	5.29921990541833	4.42157958915068	1.91110392219735	5.06561018695971	5.60442429239647	4.47609587743732	5.01612314103131	7	4.71867553240765	2.08711427681718	-0.62860406181404	9.77967330502199	3.2599636059972	1.91182938645969	-2.150003169065	7.47949217841963	3.81168382973382	1.32693929233111	6.30119091537206	4.11619850027994	1.48488031158785	2.61720226837063	0.212727025137104	0.127899940557786	8.46603956499088	7.45345658624351	7.5335502877032	4.67243015704735	3.15023427009272	3.30634356887615	-2.17725570681662	7.57626883999508	7.27648302989372	79.25	0	2
5	4.83085310265159	1.70254574714129	4.94678969356568	1.33490890720443	2.98292438736106	5.21290704976879	3.0674397306527	2.82802925510229	6.23419368394634	1.85397851819958	5.69542194911695	5.18220309081781	2.38378875573031	4.76147726517138	5.54681413078741	5.28310276509208	4.09702071460049	6.70631771861705	1	2.7321237834801	4.21507898190856	4.94137962512159	5.13586205100744	1.67306597216662	10.1010606033525	7.02334450097586	-1.47006694776451	-1.16659322538593	0.097797959691906	8.16776671181563	-0.443537534666212	8.29510465163714	2.74970863501985	2.93542679932434	3.48063687924856	5.70655108471093	3.46235087132467	8.84984593207181	-4.20249740337278	4.21772797153788	1.13392760672207	4.63096464641659	1.24413078393595	1.14290642505232	0.625946582453652	-1.25345646945113	104	0	2
6	6.9156590093674	4.48996470053703	2.23091801689508	1.49185143349669	2.99379703326858	3.13805663657938	3.48189956339913	1.3379898759467	6.72452808360407	2.9936090663768	7	5.95416784361037	3.67500759532501	3.95929944465673	5.97566364682636	2.2746225736847	1.2991075111271	1.09698452191434	5.17326226014049	1	1.77133908103642	3.26895995939447	5.35157817875588	2.03475304846796	13.5019047161812	3.49975033021543	3.84750569769714	-3.44122971353229	2.84340178805056	4.47594999832667	3.43969991436611	12.1773055620247	6.50682773003402	2.87339535293169	1.05524951539205	1.91403178867112	3.49528959112804	-0.276724028151314	-2.41081205617221	2.88520187574009	-0.0895244051313199	-5.85379811719125	2.86063179045262	-0.570281255275236	6.54162490560714	-1.02412151301371	94.75	0	2
7	6.21488059196292	4.7288439917536	5.25752637615522	2.18917323326766	3.63635910451036	5.02774461631579	2.03086570585647	1	5.06996640766556	3.82795922296638	3.2937370894646	3.42498924476982	4.91683023371457	5.25546174982966	5.14316320577317	6.14493538557592	1.78287291873594	6.29325456669013	2.7218371653496	4.44810896495078	3.79265092913402	3.06548896562949	2.21139341758285	1.40316873916999	8.34996700794341	7.03523233831351	-3.2852224799231	1.27628227468366	-1.97367737372251	5.9050407627326	1.58439232527683	3.28069756267769	1.18908025142888	10.3230700546327	4.16718871787713	6.59150314717512	4.18750673401995	2.9562857954994	3.62636613344798	1.23207810125363	2.6615918388527	7.98719003265534	2.06366851093726	3.91170250618241	3.4243271296003	2.99368806664013	96.5	0	2
8	6.47689276590317	1.61777937691886	1.74963222315561	1.61573721569319	1.36438985134278	6.23542840672756	1	2.45066736658295	6.26904207351549	3.55478749386131	6.30002845137053	4.85795795794236	3.8098229733843	1.31862808183451	2.99106144105104	1.88202700092652	2.30540873731541	1.16554128268119	4.18112931377014	2.09989662459297	4.05153997189623	2.2589057524864	1.81713098304608	1.40344006464922	10.3626797745054	4.25999953278956	1.34664955583586	-2.36404318184926	6.8571803601479	3.98707255163738	5.94328946805758	4.7108850645899	1.01292395409817	-0.59309829982924	2.47111461488518	1.66890520636382	3.06241759451617	3.13051616930136	6.00083063298449	1.23484566669459	1.15430789829647	1.11574546023817	1.23557214995167	1.79459780507566	0.720597223263625	-2.26622604807539	96.25	0	2
9	3.21717929308915	2.85425125600606	2.15686582500188	1.10231348220004	4.62251444461088	1.44522812032452	1.88239819309005	1.29727406051869	2.34062179814732	5.84425283445336	6.78938158656379	5.5858311073427	3.26433962562027	1.18201191784364	4.40840484136529	4.79860653896573	3.88643626350838	2.4107898755231	1	1.32740967842843	4.6579860416304	2.98283334209439	2.16625485364215	-1.04222710264334	8.19690883059413	4.70378679882541	3.89058646581279	-3.65747705620851	4.96607633190933	3.70251321208664	7.19276685976306	-2.55176840685134	7.40043467902842	6.86622989575644	12.6367878334189	2.21383314498044	2.71202275227269	7.69099155927573	6.50078594551318	5.87146668626452	4.59217521462177	2.1272352300335	0.474167589271	-1.67474755414738	8.39337836761017	4.40518337139288	78	0	2
10	6.18650367695262	2.78926957348911	3.94915766089156	3.52482676045999	2.77057068648004	4.41948317369569	1.36722580071309	1.07084003633445	6.8879039265522	1.38526995890556	6.72560143813643	6.45031568765538	5.12679406107981	2.30220790288739	3.56002991944657	4.79757591126194	2.93639422885192	5.57002861773811	7	3.84151063077483	1.79199499884619	1.04871080573952	1.60038102348258	-1.61690277496774	5.21046042270283	0.110884529936025	4.93231673042035	1.79856106902117	4.65135281947931	-0.108615826184991	2.81171448443002	1.89979292032633	0.0850743685394792	1.70055666634551	-1.08980610853207	0.979678058867084	2.05505180375483	3.35575373053122	6.33784645446878	-1.89035559147806	-0.340832189399374	-2.4216768227075	3.42552937203252	1.39589595907667	4.13127546467955	-2.34251471011807	108.75	0	2
11	5.13334034622957	1	7	1.06634173351689	4.64988698402467	4.80052903291976	6.72190943864424	1	6.55832408226926	3.29095568851245	5.47039850546946	6.28243556190197	6.02824841411531	5.99529306424983	7	3.22014123086563	5.16137154878462	2.78164074400015	2.52387555374592	2.63089533537243	3.92328774910377	6.57382396091752	1.53946831676834	0.641466499294678	6.87336534911827	2.90267288095304	5.90605783257089	2.94307668791207	6.85999598766615	4.23569796107247	3.18377990775826	7.03973954727476	8.41904537155832	6.01014762599279	-1.2317284175959	12.0239251652451	11.8150867800912	6.53551345249328	5.78154702446817	3.92901186904902	6.63728819196123	4.32593860158066	3.8187215057439	1.2346477463126	9.24178601521358	-2.10685939477734	108.5	0	2
12	1.66623777366485	1	3.13416062123825	3.37988803532235	6.13760784758224	3.52666314565833	5.117238136492	3.3968808896821	3.60421568723963	4.18848003165656	6.00660624425471	4.56340504178463	6.89510350187134	1.07577909279212	6.59411240016834	2.79289089344954	1.09786421920226	5.45014135679706	1	1.4982027904633	6.37593604232157	4.9680256191632	5.03587941350546	-1.94715557666106	7.50615317705222	4.13672011397743	2.20544768111491	-2.5300142971032	3.46199346830076	4.95322578402526	7.87238400165543	7.71127228796768	2.69266073133545	10.1632080244121	4.44017366539873	4.81421542917895	2.09605311235131	5.65434690387215	-0.980083421972559	1.7174622124821	-0.574966301516144	4.61664411167544	4.83270648966596	0.243339739298693	4.68636249471371	5.66936249346234	90.25	0	2
13	4.96017496056343	4.70949500204948	5.40756925093785	7	5.72206534139179	6.87426790352524	2.09078669755264	5.7972354844413	3.05091278660914	1.27518364075733	1.62218127973084	2.29788623113449	2.73786477145221	4.56887797692233	5.19924432281889	5.36358251899755	1.95875942769226	5.80489310866457	1	5.32792856492994	7	2.73845163903034	4.01923046556277	-2.84527580806724	6.93883197414161	6.25637021300246	-1.94749155623701	1.15982445332123	3.66529580754844	6.71208677138839	-0.356949822814665	4.97100418339193	1.37643206796066	2.44850943167653	0.409011640037979	-4.4720601765265	2.36185381019907	8.89068476919324	6.98717869152359	-2.70355555071874	0.523285949721919	8.09201978204277	2.82852698742236	0.405664884586016	3.76625090305333	-2.99698248138434	92	0	2
14	5.59165288878658	5.20485957456537	4.84984884390928	1.10544711182206	4.02781481441445	5.61909610459361	6.71820976488732	6.49150863599386	6.27079921848174	1	6.9452251881693	6.50678927527807	1	3.29213341217917	1.02045897677805	1	1.22154194887962	4.25795587265524	1.25695869321145	3.17996872747109	6.81171243983018	1.55605596605179	2.35613193798902	1.78663418220252	7.01650635135192	5.10357236721465	-1.11686783063138	-1.94805628994969	6.61196832542495	2.77696970117993	-0.780317280237369	6.805229481456	4.89519934647132	4.0796028368291	0.285846880285962	2.63101265713135	1.2481094414082	4.86096871447111	1.60182850446511	7.13387479560256	5.42802044497399	1.8457769076145	7.88861206828786	-0.71333880789661	4.10730886127213	-1.41434450926628	98.75	0	2
15	6.63091402017164	3.79541149499293	4.54907707423577	1	5.68595983758639	5.60669545777501	1.49950297477133	6.74692060646183	6.91007562964703	1.44550037817269	5.81562936103601	7	1.86744766679235	2.31629316027526	1.19430053940475	1.78268129206826	1.29339088433612	5.77303786574198	1.86709225557115	2.91088331064258	6.71188931743722	1	2.24731593251353	2.51542152850227	6.45034474675748	4.53313518709358	-1.02314768609741	-1.66174346966434	6.12487890462039	7.39528735829458	-1.37685383469393	-1.18488140376013	2.87293808775614	3.48916849708533	-0.082199430716128	6.37217050752379	1.13767470419395	4.31985200143777	2.10721426345459	5.11107848820031	4.30058431510683	3.01683505409438	7.20016229468576	-0.53884547380947	4.15182225835788	-0.776922101328943	95.5	0	2
16	7	2.53066501678276	5.20980100272529	3.37991579098444	4.03552026332452	5.17165399389846	1.87333448338499	1.85877297336034	6.48394557499944	1	7	6.42694462585637	5.02169375976319	3.31610046336789	3.55155399733136	5.53426551474102	1	5.82239846158836	7	2.9695989848277	6.22633668224097	1.36163726013292	1	-0.764046268488903	5.57978519309703	-0.0917559565496666	4.2056904395443	2.27046526889742	8.10738414700831	3.46751284970577	3.72095501717519	2.52446434452513	11.4634159242431	1.39436887632478	-0.715547193793073	1.96607224242413	3.88709471618284	4.00757720198647	5.5868620416256	0.151330164940958	8.16706176127157	-2.61132039849165	4.54624605360635	0.997633287984832	4.64752527821307	2.81228365112569	99.25	0	2
17	1.1591692014951	2.57049050283226	6.05372136797047	4.10519742264749	6.36569269834874	6.39886160875373	1.74612631945097	5.71030353059597	6.63825820905826	3.70799152351451	6.3947972416658	5.58257689689424	6.4720898538619	3.51148968325636	6.80709103422091	6.41469914594048	4.28237304100097	4.18060937182932	3.15305360926771	5.49648954836627	1.66685853920195	3.70794224360653	2.33271075886488	12.064531088713	5.56467481166482	4.74780853266653	3.97643328826877	0.0367845646655046	8.85701018360073	-0.72790645027253	6.42962091003909	6.21179978758004	3.95899437852487	4.25980767645997	2.09322898982016	1.25758092220696	-0.706695910157756	6.19279947927428	3.26902685659214	4.09877766583427	3.88462006082146	-1.24897568915578	5.06731111068249	-4.16869094131629	7.25435138403726	5.27636103629425	100	0	2
18	1.03658443810561	2.2350369254543	4.74043454271856	3.87352510261161	5.19164340508882	5.21979248899826	3.58267219919183	3.85254292097599	6.02684652783079	3.38842232407893	2.68330891579055	4.58977077985513	2.09205149012396	1.99360622875756	6.03325099740324	5.48107372018938	4.85959245594784	4.86817953053816	5.75253267679567	6.77528751923119	1.60953643812916	4.46702488669719	4.5735314797073	12.433039998175	5.11052808951419	4.36342157516203	6.41514068239922	-0.192669359093277	7.57552763379783	4.5993634475018	6.4135596913811	6.52332710929585	3.26449990818597	8.06091479085311	0.960409383874055	3.39587979064672	1.37936241054175	2.5060572926173	9.84456198586019	10.738720805378	-0.2502124460563	-0.18231856233115	5.05123358007487	-2.74783727308645	6.6905854046923	-0.236581087981462	92.75	0	2
19	3.26228058848851	3.90219641683512	3.93414198108645	3.07539723999201	2.19196790448925	3.66857170755699	4.07520351204846	1	3.05773663282136	6.95846910786329	1	5.87526154959118	2.92072808718423	5.65993437813057	4.8233902978875	2.46803344310465	2.34677004426018	5.12434491963235	6.77947364303672	1.70272564197483	4.82951268949017	6.26721376368079	5.86472548620247	-3.22343572032606	1.92069623722929	1.6574643577046	7.87266929074766	-1.96793124522058	5.09901163107792	7.01270038338569	3.44607954898732	6.58152820785523	2.506277733861	3.93863897769397	-1.56230340237131	3.97414704655018	1.54012303081952	8.45075978682499	-0.0320237597887851	-1.73567052776241	3.11532035811005	1.88134894535841	2.14559751685503	-2.92063832232953	8.37017264956911	-1.68248115031163	107.5	0	2
20	6.15069840963679	4.98863788169893	5.27874472203696	1.1010677702345	4.38004795393956	2.23349009125183	1.5111483129851	6.23278224996948	4.15270974003509	5.62416091334936	4.1073586818353	5.64756340725866	4.65110328976464	5.49136977994192	1.41498014923592	1.6062522868356	4.82077511178823	4.31502640846739	3.20425812754495	2.02524885549506	4.25845590984775	6.12154479561589	5.07613734816217	-0.0124142386562003	9.17228255162363	2.13790670085315	2.29688986733393	-2.79095590664861	-1.65111792725948	2.34823570332911	6.76956724224143	10.241308367995	1.6346384100516	2.16520038282164	3.93873498054316	2.49715851503911	1.39109212214032	5.41473661556211	2.77290710223486	1.69915880137923	1.12949178600264	2.63315415788733	6.85783375452785	2.59427862025905	6.96173561221791	1.0775707882838	88.25	0	2
21	4.8330597913968	1.53320148215415	5.94242326432259	1	4.30844243036899	5.24304806942401	3.63185723973037	7	4.27247878360568	6.36470171154987	1	1.14275889708854	2.02671534908731	2.84725617877341	5.4078592159863	6.062289422882	2.5078545069032	7	1.81867944099549	3.32612975347233	5.96132606512953	1	6.56545306768381	-2.26962984474322	6.86847104205963	2.58617275160718	6.86214672160796	2.47540775258483	3.92230837986082	2.29851653199552	1.38436518421957	5.02046505545771	4.16459512680251	2.76539969861479	6.47126788420317	11.3744817953978	2.96483717231183	8.67145235946693	-1.26283466745955	-2.18234743182269	8.07078819615596	2.05985549048389	8.49397546436406	-0.194867006674445	7.30257945689829	-1.43081888554385	89	0	2
22	5.74147540625874	6.32819345151986	1.75774402025038	6.62060011557081	5.97838336546157	1.93940940767494	6.85257965851179	5.07460309378632	4.28241216820703	4.77603274394571	5.34401098996146	5.231398262216	1	1.70892514140362	5.68313480466435	5.31296175249842	1	1	4.82103480079122	4.48628550481652	2.09161640271055	2.14600368181385	6.46699110910044	2.66574442007303	7.16893188251788	9.00663858967668	-1.44933864352023	4.21226385176058	4.41007082012983	1.64415807461881	3.42397000481021	8.23390586040162	-0.512122654057331	5.25031531336635	2.29195160288895	2.47997952676058	2.21359955815866	0.984412772412934	-0.456477892218639	-1.34590994009086	2.98742297957864	1.41864550729999	5.1273158149159	2.82181948385568	-3.81818121827524	-1.39712261403362	89.75	0	2
23	3.33146337243639	4.23576245495657	4.67898913634971	3.37306433368624	2.99717510648447	3.99260336517427	6.60909772601882	1.09300656921533	3.15260107335923	7	5.3486304780046	3.72974288756713	1.31528895442274	6.34114282731318	3.56210344176349	1.39147210133806	2.06782878552034	5.42548243269915	2.27337720918732	2.62191349664933	2.53385400760782	3.57130384976539	6.43504617463589	-4.20935725821001	2.238004141721	1.00037615833529	7.82273259747187	-1.92039409993148	5.414433326097	2.92904890438401	4.72513619772565	2.85243272190369	2.83658149686935	2.83001024439817	-1.25150850789662	2.50114004311317	2.800065423069	9.00431249826202	4.51503295860745	-2.38545876937809	5.13690592524079	1.35429566335829	-1.32912048964739	-3.32817451463517	8.30544577840221	2.39076895121574	106.5	0	2
24	3.33596831550673	2.84405714310034	3.44943099635829	2.12994474004352	5.92926323327146	5.02939991703258	1.40401477941779	2.72730224978634	5.80981775141669	6.59384072401227	2.81563620057588	6.70561755633468	1.70603903237069	4.32265083341164	5.0133491921942	6.61870731444809	3.80657492152001	5.70010158560046	4.6705912207561	4.15676490830337	5.64459523248906	1.90531997385583	6.11886211292682	0.163523893701437	11.5797130247639	3.57510692274586	3.23061515507452	-1.4765676513295	-0.302853519249693	5.33631546133385	1.76038143494956	5.47933411080384	11.3117407731918	-0.533625412200626	3.73818998340097	3.39536105781556	5.59244798184868	3.37308968430612	4.94221357772749	-0.970672554723784	-0.168715375490491	-2.41131538249957	6.3384595116211	3.92371242318975	5.74464763421317	1.06326609317482	82.25	0	2
25	6.15332286125585	4.77775224848517	4.06402954884889	2.40895674468461	5.60914703110661	3.60911686869574	7	1	4.66975756648979	4.61169025192391	7	2.9941900447491	1.48980722241015	1.60342087949036	3.9414854407345	1.42989259326432	1.69485586622352	6.67996321484559	1.10823943979188	3.43690356085396	2.95136990747332	1.38605079058635	3.65747425179997	-0.818920432247408	9.56891475844151	1.41383902149376	4.0185754947962	-2.11371064206418	1.53547991601626	11.2791112361833	6.51330346142784	-1.37041264489066	3.15775553936682	-0.0713109978339568	1.60995802590182	4.58897930872718	-2.82325029984127	6.06377259675418	3.08951937275847	4.30946760492581	1.77524491888207	1.06267045817086	0.0252677787442993	1.13236179175709	5.32572617810761	2.88002216273616	102	0	2
26	5.62356551953757	4.72697708023468	6.17522824892679	4.61467164696745	5.8535057881957	3.12340366261858	6.60926390150826	5.8059837130115	6.46458523942614	4.61391097048695	2.03193268027753	5.18193984890603	1.96934503271746	2.14305092004792	7	3.20707974594049	2.21880462266363	6.13094786781757	2.82150417792064	5.59258055937032	5.36320692266909	2.27107036666527	5.07410264433543	-0.191864384354914	6.84509866646216	2.97128380688146	1.78500663985086	-0.239831588275001	0.0805723745351792	2.58243218896552	-1.24020316866705	-3.29448162517676	-0.207885517965341	7.33433591323336	6.73308456080112	2.15282216137767	0.789951195655227	9.24124918087709	-0.756328404656651	3.98760680003796	0.877251438485775	3.45276102404524	1.33796116841206	-0.136518128771532	9.12520928072206	4.65155759089688	94.75	0	2
27	2.88909749139513	6.28487892778732	2.21256879756055	3.07565871356453	2.24666134930032	5.8003040560715	1	5.69254106868654	5.1325436022052	4.81425149858972	2.05532283823223	6.52150313781783	3.2763850003524	3.60075438587913	3.84722749684107	4.37073319556857	1.50035442719896	3.66148038239871	1.9628818988868	1.45973838362799	1.55498445463943	5.45232626142088	2.39563745914154	-0.211674429151168	11.9627769215066	2.34928446887334	5.59496428687414	-2.0922095478529	7.88413806302146	4.35152149274633	3.21401702221978	7.32679285857455	6.39097308215997	4.64942137984852	1.56718903819483	-2.72434520153506	2.78557828682869	0.475888912881866	-0.104675800978814	9.00581190205719	5.45499166532491	-2.09212821002147	5.65094256477491	2.5665233275943	6.39892303499603	1.60004246426092	92.5	0	2
28	7	6.14353162289349	5.30672325339019	6.90339963223159	4.00951536776925	4.73143764179494	3.60150734951759	2.06891704802879	4.5112521920122	2.54122099860496	3.61198236414341	7	1.81742107590669	2.29684028528691	7	3.18322635520525	4.71245156308239	2.03972382004541	1	3.61473540644407	1.43387965593699	1.53554649908455	3.69420413227931	3.58892710796081	6.51472708004162	7.37907501795427	0.297927588427103	3.40137680840167	4.97578796373777	0.575483551334894	6.73736192850843	13.3902851720181	6.34292758516728	8.0468508439427	6.06602450348224	-0.667265249177255	0.636253199851553	1.1265068013873	-1.81379323657877	-0.976118322340852	7.81073607594423	6.02481510183377	0.583385205726837	3.68421603437892	7.98427937082787	-0.341003313029126	92.25	0	2
29	3.88994624635852	3.36463899340989	3.35933401226355	1.62025788600465	4.74585416542961	3.38634183385552	1.67213944318968	1.62490488215034	5.74446482625268	6.11071881449328	1.65097556511696	6.85337737022703	1.97860852488833	6.43851283279356	4.06515611306853	6.83943580138525	4.34914363473072	3.84236297688057	4.35879812803235	2.3996024933592	4.71448309804394	5.7417281917062	5.65790001038677	0.339658086539854	11.4041912815619	4.59238143028186	2.99949378284127	-2.2118572711803	1.93590114915452	8.50079349815472	1.12436579779341	5.75449398422789	11.3934907526382	3.36171655780678	2.53926431462757	4.52622632391631	3.16081279369444	5.09017575169746	5.29621642095794	10.0152532878471	0.0794069015994257	9.52553805922337	4.31297014590573	1.10435526084015	5.81051472929338	4.19323410935721	74	0	2
30	6.4719649953706	4.18033879444134	2.43723686096104	1.17690263880515	4.76001584805574	7	2.32681351577563	6.08314182068735	7	2.96946506781973	2.00464760494842	4.62354483669218	1.63867517889686	5.81749850316999	5.90213751752296	4.32178382424101	3.25022590077524	2.98685548928462	5.72218007934965	4.56563442653965	2.61962938020582	1	1.83139252150681	1.85465449872537	7.77282177747415	8.42864549621729	-1.18884956486623	0.807430130342409	5.92248626694631	-0.785585412918085	8.5415351564525	4.39874072576662	-1.38189153955118	0.758704021901992	2.56459913835154	1.89106677468836	4.33813055212327	9.05979724817355	8.23334796875818	-4.34040098625435	3.15871894686063	-0.320568282344844	3.1986818221075	-4.58526172099915	-6.89298738697201	4.74936457689259	76.75	0	2
31	4.84638692464498	1.65461291405623	6.36500300726701	5.33975035695884	4.64130405189511	6.25697005167151	5.28541462305051	1	2.78191513130807	6.36627282930595	2.52827879017149	3.24927312177629	2.33816252165789	3.14432189922609	6.25057383907746	5.48857323857207	2.15570174802664	5.09202968824217	4.02423562001554	1	7	1.77318874359608	1.53423439062307	0.0374458973967581	6.42096522385685	-1.41099729140358	0.975574814459244	0.828399320866867	7.77445148732548	5.69689606277721	7.00801958933234	6.07750240796262	2.87214787254147	3.23659439346034	1.93021518270379	3.12195046012766	2.70863133011137	10.8535197051072	5.56083340248237	0.209161078912936	3.90582584942833	6.05471002077331	4.67179944858105	-3.17455474290608	0.348003908386656	2.15519239778466	88.5	0	2
32	3.94059830903344	2.70155132173433	4.56152690540417	3.02152969243047	6.55454287626293	4.02131936637167	4.36088292090637	3.9332688889196	5.11835768502537	1	2.08603814083122	1	4.60093691867832	2.22466220086699	6.30839532649748	1.11158227312315	2.8277069250769	6.90259425973276	2.16706933439466	4.48612906220195	6.90506023177196	2.13181865847824	2.75999062136467	-1.70506736938174	10.7090774016571	5.3050785719526	1.46556676473704	-2.38738534729484	3.89052994107879	7.21132211621158	3.78644740924008	10.3069111844339	-0.835323063372794	3.81182944986903	7.73563403842737	0.396091677676793	2.0004667517743	4.05390018675504	8.40841482009095	4.79787389621609	4.4507222119921	-1.33145960066916	7.48002487436963	-4.68636409120975	9.0147430178334	-3.03697769108533	97.25	0	2
33	7	4.29482114608988	3.02773412102694	1.91012539596045	1	3.34586667497031	5.80639733458018	3.74939700501456	7	5.68116658980199	5.55178665832726	7	2.41986184982945	2.14877908801459	5.71172542487372	3.54957305861762	5.12344112637572	2.64451308000489	3.43895769586928	3.31160114959361	6.09051122236388	4.34942445322163	4.03674916238637	-0.0930407470535207	7.20420828691031	5.25645646506343	-0.529769953119408	0.418219797504623	2.01504366650832	5.47264717671478	-1.21179677753861	5.65427053872512	3.2034408418441	3.91684478669944	-1.72878148325679	2.02195565563475	6.10941932503393	4.38732241263333	-1.31063622361611	-2.91846551232578	1.01066337414392	5.35973303225193	0.495503065300039	1.73285418300595	11.9208459536116	5.81018847250002	86	0	2
34	6.88819837609232	2.13223276507563	5.23695154331845	3.48062811771638	5.14724843405947	3.64715688052835	3.97905025149327	2.64613876504494	5.69489238087672	4.33204822194733	5.18644169852778	6.50329834153003	1	1	3.5965062483029	1.52198601947123	4.83787083412136	2.41413875725945	1	4.18402012383705	4.80539157228684	3.49663664159112	1.18993405586468	2.33867705525195	11.8432387062181	10.7561154746741	0.17000975844786	3.83297509579266	5.99974052590945	6.93615963167996	2.41715090637034	6.78697625251569	5.46909023399779	3.15622999789155	1.97181272356724	-3.30613065128142	-0.707638661820069	7.94348700052325	-6.90889651977335	-1.51934600566073	3.55547054324737	2.85421879730432	10.3414225644527	-2.54343527674343	11.9474936741987	6.32851895813767	85.75	0	2
35	2.50482080393166	4.20956173217282	2.94481019312968	1.5012033390801	6.72868223140267	2.70374599956842	5.74501223240988	3.41102610110561	7	7	4.58317271490514	5.17307574718164	2.57539847481074	5.57354923843104	4.37679737527227	5.50741015428124	4.67944990240755	5.62892699016235	2.33485902695279	3.24875915060657	1.70721791275589	4.76735922882662	2.07111462775909	0.259857682389369	11.3751257980507	3.95102478258957	2.73534050724487	-1.0311173632539	1.6392908656422	3.83654987183347	-1.87947762060222	6.7433855298011	10.687678817037	6.77394075327287	2.53512959898926	4.54598794979456	-0.0101088251932611	7.18536071817164	11.324196782312	3.40617700249417	4.61659896546698	-5.15095541673475	4.4448180163383	4.58772614973403	7.54829490012117	7.57961614653784	79.5	0	2
36	3.87837871125199	5.68309627512963	2.54365618513251	2.81735523266245	3.69425389082752	5.74252339193046	1	1.55060355090972	6.08374502132464	2.58756968112417	5.57371385917568	6.58494981702973	2.32715082348233	4.11746970549867	4.50427609378809	2.670473308368	2.49547083814483	1	3.61053893345281	5.30396465695476	2.32456471349216	1	1.34086572729551	0.5034424738577	9.97894452369224	4.07246030756886	2.40197447216685	-1.60218216856367	3.53025382495736	1.71927581240755	-3.95043283765425	6.73165359954352	1.68233952587021	4.64314242251451	1.30635808925681	-3.7071020842658	-2.74967639642469	0.500527401119846	-1.08714693010985	-1.86081570722162	3.09716159011666	1.47130968536416	-2.44766373389391	-0.0996691400517566	8.24176596994132	-1.46484040872503	89.25	0	2
37	6.16779032291838	2.58122263564653	1.56203957328702	2.95615795208822	2.3400693060381	3.33628600530053	6.21154609482576	3.04690471417609	5.08096460914541	2.2876391658681	6.58631105684092	5.56907493801978	4.55944187591315	6.91202325793806	6.00794031890231	1	3.03380296135949	1.50352609934084	1.25194720944273	3.46055902823871	2.43572214909616	3.32681985258456	4.81189112287495	1.38184270712823	11.295925572451	4.78617988375742	1.2540479074592	-0.57901403217969	2.74515644252383	-0.655934412090373	6.86286544116117	-2.98277201071223	4.66666395914378	4.075576055629	7.44928843993358	2.04397122537748	1.18113654085074	9.18191933439544	0.396777227264496	-2.40582209745787	4.21130666694343	2.30514730298877	2.67831244502964	1.9177648728942	3.21848977568666	3.42315128363585	77	0	2
38	2.62676800877489	4.62056555155751	4.30153720569194	1.91673316671003	7	3.28531123809239	1.50189080203814	3.23774361753223	7	7	5.21675847385191	4.71004844473837	1.94130275626676	3.89676530946292	4.71604481462233	6.54376054483116	4.61480571763079	4.42571424354136	1.72205809937774	4.97779525173982	2.24930320678969	6.23800058668427	4.88736449167861	0.649493089910404	12.439790409822	3.95146901048928	2.68333908183621	-1.0359958869322	5.87650304371336	2.95590891491513	4.30608840725198	7.10308499370744	10.7296426469104	6.23030895214669	3.98076801173106	3.89919543055775	-0.160225194534216	7.78108599863481	2.0794456937082	2.14482712225451	2.83396412756001	-4.72827495914455	5.10910462985402	3.82891882590795	8.18928095596675	6.04438778724066	80.75	0	2
39	4.82782158756925	2.97543752429603	1.7941816553532	1.53625720196428	1.85496031762244	7	4.95668879300914	6.3512850447125	4.45983038177945	3.09394046363414	2.60278088078794	1	6.16792583821154	3.01302390069572	5.50214755991078	4.19496896214987	2.15367090766597	2.2276954521811	1.93701905669025	2.89001991643285	2.11659397532232	1.5450818849085	1.95825407255597	-5.9617092581702	2.64761222523639	7.56993155538523	0.270286714749628	-1.18553692367641	5.05304034368664	0.944718582227805	5.69130219466602	6.61491721944229	5.23792080159524	3.87239060947812	2.0065135998982	4.35021157000052	2.83655076413798	0.331413692651636	0.85616723072696	-2.40327171057519	3.63875340020467	1.12451667730302	1.30236953277432	0.541326923323806	7.33959645738006	4.63008986945914	91.5	0	2
40	6.36192487032738	3.2897501060752	5.89736883276995	2.30211264066703	3.78928694259192	3.80941773705303	3.51505525283489	2.77894506991624	5.47744853625004	6.45237265987278	4.43107781578568	7	2.24819975354898	2.50274177381045	7	3.92384143831664	4.43786765517077	6.10542986697212	5.43063241347424	4.86786591963088	1.62475449318005	1.15947763279896	2.25080106292447	1.22440855539287	9.71681016591251	6.72157473125499	-2.30871649311836	-0.0459482116412115	6.32301058332163	0.175846662401353	4.15315934102092	-0.493676885057684	-1.59950512096397	3.13179380634423	0.743507461160895	3.2429175258559	3.12089772513968	1.38068204672767	2.85801343497695	0.0148408006773071	1.20063158956261	6.82518092407261	1.56798708115757	0.284425019178304	7.16752416893776	5.8126784887053	82.25	0	2
41	5.36469528755342	1.6319005030422	7	2.49089937086103	3.51139194409099	3.23005036839008	1	2.96906457051903	6.67394400693529	5.58034540077561	6.5134123577418	5.78413524246857	6.19353562290557	5.37291350840822	1	3.91996724384147	4.48362985796416	4.80118242425213	1.47315585149106	3.19868743917969	3.88105996367626	4.91089258785939	2.30851352550155	-1.29834195228632	-1.38426373780332	-2.70140245088348	6.29262105849504	-3.01370150796058	1.7397055098214	0.165868173671493	4.22534207122122	7.49934913979208	6.36095668771867	8.82524232618233	-1.2566614229517	7.2952952924907	2.12752265705649	1.88071377818224	4.27756518108615	3.0485160170021	1.38828323894917	2.57882169459589	3.09212437471226	7.83944810915777	9.34920900823249	-1.97590733016227	94	0	2
42	4.48278467869542	2.72760015597836	2.95601101745114	2.02617654102278	3.3851671444985	5.0664852100984	6.45864138544523	5.78722674515448	6.65870676201057	2.11578376267012	5.08865524096399	2.06852148897031	2.36946477991573	1.23989191267984	4.55859083585003	4.9777038481889	2.34145063523721	1.80943824568116	4.28951314832072	3.91955006636473	6.56630486573067	6.67526546575088	2.22152907383053	-4.63917586697716	4.90714773803988	6.39476448284077	-1.94278799809868	-1.74621853852	5.92240321678393	4.32455707009245	3.96449886958875	5.68965430819622	0.861131832076778	7.53853049511952	1.74143403482528	4.76317362334758	3.13026347977191	4.80181071199869	8.51492858112635	2.45672355039672	0.27935912342839	0.302789546580716	1.71061830176966	4.12136320651519	3.01713405836435	7.66392282318201	75.75	0	2
43	6.80449996372888	3.6207338327172	5.60021917219512	1	2.98765399199177	4.81541139300484	2.69996704008424	4.48122502604053	3.22386923664168	5.09840625939099	7	5.82017635792462	4.78734264142782	3.71287035391531	5.58261357753801	1.06404862982702	3.95486394076687	6.46094791155105	2.37110163123273	3.57212765983244	5.33032242713955	6.53772488166177	2.10051410330713	0.851344863641969	9.20359864074918	2.27186044906255	3.35239453022757	-2.66000134057322	-1.12479335304195	2.6081720673106	2.50456007539633	9.44161105104648	0.338324864189835	1.12851394004367	4.48111738908521	6.28184533189061	1.13221806503918	7.54321832277891	2.82588954351797	0.583922844881272	-0.17737970829988	1.50426323643061	1.32998757794414	2.420706609599	7.80644400778581	-2.50788924854643	79.5	0	2
44	6.57022425286975	4.32704809776829	5.16880522448968	1.77228607651488	2.81372811918937	5.64087249610331	2.94543533445681	5.8161063562162	1.7400515384047	4.35016639677135	3.57315482427641	4.78510859143896	1	2.94854357449544	5.38469696695747	1	1.57785011019526	5.74729809343916	2.67702789965299	1.70364433505448	6.03075043387584	6.57748879152389	1.48060520821258	0.950210723395195	9.36354746144995	1.52550397942415	2.07708412235892	-1.01061799174436	6.84652234083314	2.55013577739517	2.00773373777462	5.54346719421899	10.0392126465878	3.20817253352822	5.20174086042947	5.68638592467738	5.03619413351676	9.36098868241648	2.90777492267286	5.61326162802299	-0.644415760721758	2.70434559800528	1.30925331322998	2.37243578869872	7.97293227717176	-2.74842142720505	100.25	0	2
45	3.79215375508684	2.70399331713679	3.31219918902868	2.11343290415106	5.73515475008931	3.69729882613726	1.59961880277324	1.06337929965503	5.10393082437797	6.1021147541845	3.32402297335377	6.76621506190234	1.14684886916272	3.9078700903614	3.07290683776387	6.44692427618736	1.9515157163899	3.08044406964266	4.41241682605157	2.1568426985442	4.75405603760075	1	6.25050718426784	1.03856112054916	12.4301248312149	4.06280493082733	2.53115555009968	-1.52364468761427	-0.621355058133179	4.30598918749795	4.80673711436975	4.7335599234668	11.1372810875395	4.20896221936921	3.33085528144557	3.56911580002346	2.66897521125781	2.64713522728556	5.10290603112894	10.1616106842422	1.7670826163415	-1.37201232663784	6.52357026864911	4.36574711861179	7.47275381601411	1.22275875788426	80	0	2
46	6.15850654087521	1	6.40696894583827	1	4.9310972445289	5.92715070219898	4.3754485901501	1.0082293828736	5.12025292929586	5.50501937636021	5.31290097536596	6.0492949657513	6.89141393600315	5.74841182947968	5.99927198689958	6.78787192801509	4.15966644629031	5.18379664557323	2.90030008135617	2.03264664847642	5.43098604251515	6.18715601106238	1	-0.183687651891077	5.26158735096992	3.83270188888259	3.88741643936039	3.04332405049419	3.34919907943921	4.20479698646502	2.37701609903385	5.33943261913912	8.64364789980827	6.03580247013043	2.4375765563941	11.1608362466055	2.74394661947213	3.73353390636643	-0.739445583416938	3.9910034189725	6.91634373262737	3.48017860631935	7.62642803106065	1.22548992456476	10.1223508002086	-0.874909712486851	76.75	0	2
47	2.94076744915181	1	4.44851221137255	3.70274345260291	4.39860839932135	6.94403727573394	3.38774860934373	2.13780563645284	2.8930228868517	6.33783852611647	5.83547949573136	4.7770493115496	6.48246118436743	4.84046851354593	2.74351071948998	1.32323659859661	4.39552813045277	5.17296014271953	3.75922036196927	3.75364294412342	4.76527082618372	5.53718440218006	1.72817262477042	3.43886175120915	8.46495523102958	2.19032484397987	-0.0366137508341737	2.75490278404308	6.81646948019055	2.15983878714514	7.95069445991431	4.08916747687156	8.55783954385535	8.10376691414452	0.383411627885327	2.60127653536595	1.78280996668639	4.52663218476369	-2.53706024048944	2.163737906396	0.619577331923376	0.0663582491340637	7.74338878446711	-1.58666004156873	1.1791088110509	-1.10135470977566	77.5	0	2
48	6.36875532143412	6.15896352851893	3.42662008861464	2.14718307979823	3.95538646394267	4.70881516749912	1	2.41486757779955	2.70806963420768	4.48413638118127	4.18067899019662	5.43159304795428	5.86265717037773	2.42294618407385	3.16135567324286	5.91360802627351	1.42217901981276	3.95167880085036	2.05663030577819	5.30225407534693	1.61381376407386	5.58924375693727	2.60512313738432	1.41320822313182	9.29194908808924	6.5566331421049	-3.7480595392973	1.67156843448773	5.64927035911533	1.4606303395689	-3.73572970472737	-2.51464711679234	-0.532989294638071	2.95014412170391	3.7633624876656	5.3786967235059	1.0964408623496	5.25002345679162	9.33722451879235	2.91407245103816	1.86654069021825	-3.76095351448051	3.1647571916981	-0.905435023388184	0.805106685854663	5.15424064738604	79.25	0	2
49	4.24059272812509	1.1664102244741	6.4109379877071	1.70300744311612	2.66153180612979	6.5082147567958	3.29560554559386	6.9695018949838	5.40025431722499	6.06672348985194	1.9589036506986	4.2903688756506	3.13405046184284	4.05744111905551	5.28873584024915	1.83172384631482	2.49635372235196	6.20295738976756	5.66998932379383	1.66945838816832	6.75377968541594	1.97933157961436	2.09041411891996	-1.00942380397854	-0.848080816885142	-1.47440850916863	6.75162575465748	-3.08411581316215	6.10898237420106	0.246344245795965	9.44912077812384	0.0119557949440156	1.63309338345475	2.473110434199	0.989446690880559	6.10966282509522	10.632110857949	8.27925542903585	3.72698594138445	4.17797512967282	2.37089580865128	-0.543248379061132	7.66509795112227	5.29891301652652	9.51634667673282	-3.07007103097688	90	0	2
50	1.96686179215758	2.87123701428413	5.34087452351055	4.40356813489767	5.95222522672958	3.42118606797072	5.00352513423164	2.34903006094395	6.35527473072483	3.84661588022223	6.16421661390667	3.1723659946486	5.76476263564412	4.81422401744808	1.62220341087867	6.23380665775703	2.68105003885854	3.90537588859162	4.56948694851773	4.03982236238191	2.54928794469479	4.19676840929379	5.52455990340056	12.8383097044208	6.14019054975186	0.667608483220674	7.29645788352468	0.429684257268619	6.18715087803261	0.36375450394706	6.49523393193974	8.62468984166358	2.78415704059664	0.335930129161178	3.46561169657876	4.45275232907693	-0.76775106139475	-0.751332028352617	1.75134419426831	0.797389341691437	2.73920055222236	5.7186667876067	3.49516665028453	3.79851094562288	6.52399643862624	0.0164403202286908	81.75	0	2
51	4.38227985347068	2.47802508521223	1.31498842741004	1.49370225344059	2.01471990925599	6.40916175082887	5.47510288837076	2.47700636344422	6.71670146856357	5.14608263668436	5.39530746964471	5.62808587836669	1	2.05018830914402	6.78855020962463	2.51223592199869	6.18236149453974	1.09283335061546	6.61568068885318	2.0396287388872	4.03927731735704	2.69439451379666	1.23283304336543	4.23785946232884	7.1675161759955	0.602769754504502	0.668699761950296	4.90253506772838	12.6142578254549	5.2265637449945	3.10699126310281	8.37844425912153	-1.23099953104573	12.8168788338625	5.59521890492159	0.866583435636184	2.11296223577585	-3.89542971854667	-3.57407957040612	-0.502492264298262	4.53476101064342	-5.25683701151502	3.66337609016804	-2.97553271591604	3.69554146429831	0.234961029919594	102.5	0	2
52	3.58902296746379	2.96090085744895	5.21061305876506	1	5.06455819932958	5.35074922322603	6.35073499601036	1	3.61509603828276	1.04151013322114	1.14017034772455	1.8306691671174	6.16940148158766	1	3.22338169206321	2.30933637846601	2.94322329462044	7	5.6967465936145	3.47860580074834	6.15527989887634	1.7144075283655	4.27500460815178	4.22609944978781	9.21372667018129	0.484768208995489	5.10553290545863	0.444549550328469	7.88106881693655	5.97483934368835	3.74021948674446	-0.589768087578717	10.4075397916384	0.282443546882559	4.08096682299823	5.25342321919378	1.77921498725178	3.60655975637459	4.94976500683995	-0.443062169582461	1.72019661917646	2.20795103860432	2.40624112699139	3.25556455010205	3.44036134550528	-0.966871515408671	90.25	0	2
53	3.3720362769928	4.84249805716122	2.33378130940534	2.81092757251596	1.69699008357412	4.75205642816419	1	6.71029578372399	2.74753224619215	3.58135216869657	3.27699620879712	1.98599017013924	4.08153015135446	3.79017227524963	6.71181086625218	3.36475282257902	1.73074500635856	3.51256995843582	3.3330585980075	3.95948039555712	1.24788898565124	5.08110247847101	2.18014406278448	0.597988230032609	11.7412884449824	2.52404342301977	4.67685942071445	-1.8845166721924	7.44802296037096	3.32937130143526	5.58349794377948	5.93736439469551	1.60688477792989	5.27289164894238	0.427077982611556	-2.92434847807655	2.7720859921274	0.0220570065894277	5.56173836099611	0.882440187650281	6.30201518740433	4.80678512410239	4.29563347195082	3.00261229970224	7.86175277674951	2.26597368226181	80	0	2
54	6.44211430017858	5.54947527174967	3.33687668621338	1.58965161559954	1	2.9936140242695	6.92506713072113	5.01727427235612	6.4008897074593	4.82412578190976	5.86307064478693	6.1571688963404	1.45988766129166	2.20178934204349	5.54267378969681	4.24757453239546	1	2.34551901385144	2.42302814971848	2.89157385947889	6.04764338617916	2.00830506250805	2.04536529321915	0.421243167569713	7.85887273916259	4.37499110939749	-0.793759432012036	2.32842867374954	4.45423767648659	5.38475873723012	-0.573593121945216	11.4442457393063	2.42090581017873	4.17631044680601	7.7261029559083	5.00859328764339	2.66786510951039	9.99299214512225	-0.633018258183383	0.968862510794054	1.02964228825682	-5.54930251579247	0.95656218160097	-2.56054749306824	5.66733406560281	3.98102718686183	86.75	0	2
55	5.65028114921217	3.02946030366493	1.98886065626402	2.84628166217442	2.20186432932729	3.91017822112173	5.34287533476966	1.29022102664356	1.84879037821033	6.10722567362942	3.74476691011811	2.36989050459575	1.67033042645059	5.97539175591342	1.96585957705458	1	5.70010254760498	6.74057755047049	2.6060251047104	2.29408231922163	1.31915720857873	2.66286615439489	2.04282889126334	-3.24275048495962	5.11530566118332	6.99227988132215	-1.12780530314789	-0.110556619794021	-0.539130359033151	5.8699250794895	2.27246389268041	6.74554306647727	10.5704274288284	4.47807502984599	-0.0953354440133846	4.04795429399975	5.35105365992064	8.44620260263876	1.41346041028009	2.08702433229458	3.74900850284161	-1.9656726173956	-0.597096078708857	1.72092656634526	5.77750508793929	-3.14332156331016	70.5	0	2
56	6.40668022038348	4.1097581607104	4.69371862725197	1.41633759939478	2.06819910676881	4.98932901721631	4.37518995421214	5.07397953837485	1.7052428200532	4.59158814188615	3.35472657802465	3.6297013559697	1.40334616360836	2.4376150378859	6.50878774224983	1.0854656879412	3.89966536398657	7	2.50447022299875	2.50065669837498	6.0811518913606	5.59602820119218	4.02082060922143	0.794779922080635	8.66710256075995	2.06246013075587	2.65378312796088	-2.03998467604213	6.25163189922638	-3.35394865718399	1.20847801418842	6.00842136076179	-0.457539356153206	3.47905058980555	3.80961991153325	4.88654924323327	5.12534442740669	7.59779410766858	3.27838543372334	5.45815093099141	-0.877833876342809	2.49826497118202	-0.469586689813742	3.80814451641848	8.9331171851424	-1.77521396281496	86.25	0	2
57	5.19970963774937	1.33407456867898	6.36168362633666	1.27825795389752	4.83719620507134	4.91676084391688	2.27304701171153	7	6.44743170338798	4.31069490724829	1	1	6.47211104072552	1.36127213986933	6.26366966714562	6.13506377556552	3.30609827719646	1.98367461989898	1.43680716475417	2.56118141029796	5.76071029496923	1.16083613309626	5.6982045531604	-2.74800633146805	6.36631640149155	3.18310730410578	5.53146555059919	2.77343077883619	3.31673518078914	8.09825658221473	5.95004556219541	5.94862625180287	3.63243081172829	-1.05578328564095	2.72899950369649	2.43054894342052	8.21905022766847	9.4923191016578	-0.632401038120791	-2.35748665171962	7.99930455225415	1.73540810830272	5.04294900792936	4.46501746508758	6.69693329154978	2.82571002424212	80	0	2
58	6.86217621342613	3.80759434444326	1.82957399126069	2.34766880982636	4.7657437421525	3.27569050476137	5.11183218847591	1.05716113976498	3.82564641109181	1	4.37240074443363	7	1.33205677497744	3.07014240974289	4.03583684753585	6.30108072960691	3.1556082452428	1.31661149960995	2.88497279034757	3.51343295750555	1	4.65996520130491	3.83911829371198	2.98656112040992	12.783994864999	0.971337917843878	0.95414452445597	-4.23374437304342	3.93568231794033	2.03616711747491	4.36289567596267	6.99501673856576	2.96776743984918	2.74749278101916	0.0311527753479555	3.03407725995516	-4.4575677876626	4.07256334308063	4.46917866897954	6.27891278832981	-0.0443199683914406	4.08302681462043	2.47604342617883	3.27632414640338	-6.16468455733477	-2.403982042198	85.75	0	2
59	5.79274290106262	7	2.07791619801438	6.53148512813855	6.17893786992778	3.89873269781266	5.43905063895486	4.60252534206931	7	7	5.09777689871948	5.74932949859598	1.69339571192524	1	5.73803744421008	2.41242184734006	1.82519707307162	1.97258278693097	1.57401105355927	4.79059223419111	2.09007855941264	1.12477954234236	4.74302894481627	3.54995376126576	7.37025312483291	8.70667536397047	-0.729610846249222	4.87272267022567	3.84576590356017	8.48438097171011	3.58258683288116	-0.847446149788478	2.05530429597322	5.93025352670317	1.94317027605346	2.59709098703354	1.75105834046027	2.71013076336927	-0.502720553085974	0.956239353760804	-0.248647399452737	2.591302787777	-4.86886686516384	4.06934980043993	9.61744221732196	-1.79363354168335	85.5	0	2
60	7	4.42993572338243	2.70693316151325	1.72839679232119	1	2.22662528414201	6.09693290409326	2.78743672495054	7	5.24343296514558	5.81727445000492	6.42508129777282	3.1708202355838	1.85553275367896	1.91328178970968	3.58199069209117	1.69467671132554	3.41043354437995	2.6569466758616	7	1	4.95316106870601	1	0.324789828049696	7.07524353852774	3.63247530221371	-1.41053985429513	0.624356373437492	3.0470784775433	5.13618628101396	6.74196011979413	6.01748907309236	2.68102104895916	3.27583022126396	-2.01827811826479	2.26279940394823	6.77643231043654	4.58677263521952	0.715217792628724	-0.239101581734904	0.828016876392837	4.58298906026174	0.748106531692416	2.55499227901272	2.09200200962884	-0.0977774557084972	87.25	0	2
61	6.01217708739259	3.0338962130027	2.04736462753658	3.41196558527587	2.70467411564608	3.93927928770794	5.46745563932771	6.97288707942033	7	4.67966615848956	1.00730128524917	2.82377149475914	3.82860774167985	2.18238404942218	4.14352797463303	1	5.65091105327438	4.91557700885646	2.25493079615648	2.03322661865676	2.31932489922578	2.75019852045265	1.7503741101525	-3.67014093116819	4.83911789726862	7.48193670519749	-1.50485843967793	0.675317454249252	-0.286937878262652	3.36074281683504	2.57872521072587	6.22129729638985	4.27742246233295	6.32716412070282	4.83739051706257	4.83272027492759	1.17943097631611	8.39912042474692	1.88717214107946	2.22411001074089	0.666213385586215	-1.29100873641162	-0.980628634649606	1.59232865189138	7.50634321929853	-3.20450440320459	88	0	2
62	7	6.29891687612663	3.73221651794135	1.98168085045571	3.67275369688996	4.42315461934575	1	2.4933723812023	2.28477130550412	2.30472148857755	6.09603485763843	4.98219739398487	4.2541603363935	4.31963522772171	3.61361537906745	2.66352857274904	6.51434208560181	1.50239413775616	1	6.19644627271665	5.4486883535381	4.26767220366587	3.09115583851969	1.21251431299418	9.10818076354777	6.99345813102567	-4.47213648874014	2.73904669140847	5.65672424703291	1.33821258927893	3.9685964454	4.81953411874793	5.51953334709465	3.41665070875314	2.8346072379845	4.6627905021661	1.77583011393384	8.91147564814124	4.77495030773701	2.36117067053836	-0.4541397439486	-4.90998704526637	3.29137928094899	-3.09975004947843	6.55770520770585	5.06452081915311	76.75	0	2
63	6.69131262080387	3.3672062744539	4.70361272435541	3.09676552442337	3.35505755144458	4.78449651184023	4.28550534222841	1	7	1.42680416811417	6.45027184249839	6.4546186660564	6.07919419183512	2.88060433895946	2.41363145709532	4.87665775628944	1.39708543855658	3.97974918946982	2.3977843242792	2.84803656589239	1.66762115253047	3.24813304016046	1	-2.17668910251233	4.25786333281828	0.924373790392084	5.24890094758232	2.19987482696356	8.7501943766399	4.3161184372905	4.34624146143393	12.009412243147	11.7773444083417	2.09534492399338	-1.11797566250427	0.184001149191754	1.19918191776897	7.8793130569696	4.71336521979075	-3.04054234593936	0.405557603240552	3.17492133310817	2.99323666738301	1.79557015267245	3.911970225388	-2.38441234306636	92.5	0	2
64	5.7306692971589	1	6.03879915894938	1	5.34558490487767	2.81607689627357	6.47795964196866	1.15369117584101	6.21709563266935	3.49275439683602	6.13923397560494	6.08382427792811	7	5.33764907164082	7	6.67715195565874	4.59879100472379	2.59348960326067	3.14821257227854	2.26506372792251	5.33059242384568	1.919552735099	2.32006966468601	0.607844362487516	6.15025619162399	4.09185407040405	4.46525945988379	3.58642768398545	6.44142976440452	3.2486380962981	1.9452264726764	4.5477864310556	0.0565938716310654	5.2898902524465	-0.231695017753405	5.39223437896846	11.8741173814815	6.69653026512455	6.65612641403262	3.36011350614923	3.29071490696167	3.87732149747301	7.81586645605116	-0.214247820561337	0.585670581331619	-0.458434850759971	80.25	0	2
65	5.05184259982311	1	6.97675279781121	3.83087238030296	1.38410420352395	6.09014341289334	7	4.48819659368168	5.42132866695945	4.45216274898324	6.60003750039442	3.64179581058655	1.79672833046626	2.88166398563685	5.62391681923672	6.56509823818088	3.25603085456524	2.83439710052533	1	2.57789279666022	4.9058639425138	3.00728519220384	7	-1.28858020860995	-1.82592493110104	0.132068729322306	5.33182641270072	-2.92835119674169	2.02506509112493	1.25733438079247	-1.54610225554773	-0.966135311604433	6.29114844801824	9.85565375985175	3.85460808124533	3.59864839997697	1.36857906701938	3.49368366898743	4.84888694438952	2.34081990961493	2.99561612980708	1.20868829605359	2.97619821268102	7.72044925401637	5.05004935820635	7.31676620052448	76	0	2
66	3.17068004523695	3.7087544143696	6.24248103142764	1	4.84118699004553	4.70574366144647	4.45188529210604	1.47242661146588	4.25309546266124	1.35685427832649	6.03110735649103	2.67570935094073	6.61245652226221	1.40320889778329	5.62653180976996	2.79412020087204	3.16276990526448	7	5.82218762243556	1	6.55861962005601	1.8864993177085	1.81708812341185	3.1984304678704	9.43424338926761	0.922471202227618	3.74949943224459	-0.894599290460149	8.60129374049046	6.56529578826469	4.10337311481029	3.59779211830473	9.55539898595456	2.47826639353758	3.99965524759875	6.03081545533402	-2.43152972544267	5.52533002105835	4.78051689837284	6.1102527044603	-0.310541176423088	-1.52076276147124	1.82710507551163	3.2591365748785	2.90586230731455	-0.0618428149339512	64.75	0	2
67	5.60000525480209	3.54306963369498	4.91450764779158	5.02451651680548	6.27130644657431	5.02559314611269	5.82337784269955	1.47480623453446	1.50801910808411	1.46144192804568	7	2.41893419345184	1	4.03735317371327	3.98549917105806	3.20618061159406	2.75674592079893	1.02620482645639	6.11111303999048	3.50925266100771	4.48478685072531	4.7806323618802	5.1792519281198	-3.09919384994819	6.97231026602683	7.72604334622347	-3.22178937084627	0.149529344140072	7.34624885327016	2.74637819408555	-1.06190074512019	7.58327027781154	6.85685504736173	3.08460519792603	-0.814343309940148	3.54365477521607	4.90648432633529	8.74995914647467	4.62233831167958	-2.76895695124531	0.0292870975813904	8.72366997713428	2.48197358068248	2.76495311781875	12.503428406176	3.68312007046378	62.5	0	2
68	6.35518860769466	3.02005259368531	2.93730382599876	1.84385940508156	1.61434513000706	2.79735117154102	6.18710586192296	1.55504928398707	7	4.58390189468232	5.57170897325419	4.74243142063461	1.39123146209355	5.2834005779956	3.65987320826934	5.86137940343907	2.96458077547149	5.34672699283074	2.40443443449396	1.64327832798886	1.90491396237123	2.349425401663	6.21447113164239	-0.507985327523544	6.80129958461598	7.63705654551582	-1.03368334170401	0.60491766582157	2.92074247609173	2.37215619277728	3.7892790377907	4.6283410954033	6.15518455697887	0.807390445785693	3.30316944484533	7.49097831460189	2.09570973087685	6.9738627985346	-0.466235235146771	-1.56852457615539	1.28980012330402	4.07935289104543	2.81798963531321	2.12070920318414	5.144725430303	-0.0774122469464058	84.25	0	2
69	5.31459437920631	1.41624286723135	2.89422242661564	2.73787702357524	1.00532614693111	4.75279983274011	4.42700698811967	6.36895796238165	6.30882954953111	1.43281717870871	1.57321429890741	1.40462616909747	1.34649021035098	6.4686491029324	1.53846765339683	1.65137338664707	3.6523690558507	3.03854259442359	1	3.75005130893298	1.60520409301829	3.0465459109273	2.29382327649641	0.646421095942459	7.71267423957604	0.422227230369484	1.07149858783957	4.60479237780381	-2.03000550450939	8.65666692357999	2.89997070076925	-1.45766255275449	-0.295926078055465	3.250520205491	-5.04437592910161	6.85038143374337	2.07499256126857	6.89854462743582	2.22457448577541	0.312895618500724	1.92209439847892	6.58465067398022	5.28635709582284	-0.298021984870116	4.98530616043791	-1.90640399209532	80	0	2
70	6.45061056275207	5.54289600041426	3.15775012297469	1.17527403994407	1	4.79399080159366	1.75923017057428	2.79911393294962	6.90475201362667	1.14923709932924	1.76748741944961	5.06761809440866	4.41322233650739	5.13280378466085	4.39301436713003	7	1	2.07218286571097	1.3123004044996	3.45978455881934	7	4.7147272343526	1	0.988946234228174	8.83834153808272	5.23500232541258	1.13406429557312	2.03603650314279	4.87730554670897	3.35256259973618	4.58992015805183	2.93477171598741	-3.73122969304338	9.47963401160359	1.55982997922147	-0.240581920135828	0.362432486084271	3.22496691093176	-2.53227223299905	-2.38015396222458	0.110254844882239	3.98727452720453	6.3457251688595	5.09201877185776	7.40093352985973	6.28785046115578	70.75	0	2
71	5.3167448245608	1.28825510105541	7	1	4.74162863836192	7	4.70130008986656	6.93259481917297	6.75257995101627	4.65456741352058	1.88958357902723	1.40587837878353	3.84220548695661	3.67928075130217	4.80303288636641	2.17072868794736	1	6.34939855668375	3.02754297075206	1.69106828043051	6.33271987616679	1.3175198297577	1.6375227455846	0.0777725083273428	7.77145686713204	2.61326261369327	5.03754859018668	2.89907380228868	5.91253823539584	3.32189782256911	-0.94640944983218	6.3921954011554	6.37576908121715	3.63679228332407	0.628407363536856	5.34583495681975	1.71155072176804	3.27109899526744	-6.42335237073243	3.43305234512676	2.63654158672859	4.64676661703822	7.81721596139312	-2.00010536872466	-5.25528627637105	0.305351925772433	75.5	0	2
72	5.31137081808497	1.27702048547481	6.52661853972181	3.34537388033194	1	4.54426670441306	4.78146272538646	4.5167676753096	5.94198410520556	5.836730227906	1.22151946581119	6.92387843884724	2.61216423870962	2.15832915360868	7	7	2.02873479612581	2.00537138588435	1.28303132204101	3.51446449314721	2.6128874588446	1.29166254550506	1.34599584187547	-1.56240490961859	1.26219848678667	1.36029927971325	5.67209733274005	-0.910232439618084	8.4232691549808	-0.237861441795993	0.681661789241392	6.90861200354063	10.5910711820375	-0.209643741934432	3.60087185860067	2.59231986922765	4.36097762614599	1.77188971040215	4.75696052649774	1.87549660177156	2.28791962955635	0.892685063962143	0.36312367322919	3.30965534360817	5.65405892989666	-3.16270800736803	79.25	0	2
73	4.52211414850967	2.4542865455278	6.48196001751132	4.56817742111502	1.56679182369311	6.65694199873506	3.03961612533308	1.83658493956709	6.59910245872345	5.87197109510469	2.58633884059295	4.55248905602423	2.76212436156094	3.58615692412545	2.82179467255608	6.62724422889594	1	3.00766748076705	3.23067746697603	4.28337149163146	1.56874566472549	1.79423519542659	2.74426848319336	-1.84095034752215	0.683854400138804	0.730023053376736	5.38123430633004	-0.206435467445647	2.53327782724296	3.67588123386501	9.02341206071588	7.68378179789204	2.49253426485319	2.51363105109958	13.5306579975648	2.02303432459711	3.99026557638431	8.42779347781367	2.73756805494189	2.88329991156788	0.608093914583233	1.36548029481602	4.87869151605047	-0.876833930210577	5.83254853092836	-1.75944745300969	70	0	2
74	5.67719010566609	5.5526958358405	2.36886030294139	1.77962339612087	1.52984817959192	3.86827815272494	2.51828466344588	1	6.4008805553063	1	1.84332808933733	4.64978649172089	5.3388540641606	2.05185288047299	4.55213153897613	5.80745500036536	3.06484815541099	1.1316882098907	1.91012744445578	4.92779101542059	2.39100164765688	4.66385343103034	5.16841934798424	0.0181324804766525	8.33654154719177	3.12871182246662	1.4320018212198	2.35029048205027	4.25452014905426	5.39292000068411	5.28648603809347	1.90587539799243	-1.8046023547547	5.50815141787764	0.486144839935317	0.162343213694206	4.78525160956277	3.03640798222848	4.41238716995729	-3.45542224692392	-1.44201645526361	3.31273638904358	2.66739052944613	5.43846359899801	7.20357434959352	5.71490941823269	98.75	0	2
75	6.08427816657797	5.04602620753733	4.73400544034851	1.13318781080323	3.64357221845388	5.88044522225546	7	2.51211543771604	3.65485329950148	1.27542868048954	6.74501832695501	6.15067154297344	6.16017752955851	5.07742970441424	6.77284835172891	2.15759368071073	3.02695755554018	3.65354344649547	1.79231474737804	2.1203494433389	4.51130607745543	2.85284222453688	3.92190636325165	-0.972487347453943	10.083460656175	0.632709820901076	2.42167826282438	-2.80890176736843	0.970049890593748	5.68888617197057	3.98039375591692	5.29448983047936	2.10502311545052	3.44398984979212	4.22796678071429	5.03883659728507	6.02514907446125	6.94894655119655	3.42498984300162	-2.08636010238402	5.9908470757403	1.36640723225229	7.28548707721571	4.2611725387692	7.57139784765361	-2.55446448161418	88.5	0	2
76	6.14359217364705	5.10696844462689	5.19127246321898	2.02866362486673	4.41130568161113	6.29640060719656	2.06207536064289	1	4.82733272578863	4.59719181693087	1	4.12811444237305	4.81787960431813	4.66605561689587	6.65087851742584	4.51796393982045	2.2919562955958	7	5.76940298049543	2.93673212536857	3.62390069896523	1.8621935297349	3.22517736513671	1.93700736645272	9.40116267859818	6.67801293866614	-2.19396587325617	0.796016722256533	-0.898496393627103	4.92125066340399	1.79635999100667	3.5561184949037	3.02003046880482	2.02116567155412	-1.76446747215173	4.74002514522717	3.62620743892255	7.34753067186714	7.78095920071141	1.13622858879045	3.06611718737461	-1.83150695485837	-0.157221447634437	-1.38081384688717	2.92594971250095	0.859380255506795	94.25	0	2
77	4.46845633861674	4.70265185113308	5.22316008898123	1	2.33162588247904	3.66211072003747	6.36637417068155	1.18206774225439	3.99702365773924	5.6182534652191	7	4.08662532114652	1.81451177546912	2.77933681578619	7	1	3.59384277267668	5.98999089674438	3.31722868823301	2.07464920105819	4.0791566080066	1.35100422450371	4.54256732065331	-0.786021233413247	7.1383038820982	2.45681945725417	3.28095815487618	-2.66778702818979	0.505994972712137	9.2963997618491	-2.17274554371389	10.9283296373225	-0.584140975527125	5.64513879037386	4.46685069594056	7.19897009497961	3.226667586133	4.85447930458486	-1.18718066774812	1.81552675952012	1.3020635729982	0.870673837887159	7.79200898080287	2.9847081293782	7.12348701094995	-1.1534159187654	81	0	2
78	4.20742940568939	2.04954552389697	1.23854466522561	2.07512525215998	2.72490842562299	5.47681861221151	6.95133983913809	5.80007978901556	5.95030297616469	4.75423871010942	5.8442131193158	1.40297113709044	1.45133583447732	5.12650206802488	2.00601267581833	6.58717093895461	6.12418246777866	7	1.78078638330582	4.49347022628047	3.38299686748834	3.2810529453177	6.86245684814084	0.997091042385452	5.80351478567238	5.35492783976943	-1.89774094404079	4.13802903372777	6.42326233982416	3.32220648504672	5.79548675490295	0.129860674434841	8.33531782205294	4.97530360922983	1.09577558472556	-3.14100377508848	4.1422463999552	5.7913069178051	4.52595406010043	1.50212855410935	7.13021822195707	2.48482636346023	2.52140909444567	-2.48510170692733	7.90489887813948	5.80089410323851	77.75	0	2
79	7	5.24227147377644	3.41643273084681	1.05766050881841	1.62463939564817	2.83287730241198	1	2.44760043135577	3.68970408036418	2.54666011845321	5.69321543870565	6.40612319897672	1.84351853937599	1.30924950346898	4.33886244350484	3.63083369437851	1	4.62488536889687	3.56709916149575	2.43425040595159	6.96123116709453	2.2332802663138	6.61409160625553	0.253922743124696	7.03952664911572	4.37903247378594	0.170069714804641	3.34606075332963	4.20462195968909	5.11133709506359	0.0348491027677943	5.97084467207465	1.92889297074584	4.29357164383359	7.80863828680617	1.03515456050495	3.97901318860041	6.01429971339665	8.17049101531555	0.754496206583903	1.34293276445678	-6.01324381021642	-0.0444648533939607	3.13909977162363	4.74879738423937	4.49992109354241	69.5	0	2
80	4.00811871804463	2.82355825812128	3.70501939577048	2.10901735114367	3.03051735955672	4.30663680598169	6.95647808401116	1.17476255614825	3.6236361542305	4.58467094265669	2.20636918673768	5.66777160750687	2.52748491545665	1	3.68490560601631	3.08905737243262	5.18961513926469	5.09066307571413	4.32170590018086	6.230606357824	6.50828299029048	5.81302870998424	2.97157662138355	-1.00704935493613	10.8712805802422	3.57624175094747	1.31886933165053	-1.59706422274573	8.01573853608085	4.18888704225428	0.133367735478365	6.47801884101689	3.98256974613034	1.63739138001988	3.25338012311248	-0.73275532611628	0.0625984321289446	8.31717140520465	7.48153678264419	-1.56846305013878	3.53723982573963	6.70910113221567	3.07044580791657	-1.47474866350905	8.26788186785272	6.80908011124949	91.25	0	2
81	3.98938047700083	2.83518022997399	3.51176241735296	2.04478811366826	2.71009002495998	4.01818887399377	6.45755372931034	1.34560849292301	3.9011182753859	3.8876129819097	1	3.13583285666815	3.76733028518871	1	4.75847564658253	3.31556694911305	1	6.47310732535491	4.12956709173092	6.44799154410505	5.09427417723229	4.91569614665073	2.48214403225934	-0.941453933140922	10.3203872559574	4.35849920428309	1.37582478544497	-2.39366836579982	8.01716727871791	3.41225917752277	0.0976853654530785	5.84880803384064	3.47371648667991	4.01294057198134	2.99233618822363	-0.46985108438382	3.17299330834466	5.98806956888359	7.03308763080566	7.01984490804451	4.32667136367021	5.74114316963995	3.89346843366744	-3.53734264364906	8.43238788965229	6.89628343632147	81	0	2
82	6.80542209752085	4.21031093566943	3.35191574500717	2.57313186590117	2.36295235996216	5.70042238844753	3.72676507976079	2.43374518250987	5.33601863116837	3.38864191656262	5.73911387708012	3.08573029181169	3.18722859049265	5.85758536934349	3.78359625554828	5.67476506560848	2.92761833874981	4.71764955632023	1.29262141867712	3.66173790597985	1.22515120992864	2.20810341716667	1.36206407520112	0.469303762708829	6.99527127687932	6.72217717499341	-0.575523768328573	1.17755313519458	3.49395103616071	2.40406763533085	4.0359217636523	-3.34545976044005	5.60655328554813	1.62892137785439	3.6391877405105	5.52773602589756	1.87470420759219	4.72860408443668	-1.37773044327773	-2.04401004233685	1.48511603241386	4.07570421895129	3.24264342960896	-0.369879658636066	9.32744655855987	-1.53053149558106	76.75	0	2
83	4.46930312362542	1.65297366318262	1.48910894883829	1	1.14008612856496	7	5.67614778408464	1.79479827698305	7	4.32912056837939	4.32229424254987	1.64860194136476	1.07215182005423	2.09095562550451	6.0905469600952	2.97751670437425	6.04257112814037	3.04642763691267	3.63905439530579	5.14091165473809	4.31108747581918	2.43071418613211	2.08663155168898	3.50593235652286	8.36760637882514	2.65705361352861	-0.362262336060826	3.95565195128992	13.073606656109	6.29527627207893	3.60147701588541	8.01739721332878	10.1608130869839	4.4579981107168	3.094175256861	9.42514210536775	2.77704712913408	-3.37781397744309	-3.4770963340049	2.93808604014457	2.28764524373502	3.87607226146099	3.556389607708	2.82664097598695	3.81024642050623	-0.0892333932228712	73.5	0	2
84	5.53070593201891	4.43195861270322	4.31845792974296	5.95499771442397	6.29315617908115	6.35661419953388	5.48305600451211	5.058632071197	1.31313357584062	2.06887957452952	1.16369878971013	2.34048581975504	1.03566927328666	5.64149755779575	2.55069392720744	2.68806651332035	2.96111878819482	1.45130266285468	5.66716394021692	3.44810192274606	5.4481763523557	2.4067334031416	4.2123037899538	-3.46214459471499	5.83432057332851	5.61670507609464	-3.40919661933571	0.00897436953906816	7.9188704088838	2.32534916148483	7.05870311799211	1.54754362926687	7.57738050568325	7.84432019740944	1.06916753338698	3.10046945657683	1.18619759795241	4.36205202714554	3.54367407615686	-2.18674661740121	1.17236515752161	9.54904568668798	3.35683066232581	2.62509586346974	11.3199644705924	3.32712144082095	64.25	0	2
85	6.04715668897989	2.99921225676977	7	6.33515718034979	5.58956091498666	2.40374945767141	3.12520186076174	2.18950998714404	5.39859296091777	4.80263826172285	1	6.66319957045227	2.19196730910134	4.73564213329288	4.13094478871176	3.44064475578825	1.91360738199659	6.23580391659831	2.79193851007682	4.03531821204321	4.1222343779207	3.60985543703908	5.02482375237117	0.974889370291748	4.99412718208787	2.18156369512481	2.18980359786933	-0.441961657314262	-0.961928571654424	1.98871759144011	3.57466095845541	5.88885089995987	-0.443252409259427	2.62546490597365	-1.28891548871694	2.52021343070943	5.38829474814159	9.56314144613777	5.18481034778736	3.92392361556403	3.3728980781564	2.2122241024001	1.42945147120643	1.18862335773711	8.8298524767465	3.25453054882038	69	0	2
86	6.89496996565109	1.96839273572714	3.50483566534635	3.25719945749226	1.33174999710956	4.11706393050004	2.0176224272041	1	3.66386735999015	1.30062809506309	4.89058070555807	6.91983476240385	1.47230870431564	1.38092847964537	4.02129738257296	7	1.68139225787662	5.40032677008254	5.49572077081113	3.49289293210283	4.13609598460655	6.81527799401719	1	2.86526675305246	11.2737405109831	2.44707617930281	-0.0751762736412013	-0.850700227636317	6.98304142685694	1.79353011478851	0.998829711308631	9.69803100687687	7.01856939692368	0.865332904472561	1.49696384571605	0.719109611812921	-5.25165707881343	1.33698303467679	4.24266591676933	-0.134850051366998	0.0678718851795374	8.78086561275	-0.266450733187677	2.22525778640144	11.2158342652638	6.3469848164156	91.75	0	2
87	5.19361918406691	1	6.69224919504483	2.76615918556304	2.67236342457644	7	2.245831203207	6.7803880085568	6.16059187593054	2.02975647255604	2.36917816463536	5.11840290188978	3.71391637386255	2.92813372118145	6.88137289195131	1	4.47667740571173	7	5.33640243318204	2.21105834924037	2.94116613489079	3.92340811881009	1	-1.6913806155008	-0.231473020618398	-2.24941129187958	6.8662144261826	-3.28289337233532	3.76278702506036	0.2495189558962	9.783009125883	8.92077669698364	3.39600030424212	6.05655570269014	0.719205586653335	5.75253573851598	10.9463749030466	5.63077378727272	-0.445663041634748	10.8743589513008	4.97916875861025	-1.3109663692133	7.21613260545876	-2.14761217426507	1.70071525225213	-2.73270449645095	77.5	0	2
88	1.64375845804977	2.50923402827564	5.74298831829247	3.91211303173152	6.52523043666893	1.92903676471104	3.83553155004135	6.21484050229533	7	2.76931302382757	7	2.81895065182336	5.40636254515405	4.78137950941011	3.26267568620915	7	2.93288979478018	4.14330673598799	1.27989337279683	4.97586787987425	2.09207388337296	2.40559341965696	4.54542190606138	13.0190810431222	6.1882115332237	-0.634664686726047	7.00246972753942	0.715314121196786	6.85705358060173	1.11871964834722	3.58512931386296	7.39994207619209	3.63576613102693	0.0326902393810778	1.83999835703942	4.70082071467374	2.96462870384942	4.99815287960695	1.55844960009129	0.473698000952875	2.17595501313864	5.74535185132325	5.36608413580539	2.77599822295977	6.45380695062823	-0.161972143273551	73.25	0	2
89	7	2.73906974074838	6.3887943992417	5.05457356953552	5.7609546002344	4.82686620540535	1.68283119597348	3.92124479919365	6.67397807635564	4.1970255723766	1.32965580698335	4.96644122603143	4.25325629679055	5.51812181265908	6.27999487756304	2.22699568835394	4.35188725434475	4.8964380796175	4.04433522099354	3.55057981248855	6.88984274511722	2.98186515198862	1.75920188828792	0.8676855337136	2.76622337801501	0.467107650415401	3.16113206038	-0.274788199074381	4.03204891271999	3.67957791954993	4.45469800172509	2.09369102154397	-1.21394463384533	9.6373193160853	1.17885350734747	-0.0782324633102641	4.36301960637792	3.72210717218982	2.6236164802799	2.65252868151332	0.564395761461411	5.20684304365076	2.82151147789423	0.834985149169868	2.52400982670979	1.5629791326684	58	0	2
90	5.07446206431927	5.32046161694769	4.96140782014143	1.54841583535853	3.15124469087647	3.01571165343055	3.71698568021462	1.82033986754041	7	6.33295663552179	6.88369851243806	3.87473683207888	1.92776996370411	2.73638309819132	6.91822536794127	2.32924119812137	2.6252984947113	5.92073889154975	3.37043175159794	3.09367655418772	5.46326558297364	1.65985875231777	4.7861367979035	0.160223594614754	7.71989227241287	1.27840244247868	3.22491116212392	-1.99698859592722	0.915347019090817	1.20248802750738	-1.81391007012431	6.44441793192271	-0.971203579733304	8.7443646514697	4.95963427184943	7.52432022840295	1.61845528431153	7.14721359041813	3.49651263981524	-0.557957089340843	-0.0620779244276181	0.465878725520209	6.43401135840662	4.02590182675212	7.08189271303388	-0.348938439778919	73.75	0	2
91	4.28985541118278	4.77280083293097	3.91303362937719	6.93385025842451	6.48376744938989	6.7070355238276	1.00630417291682	6.60105108533251	2.85290955592972	4.14899113435026	1.07932445493043	4.81769973837165	3.221979523779	4.72025942789971	5.09872619120301	1.87856615766268	2.99767208446094	5.39542842932694	1.60843347069798	4.78112559213106	6.87082964106211	1.90352220848154	2.52475916240317	-2.83973753395318	5.43867529212421	6.72995744912587	-1.47985771335252	0.795093587100478	3.15551170420497	6.17496026619854	-0.563001563159929	-2.50984418712556	4.23359523798	3.06123238529527	-0.302141606528865	-4.45010054676103	4.53690394982367	10.1497208978916	2.49051176627539	-2.78047066149179	2.91550501222902	-0.662618108559672	2.99505267625239	0.538540724318035	4.52390458522928	5.61135912244522	84.5	0	2
92	4.91204330510836	1.80595033530718	6.93906317430734	2.95745128966319	2.31215343716968	2.5299336376772	7	4.80014844583155	6.0374687457509	5.09760782480595	6.00478233123256	4.99692436488832	1.31568723090966	2.7549249898239	7	6.11420331749705	3.76930887812498	2.49897102399032	5.84637955791758	2.12645098241617	6.2223197119506	2.73151955021682	5.89181866608216	-1.75315548006164	-1.81967068991905	-0.97845418042466	5.66727943336348	-2.05165270316705	4.05852437563011	3.07752902158373	1.55390605545811	-0.789455265230944	-0.837773658897126	9.51926678263844	4.39708251222538	2.85742342863738	1.49217531560081	6.95391165165053	3.800529056313	1.57737256173294	3.39670566877516	4.95305979216721	1.18969963932029	-3.31497429763699	10.9174481283384	5.83116965761771	75.25	0	2
93	3.72800305456034	2.35532529121577	7	5.88824044800639	1.73702204071571	3.20309390290167	5.9686447655109	1.03704744074086	7	1.74630837428143	5.77803768086523	3.24749827246317	2.68928518777454	2.73548680992337	5.49006771402595	6.94385173128471	3.36728289508813	1.90320848359047	3.92323365364652	3.54079964451385	2.07209454793192	3.03323354740587	6.2224507428984	-0.387700622352296	1.88368600983109	3.69738896446212	5.05132244601592	-0.696003485713482	2.69928694605246	5.11328105370834	-1.01909335512087	7.14616798294529	0.930699480836457	-1.16094876795951	-1.2003778979427	4.64510463504244	-3.19226739692167	3.80672373771144	4.90396181576492	-1.20744625807063	2.2983682656039	7.78056244994422	-4.3128882565902	-0.352742481502587	10.3867578794611	3.98544915472214	74	0	2
94	6.44350748587605	4.45624214391329	4.11257670310786	1.59291789271585	3.79744377229371	4.33909731352849	1.81103972506594	6.96988634408965	4.34452793218825	3.85616792446007	5.86202149823685	4.65233329704906	5.1647234899399	5.58063286869174	1	1.71164126475282	5.07069385497116	6.90810385930216	1.56681433563303	2.50444614611619	4.10953262756759	6.15483378523636	3.28430449307579	-0.432624951265549	8.28655839684241	1.86293526700706	2.55319503469423	-3.06768928411581	7.96709476955839	1.35684839846321	5.80552713087081	5.80576743025186	1.71440735975961	9.71421979532394	4.09452071616272	3.53363346449835	4.0302958913347	6.15386439459354	5.06813723751844	1.81697546969236	4.10259649339574	8.53431370770502	6.45787083809909	-2.58985141670594	-0.189713686086248	1.34995168150826	77.75	0	2
95	2.02481822994326	2.23907987606002	3.51064669965748	5.56225469005153	1.39100863878806	5.47839811892549	4.59012397619694	4.57928639741771	6.46643121713498	2.0182307743336	2.04938284924494	1.23589176124872	3.68840389680137	4.55883738867655	1	6.42428913881199	4.74913349870273	3.39181439530245	2.03295672588678	5.04090653285466	3.28282868620113	1.69992045367691	3.11526434565839	5.18455072146201	5.6137616643226	2.71425404174962	-3.81659629081213	-0.769203977922496	-1.11510171511626	3.60595311734491	3.19344595220442	-2.86183340918277	2.90694136582737	3.56082614040492	3.31793676095479	-0.726656834724287	3.18167386530401	2.28393943991249	1.64599192381042	2.10821200742288	2.57463445103023	7.74810051266175	2.41453116100903	0.282247947098301	6.74561118412987	7.7149644924715	103	1	2
96	6.25698397948418	3.01766799405809	4.32009019444016	1.13848851179727	6.91380062108957	4.0848048775466	5.32442874162185	6.09957459847894	1.41939482659201	5.16515947510014	4.48267319490846	5.32717271425189	1	3.2262973917992	7	1	1.2668706508345	4.52628379650958	3.64061191173691	2.96522814731478	6.4132441860649	3.09524792069687	1	4.76596569033327	4.18224413760279	2.46267498664289	1.87916088171489	5.60531802256481	3.28950601101428	4.66695718298068	5.74417915616486	5.30499343398641	5.16721988306482	2.53176788021484	3.14259114334821	2.19654241159729	6.80456632934599	3.85598316554117	-1.8657616578443	-0.701216827320591	1.72577496418194	5.95090270179213	4.50736447267475	-6.22931268563155	5.14963981838691	2.09711954930067	97.75	1	2
97	1	1.80488845478811	1	2.05046038752114	1.74757643764365	4.14513203990175	6.48094276188193	1.09288144445076	2.53461751032737	3.43772665598642	1	5.34014558499397	1.13583525816489	5.49510376662905	4.29729522308287	4.22969682712198	4.79737149983637	5.91717363460597	2.79748149667652	3.90422609540067	5.5573462432545	1.51295019706445	1	3.81647500775828	1.62723938762571	2.41359964350738	-1.62566183636623	3.42312100657158	7.11837265337738	4.12844071804288	0.0404768617242687	6.88951378196681	4.34079617748466	0.93377440620945	3.41731273699697	3.39637966598969	0.425025988010779	8.0078951545099	6.86525222733783	-0.904105395430449	5.0322122751775	3.82333216113296	3.33156372561043	-2.30445920891109	9.04649452740355	-3.23905382078648	119.5	1	2
98	4.54551905017716	1	3.4693162027294	2.62625091903811	1.03874329901642	2.96965631911445	2.60502899384412	1.7701028990078	3.46481183406366	1.20069708281281	2.83045059864749	5.43709534521477	3.94916325379676	3.14191498827423	3.79021204517367	7	5.26149988000638	1.8423983538706	3.13353036561052	3.4127875086378	1.35699161493373	3.54828352432793	2.35871654931268	4.25390110753295	6.52491544594721	5.73390045309752	0.787179080194149	6.8248895568858	1.67395649605603	2.92541824284164	8.10377243960271	6.05793549624023	2.90039359123645	3.35580305219101	-0.938984329446116	4.18731609257358	4.67590874213915	4.2962762208583	4.319340612954	-2.2996521775384	2.56486837706208	0.724842562383326	6.39484855138017	3.42502386140251	11.0925446214657	-1.03813725473482	91.25	1	2
99	1.13645631874403	1.81401245993542	1.4345895493177	1.82925397373339	3.7630392247216	6.90783240026747	4.97244304885429	6.66311503821367	6.48411002066779	4.7480108350736	6.58649233936846	3.42309224091822	4.90544817853523	4.40351832361493	4.87344684516778	2.61335528035329	2.75416599255287	1.02497134660295	7	6.44510169927471	2.57697580319601	2.09763194873851	4.16934537536014	1.67952874704272	1.94047657383189	0.962005118182863	-1.99795458419865	6.22145665782939	7.23268078200784	2.26310686821434	6.24591194017127	6.41977685632074	6.45218243117731	0.434694014481566	2.47198772760175	4.21500331329024	4.53632221701172	9.59574414446639	3.9736043249562	-1.55153857309337	4.44309821808322	0.83550150775006	3.74806898070393	0.971050383922174	6.33925214996469	5.07101938811527	111	1	2
100	1.12404512416183	1.52315625818731	4.91635574428718	4.27576007492875	1	4.29776720489256	7	1.56014227448563	3.71899841742031	1.37885694543718	6.87324283109582	6.65349692263767	6.47745988176346	2.36682865915774	1.76085989089704	4.05320322566762	3.07360244957567	6.24744727872253	3.03119063769321	3.33647175270255	5.1257583314975	5.25636503530001	1	1.73109623824283	5.88134547340709	8.39860314058302	5.64473453776092	6.30852154113825	5.845635470539	4.90739895974059	0.829829365243087	8.81210920342263	3.84059572099176	5.45930686513345	1.42375720873543	1.3132815932968	4.7568916615893	5.06985394410579	8.06211605283397	-3.75016908220105	-1.12403496509934	5.5798980760136	-1.4740450427667	2.0530774333851	10.6791970163768	-0.895469073067973	99.75	1	2
101	2.27234783154499	2.19702307470429	3.75257980551374	4.73720614237493	1.37719021825557	4.29461244501268	7	1.07892094545519	6.93273532342542	1.90433366854686	5.87437512490903	4.16769298809361	2.61808509926646	4.08419936890963	5.75609140332271	4.49981894520893	3.57408998863393	2.54885787082413	1.76215649055053	3.168737534217	4.81835126007404	4.86739666080217	2.56912369593887	2.36881091358504	5.61860050046502	8.87746269525374	5.52302510540351	6.48873125199973	5.48365457692746	5.47367473817598	0.559037464395688	5.49556791986873	3.50760692993667	6.75120654179397	1.39019353680403	0.626085537879523	5.85376967637993	5.35545999804996	8.69123749276298	-4.13961152774178	-0.379733641923287	4.6883604717352	4.37954649471802	-3.4498765243308	7.57696760203015	7.71506996047218	105.5	1	2
102	4.47584584688703	2.24603269702298	6.07771263892529	6.77272754143586	1.51921016908245	6.83458852086929	3.16640245830037	1	2.21611804957923	1	6.87696077733843	2.83478822807413	6.21519940731395	1	6.88322843359572	4.9654228980193	4.63855364836377	3.52520721384731	2.84586685158154	1.40151623342368	2.62960912766363	2.71186932117861	4.42772734444483	-0.721991717958868	4.4109811327748	8.87864458720339	5.50754170871626	7.1803481536335	4.14196881815298	5.72987243652849	3.7265724572006	11.1362625423771	-0.767072384041207	2.49051721631133	4.07333330869794	2.21050891158175	5.58725172375346	1.14607065019944	-3.85787266254499	-1.63507848519628	6.53589253291803	0.684830400227955	1.73902511577779	3.94393695642128	2.26486654383687	2.54567910325002	103.25	1	2
103	2.31892058935056	1.38621063807596	4.85049345334399	5.44689726926792	1	5.77589382916161	2.47253575377488	2.0951285311684	2.35682129118702	7	5.78092941033618	5.37222053990418	4.96130130149279	2.6876068509338	6.90395364291753	2.71072120212505	4.54796614434615	6.82036081485195	4.16438373843931	1.02645788104976	6.96618293257163	1.37253483985644	1.02097230385449	1.53318672785851	4.74933227410249	9.91822290268837	4.5010035613858	6.59205517782919	3.42407215168092	2.29831623606397	-1.3894601475557	8.51958354166505	7.05434368113135	8.59165475662725	0.785138552605789	3.17575468184436	2.19935938336545	4.13277055951851	-2.57084285141652	1.3610708565906	0.777933663078088	0.051042013546911	6.6269355542031	-0.137019338444662	10.3451180838149	-1.6357798019513	87	1	2
104	2.37171885428008	1	2.64532647589586	5.17861729181433	4.37034610857822	3.83478535163758	1.70321735383917	3.50764108361309	1.83253490006483	2.92125340173289	1.21589632307424	7	5.17019063403272	1	5.56198001361958	4.66732323399971	3.8861887998972	6.16985584652473	2.62901670993195	1.98691441730875	3.86314283409844	1	6.98224153554033	0.98574198953409	6.3931576199653	8.61856796871068	2.96676652375477	8.28023840277467	4.63313553086843	9.68091333625796	-1.59673557036035	13.0258718336071	3.17735057151445	7.12984296787738	1.84735140990557	4.92076684046553	-4.1525714684456	10.4223947295761	4.58247607463078	0.306318843839853	0.326207681306736	-2.64023817494423	0.383317144132262	1.28952033222078	8.85009013014018	1.64523245138261	94.75	1	2
105	1	1.10046533470358	1	1	2.97316685840198	6.12348877886485	4.85929381186698	4.34828032118244	3.81353234095568	1.81735104673917	1.49125051752392	1.50039689213965	3.83933913884616	3.26823732358306	3.69531128587263	1.83428637048355	5.57712953481324	4.95828328793769	2.4570852796136	4.90596120344103	2.85773396049106	2.21484305906067	4.15073001868187	1.72950407581769	3.94778906708218	1.75700856498422	-3.3627553212966	6.02243512977096	6.50006387951496	2.21997877239328	4.47357861605819	8.54292064920871	3.78061616660386	0.0741288262904736	3.68748567144641	4.53123089318665	0.821671375881003	8.54585997309317	2.25454660296219	2.06224674159972	-0.780893377733618	2.61335476109845	-0.208574659769337	3.7519591300504	6.87265709582043	-0.616299149827836	99.5	1	2
106	1.47154184076602	1.84693224036969	1.39324879638004	3.54083704141858	2.24167429013367	4.40107477384159	2.93906722576818	1	7	4.63215884882826	6.70982200083785	5.78635828261011	2.77013477421675	3.53890342861977	7	2.3672213696648	3.39475617619328	3.36629298956091	3.07709566507119	2.76822284745533	6.07967967678444	2.37121020200749	4.25348790422466	1.86415487382054	0.747487589324098	2.18715870334441	0.246272796310297	6.4586521761926	4.31033227772965	1.81871977346051	1.69023217840329	9.42135000861562	-1.8910537116311	6.04997793527734	-6.58856443472733	6.88043342933493	1.71305917215936	7.57689471400581	-0.586247326219811	1.25338719777526	0.957875057568689	0.761456280428068	6.62278714139062	3.54661005006444	-0.360653072584197	1.08583515059375	131.25	1	2
107	4.30623520296345	1	4.06006037621845	2.26165618013221	1.4850334798173	3.36100605390255	2.96482845967763	1.45951768215005	3.03780625374828	3.33784797917298	3.12008152536783	5.04173923766822	3.83889609104022	3.45856776028122	3.27458072689475	6.95287156112626	3.44596629698913	1.79534311245814	2.99805375171804	3.58588600043664	1	5.03126889120614	1.6187220415076	4.68244856102313	5.14902159574731	6.19707331437164	0.0571945562741381	6.74225943682863	2.45475332173977	4.42932126730493	6.88245443625691	5.87319795914746	3.39372487636923	2.99688453441922	-2.37606857974977	2.31469108502342	-5.25327302041563	4.0081255185756	4.3842776543327	6.62029679145637	0.850145966536529	4.34307906589607	6.26134817255647	-0.519332056225816	-5.65862034649709	-2.55127728296755	98	1	2
108	1.40444822520332	2.32654895004233	1.37250295026067	1	3.05881406997343	5.02846911758857	1.85696223337365	1.87783142235442	3.45935112332027	6.63372779891509	6.79536283458682	7	6.2408916057633	5.98075072065631	4.94515267589456	4.8483940152965	2.25674114789012	3.19804343145448	5.98029837385771	3.08889589560362	2.94591928105929	6.22464058498215	1	2.45990575730017	1.46002594819938	0.477708754285209	-1.75051841951837	6.94179924889729	7.27508521196234	5.03155688479013	1.33708944592649	7.37445310601171	0.840147087590703	4.34696527685723	-0.521009368598881	5.57463586995162	2.81003382227399	2.53255773579268	4.87450119964167	-3.36973957882668	0.180036289021433	5.64937132240734	5.19437721750739	-1.69003281326039	7.6859756373372	0.454842558275886	90.75	1	2
109	2.80774010270482	3.50790542605805	6.73301317126308	6.98432445131539	3.97587503575415	4.18302234014474	3.41624808374494	2.61137136586803	6.85489917841049	5.01911485657931	4.79708823226621	4.89127252421883	1.91152370300117	5.70552839255287	5.17046737537647	6.68899873100837	1.96076119695234	3.68691800801954	1.81112186609669	1.65076037434138	3.52538753542186	5.31433760260625	2.54180866651619	3.57173497360558	5.31227245817017	1.41382922342032	-3.00746499107317	-0.978840886687867	4.21194465955695	3.69671503708869	1.9797512328625	11.7338872622041	1.90914862166263	3.75474612543206	2.23001953265998	4.11232181166945	4.61552370769449	4.44701051331	-0.960173115866869	-4.6638869961785	-2.92966492159395	0.919361445957899	4.4862124790611	-3.43659024243651	0.424850890120648	6.01734467764949	99.5	1	2
110	1	6.53033184733159	2.06043138598947	2.99199216134565	4.13054502016672	5.85761334776726	1	3.14385570919389	3.52045335718987	6.05888287079783	5.58284984400213	2.47114530607986	1	3.31114290126014	6.6161761719506	1	1	4.35057333825162	4.15569845592921	1.23013774569751	2.71502021870669	5.24267795845092	7	2.51843113017704	5.74014816541165	3.20974350716819	-1.68926743644885	1.36558728547382	5.9427266315534	0.795232551642171	1.63896083477255	8.58873249656888	-0.221798570089785	6.1565048922396	2.86064594083019	2.30665267095837	2.88229368954351	1.29312852339473	6.10352916837566	4.28702382526408	2.51317548906633	6.68007005196803	5.821181804703	5.72437120608019	7.68866622917282	4.43752228335319	87.25	1	2
111	5.88587574092593	1.64326288013803	6.23367926530646	7	1.30874481296544	5.1080225923462	6.26725820601028	1	4.69804554418545	4.31390365706146	1.60848380982479	3.32684617054075	1	5.31154178584892	4.36073359525941	5.48483138759182	2.7350700652009	4.51893335003915	2.34404045293191	3.11148977860885	5.90906566374851	1.86869191196326	6.06727969711376	-2.05019606434127	6.97910810623429	5.69299653167884	4.93723152381881	9.10085029102288	5.60709359291076	2.81119097616261	7.01786311919676	-2.95012714390117	6.84953450251116	1.34852174128012	3.60851645157582	5.00318981945043	3.20545597159098	5.07598065560616	-1.31142364666115	-1.87131604050903	1.12576522447517	4.22014392562011	3.53384034917317	2.4610690246752	9.36690082188854	-0.653993777966507	120	1	2
112	7	1	2.27517262976843	4.48668013027523	1	5.20414620915419	1.28960169063586	2.73195257578722	6.96760464805173	5.26767416501383	6.31406482410178	3.09686577351031	6.72791708151329	1.584449735834	6.31257988045316	6.78839857258316	4.11329706700187	1.47995832558083	1	5.38801552196034	4.26475492096259	3.29743309165742	2.27136196398164	3.09716011490161	6.08083572967757	6.2374616382368	3.52132146556348	6.21876450673939	7.64167841133859	1.70414240828667	-2.31923252167913	7.787357471434	7.5446635120739	3.07003468839487	8.25492823641376	6.38471546971157	7.11327482567847	5.94991098554259	-0.528257141751402	2.98182069008933	0.214181616128112	1.09514997328041	4.25126563188445	-0.644176303841641	9.14522844631669	1.32798554188023	92.75	1	2
113	3.28202807447472	2.31601286440773	4.40078446723797	3.86287896657984	2.31696946756256	3.41955675634733	1.11120056290082	2.76739197262389	5.6874511870271	5.44194089834429	5.5469887959077	6.35009960068215	5.39635601644543	2.02482238748134	6.57488086903852	6.59067701054765	6.16752694588274	5.07163579750593	1	1.56515437742211	5.67299642312142	4.68706419001504	1.535542970314	4.526472138776	3.49754961349976	5.97863304464565	0.470826442229987	4.6391674051092	4.25084081784308	0.271308881177686	2.0906369970187	6.59172353112325	5.15572208720221	9.78892385767464	3.92641976658774	3.56573310996283	2.62133546338523	4.56305934188759	4.17436933012029	2.77782078265095	-2.47795738620046	4.84124261084756	0.796010389588598	6.83351043297269	11.4649822519699	6.54405311678094	107.5	1	2
114	1.57582634826207	1	6.12146626376577	6.13962857807743	3.65804767264853	3.25146959039259	1.77601172317674	1.46737135119059	4.67277327961063	4.11911106324796	5.25435763395474	6.34692105518387	1.22152184069336	1.20738785574665	5.25360291450801	7	6.23090293138181	6.30399583490941	5.97839663338063	4.46001201939937	4.52134490139861	6.53406873581882	1	3.51795729942927	6.39680478981415	4.03457765619618	-3.42874354849925	0.497188637715316	6.13018265339232	2.03352233569502	0.340363868294815	10.7434061998968	1.2950244695718	1.07264740530071	-0.8907005777956	7.40641200689672	0.456595361391094	0.986719252823208	1.58577111196302	-0.469526887133179	2.84752949391131	8.3513187333853	6.06933793085183	1.89363668627479	2.81084561764841	5.30952987641323	94.25	1	2
115	4.75951593244221	1.5214224864031	2.53932908731347	2.53007126761259	1.98602200411777	6.25099506470295	1.76610774464234	4.07915815206525	3.72917712258164	6.12863231445812	7	4.84845046255201	4.22033839493857	2.26622265552096	5.35805637392754	7	6.5814625715699	6.41491453912738	3.08055865170867	1.80340332082976	4.07619448472098	1.50539880782145	7	4.87738971466817	6.78610709008667	6.37742266972119	1.92701012406562	4.79666060090084	1.99294219043656	5.23051960474938	4.04395490258371	8.79693695524076	1.27469941463191	5.78225933165685	1.84248915022724	6.0118095464988	5.18923422789314	4.39754933309705	-1.79470242335106	4.05636394816098	1.76879538498523	-8.56799624656231	0.730124389080045	1.0829175245355	-7.92128364914289	6.26033959011322	77	1	2
116	3.89059231884606	4.00401852484801	4.26634347718173	1.63796124623001	1.58999566789767	3.15340873672933	6.02770636137037	2.05240744878108	5.3747968863725	6.31034527569791	6.06330497699794	6.66892915780462	6.31982360304811	6.42036313793617	5.91001721836203	1	2.62854759245081	3.33317400500129	1	4.65401603083381	5.0676756770735	2.06084435507948	2.10976224073309	11.3884284571394	5.1351530148871	6.84963210343052	7.10268490427459	6.83502736740967	1.76720864242999	7.30451636406525	5.21598321646772	2.74433324449994	-0.585616327016806	4.56758112989975	7.59379424880966	2.05753797681692	-4.03087934877653	4.80692717761317	0.00793389779617687	-2.92871362321484	4.58607031767006	1.61522482412672	3.27704103293092	4.00198275999855	3.44025966873887	4.50183814245278	80.75	1	2
117	2.58425488656734	1.41660449262528	4.50413443407082	6.72606620710534	2.63349712095247	5.24248097662253	4.32540330652123	2.85336078594124	1.1035816910179	6.98589204220947	7	6.1905502808255	4.19007554439877	3.52088314895577	2.56308473692276	2.08185720532111	2.64547674910217	4.87137508671443	3.21217471308374	2.88088901512745	3.02370249050257	1.2488592439218	1	3.34678438420745	5.03598992937035	7.91520243465567	6.56306496434941	7.84668845123058	6.96913821668969	3.91684151876288	0.163278493378597	6.9249982907639	1.22034570843437	2.28570031823536	5.42562307153954	0.96299110924763	3.39154472120287	4.53311707394689	-6.06492253595971	0.294690665797925	3.5613866196153	1.29058076754389	1.6200083596307	1.61074607707515	-0.181045960652004	6.18751532632307	91.5	1	2
118	4.58813185034789	4.78637469339683	1	5.70786165546845	2.43204345646316	5.94777516218953	5.54549101610046	5.04430940462683	6.36302291595249	2.58952314152686	6.72815489916681	5.28066777276526	1.05553939401457	6.9115427039296	1.21582026405917	7	1.83476099572267	6.22887100778432	3.03859167982863	4.24688667417548	2.21025033046248	2.89259977996357	4.07056653161638	5.24811971597995	10.0667594654633	9.4820265569213	4.1134509341909	7.85533064713094	6.71370810958314	2.7983173575014	7.23318674575903	0.235494092229589	-2.44624145591819	2.73508472661664	1.74088981768749	-3.17299359163923	1.88380320456332	6.91763705238509	2.3459058856051	1.97430552073179	0.218028551607465	-3.41752921352814	5.94589850714814	-2.07040614613145	8.09881246614235	5.41737202817107	91.25	1	2
119	1.03899041532059	1.91852871137668	2.44967402860804	1.8664220891058	1.65721524814123	3.06784420342333	5.81335913574247	1.15748742551095	3.00007397078946	2.73790725345916	7	5.20829831606868	7	5.61926063757103	5.90281080806952	1.2590910568525	4.04620317122996	4.80976276520191	1.19077306461544	1.574721879737	1.01763354675706	2.59357385606092	1.1666237114091	1.9130037790458	1.12915303963236	2.61618914223413	1.17162263783077	5.52454774070588	3.50264505170039	4.55053051465209	1.63559021798419	8.84941954690273	3.03073319024968	7.41498111854424	4.28646935204886	3.78609306829539	2.50273068945095	5.83014429877336	5.03913564559597	2.89100539790828	4.99786047319595	1.09082889419288	6.19539625404091	-0.943602371719317	7.39284924148734	2.96584549812263	102	1	2
120	1	6.70427445525779	4.19210575651852	3.24033140848703	2.74909727333558	6.72162293083679	1.68967791883745	2.53667762709179	2.29691223957561	5.3738788109276	7	5.25058043556669	7	4.01172498983289	4.66234731313533	5.86219115013155	1.09222281078669	1	1.30257800580608	5.13401666435989	2.45825728044497	5.87293176133624	3.94301342848729	3.18495982874105	4.07006716525837	1.53353066377276	1.5591500458435	2.23494902335183	6.62278553835724	1.53717257643999	3.9377427224888	-2.45124575599518	0.3980477249098	6.28762149741872	3.11654755378592	5.71310811126945	1.09037650825672	5.27925325786749	4.12232349039775	2.84896152800005	0.99965483343202	-4.0211924504833	6.84339457249945	-1.31133280914479	6.35150578451619	4.71948986002339	68.75	1	2
121	5.01594091901958	5.6079202852433	1.61621288182607	2.99651251846991	4.55843204820222	5.55612922001335	4.11431228285492	1.12090572526196	3.60878005735743	2.15276487437968	4.727026296753	5.59159559518631	5.22490436171321	3.1796827345846	3.55471946096194	1.29476145893098	4.45196465020197	6.95380775800725	4.12794142792987	5.73966599787843	5.38529048920428	1.52957569051448	5.18073779577605	4.70832038517608	2.31828996981071	5.64440269908968	1.26689102597402	7.40148119673198	2.45947160895442	1.18713874176551	0.529355586600976	6.72760166511615	3.17662367315842	1.18038598370153	0.850894796628923	5.67602352711749	6.38901403489982	2.43088389340249	-3.26878081236673	-2.0219163777155	2.83268276823472	7.19403681191656	4.05529437774565	0.955140720135233	1.3089215968418	5.46319605277573	82.5	1	2
122	2.69193488680051	1	6.27992164415743	4.96868875066504	1.74017684908841	5.84793618859353	2.00552214791168	1.40218353286595	6.33702282937204	5.46713058806112	2.48121299294755	5.28926165916212	2.94322968379075	5.53297212584271	1.60245043418981	1.62538406607683	1	2.82528263179947	2.68430772937636	2.94989096253913	1.51485146006107	7	2.24071934162563	1.92063090978075	5.25255684482447	7.22362065526631	3.04483320335198	8.10102303967829	3.98184960637078	4.00118618870672	5.56584945492803	4.42756389172573	0.890272988402659	1.27325028752549	-3.60564698334616	-0.223311995106744	3.48711799046632	5.63335778015604	2.46180141978657	11.0961492311685	6.40461759985763	5.94435634768651	1.06869560347929	2.22717196446516	7.08511839691672	-2.80439017823186	106.25	1	2
123	2.50591947244371	5.22876586360182	1	1.85892398600788	3.74712235850672	4.20069501303218	4.14212244863043	1.92404818724199	5.6203653233073	1.89542582303728	2.00153723264767	4.95929585438534	5.29607095962616	1.73550895186387	4.92890262993908	4.47795134208806	4.68023906773128	4.43889944834365	3.22465010220302	4.63176950163378	1.69457949742775	4.99367900781319	5.3230422831115	6.79166267451911	-0.00988664395946554	7.00968917499362	2.70509766881978	6.20494867551026	4.90264720611507	3.16725316911396	4.21587825454464	3.66859016531867	-1.96524329266043	5.71691187242636	-0.883589213393282	-0.814922609774933	0.0205354602801193	4.17500947283227	5.3889322189899	-1.63540389605214	0.36112994614307	2.89523304234238	6.0208119131678	4.92805573944462	1.96661930882899	6.27868123155435	93	1	2
124	6.26865984484387	2.63396025332162	2.31219597508331	2.09489577857948	5.72823308456137	2.72775418444255	2.59355292490102	6.72471640593946	3.37497705791889	6.75163823815405	6.7489659065446	4.19526333647238	1.02801416668384	3.51634449811693	5.669449524513	3.03239131618287	1.45781015117278	3.62784062043777	1.30415204781131	2.93680287475669	4.93791408995251	1.48273278483035	1	5.55043073531044	4.14244857754921	3.81932627437666	2.47614287395399	5.31792227288289	3.04714151530189	8.57070866746323	2.90636400973318	7.74976491289202	6.8490932163084	2.81856428497598	14.3546947342164	4.83900216485177	3.81237632030082	3.53954860800533	6.30039599956772	4.76132613319573	1.97361365446267	-4.95447960557891	-3.11033172878537	-4.84745460019565	2.85738125876717	2.76182053145725	91.75	1	2
125	5.81059090334096	3.24626944339763	2.42984975507443	7	1.58669025152174	3.15631357293096	4.33420329916426	6.20412665550433	6.30183681495786	7	4.96072624823121	2.6139706530218	5.96982393369766	2.05582578182518	6.06664656874318	5.26042753277627	1	1.68109701169294	2.74518678179391	3.52606797710099	5.22550560859709	1.20650289865287	1.40938414366426	5.42944012416568	9.67634988454317	9.29147245430396	5.77349481717883	7.41303473960136	5.04230372171492	4.02072837608876	4.39808727514781	7.68426698717017	-0.637005943003678	6.1160506522149	2.28215999517237	3.46783601688339	1.29574929737636	10.411680162403	2.60474372089248	5.27258602325327	1.92919888430877	-4.47698741801263	-0.922660726279706	0.233086396973087	1.16325615809023	4.34754194630351	87.5	1	2
126	4.39744159035445	2.62090752175779	3.9215646132896	2.23947232845139	4.12330956726244	6.70250941613875	1	6.64119267411285	6.28757193388674	1	1.14173366965619	7	3.68885358158467	3.98102666074648	5.71506385132323	1.15300307147081	1.88672343229842	2.70427296156208	3.91900333152568	1	4.40073561239447	5.82214671938066	1.27419274545069	4.60349548001941	4.96106373430883	4.75929461156559	1.67199781671149	7.30142162254335	2.50392700630767	5.01646778401524	-3.66972484425666	5.97268576508486	3.19370760388349	4.89312227929229	3.24798378961619	6.17046612425789	2.86035038581329	5.584434173625	3.27034026120097	-3.45607697574182	0.490818278299299	2.50996407161173	1.74673777701687	1.10126112449271	-2.59841244306982	0.552544116533271	80.25	1	2
127	5.1828417935933	3.54324832193707	3.70114433611557	2.19521676063919	5.17599133113282	6.58208136504831	6.70290654646281	2.06951072695119	6.92036768713544	4.08327772922177	1	1.30100159383106	4.49701218931433	3.80675616737422	7	2.33716156499026	3.39158956904438	2.33027973707013	1.2252983305894	1.61403908874462	3.10101639908982	4.71399327455847	1.41514013833102	4.31840883150967	5.17531719119143	5.59974339662573	0.821858584044181	7.75027037404673	3.28836984589251	4.26270053798473	-3.7443377949293	4.99735973958295	1.51473472620402	-2.94569108995385	-1.34040023418412	4.57422431786532	3.17112906162504	3.44895950235487	4.43870656266125	6.57843191397456	2.59944824237068	1.79054390548007	2.22184046086503	1.44549210626363	-6.59617501103077	0.282324064624846	85	1	2
128	2.61864671445138	2.02342365327693	6.02331012979655	5.53803007272229	4.17360052781456	4.93608374911835	3.86407249522033	4.69926435665765	4.78628364783254	5.59546422131248	1.15483558548135	6.02054078265417	1	3.05800148474007	5.20461386703297	3.90824317190474	1.12031869342234	7	1.73610461815867	3.66679525266324	1.44648759735378	1.03219637146618	1	3.95238055308681	5.22094520298143	7.05369681661188	6.4792501389041	7.10457492409435	2.41972734364363	4.65187252757061	3.9243965535934	3.6673853481565	-4.43579690628572	-0.295623972707242	16.9004294090149	3.55495536472284	0.890402653776603	2.24533286641846	4.83008303973157	2.44819077984421	2.33340172292654	8.69717540157309	1.04873526199788	-0.285293113824879	6.04970228114203	-3.22357808550063	94.75	1	2
129	1.3459365602109	1.83972252501473	1.19932376432361	1.92822817357225	2.66367961915321	1.83887027811393	6.77874837809616	3.58081175784477	5.98735330426531	5.4795998444742	5.72592476468924	2.14980058312829	1	3.79115291620234	6.27491788007167	2.18296809632377	1.24432290991771	1	4.63219179955379	3.22398610491877	6.56715083270806	1.88934154442926	6.11992694037042	2.70444839689261	3.05720620235766	2.73013480579868	-1.97154926873163	5.28777079592381	4.28542906490899	8.56300065492985	3.72932274117308	8.01496427480495	-0.51004944664871	5.96571349046705	0.0370432791155196	5.06945764861931	4.8552514234332	-0.267677333492727	-0.915471098815943	1.96703773642908	2.97270825343715	1.33638266493024	-4.73567364025008	3.78290483880058	-2.64024093896326	1.27140538424757	94.5	1	2
130	5.16999359283696	3.25669876827799	5.60038528489412	6.39962860503928	1	5.01254565284122	6.04772277500053	1.33319600695911	1	1.77463885682085	6.06572793241989	5.94726644051627	2.38350681099057	4.60151516530042	5.59336779881161	4.34239160014296	4.40756494696361	3.21434658583018	1.96633105166629	2.36880923235073	3.58682428877452	4.06653767743324	4.38303923404861	-0.404769047805805	4.32606359150469	7.857714105556	6.92681209057799	6.97492641430751	1.07679696931992	6.29724927266854	3.86228950455616	4.89995011444157	3.34057309855858	3.42103122300041	-4.57418907732888	6.53747877927873	3.94428098207184	1.0579776810695	3.47399845319207	-2.32690681594737	5.629713740318	2.11054032214494	3.01619730649951	3.41182298823318	8.14273634584579	4.20056167630624	94.25	1	2
131	1.76192434126185	1.36488377568572	5.92554737707325	6.13417754332814	4.10055003489034	6.94560557364023	2.0881805496633	1	2.62160105051347	6.42307815768378	4.14391028765368	5.36346997320504	5.76298286549229	4.4350830654535	6.86965956202459	2.41186066341904	3.75073495742551	5.64379128377089	2.93344881506263	2.87174307446648	4.96484347011199	3.04002625386911	3.26436883313971	3.21946051101878	4.72309284659128	3.90522192596967	-2.35042604764852	0.579239407632798	6.81032577723319	2.95328891055321	0.741327371191865	10.8033754185756	8.95179531671359	0.312013080299852	-0.133571633926524	3.81955170195726	5.26226747860246	10.0977181036474	4.76208067587531	1.83943871693487	2.13750252826801	3.87787643360529	-0.516746588852608	-1.49121558988326	4.53931604514365	5.78589328654858	87	1	2
132	5.39946932914033	5.01886286492496	1.95028052172054	1.14470351979878	4.84072028193074	3.60894920319144	3.35206616525586	5.20607599277661	4.90029689288343	5.00206193038473	5.98096847136481	5.96531859858102	4.15554150688048	5.43748188784756	2.02964153908012	5.31840210445592	3.65749493417512	1.08199547132697	2.67781124204704	2.09871523517974	7	4.03500801331521	2.84453921911114	5.19784499595842	2.4291591683587	4.97045086115619	1.53634089010559	7.82869090207535	4.85079308231413	3.46825304088822	0.784546965568152	5.49804279066402	10.3665539664667	0.808721291435354	4.86213064477349	6.09864984921371	2.84345844602006	6.19360845222251	-3.31242355067395	3.79305600507398	3.56130501017536	0.788999817145378	4.54844600556925	4.18028066650518	-6.79895409142025	2.33320689022485	81.75	1	2
133	1	1.63954880341157	6.53312154805793	7	1	6.41277710152315	1.55503265833453	6.23461858496211	6.93776963256248	1	3.37412172383191	5.80024711348243	4.10359158745938	6.11279297945429	4.91851380407435	4.54293976390746	5.00836271620892	5.25879510728937	2.64089038247435	3.97502534619634	4.44465787364292	6.53381150401357	4.83587999344457	2.41014105065047	4.09937010204548	1.47416456639314	-7.19743644234076	2.05216667105788	7.80202702063018	5.14766335657532	3.86082296773189	1.19962194684276	0.30647719705288	2.66414938828228	0.255823711377036	-0.619254303256402	4.57849294310765	4.58900045878705	3.01226508636172	-1.73217461132125	1.55386238438619	5.02165683902057	1.42891380898401	0.961643623272538	2.97300855449352	1.55044664149816	100.5	1	2
134	6.8390137245527	2.26506854505161	2.51466022238081	4.79696975355011	1	5.54528301366009	1.95731957849583	2.11379708618979	6.48828718809087	4.81908221476394	1	3.1828513104346	1.1863344411961	1.29031392096151	6.59609313251204	6.41137937156692	5.50554800909713	1.32907529453921	1	6.90035009502435	3.01212963416063	6.83416184408809	3.45304073962899	2.11456249024873	5.53769005816399	5.31580641812218	3.33270725311243	6.00370593325041	7.0215271923859	0.857387505086209	5.80725944986063	6.9581254471655	0.124325499237169	4.99897078890716	6.40552768955424	6.59333140907999	8.44275053179711	4.66238377177647	0.815960491547486	2.72939323874859	0.204366254703575	1.68477925741215	3.85875741933044	0.20293813325698	10.7515365722678	6.85476949671339	87.25	1	2
135	1.39882726523349	2.18028513241135	1.8787720552599	2.47044906812277	3.12659977592416	1.36814302231314	4.89383688245876	2.34127041155309	6.97064113500373	3.37906764194068	6.31226433853232	1	5.7560429637177	3.01161883636894	2.74162172301923	3.28849426331275	2.48991683009503	1.28401191302604	1.78099199938822	3.11546063120919	1.81640574409289	2.37818772934714	3.96843909678532	2.22038856304249	1.87457524825933	1.31564521431244	-3.03988989241476	7.56495197545761	6.09051504294952	0.814020975465188	5.51315568928038	0.967305956556008	3.60964556463692	4.48891954848801	2.97229468404423	4.72390920542375	3.44984937152364	9.87056053627351	0.480158331492727	3.5834675452555	3.7727340952095	-2.14169028148982	1.0238816872972	0.0785409133745375	7.90867557094241	4.25100946364478	104	1	2
136	2.03511199484991	1.43933172007703	3.4171297508897	5.29459012815612	1	4.51706920594906	6.52425325947536	7	3.5675373829497	1.96879870391499	6.13505801794238	4.78977281911607	6.05075384173946	4.04804751459198	5.81310745308195	6.99677335996739	4.66891032129385	2.77491947985645	4.43974080679428	3.94369284687587	4.75389773822865	2.54298879777481	3.18321029824529	1.62767773642241	6.083727530923	8.55376259019521	6.16535702350126	5.7061437628639	6.14306157866909	5.21050005661544	0.800486972478525	5.42438181592145	2.65972393983593	6.13436468737825	1.85009233185972	7.52029079062975	5.46159418313306	5.0811347688947	8.80920662455463	3.85521949333111	-0.468711021589823	4.37035919429707	4.52250981073374	2.50031889434225	8.53617796264929	-0.155846243362991	69.75	1	2
137	1.89833980861599	2.28257027431745	3.96482043620852	5.94389730768799	1	2.23748879028007	3.9726509288426	6.42970218934957	7	2.2610409950195	2.62673010524627	1.65997275325818	2.98714225755038	6.63367178583608	1	1.74741921456566	3.2655188309444	3.34435456441917	1.25467307625934	4.84556077849209	1.12664310891827	2.26509369477493	2.28755382345791	5.52422600614663	5.78242677763261	2.70563684443049	-3.82603756332442	-2.06308962393737	4.6769336768071	3.96716701858511	2.67111399074764	-2.2733618593815	2.86403336115091	2.29906058293266	2.43431673407895	7.67045646771627	2.23855593090704	7.9278101841624	2.01698173660008	0.592181706665841	2.38518260054747	6.34124578894938	5.16802913921908	2.32222494669514	7.38134377094116	8.3093906306846	87.5	1	2
138	1.55744613878703	4.69849209194358	3.59807361510662	3.53952260037885	3.36863113940305	2.54823781799375	5.81393408307243	1.57210560758315	7	5.47264061886136	3.6397300345755	1.31404497176641	4.57072920346634	5.66474913556732	3.18951988483379	3.09153636378173	2.55963091204737	3.37068887824241	5.35028323188138	4.39095296046268	5.32620890633514	5.93476339646077	1	1.46850266930643	6.62714461891595	1.09148652405078	-3.76417750131285	2.6553361423581	6.23811708509634	0.00852699781563726	4.48416913975163	8.77886078041303	4.04039097577396	2.89451742033742	4.07889328373539	-0.754907851333821	-0.242656928673473	3.58226487506508	11.3225104021203	7.38215063331611	3.47022298461669	-3.70598942017106	2.01791231583756	-2.84559088817806	11.0940882433954	5.81014753427402	73.25	1	2
139	1	3.01245932190892	1	1.03326344082915	3.40026459582358	5.03805367282478	1.57551409190452	2.05162254779935	1.86850601753004	1	6.57199234907094	6.3882244140932	5.66357078998747	6.54526243672266	5.47614408134771	3.07465120659039	2.39662124705746	1.69751159780887	1.00253902330517	2.35908947392708	1	1	3.01426924958355	3.37074362631387	1.32173036369209	-0.0130047744760884	-2.03994382563725	6.75224110435245	6.75116405023735	1.27596856709545	1.05694192391112	-1.39688357622679	0.228175264329336	0.602115845957712	-0.429874143352793	5.81291615450949	3.47459219148155	4.06011257746384	4.83671266575664	-3.16464371866002	-0.0734981667389931	2.40376831473112	-1.64070211790894	3.34775634899736	8.23546718857278	3.39502366995196	77	1	2
140	3.41789420272862	3.28947442455871	4.81483597560033	7	2.51148933261264	5.17560054295185	2.22408352823697	1.9335116667468	1.51069622665335	3.84447099059848	7	3.77726154780954	3.36692909901255	3.8096092334533	4.99986054470817	1.87713882465131	5.06242143907525	6.64975805093861	3.59255652603261	5.38804236076359	5.63060677299229	4.07573007493751	5.41555712617362	-0.0746991808534559	4.49735613252149	6.62678483100389	6.0228408268737	5.85540168233878	3.2388210307915	7.97553316390787	6.32154235027909	5.01247459998657	0.640253403435883	5.36664856161249	0.740122169522689	1.03190032149387	1.93620620563018	7.1754839299424	-3.98843213324334	-2.97821443811706	-0.878036415282326	1.85889085763214	1.79813085614244	3.78091553939797	1.78817924693131	4.20672232799841	71.75	1	2
141	3.03624623389593	1.77204293374795	2.29069819623099	1	2.20466064947973	2.79073786000557	1.5104056418981	1	7	1.98663773332185	6.91727822128343	6.36207977660749	7	1.79429568286499	3.46990508626624	1.43280046193356	4.57845632651209	4.13448170584895	1.33701369239872	3.28620608666576	1.23672158523841	1.90536600272314	1	1.71046783659515	-1.29164339351579	3.03184993931146	1.2252524508367	5.88015636862548	3.81054778087583	5.26704112248252	1.97935174910927	9.21182601423997	2.3516718201005	10.7223150717382	4.73656793184442	4.78466653570359	2.53667580725747	4.63594500023921	4.65312843020059	-1.10133218953626	3.2548200686599	2.72068780539871	5.3991437869165	0.386952858281511	7.23269949803855	3.47098868717534	92.5	1	2
142	1	1.8392643134537	4.98753561041829	4.74786433531862	1.41579391218604	4.68911989836972	3.53816235450692	1	6.52417698954494	4.60304557131504	5.99308729775858	3.99303453440218	2.53388707272932	2.73051815911932	6.22143717730683	3.62354914854322	3.68468644336582	1.78569849635908	3.29025035204004	3.08512165048336	2.03142826699589	3.80639413935518	3.90681650299374	2.78514598839046	7.28647710726022	10.578071634769	6.35813782695351	9.12165862744531	2.93907775114513	4.49800926871728	-0.268739112608811	8.04296292810387	0.633690244716365	-0.952674556826621	-1.87342905079803	3.93347583187794	-3.22794431386708	4.84070677228332	-1.01277547170382	-0.860585287279897	1.32777723939908	-8.57686673660253	-3.47770320186486	-1.92889487030892	5.55664516293352	4.14175890218713	103.25	1	2
143	1.77785666718863	2.65198171362316	2.04502990854061	1.83487152929037	3.49816511472173	4.5176450684869	4.1365078429464	3.22809719371277	3.00352874173048	3.79735047955777	5.36176414423776	7	1.31914309292029	1.49697753668445	5.28108997415002	1	5.04100665497534	2.067295510719	6.06450274910519	5.35537717921124	4.92910752688258	1.47120302306956	2.37084564640242	2.81583834296177	0.774045122006149	1.04065227273314	-3.05675582715848	4.57408204179231	7.76495282240518	3.10414479038954	3.3912301839664	4.1211981841399	1.83192793655694	-0.505971437272371	-1.35024199408917	2.9245783286254	-0.00233693082568334	6.34506189758671	-6.62570433654169	-1.84989405930528	3.30526484260466	1.78145711376412	4.2989451531853	0.579812654149555	11.5892864577128	5.32608006667706	77	1	2
144	7	1.42780384498561	1.95792580755247	5.0090702342727	1.68885776139135	6.44257247002118	5.30183670693764	5.55899554332249	7	3.41375313909901	2.09999358157833	7	3.89207641879734	4.23786603257663	7	5.72534349232036	4.23639113357033	6.54367395371159	3.33769327143653	3.52913941992306	1	2.32031511090961	3.46094637623858	2.60238552367238	6.23858533878865	4.79497247216626	3.14691346633185	4.92804980044045	7.8394738756095	6.45130472969199	5.59848014755881	1.88609726860266	-2.54226520682232	3.9575117550031	1.67592953638339	6.80378090480067	-2.01003132708565	6.30645569529481	0.387842206806416	2.81962578262007	0.340105171394598	1.3839001900124	3.11953210488258	2.01923748957034	7.01302730033617	6.10753340427353	94.75	1	2
145	3.05444586947722	1.45720606425821	3.32673993271814	3.68576701761797	3.58966714478307	6.86548543415379	7	5.72499243950542	5.2737374787794	3.7795319239037	6.77239391012673	2.64420164273455	1.18115892405223	3.43637002343345	1	1	1	4.36551559621357	5.69131323141207	2.46664186855477	4.97168878735342	5.56083168615133	2.42664794104059	6.77031483074705	3.19528075580293	4.89232249107144	1.33686552996454	4.22882813505343	7.10832538545733	3.26522162914284	2.39846868135585	7.53351915286409	5.60553943899645	-0.153989797706066	3.59788968156428	2.90983528879713	4.61136950618967	6.18625549248124	0.818726429137741	8.53081447247365	-1.79570041590152	1.14512239418965	7.86461206003942	2.05961910898528	9.85182557241706	-0.856306194373142	81.5	1	2
146	6.80483508929529	3.4535106310261	2.85445364223125	1.21738642526927	6.23586561818688	3.05688238385093	3.73058080045748	2.50031092829532	4.65231134386808	2.04435583890479	1.09369556844754	4.73278403182442	7	1.69283859794422	7	2.60909496124967	1.43968510494665	6.12642847478547	3.40533164555406	2.96678352897191	7	1.14418967354055	3.52965724944495	5.6942761494157	4.89138450969645	3.98782910411879	2.1769812407455	5.43783984183452	2.05190886847298	8.45044176848029	2.55081829527991	7.06825901775788	5.90743313457492	3.88540351336413	10.5616678134442	1.16583584339982	3.07913218326876	-1.03554715235138	5.8244116047364	5.00716203905244	2.66384592139146	3.34450311061469	-1.61369805670589	-1.7849785067113	0.553833233351611	2.18320428572313	74.25	1	2
147	1.55449096985679	2.72621183203401	6.36691126682966	7	2.36007512610597	4.36986391396214	2.92470716094624	2.94272415552305	3.90523081923022	5.62947712285701	4.40834460100774	5.30444427223895	1.25545795923122	7	5.82970885013359	7	1	4.90949495336844	2.1596429584132	1.95409634619356	5.69166655145357	2.30962441918861	3.00922193566797	2.61959802027963	3.82169948471285	2.0627133476867	-3.031851894573	1.12531298093282	0.397584945913882	5.27486101730809	2.97857317216404	4.53122618027981	-0.700312872965268	11.3172196360753	8.42195875749057	5.94219423759716	8.45155060307983	3.76241878518199	-5.66217194584775	4.28228877886287	0.294904877020379	-1.09047853294518	5.51160849027751	2.91894678550631	2.79732772063086	1.90941947256569	83	1	2
148	6.09062199217799	5.34041564513547	2.57749204374576	1.20581977650161	3.86721236505702	2.88158713606374	3.17195767198121	1.35859850283051	4.39809308342599	3.60581600189498	5.40530878850416	5.37658001427763	4.38750794344212	5.00856221006247	1.68414778076098	5.09262339588319	2.96827142448805	2.17008338699466	2.75689597082735	4.34256323121878	6.45923100890015	3.87219810612056	3.79616851130182	5.39007345357534	3.28673831827369	6.07629062008736	0.437682568037617	7.17882432538733	2.95792692228137	3.34019882119153	2.12572691319829	6.34727198578797	1.63426920395573	0.928643428518225	4.65540638855257	4.71926907084077	4.50183574068994	6.27708406671515	-4.44367202938321	3.3432007215949	4.54115572378927	0.60482094415077	3.88491777413496	1.87323351464941	-6.99876870524395	2.68998532948104	78.75	1	2
149	4.76596129863949	1	3.88999549997631	5.05220630866873	3.55918783212281	5.69356938865131	4.32808905482866	3.63512334246149	7	5.42837993371328	6.10800661389715	3.29914146134609	4.82079229447441	6.67487329719424	2.99201518375481	2.15822821650314	2.63067902914291	5.27649716336838	1	2.97447741133539	4.90096356915311	2.12875822254311	2.19295805381864	8.28773895339746	10.0194048809435	5.74752762957652	6.07179217501494	5.4893985184553	7.12688634705297	6.83633192414656	6.39168591219976	-0.500513499870728	3.1600013647363	2.81176612185866	0.90702422105021	6.53996038583362	-3.54331841591335	2.98144722795268	4.09959517891689	6.21150740283116	0.427975296582617	-0.055697032343567	2.04921597495028	1.80243044058279	2.84448291743213	2.12737087675778	77.5	1	2
150	6.79297122092589	3.28273730742371	1.71181719229163	3.17298480819965	2.06719154895413	2.34203668285543	3.36500133748149	5.33037096252234	7	3.84583739879898	6.81303110274347	2.60176105265162	5.68656294222883	5.23797540127893	1.63351225539371	6.73452431541568	1.75473357524808	4.20934776300944	5.0300545695862	4.84769678517928	1.99704438579873	1.812166677691	5.0265527577585	3.93718232880466	9.17787620370353	7.90237050540339	7.37315728079135	6.22494595563257	7.19244772019787	0.212228713521513	6.30098772474507	6.46802000241645	3.41500461683483	-0.687307206922221	3.19520310244553	7.21300690245766	-1.56201628760444	-0.131531209461449	4.1990584602919	1.50893467742194	2.62233106042916	-2.34050807990453	4.75004790989001	3.43011668598121	6.76973606031633	-1.26055271658471	79.25	1	2
151	4.49916362886858	5.06665611022544	2.59274553598566	6.24027392337093	3.5032784186262	4.30675891468475	1	6.57381036393198	7	6.9975574503212	3.30686724201287	5.51671067321272	1	3.7386312654287	7	5.49811654288651	1	6.30998642368621	3.29818379345266	2.82136807746656	1.89551902392945	1.80899681907677	1.46529424004433	5.64790600878573	7.77309448045157	9.80925388245385	6.64354865085432	6.17331778347993	6.32417717136244	7.95345072731439	4.27181230318452	-0.0307850393394159	-0.745515927754953	5.43364673059933	1.14298513840106	4.58024290637859	-0.782407325351531	6.82858377189384	6.57637094292009	-2.25066062668879	3.24633001975244	1.635245814593	1.80315098192058	3.96861520961441	4.77135595387	0.717350274057186	95	1	2
152	3.92641469184351	2.86129524408672	4.27115296651281	7	1.92471355603631	4.31477743968025	5.95750119513198	1.83837208153626	2.5934168736647	4.15671579674838	6.67113140280044	2.67618721485955	7	3.65635780177541	4.25578817549757	1.04292765709057	6.05022770341102	6.70283102129433	6.08176170708657	4.99250377859337	1.84829011773114	4.35908324573793	3.33644190700914	-0.409645397588507	2.83803584114283	7.88065973346224	5.81769961335845	6.13878916095725	6.77666931916956	1.95435153766744	4.08282041002396	6.80505448156908	0.156380815567536	4.49713601487711	-4.45569038925113	1.16775088339417	2.06822546097541	4.08751867712129	-4.622035023726	-1.46980032596355	-0.895710579498695	0.86378855858179	4.14697528756569	3.02710058225354	1.85679095651835	4.62486138155641	72.75	1	2
153	6.79298115210923	4.39206809782183	5.57660574269222	1.9548018032731	5.60497607863037	6.19508409111517	2.91241320613645	3.50808701413639	5.73833937900644	1.28984998437422	2.41166988594713	6.42297962776108	5.58985432457156	1	6.96986785445904	3.62625300578566	3.95100059010719	3.88591171193493	1	2.19436074381596	3.34108981770566	3.6749497148426	6.00723864034017	6.08090365784447	4.68597119414911	5.07754969882603	3.41121450799968	0.843072965916736	3.75449675913471	2.0681482175054	0.351702400660834	12.5673597424886	5.70705422606661	5.42461592371146	1.23439170510657	2.04575781020672	-1.17939290717041	8.83762172604147	1.42106341691158	2.09368508674431	2.07256705940118	2.75721495040485	4.1871126994373	0.853877092558245	-9.78555258803654	4.91248845420562	100.5	1	2
154	4.14450025832749	1	2.91967532820154	3.87332133959828	5.46678217723537	2.80636017381698	1.5986318094264	3.23740872667727	6.62069451240038	5.62684432805343	5.22000559688742	5.70051648337473	1	1	6.56161821206835	3.43085887899971	4.32609973014996	3.02909004666634	2.4413174885808	4.61291047625234	3.33562313198738	4.80798241345333	7	0.357099887150642	5.40918131348996	8.12994575499366	3.4859434227945	8.66404913713994	3.09581880583819	-1.3619400368632	5.0888794874344	3.966229866685	-1.54747850660093	7.96898239698282	-0.409566327186829	6.52193232338742	2.02924458392846	11.0005395053534	4.88686261499261	-2.32964912793974	0.661013070031989	-1.95712442428764	4.00980258253643	3.75406326917094	10.8676694441157	2.30803925473596	89.25	1	2
155	3.21516301898522	1.09567644102585	5.04742948070934	5.31459664852675	1	4.71228363199582	3.0624288416424	1	3.95251851860402	1.32756962669981	2.1469434592801	5.33620693928326	2.12177350866177	4.11930309532977	3.59651637562586	4.17441333160746	1	3.09535438349827	1.63067090733823	2.24234569536474	1.34000649932643	7	1.28555057677603	1.51126492568578	6.30697429127542	6.8274882057906	2.39247642548729	7.24204054066167	6.06803659351385	4.45988728596838	5.19106863304988	6.39237175639109	-2.06114058684719	1.30215424178889	-0.55639349025431	-5.15642213641256	2.50866925031135	5.5573576325524	2.67501330281223	10.5179257174968	-1.58141156943983	6.14454546293101	6.10123918344144	-4.27754073139726	5.14263136785017	0.868356321805129	94	1	2
156	1.72696038372396	5.38491942641647	2.25312446867562	2.35115209238196	2.7550983487413	4.95580554414469	4.2287297492469	3.29957713657215	5.53588746383294	7	6.49855848729474	5.05669802758935	1.90308040653947	6.16273234616189	1.17058060082236	3.13967436666174	7	2.39975137031678	1.84823791387471	1	1.53803992171121	3.3994227662158	1.72194178034822	2.45051933028707	4.06245629000656	1.48247990626223	-1.56084144716488	3.28322458856536	2.28428768856457	-3.18981281342624	6.7166426258236	3.39271563628437	5.05722072348118	0.970353999911744	-2.74355015652013	-0.269228683983001	8.2068813323682	11.5605243043244	-3.66365070905092	-1.61838118487458	1.2941100381997	1.41532196577322	2.73568423508383	-1.28484134270773	5.28613543305172	3.25194543936129	75.75	1	2
157	2.66802887351271	1	1.19174647107464	1	2.97431255912199	5.06457742095069	5.73516618991558	1.59963615549924	2.89242454326987	2.29339192776626	2.86783679623273	6.2739282013285	1.52262116159081	5.66774419043562	5.7309973256593	1	2.47103753923676	4.23559183836049	4.13506004910011	4.4064826500594	1.76596440883846	5.5592082042926	1.33173781214558	3.64701730274759	3.35639296565499	0.884750903442872	-2.37722319354419	6.0013465865585	4.65889831565926	4.15433080967733	6.59010287364202	4.82742099172173	2.07249381358255	6.15760900012341	-0.534241858012429	4.52071584611085	2.84404960639225	-0.801137824633189	6.2144239990354	2.26612476578118	0.745903782293961	-5.96129839460774	3.47116394441981	3.8613659846387	8.75336603623097	5.79190778761347	78.5	1	2
158	1.60518133811004	1.81861249915417	1.00701613693954	2.47771926827553	2.088333120281	6.00723864248793	1.80675203923813	4.65623020285057	3.44701721299828	2.53203265001363	7	2.62897272200946	7	2.99863432140833	5.19856778506173	1	2.25585377417173	5.75819553149146	2.45257334613667	4.5270011553012	3.19162387019208	1.69542388753617	3.25581599902671	1.3718851494277	2.99197958775123	1.61974692876872	-3.01723624203026	5.82634752088264	6.85605167610333	5.09906828612558	-1.25232178951731	5.94256949839897	4.35076649932598	0.650210492031025	4.53806106285261	0.188516347073598	11.1138035705462	0.963390231271141	4.55422015958368	2.19651798037131	7.63093091174834	2.7056072340434	0.591959290346711	2.94466750328195	6.34700508518222	-1.42487109753803	96.25	1	2
159	2.06059219568815	1	1.07111116422258	2.3304254799539	3.97129321855483	1.65637181179189	4.18778009680606	3.28249209039315	6.59021052318279	4.7060969650724	4.2110264998407	6.27851257967239	4.30592798348169	4.07034294839679	4.58167683828934	2.68269694658019	5.60746724014641	2.19140300675638	1	5.67865205091711	7	3.20477582574675	6.97635017098608	2.72299819890398	2.90448638684453	1.79175048391702	-2.63549063312724	5.20569504094765	3.2538839726622	3.51291773120981	3.42138604579054	8.12163702120686	0.762518663487378	3.17393860913436	0.50002515280866	5.75785769142814	-4.55542948769229	-2.99490238479843	-2.22638296388798	2.68095146361707	4.75955612550394	7.02632976570064	2.30521896057755	3.47700694950096	1.05624204206632	-0.431349663012207	73	1	2
160	1	2.29011767534731	6.50110974422354	6.17419223354668	4.39202166883079	6.98355843437085	2.25879526984841	1	2.56506821573623	6.90246099442351	6.80479082462737	4.24289194739469	6.05123148301534	2.42171702716954	6.71704302038876	5.81041421877345	4.29279638371361	5.85229161337601	2.54797895812117	4.52986188527916	6.68946604800195	2.89343353694581	4.95596119920522	3.48336703850238	5.46158293014213	5.30830107714975	-2.01197518517687	0.127609891346582	4.51061722145565	3.54073058999504	-2.23166518198048	7.82629248688171	2.28731685397549	-0.32612740340645	2.44197533296826	7.56632351021422	2.17905726967652	3.04817529926501	5.62744401488912	-1.81259470383413	2.01547300749206	4.68296148702728	-1.41674013492634	-1.91999007463057	3.56306781773351	2.99283557272905	76.75	1	2
161	3.22161718656674	1	4.19721498936969	5.46581087126408	1.42547475396558	5.78557670685161	2.94496061940113	1.37068964675618	6.50232709958316	5.67660783746463	1.20550355261794	6.2791952112642	2.13286220953306	4.49272794768235	3.69742564083817	1.73912912266344	1	2.48457448278968	3.74672168317679	4.84067147866367	4.64563630221346	7	2.06863040892409	1.35392261813327	5.09924331610723	7.49961881817635	3.13183608195388	8.2780894159063	4.02863640977325	3.87422424568066	1.47295365500715	5.93110738966189	-1.48473669676809	1.11648696567233	-2.87964648444665	0.217951791155931	3.25967186855505	5.69579288435976	2.20292890079991	2.32728390179785	-1.62006839971658	5.80002556190091	0.54075654363304	-4.44345433313046	7.84472282526082	0.492652307030944	84.5	1	2
162	3.30071510082383	5.17173649828375	4.02287853850129	2.89409529085416	2.87578465311514	2.69457863392453	6.20283918258008	1.35277270652122	5.52155393800225	3.9105873461961	5.28622552197036	5.97375356916863	4.95616752978494	4.78713908597071	4.46727661553757	3.17652000690722	3.21738617762528	3.25197392453461	3.466780164754	3.37147412593163	6.26512410810466	2.46599121530366	4.83570582511313	1.88843117888616	7.6988677237387	0.714366313806474	-3.54847580220715	3.25144137873314	5.7387425731273	-0.860451833887309	2.21294199713245	8.70528993725716	10.0269820066938	3.48374829250642	2.97712721289341	-1.03742294644933	-4.34217454009218	2.77751778046555	11.3578719793788	3.2655619542133	4.26982166434206	6.66393047532	1.95004316658986	-1.82368648251717	10.4214258450307	6.81098022686185	89.25	1	2
163	2.96146469032316	2.4765085669463	4.78027478868852	5.14739954319554	3.29100646381257	5.14115642709458	5.05058270066696	2.20779728065438	1.55346752125299	4.63602379487534	1.08781371246789	4.56897364302954	1	3.07848314681451	2.05155481124059	7	2.39201481275986	1	4.11807019303778	1.99266767497011	1.53657767314955	1.30775833581641	6.49798062061255	3.69240184276985	5.82223580402071	8.03422705720021	5.41875809809482	7.30895077504135	7.35640464505238	-4.04775015699098	5.08610551340355	5.23228031415214	6.66988012662676	2.60447413417394	3.84918234632816	1.45471008145032	3.05651436696134	5.16017428567751	-7.51229670550341	-0.0758406840050445	1.42779147610062	1.33129449577126	1.80624163315346	0.816102836004694	0.375417534707808	-2.37757300795491	75	1	2
164	1.35017012876631	2.26819602255319	1	1.10420471176097	4.14314973675271	5.1398252957004	1.78870452042791	3.80225542212217	2.60884957776292	6.58511052070119	6.58057376355101	1.95206700166883	7	3.19587568216465	5.27661550428378	4.99432194261012	2.09480289951387	2.54005813167767	1.91389658674762	2.55716504286947	2.70808726057197	6.61082310300668	1	3.22114678089838	1.61217415716997	0.598713671082469	-2.84527523179911	6.62917630606208	6.96853292038046	4.92328640641668	2.19785424627785	7.19756295407123	0.632521320057167	3.27179541449332	-0.00624946178735422	5.14634667549457	2.78961806907612	4.71070282577049	7.55278825195358	1.76938155281508	0.867488099176293	5.05284622751782	4.87084058956333	-1.8876813583926	6.8403428043663	3.28614918153379	84.75	1	2
165	6.86789767399835	2.36545592332904	1.57271192088221	3.76602627415948	1.04883972285818	5.29136320635842	1.91339351526266	5.47290063120269	6.62162769631045	2.87782757729309	6.6198310796667	6.11814066265263	6.78017864791864	3.10002509438564	2.77153726116096	7	4.83391624971383	6.51628776573912	2.68284917132421	5.25988013050831	1.64805687829586	3.80383559797303	4.08567057409913	2.96946885372729	6.0562643369251	7.62028048426117	3.46603073577822	5.83503686674796	0.865514817294628	5.01998977763296	2.05312399707556	12.0072040135063	9.04704880065672	5.20415866850039	2.32629973587217	8.2976099162392	-0.587575978155785	6.16917182461102	2.02922263952946	5.03026474142807	4.01433816811719	-2.2591555376901	4.69996290183177	-4.35422103770226	8.05747729749998	-0.804670221252916	87.5	1	2
166	4.24793304032638	1	2.79203641004135	5.92237271883275	1	7	1.23945490005984	2.02540592562663	7	5.68852394245746	2.99282137757729	5.11239662161795	2.12724380528011	1.62527245982846	2.82728336435229	1.53693324600611	3.21139470021647	1.91791322344594	1.47243017921144	4.22241584458683	6.66612514011582	7	3.02067329637808	2.29388823292728	6.93452714314715	7.41381372976419	3.8452311481841	6.2041652084487	3.5732634873178	4.29040336387581	9.01594078226951	6.96704536771276	1.95487021145307	3.01404791660196	13.7695046935622	4.79043263040843	3.00705709461912	8.69704682069166	9.54893395862631	3.01147074162974	5.01922927028176	-6.39770771423409	5.7399996909901	-4.62268025453266	3.17096104038956	-2.47845348552517	71.25	1	2
167	3.3059229727819	2.49622600798818	2.32716432498848	3.29383004166295	1.98573786462025	3.71071806266817	4.19122500857771	4.09200749509496	7	5.47727417329394	1.24258863013235	5.49804371705334	3.09197912351144	3.01522881720684	4.85965588226857	5.1437790414396	2.62824159865957	5.87965919276697	1.22509935984116	5.43254761492065	4.03423904063779	2.82534893274738	3.30203656161248	5.07772049963656	2.24307741765799	4.71513557939168	0.512551038238348	5.50182990877014	2.98422113143855	0.668193212396449	2.02597791142474	5.61059744300218	3.66060166761751	2.98624968607574	-0.379635474447749	10.679274722327	-0.886750279630518	7.18942652173367	7.75364513308214	3.28875051140395	3.03751705229717	5.51459637466011	1.39956757730291	-2.61483060418534	8.31307808099519	6.25279016108298	88	1	2
168	4.08609841633885	3.24727463690279	2.64328286203182	2.67380915558106	2.22994617367208	4.5408056289069	3.98506627044697	3.56804242145723	3.90403951349811	6.25854154978007	4.98451207347028	3.92859473462764	3.05063728102336	2.91724816840721	7	3.11652861515254	3.63227638890963	6.72593712453988	4.25419291836298	3.15988770249176	4.87096924964236	1	3.47831694785556	1.31712671891879	6.14794656481267	0.515175338754643	-1.87446335721822	-0.331163847294291	6.589653531447	2.913370644244	-3.09678421692508	9.50895193604527	-1.44882011264327	3.90955778144464	1.53106982039142	-3.24395720340568	3.20187586153675	1.76919892014401	5.6898569765337	4.09386613766556	2.57877434418944	6.19041806512872	1.33110120211133	0.495135549629138	6.57174101322178	6.10399089854916	66.75	1	2
169	2.77223152051408	1.62942477166282	4.02876234298323	5.2107040809765	1.12287125686282	3.05251083973028	4.04543220336107	1	7	4.53273873879903	5.79556292287049	6.66005389103839	3.84397448446602	3.40338420598415	1.8014535571799	4.1811010981106	2.99886191025725	7	4.85629149720441	2.96393297962994	4.35760301950008	2.75011691951929	3.74788223186838	2.0147047097528	5.96539840676998	8.24556255701494	6.33617697540519	6.89894546807182	6.35119019445293	5.22411063469464	0.850803041012121	5.56782679946816	3.77506361503193	5.36414508881395	13.6121975327206	7.95901575559576	5.35104799908501	3.90197801147486	2.69789967466105	-5.08081287258711	-1.69517156999234	5.40134144487999	3.90514627457732	-3.42051816675042	7.61868914010277	6.65719718487009	82.5	1	2
170	1.36952692649662	3.35932011162517	7	6.21556004924045	1.74260870697833	3.81887897710692	4.34107914969318	2.1643356641643	1.1879983621993	4.3105498922373	1.34957373510288	2.34933661713275	4.22072141894028	3.10599687286679	5.3508061394006	1.04042767669205	3.48021047143476	6.64805350984031	1.76082062484234	3.77313058875379	6.21318756345719	3.76119631358155	3.43698065898583	2.27911650821106	4.49305110342182	2.6503173429364	-6.790386688388	1.99661563903569	1.8253355461138	3.55549702638676	1.92495500762687	1.70162556745034	5.99376907550957	5.37413656860304	6.97143866962755	5.93039815131481	1.96092088811985	3.43862102487069	8.2587823466946	6.34515542869581	4.55817573737147	4.7103029148891	8.0740531737312	-4.3650660093637	2.424475843176	4.30244597705388	74.25	1	2
171	4.42692402988035	3.9974052290674	1.26772300522464	6.37602097069272	3.07742065237535	6.12864438718133	2.24451186448931	5.30240112210947	6.3115377467037	4.28202526859539	1.5948843024458	1.10663416846209	1	1.26805738866528	1.57815210851997	5.46446531312734	1	6.93600736978442	2.09673814691438	6.18019738340762	1.87102055966193	1.94727245481981	4.75968218554212	6.24278335626338	9.18400063685415	8.86743962760141	4.72022636380045	7.51768463447238	6.65117261489562	2.60549513886828	0.0434757198031867	-0.694773879078895	-3.51249721297463	4.88099238750908	3.09738191499836	6.97553876794647	1.61283391465382	5.97278159071972	1.35074630802384	2.268040653476	6.35629677470724	1.48947504463964	5.89222975394398	-1.84283053774316	8.35616397729133	5.77798101850873	92	1	2
172	5.20104264954522	5.1258117826904	3.39945535853205	1.97347911837914	3.92184818433097	2.57152299517837	3.08508948034752	3.12680578958581	5.28244556859417	3.01628348696194	7	6.29183714036267	4.45736183850096	1.8579011409009	5.33644337722787	1.13930150366587	4.8982748359429	6.84454815768006	1.81104630664372	1.2499121265571	4.5102536863397	2.55439051711227	1.45886764596153	5.15169154239603	3.77876731250249	4.05837163205197	2.41917966786541	6.27039410705038	2.85404533438519	0.775588324834629	-0.372265155638746	5.92823607852829	1.52376668369887	4.12431597316171	1.23832301337607	3.97314198983636	4.95174494885786	5.63057853256307	2.30412104409561	10.5593803974036	5.35497665649658	-2.24346186041616	1.65799549359528	2.88805093372211	3.82910470667624	2.72459619577675	72.75	1	2
173	2.01182280412785	1.34561086318992	5.73395286726829	6.12797018725953	2.92384613473193	4.82817312276497	4.18491987984198	2.56572915155647	4.41171752421873	4.89259088199826	3.07405803871719	5.92507499791795	5.05203956501376	1.9181740644721	5.26119296714546	7	3.19537185388538	4.77488613815211	2.28697131154859	6.95181795064897	6.35948367603884	1.54515412691475	1.92841196696836	2.55097656827871	5.42503694656351	1.75406652457463	-3.23182778316597	0.537583008868338	3.92541618973025	3.35486992107354	4.32446595687396	3.68020645400744	11.5664023024246	11.5930201418057	4.02203858077945	5.71150476600458	7.48610136969346	2.69847474931166	-5.26145001512653	1.81811266838535	4.04238201107058	-0.912615517258724	4.30711028660975	1.39042287131345	2.57536198168434	1.49941547914423	80.5	1	2
174	3.36875793750875	3.46871711599312	4.36973677576873	3.68665200191024	3.75702574699789	5.34772846963393	5.31005909299983	2.26065711395328	5.51363507177193	6.20427045664558	5.35867433022866	1.23336284842551	4.33064805596767	6.47682228756686	3.81891892547213	4.78401569789878	3.92167162827955	7	4.14036314910152	2.56192828160497	6.32438575977344	4.58798294797316	1.10396824027693	2.21799114103842	6.65447623257904	-0.119850106676409	-3.7532609967394	2.97310955393295	5.91761034505147	2.3593804348517	3.91227009927433	8.53552251131428	9.49605370989157	2.66741838089994	4.26792771637089	6.65381701342815	-3.72565005438886	6.86084326729047	1.45963277528502	7.18909894722873	1.63357627858495	-3.79846522063325	3.70512414516932	-0.712581361038149	10.9813162456342	1.66327230614988	71.25	1	2
175	1	4.85822990367106	2.17472259809493	4.20656477591595	3.186112092051	4.80063660971191	4.09834520965511	2.00704243357354	6.16848901296706	4.25627026302587	2.79000643096727	6.01165221883619	2.97898509870417	3.42392153495049	5.05231232221344	5.439752940252	4.29202024417956	7	3.0189093335407	6.96035505748912	1.65675395503192	4.64327034596775	6.90155008938047	0.473104642108328	6.56040902606756	2.78969684522801	-1.69460605303238	0.762651859934339	7.70504911051406	3.50837503827817	4.4624120766703	5.55080683672182	3.52552532962432	9.52776041414038	1.57573809094128	5.49920435160648	2.11840217644185	8.49686895418158	7.64898714415051	3.8354790699892	-0.995156422766835	0.313701090148259	6.34055825845112	-1.37677888139576	5.62514708706625	-0.613720911266882	85	1	2
176	5.61214171653979	2.5616421341304	2.24888974752352	1	6.83490103103783	6.1331636718657	6.62789186166003	5.76466651270167	5.07584272487303	2.12623524887292	2.10217911509122	5.05875139519616	1.9047217994239	3.13610278609596	3.92441290758526	2.39823476240114	3.26258146271871	4.93281248843315	4.30774183703146	2.60205050052461	2.39900165315199	2.52311825761457	6.86695575380804	5.01534865109996	3.61807253479237	3.28792205587258	1.95118007402517	5.2166447372865	5.94162124241369	5.1025652502891	4.45181911943285	4.5312984855821	6.42756768870636	6.1266325392357	-1.48218740034572	-2.67765614402383	5.99618413044538	3.50230457394186	-3.04287247930266	2.62151578215775	6.31412585701442	6.70441216615907	3.91923494940073	-5.67039691826767	10.1049030265845	5.72941987554346	83.75	1	2
177	5.73490454333517	5.3971996350566	2.29838294402231	2.28239413556962	3.1479682351721	5.06895759330795	4.61856517705025	2.38595238806687	2.42108083463089	2.1417577894002	4.90739523760451	7	5.65405849770381	4.30118090830875	5.61295578532477	4.19880436334171	1.63207332104845	7	3.90272996975184	4.01374209512932	5.02831589510974	1.72087578132148	4.83140480787809	4.08376671892695	3.31882043786631	5.95332535716912	1.3357236723393	7.44732373283501	3.15201488816989	0.377498333286575	-0.512145562921836	7.00498923977124	0.842350838387583	1.20539502475424	1.48169376642713	4.01625074057604	6.83985151770602	5.33221761258326	-2.87089885703894	-1.84914360842414	1.91027442530372	-0.838649224787899	5.5574277259451	1.61688940933597	0.993902863418707	4.5339782445432	61.5	1	2
178	5.09536023822132	1.89843202965634	5.75610449161349	6.42946919417726	3.09261616632811	6.03380065865881	5.55629337824403	1.62902522160088	2.85899195606395	2.43168617182895	1.81143994314583	6.58280516963971	1.40427681988494	3.64774342766913	3.60922915284147	1.28657920900629	2.57674132771882	1.45377849509635	6.06388607882363	3.50127869982697	6.10466999953824	2.23687298811886	3.92446862510287	-1.80424259256963	7.88140912752349	5.78113843685342	3.87158937275107	9.10475166853616	8.75649305590921	2.2280041814245	-1.80097529323665	6.9228532487861	6.87884730208637	7.44614643494333	-0.500691747285168	-4.93118887235005	4.34974856473018	4.62937685570536	5.16487315802236	-0.821801320154216	-0.403321262538727	9.23355057409032	3.71135111675227	2.83772238704914	4.95219589230691	2.69787709480709	72.25	1	2
179	6.68367143730822	3.9196854129972	4.97984751917524	1.87568226820733	5.6955859187155	6.55613581121932	3.01834117979142	3.04651833414063	3.93291971645524	4.12597061051583	4.62376427226134	5.64253400688747	5.8081059781036	3.55612758980581	4.7714254805644	3.44437551545509	3.499134254809	6.98670184052662	2.30473977539862	5.51080872523784	1.90561755534995	2.75659169163714	5.90306143151012	5.72764366504037	5.49973967234245	4.09427081054782	3.49845891938091	0.858627277914603	4.24426051939352	6.35386165022871	-0.0487240791360803	12.7173699559575	4.13176506965338	4.52273784999339	2.66412994371189	8.62493647173884	-0.30848711125985	9.16764414225148	7.60788239673255	-1.78887612425969	2.5976021597926	1.57380484165648	0.301954455677581	1.01842071550676	6.20112417659579	3.77615793533299	82	1	2
180	2.80701618015843	1	6.45756953646051	5.93674736522876	2.27685898971313	3.78162660473837	1.7191103130928	1	3.91107685902666	1.34625296278407	5.84192793864147	6.17365207784404	1.46664563010826	2.14545572687773	4.01931182173349	2.7655924745128	6.76180941663375	5.23039356964814	4.35607300124833	4.73817494951664	1.88380202944325	6.48247032970356	1.84684192707822	3.1382085586748	6.85355922944684	4.07895423070032	-4.53907970006129	-0.334159280826918	6.25530522717918	4.31196392897385	2.51928244667515	9.11235845381383	7.24459847755396	4.75132315080992	1.97993671967741	8.64335045228321	-5.25857342046165	1.20393742170167	4.57240349111665	10.6043521303059	-0.833904120039849	3.40380884491683	-0.138671976607285	2.20154623110351	10.7448977926989	-4.12941000563502	89.75	1	2
181	1.43693182722741	1	6.82838212384218	5.58359827557186	2.91059951728702	6.91833101631453	1.32766007869909	1.86297708744323	4.6396400659621	3.30414283407973	5.15415291264604	6.33776948785247	1.08821596354027	5.65587081701477	5.49019272272356	3.60235191943464	6.40591185418483	6.06541312272986	5.08883265582577	3.73961604288828	4.2836647411569	7	1.84412457053145	2.77236381663956	6.44245619567655	4.76324678902303	-4.27891154832797	-0.143434755323032	6.40127127171135	3.94579366987455	2.80746888729839	8.46363304810833	1.03398528834322	0.987651815422704	-0.271706554708231	0.141112019967973	-5.58273548057173	1.51970147513672	1.27654225323334	10.5047362558082	1.79835965080615	8.27775441130187	6.11915005725759	3.05463236040474	11.1197100623709	-2.87142344268804	72.5	1	2
182	4.97948133968183	4.26497837788547	1.40902050832811	3.39415922103778	1.84483167679572	5.3113973778561	2.89142543304984	1.86070400570009	5.0693869381875	5.14798190873046	4.93981418085438	5.36659370557796	3.29697555843977	4.76510203029766	3.10980409580486	1.38597234771365	3.41671131009464	3.11133124229933	1.30487240160404	1	6.57012380647008	6.80815046647452	3.48423287504433	5.00740798209484	4.76800770950344	5.7425951462132	0.348296111806137	6.18389015294612	-1.8440384083424	-3.55503895521693	0.350830959706415	-3.49757701811099	4.5819264949364	3.11335234381153	7.5944948373921	1.04948979867435	2.92568096805831	7.5329856159841	6.0126091669029	-0.758720090349753	2.53857246818278	2.74335501918572	2.31276023591659	1.68007897079416	0.206202764685472	-0.421470318297438	68.25	1	2
183	4.93205760620483	4.89501749596589	2.58468118276941	6.97078759500563	3.60890779345779	6.01781986914829	7	5.4447957859894	3.14055586084474	3.45814371928298	4.14168389321053	6.32341898082843	1.46914135771529	4.51602033030075	1	4.85334089141332	1.44911494004251	1	2.94713693158348	2.18956872831847	1.44444663078162	1	5.73123243265499	4.86852583257258	8.01589785909039	9.39109068966548	6.43302053760625	6.15732269686015	-1.26339601225219	7.98891291950757	1.21571843820578	10.965215549594	-0.586527264506269	5.46058058367084	-0.594429019247134	3.22298974518109	4.10344168290386	5.52071397262247	5.82317917577852	-2.06368786702869	3.55520442476784	1.46545024472383	-0.714022942199486	3.52337095190047	4.23419098463147	-3.49986211649481	79	1	2
184	2.96560400833866	2.4718764302337	6.93340286762187	6.64707943464168	2.19696867784921	3.17285750721124	2.81785316566193	2.10441039110413	5.07317377064595	5.33162182740945	2.1227184160637	2.92621052318038	4.12786942533852	4.21206408332814	5.1084638380836	2.61834367126695	3.1545167012433	4.49038291267079	1.4554663849888	3.90138341790681	2.57286370324306	2.11685525445742	1.53940123143422	1.29700461486621	6.04803029269262	1.62222666294336	-4.06863882427597	2.79784374197588	-1.91841653646295	4.8164878885963	0.883346918963049	11.5835860681962	4.41384474155491	10.4945127316138	3.96979578886571	5.44786846755653	2.96825770115927	3.40550932537082	4.57214469991661	1.17462319384765	2.86431211619767	7.9034055158454	0.421317915682249	4.45008482234418	8.13474995090136	0.675715367281101	76.75	1	2
185	1	2.73745573632197	1	1.62392462296748	2.57477783042154	4.46057289336506	4.57992023104109	1	2.3856740696981	3.23823943086235	1.72702168721842	3.05058941291587	1.38366801327747	1	4.0885399419958	2.23639147581756	5.41871812434378	6.3256426854991	3.30701440160408	4.88723783603758	7	4.92073727984996	1.58762512010477	3.32631644500546	1.58259230921704	2.46638675925246	-1.93224776299803	4.03008957660478	2.88550737191558	2.93531898183844	1.42662801859969	6.49398191145627	-2.62623771894531	3.78390503142435	3.6206867144709	3.19870433252246	-0.290603676459934	4.9805448552796	-6.45766122058086	7.84045073513302	2.83885600219551	5.99544818585433	8.42769958817418	-3.84966011048462	7.32454119597715	-3.63777556228531	85.5	1	2
186	1.18323424056557	1	1.6319471638239	1	1.52464173928801	3.26688646048163	7	5.21462271064906	3.49130116453917	6.75445869648155	6.05067210881263	6.68211616847819	5.8369529409548	3.43929875350261	3.33775939991028	4.18275340954745	5.67300767693136	3.53481381970524	3.87939095264713	6.11123141888636	6.18685989585808	3.13563129455095	3.49476149475432	2.26860787713924	2.88836015285072	3.77659159626141	-1.06831329730209	7.066929868253	4.11651989995058	4.19335821674555	7.45273556823082	6.85683198626788	0.781022598444509	9.5342573415678	1.95361756597605	8.28624648117772	0.348303927841788	6.34848092786549	-1.91431950414523	2.64783170800651	-1.39785956251809	-8.69758214451141	0.73362473221391	-2.29337345168765	0.354879469654486	4.92400802179175	77.25	1	2
187	5.48766917722598	2.62446220248144	3.15439563635615	1.39017429749203	7	6.55729440260034	3.73821387018207	5.3095151847476	1.11292343477598	1.2427767147084	4.88290025867574	5.08190938307176	1.50761837432918	4.49931491143404	3.99574008155636	1.35640866420597	2.41752476355865	1.28662630038609	4.13116807169339	2.86198587626125	5.92355481984853	2.73333999971821	1.30746146711402	5.27121506569483	4.0448145306157	3.24542801040546	1.02776420845857	5.71799038624287	5.42519699391932	5.21821421943309	-1.35341392716514	5.33195872628883	5.78662069936131	6.32199671525906	-1.88739533379865	-3.0038241772144	-0.643763485226886	6.37026472510018	-1.58395481875748	-0.316707611901059	5.81709613247691	-5.21659799188098	4.4096127898918	-6.6257033802046	4.87260439896673	1.79675512924575	55	1	2
188	1.34701630030777	1.03467158331292	1.97547364269346	2.66012295993676	1.72428210816844	4.38650606878473	1.54449753498775	2.10072409394225	3.39670188216846	3.9090332547216	5.96917554449661	5.24116406395761	5.35409038065129	3.50461215257776	3.21242870031227	3.83743988224871	1.54329459353719	3.4254892487357	1.54915535909745	6.59071023616136	5.76972967830062	1.88136820222101	4.86192720065668	2.36350189490309	2.63242374543945	3.04666685298736	-0.489678058950437	5.56244740147141	4.4227914507368	4.42812647961696	3.53519180747608	6.52209093752261	0.799466786127756	9.17063824006442	1.55427822367757	7.8573204025864	1.07806601334635	6.88659806839958	-1.90183569052174	-0.716750281020389	-7.04510443312045	-3.30182278513645	0.840341143798427	-1.43162867860266	6.85561688464377	4.5025578668201	79.75	1	2
[truncated: 5 more columns]
