# Supplementary material for: How Are Mate Preferences Linked with Actual Mate Selection? Tests of Mate Preference Integration Algorithms Using Computer Simulations and Actual Mating Couples
Source: PLoS One. 2016 Jun 8;11(6):e0156078. doi: 10.1371/journal.pone.0156078 (PMC4898694; doi:10.1371/journal.pone.0156078)
Supplement: S2 Data — Long-term couple and agent-based model data analyzed in Study 3. (ZIP) [file pone.0156078.s002.zip › S10/Aspiration Model Data/Aspiration Couple Population 01162016 061738.csv]

	trait1	trait2	trait3	trait4	trait5	trait6	trait7	trait8	trait9	trait10	trait11	trait12	trait13	trait14	trait15	trait16	trait17	trait18	trait19	trait20	trait21	trait22	trait23	preference1	preference2	preference3	preference4	preference5	preference6	preference7	preference8	preference9	preference10	preference11	preference12	preference13	preference14	preference15	preference16	preference17	preference18	preference19	preference20	preference21	preference22	preference23	fitpoints	sex	algorithm
1	4.111867706142	5.77064503131872	5.87343153678679	4.89961990160471	6.33802130437647	6.34954934730905	4.97175329220807	5.999792919461	5.57044455316666	1	5.24269054861566	5.39867635831017	3.49947039040879	5.93530806851461	6.45653651979588	4.3034689194138	1	5.44596673119455	2.38676798686335	1.22131900674786	6.11902565750136	2.38380982402213	6.02840577095775	-0.73848409222465	1.62127859774375	-1.19041117373746	12.0444177632872	6.46947566126106	4.93879905701022	7.35550797906973	1.78993813908835	5.81115581541646	1.10819025946182	6.91843569247316	11.4325024115594	1.23084244674462	10.9323821095059	-3.39605537229573	6.83868693136403	5.14204521435825	7.67521254976841	1.55107340305911	0.486060922085578	-2.60994951274832	5.0273586047379	7.73077630051746	108	0	2
2	4.78249156650271	4.96109680771177	3.339501283636	3.67730463125675	6.59044012897922	2.41981815219915	5.17746848002169	4.44351438736565	4.14003009297543	2.02971762158214	6.8694098703924	3.4447053763069	1.03628461465581	5.69816445855527	6.3326510651298	5.77180265337471	2.54578513607563	5.45178393772686	6.36844616393401	1.08443132014264	3.5142698554005	3.33244908731454	5.65098809513811	-2.10126319649456	4.88099187373789	5.53282713372422	1.4665942951102	5.11482102315847	4.72981701279059	7.06300404518141	-0.17169609575189	6.09601805664522	1.63797941975635	3.00665066663235	0.0706043841362943	1.96021244229599	3.45765851583973	-0.81315072769519	3.06570545412861	-0.241480043624802	0.163367038460372	1.66715402914118	-0.737877217973313	3.83403227353222	7.42865638941324	12.8413928311194	103.75	0	2
3	6.61187415943011	6.49070748267621	4.36198396699666	1.84123691339757	3.58636013535632	7	6.74804290859582	5.85586378997462	7	3.4413850455313	4.83069321039091	1.66806084505131	5.40704482393884	1.90012970394786	6.59298418167284	5.57154187583146	1.35669140254146	3.87219195713673	2.94361558270664	2.45833621788155	3.14236021548441	1.64785211729371	4.18634810018172	5.51317221151096	1.07263261723489	4.0781878675543	7.4968767567701	5.19112454462857	4.68790422707758	13.5271888933638	2.4293153335722	3.8731822994345	2.32397492501827	7.72487172812407	1.16124572495508	1.42344014324289	3.59644995812738	-0.571355612389493	6.77926210750456	8.18859471992586	6.44768015100234	3.23972074160011	-0.303021939065014	6.1759687135662	-1.15472523118075	6.85923918349787	98.5	0	2
4	2.30529863282715	6.47880374050005	3.05923442034087	3.02837192095943	2.27523696297015	3.09130046267369	2.097446871445	3.99242029959635	7	1.4983984705452	3.08371807083601	4.95468324314931	4.12112955169728	6.66368006945697	4.86303405324833	7	1.14150257159312	1.82072011677274	4.92903748516826	6.4533745151568	1.00967988587382	7	2.99993245041438	0.823636771304062	5.2659142355077	5.22359216652677	0.276765648780249	8.59938549542325	1.56639227051187	8.8315421981521	-1.72263616418166	3.80398179421239	3.9854648841474	7.77520518932309	8.0912512143517	3.1144632685328	8.11017834212599	1.60653531649058	3.24083626614392	-1.05534028814975	7.19343026082371	3.24321243323658	6.17103210503912	5.29164122027455	4.89324953557583	13.2953915780879	112.25	0	2
5	3.34134784813088	2.69865934263636	5.36401461919716	1.61215527957258	5.50774114633354	4.39162207484153	6.1874573836409	6.67032344363983	5.21915082731395	4.47767078849868	2.14160733852115	2.25579615500894	2.71159239526576	6.21335060493787	5.9311534724408	5.05971721712077	1.50386774322665	1.54964459529154	3.94264375738888	5.64654947868599	1	5.30013986754129	5.47655474667705	0.31655442545647	2.93190946123942	1.32673423130091	9.613273365434	8.59921544362983	4.58265876880212	4.86581540064146	6.90074887498643	5.05285392021838	-0.942087279412677	6.74917564045849	9.36425222262936	1.7741708564337	5.50243025114537	9.61516907095511	2.96312995039647	9.69189718315227	3.10215014207102	6.56132977277451	-2.64034337186735	0.691553502689017	-0.874207609322397	5.71014510909668	83	0	2
6	1	3.95531615633197	6.69302186983601	1	2.9824627595141	2.31209396410454	5.63283362943018	5.96810085539428	5.0764906298336	3.77696122065437	4.47571701528016	2.22672616293964	1.92010472444491	2.55883875633725	3.81634421757047	6.38230079601045	6.75352486405512	1	4.40795113460577	2.86921412060018	1.36905914293412	7	7	6.34856838943823	6.65010163828225	4.2473286328452	6.16436129906064	0.0889911040673431	-0.235928441379536	5.8713851227546	7.2329116983146	5.27848886809176	2.40453121393619	7.97050206840088	3.67928342404723	-0.149205678479161	1.62686909469523	-3.4569595513731	4.06604876549907	11.7511955982576	8.004609377105	0.952206754786044	-4.42910843932111	6.23964015354954	4.83835179556996	14.3993203731829	88.75	0	2
7	1.00256491731898	7	1.82360471976481	7	7	3.04600212854988	4.8080771039645	1.95569275512871	3.13761713751986	1.13091227013337	5.56106497681915	4.28175677518621	6.13631740725017	1.76706111892815	3.17190743020255	4.40454004984553	1.81135545160223	1.14358805131528	3.68407096302782	5.66478943080795	4.46128279833228	1.77404478952144	5.52730091902034	-6.00758495212189	5.13016053902553	2.9984889903086	7.91760916135429	10.9844105313427	1.71405385167005	8.68767637085359	-0.243433832835061	4.55303851497037	6.34613231372943	4.14371404646029	10.9096232452177	1.78855120797415	3.10483574767642	5.34954185812176	3.22822001512083	-0.0493571643103335	0.700753061217447	6.50580097827447	-1.90588746071911	1.33803840180603	7.59059164514115	7.40541393904944	107.5	0	2
8	1	3.58652722135075	4.22999538487183	4.0323647603048	4.4611796115337	6.68374660471013	3.36204551961612	5.06642933035032	4.10349277189833	1.30116242866953	5.83311747534485	5.22936748396399	2.95623156514964	4.1878852554898	6.76481426548408	7	6.78499368468617	6.25671631430044	3.06753956964964	6.01826763164745	5.37954923025361	4.44448585787359	4.37771829691874	0.0538254417434835	6.59839802053271	4.12463884390422	1.14371996634987	8.224238881954	4.62311288526164	7.42659117619422	6.04485152375909	6.29672544062103	5.49530415694228	2.48183258399515	-0.257697925491815	2.30466835297852	8.57440995463216	1.05832135837481	0.259264051650515	-2.81923804688304	4.14909094632976	3.42932498286505	7.07696134530033	6.91948621807038	5.42982437388623	7.5164147433313	92.25	0	2
9	4.90943306798571	7	6.09633402133303	6.9726302428584	4.71254463187684	2.01304743255012	4.93662298311427	5.25925064609291	5.78255513863123	1.15699304544864	3.06975150545809	5.17062428606132	3.37757950628257	2.8264948093821	6.18284728575603	7	4.16124759561241	2.30487773988433	2.98191391585637	5.1191081049412	3.29025885860011	1.83963086725636	1	1.04078791002491	1.91695471394238	5.33976937928767	2.4028188021848	6.91647430983362	5.73028348351547	5.1893579146952	4.23001707963288	-0.681836006026474	4.34022125582775	-0.0209829509336364	-0.104674010262199	0.868654923533582	1.93291193807946	3.06643442617906	-3.42774840373955	7.06800815438794	2.14294533106205	5.83039915173616	-1.79581024280883	5.539489982326	3.15388267779796	9.00960090236525	91	0	2
10	4.80576588124399	6.26004272447247	5.89382305392696	4.83415405032571	5.85740335239575	5.11297283230007	5.55516461191854	1.00715883835609	3.69140542546934	3.77677219158138	4.45288166022731	5.95912320277868	6.00971986872933	5.65361799459846	6.26572950174074	5.23692796996683	2.8775099570771	6.73489988205762	4.97159700675593	2.18733391232668	1.65111717357123	2.95737323299256	5.48102540526879	1.77521377343066	1.75922504023052	4.47147635740079	2.70698484155369	5.81637536436781	4.81741161699008	9.13886539813845	1.06918599232109	3.25988112705733	3.83520155632383	5.08372703378322	9.18333292534896	1.10799093033776	2.16368343387951	4.52990315110922	-1.42150144640347	11.5740625646508	4.43526360948054	6.6822238667276	-0.135630739770445	1.81294939716367	2.2444997522411	1.02933880586977	91.75	0	2
11	5.11520733677255	4.23723193939955	6.61008177843883	5.5186375001434	5.49735248028721	1.20264773981406	4.8664502267697	1.19465638130716	5.57511987289818	7	5.33957743480813	4.34598892592511	2.96822665524352	5.77279338649308	4.88986648378121	6.46569656488511	7	2.5555879786946	5.58866979866264	6.39847588270625	2.67434898590208	5.16597876113166	4.49603659282916	0.756322714984533	2.40438954618038	5.52229453725489	3.65507866692191	6.68630997565736	3.02020627840576	7.82423880062422	3.51338805293769	3.56955335154938	3.3860713626381	-0.151962987029968	6.10813642079608	4.32013054201907	8.3195575741325	8.0767556812786	1.64972537464376	5.86821221578491	2.58355767329006	5.19915819013352	-8.05687801904175	4.39110045125333	2.07566344461274	2.09348125699533	77.5	0	2
12	3.57416318518579	3.11156647671234	6.87678149220471	6.40061380943225	4.40199926812394	3.59344875285964	6.84509451679093	4.7298523694997	4.56147070521551	4.28079877447366	3.98578531959269	2.28070357805859	5.96342683725524	4.68552890404237	2.99333229319938	2.48331621381068	1.41666489408679	6.8440599305711	2.63280875157519	2.86033377389029	5.87515605964652	1.4721787605079	5.87344359654201	0.600001888455069	2.75578744985619	6.45673558171809	3.74097629061136	5.82423997890836	0.508659934302701	4.67219336506568	2.70387555722289	3.75735049944003	-3.01317201846072	-1.88864103210508	7.91259555432756	0.428637428342299	0.75471543213904	7.08704136078625	3.51674756823142	-0.252757841529303	4.47239406134877	-3.24843738434051	4.75341383636304	8.70001811661984	2.73027833064394	7.57643269794201	80.25	0	2
13	1.71085821099096	2.82486412092185	2.83466396320505	3.87945723858141	6.54298766327238	4.83568191186074	4.93549670407923	4.47199732872464	4.1967157267144	1	4.58099637306652	3.86167421416101	6.25824314280001	5.48777930678498	4.27431760506163	6.26269478450623	2.00396724931896	7	6.29295908507753	2.99366637263523	2.63819032627507	4.44717255933832	3.02551033663944	0.460288528846349	5.87036085948	4.33547003863979	0.95140866064056	7.79758531045958	6.36254085129479	13.6771807784795	1.93930754445561	5.02711651328977	-0.403787189955026	6.53231861496237	5.80689283595309	0.813464489961423	1.9662452916219	8.4846844098677	2.55941740643239	4.53687714475287	2.64889169441997	5.56254033402304	1.69989142687949	5.37418590791127	3.96070369396558	5.66711218810804	94	0	2
14	2.74873692812806	6.46620917087688	3.04768399632484	1.22066557066662	6.25456988144597	3.58396197449095	1.68699566168018	6.35868371263615	5.05685587048739	1.89437796322413	2.48953378977723	6.00799293985902	2.07118538017212	1.79915289993388	1.51298634902243	6.89220679993228	1	5.87579523762328	6.60132244582406	3.14356736460445	1	1.62357231177376	6.23897580641113	3.17669733596621	4.88502365026049	4.98480208819136	3.00347660890756	9.52760048181592	1.77631705006116	-2.22302150236331	-1.32391425777114	0.683158647278818	11.5067071877827	3.96526951928817	9.39991034638064	0.531115123355331	7.71471156267177	8.66456747311494	5.62955398186688	4.08211616417103	5.17357438988986	12.115528639726	0.66062549512671	1.46790878034303	2.21249576803836	5.41800819303607	101.75	0	2
15	3.09971408429061	3.6720279788384	7	1	6.03584984933159	6.77143308052867	5.64313539565414	3.72265115073566	2.89997302503391	1.46878691471252	1.31174411002857	2.51155546257572	3.42691279694942	1.83900380046837	5.05910724417591	6.50798732773799	6.43513777478613	3.43925984928249	5.03106185890854	1	5.27138692505354	1	5.08057835204985	-0.42411002235846	1.23427291436325	6.40003683036218	6.11989062972618	7.32973527773572	5.65256904957397	3.88164590979251	-3.22022669612928	3.10623538362834	5.57648485417782	1.82718074070021	5.78221573381039	2.76563691163175	4.36002244713534	0.625786719146884	9.99016036839538	0.274356188611635	1.71663560409991	5.57090305905173	4.9585364529856	-0.026584200222078	1.38276301035585	0.698069632547709	102.5	0	2
16	2.368699356988	6.95082742779968	1.05004229032307	3.75477988084901	7	7	4.05795647747977	1.94216153696917	7	2.72629651673609	3.40687535728992	6.17367822420648	6.27155858840238	5.61819597250629	4.52839328503229	6.18532494243073	2.20714159942262	2.95538223759937	2.83229270959282	6.24489936451274	3.33111308762115	3.1675380321085	2.41138737823475	1.72768062418126	6.37330573512809	1.34359930818182	4.63990855899406	7.47014253243464	1.2677335886711	7.19907184062007	10.8643891194894	-1.69128202105084	3.77639055632938	0.924693168168982	5.36755623003601	1.54300596945341	10.8269406204315	3.81948510222113	10.2943841726558	2.74951892988731	5.81620925381938	0.244676711616268	-3.3454791096022	5.65161295510755	5.74737850263081	9.16735180183872	97.25	0	2
17	1.05206586466259	5.17581494681453	2.51984243055925	1.8655972239078	3.19049696464646	4.82885432121849	3.17764872585297	2.02723350727751	4.40925628418086	2.19129102395397	5.76562389368288	6.87202976553875	1.15533384599876	6.19433104211648	5.43836863968195	1.48855439711825	1.97754330422791	3.25635889726527	5.08615435266633	2.20704005807508	4.59710566000864	6.31530479119948	5.16253854459683	1.38863983059943	5.19560142168548	2.96885139171282	1.10485315727182	9.49481714436642	7.36313906866481	-2.03716247816398	5.58564710550513	5.49923324854459	3.26801036866545	4.77909551230339	4.6666483173759	0.123564812168147	4.51328416288032	1.96715179208516	-2.97358694424745	5.63646835112076	5.03621583721447	-5.14835531304814	0.141481997842483	4.85353845380136	8.17384984946157	-5.14800153497809	88	0	2
18	5.41509642630357	3.54802038904666	5.31571587733533	1.5697015217772	5.31650177000083	6.67789710631175	6.2898315143614	1.23521959301011	5.08618618282949	2.48837355952766	2.09576343311439	3.06160131980824	3.47672461224214	3.06047304885	5.83892417410068	4.33157501236448	6.2088679244102	1	1.75179406492182	5.97702855228807	1.46736564542277	6.67425987067271	5.95491804480576	0.164908900599478	3.11911116703049	1.63753349922944	10.0173253422345	8.46933460456237	7.38718425588776	5.40334233641753	7.44260863976668	5.86679598935546	1.97979347050429	3.4773353678414	-1.76826186798066	3.46561732223947	6.68107531175378	9.06254493990754	2.87980983922012	9.87769161742131	10.4522725647885	6.84388330066827	-2.67124054698211	4.19680831886749	0.998191335816262	5.78043488189935	76.75	0	2
19	1.7648305305165	6.51652434240744	3.05058371785981	3.17008365084215	6.22815782426069	4.8892065097751	4.96985438546611	1	5.32909310385189	1.00166095630402	3.0488877670586	2.19458915010989	5.48170966790145	4.0427163267734	4.46101288570728	6.90393917572115	1	4.58461996826482	3.4637202656407	5.75587020590672	1	2.17640776286546	6.22456768760095	0.505107237819737	4.61172651502504	1.85938808393056	2.29766283862377	8.88027932390228	7.17868713624638	2.59385141476311	5.93862597037774	6.55946413851455	5.94783383325963	2.62987598283394	9.15404078623116	0.0472144784759919	11.3600215856107	11.6958824555322	2.57881143474905	3.06669002583163	3.88354934115302	7.0006916463532	-1.77551657097888	6.52981366089644	6.61148724842504	11.513228044936	87.5	0	2
20	1.81101256545908	5.97861555264488	3.8429590068829	2.71881075849979	4.52541025660077	2.5675775330113	6.22733059302591	1.75985071875917	3.24987861272188	3.38607807017725	2.20981146401123	1	1.38929870883134	5.12938375138956	5.29309069722242	1.41975907967605	3.93621985616122	1	3.88288587321126	2.30888276265959	3.13933401690155	4.11836410138586	6.06958450175403	-0.0922745158676548	7.12245431533936	3.2106775193459	4.79584883437357	9.97322274821713	0.718006593507313	9.34801252104866	1.85926595426762	-0.939437861511667	4.7566326202662	5.77879294792623	5.12158078559714	2.84916581699948	3.33633075808855	4.14849267555196	5.68573876582606	9.45885998700963	-3.65757769981052	4.88071844770154	-2.47163966573399	4.82539485357761	6.30967948936967	6.22158372670766	95.25	0	2
21	3.23465511316294	5.00112498628289	2.47889932438416	2.08662264629427	6.69066351647706	2.97994154365058	6.4283049459946	3.86548840907616	4.3578404226286	6.15045612875318	5.5824232480438	5.22038499417836	1.85265335675168	3.03050873016324	4.16994123226094	3.85579348406807	2.0465441082608	4.48294632147959	3.3486083818254	4.78871593345363	3.43742727656271	1	4.95170891132415	0.5644042983009	4.95269131112876	2.80237987687182	1.19867525715927	6.86979175176169	10.7253207875179	4.31377751799695	1.01177036853401	6.99803672264063	-2.10943462099994	1.57715173706859	1.62514156090092	1.07409392846686	0.776169968956786	-3.03604117004795	3.73039075222179	0.0169812490097118	4.30222107969506	0.713437529619764	1.5034611120755	-1.70505026914544	4.60384126111612	0.926426029763274	69	0	2
22	4.61809873862521	5.02471538312249	4.22569410643395	4.31286241070185	5.99683300290598	1.66481240005068	6.60149008003666	1.33769676465809	5.01753692238538	6.78687051003003	3.97295413153613	5.15688756397473	5.52385345123976	1.29398513693716	2.58351871763287	6.47281462713677	1	1.92915146740888	3.49680093024863	6.03311691068564	5.16432559361403	1	1.33540628881104	2.41127455088719	1.75494540731438	-0.594324769488348	11.7019780790922	5.74403829435402	0.666547806513634	11.0331569481601	8.9970622794819	4.48777685880646	0.189178901647833	7.59836544894884	8.30078678555031	2.10554251079624	1.78981414489692	8.29336993843038	1.70834413210589	11.2786397948491	0.340995723220402	-2.33509222733108	3.98391526867863	5.13478044281763	4.54069285315223	-5.2421532536639	85.75	0	2
23	5.95922931231455	5.60128928762207	5.53677831738639	2.08931567211169	7	3.46209048673619	4.3720361346126	4.55431421374956	5.17933413639868	1	3.42963527142164	7	2.74996701415924	6.43083625254503	3.32535618840737	4.5762282116504	3.7920946639086	2.1743983148663	5.38772653418355	6.59748157298363	4.34209882131197	4.69121108577467	1.23528432964648	-0.746293551541914	1.86277733766963	7.43178561717728	2.54426675034776	7.96005713715328	3.75638872455558	6.57819243094555	5.87086767219509	1.93868571954508	3.3531804580607	0.0240916478196131	7.34114542213868	1.94413995171305	9.15176273149551	6.10567219768533	-1.06207578198932	11.4917820169367	4.99723685413384	12.2006334870715	1.94171957591226	8.03419469094285	5.98667614811548	5.39992765485548	92.5	0	2
24	1	6.78260209448136	1.03960657552514	1.5138827240004	4.1761752377759	4.30013035283883	6.93989708764742	4.96393619756735	5.33025248548259	1.55818918177059	3.39696056713881	6.83006253128777	4.26867676258623	1	5.79266664593008	5.61140656009407	1.1287379501156	2.39770992682654	2.91214044902003	1.31120981613782	1	1	6.00057357977575	3.43133980908327	6.09043937684554	5.85469415985204	2.50264679978504	7.67602159710219	0.645849125477621	7.74879420797524	-0.94735149487014	10.2341066064475	6.6622835848631	0.893335844499521	10.9480727014936	-3.63316177599163	7.2634222565973	2.13106765743846	7.41980000330316	1.00894364931882	3.35708311568673	4.72676810242224	0.596320937992531	4.55276697310459	6.31035524205984	0.39162596145312	82.25	0	2
25	1	5.16688734075338	2.19539018962102	5.3344995627469	4.23531700342019	6.61719958026006	6.65504279202352	5.51530195547515	5.51841941207318	1.68840862065841	4.4465544404164	5.60204461602978	5.25590505426945	6.07303611353319	1	1.64692135861663	3.13724619127631	3.89430798314641	4.24045962384242	4.0112029098391	5.67239641609015	1.21610054760194	6.51066093023706	0.797746533185522	8.6006600822801	3.98802490116932	-0.493690238451425	9.53436727574627	4.17705756357791	2.1295053047107	2.32288751236844	5.06867640377027	-2.33791793014828	-1.27592611273973	7.12295906450854	1.59304233221662	7.04574280262408	10.9543330004094	3.40336907948089	2.37450425660237	7.3194328971104	1.70086567132818	-0.795777586995775	6.97692885711067	5.31693642761421	10.7161198678056	100	0	2
26	4.22343170193138	5.54225106922678	6.43082281126708	4.69023479482876	5.7983634451184	5.58881157586618	5.44037877389448	1	3.77198837118486	4.70050145566871	3.50321172318961	3.39495414210846	3.41183992214181	2.109985060755	4.74950622770064	5.26375893689062	1.99053517792917	5.78897031778951	4.61525584570728	1.36707075282524	1	3.67026152921682	2.75738617387849	2.07049396446627	2.55353745461635	4.7194792990775	2.84608816794566	4.20993049070702	-1.19448376418657	8.42193259008811	2.4566810391202	2.885188120479	10.9922410895076	8.83117353871927	3.23426473051556	2.13511251048951	9.17947884496244	-0.372052439844934	-1.42480298517597	11.6468273178211	1.81886065112019	4.5210896418888	-0.507484383242904	2.03438861466668	2.05083944190273	7.71543030133909	92.75	0	2
27	5.67022927081012	5.66475414459309	7	4.87309642188386	6.17653548312745	6.8589078933212	4.8392771681844	3.87791692876702	4.22546008783621	3.28518551070904	4.37667648247083	7	4.74285893930699	5.13799582415323	3.81803902008191	6.7145930138835	2.20767291702943	3.81005145118632	4.4497654064102	2.54823106785226	5.8784385537799	6.08915891761897	6.13661055785891	-1.6288188470456	1.87565864013077	-2.17029783785186	12.2497136008685	7.20412008167476	7.26351067428885	6.69732463639489	4.68025087409086	2.48155855603295	0.291961437053882	1.0342051319452	10.8496693766705	1.37716482354203	9.84834474013144	-3.42923234894063	0.804501937009417	1.48378284526437	1.63312937519591	-3.31997972066553	-1.82665258100046	-0.0610506659817187	7.63278583025588	6.29346110879719	84.5	0	2
28	6.40952490342433	5.29646220603251	5.80572355593852	2.52198898771857	5.49146094449734	3.98973904104566	3.39213266375805	1.13834321396729	1.13754982235352	2.1894250977958	3.7857322105671	1.46055248434354	5.70201901459578	7	4.08797356990756	3.56530430124453	2.62513590958482	5.6779910292102	4.79830885819051	5.12563125583114	1.50623096008998	5.42829743276508	4.3156291821643	-2.15142003982238	2.74843809841832	5.64100142795969	4.87717100946913	9.33612950782108	1.71734003382938	4.44965298418783	-3.55479509781498	6.39687489042136	9.928238249721	4.4064657421773	1.82992324327278	3.59098311882622	-0.449007231341867	-2.79624017257253	-3.38020196343167	1.21419198947719	3.18405380168994	1.54462131718696	6.49239756435366	10.7354160783534	1.25929690976473	6.23143753820695	91.25	0	2
29	3.67368399667563	5.82012292557036	7	4.98171145312186	7	5.43513437132987	3.36362637072876	6.18572635269252	1.75803047016393	2.23170737582625	5.58938277658508	7	1.96270131318883	1.86222766355971	4.50238337048964	2.10022013605999	1.82154914759705	6.34617790867522	6.74717401152783	5.53883289870727	3.97064968355716	4.18658843389323	2.22128024752509	-0.550827900337734	3.50432373338681	-0.860898523726563	12.821359603451	3.96974782197621	0.179064962640457	3.1608968740884	-0.792115293793513	5.32064421781161	4.21385942321812	4.31611220283139	6.62127127220031	5.87352220648148	6.63770842424036	2.39385275413741	0.960823300257921	3.10039784083504	2.47678527303924	5.18048174872293	-5.00611504338581	0.195691854412382	0.997507011404395	3.30302389924028	96	0	2
30	6.14773858279607	1.55475431984547	6.24312973834484	3.21992275215942	4.07683043950758	1.3323572993453	7	4.98771567312065	5.36051136168867	4.23152479278253	3.27223538691745	3.91186421355428	1.95184386465713	5.21887039662197	6.28025591035298	7	4.16582710569916	3.74966590073049	7	1.41928510768877	1	6.98210503110927	3.05262122156326	-3.49604782612281	2.09063920739235	3.69626507393711	1.80414260053356	6.56662600391213	0.0961295356658575	-1.12836332003791	6.64403977485947	5.15885951599713	-2.5936577924106	6.83018816737269	2.55604686026491	2.42822007465113	8.12661333757174	-0.0506771273944977	6.00314133535426	6.06461704138372	9.14791213100651	0.344583533012913	5.29796570910885	9.29916030574553	1.03390233263719	1.7282169814246	67.75	0	2
31	2.50593388378189	5.52568351874278	2.73999230829278	1.72712135458238	7	2.67539241738014	5.56784294504255	3.89973123992732	3.709043007389	2.08634250115951	1.08931594412493	5.65538734513399	2.05266080485735	3.83870800904037	4.25073514171792	1	1.8782129399657	4.88453632542998	4.04216565220144	2.65130712232393	1	1	7	0.995828581573659	4.68820340362059	2.46924633370461	1.5578423376223	6.63455038933546	9.6695158169106	4.3431998884349	0.454941046935309	6.03702910330942	-1.68973497058619	5.46317326940501	2.31689389157402	2.85301762758237	8.04455507013421	0.978070664178661	4.19104491666538	0.711693444740288	4.92577608483358	0.736999854076304	1.49934415051356	-1.54088009335606	4.47761357500849	5.88829587028952	95.5	0	2
32	2.97614125274313	1.95906195772312	6.1928256224892	1.17240583546166	4.386489252803	4.68984939840474	6.50151292045192	6.89261513613936	3.23865647368106	2.34536986275812	5.10728023924796	5.02302902196202	1.26945813119291	5.75074703133535	2.47812772042697	5.64283415729825	1.73671991723298	1.45291826463563	3.63761918441537	3.34981660597901	5.03079735550374	6.46822539540781	7	0.899989197169584	-0.464545617966483	4.98546265621268	6.21667207410549	8.29348903154448	1.52258136014555	-1.60508515292122	-0.0638095236563522	5.22622067157563	7.21779447542517	3.89559933548148	2.50120653206611	3.98730623934115	8.0835384311034	7.51079725453587	1.41985567683893	2.02867375288785	2.27189669880974	4.9838494552305	-1.56834784913393	10.3851413786544	2.1785653814464	8.6341752507754	93.25	0	2
33	1.27207160656948	2.56753645968866	5.30402613364833	1.71579454332145	2.69918808353368	6.66985670843994	5.99440021942642	6.08534030284399	2.6373897352539	3.16259763128923	1.59338542135352	7	2.80759248360737	1.33466715239036	2.16540661650972	6.38903309715127	2.24163754328958	5.50470744897722	6.34278442458621	2.05939963305462	4.02720344875887	5.70473493337884	1.30081196665588	4.98000240423043	1.82313222391333	-0.6673073255624	3.44897906268678	3.75000413181806	7.24483768050893	7.2295096832453	2.06394325830012	6.52441307155213	2.66589466268125	2.07291558287302	6.03078001048729	2.3776622838465	2.65574349298651	5.83885863804108	2.46908836988813	9.03072199478444	5.96050807409054	1.48716714404745	-1.36261148738106	4.55186156657377	7.24579208095856	10.3638374093053	92	0	2
34	4.27569907897504	3.40199748329116	6.8912747244372	5.17676689510663	6.24171540875405	6.00942910015979	4.37870738988668	3.24373349879154	5.21723076976349	3.02667228826847	1.16186932304293	2.58285669842796	4.12708401755503	5.4837008943552	4.77585586738195	6.10236768722693	2.86466179463054	5.0884992251795	4.63518256618159	6.31992080323162	2.26658923121829	6.17009074095669	6.12500078472069	2.02983969501588	2.42596839261653	6.50678364193652	3.40247816519947	6.93474835758959	8.29462492104459	7.91590231869676	3.11540552364025	1.68096689293475	3.73595551775456	-0.457713984194397	7.03422528450227	3.48973101344717	7.96238918891866	7.82663655554038	1.75385626869603	6.19503903959454	4.53475461709666	5.64285027808525	-1.49182419478651	4.74586946203725	5.55590817171043	6.75393612122155	97.75	0	2
35	4.27576908557564	5.31389649337852	5.50847461678632	2.62547354778107	7	6.89159786200192	3.74380397998501	4.45448186282466	5.36221990321916	2.44385535064172	5.22779877322558	3.30943080138809	2.68338779779714	5.65229345339036	1.30693563728187	5.07447335250282	3.14186409254334	1.25795603747258	5.56410672678501	5.37649701013938	2.45147119107042	3.26654863367313	5.60807483017944	2.01216206876582	2.1048594315821	-1.4675138505715	9.81598478477669	5.3436829553157	7.43715230600068	6.28925599231454	-1.05195471493063	6.54931423870556	-3.48610037111678	4.86891007181041	5.12781847120663	3.25119640446186	6.84387337667554	-2.54957286490424	7.74116898519244	5.8309795995115	2.29640503540682	11.1592538573045	-1.65191678962871	9.79802457685323	6.74598648140975	8.34725204927354	102.5	0	2
36	6.1952281830397	6.29610951005828	5.51917852736667	1	2.34139383603884	6.70484087085824	5.30160517216808	4.19968800729179	6.91223034588821	2.2259255987831	4.6559003017746	2.03064337272195	5.49228867635937	4.04055176190527	2.31173791187909	4.56219542517676	1	5.52329046621538	4.05855227189291	3.89139161737113	1.25237481159989	2.61938567586116	6.480893356603	4.34570180011234	0.453900573525247	4.74343312919004	7.87764653742152	4.11055071324946	-1.43022068570556	3.87958464115704	4.64368494485899	3.70912664826015	1.57561093209324	7.6002856164401	0.963145908148512	1.0481937073432	9.35517603101507	5.68837456984557	5.2953163445837	7.0263755250286	5.7839741675339	6.72174048573291	2.61274424151163	-2.47907439150082	-1.83604110654468	6.15403587794659	92.25	0	2
37	1.12086353398096	5.90262300270297	1	6.79920929951085	6.9227068058847	5.99780490872182	5.77102003236716	1.76477273107915	4.7129480158364	1.08577344178193	2.00126015653739	5.97426339527025	1.8194227898507	2.4255736890512	2.17382474479902	2.61695420146309	1.51747323787896	5.29564031459034	6.74865805086515	1.36835641244972	1	5.51014127916858	2.45548302260685	-3.23321123735499	3.61901637436516	2.1888198837236	7.93113890601376	10.0896268817459	9.08430041627484	4.88225723516264	-1.73913353551918	1.70442947850079	5.08351213589779	6.56327694861197	-0.145681234834897	5.71424272362237	1.88571099470631	-1.0880348176438	2.95046870057985	9.32195907433368	2.96217276765011	8.91256968760963	-3.21837305771159	4.68143862138351	4.08668532530859	7.16547266510788	78	0	2
38	1.7641487024149	1.89447202045052	5.27268534631914	1.07214220234326	1.92990010543497	2.49759054963786	6.40342853092264	6.04937982104927	2.56796211434359	3.46594844255373	2.93669456599673	1.9438780870233	2.42101349845439	1.45499074131536	6.40658394826185	6.52349272558758	2.38070138269129	4.78216769613448	5.73565963362981	3.51054716265606	3.87201511362127	2.52849861489974	2.65585055497298	5.31762163333383	2.14472632515221	-0.574430658286593	4.43877354668208	4.59173191530244	7.57516052896225	11.0569885899375	4.84140314384767	2.65513295927422	6.41700231899256	-1.90737694218896	7.68998538954482	2.67024240436462	2.87493795697103	5.09188152277869	3.62117883777845	3.94810821734732	5.20729494524751	1.78161713207597	-2.49517301816784	3.01634548020716	7.07176465015858	9.88342130730738	88.75	0	2
39	3.83063905331575	5.26432422665842	7	1.60396106207132	6.31007849112691	5.64784454183404	2.61425324421943	1	5.27859552602928	3.94378491284964	1	4.82943383078054	4.32694565861319	6.50086849649441	1	4.47283325584006	2.86555986989955	6.9905823986019	4.1756333034588	2.85338254136807	1.24298612222595	3.41674681717956	6.52281395549497	1.03407170326781	2.67839899466379	-1.09320592195456	12.6584868702955	7.159826291424	2.8152548372047	5.92176510832065	-2.54517719588116	3.09738023992802	6.57578784236714	-1.2338142604473	12.9529763732625	2.96158596950227	8.25418602455212	6.13273937214504	3.17626935384188	-0.940520952155615	2.9822728374943	2.23610919920603	0.827722754580565	8.28482901388405	3.12070536892025	5.8570858759018	92.5	0	2
40	2.16554021184202	5.042070989606	1.14726605165824	4.81183995464448	6.30017986484704	1	5.6780649771231	6.3498715440052	1	1.04164001065984	3.63301565860294	1.30562265831105	3.47956879717636	5.51025369788799	4.33552187228083	5.62903672760443	2.85348577547058	3.02514280666924	4.12686686001404	1.98821007998823	2.34494494181192	2.75105481866152	3.62352623151624	3.50686939928816	5.56610684327686	4.68772911740017	2.5926968187823	10.1727721231777	0.0898793626494582	-0.849467117284572	-0.367196457339305	4.52342788928638	1.2915958411825	8.27998905786812	2.68516828539778	1.15671610131826	9.16209680382682	1.42165408439144	3.070250523116	12.3869264168118	-0.412455399067485	2.17424437657845	-3.07713529963081	0.000319916387205327	-1.52425611524382	11.1630119456996	93.25	0	2
41	4.11703411720398	5.91792186890626	4.79129960656094	5.63808578991953	6.33938712046482	4.51584944333865	3.21134538476986	4.47375901303516	2.33793906832504	1.29942497950205	2.11603540836284	6.3949981977439	3.07920039132564	1.24487460399377	6.35813681339738	3.61298623920592	1.94180385328034	5.72890631264681	4.49846844078267	3.10005208004338	2.01635402712484	5.54524388706342	1.6061936008619	1.24908105229485	4.70541931570267	4.1580162741072	2.63834290202796	6.81907994033921	-0.748393980927062	3.61441068348138	5.43248424914728	3.15511507472581	4.41588868040758	3.97606645423562	6.35612465577902	1.73238893925024	8.08296162830724	6.42734673599474	15.4639938284097	0.252866990039025	5.99584396810637	-5.89221428454929	0.117235123929006	2.76487203218222	0.208526028352484	5.72934826432858	97	0	2
42	6.84465170594467	7	6.08808054646822	1.64981990347561	1.54042376868129	4.36502090414066	2.23899559083204	2.76967683295129	5.32282823307203	6.90377897362808	6.61390494571494	6.56094095130194	2.5983461547069	4.38606288306505	3.3968247548772	6.47728635639225	2.07494479100756	4.10914641365804	5.12925799094525	1	3.3098562840851	1	5.56617067589427	2.9757444363141	0.794461329283612	3.18099723520429	7.01180311698511	4.41519414192882	7.014964538083	5.43197344130787	-1.91283051319445	7.93082172870241	6.27190348368988	0.924990701685477	8.86468583575445	1.8509754268848	3.58381835786169	-2.59861578741422	5.45031683864007	4.90422535161886	3.87634135566848	-1.39462542774089	-0.642434542716956	6.21567989798827	4.54912494528099	7.65712236088929	72.75	0	2
43	2.45681136249645	6.04225079474243	1.92072601816214	3.23464145323675	6.17189189955691	6.8149646443857	6.60221378655604	3.1357876470936	5.10921345224394	1.38049541434659	3.30605621611694	6.35665273379282	2.94428563790377	2.81222051791395	2.60052016802003	6.23402350967811	4.92344364823147	2.99857453015741	6.42356488160784	5.52448206639984	1.7748596220799	6.57417157536725	2.21547576066693	-0.515576187791065	7.76237193572606	3.43755989129657	2.58170312712168	9.4073767560529	-0.276422703718946	12.7027851000723	-0.0208833229190166	3.24265405173107	3.32022655559323	9.22481360554059	7.11578412069666	1.71153621776462	3.44381662443949	2.39491734009803	-3.44934613797058	2.31674285045615	1.34499383736315	1.10009689047372	1.23998890530623	5.12071722984769	4.31831070713431	6.07860463572677	101.5	0	2
44	3.88448655621546	4.47805391218506	6.59579019135191	1.1886024823994	5.56113686248813	4.52223003032477	5.61689116783943	3.68391263779662	5.35887671344214	3.27521750430857	5.30418226083886	2.13741334923691	2.80325999443393	3.91526202960127	2.10851970805249	6.73697262124121	1.4677136416229	1	6.76995282684894	1.99948319653823	3.82581180571277	5.31598007203628	1.32157421423671	0.97013537843735	-0.354144493703656	6.78478237941369	7.44609204992658	7.72294351662317	10.5815075823035	0.0716800549528224	2.46081165015759	5.05782860715966	1.96933510991378	5.50956095726538	1.16192930352472	5.24262095163886	1.98855338429511	1.12338970072327	2.50893916384498	0.223150059214541	6.57900141837943	5.13368930800258	1.58057949236814	3.30424533235219	1.05940718442653	5.51320812181425	90.25	0	2
45	2.21435111246753	6.24659063632339	2.43635806032919	4.61974426431269	3.70624516066621	4.38540993599499	7	3.27728475065233	3.17343757644144	2.02055819282203	3.24593596228582	5.8843284075276	1.80763729336866	6.83851458368935	6.05864427001366	6.33153002820393	1.96478764410128	1.51859278612877	3.95668117824343	1.04681832709144	1	5.14555928406237	1	2.33554544647257	3.72415612500042	4.34467157958169	0.0782325847396932	8.99708539735091	5.17680383367833	-1.79210293403454	5.00042724540879	4.78896972630571	4.07822265421944	2.02835012927686	7.35981246494878	0.983138972127563	1.56419493574515	8.20908130050683	4.28686050929132	7.86724001595056	1.71235757285114	5.01628531328735	1.2462181175393	6.13611492158882	5.2433240262654	5.81809111519949	109	0	2
46	3.43392006692808	3.78610832182017	6.52656689585606	2.64686115399139	5.72572273130069	4.75003461767421	5.91371583367738	3.72621303318742	4.73879970962424	1.61167271013736	2.23583316553447	7	5.90137065857243	5.04490136287788	6.68064490749208	2.59697968070062	1.69847627387795	5.39045585720682	4.93152820857937	3.17554071629877	1.33634340661825	3.8611002223801	3.64488685163703	-0.457069298207666	0.938745221079835	-0.571738853971876	12.287873109023	7.51027287584299	2.04620595656479	3.36860520892473	-3.337749867538	-3.43697342051929	3.55991511817672	0.65679906736605	2.76812624092509	3.71602923305288	4.06696599049659	-3.71850477961802	4.2230739140219	10.4826181889377	3.26179672571927	4.3260250876302	-1.17896339136478	6.13179938807408	0.397597343779697	7.81345961943456	77.75	0	2
47	4.45945452337888	4.85292784337589	6.13192963498735	4.61821756951113	6.33860878082677	1	2.85868902544809	1.98415027190804	2.34910266296495	1.47136999697182	2.81296338911711	2.96478943018553	1.34098386049012	3.69285721866919	4.44757008011677	3.88638200995799	2.07555313929099	1.66968952875659	1.15679162173157	6.51892401249357	1	2.2142131460147	5.62567597462172	0.994595412575438	3.17449460219351	-0.363947990352373	10.4740441653399	6.82420291268952	4.50383973608477	10.2252471430733	-0.0718455438271808	0.167837654907523	2.46649994112076	7.05724614108198	11.2571669000785	5.53526676842309	1.01899693783466	1.12938608288331	6.40323172039703	6.76968048561588	2.62742175136095	8.30919598821935	-2.18266380563704	-0.908964728907445	3.90873400890599	16.0808847747657	79.5	0	2
48	1.92375423796243	6.98717633163553	2.26002182449423	2.60188277683796	7	4.09135556470199	5.71720218623176	2.89578889847476	4.94328448333875	1.61116457019127	1.89761488096045	6.48018708002921	2.78976158618416	4.50334684033801	2.30766404441283	3.08820850392102	1.49120635572729	4.56597311424584	1.53558548156747	6.52925150821174	6.55003177998567	3.18737284641704	1	-0.981107074077381	8.23170454391867	3.31030681829967	5.08616354521016	10.4328221821227	-0.0662971482498532	4.71671533279237	4.66228590834462	3.66127458163278	0.523679320300428	8.93030515132953	1.46868648841077	0.494647382455759	3.6072877400413	9.16909751573195	0.867334966259234	4.14394835197121	-0.944954636794163	4.64369111678722	-2.3936082657513	0.140665156017696	2.46706229073247	7.92414708539685	83.25	0	2
49	1.856750654322	6.14002880855038	2.31704016582994	4.68061451043671	6.59937184516191	2.42643214219064	6.45216686524569	4.53201509009014	1	3.82779877719052	5.54615671159276	1.13019462756137	5.98390462806422	2.957584705559	3.59877106181895	5.7968889974592	1.48104979895039	4.00696081822576	3.36640236491697	2.67888359326487	2.20393595436779	5.51800252958623	1.99272549438317	3.82280939459012	5.56264947462384	4.56534058710196	2.14937200902387	8.55154124566623	5.92255856554102	7.21460550125017	-0.282683250402202	4.32893945581064	1.34490612837316	7.54130933335291	12.4139360237737	2.12515173218038	9.20495729950995	6.3695924447141	3.56736565374285	11.4786135743907	-0.647001778937781	7.1570865529744	3.43450386993373	-0.0187939195158893	-1.72396226869919	1.49004264640356	89	0	2
50	1	4.69856959984637	1.83560123740077	6.04703758938506	4.42682158989465	6.78319228497239	5.12039843172217	4.99850451642112	6.51237156205954	4.43413632254415	5.17119591884586	2.61980639475161	4.93274248631468	2.48385320007273	2.0498977644777	1	3.26029054975833	4.70238188663659	3.54508163604257	4.08330567426816	5.5567306815272	1.13411282080156	3.77720588503152	0.497172102055904	8.91834663616976	4.23972022071226	0.520829684849512	8.9807516160547	3.86897028470292	1.60229881894899	1.93226320495974	3.39820408898684	-2.35539485171028	-1.19633428439587	4.95090099049681	0.992941087589502	1.77017549066798	9.5257492160746	2.2563387621102	6.31683177140141	6.11847847760849	0.0879342103869452	-0.857692590851063	3.36777471119059	4.37992139353954	10.0687034102268	70.75	0	2
51	4.25080647478856	3.2958445917767	6.75957279757406	1.15504761970659	5.28710905157291	2.87199304031125	6.94696099653499	3.43560967072499	2.82278830440397	2.47375203891297	3.60174282297255	6.19737587767208	2.38626769214842	7	6.7171248833582	5.92663246016907	2.13022169805831	1	7	6.34605546662045	7	5.62038785099094	4.87117304924975	-0.347083492403308	0.934911309033464	5.62677784903373	7.36758599803049	8.90576408505519	9.48771026209653	11.9959296524726	0.424353963848743	5.21046256806218	5.64811256325319	5.94112933432335	5.9539756556478	0.924249597827595	3.00949219398814	-5.62828286242486	14.7854815853604	2.42011692157528	1.47895875222504	6.41279218031698	-2.99709616924984	1.45394967336753	7.5862664269704	1.90408251446954	92.5	0	2
52	1.41757509464536	3.24878288568655	3.73117454010638	5.03671711137156	5.18745281255204	3.34323681481055	5.04450568183971	5.42998725482988	3.60745173712301	1	2.66485664859139	1	7	6.17310591158254	5.76526694395084	6.79900933556496	1.1211424451805	6.63661558096927	6.95785086642514	2.03746844890263	7	1.60167784521793	2.98313562281395	-0.42679991136726	6.48412348010767	3.49532552003326	1.53421221315388	7.96720496636872	7.18319591067931	6.63755775250815	1.77256768036447	6.11361295373469	-0.298163176982293	6.12366170095129	7.913799281302	4.37893515774483	2.90012815262683	-0.402890538885545	2.12056141638323	5.8975798663963	6.15758211809781	5.05173392802689	-3.58710237843462	5.08679735837091	3.12957424268843	-2.09548696785806	79.25	0	2
53	5.17845315079697	5.83399769254106	6.58207857243069	3.72391486813016	7	2.08184767122299	5.30879792431215	3.81010316513267	2.88926208523133	2.72933509364969	3.87066592999903	7	4.14400087359298	1	5.22079911239587	5.5431091860617	2.66137260151248	3.49281441554837	7	1.40055605735236	1	6.55690857121192	3.0017043548122	-2.0751795451135	0.705677971609411	-2.33739791727813	13.0938099770027	7.21390174496847	7.45145197266165	11.3515407965564	4.09519909495196	5.47980612920625	0.542392242903798	1.98508125783975	12.2563234622618	2.46543724261747	6.13160595493223	7.58048668832582	1.41171958148725	2.10322527881924	1.36777384670915	-4.10466736929627	-2.52634100082257	6.85405958388429	0.373522760773537	-5.28718774192172	91	0	2
54	1.10913663489583	2.33041695127397	6.28547187391605	1.05522793172137	3.57658842408097	2.04599326129657	4.88588477039541	3.88401532526106	4.48891777097034	2.72638930155079	2.84629756484794	1.52245986426946	6.6367458817583	6.22881700710987	5.51561186381543	4.75538858753931	2.66355927999454	1	1	2.99423583496735	2.05123897065634	7	1.83735879416439	6.57531281467486	6.69889775766752	3.33378694005033	4.4001045230346	1.52227666487582	7.52424316312741	3.95744420883381	4.9527362420277	2.61994358781257	4.35916059446645	4.86826989646277	1.16589565597959	2.10291426555405	7.49259440107194	-0.93524632130159	3.10885972752309	-1.04590668696939	6.38407320779975	-3.75865947037696	8.79909350423287	-0.942419927391712	8.57330638977666	12.9453453820052	82.75	0	2
55	3.14837960498739	3.27213533062074	6.3541270967663	1.67821864471277	4.1492203833755	5.23721382152944	4.3842602667821	3.64027521089461	6.85993420215738	2.34395113548967	4.82501499431898	6.07999578649984	4.39902671180566	6.81529828303853	4.90334188524751	6.21176488793744	2.31044562710284	1	3.16696720043465	2.16541117288452	3.19898769814005	7	1.21459742870286	-1.44871407323602	-1.46556706176921	5.5404724681879	5.98690209833504	8.5755224854254	10.4064289833107	11.7149195725847	-3.95067325774603	5.27977786614958	2.00350635782425	5.5702658399433	4.89350911403591	0.701886696971631	0.0473537726512444	0.504197221884337	-4.3936994789597	5.65925894089929	2.4727168989125	3.91904572528659	0.0822826313866238	-0.0544853034145769	-1.048953833829	5.35484195200246	86.5	0	2
56	4.24287459427516	6.04831111367326	6.06806833607543	3.43111840760932	6.74585716168273	6.46266677865968	6.92778787746401	3.28846709787775	5.23036964757182	4.53827240490966	3.41931782903981	6.17197851603108	2.61831758785935	1	2.27192825897224	3.1731340975311	1	2.77100882529888	4.41248954519673	5.44215926687752	6.4698703827955	4.70508552320376	2.05781979650336	2.18799222028542	2.44763676548709	-0.217036783751058	12.0346076514254	6.52337099510075	0.279921927176677	5.59082892471947	6.55380394383189	3.64241681473002	5.41618855430623	7.84632046339955	12.6730115558208	0.803588898783183	2.79091625371652	2.64256489026691	2.74809798547927	1.64903832426266	0.675691289701241	-3.62644930170907	4.34005370805547	1.5073055677419	4.71248730275157	-3.72939943824249	96.25	0	2
57	3.06566738687945	6.75050106251898	1.57043079612008	3.75914580488311	2.61351072759559	5.00225707293512	5.87340417424026	3.00340776744932	5.15723756768866	2.7071567719601	3.56598063281706	1.83924684653276	5.87427897010328	2.88007222982681	6.86282027928152	6.67481062461218	7	1.37128106503819	1.62728253554204	1.99993034972012	2.44371492847949	4.5113510578431	7	2.68700699610439	4.69641980329408	4.40256286225123	-0.192049174571503	9.12595304710934	4.60651798111159	9.59303012453903	4.51453819552676	3.88695905190043	3.47088939233289	2.04260496138938	8.33328237782326	0.229215015753535	3.59203078492452	7.84851690943523	-0.756149031732973	12.3475486901731	-1.14036680104743	6.28561667658381	-2.7365107984944	5.47297614487646	3.89722691918831	5.94260050746284	90	0	2
58	4.42456754297992	4.45700941300275	6.97775943741034	1.11707480685376	5.59671421758674	5.83239374335248	6.45611930254622	3.75120725908874	5.23722727685017	1	2.54153308961183	2.51361645122924	1	1.41059556958952	5.43883362237143	4.29145581756239	1.76383334007205	3.46191129952102	2.41506221347215	2.51595555290904	2.3396442619815	1	4.90094877338545	-0.406363888320816	1.22932671885276	7.46612525217256	6.39023649695425	8.0446140984291	6.08326677655775	9.78499028596977	-3.33056174549034	2.77334394688256	4.94493928668756	1.98058721172645	7.11992601643507	2.22651452154794	7.35493861124375	0.767110576869485	9.75305913683116	10.051645531344	3.07018939350902	6.50982765552792	-0.449502292457562	0.523361508214241	-0.96498324336844	-0.107460214002011	78.75	0	2
59	3.45805645670401	5.19124155471983	3.16639908588428	4.10057773611512	7	5.84464893365931	6.72970065720992	1.03654965242341	5.0496975362406	1	5.78754527078854	3.09937912549734	3.85488080047061	7	1.60781647634872	6.80221313750492	1	2.31246929163814	7	5.33064502845929	2.50197584092497	7	6.41370813899282	-0.108170681359128	8.15977414496133	3.44338836640355	2.0885095491804	9.66830407101315	1.18919762242617	12.8323880337836	-1.66224206065181	-0.904947299255573	3.57588104458115	8.49588061198735	7.20633614519251	2.31463189278533	2.5065287990715	-1.12244061451923	5.57828578305507	1.88537675044291	1.2374358157192	1.62911571481324	5.09170484137449	2.8795806787064	3.42329474117666	5.96076954079623	90.5	0	2
60	2.95249211416169	4.19806582697632	4.06892727942099	1	5.94368209818355	3.81508468048165	6.47136027957037	1.52394555340846	4.93489224942796	4.77598378337655	4.05127372082117	2.91360134955596	5.60291460131854	3.71330859069759	2.13938764767802	6.45948410679779	2.66761630882296	6.79519725380587	5.21570386554713	7	3.17362983384191	5.07258250249106	1.68071191611438	3.95943387268336	3.88012712416108	4.33514337093824	3.61685648387537	12.5075371860222	2.21811776795745	4.61817562047479	0.765995937974287	-0.447282145754595	7.74099472827496	1.74320906826079	1.89294725007845	2.40025907664636	2.33076104129293	1.75927233263676	6.0462804473545	-1.23030040840168	2.20431332027828	5.43294091101122	0.0655155067741013	1.41722778091241	3.18245682926919	4.33556454937153	60.25	0	2
61	1	6.68575360544537	1.12713725558919	6.37833601103387	7	4.93768926337792	4.71305837142644	2.25187756297363	4.15111114232536	2.30587245365117	5.61902837415957	4.86613425392048	3.91351711703664	6.09114849760916	1	3.01735089321831	1.48761553622382	5.11377767455999	6.4282846529659	2.11555236542287	6.28925439243989	6.08942688585176	1.76793881519764	-4.61795798206722	4.00220801595466	0.840697588826587	8.83814639665457	10.749011700526	3.01154840608497	10.7126701379912	0.200440590763274	-2.11801773957107	6.40490278186403	4.96802655583418	-0.219686155206164	1.2460162378521	8.43802409132978	3.14930821911782	2.55829035175672	-4.26320942582582	-1.99351343844523	2.24439252006309	-4.3684972559932	5.19343740479241	6.5676339703874	5.7495848782012	73	0	2
62	3.50239959754506	4.07305619355783	6.63580701607194	1	4.10989300475558	1.95776199611901	6.73148270286239	2.66550763852536	5.54449607410729	4.95227115863426	5.03481969740794	1.64356675477996	1	3.91816352990228	7	2.45982028102825	1.42034709734902	4.12179385160693	4.69514959232078	3.04463508173336	6.17630225227392	6.0956247434706	3.52424441128121	-1.6897953559036	-0.346080814053955	5.81457253007503	5.70251669091346	8.07935012472547	8.76516950393006	-3.46080498714176	-2.61080076660849	2.54610130331357	2.19370454240984	2.96783700556538	1.60205141426954	0.866206462280072	3.91340333524928	-4.00638112035464	-0.0185124612336661	8.263554582373	3.93059516350133	3.55900642064792	-3.47583366676419	8.44693652248652	3.88452786674664	2.42177095404426	80.75	0	2
63	2.90652217662283	6.59273936547419	1.99148761684974	5.91389498748364	6.38445077222038	2.62513437604267	1	2.59059141912322	5.81024639735184	1.63406821485301	3.29363881554727	2.54679678597589	1.86232764319671	2.20086309050857	1.63989130692594	6.55151841124345	2.50507099962133	5.567946729916	6.80827724806346	5.66529234038001	6.38679468691286	1	6.42619649237714	-2.29818773666196	5.62596219304839	4.12155827827287	10.2201465561939	9.60666514665067	1.98127785857797	8.55705096171172	-1.98266034920036	5.80592807674591	3.27290200695433	5.27401579511792	5.34832896004802	9.66335515722322	0.138557180474113	7.51077932435198	7.23218027468283	7.61365043602576	6.17185494913907	0.700173268557057	0.63418322318635	-1.29588580728477	8.60977670600492	10.740478844593	73.5	0	2
64	6.95716450086539	3.99429786926989	6.57847221140606	3.33722896880889	3.16783319833783	6.28870390862889	5.81245121366882	6.86865737880929	3.20262435414927	5.45552137098908	5.59779642312743	4.435930492685	3.6713182925004	4.51394768570143	3.92070735811785	4.89744724176491	2.34245487860147	2.32720811801185	4.77269585189673	5.04562518338249	5.25666077732953	4.56963845321026	2.65786132007684	5.49574066577662	-0.553129923125711	-4.45068547474258	2.03055808094951	5.71309334116256	-0.583424848971066	-0.613152349441578	4.87692712470476	4.69342472150898	6.7475047213529	-1.27636498456638	9.3754276677977	4.52271947505242	4.46218972520185	4.13153973393212	5.26246602325601	1.57479266175055	5.23547693034829	4.39308835363193	-5.55379294411561	7.01798200842465	2.19992407157806	3.8183204360286	73.25	0	2
65	1	5.67909840959989	1	5.83868717044099	7	5.10985254107994	4.33098843313812	2.73072955421454	4.83537280693367	1.41925868737802	1.87044269142411	6.53754697906895	1.33755276197977	3.4572955593528	1	2.53062744323857	1.92108837117772	5.61203503320287	6.96739405235167	2.31082850301798	1.48063747204511	1	1.74290134848343	-3.91071170527449	4.15291107431034	2.15736754187908	8.70735994696387	10.0523813382545	8.74375501252293	3.69282077772725	-1.41203502901099	-2.35078729783463	10.1730782158839	6.41890706197309	-1.03012955552501	8.04575983590797	1.03089736062769	-0.883610272921661	2.71513227715077	8.63875878755789	2.28400848536005	9.8659808256756	-3.40618714944186	5.15526406068292	3.91542405321145	6.03186771457089	81	0	2
66	3.21083871053139	4.04558026375929	6.41922846496084	1	5.10383160654584	3.23144514272963	4.47994276993049	1.13021843658972	1.82723618666096	2.67748182985561	2.63549052887335	2.99044699638617	2.7815210988913	5.99955598433649	1.84594609806285	5.14095433406733	1	2.42083378370779	3.81332922605453	5.81268447876665	4.40190717778797	4.65808068072486	7	-0.214815619516864	-0.42218737913446	6.22235156293252	6.54760995398156	7.8328930015578	4.04187752249719	-1.14333721014105	1.91378807901874	0.994997404396375	3.353500056543	11.6824903631201	8.73325256476298	1.78606643512596	2.26735713045943	3.2290764887625	3.4419873418293	3.61653979669941	2.85698719724455	4.20925208427226	10.9300083859712	7.84527001660425	4.00306201020718	6.22395014628535	85.75	0	2
67	1	2.58852064813764	6.2325621550769	1	4.04767722279158	3.80779123752611	4.08738816586337	6.119096619439	3.74472301012409	2.6918902059441	2.04341357491649	1.37746167720625	3.65186155286378	5.96269828149046	4.95301934146256	5.32569112367422	3.82611489972936	1.29129010166871	3.47390072480655	1.97591698275097	1.18033470071225	7	1.93272302569178	5.87039535521406	6.45131372743641	2.33501402240496	5.14324957554286	0.839398871425878	0.956892709595311	13.1945642376689	3.70833471832509	2.04553279576817	4.10237154347959	0.47071597050603	7.76689674357784	2.40221474535848	7.25008330295943	-3.83059349373454	4.00466873395376	7.77231342961207	-0.598130615871191	-3.69192175888685	9.19989377141748	-0.416803354685852	8.82115628411641	11.4940954081385	81.5	0	2
68	3.05542509625682	5.65489157092215	6.56988630272331	1.1473090023954	4.69274030440407	3.53333349093508	5.56260952310674	4.525418760694	5.77503684547411	3.34362654019254	5.9928395273802	1.51893039687147	6.8505606813667	7	6.13154621650882	5.57542713679638	1	4.77907250241498	6.91722584254703	1.39108387287464	4.37484405640557	4.93090301443551	7	-0.0771120069894911	0.543588795604061	7.2630013429798	7.44645809832804	8.17429494003606	10.6287307821597	-1.69677887102633	3.066151764203	6.30578730315851	1.70691608778871	-2.19604567577708	1.60326941174255	4.27334227199772	2.51882667905827	-5.95648869274044	4.48417514083334	10.1263896077271	2.45305537449629	5.25341752241744	1.03113797067263	2.53838010877359	0.896176821760078	8.52238662557966	83.25	0	2
69	2.89381245069274	5.81801419116221	1.44168953407138	3.76874550281629	5.47297164559101	7	2.4061659353367	2.52516651672458	5.51939306597184	1.36217184565856	3.65180855494382	4.02884950660157	3.28107484269497	2.88769713233819	4.14052002390561	3.37039020558611	6.75590897534136	1.03873940439217	6.92811938797268	2.47573409521502	1.51957473789906	6.29399692982457	7	-2.30496430055432	7.13325373014897	4.67078351005356	1.72504969934246	9.94731515187232	2.50594771906334	7.18821815739166	1.7355591054952	3.64367796386326	7.71901904599099	9.59395725024982	9.41742240753309	3.00461625743432	4.52998627945377	4.808271613441	6.75902409732137	2.2221529600731	-0.200413619130521	6.07217916231515	-1.10254458501506	6.22734935394032	1.20221828868909	0.358158311277717	91	0	2
70	3.35420079356702	6.25638229826481	7	3.73788613816221	7	3.63269979544842	2.95677995546643	6.05994735341342	2.18429649514224	2.18968683020556	5.45007316244913	4.80208144503297	2.4378619786025	2.72131626461973	3.91547327068468	5.36675703179659	1.6726180935072	5.20337869971579	5.70529270764102	5.86494430087407	4.19386344621989	1.77934772139159	6.34918276645224	-1.06670567676204	3.49521242261695	-0.330988371124172	12.8715843578248	3.2009597116999	6.25094788618864	3.03376773630687	-1.40895832974422	3.66294522427748	5.28351891634836	4.9842387864045	5.97009740290884	6.05914056703061	5.91626396038104	5.18625284555879	0.369434654020577	2.8417037722197	6.96609592133961	4.86620524064449	-4.44056986019752	3.15585358046631	1.3165135152517	7.09668700139935	79.75	0	2
71	3.27085522547813	3.57043019270018	6.28413656895126	2.01103978798241	4.89913552056077	4.86808975293331	5.61236273338819	6.5790194221012	4.02902747305851	1.02056838993805	1.70096124155189	6.02919903630545	2.67547523087435	5.67875807680504	7	5.5916207664127	1.66851312962955	4.7344780392126	3.3215080482476	5.95128614391501	1.74655241891484	6.9150024395592	4.96188962767536	-0.351046071256679	2.46020045264345	0.0462178030129465	8.13562100448823	8.37364146353645	7.58855856983567	5.62115137991656	6.87545448612222	5.42925465575427	0.37645621167	3.60457795388009	9.10069477398212	2.38639893199001	4.76841880630472	10.668129463044	3.23762445052384	9.38034453563374	9.39912152930119	7.48433115016936	6.24708572845826	5.09634617005064	1.42679176193555	5.97866523208167	65.5	0	2
72	1.57913104916634	6.21576682255659	1.93015117325848	4.90682730410378	7	1	5.70877378636186	1.59176988444738	1	1.86083779907479	5.29033540068222	5.54208725916541	1.36889742925677	6.30223242049022	3.59912917855587	3.70610626671464	1.28431419283236	2.46701460060649	6.90929396287223	6.70537995089868	6.83247153389739	5.29237309890427	2.19889452959597	-5.08538247456289	5.01373221731786	1.7980708352477	8.02076655315679	10.3109170024277	10.1907561223411	7.56998868089903	-0.13071857749762	-2.91916021339656	6.29611113840763	5.35679377485433	-0.548754028401507	1.43678107610808	2.56445313368224	0.149604513634546	1.30754046354127	-3.4672513161717	-2.49494100194674	2.06770242717334	-3.89317717145425	5.50224350456737	5.89272207130219	13.0184309124257	78.25	0	2
73	1.98711379856346	6.80555768644786	1	2.84085224576112	7	7	5.39311211794436	7	6.71689565653066	4.74755373976206	3.67063681768542	7	1	5.3887537483534	6.19206761188418	6.14280070852421	2.47835247732626	3.70166910706438	5.18265555780656	6.12061455988521	2.21958786632309	4.78592010052207	3.31144053603316	1.46318171212407	6.99912506519938	2.14687922126146	4.06464938104874	7.57593101352052	6.77447177418848	6.62092131352164	9.15457221050496	4.2074649978056	3.2578143305688	0.272928992598427	8.24211633939266	0.730163885487317	2.3670339121697	2.69697083045104	10.4857485521541	-2.2569297785977	3.03932022911525	1.96449143414614	-3.45825729116054	3.31732419023692	0.125330528966431	8.03491300205238	67	0	2
74	1	3.40557967142823	4.50782525076039	3.69360144030796	4.86223697815892	6.6583700010682	4.19658887989072	5.41619995848929	4.83600254733964	2.38152416988213	4.87575116549484	4.84430906273997	6.38953830958928	4.16701705883108	4.25345355433479	6.66927578688553	4.70975398373145	4.35003636008758	2.91473479826449	5.9095419188839	4.80311076388577	1.02674875222214	1.85201653100726	0.521506962449361	6.17954891147622	4.05980084103671	2.07835190673701	9.24056763947297	4.60360398857168	6.26182411137949	5.78643121477564	6.5580408843123	4.59109213059959	2.08824329550799	2.23425665428996	2.49631212689294	6.07236522385184	1.21972890551372	0.675847760304534	6.21417785390854	2.96365493313307	4.66069768478278	6.70237975210755	3.45090811528755	5.14050787928052	7.17605970951871	64.75	0	2
75	3.18018762279572	7	1.93651907296648	5.56578067227183	6.66575608538875	1.49932824772869	5.31398697452812	2.68234302903503	6.17428796578317	2.16375749726453	5.83397866524565	5.90446158420754	1.60976212585596	1.74530349314711	1.9264950406998	7	2.57971197810749	1	6.14672996614348	1.71129584063852	5.99307146850116	1.2790002165037	6.55621016661265	-1.96824520265801	5.88150159042386	4.02612683860085	10.2023941157659	10.8835731204633	1.13356057915972	6.64096748400805	-1.04081937702773	5.27771910994756	-1.82989016684262	10.6340499492547	4.11086306562964	8.94054809960567	1.19342455330828	-0.634555056563088	7.1567507255678	8.61612165074348	6.49085509383916	1.69824267845249	0.347869465652515	-2.81988015405201	8.32155644066669	11.7645433848214	80.5	0	2
76	2.69736030239516	3.25367047133277	4.3318669414574	3.24658933102556	6.10155686726378	5.25401985718741	7	3.2116598937243	3.95489786378418	7	1.01348228593988	7	1	6.11499827071464	3.48796004274498	7	6.20739531021036	4.55226320757696	4.45111782138281	3.9493195540029	6.94997213443556	1.47361149489118	5.4053736175606	2.47601643533268	6.13084480450741	5.74079901536287	1.93352884860586	11.8514787082788	4.85349218304821	1.29607599959009	1.74712491783444	4.87106021814568	3.4738404519915	2.59835540040393	7.02349956023482	0.27128737704574	5.61620947900607	-2.67567172763217	-0.36569426653472	1.9043995790318	3.1865845932321	5.35344258576326	-4.15695899848378	2.59026340643577	5.42804734145458	4.67248866754843	73.25	0	2
77	5.77110401523712	5.96824365284085	4.81745229372277	1.41795926725426	5.42650150136952	1	6.63143391416149	1.23429817346451	7	3.50905236356279	5.06593027897153	5.86904418871041	6.42009164117437	3.99506128062068	4.82656542192825	3.43510758434111	3.13536091092276	3.57081509446311	5.06276145578162	6.4271329936041	1.62942751857077	4.87858326954744	2.96318462788298	-1.89842433032926	3.63239924900152	3.68899388480371	7.81516353590634	6.65496968231674	0.913327241266414	4.65984857658925	1.74530181718317	5.27936934672068	0.84292902566399	4.28773860781362	7.99121474572179	2.34376045524456	2.7070597074485	3.03804591311517	0.824233705938776	4.05270232261319	3.54129794869702	5.78380832672971	-0.690458072547696	7.81465277144488	2.47772411438433	6.38079858325607	70	0	2
78	2.43241979349485	5.60899071689859	2.1001623162712	4.21386824132177	3.83637449500556	2.09662208065943	1.74647562999315	1.38901506479493	6.19387293197989	1.60671478397308	6.21964309440966	3.86799663924064	2.23990623072218	6.47782184302314	3.42665909827877	3.2066673547054	4.27751221441464	2.59929938585204	4.03052552584465	3.38456793157515	1	3.12457470008391	6.82682935447805	2.84209453892684	10.305830127215	5.7074079990536	0.247250841516266	8.83477641734571	2.43333632068	5.09185817308847	5.81564324384522	6.47385144583208	0.502063235189723	6.96854869757326	7.61426595314324	-0.492578337188027	3.81152820638446	0.182984474987129	3.5334299992016	1.15489079528786	7.55524791110159	-4.00123591402762	-6.56399496521806	8.36431806416814	2.83704361200204	8.69547677682481	86.75	0	2
79	2.9768458909574	4.14441522886664	6.39170536796781	1	5.5246510818418	4.44123280838166	6.05474578933297	1.74522166008247	4.11843272168678	4.82014380917211	1.74029497263801	3.26717653225355	2.14164484415235	5.94045611955702	4.15475485050583	6.2546788336762	1	5.35652184253308	3.27388715741655	4.49983470172909	4.36550160766058	6.4407568256516	6.52743885759136	-0.322861086786987	-0.215594413237772	5.16824192145997	6.64440250933163	9.29417928357894	8.44643027474502	7.55696777951382	1.69946770360998	3.14658647074234	4.12785171129267	12.7258365181382	-0.995570821161195	1.08075935804782	5.79636663886634	-1.84723837345585	16.2631827852748	-0.529478493639398	2.46660630665723	4.42435025549759	11.5860668656256	7.42648114579666	8.10504202189894	7.0810479247699	62.5	0	2
80	2.49243960251784	3.87225045796644	2.1710426067724	3.61806454065465	7	4.62185094427212	4.07910694423962	1.39935655935898	4.26573962203342	3.78564420683786	6.28124502571796	1.63295374919185	5.91835220426483	5.253728674156	6.33526700896393	7	1	4.43107494607226	1	3.14233024706504	3.05311422489003	4.17191512747828	6.77690508918233	3.04282431079248	6.16476551833487	5.42522802817018	1.31687755209558	12.2802725245145	-0.724300592078896	3.43546507083994	3.73960585402074	-2.27500645937861	3.34359512603405	1.04490347778702	4.14449126216475	-0.0494398779776665	1.61156204850217	7.62807174462896	2.91940200959985	-1.33254037547708	1.54122453420455	6.46205308503391	-1.24816803009305	2.23849857863453	3.44470837032716	7.26982337501337	79.25	0	2
81	3.52934151204038	2.79380354603425	6.50643245554387	1	4.40289719673017	4.22622317871866	6.86091330268712	3.91219270855634	1.70236751857094	1.83324061054567	4.83673414630376	6.15250023348163	4.25934441201708	6.52189483146181	4.85507666701432	5.68894746879156	2.34133165719466	1.47722140358011	5.39205671415462	5.6753727577799	1	1.36633625312735	4.98302722064869	-0.214801989976157	0.453826731308757	4.8108890569717	8.05055330484331	8.09296544370139	8.70569859398029	-1.17538519663374	0.106528997592647	5.12805086928666	3.4995794218077	6.21175999272826	6.84284626187562	0.866082984897892	3.32260931898096	-4.69194129492641	14.6705087005635	11.2069081187769	4.15311797220456	6.31115794338924	-1.96142582888846	0.71805267825692	5.19051087105943	3.7357296525375	89	0	2
82	2.15612745779508	6.72028059288452	4.21193466792929	1.73659177260484	7	1	4.91159894034644	4.30879642266067	3.25112629102753	1	1.72752141835751	7	5.24581364566272	2.62591653569255	5.88260194276668	5.63401906765942	2.18621288596933	1.57583165025282	6.82410296130437	3.13364341991223	2.73210939373205	1.12497033131038	4.96174418719214	4.95700566093615	5.82612983808795	4.9833064440973	3.73853349324393	11.1155823763721	4.05757746879914	1.83870630306886	0.22648392303634	1.05614738870612	6.74669987079939	9.72900352798206	9.09809167450614	-1.36361325508771	9.57829348868435	1.38713742816895	-4.19229955020372	3.98176589512602	5.58824831959353	4.83937086302608	2.53218706705036	1.57142700940627	1.11339641347293	8.87204555800732	67.75	0	2
83	1.08633416556601	5.95263658708463	2.87076896554273	6.94853188700408	6.9209383588572	5.46108085900276	2.30566904552251	3.17858910958225	6.35474667798836	3.66269873417135	6.12483675039197	4.32201807557483	2.18808176509039	2.50155364839412	1.06795426971486	3.83395482985801	1	5.95883159433991	5.40597007038566	3.37715038370698	2.72577057084984	1.20537360519726	5.99407999051873	-4.81418674183473	4.8741683395049	1.27237069145701	6.68552834086962	10.1444002281682	11.5296470453303	8.1713099678398	7.94088791551207	-1.84548529792491	4.53603022814645	-3.2656948975938	0.659020096057611	2.43626704365384	1.29036129275591	-0.141737282957578	5.68092795827212	9.85545586056014	1.62538218228527	-0.189758319821221	1.29654582081497	-0.556029093500292	0.303281922242032	3.75120303201114	76.5	0	2
84	2.4236611000903	6.84843120456996	1.94803949254009	2.73626629092437	3.35773500573769	1.31763090219685	3.95337217559282	5.88441192659337	5.07048018342228	1.45190059674979	2.77475176341303	6.73429758048992	5.17543198525713	7	4.5648847464831	1.69729363291083	7	6.73809753704009	5.50936283722122	4.89643545081437	2.82967637409644	3.96023967752266	3.56773640509281	1.98234934553928	5.1889962743881	3.81391852964383	0.297597976157296	7.76341538296526	-1.18149151710426	4.16705479508885	5.67080802115374	4.55454906673416	2.72883996870149	7.03972734782031	7.29949866234981	2.77796313068922	6.45032614495809	7.33153464976306	-3.33480533820998	0.0282985148315678	0.853621749236748	5.15994759042904	-7.2670692460043	5.59492998471405	2.41521700606313	4.40708414407289	73.25	0	2
85	2.09550464879869	4.11174886075865	5.96596399733217	1.21788216345933	3.04890451552848	5.08164265526685	6.28801036689332	2.74683842430023	6.20587718363675	3.5220884449048	5.64378481192753	1.62121500389277	1.92702538714391	2.98652210412932	2.11732174694438	4.92496189005386	3.02924893415327	5.14933576561817	5.48462436513971	1	5.05909749831401	1.86369109780272	1.70510610769407	4.62075730538769	0.021845169045061	-1.27964343533402	3.96337339234432	7.19350766132174	3.13366552704374	14.5289923301338	6.71767998916787	3.60524947992069	3.1186610027922	0.520411646607638	0.376834994400802	1.67913234771919	6.1179673247215	8.39200830771933	1.72602947417504	-0.501168068568053	5.62559956576063	-1.57025534898257	-5.56469974671381	0.00667696201002607	6.9624313485313	5.18525315446709	70	0	2
86	1.75174335444465	2.20954884937208	2.41887255058805	3.10124877368417	6.69944056800444	4.38772975371874	5.17930885361732	2.23456138843751	4.24228468615802	3.82191950248758	5.32293865787041	1.55721625455593	1.49227979962957	6.05527796379764	1	4.74424376392686	1	5.36102559924333	1.46194559866227	3.29242101820129	2.51400477231887	4.82321223866185	6.79074625057664	3.47339304708153	7.08375270129291	5.36968213586538	1.91606472471755	12.2209823561655	-0.595657730123381	5.35753824724187	3.632379697541	5.44963142419047	3.04980448799247	0.456908957054266	7.65155500027636	1.75699766625669	0.994485374360763	8.17279762429482	6.66409993062276	13.2813758810455	4.48293160044494	4.56257755560545	-2.24725792775333	0.409388763672161	3.84221668218668	8.35326696989988	64.75	0	2
87	5.54723862583683	3.98430506303248	2.25121843080736	4.29300607642152	5.46744247093058	2.27778840080235	5.86089498066969	3.80522839056497	3.97178679876766	2.60186827276216	6.58610135427482	1	2.53574976620574	6.19095253161647	7	6.93838543144221	2.56622426805671	5.82154753891684	7	2.41132758203239	3.54881982578307	4.8304187030898	5.76314527363269	-1.58888393830359	5.12322907488603	6.70909821357295	1.5776859283675	4.69008355911962	4.27588274699383	7.20713877602108	0.599548604441063	5.90269765180364	0.623400438935645	4.17302158505082	6.59916185617487	1.86955861101718	3.15500724865355	-0.858639264879281	9.97257809033348	-0.38313824952118	0.520653009791977	0.533525320699118	-1.43988296663898	3.54634389584428	6.60469768331851	8.31784789733119	82.5	0	2
88	1.53265159078067	7	4.35855382963247	1	6.94114500156284	3.03949249381696	6.67253326134286	1	2.07648115648574	1	2.78685101418745	5.76765372058584	1.69908677683849	2.38989055290573	1.17929379247485	5.93854667644418	3.21642421965748	1.78849104447097	6.49959694303218	6.37468921852302	3.34355472398389	2.03446657593111	6.2847251505419	4.51425776096807	5.45000088349321	3.93625900622447	2.70963240283489	10.868684917028	0.533012677492032	7.09527817687993	0.714915313776966	0.160239410075689	9.3958037740884	7.24008661254564	11.0608635778544	-0.738902600347834	3.27609690142942	1.33058703902941	1.72593586500324	9.76431039001195	4.87867641851524	6.28337862543563	9.81976082356464	3.77114840762417	-1.60322944247289	12.1675718508717	89.25	0	2
89	1.13636333449685	6.29628439511757	4.29052458276642	1.10664656969657	6.3953032962562	3.44069564692119	5.45927188990233	3.67256209717351	3.15016607801061	1.21822487439284	6.54977889360513	7	6.58460408103959	1.42250958797354	5.43883151147078	6.83560085982007	6.47196719769503	1	6.45072810868542	3.4642515768999	2.70375962517662	1.05420674644434	1.28469647892483	4.55837634397917	6.18726355302869	4.94539432479948	3.20967252062307	11.6774281701349	3.64025509052344	6.25209297066966	0.412207207848991	0.678334442158308	0.587745231872875	-0.617285253386543	5.76852342969845	7.17934538027322	9.39512578731087	1.841073947936	5.86557363837796	3.12126069188486	5.1971491736328	5.91335427308575	1.6196313903954	1.62244182969747	-2.49898251139184	9.1302005572426	73	0	2
90	1.23548981132128	2.77100294586659	6.37135259314793	1	3.37043878187056	4.99377369652499	5.5105416490599	6.09387917302679	3.15634088703939	4.66697559221637	6.9126091347892	4.52800581125467	1.53877630248794	5.09474991532491	5.0041874042016	5.64733495443004	2.18688283511714	4.43556198002751	6.77469501043796	3.58340257881769	1.02985385369123	3.06386141643217	5.950254417126	6.60550669880371	8.08474472939679	1.65869510670847	2.94938823953946	0.56645451025237	1.13201531125633	10.1780605972638	7.70522144680947	0.281979145203459	2.14815447885425	5.49386760664604	5.20578436377993	4.23149183003628	6.05796546636504	-2.4961215664902	4.27516689560008	2.9343088425882	-2.73898646334388	4.31987237517541	5.1967777874807	3.46438944753617	5.29014711425244	4.42150829754949	68.75	0	2
91	1.85062403564734	6.35550401672359	3.46485622660896	1.84870629824666	6.16756497748441	5.67589116346765	1.92936599616239	3.09466084547786	5.38643418443768	2.46253651024588	5.51495595114033	3.12853833247798	1	5.83655165235648	1.13142117444298	6.07784773243875	1.3339937772851	6.92086405187095	6.876886999484	7	1	2.14836549009087	1.49781336689729	4.19147119124172	5.38117575114435	5.0730817675649	3.5670345376758	8.55651633976292	3.87478830384088	-2.60154548764328	-2.57375313659292	-0.00495688575583064	7.61840768694284	5.67488556061833	8.91312271519972	2.9698211095741	4.25045362368199	8.59007891193996	0.406407395886949	4.60862197767743	0.627722531821763	5.85340882405687	1.20455290696277	0.449121982808728	1.49144012928871	2.83843933247256	75.5	0	2
92	3.62284583907471	3.30638469842858	7	1	4.68589794151783	4.89517627619981	3.82170004908739	4.66737345289138	6.91700253935985	1.40065753727373	4.30077221750126	1.34228813458795	4.66348611713904	5.82379987016516	4.22866052914535	5.40536091363782	5.38284049889491	2.23537779671583	5.96912490073972	4.73506120513789	6.27678836506523	1	5.13743316033507	-0.653303035298498	0.413621363186345	5.33851772514122	6.94061259444383	8.34906532706777	8.98319178885816	-3.27011523087029	-3.15689781494111	5.29717549170274	5.30498232240382	5.8291356631698	6.56855515266425	0.572927542294527	3.76213073891346	8.75392947567121	15.3906793231821	2.79823166490705	2.33481312579953	4.43742777064582	-1.31957311352468	0.771542766504133	7.28579852393989	3.66913516445788	70.25	0	2
93	3.42956420976564	2.97583392003163	6.00958163808536	1.97781418444701	1.89837495912626	4.71979541541439	5.38809296255873	4.0202742558044	6.39288322216361	3.61941558824313	4.30760502317747	7	2.54589826928809	4.74621670045773	4.91928222056154	5.74863779964011	3.23476896737289	6.63001426691969	4.95179569726035	4.27093900009255	2.34783915475652	2.10400448997784	1	4.40471810535674	0.321673181113525	-1.3416679973541	4.35728139686696	5.75574600991874	2.97388541697071	13.4536242734729	5.84800826658855	2.86673799412093	2.39787634593494	2.22630352751912	4.23810014467586	2.12640195852998	1.94437064436759	8.28654075685174	0.86578323047734	-0.94344579223772	4.99050649379028	-0.981929891464361	-6.00589478401088	4.34329346511048	7.27971169183343	5.30789799920664	84	0	2
94	1	4.78802955743535	2.48469438942212	4.84776268119829	5.16515665902147	5.59002585345598	6.28167876881469	4.99947524712398	4.34109331140219	1.52825882536668	5.04085293822721	5.00131151602858	5.66582878543645	6.94835885154015	2.16991983538759	6.40877712893988	3.87826887937391	4.53700689367208	7	3.88212959220148	3.58022862848071	1	7	0.0854019685468805	9.01736372504467	3.77802609884211	0.815515602859954	9.68132308117932	7.88412320811096	4.92018588190013	1.52020933479814	4.55673682477233	-0.938962098991349	6.23136474555607	5.3561812525898	1.35449875193219	5.75255042224213	8.36948462905506	-2.74555072157709	6.13204437741616	1.38417932421602	2.22780830495936	-3.86672678993087	2.7235086371422	4.60741860924283	10.365028923366	60.75	0	2
95	3.74548863465288	3.60767997036844	3.33647067366325	1	6.57236401436778	2.75838075194092	4.61675540544895	3.25513109076876	6.02691328761246	1.60143192967184	2.67788563933367	6.50905562400256	3.58988260652636	3.36692353933925	2.27418860107658	5.80074949512136	2.79859690790913	4.86068609730157	1.971230010462	7	5.45905479866213	3.71934562069932	1.68407422377869	-0.244020461622484	-3.08948280086848	11.7527891669612	2.71200945251054	8.49697869685402	4.47877188876644	6.72574883354709	2.68985898182951	5.40326126448534	-0.263083474124505	9.510937018206	0.75021936544868	4.96234360426081	2.78470876160441	1.90998807810808	5.74516369353193	4.35635654486479	-1.79377481265728	4.52173267745331	0.900804415788913	0.815372400644468	2.79734561259801	9.34013989968982	102	1	2
96	3.82353014962439	3.0572531072741	2.89334150829391	4.08699507566558	6.72704340976351	4.72357397207138	4.98336204030891	2.91206226202096	4.73515357794185	4.31416465515524	4.24010796410883	6.93332625751345	1.44688670866954	6.79105222063743	5.30344341645557	5.25889232175964	1.02553301586694	4.25294341991139	2.12618555926808	1.20666842759179	3.43192018380333	3.59994402024939	3.65329895811913	-0.734374182637153	-2.12050571145192	9.53005453700181	13.8471862598596	2.52276565196364	6.28817440850248	7.63553557268117	5.48095862124915	-1.57269944714545	6.66320362163607	7.85539196209417	3.4871156979172	1.47895108633224	0.1714518251623	0.821963324488581	2.07274416273197	5.3942974577601	5.57254002782103	4.71604679045082	-1.49250290564172	-0.111704061426284	-0.594605229986066	8.27589752951499	89.75	1	2
97	1	4.90747558653561	1.88111246994059	2.41272146108607	6.42582919167664	6.45458341787577	6.68553934798432	1.95571626342648	3.76971280584351	1.46067001480311	5.74849981159361	4.33771671344754	7	3.74003073016212	2.35088755380311	6.20910653427926	4.99669524074271	2.27954223889396	6.74354723831278	4.72473087878003	7	5.33848516935796	2.02903409230318	5.60869092426294	-1.46548862696592	10.7306086224652	8.33039695491151	3.0744287465067	-0.201575912595184	5.19221085517543	-0.715949635022643	3.78845974052462	0.005093018839462	6.45102683455588	0.315251658698591	1.07279560410862	4.02712332689669	2.01810736955912	5.68019631639827	3.97111801560828	1.94721750624915	1.50111153964788	4.65296014849146	4.42740529288904	4.09064690886706	8.68668492719198	86.5	1	2
98	2.39058383415665	3.11820776442174	6.38397215478991	2.55791252143285	3.77340118594595	6.47592534675054	4.61342869983487	5.93238312023846	6.4227868730895	1.67534418828417	6.01045318662575	7	1	6.82879810517672	7	2.85130939135067	2.78822967728318	6.25925517243485	6.71637837043114	1	5.9541570329308	3.16332525997173	1	2.33829651613762	-2.97820272837995	10.5417239199644	7.79536202953307	12.8146952920658	3.38288834331437	5.22896555880946	0.918863287817025	6.18138845363696	1.26382646279504	5.52995749585171	11.9589079288227	2.72195411271309	9.71600095206196	-0.570728793766756	2.22231642931596	6.07327793766626	7.31553653733141	-2.29206630912174	-3.93858971866997	-1.57430239266432	5.4886836759152	6.96577209379531	104.25	1	2
99	1.28207811974815	5.7766499428905	1.51227437152293	4.11606431752521	5.21256139773942	5.53810600057906	4.80178545383022	6.60797276142188	2.80104520027961	3.34019634806588	3.92479964546768	3.54793060574024	2.67754065817964	4.05431330886059	2.92259393007604	6.22630733080049	1	3.3941269262435	4.16715834398366	3.08551740217887	1	2.98873641246061	3.0235784502907	4.18611060258379	-8.53319363904895	10.3870698875738	10.4525959503908	9.06713998037892	2.00037480984056	6.39192648598422	1.93646483138548	2.18002593943478	7.68705871882558	6.50868701530456	4.84911998358317	2.27949131843592	4.74606338963523	-2.23362809027541	6.18599897731671	5.04886068640947	0.589160114703025	-2.95229256524309	-0.46566821794585	0.357088481697455	5.02698692055072	10.0346770493545	97	1	2
100	1.94234275603129	5.56253787583675	2.24169147431155	4.49390736947644	4.30965071043197	2.69436965785343	5.0673148357351	1	5.96590297445176	1	2.2298585261611	1.40686959559883	3.85768763243865	5.63791577063691	1	7	4.00313458435065	1.78504942182564	3.75203017564503	2.50036957936351	1	1.09961440678236	6.92865505860348	1.09437761684081	-8.5912244787154	13.2610370783815	7.83487563676992	11.4781713268905	0.230282050651081	-1.15964964440554	4.83679419169412	2.95624043592002	0.133960611920312	7.90678179515349	9.92397788602772	3.66769808907012	2.0536402104409	6.77758273852596	7.60340949710856	10.3262731290594	3.41734917255343	5.71592816469726	-2.07079753528312	0.0479190030381641	4.70771570705352	11.9456676243586	98.75	1	2
101	2.22361907625554	1.1055518430309	1.31246363862956	7	6.99312266385901	4.46291286956411	4.79601179334722	1.35539449882943	4.7033043803949	1.77622548596301	4.76225597054228	2.63928100325222	5.67051159116931	5.50317533305075	3.23818541741994	3.22756879949738	1	4.02668684955132	7	3.23333538396363	1.09643662513174	1.25601561334201	4.95997119083453	-0.934337071697857	-1.55866549531924	11.2896618566818	19.2616305302406	4.44414708769152	6.62540742358251	2.95576220094617	4.49766061434087	5.71069267472202	5.84465063376422	2.27647255525635	8.74325449262249	-0.747563733805615	1.59920684954734	-0.296232577188824	3.38668807969333	2.78175924223216	3.42133435857024	6.71435282025651	-2.93652869994687	-1.60971146280003	5.9984945142519	7.7418561004491	79.5	1	2
102	3.23366085598053	2.46862647842099	5.72561919419736	4.35368784970829	7	1	7	4.85697646191686	4.75677780511049	2.16475605912897	2.13293594199437	5.47983241717164	5.22373561086368	6.85910325389072	5.37202541196902	3.79884772323512	1.9446822934819	6.19513398646336	1.85832719372113	3.02355240703121	2.33107562869958	2.40466088878322	1	-5.39627352740649	-3.45832469098634	7.49976803093501	17.0608352869472	4.54512977417246	10.16956685929	3.42469517632235	2.07008037091139	2.58210265354379	2.84056924923529	8.09610529420411	1.01726758748334	3.84995034465524	8.50350666555656	2.48293169308922	2.44698417633475	-2.94610789010015	2.2344385826529	0.776297613616581	1.36216164164898	9.56482905679473	6.97890849901806	0.383542832893474	95.25	1	2
103	2.88499725841794	3.6491540817068	3.54610089875146	7	5.78634906770861	2.40232985587054	6.66232700405314	6.61467752013138	5.18813866077082	1.33194369174703	3.88354473985039	7	4.62303137643427	2.55650438114152	5.83972380415561	7	5.61792058363419	2.06337404738164	2.36890501979964	2.22123182276936	3.63456348391519	1	5.21865268380817	-1.08828113002033	2.61330305073818	4.68974635014955	14.5022794874928	1.7961456982716	4.57450632186336	4.88988032822093	3.6673337298451	-0.375230249230024	9.70664962037657	0.553734546276446	11.899663006555	2.28967388305197	0.800447300816235	7.15006913134296	0.711592852460639	-2.59203484472455	2.76465425243176	5.0510520038004	-3.41629503662354	-0.0838237083744421	2.76929320830148	4.68062173506586	98	1	2
104	4.72027572083373	3.31138760916768	3.33134205848987	2.68344463707913	5.87343682943904	1.1350447890617	5.95800085547938	7	4.7134580686388	1.48540957055727	4.93998101151259	3.91243781477612	5.98368206586262	7	6.65379070782583	5.8575019221165	1.5161671297864	5.34370797336548	2.6667940809698	3.65119318138309	1.86904325094891	6.34809563651331	3.64389036918077	-0.203969687794232	-1.4132962635871	8.04004566083576	6.77970322922573	1.40151947768132	7.43655377564672	-2.54767073586415	5.62000453369178	3.14988264646815	2.01737991461882	7.03429605149678	1.01086699693239	0.757271816930443	8.59231966889932	-4.95270860282173	4.303318390157	8.55804521207361	4.7654134482313	4.44340682343936	0.65100229271107	1.1901557920905	3.61618450066257	5.42686134657548	94.75	1	2
105	3.21790756870598	2.0631506011574	1.25965425800654	7	2.21766061616493	4.3513537410936	3.56412000855931	2.80141044165333	7	6.25470194153476	4.73934062664177	5.60952655751927	1.63089399694781	1.38020222858479	2.78640664224129	6.76804926765719	2.57928047759383	6.30623201377235	5.10885793498374	1.53437546114432	2.19821292256844	1	6.71980747875909	6.10013268919625	-2.69330876948167	8.46822743124969	11.5084896895111	5.84445481966159	6.80971301856814	12.0544433921618	0.504932848193611	3.8903434235256	4.33665459118433	2.58548327475472	10.1840410985814	4.4586458105887	4.9030666513968	-1.63902207386719	5.03543034030366	5.09251083114616	3.97414749142278	-1.97099002679801	-2.32443711238025	2.0303062427154	4.79508752035162	8.17343977969705	89.5	1	2
106	3.57895543831982	1.99775213442398	3.79172036783859	6.02209628968715	5.7133848774101	3.13800301546039	6.32768855951077	2.67213094773367	3.69923401610101	6.17219851755819	1.66100704030398	5.25064280265296	2.31887863125562	5.33092801826361	1.1385639098054	1.42338618079437	1.95743403686643	3.57056449074009	3.52291382940622	4.0399314793141	1	2.43430418065517	6.52747003699103	-3.22475503422892	-3.20418681162938	7.41703839017674	16.352370778026	3.68501340799999	3.54650438204264	4.60470723134979	2.49551934243621	1.35886443182326	0.721484138639449	5.23652170877831	1.34614366158798	0.489419114323208	0.653241301959221	-2.90907163178506	3.23846369365447	3.69466045017885	4.77934225348848	6.0002946790495	-3.41685477333771	-0.829516256791565	4.67409359888368	0.910652846129992	98.25	1	2
107	3.21744529028684	3.08400394882	2.15101142288343	5.26723468409066	7	4.36789134684015	4.63174316739253	5.09972915970846	4.17712500467252	1	5.04084022833823	1.89723231127428	6.95603214811425	7	5.914083928738	5.24859697197027	1	3.9008192148597	3.95559783271147	7	3.71272557484472	3.52271911069618	4.14609115221921	-1.04432246065892	-2.60400831384179	9.91380766971269	13.5593726355667	2.89423127165224	6.5859252024138	5.41475789810158	5.53007675023794	-0.450612417661709	3.00680221801289	6.88689625029102	9.01983326584457	2.16149093641031	11.1851622476897	0.178349368314852	1.67098880349544	1.76387660303054	4.89441464843086	5.16601667064238	-2.35060959035631	-1.23920029898158	2.1404248841477	7.49101543123558	84	1	2
108	1.43608226070402	6.17292857437341	1.82698512246992	4.53657805565055	5.496811126409	5.62692084136759	5.25381167631724	1	1.75861304783936	1.3140097491597	5.8295448316282	3.41216896150203	2.8200177200822	7	5.12580954604614	6.30982562677827	1.41203586136281	7	4.4281634263844	1.27679168314699	1.22204992001883	2.28301876363357	3.68429158583657	3.92677823866575	-8.42949740718817	10.7096121993425	9.1413979804087	9.05300191420195	1.48486639916329	5.72188873402632	3.11730525409595	2.9408996844675	2.09531747845754	6.61896478999122	2.20262706815233	3.31571234094941	4.16816420835992	-0.993115250103314	5.20883010834652	6.99352077874791	-0.615979218254835	12.5301309608683	-5.37414332923445	-0.547887867991525	5.18947130954113	8.81079553031931	103.75	1	2
109	3.65507074214603	1	5.85130571784354	4.50501596718089	1.5764155604059	2.20165340552788	4.73261033575947	4.44568831908645	4.47039395014616	3.54498138842823	4.82666573405681	1.73293755403159	3.60575241455038	5.9998618451295	3.23614570596736	5.29980231853508	3.35911882486967	1.10577346487754	3.22995791502248	7	2.38468923690141	1.60417169206876	6.358886437038	2.8359597745365	-8.96308113410825	11.9846929838863	9.59869054087471	10.6683096530935	7.21950054106303	13.2841566546779	3.43591538836599	-0.344735311134817	4.54308222196344	-0.190258274875534	1.45630935387715	1.24780001671277	7.08800371735681	-3.2369864755528	2.99095738159862	-0.54201999096092	7.23083958375587	2.41691709401407	9.63474945122594	4.8240667309445	8.82599360389667	12.1703048052874	95.5	1	2
110	1.5804127877394	1.26474677031747	2.68241371206343	3.01041468070218	2.601056948135	3.44513597391617	5.42679078536365	6.2746021350256	6.51899946791389	3.46983220381603	1.42997993440629	3.834533139685	5.7870512158422	5.54806190882095	4.55273746984366	6.64103673893393	4.54345662499844	1.28407436525599	2.86801264891615	2.93008506740502	1	6.38566512019262	5.75002748504099	-1.32804466194553	1.34638971847673	5.22618017964398	12.9246300940439	4.69584182575023	0.0711830486192276	-0.385915756677054	-0.351427309342206	4.8277030184644	5.41932657977102	7.07804376563562	7.25550413255766	-0.8375019056609	8.5041474252333	2.65333956450049	1.94195056982909	5.64743467569746	5.13185806129317	-3.24171768704572	-2.039125962921	3.77568722246794	3.06702516181618	8.11291886927122	103.25	1	2
111	2.36879103181511	3.27374550963506	1.59225837245907	4.52092121041407	5.27915885546383	5.318874530657	1.58220580035995	2.34902068858303	1	1.46259311578071	4.06736730688362	5.63047676802545	2.16521208545457	6.81720189777044	1.07233711337382	3.12993398961095	1.921919748071	5.32045562035322	3.85671517325433	2.45186011005768	1.21598701567728	5.98368054502585	1	-1.59063923658291	1.91545973096042	6.12193866392922	12.0570502160268	4.52265986901175	10.0282759442002	10.3909676037835	0.651925816836006	-3.13304168297382	6.68774995672369	9.06474171003117	-0.0915079414285886	5.56998295698905	1.46391487088674	0.494137495103711	-1.9478292427274	-3.14086181980221	8.7125507286948	9.5706625515442	-0.234506060775266	4.62923544511554	4.7434890488526	12.7937937000403	101	1	2
112	1.13108723799203	6.35952762605106	3.75304388383327	1.18244529999456	5.91742181271075	3.9816209041865	6.23335169157711	1.03787049339209	7	5.76723529519808	2.99999240648241	4.36175587490844	6.36724878743698	5.93870509320949	7	5.06389431495376	6.41163303613716	4.77586933581243	5.57014165135197	3.60243799240225	2.25383717297714	6.2380923962824	7	3.86886104847333	-9.54076583330218	12.4407312327604	7.05330026976595	6.33874678278009	-1.15152533313786	2.00571985821917	2.78684256086495	4.92542185097057	2.95990567296389	9.64636862497949	7.62351120998729	6.78904767419048	2.8464428948703	2.27220354527139	3.7086338162611	0.424794389854592	3.02701047933919	1.06862740437011	-1.68891241278706	-0.799784146803826	6.64476630333904	7.48129664587949	96.75	1	2
113	3.50499205632457	3.3069973565886	6.90179569526557	5.10744204600705	5.95133513234004	5.02414362277057	4.41652554715496	1.36225966942553	1.18528027117325	1.72495247832959	1.94101638512705	2.37254407213122	2.2702363092634	5.60095470849123	3.2479690577627	3.65281389704821	2.79685140992102	1.12782961324698	1.66994619569859	6.23183009129012	4.17604281246736	1.61755870318965	6.19021599159969	2.74824303680579	1.36239462952797	3.89726802781576	11.4080636998405	3.57745580302986	4.51989084226378	9.84099696237272	1.15986852492954	3.77446626705854	7.56477065067919	4.92010074616427	10.9111379155585	0.668666875214677	1.42210956335378	1.34702039478177	1.60587258940384	9.19798856297622	5.5863406603703	-7.8343223425532	-3.33554942027459	-0.602444170171412	3.49708762481913	9.96881297512224	94.5	1	2
114	2.30020278452757	3.01465793049196	2.83933564211741	3.15713821276263	3.80938716451094	5.38372747792805	3.60828352416149	2.01888980439029	5.50542232396181	6.62625592949204	5.789099431973	3.90637154249402	2.68752072146582	5.02709597774648	7	5.97513584604836	3.58110817204971	4.96559933099518	4.58962075659506	1.85287663764657	4.19860480420573	5.90026826220923	4.39697568272879	0.349742758933866	0.175204247578332	5.3281128142726	11.0040433982054	4.34441018423397	8.33614258184865	6.97227909262938	3.32862147439611	1.20792165978578	4.2532362022243	0.179742416831351	6.0290633623541	2.39445328768292	8.70250329815697	7.24310305484298	5.27019764615305	5.20819995306952	5.11881847475092	4.97472590143821	-7.95806227119223	5.19294690378146	4.54661066883927	7.43879572319018	88.25	1	2
115	1	5.3396341946069	2.10951379588483	3.37305670148406	4.86989072606853	5.73696861625166	3.53867472942391	6.22063575283352	1.79414356603324	1.37503040065636	5.37724529600771	2.91546050706112	2.95984160028174	7	1.61693753310163	7	1	6.85841225088262	7	2.08529092271755	2.42578656886194	3.03253473728774	1.92426246869778	3.96742786021291	-8.27216758906853	10.0591710718631	10.0284679727694	8.18157871416987	1.42050983286004	7.23276220722609	1.16530305472363	2.21617986367045	8.74613342151901	5.94423509983773	0.837589739936344	2.60176204825467	2.50622525496371	-2.29581863379217	-2.48048425533905	4.95916079852534	-0.231029614349828	10.0601066786158	-0.305303541938012	0.601490159309125	4.81217891365665	8.9636882449871	93	1	2
116	1.0016368948987	2.84758239359893	4.99771170083086	6.78949725945995	6.09211667064035	3.39637642845645	6.71697870449119	1.63883053820656	4.32348515823749	4.21344392410784	2.5264951913887	3.13433813308111	2.06859954455209	4.02177035406947	3.95120782258194	5.32201150298262	1.32156251273946	2.94808214786759	3.88689596697663	3.24633734113885	5.07558319733426	6.15628257686111	5.59945728146665	-1.18430960407658	1.90189251340069	3.97867857855599	13.0001227594404	1.88297663667235	4.68313449047988	7.71000294286465	1.78011260940351	1.58526527032011	3.57834224117998	12.1056097491268	-1.17099159557467	0.917608287648233	4.0519956924932	4.08939135157721	2.42641703953861	4.49407933868719	3.09847415459886	-6.87088050537191	11.887285517542	5.92811333955785	8.58240053567695	5.86884274210307	82.75	1	2
117	4.09387575280104	1	4.48262850213136	4.32839337044542	3.85332137381623	5.76878896516013	4.83005583704	3.56037304960893	5.42468649278895	1	5.06622755458035	7	2.2483352548594	1.15557042530724	2.09458084335161	7	3.18578739890244	1.88767770606986	6.81347494777868	3.91879661550225	4.87720354196066	4.9535507522465	6.05697407269036	9.35727241201884	-4.07059348963849	9.8016555551452	6.26383099944793	5.53478649616308	3.14565609319936	9.66918514635144	-2.34197057588492	1.45064821882119	7.38891690363101	5.23857334382647	2.4313437352721	3.99270409784842	4.46727536876306	7.25426460159412	7.0916453580324	1.27320427680339	-1.35044012318952	-6.19428490083997	4.94967897429413	-0.554378700790189	1.53482232092346	7.08870961604626	93.5	1	2
118	1.06670394708364	5.66498886653462	5.57898885077265	6.62589028005299	4.13330223443741	5.39945522335659	7	4.4946678195395	1.45496409100062	2.1902734928256	3.76269694894191	5.3266599347454	3.25214327757647	1.46273793543451	3.40541647928525	1.07020272631892	3.01230601841763	5.13895804071138	6.21333197893132	5.70634645356059	4.33675757415491	4.20674276342894	6.06795609577188	-1.47545771683201	0.624483810249023	3.99118579076772	12.7129240454881	2.86526249362821	-0.0572634403119082	4.18939210985998	1.54758223201517	4.17832576979574	4.07890377270558	5.47161915768102	6.61799346742387	5.91241881861718	10.3246206782458	1.2718138644458	4.75455156174873	1.51655113647911	6.8478544431794	4.12934513423932	-4.71247018058047	3.25078434616587	0.966885907281015	6.08565969084585	104.25	1	2
119	2.8933017209719	5.43276954122235	5.13745067245033	4.54212900758996	7	4.12880312968217	4.04141093311882	2.20694397684949	4.88771382298625	4.83329413758424	6.31047632568135	3.67061441755267	2.15039669255952	2.4999635569921	4.00775764031097	4.76393866350623	2.74441184505363	1	5.07191904612935	4.87114588151858	4.19635080696798	1	6.78511967378387	-4.13623988342462	-3.52053431277351	7.82261336827674	14.4273745113021	4.72012471665912	3.21987940853723	7.63008080122507	7.01913025831421	3.71494724580244	10.5322005550509	4.45457724419492	10.1301869592124	1.62619914641414	7.12294316828075	5.37869374084549	0.542186110976666	1.11716274470074	4.50052765155226	6.88219065200974	-2.4897718491646	0.421172118679595	-0.679479592298846	8.12312879001706	89	1	2
120	1	5.72522408166024	5.32719726315401	5.87270926118824	4.64123748662247	3.7770363285226	3.26918414116907	3.85480987292038	3.10965211714333	3.40427922185988	5.78577680359209	7	1	1.9544478002426	6.2871042348994	1.3009553248893	1.18273685506606	5.06190536505581	7	4.27293311990209	3.33909393091302	3.92197722230555	6.82955404171219	-1.34153834869919	0.179502294484798	3.09992791570234	12.8535420866619	2.35986058218571	7.53241498332665	3.02628299324633	-0.509113742276162	4.79718045704215	-0.0120538299867072	6.35394808803202	6.09138150236171	5.59100428732435	10.9093826057423	4.89026294047645	2.21374002304428	3.47088152976026	6.3858105645759	7.93700651267035	-5.28790171659954	3.40600472512193	1.24386841274759	2.62068804790897	104.75	1	2
121	1	2.26488865707928	5.40070077491398	7	6.24995156117183	3.03649079202737	6.63692392463883	1	7	4.97678122816308	3.73994393554417	3.79136878883403	1.20473688032734	6.85367430337765	1	2.71918715799112	1	2.10006789918721	5.95025177301185	5.0317906271718	5.77193996670219	1.26232687054522	5.97382962797353	-0.625908622497263	-2.91584296709401	9.11971720668569	17.7925391460812	3.80043484720815	5.83745469997761	6.43324559588821	7.53859323846552	0.310025435933129	8.73749367965704	1.34030368180203	10.9958772691452	1.89668494364164	9.67572259426593	-0.0700449341922149	-3.92166991707429	-0.787455372371859	3.99331154938701	2.47139625989972	5.43757382493387	4.72026985055636	1.45083923835746	5.41093841657053	92.5	1	2
122	3.8296543780275	2.33548402473246	3.1773926533517	5.50512505285315	4.63439345803838	5.45484019157158	4.28916875388574	6.40255914086612	5.87939215895565	5.33641861689194	2.06019839651111	5.8617704483077	3.91387104158383	1.53098533796814	5.59620908510364	7	1.06550899718921	3.682375792555	2.440383956109	3.50875758027689	1.54148815231557	3.87184486237149	1.85534117369135	-0.55665452943541	-2.30961696752715	6.91963147621252	11.8775795989732	1.60520380055839	3.39152455931735	3.37589559722761	-2.84102027221383	7.0224907075826	0.721175070604388	-0.258373506979995	2.10688811452099	2.76341157592847	7.17409393907264	2.55666265396798	4.68652371886676	5.42018758595273	6.24802226056464	8.3359141714265	-3.07002319536668	0.2319601694794	2.89238104131584	8.20956604991293	106.25	1	2
123	2.08801033637363	3.04995401480834	2.53532857372633	4.26219656922283	3.88302643360467	2.68559452229788	3.56519110336765	2.41452130194028	3.14782964341051	2.5833439643035	2.94822506455574	5.88838962013602	6.62776155358504	6.43443363506632	1	6.26596052298091	1.44414400776597	4.68887816433867	3.36618694069786	2.97509146632233	2.96317261422566	6.70431851043566	1	11.002984390761	-5.22176966990296	10.7007888843363	8.57265521444723	6.75142020354014	9.08029416539813	11.1763611443906	-3.93341654629282	4.12557846446045	5.26788159857344	5.47099873249185	4.48474969182806	0.836976252255237	0.14948038384293	-0.515527748072439	1.71643780479927	7.50285615599262	0.540487028868393	3.49686788180056	-2.32537385733076	0.705542523515809	-0.741246137137471	5.57903802586606	91	1	2
124	1.90182674861652	1.86772635639717	4.93811765538931	2.97129708028626	3.3030978570869	4.51918400084165	3.19930133011948	6.51666424204861	5.41515709882348	3.75338564426193	3.31291841413909	4.7524629396764	3.39530548883524	6.65138997163377	5.8466249534787	7	1	6.25040170343725	6.23894477404623	1	7	2.3781468807973	6.70558557654996	1.216628241353	-3.09242976465212	8.97113600811323	7.85313874961377	12.2045272338165	4.02360138524609	7.0268669504446	5.62890447993663	5.40806592519626	1.16376052125096	6.82988737276261	7.43425394823843	1.7313999640122	1.11751653368205	-3.86909434478027	6.85605971601232	6.16478777811976	2.0611308949341	-2.23879761500414	0.220845750708495	0.227171819217118	2.15369339023869	5.91991514066145	104.75	1	2
125	4.8545841060537	3.51742028754947	3.90209193143324	4.57056362805061	5.30428987066389	6.8045823708211	5.16058859330362	6.25827450366188	6.425591551977	1.86933775180081	3.08667967623324	1.69107715188844	4.10431432692048	2.00694847803553	1.9241519614254	4.86422976184893	1	4.6229345502395	4.01705959955173	3.93761336266334	1.09103953281167	1.28011546117503	6.21005773986863	-1.52593256121855	-5.12201587915224	7.26555937211332	15.7062729815708	4.36751683068152	5.04078961530383	4.08237286545557	4.47730911827225	5.04583518509105	3.48182313578857	-0.791787348762692	1.96307233397707	1.82246639376639	3.16639764643989	-1.49974992730805	5.71522112305439	6.06794023686188	5.52143783498991	7.29460575775862	1.89605034150134	-1.67694027244763	1.36019966384941	7.08603110247193	100.5	1	2
126	3.91009007612785	1.7031947221673	6.38292779984477	5.49331872838626	1.23750102844279	4.69013142505697	3.56451089188433	4.30560674421829	3.83325422999842	2.34306234712472	4.77874608207403	1.33478340275937	4.92128104887398	6.40756955873144	4.74584240525652	5.23409954971829	3.74170603852043	6.31286131077809	3.19363989532081	6.72733134040628	2.25712418210988	1.73628794523451	6.15738889195521	3.47614976578969	-9.44401536671866	10.8020682350059	9.31056563478213	10.4319193036068	1.47991805520498	4.51592881969632	5.69130103188288	0.518949848086529	4.32785934626557	5.81309185174651	8.029542107269	1.83324037596701	6.99804139272691	-2.88805501237685	4.26047233299	-0.397729789430104	-0.695324759629808	-3.7394539070778	-4.53049940241234	0.0963629742436702	7.71865805953665	13.6148705613652	90.25	1	2
127	1.51918903919383	2.41868372520469	2.9997223037771	2.95502996036258	3.51919344482973	2.81589832645337	6.72684247105785	2.06020156749252	5.37058811990233	4.52229348909088	3.61383191069939	4.65017348623002	5.5196984347402	4.99805015601293	6.0435044083919	7	4.02297953654215	3.40976513092082	2.71350127762439	2.10631026388336	3.37761177595346	1.39302122781165	2.59429153139329	9.62919625607725	-2.42445066058294	9.69278531306025	4.9665940467638	3.36319926459328	1.33983214773635	-0.48142486694087	0.697166451144979	5.82958243475113	4.00697225713273	5.26869301137475	2.74859765968632	3.12820701833891	2.29551598551117	-2.05961978386653	1.80538440718957	11.7667267078412	1.74034671200451	5.7497648263842	-0.223654759375761	5.77124883944221	5.54171954160221	8.64482162123505	73	1	2
128	3.9820879940753	2.33550347834565	2.76036917498465	5.86318252496552	7	4.28530167453843	4.02808341020626	4.14805063321745	5.51965878260864	3.67718761750131	4.96564603586071	2.44294489025956	6.01496615267216	7	5.63115356322361	4.91345963570502	1	4.93689036950383	3.57993208881284	1.51131338321961	1.53895162595299	3.79645837830098	4.79808036635482	0.0455486015900289	-3.03784618510506	10.4553132625608	13.1567685644573	3.37570065180385	5.46189405091617	7.49678244256543	5.59271474463014	-1.88595686638342	7.2098402380923	7.06313209754216	7.93970403052889	2.0608447583133	10.6135784800685	4.29636190447677	1.07872708976766	4.96345735484186	4.59727677901467	4.86919386471876	-3.07513784819411	-0.884003150793488	-0.371000022282035	7.69457741655904	99.75	1	2
129	2.73931987951837	2.99871601150914	2.36141745912763	6.76236393821029	7	2.64767835978589	5.13962754272861	1.89041532288419	3.20769422085538	3.02934696745306	2.61942250096141	3.51380052852333	1.358019185621	1	5.06425080470924	2.79878849628438	2.61607141689741	7	6.29455668376179	2.97457516000161	2.65821166368615	2.08570588323438	5.95809411006227	2.08218476443336	3.9327298356633	8.89858915279113	17.8803632311851	2.9308845543577	-1.76910305162601	14.1053185468774	4.83365552204602	1.04762678216128	2.08889977334315	1.02604219665257	1.10758527635977	6.92572134064966	10.0984103572528	1.73902840798965	4.31220744061399	0.888596413787746	-1.62804905494541	1.26916668304557	5.04358646551412	7.01448115002092	2.6668332893647	4.65757791977236	89.5	1	2
130	2.71280104825584	5.04153209317743	4.99590327704476	3.86145346522432	5.19540366941674	2.33490937201058	6.3131457849103	6.71144800224885	3.49876683206385	5.52866769555834	1.73526580850644	1.20054737827788	2.66342437335388	5.67769571655449	7	7	1.30085829147013	1.81298113971295	7	1.39848381065026	4.77071379902763	5.89633508204124	5.9876951286823	-0.839147173761052	2.35460663690743	8.52212761496407	12.0498268622347	1.19219117512447	4.2544575049255	7.76882704826793	4.74032939344266	-2.98643465817182	2.7169086790928	11.9207127796649	6.21448131801536	1.11826158081338	4.87256365608744	6.41592587289776	10.7382056871251	-0.237207514327244	1.2566439488427	0.663599006008436	-0.298736602828502	2.87600021076713	7.57177666720479	8.74724551146156	96.25	1	2
131	5.75400119356275	1.60150220499827	2.45819879473523	4.12149951571623	3.99689482569626	7	3.5270945043919	3.91168858090908	4.97521062817591	2.69304781660031	5.74176435495382	3.79534313939326	4.74248380405702	2.28712554476852	1	6.33648264464052	6.11902387481886	4.70264211589877	5.22490291009617	1.73561401805977	2.55625432479128	1	6.11654457440259	2.43682854805641	-2.10328215827766	2.11843406239352	0.955362582778252	9.7757483530045	2.98020833822364	9.77578001648781	-0.676080876776695	4.14394427129275	8.7299915957547	-2.94037719378006	7.19180520570389	1.65929222894741	4.56018684045999	-2.95985091358602	3.74086576300457	5.44148055403491	5.05966830426179	4.35756361913232	0.784849528756153	7.77739760877415	0.313761239104321	9.01548513135298	85	1	2
132	2.63490358480647	5.4860781072435	3.53255282503774	6.24109409584024	4.49332801678217	4.59447217047405	6.47957209068214	4.46378418535244	2.67926578586459	3.12015821690464	5.0206544892153	6.7670561182432	1.99384135467417	4.22571573088424	1.74682490355613	6.84687571705738	1.66464144988191	3.07592629952338	6.27875070249999	1	1.63852020259819	7	6.58610836845614	-2.48132188189118	1.89486012358345	7.52626194885271	13.0014690255034	-0.640999587330011	5.61251455001577	1.47672238535323	5.47005213499421	-3.02366616921557	1.61054943402176	2.25194894079072	8.83629778573121	-1.0996221375154	-0.298303281845664	-1.36632654904033	-0.812232336802456	4.64894107387665	3.14220978997272	0.362945172052004	0.459032352061344	-1.09416866259495	5.52426162227046	4.45242386869064	87.75	1	2
133	1.23358793299003	6.66706275142093	3.85341934686902	1.73849899289196	6.50054929413867	2.90154360796143	3.97273749360795	2.00788738067723	2.80688417183334	2.51972253856453	4.06062573208805	3.2411870697567	2.05062867802227	5.50250400634676	5.59471892909235	5.24601109735923	2.3598719411944	2.05768972392773	4.8444965066609	4.44255242775462	2.19037312087282	3.86342296270566	1	3.57518282413022	-8.57096835616057	13.1633432095118	6.61564402122256	6.53751133665649	0.26069498377605	2.06052560846617	2.92852244835162	1.92397820893729	3.02807566092992	9.69022831781513	7.54800597727665	6.62859969529268	2.58993268547562	2.43598213423577	3.3431514768947	1.04384479813551	7.40081376080856	3.51347762399711	-1.6923396692046	-1.18539475398272	8.13308256113063	7.75728769079346	85.5	1	2
134	1.37042395170912	5.4539885769528	6.81507648858297	6.18250288706242	5.91092102001839	6.34681779639128	5.56268326667547	6.00976245149654	4.32685149438537	4.2504209074609	5.28583172552399	5.30606755463755	7	2.21230768003716	2.03906289837285	6.08467789561019	1.42492773796837	2.50661135704043	3.87367455811487	1.94792310420907	1.91245324005042	1	2.85098352925001	-1.5044508594227	0.820531135802639	4.53666270150939	11.6114379357647	2.74097885744723	8.33342036635639	8.77195892604042	1.04700558019495	2.8353379926482	0.292655191875144	6.44595841244108	11.38090709391	4.26967824458253	12.2813243377439	1.96782284677881	0.966635578795738	-1.65002899729811	1.47807941660613	1.86900127349505	-2.64952391715382	0.632194051610566	3.10468747262333	6.50916531616292	79.25	1	2
135	5.03026617584324	2.11318044983067	2.92183017055326	3.78754004231521	5.90012717901765	6.70922431167782	3.80772684869758	4.46415113192857	5.19044363223398	2.82299494740395	5.01967824736856	6.05701320470814	4.15655781914345	1.42349458851518	6.06338646414324	6.97907861410042	1.83998806104071	4.19670987474369	4.58332039137091	7	7	1.04764657138283	5.72323809906324	2.96944878824962	-0.793498881318583	1.20871410904668	1.06605253818621	9.22798360104418	11.3324434797794	7.88975957117554	-2.59125347024979	3.01933674441828	3.42936596809775	-3.47938584922101	4.88959363565068	2.25837780833946	2.46578035377014	-2.78334882765669	5.94508563814811	6.42919478575671	5.54297609332581	7.48966184074217	-0.132918719117046	6.27172764093319	0.264116584242126	8.87800320990246	84	1	2
136	1.46737631745365	1.60345279668134	2.75119157746257	4.1238440016327	2.8894099752184	2.74771387580898	2.95742188736826	6.60821227239788	5.26870853501373	3.84353607922452	3.47911687715435	5.06602531401663	6.26376910534477	2.48978515121451	5.40589148721461	5.97746535209745	1.90756495972444	2.57016832691985	2.31929145043993	1.45693617863608	1	4.9634450946509	1.16332935486983	12.1751470921586	-3.37197726937256	8.79607763018029	4.37925979058258	2.87294467366643	0.137897922175376	5.76530713398354	7.6298002024381	3.16754951599831	2.56047917291053	5.04371431924258	2.62709265656477	2.51066518525335	3.54774933463654	-2.83712996767033	5.18112316874527	2.67591324520067	7.32521747222323	-1.01181742435407	-4.09337161874398	5.05648341420669	3.25392272823696	6.98782432901989	90.75	1	2
137	2.15000507814673	6.72991667874149	2.0244584907721	3.7338027320077	3.25780705115296	2.56328788460285	6.51514339485395	2.84994350380059	4.58258698552176	1	2.2484917088393	1	1.12395879893783	5.36114702182586	6.30896694003404	1.03245357291387	3.62763536825392	1	3.15683700953662	2.19438290133737	2.47909918587943	2.27879367692903	5.07396853178274	4.38111413087042	-8.95648442431557	12.7128620060972	6.59616976825895	7.64579489692737	5.33289153902042	8.31842062487739	1.96076987085074	1.07349792276828	1.57247546690862	9.02929158028002	4.54412903124333	2.34988287549461	8.22073417265304	4.16765416652752	5.07876581150568	8.19560483421873	-3.619678278477	-1.79220536173194	-1.62681393072611	4.17344843239229	7.35814080235067	13.9027297436161	90.5	1	2
138	2.86590695119081	1.16228118656467	3.86049758345953	6.6071727268287	5.01052057351859	5.77046520443377	3.86057634480536	5.10608591621723	3.75432192677183	1	5.05240116280311	4.5368363060184	6.89144492766569	5.50805602676228	6.27911120194526	6.11446806117878	4.50180954635623	6.21178722035843	6.01809778829468	4.99309802692848	4.25220219952767	1.96894937605038	4.35817551847723	-2.38477112183401	-2.13023208650472	5.60629554390591	11.695947546903	5.65003180033743	5.86399955179163	6.78483061363689	0.548228069511664	-0.804223695537981	2.97972198734156	1.74030276255821	-0.189596124238479	1.71408921770121	8.19532396784467	0.131298574077101	1.52620421747419	5.78701404809352	4.79737746265899	3.96435039906973	7.01264785882609	4.09049709013761	4.83806197856437	6.61678678097863	99.25	1	2
139	2.48876487700395	4.34086756676457	3.87113706352002	5.62816400860666	5.52647846755168	4.30412357448823	6.5382030866861	1	5.01252350054627	5.17394864554578	5.11323682103357	3.61262538615329	3.50990170318041	4.41981410586909	2.59466430846328	3.143802804768	6.91070438614846	3.55246566224933	6.58790362497522	3.73669323303513	1.88566613047689	6.80491698270932	6.15642801553976	-0.754134482383214	2.98179095316191	7.11944197715359	12.7689516563966	-0.18582414076612	6.35404192591756	1.67551930234961	6.25233607097916	0.478984075056603	2.12194352230292	2.37288746174797	8.46014503602691	1.10424223964078	-0.0563253529682016	-0.941901305315501	3.69489762988849	7.22127755827048	5.49850279229675	0.618030527222301	-0.408755209517252	1.24329964460703	3.31004296303431	4.26382340066108	86	1	2
140	1.10658205115703	2.02655669831639	5.60952095039296	5.29344959854313	7	1.02531572989249	6.84997411987477	5.64967226897987	4.17982978835814	4.00583564272075	3.33551089208697	7	4.84823558415811	1	3.5918091324757	6.71212590191594	3.38030976909979	4.58042769209415	6.82361210498553	1	2.52510056405322	6.31311567314897	2.51149139882906	-1.43694241889145	-2.08259240864311	7.46714871052058	16.2156514370872	1.08688118295424	7.75403480569932	7.46467265887442	0.365177010976916	5.3806377201828	4.56031076494039	1.45811352122837	11.5932513619681	2.34800384429552	5.98972074537694	-3.88999588148962	3.1791518608724	2.38242155501544	2.13880501659127	-3.79630058135715	-3.04384823329223	0.227332616594502	0.522196850770761	-4.20102888666233	64.75	1	2
141	2.01234958975639	1.25421190884988	5.16632781026773	4.94699345878707	7	7	5.01568300122096	5.86001625497186	3.39402854751049	3.25321639168409	4.56802107503174	7	4.70688774164583	1.29433760078979	3.70600131030004	5.21128944733535	1.34751116229781	2.66767011628713	6.6307918681365	1.73186695457962	1.53051032666479	5.47728065444951	3.59356812167857	-1.55089092200751	-1.64719368502957	9.16566277427226	16.7982227787416	2.59387529867345	6.48757649099453	11.9925371712381	-0.649191074124749	3.67300382873636	0.222206697247312	1.88302658292732	8.86045806896426	-2.52125140536176	10.5530348153133	-2.57276623361852	1.93357044968681	2.56316550019707	1.38087204626151	-0.0533770518421133	-0.574937801284809	5.76448903865362	0.805572346221162	6.11921442416452	79.5	1	2
142	3.44567576013288	3.68967943067503	5.04419799761068	5.04386288737498	2.79287671251429	4.86478870578135	2.96693106349083	4.57106619958354	5.20973609622402	4.58748485281028	6.2603739367414	7	4.46084366996592	2.23270818735686	4.43325474904163	4.28857966845217	4.16395858816025	5.25320420811933	5.83553622962446	6.67322912184614	4.47794344826815	5.07820526447739	2.26474792572817	0.618182936011487	-2.59718169429527	8.58234811386803	13.8184148840409	2.10946163895188	8.89143360402448	-0.786766369973472	-3.1757995603735	2.41720055141507	4.32821362574078	0.61718494884019	9.83365732154975	1.93159910253046	1.74436733446318	5.86045504990167	-2.16069240338544	6.11577658508335	0.667372193508799	11.8154856476254	0.957993125069683	8.41060648307729	3.95867083923149	7.47164044544102	80.25	1	2
143	1.48253305688198	7	1.08149992955194	4.24334025546792	3.89453637953745	2.81225684396044	5.1009978150484	4.90361662560703	3.98175770286879	4.12401195531663	4.15638894106683	1	6.23944868253028	4.74881228939922	5.43303949101359	7	1.89522557194064	7	6.31138639664133	2.72894291950198	1.17393138963836	5.49127175944765	2.07264621007928	5.18673347876479	-7.71841230228819	11.5534275526747	5.90395734554319	6.48905219748884	6.56932953825129	6.97480047423686	8.28313478099699	5.31250186272497	3.6357492257318	6.48235963962943	4.68740828419025	0.653062479899105	1.81335643581938	-1.45357079396705	1.14548055414491	8.88399050588693	5.17877254665592	5.31585467287455	-3.64823961964193	5.46621958696794	3.63782589174742	5.1829395026119	70	1	2
144	1.79144032889656	6.63030066229594	2.30382068955398	3.71235576094766	5.14996354303404	3.28776434486226	7	1	4.48875412029484	3.31517403439037	1.23336953602462	1	1.44690501017142	5.20320982576382	3.62814232530594	1.67677387505941	3.62136101525911	1	2.93405879571623	1.66686014996287	2.24121982483737	1.69923189961407	7	4.96300633562754	-7.91339741070456	12.8073466929563	6.9731673164289	7.8051519380828	0.408704099283046	7.72301308504221	7.16614699744425	3.07653974744772	1.73374414861101	9.21745837719271	4.38892515961838	1.7302618396217	3.29803041126035	4.66652653732096	5.97668481026378	-1.04955223101818	-3.10796410426535	4.78314851329652	-1.79844057023545	5.14527687902944	6.12577015923634	5.76998102411854	80.75	1	2
145	1	4.2733400355336	3.00608393107393	3.00434268886092	2.8887027478605	2.20464378212818	5.56494683123651	4.21913175869367	1.40197972248299	4.95424502948413	3.15459456166404	1.25632245550512	4.96516485648503	3.00466088044396	3.92215148177273	5.2489822296907	3.27401358178119	3.57595718889498	2.39927695046143	1.46084690794734	2.6704178081237	6.10554233994266	1.85580278647861	1.2388339484177	-7.97578000630566	13.8095324616465	10.1727540106738	11.9185321415588	5.99838152471559	7.58643908686371	-0.996398045342372	4.61911752654069	1.41897645249089	6.94718017273538	11.6047692066083	1.51475665477929	0.744745750351501	0.65075514869494	3.45494023025097	11.5440568530189	-0.708493816674728	6.81181068498995	2.59791680553523	4.46110925380321	-1.11706629611495	1.07193274511825	75.5	1	2
146	2.88015389121006	3.83721009206017	4.35959192917205	7	6.25086538785873	1	3.88044493330317	5.63639130316482	5.00479236441437	1	3.46649025226358	7	2.39535254876183	6.99265700012997	6.41839723234576	6.95350899712028	4.65370520164189	1.47990347461983	2.3023655715882	5.91024297536745	2.8482486012919	2.84582733966884	4.93825972354183	-0.340009824662957	2.05834761134776	5.22319643489923	15.9139175898092	1.91146548863348	5.9844032693114	5.14413838400889	3.81054493057433	-0.406174484621351	10.0784001737165	9.60009687244292	-0.451247486738594	0.835013440019979	1.15494362208595	3.47174333232077	1.83113888353484	7.12192164540633	2.00577296184026	5.05645254564436	-3.67979144345869	-0.537547261419223	0.00867112172121004	5.84713005805378	83.25	1	2
147	4.19282413697895	1	5.9862139177909	4.74894156179248	4.86036313970582	6.00769936269247	2.92443955288084	6.02135417668	4.03568066011412	4.50036642420068	2.72713750635102	6.47982907252665	3.17527681433673	6.55483946853882	1.66409295508375	6.52390468549784	2.46353382216142	5.53886180021332	7	3.1901426727462	3.12384225681644	6.00600253073271	6.88738089426229	11.3857491080205	-2.62797001471157	10.6009746599558	4.91348491374041	3.00106442295553	6.90384137911771	6.47992789527931	4.69567763903974	3.08281223534333	2.85864823874781	-2.02361808204764	7.98324489595783	3.15808270475345	4.13626906556028	8.70808749133987	2.9000402953664	8.85912580998667	4.83361611930314	3.07786666760249	-1.98812451932346	2.83615026553974	6.94353803688772	9.64262503971433	95	1	2
148	2.41278264550625	3.34363940621309	2.45374652806551	5.66468788881954	4.55574276925062	7	7	1.47630876036349	7	2.32694407161282	6.12176436144867	2.84627261744078	2.89751732971179	3.71722795606671	2.83367490225132	3.64589707575521	4.50394604808516	5.66583496738414	4.17838780782336	3.825649795425	4.0883649183521	1.02093326947989	7	0.502116813418539	1.44756217396104	7.44828655854068	15.8215820401825	2.95427159473575	3.5821009703077	4.53919923116872	4.97596393576023	5.39247587350478	1.56962600831344	7.82995423049383	5.74083853510507	0.896110606765702	7.92120839685924	2.7721456119191	-2.44475922174715	4.00670048907861	8.64357761876753	6.51414639450051	-7.11243078971537	9.65138059070708	3.31353984447079	9.90867582318807	89.75	1	2
149	3.91892303330467	1.01650013620838	3.93078219249583	4.67159153277794	3.88921953022401	6.857655820625	3.61843874396061	4.11965403611792	5.90510343862853	1.35608079456857	3.74236845765074	5.31490846879688	2.85166206128663	4.77093779954471	4.53292754665733	7	3.08423379695547	1.23868799783244	5.74588703210714	3.8662511181421	5.45595596760748	5.18059778672042	5.26148281921851	8.35721226749538	-3.64589946896756	9.84495207712508	5.53962965421005	4.88355814249338	6.41676966311968	4.0828181701303	-3.23114995690606	2.97764683852889	7.30717385057463	5.77784667197988	2.39208439865762	2.77606565170836	7.00885886736955	7.38624855428923	6.39144404188316	1.67290575095166	-1.17290475848764	-6.02023622899249	-0.0409294898166485	8.84221381508261	1.46572214111623	0.982309720494568	113.5	1	2
150	5.10692282646125	4.71508806189296	1.95080043479748	7	1.25756461946396	4.49155978324446	3.23656345072524	6.77357212827637	2.44289909523457	1.19046477713292	1.4363626833841	5.76680304221412	5.10471155413884	1.96183713816691	6.72380619609642	4.83144604564886	7	1.3383421543618	2.10598449696291	2.63560423508753	4.54740905646594	4.61038824779884	5.78336526077679	8.27503993072738	-1.40348198048157	7.02613738883619	12.87264056338	5.00546348130757	-1.48159441341093	2.84570024717442	1.576566664059	3.08003045202946	3.86663558314789	-0.121454485887257	4.33661345548834	4.59703589848589	8.67785377993191	-0.689329144347568	5.07477373587782	-0.8592929211698	1.17582336770379	0.0702027579172975	-4.36605936002001	9.42030790872017	2.7851655237315	5.8005173209919	76.25	1	2
151	7	3.215308430157	2.89511379373283	4.14049204836838	5.65055736807077	7	4.14545925032338	3.81556664769181	4.65750002802007	1	1	3.73156183886509	3.37661093671112	2.90732755322903	5.92549373855479	7	5.7862053834567	3.84020158218265	2.59704670656386	1.63910729792866	1.0892869570192	2.80329093395693	4.63710780406243	1.00886806217963	-2.81863729378463	1.44373901983184	1.31197117574535	9.36362716429594	11.6684442830006	7.32283982275616	0.560391910108732	4.94971720863431	1.05087170058217	7.10207485338273	1.56134595479939	5.07990460226203	0.456262970186685	6.88805289844673	1.27115209872895	4.67744239293691	3.36737673164159	0.236371664462506	7.13498054304989	-1.37148099527094	1.56966155839574	2.11068094725226	97	1	2
152	1.54773623256446	2.64981111121408	4.61803528503457	6.5759897132727	5.83262293434646	6.75482595819571	1.21155623361015	5.18452616731906	6.85527368295869	2.80603731548934	3.71479819752648	5.44438066257225	2.88351445839124	7	4.49652111927993	2.89814597236295	2.96909386551924	6.08821458778236	6.85289872951734	2.70492855578671	3.67295735015677	1.78544427388576	3.65849181626567	-1.22464053001221	1.6023300045308	2.83798671615206	12.3466922619282	0.807313641814702	2.67047121443068	4.50247598104233	-1.20178389244428	6.23670412122713	2.69000974566852	8.23825724006779	6.89677775808923	2.73286433140891	3.04676386950025	6.2320269917876	-5.0177903206057	-1.45003696387824	1.25371447926859	7.27663580984183	9.72440199992751	7.30696306517226	-1.06572139833004	7.67410653790551	85.75	1	2
153	1.53525555771776	5.14282521853183	5.253290249636	5.57885405382713	4.20341901082003	4.11689310859804	3.00847872579798	6.82941064325391	2.92352133898888	2.26192647886569	4.78807053023832	4.70324053801823	4.64838998352265	2.20861710510581	4.70390779790688	4.55307956724319	1	6.10095518120748	5.76910687514842	4.65254478801236	3.28497723751526	4.58816353058795	1.16836803240727	-1.36606934842896	0.105018543352309	4.3841757307602	11.9847387591253	2.9764002594551	6.11331129165726	16.4468233925213	1.53273041956027	4.00770757360523	4.89395099986398	7.11206074445237	5.55646707705242	3.82255262813222	7.32637611199375	3.90748855688509	2.52366431460736	2.83075935155586	6.20221732408532	4.79852320329634	-4.85709392781947	2.27915055720013	0.487475505575801	7.01573628316645	85.5	1	2
154	1.67029478927741	5.72839742328462	4.25387593385733	1.78081755048662	5.92475194929729	7	6.48954133931866	4.82876597564873	3.12272548781371	1.04987513326532	2.46524279396286	2.69255338267709	1.97434299448048	4.92356987133007	5.35400479595998	6.27478972937743	6.62692212527934	2.45153263204579	4.37441814159786	5.35791399261178	2.1548581789427	3.06377933599281	6.97904360353377	3.68246204713183	-9.51179273295645	12.756148725136	6.47154979554458	5.96501465085217	-0.591135862288276	1.93784688543764	3.02481504160868	2.74909055659819	3.08403755617836	7.96373497574424	7.66612505381978	5.49126875975892	3.38563890219828	1.84028099226713	2.98580993385375	-1.15896472530047	4.04929045531864	2.95523236550841	0.858694147933429	9.30815478672382	7.78634318155044	5.97302403961864	89.25	1	2
155	6.36575209868259	1.2012091569145	3.48656405134951	2.51102045234992	3.74607833098629	5.39222906516994	3.06201652240591	1.46530751658858	4.92938563879662	1.52550247130782	5.42040316867551	5.76383033882867	2.98205281490419	1.58651160962401	6.03617484915107	5.96255683871343	1.60787409508193	1	7	3.80175328132976	5.26178199452486	2.65579712129594	5.02219443780577	1.98537313008765	-2.15060271774755	1.16471333576433	1.86403133842369	10.0493488040903	3.38357054178763	5.10943140996361	-2.44845280194837	-0.945669716798233	4.2967545549085	5.60968814634259	-2.27980734851449	4.60493652449636	10.882681251818	7.34786842993541	5.75118435136	-2.98465731225519	4.64909479833959	5.41104449847438	1.82359138873147	0.27449052428316	6.01854370185432	11.8079112347931	98	1	2
156	3.29293186107272	1	6.35104934874281	5.09517302416409	5.30704222151264	7	6.06055507453114	3.60832532604184	3.98513553286159	2.25979461244967	1	5.54968434310257	3.78222737379182	1.8590052106718	5.75977838946465	6.38959822900025	1.96442292677095	4.3602870452267	2.57675756019446	1.78414116979737	5.42581060406696	1.12196770397764	4.97948547255775	10.0914952165042	-1.79091707499355	9.88000117854155	5.84506938086815	5.87685808418753	5.3564990750998	8.21118680579889	-4.02185803819527	1.38267005941838	1.10069971143102	1.44618085491997	6.55085861752481	1.47875018644961	6.02486953633329	1.84445507607101	4.42381533775515	9.67064587951956	2.37422180446176	5.0920832862162	-1.42341286408417	-1.85300292310756	0.348959689354583	-0.0388894427281805	97.75	1	2
157	3.8068817284707	1.51825515943768	1	6.66152322360663	2.31066809838653	6.08943366326155	2.9279746551323	2.13828015513556	7	6.4278434170032	6.28205274608623	5.62044688922846	1.98831678899437	1.21798242697184	2.10448113197145	7	1.77146438919837	6.10634714935105	5.90959786038803	1	1.84819846782375	5.04422875267159	6.28848111836845	6.18564276377014	-2.34055059554477	8.24345407336818	12.0694219773071	6.43396971549957	6.1968195567257	12.1114687135576	-1.76331610453799	4.315264209087	6.11370942884605	6.19388587589718	9.57572528646335	1.52692729175975	3.0950944399322	6.77493476527372	5.82808307445386	7.19295606992999	5.92250046168629	-0.777553217034743	-2.12323768161801	1.80673662584538	4.32334934654107	4.11807409831698	71.5	1	2
158	1.81144990463162	2.40860687803291	4.11850618974426	4.49235893192768	2.78424844807054	3.13633516276418	6.14458348658686	5.98971903867319	5.78455346215948	4.49825475591089	4.55450982420097	1.81696235890834	7	3.04973733044421	4.77401406205094	6.59663062456336	2.12780325657576	1.80675629299763	5.1368703666335	2.97141301538771	1.60088131678145	6.80986709412856	2.38043823721407	11.72467658351	-4.28640820290248	9.21177410518532	4.40097078574056	3.23029165269255	2.29419428414796	7.20604126364286	2.51280102655456	5.08826282601529	2.31610053687273	7.51653899657629	5.55459964300443	-0.0470382353266809	1.54497895603466	-3.08211684651206	-0.503544497358608	3.15225760039871	6.19015728649353	0.231606879487111	-2.82149739530402	5.32477690989243	2.53937285259853	13.3188967855379	80.25	1	2
159	2.69175301696102	4.35691108987218	3.0654088655394	3.75990548674862	4.33911748892209	6.21027064990864	1.98705635276997	1.91672266522648	5.02863287504216	1.57586885998851	1.28058701267804	3.71600425886376	4.95670425964493	6.8056283065079	4.47447947448493	3.06447915054239	3.48420581982859	1.40258804923692	7	2.15432601659092	1.40464944079908	4.06392839604471	6.30830792834821	-0.692116872402546	0.587070271487381	6.01608483754204	11.0359320787929	2.84353501310935	-0.111856217548793	4.32550317022993	4.16175321277581	6.49737770851939	7.4019863564762	2.98970917294419	13.0277958874571	3.02438319948967	8.39795529366055	3.55165072609342	2.69887482533005	4.44323389297128	3.11109746077787	7.42334569311266	-5.24526444254307	0.406576955219269	8.11362047402671	5.58308047649944	88	1	2
160	4.02889173307335	2.1056589876748	3.40403723093037	4.38465741727151	4.94927117700734	5.38067166189118	3.61733727962849	4.11713872301438	5.52559300852006	6.13176404720257	2.88500945832265	5.14915114262803	3.28251785681293	5.02142622242252	5.44303228991546	2.10179311236567	2.60002270924382	3.17602922358088	2.06373518236414	5.47718634100752	1	2.69846146283953	6.12809439154406	-1.11072593445593	-2.40314529116178	8.08725664066975	11.8123503919516	2.51064777119702	-0.576407244230041	6.36480089975394	6.55671984989372	3.22464478322062	2.02832467565141	-0.157930810525121	3.39544690538307	3.06795309663687	2.87448948711929	0.459777526329043	4.26964299048157	1.36249689943226	2.39305877019988	4.81073649748429	5.20813012360763	0.0784132698154319	4.11146363721008	7.65877119239105	84.75	1	2
161	2.82668421170422	1.58289586535233	6.61532629241642	7	2.56973778530056	3.8782079985978	6.05466784278415	5.12143654325581	2.93956524673435	3.48652521778901	5.49239752942921	3.93289814701884	1.48124077542183	5.13115230327732	4.91996988001287	6.35673303514936	3.97034597168922	1.77996688338156	4.09404726483955	2.44088908555417	1.6458960600284	1	1.37698162140784	2.68986342519107	-10.0196670729914	10.2682075888131	9.88534988908746	11.3940697723235	2.64553726213474	-1.2587818435361	-0.695627589671794	4.2422338985533	10.1965831830263	8.13928812067223	10.8613390977214	5.47113841419731	3.22907218409101	6.14779026448776	11.3950460024431	-2.09011420054414	2.73022145823418	-2.96788499742833	8.31567165980522	3.17439467828582	1.06950572162835	5.37306687151433	80.5	1	2
162	2.58614575069765	3.03666449368234	1.65691852947375	6.07331528746724	1.87570026795447	2.49003703348646	4.97211874197474	3.15390316595199	5.79528260815855	4.40874482716574	2.85748832339608	2.15341884701802	3.03072957420423	1.419917015775	3.86432354745112	5.3567037821634	4.37836768694034	1.94514864329323	6.6456844763978	6.36461349444339	2.53919270436129	2.39947338371765	4.59273618791518	7.22508241461213	-1.82619988420524	6.41052392429494	11.3641286023929	5.48260750114531	4.74480740659197	3.64049812714639	4.28103892526398	1.90798768022162	1.19880117508695	6.55701441696824	9.30083817987555	3.96414313688615	4.59211439884737	-3.28214493388218	3.62021426326728	2.91271700490652	8.26470893293099	5.86638690440787	-1.43527421754681	2.94970030756979	7.90410954422947	6.16448165143949	71.25	1	2
163	1.79277386311944	4.05162896069785	2.73230805662025	4.2096831369096	3.06789797990943	3.99221951167773	1	2.03639700845777	1.85020102508127	1.11068970636684	6.20162255738361	2.20433699731565	4.26295405647715	6.04817157830524	4.81892546877118	5.54543696889961	2.11691545511842	2.25250050127565	1.99770037792603	4.57216252780539	2.3668072875801	5.31857191701145	1.74759861295417	-0.0927521137254717	0.667850199035587	6.35804285580689	8.77878911193699	2.95526347089682	9.03142838167221	12.7757322385563	0.387281029986494	3.19281048150729	8.61455331488889	8.22318603269024	1.82351294913014	5.24223750448398	8.70065745798387	2.24161723428208	2.18500028493678	5.48106730052355	3.00000417451023	-4.21207366063021	0.327285581334614	8.23934375966661	4.75221952377568	6.07618183622562	82	1	2
164	1	2.5073162026409	3.67754523631342	3.05367067180707	3.27388894051354	7	7	4.00323364784768	4.34238162234204	3.42717209841644	3.38549779519917	4.44029437315252	4.82080213530575	6.8598572088387	5.47823018898388	7	6.49779040685545	7	5.05793182214383	5.49157164502504	1	6.96598801743877	2.72807635173105	10.4587328307267	-1.90847258745747	8.95108653277965	4.6379421178081	3.85383060395454	0.751059216303826	4.2954927076298	1.59874808504413	3.36129105268228	3.11213314461765	2.08797672454472	8.69266449720459	3.31637806590767	4.82694157272493	-3.70966001455582	-0.726343731722568	11.0971647319936	7.4743036903668	5.33549398343054	6.17765389794799	5.71224715317637	4.05401631857365	13.5785828678931	87.75	1	2
165	2.1290816984666	5.12422941945594	3.37272656049305	5.23417200024091	5.55632156672537	4.30954621256139	7	1.65113216847761	4.26410118459491	5.08549536580958	4.2475767300889	6.16716173943685	2.79642049521715	4.4529900652431	2.33755882695073	3.83158581552263	1.54522381879828	5.05257597346742	6.626266182269	3.70486862327996	3.0202650055058	1.80605524744917	4.8999918719688	-2.17122144953961	2.60320537362448	7.89660841966783	13.1650644311378	-0.046621881933538	5.25466878608071	1.53393381158743	9.28156707541809	1.31954587785243	12.5505022899596	3.1357891295663	8.27413497069829	0.621331934261151	-0.759263393361571	6.66490053460333	2.71166778084252	5.32275606349285	5.72104405985341	5.03024614850433	1.37215596765797	2.251818275837	2.90195427288679	6.50192586710654	81.5	1	2
166	1.71584960846533	4.19923496031831	6.17404605977112	6.91349573332602	6.59761196009767	5.8438790012271	7	4.42863014402335	3.85364161407949	1.53818525308606	6.81609662196771	3.77745416444923	1.52726780516169	1	1	6.44744093873948	2.60898278910541	1	4.62275245224434	5.56329679647592	5.05406862918594	6.26515928697016	3.22172442484603	-0.241966967237361	-2.05773267132991	8.6992193838023	17.5276655182392	2.65249478801171	9.23956587135141	4.25794339314392	6.28337867781176	1.1402242736296	4.27996453702078	6.80827863135821	1.99870590941096	-0.0851160497609909	4.14280011849019	-0.805808431934637	-1.80521585290274	5.35247269455985	4.02023142149013	7.72478447878719	-5.79949902171373	5.47786308744307	5.88681324892187	6.05886726157465	70.25	1	2
167	4.21466891931542	3.2222540852843	3.49208893620457	4.34029910274944	5.55678915377468	3.42295406533484	6.71415746076207	4.92594940547302	6.01122388994761	2.28082957360322	2.229229978395	6.35445363264081	3.05903106050656	2.0475039876302	1.1294349212991	5.68764650329724	1	4.84497336725273	2.08905819610733	3.99025375424841	2.79840579668471	1.62436011330384	5.72580521191544	-2.47610417364499	-3.89497077599146	7.33884879205047	16.8788315701372	4.30756765527082	5.14233702716383	4.49614727282933	3.75678944380514	2.94622525218634	1.88323059101325	-1.67153553924573	0.819591610499571	1.97832278962696	9.50848394328443	5.68050340770663	4.81411140382852	9.01974553331378	5.99569925570869	2.00756321004735	-0.72932666318016	7.46564540109697	-2.52877686392215	7.17750584531267	93	1	2
168	3.38136201948747	3.99109398345674	3.40888260149643	6.81084780979663	5.82364533978646	1.74359282710889	5.59312602732497	5.81189815145899	4.46835045059801	1	3.46450693514229	4.06384868582958	2.1740991694498	6.40398511496648	7	6.7484505523553	1	1.45264472749487	5.62689975201542	5.63757543046703	3.66402164864976	1	5.48533757017082	-0.659709776497173	2.4193225497721	4.86615019135751	16.100720682417	1.57536671900635	3.09437312548076	4.33877912619635	3.45568547517487	-2.78019463376061	3.9490472938117	-0.0215354183157495	11.2360339798049	2.31859124117838	1.36907385784026	7.67400283869204	-2.92571133142447	-4.14386941867506	2.26168217891961	4.28637841797048	-1.0946948393985	5.04886296367468	0.267722432003653	4.49017494917492	83.75	1	2
169	1	2.18123369471841	2.83333990366262	2.6385209874455	3.69593168904263	5.72191360520388	5.46603174776998	2.61276212775481	5.56180396956389	4.82527295114935	3.75535141258629	4.71544965805881	6.10424360911883	5.3705476424955	4.85822218186578	3.06735407644422	5.35071638587366	1.96245137462985	6.78882545778683	4.67610816605094	2.58005414931796	1.75471496995336	2.6165851448323	10.1812037818862	-2.27136819909458	9.58495147019021	4.5426547125769	3.19059676332394	1.09603420444764	-1.53830756979125	1.31699191291916	5.38016554042003	2.2174607583584	7.75377809613169	5.95944743872477	1.95027059618844	6.90012676444729	-1.61527897966167	0.721951017206027	12.4563077070759	2.11313529529757	2.13468398559995	-0.877181045663054	5.92697445302837	4.1487912871138	12.8728703082385	73.5	1	2
170	1	5.26952802546721	4.19739825031548	1.2873247363091	6.48146745822238	5.55788184629888	4.60348182393375	5.32182517434966	4.64705256401104	3.00649616300975	1	5.17102356563701	4.54184815928872	5.47982788339128	7	4.93739310137508	1.48420986517774	4.96317032004375	3.73573358585292	6.4489764027133	1.00947499886842	2.60138576898711	5.96007876644387	2.87274541594492	-9.17438695034494	12.6023406499425	7.50292645196477	7.45584714577682	0.783261123738952	2.34957750505733	6.00374806352604	3.51375997014917	2.85158274624054	2.83583059020493	7.13983445381427	0.487876232645718	5.50475104078284	1.41316169520531	-0.317003145575799	-0.362028112081843	8.4209131454799	2.64175343540282	-0.577193649303636	0.522578719789295	7.07079407672383	5.90995522818764	78.25	1	2
171	3.33604552639877	3.53608648623336	1.96456011040901	5.99341547061818	2.20253684120998	2.50695342224359	6.66864134141641	7	2.3401781823963	1	3.41478977493087	4.67237955635333	3.60960607201948	5.62321789587642	3.47561462819577	5.08582236953532	5.81625487547557	4.2807161593847	6.37412071341388	5.46467925874838	2.03763235014572	2.81206251258048	1.66487662812209	8.26413913457361	-1.58669695580264	7.23159949304504	11.1056238536149	4.49316626597896	0.556309512411439	5.49913147888599	2.64845703577307	3.61588481670356	4.94148186408405	5.08726738972438	8.14558078666289	0.478688734617871	7.44284092272612	-2.23645976862312	2.80016691519923	3.95247810529176	1.42576765135636	6.68741836959019	-0.520302950203563	2.97016012295123	6.54891137405167	3.65879787820914	87	1	2
172	1	7	1.98213151662554	1.9755844041184	7	1.92194864517099	3.71630119502746	3.32447071659801	5.25801180923905	1	6.51815668244101	3.56203162401043	1	6.08197009993106	6.20066283937959	4.22100189966929	5.9125994223224	6.5144163604097	3.8784323437085	3.97405200584794	3.56171127740395	4.3789330436398	4.70177026251817	5.17402401456639	-8.63028169453342	14.3921166928293	9.1149413467706	5.327829143868	0.353841563293317	4.43049938231289	-2.88250591395261	1.90905279715779	5.23144474402795	1.71192482863852	2.49657920869058	-2.45130934016593	1.93955239141702	6.01415890818519	-3.49207362889285	5.04723855135611	5.30094104550468	6.50455856707951	-1.65624201663317	0.441983440868851	6.20373362260309	4.69547744715974	69.75	1	2
173	1.40157907131294	5.42950448979992	2.78865624179772	5.55050955091002	1.76769626579167	3.92547893700708	5.5623951170441	2.09924224784479	7	2.86632565492885	6.16505028235477	5.90599649405303	1.07108704626888	5.80160613166906	1	6.15020302934743	1.78746194969975	3.37991113330766	6.70783673366482	5.20257721479477	1.58794936494782	7	4.54509752312831	-2.14928060701484	-0.818739882039435	5.25222739675015	15.0006616502206	6.391751317789	1.15446195115931	6.71312410859415	-2.06328365997813	5.59297266248206	4.02794424495803	11.5495755863063	1.08526499921055	8.20592070989665	0.514491839758004	-0.720113111550684	6.6177788160537	8.97348252382661	1.24611696241648	-4.51527503006227	0.820561318452214	-2.86060332545201	8.53627856050438	3.50413044456115	69.5	1	2
174	1.31833572822254	4.18277068523489	2.4948508957176	4.32674782934636	4.02416633236643	2.95625874652797	4.90917791397968	1	1.04265974451709	2.00058666373006	1.88793784695268	6.14145303305445	2.48285762313113	5.19907048665083	1.16486892977694	5.30371755340541	2.97257144031926	2.27361853729549	4.13960951101423	6.15538031933126	1.14554925846371	1	6.94503349590273	1.11554397954481	-9.36336795475287	12.4998202170237	8.75440740965723	10.8198547052387	0.725984112578904	0.678054325062272	0.805521288149859	0.0590146251120109	10.2776867165232	7.98025311308262	9.11147844752501	-0.910603080391753	10.5477175839863	2.67230120183604	7.7307114733652	-0.936529052089608	5.38455111540493	6.81312636954571	-1.83994602044625	3.27610017201584	4.62051006194565	11.7937335601813	62.25	1	2
175	2.52752507483254	1.43085390494565	7	6.23575571608552	2.69507863153555	3.39924785648877	7	4.69455514535189	3.79457614702937	1.0277732543214	4.1329570154896	6.1099346112928	5.57561020388309	7	1.29095030900425	7	1	2.93958227775413	3.96661444874726	7	2.39834558638902	6.07764498916444	3.49006168184327	1.28722626091822	-8.47800190867166	12.2153247549197	8.40552956227078	10.454128492851	6.29745908746118	-3.35018927416631	5.49198245229639	4.34389721251155	3.7258133072153	0.178374720538118	4.12284940955977	1.5017304471904	3.33064137022593	-0.236451695215882	15.6706561093246	5.95754697942033	-0.682334860741249	6.28965187497506	3.51968310654064	6.2371353056104	1.3350601956314	6.60398498135472	90	1	2
176	2.32809806948131	4.95262947299534	5.95663699479326	4.44292173909765	7	4.6081444639863	4.20703734646456	1.63855554306209	3.17340906250478	4.99555352908397	5.59207029349218	4.11071576967387	6.22728485762479	6.01242438754881	1.52377986077092	4.8868692531063	1.65793134254382	4.70307205876403	4.64783290691441	5.35168302387586	1	4.65822257209574	7	-2.74178283294569	-2.65787350937342	7.31082937237178	13.6907259637669	4.15709319597393	2.4846435415629	8.4499166354518	7.74422769086807	4.76362729059026	10.8470231708541	4.03449039424309	11.6075092817265	2.09766865391074	7.36300801862163	8.51072589060701	0.0629509951729995	0.537377749964559	1.03076161448522	6.8434620002851	-3.00838290827724	2.09047857977479	-1.15599589653631	7.54521197018316	71.75	1	2
177	4.35678392543876	1	7	4.51629751294508	4.82932524961296	6.51452918789618	3.41419908426589	5.79701258429803	2.76381261988281	2.41720576539784	2.14730578526994	2.05777401587085	4.39845738883737	6.25568620273042	2.5538356426212	2.26838620126657	1.72172980219744	5.00294099308129	6.2032837209567	2.81186153196011	4.16785003678984	3.58913258023727	2.06819910074938	10.2170212987374	-2.44124565927278	11.4523710884627	6.00484374145175	3.20833216393021	7.26640526850854	9.64568802957534	5.10500610371629	6.02764161829758	5.97677673469851	-1.69817113800998	6.40965466389439	3.3483529390868	5.26389068576637	8.28648802523806	2.93036612638659	3.97820314724712	6.89344208623335	0.845581882947845	-1.10458731116396	3.93237266047269	5.42875355223783	10.1146468038659	86.5	1	2
178	2.14617132490427	5.46555031706725	4.27318832761189	6.68220979493481	5.37826772264703	6.62455742304033	6.9415818792591	2.80403368977054	3.77408310229358	2.31569773641649	5.80305537764592	3.72916565228353	3.45010593582986	5.80881051754819	3.55368965593479	4.23878111633932	2.85515617427367	3.35644580032552	2.81588956229544	6.40091659045332	6.81503353431697	4.06878784264697	1.76887912828341	-0.593689349118308	1.16701950800215	5.08633883465776	11.9023443429912	2.69839631977979	7.21460866117908	11.2952658807443	4.83323865415905	-1.57120421654465	1.76682012079012	6.93698644433255	0.35402493747697	-0.225230537755713	7.77247546112866	-2.16062860018206	4.48267907301573	9.33860735214555	7.61020728419373	2.20752949623976	0.0671144719520987	-2.55897106204859	8.66300426691938	8.65266188812899	78.25	1	2
179	2.06875630011319	6.66713309599688	5.45549094477239	6.67779136349402	5.02548463493197	3.74298353492993	7	2.09045939787166	5.73794485146477	2.52338934249854	4.36535657335495	3.38391048271309	4.88694510770823	5.63081428353144	3.50735112104669	4.1446602097309	1.6525155416484	1.24701658328085	5.73011487266407	3.57949107903949	2.39481578979968	5.23179104108671	1.88391378276757	-0.506535779130301	-0.0350619356498989	4.70541850333654	12.5635596636519	2.98143311555027	6.54569874951707	9.91531332725363	-1.609238427081	7.00008149213078	1.63147269432461	6.41957253285931	4.32739119933396	1.1231658651156	4.82284457424675	3.64080528425503	4.20094554024431	2.40313714748711	8.05585080335685	3.25588071602077	7.1045414142549	-1.77539021753161	7.30220842277886	9.22391655564972	77	1	2
180	5.31608126109965	2.78128140333663	2.6111217963337	1.51592757385218	5.04629460818077	3.09765228373343	5.691038416459	2.72505191270259	6.36816417707093	1.87842639978191	2.05799343893995	1.16249491387101	1.1431877653956	3.69437870265808	2.29333534326242	3.26539841340708	3.12468637841225	3.42947251338359	3.45839615349335	7	2.43353714010022	3.24318861681355	1	-0.868888646604517	-2.95475607136971	11.3840921499537	1.53388563160791	8.18815922947826	5.32510191069849	7.84757556925432	2.32352701892596	3.33432813969722	2.82824677543943	9.84205125898722	7.74159078157773	3.67816140714935	3.85873844851982	2.95874959596656	1.21596948952613	2.43810138641125	-1.37819902153592	-2.96298756297527	0.773614150647394	0.347202398877542	3.69808705182536	10.6334192983566	76.75	1	2
181	1.38564711292622	5.61586807853735	1.95146264472471	2.13387484061774	5.599719462928	5.75051647445082	7	1	1.90310291155061	1.50910079491826	3.67049942249164	5.46007191212238	3.40382547504046	3.1746652429229	6.21030591898929	7	1.53894134480741	4.54350104418804	7	4.5843942375261	1	1.00329901991473	6.82561739953679	4.70892899197044	-8.08421006430856	10.1339808918438	7.53555777793155	5.66533803605922	6.3450516968189	8.79159781112325	4.17666119944269	4.27638818736257	0.0936705272793389	9.73677776705729	6.15039585080648	4.45097858735532	3.14915411938622	2.44855097768069	3.68180312979314	8.30893819750185	2.98200147942736	5.94524086861251	-3.67542729832855	-1.03728237641652	6.97888049373118	10.1557178837403	77.5	1	2
182	6.61533890875016	1.88376943708023	2.60006733924761	3.64579582801277	4.27427235234062	6.07750526308272	2.89453514392049	5.03797177263293	4.46720166348018	3.3852354005858	3.39985126822527	7	3.73397224272579	1.57193413398288	6.56509877112796	6.06550770183888	5.34360948012467	4.69777310224573	5.53209560871456	4.56470489890744	5.86806110541709	3.61674609631702	7	1.95477499743683	-2.46690943688646	0.780291164983468	1.41625657929222	9.83454307938444	3.04181042501266	5.32130457631383	-1.53926973386886	-0.565754112831621	5.24759925246914	7.38430709071222	-2.17760399449371	0.929632530145523	2.3025108766929	6.3651090912822	1.88871699611144	3.59671522158885	3.3968395019134	0.224202323675577	-3.83739348742862	0.652209719986127	7.56345596149593	11.3656068592709	77.25	1	2
183	5.97675234083661	1.51796572111408	3.68085009170156	2.80814566704816	4.57214588810014	5.44734117001326	2.23452790652104	1.26410371530265	5.01897651839459	2.25859331284361	5.35873570960843	2.69211366809481	2.83903482656135	2.91920836427385	5.68632092503717	7	6.51267986954657	5.49850770163436	3.77757586168496	6.82003785434342	6.11452358430287	1.10855580582349	6.20363335347859	2.54585145455882	-3.32049668054964	-0.0766667629440035	1.18883807731606	9.83633734636202	4.14305078136435	3.28552537590996	0.944245153346116	4.72055941390462	4.70011942486607	3.48965274831552	3.49815922379925	2.90779706697548	1.34909469267088	5.84930359741203	3.23295226373346	4.2142960984922	7.18136658380739	5.6292063390354	0.680168706374912	2.52985252986351	6.89442837846152	2.14027746142851	69	1	2
184	1.36261159093734	3.04920651520373	6.28421620548777	5.04787548846844	2.68498971681003	4.26708978017906	7	4.62563069175939	2.89476404673665	4.2253988687834	3.01295180062686	4.9840490735464	1.29409500796826	3.8769493635875	6.30672146048613	5.88492550639722	3.21335877837533	4.11870990166419	3.93850099434338	4.6751593357201	3.7078845672602	6.44459493962229	2.28440595698993	0.962757757316423	-9.2941658009546	11.7727071670933	8.83432741378065	11.0016565459685	7.26558787833778	5.96150697286881	1.88172652933626	0.0515864520710857	1.26483326371294	6.42012581840112	0.425180016431291	1.44128869083342	8.25175779257895	-5.49572068430132	5.77142636840205	6.58436503778524	5.02799401112401	-5.17446558482316	3.62147639021123	9.58094752046047	1.30801077835304	2.40903084210011	80.75	1	2
185	6.39996218336423	1.52401291895799	3.17757555862164	2.87957667764479	4.08574401022661	6.80899001944761	3.10574836667677	3.82460939285933	5.08880267913936	4.09516313393886	2.19460015126665	6.5762636307501	3.3290990880242	2.50907098164675	1.45941152396471	6.66052704736275	2.53360925407151	5.06824027045577	7	4.77834922625053	5.46000337513176	5.36423406901928	5.27931455452522	1.43244621512759	-2.84721921862362	0.884017490920944	2.14794392072653	9.560938215871	2.97294478213588	4.43653284417764	-2.14302711912109	1.40678369877318	3.81570254051303	7.77809277239606	-2.1493525007205	4.12176274243628	11.4587322692765	8.29165640861868	1.94610928191069	4.84098419924556	1.03787738978622	6.98609368593705	1.10483388039433	-0.566646693629599	6.2683606530915	2.57196906393763	83.5	1	2
186	3.61806961389903	3.75879858025783	1.03890490631153	7	1.04485965569294	4.93803481697013	7	3.41309636172859	5.98657075852192	5.68637602776763	4.43444853039354	1	4.31584885065055	4.20855181075672	2.52345105432473	2.21369260657808	2.08765263843041	4.40366234316359	2.82174671624105	3.18786827659705	5.10063949419267	4.18647992037701	4.37254975680662	7.86636828541435	-3.09225501462058	7.06894911100647	10.9908420474266	3.13368017282877	9.52459764652883	0.313052604864374	5.40397196263465	3.43808005530293	9.35199366820231	3.66399173798203	-0.0107792749716541	1.17002912060121	5.11449994963425	-2.64385723725583	-0.506639510750291	2.08374462937993	3.67423706649951	3.94661945401898	-1.88645483582999	9.07396902363249	4.20707882678864	3.08002546432372	68.25	1	2
187	1	5.85100969769429	2.30466888513617	2.14375770796233	6.09913768299407	3.22060806144458	6.24545695938581	1	4.99377094588665	1.61796901027394	2.68033418923079	5.92312219671082	1	6.27933667308232	1	6.68576976560834	6.57382073397926	6.8256210453434	4.8467046355267	5.83757448690806	6.77676851929535	4.41504558542736	2.35861516857514	2.9908804539133	-8.86159938596417	9.04814168958526	10.5474772294424	8.4612550594341	7.32648954620601	2.37939009846736	8.34194494515238	-0.374089006043043	7.57083336111963	11.1313203654493	8.17199497699271	1.45521787917557	1.87839971515741	1.49700942557792	2.97045840086728	9.01216592841308	4.55990363351169	5.88357112142071	-0.273383921519641	-0.760946602946035	3.21557187218406	7.37313013452462	60	1	2
188	2.71714542543071	4.05809369709601	6.17146532851682	3.81344917598009	5.51722607839661	5.45771719967812	2.23082833634062	1.00332570391242	4.64214931464933	1.85436716569048	1	7	2.01528744912633	3.60990881518064	3.705963636603	3.73689410658433	1.6783813663808	3.35911472397592	4.23528987631042	5.83264680583486	1	1	5.69775602694257	2.38468766058432	1.47802428236977	3.81086091190389	9.8786501872175	2.58293618854596	7.55259971841148	10.0732574417493	-1.87205271467743	0.54419847691663	6.7757125214052	5.81029192353676	9.76537507951589	1.20924633189116	0.614860156478743	10.4780394524492	0.148229349625022	9.98144242523488	2.43184538217281	8.13074846816269	-5.38474945177758	7.53793040783361	3.31894166878055	10.718164139564	61.75	1	2
[truncated: 5 more columns]
