# Supplementary material for: How Are Mate Preferences Linked with Actual Mate Selection? Tests of Mate Preference Integration Algorithms Using Computer Simulations and Actual Mating Couples
Source: PLoS One. 2016 Jun 8;11(6):e0156078. doi: 10.1371/journal.pone.0156078 (PMC4898694; doi:10.1371/journal.pone.0156078)
Supplement: S2 Data — Long-term couple and agent-based model data analyzed in Study 3. (ZIP) [file pone.0156078.s002.zip › S10/Aspiration Model Data/Aspiration Couple Population 01162016 062157.csv]

	trait1	trait2	trait3	trait4	trait5	trait6	trait7	trait8	trait9	trait10	trait11	trait12	trait13	trait14	trait15	trait16	trait17	trait18	trait19	trait20	trait21	trait22	trait23	preference1	preference2	preference3	preference4	preference5	preference6	preference7	preference8	preference9	preference10	preference11	preference12	preference13	preference14	preference15	preference16	preference17	preference18	preference19	preference20	preference21	preference22	preference23	fitpoints	sex	algorithm
1	7	5.88309355589757	1.42898941633934	4.3188407407683	2.47881984492688	1	1.86401168525312	1.19742884563085	2.91036012315465	3.53019382757711	1.75615176564751	1	1.83174023116335	3.59380350889878	7	6.66630859938717	2.74451123573769	2.10960288504899	1.60043320479239	7	2.89919594780054	2.36639388061115	4.67938980575051	0.91800906359827	-2.13893585674751	-2.06463225658428	-3.84320181489995	5.12735276410455	7.42244927450309	10.9047665672546	6.95870061820717	2.73710158014176	1.34295348673562	-1.21827898177167	9.83828027828389	5.66755367145123	4.27428151882358	-5.3921446962596	4.34088091313768	13.1075380418508	3.29080990099982	6.88920894453124	1.72206497820733	5.47072591103383	-1.03727282751667	8.83646601351939	96	0	2
2	2.48439711727956	1	2.1375306052766	2.17256798380331	1	1	6.12070093832151	6.07238171314349	1	4.99669517447183	5.69467830824772	2.2677442223998	1.15829324086759	3.37189077802237	5.69566599821033	4.67221050915261	5.49178143109933	7	2.53021825438334	5.14986681040122	3.42539836318815	2.22713519748828	5.01750235870922	-2.27087680472313	4.40872333370258	4.79250219713261	-0.470705491011887	5.34384674299351	3.70636960606193	11.4509269426512	8.55576039438015	5.24565678253552	4.31858576900192	4.84774900776619	8.51296239125142	5.26873993919353	1.53610990517898	8.43207194621547	4.74310345028814	7.37414125774494	-0.131963631455819	-1.8243403159844	6.41912753409853	7.42971330807547	-0.985676962917551	9.34508721883441	92.75	0	2
3	6.42571635679115	5.27577455971129	2.47674918758788	1.36828841415821	3.17569726328394	7	1	5.43615000570909	3.6094509823869	5.24132806136248	3.33431219668086	1.43324234255303	7	1.64264106910968	3.05098996709218	5.9963610514937	1.39226317036134	4.71455918111296	6.71129144487625	5.78379187084489	3.56230190129498	1.12850743577583	6.11682093788349	-0.233708830739642	2.36782166214119	1.40826305569217	1.44168232630611	6.81330275392402	4.52164138935687	5.4825604913443	9.02535756007259	6.44690342805971	4.09348955528225	3.22467352465326	9.90049606147213	6.4375216077217	5.44226258831892	-2.57964896179863	5.99039389404209	-2.67753360029592	4.74494398031444	-1.04321703177518	3.25622964959528	3.75565585830166	-2.21094603391403	8.42268667650084	88.5	0	2
4	5.32639685641621	2.94345468663429	4.97420678104363	7	1.31877155482728	6.09365449641568	1	5.7152617824835	7	1.22252035133727	2.68649185347108	1	1.15803944081312	1.85865414631145	2.02481235453373	6.5298595103122	4.06884975293671	4.74033190525666	1.57499928902803	3.75602664235509	2.85074717054357	6.38070464790341	6.79353646847423	3.16667517219976	3.62107344971779	5.74364250386794	-1.02991533299526	8.88203391575688	7.47995147282089	4.15117198370906	8.81509006162445	3.19115614748554	3.2182207674223	0.939913907621046	8.20074340917258	4.08107459840382	0.213768195567741	5.06660979818713	9.79888832585043	8.38461914478466	1.5487504452164	-0.901425105013667	0.746418408091433	-0.0287649425583273	1.43223498333116	10.7413261536291	90.25	0	2
5	5.75647539199912	2.57725226270645	3.70181999056805	5.31681584671163	1.31317696741859	1	3.39245756157989	2.09209390117363	5.20727714503812	2.17208506669057	4.45743111907893	1	4.45880070004861	3.31492128379492	5.35370380671116	2.52406297926013	4.64832419763478	5.62555513411985	1.25061933110639	3.34144752138125	1.30057040088555	2.53076149202311	5.6400367768309	3.24773987008966	4.07880783808721	4.17759687000651	0.450166274793653	8.93843441195621	-0.623468630473366	5.10379899389948	8.73316432487308	5.02743147940466	3.19859914111356	-5.59753831246097	6.42051335095549	6.53736361235722	2.28080933348801	5.34905806143284	2.38235144427141	4.66958909049292	5.00629596389184	0.863694374881435	3.52297212040764	2.4184792587411	-2.61921819999059	9.05065267475543	81	0	2
6	5.20252177700985	3.53358291259771	2.06087457124958	6.93235479788075	1.3133669467366	6.18247775076542	2.24882289494295	1.52754652110129	4.2455045539688	3.04598897180626	5.81550427329531	2.06171172156747	6.88017340257914	5.55614643959081	2.39009038025926	2.81311254913414	7	3.95888315004828	2.79179178142586	4.60578538660215	4.87368488128149	3.5946900001635	3.61576894694164	1.82272987500303	2.88371931389144	-1.61152799420196	-2.39745221398678	9.95081485013064	1.48371631099494	2.53624132995402	2.12868231218477	1.80675249821257	1.52225724655423	1.46077285304191	3.02793830683548	4.56734047005909	9.02149551108463	0.652348330284553	1.31493643470913	9.15668733731033	6.34343848640809	9.06511286923084	8.88487348906004	0.887585545950827	8.3606740396036	7.20564755170466	94.75	0	2
7	6.06209990007559	5.92604230010153	3.2342464063484	1.08801934722499	3.07993354733618	5.29778584793964	4.46503086003032	5.02059569903611	5.90674305640237	1	2.47960804245191	2.49767096965546	4.74637056333168	1.53496665693364	1.86036093708912	7	5.47154145446019	2.74353849240614	3.18345033936682	2.65346439009306	3.29835083709614	7	4.55888342547952	-4.01701048956832	-0.909513158644616	3.38639142230595	-2.74161953837779	7.36693293161931	7.05897481262048	9.84586005811038	5.34675862381921	5.93299630787686	6.31230116227699	-4.51645179315843	5.86971692297133	5.44030487529155	4.90807807847226	1.38328010743752	3.25988380665915	2.09004200929782	3.14258773430229	-1.12018737121852	7.58426116174504	6.29060612522816	2.4039440848219	9.52992809542913	96.5	0	2
8	5.96615997282105	6.59545938820315	1.59633464337883	2.71776135562577	5.07464017778496	6.24534884701252	1.81291862271282	4.37037869484755	2.56771995342262	3.36691519042941	2.7568142341448	2.74340066050388	1.17815925191356	2.34493038608643	3.28060974281698	1.26730542061112	2.681338321615	3.76662777174575	4.69916546509249	5.70497436681319	2.19721856399444	2.92514092876533	6.58170608559014	-0.156219234187614	-3.24804325770224	-3.56662703034847	-3.07582451483292	8.6112322938696	6.39596998507939	-1.69558189973697	10.3564285365093	3.58812178545247	8.95046892284855	1.61327452702105	-2.44826053577236	9.26960345863331	8.94175409589099	-5.28777070334716	6.69563719023336	-3.35474653176608	3.67013943976546	5.26470902555868	3.11329273075337	4.52861417922733	3.00453165873786	10.1580715959677	80.25	0	2
9	6.46851338840765	4.87657465506184	7	5.99488447998469	3.20208114401187	2.45969948164681	1.14424880830297	5.13874541359196	5.01442001913756	1.75563208204165	6.30812191490301	1.58264006303906	3.97030917872065	6.22464107474636	5.52112304788875	2.19692452686823	7	7	3.29911251357052	2.39441382962362	1.99297946910668	1.50670702612099	5.52406121792846	4.73493417397194	5.25027019230768	0.978876583825123	-1.97351288388091	9.75797428044063	3.08324359592253	3.16878714429962	3.5172353702598	7.34796309282693	8.8348934043316	-0.628396670347746	-4.95969681216932	-1.57517366076305	2.2803488876569	-1.44398433195536	7.42361276464104	-2.08077468573104	-1.12066488422658	5.8955060442528	3.53208362104626	5.86419300723017	4.30370752017104	7.83487549409128	106	0	2
10	6.45330649092275	6.72076053663449	1.21895758401177	2.57262149943547	2.53806894430114	1.89349232106223	2.85662567289474	6.19998361689266	6.37040945182999	1.93543219506869	5.16003609295737	1.40131109421823	3.98208735787761	4.56203800867627	3.06139021723177	2.98024279858517	4.31382934777433	2.88068548126358	3.68916362001487	7	1.78438369477803	7	4.75301078650413	0.713731966399996	-0.860734963463633	1.67800814098754	-3.55593739957176	7.19984131053729	0.00253361935156865	10.8202344615332	4.25509181991243	2.60893624610437	6.48889514827681	7.85792575101014	2.44131392311154	3.30165485142011	8.45681797922145	0.505932878535862	4.45697421078862	7.77733335855021	0.978234422779718	1.21821048448432	4.80292375903883	10.7557137072496	1.53898398316873	8.68031693520551	82.75	0	2
11	6.91206607539221	2.1495277747237	7	7	2.30559556453823	1	1	3.90828644557569	1	3.86967263239184	6.72875638817696	2.36947016364299	5.96167347972012	4.33693682205007	5.81889655771625	1	2.77295158519759	4.74670806379626	1	4.51428121970328	3.99914595134857	2.508346828299	1	3.59047217577114	3.35230326676853	1.00012886627304	-1.47565345658838	10.0238652193153	-0.688018432714544	4.76945096329725	11.1988298407064	-2.46758923017097	2.58873221185166	-0.128799931046874	-4.85956387273654	5.410110989629	3.07402415770731	-0.547951401090076	-0.823449412547212	9.01821084998673	2.97690731445893	-1.7089450370166	0.925608741850691	4.39314446996048	3.27685425030344	7.95508007080956	91.5	0	2
12	4.24641910265511	6.53013767330173	2.85151427003014	2.96222031732874	3.90364501671677	5.52526169891866	5.05211378565758	6.7924422672892	2.1361437225333	1	6.42974421870775	2.21678755223524	4.96152005363777	5.68993768456401	3.99760580441688	3.54539387890106	2.09919897022094	3.59260915796509	3.79476990671098	2.38406115464435	1	2.18306743484205	4.36087838293029	-1.67768417447971	4.524404171479	2.54289726104983	1.40677854578536	8.46898461209474	8.11467629958162	8.01481489135472	2.3639382769151	3.17194948409387	2.2937180802856	0.725905541373399	4.36148235563496	0.465514333072422	6.76422265653984	-3.33233704911874	6.08914958160306	7.61059999513561	1.03404677095431	1.30400686280944	3.29465156178491	5.41210310859851	6.13355262661125	2.71188802604536	96.25	0	2
13	5.57538807698238	2.75260144182856	3.67786726273733	3.07035083835309	2.97886407377295	5.39613406867897	3.86626912793621	3.25705390442197	2.45048074243482	2.17972218918397	2.5177344449475	3.12156399387114	4.96592566713374	1	3.46703592081004	4.71127612070434	5.59698814890956	6.06873355992089	3.65590085305512	1.89936828715564	1.05563599917784	6.62118870046954	6.2586448593032	-1.29032679451934	1.07038458080136	3.09213991775128	0.843161502573041	9.14653249830344	1.96121881996097	9.55399984505465	8.35678991372534	8.48537060618427	7.29612641317213	6.7467962285201	7.63845355737667	6.05193335689792	4.26375182883521	3.75657203415184	1.43103452213809	4.66828380913371	-0.157178325665151	9.58050307598272	2.30824358053913	7.69370787453751	3.90184313209365	10.9928717624604	85	0	2
14	4.1907666197172	5.04018168059121	1.83881850632452	1	2.99845077877166	5.38512490372285	1	3.39965756260017	5.31173565758627	2.45188815730087	5.77993079327052	4.7474511756415	4.35843987496837	1.87196500534893	4.67529240766821	5.04560771791169	2.92770563864109	4.24095776135455	1	2.43958379550436	6.65219859562853	3.70681060812496	4.7139289915735	-1.68299245944543	-1.65727684480256	3.66123064851907	-5.06333850732996	5.40913784305113	-1.04792909848322	3.00444337062282	6.2130209526585	1.0599806339138	7.24321394081658	-3.3676867453882	3.5593761459765	-1.27826708140388	1.7277289939135	-0.32363468954322	1.40424740384958	4.08120119767762	0.415283461583288	9.01535152682122	5.28549337240461	1.14621579213032	-0.270029436126889	8.22309367984087	106.75	0	2
15	7	6.47241876701665	1.08221272740101	1.6317914823538	4.47439583049231	2.31668061484566	5.24334841411176	1.15157649722667	4.91269268795889	1	2.78674327412301	1.9586883756069	5.11916311706725	4.57431257179825	2.8468549498864	1.87055984441122	1.99185407370577	6.59624366166698	1	6.80251639511096	3.17308976106743	4.94454450228824	4.45343985950532	-1.47234320325044	3.22801495626787	2.10708072215166	5.0109363520975	6.91268120304514	9.04523287712999	1.30468069122357	4.73432457509243	3.08287230848942	9.40279455582168	0.167071060221573	2.63168424084838	-2.33370972565246	1.15020348284571	0.993786022136778	5.67924356879578	-2.51402122376176	0.536745301799002	5.73814180839171	4.93423825196189	3.09637382318483	0.562529366707922	5.16246907786588	95.5	0	2
16	6.57032467081092	5.93732827117231	1.18637561651775	1.82477181019884	5.92246870021416	7	1	7	2.25652548637839	4.09577022544385	6.9935446983074	2.27794735376183	4.25702166558799	5.94552969540021	1.7838742834724	1.34020790551124	5.930949849134	2.86185875944315	3.63058683907581	4.63794605070297	2.23204805167865	1.64339143767254	1.39844198008833	-2.42890806212238	3.88530257377571	2.28773490672967	4.71582519622895	6.48054924531178	11.8655562328152	1.12816989815639	5.84933068527326	4.28831766968966	11.5737311329173	-3.30873486723868	-0.686813210198168	-3.46730907580874	7.45535729139363	-2.6445080141578	-2.31584740178172	-3.52638157322476	0.987595395814538	4.45079012076316	9.21557196691442	2.19648377721589	2.85967749324835	5.92169255522307	117.25	0	2
17	5.90189942346432	3.20939905928964	3.62888799468409	1	6.0582261517799	4.91588905298149	1.33245838770113	5.34758942522455	1.88132103645866	2.15764324028669	3.95772963133065	1.38656605372808	4.50852702536086	4.12907276237896	2.44044230586763	2.66877375130165	5.69933101481022	6.66316043496285	6.32697380222654	7	5.08836621961627	3.311083590381	2.62884121384499	-0.143009929953527	1.42151882852491	4.58259144602366	3.10299696330109	-0.57110772296656	2.35039976179165	4.47277196177295	2.38389580851241	6.56970506771948	2.87017807584614	2.48325846679088	6.64958225184499	6.36586144217687	0.00904000409849939	1.61438475704998	-1.41733859309668	5.19942806576666	0.677223344232926	0.855723601736872	3.97077727287751	2.12201515845535	2.19166815677045	13.3510273049259	89	0	2
18	2.34363244068471	3.94255757323326	3.32864912558964	3.954739112237	2.97242858471302	3.32473022164683	2.15643290259615	3.83352006846856	5.86367769964678	1.26537510687466	3.96695425997074	5.66718906218356	5.33775458174336	5.9250518338628	3.2139347162326	6.4737210546016	3.96898680788685	2.14662925238293	3.27007654514239	2.79899220174133	4.08146628247888	3.82022041590772	1.48557010431505	0.384537831578095	-1.12749164345711	3.63064145442066	-4.08471993803481	8.10361212336676	8.55034337535572	5.48234253753017	5.64724289031778	0.737078234321418	6.77494261112935	5.24364629714487	-1.71215557577947	3.00838231015741	9.28751764883881	1.43565562748661	4.70567826340451	-2.60690290271928	-1.69134243334409	-0.386074625366493	7.09365575800708	1.57605233649909	-0.741946691646695	9.13905236152831	87.75	0	2
19	3.25235895287991	2.44416623827131	2.32005298379506	3.49969237208004	2.3813912293528	5.96854897358412	6.86185661502555	4.01599023459983	6.15326194137097	1.17933233865488	4.75305320289127	4.42119632333929	3.85207367666582	3.12523020054561	2.45101555494646	4.7509965926832	1.7222682737442	7	6.77234245676457	1	6.94666760794569	1.81665123087019	1.35066992503054	-1.82789739001661	2.73137018570741	3.40145682943858	-1.40056113037214	5.31314715815144	4.68744339588529	4.00905092946748	9.3162252055988	5.90886175937001	7.06093702076784	-1.30662504037677	1.66000043295439	-3.34317753287633	2.42897288838609	-5.23529840266416	-0.164804840882467	6.9367914277207	5.03334228250504	-5.74526529811611	2.61123058660666	3.49347392861934	2.3584757308735	6.68497930979052	110.5	0	2
20	6.48908609510438	3.40187094582807	4.34137707530742	1	2.03566074258503	1.20281111334002	6.93522939250327	7	1	4.01959773240802	4.51066351898652	1.32168504547631	1.40833993845568	2.82770203599602	5.47662970775311	2.1633495785452	7	6.3376667676837	2.47648463320695	1.02281162215026	4.74042062917165	1.7817662320235	6.54180167516808	-3.14009464529398	1.502116112399	5.73551241079703	0.107557322321675	6.78900002897255	6.15387593038371	5.93295925581771	0.675730578114531	7.62546797057304	2.62657800029814	-1.32007205667687	8.40153134880607	8.16820498256152	2.63800098446868	2.23319230183413	-2.63209319054081	4.27786373478589	3.04909150418506	7.82701623180083	7.64429171591428	-0.247829886687977	2.94037370201869	9.53153004279753	90.25	0	2
21	4.35942503628511	1	1	1	2.86988269029846	4.78740385353587	2.72961838493944	5.06071595040611	1.1694748185383	5.44658376650615	2.55896425517459	1.22091931367566	4.90384242065399	1	6.65298638613619	4.49907518595458	3.00937859048635	1.55271854595538	4.91570656860005	6.67123961481087	2.65155850995502	6.90477689715417	6.87603969542823	1.39727134659306	3.03802234081769	3.49015841936268	1.3790096280652	8.38600598637567	5.65837319719728	3.67931902439939	4.91398640839012	4.6197738114478	-0.58772074110417	-1.57413186317361	3.99174228416096	3.11883835375857	4.65993040128047	0.802993094881031	0.789115064922934	1.53027840849095	2.23919619315308	-0.662199604470606	6.72905540925548	-0.845944891473508	4.74900417870206	12.2229076922608	81	0	2
22	4.72892880040501	6.50568117394357	3.47409787158434	2.82498062685847	3.29198299958731	3.04370928822716	5.55735579152675	6.29220067234843	6.74232681266339	5.55474421159285	4.45209165771972	1.04516480111905	4.45533259970835	5.31372921104863	4.89297648564543	6.61437531238097	2.2901359373726	4.19493541652758	4.20726469651218	2.1860492068549	4.07100450803267	3.7950014617959	6.23052398367785	-1.6863084516283	4.59199656244587	1.99579640230353	1.97473651961068	8.8625661614181	7.49280798018635	-1.04103621205423	6.94377486326417	3.97898717454428	6.40848144726196	1.22370534100683	0.629537574301175	-0.696915246085313	8.58992310582581	-4.01667820517992	6.58876435121628	7.99068815947511	0.173912172308787	2.05907141657654	2.20554604341803	6.38535246508771	3.94334275215938	9.12522287803375	80.75	0	2
23	4.21571155837797	2.21074790969153	1.8806626083116	1	1	6.56038035440725	2.46136593369206	4.85333973727014	4.54263449712647	2.12958101310906	2.43656136152851	1.01867351190649	2.53333267681947	2.11998987822802	2.56572289767515	4.71418883229499	1	4.17987110290898	5.03820450503569	4.32984558048256	5.01536548366709	2.61610609814217	6.88764705536893	-0.667032792171648	2.48813992511392	5.5385760292953	-0.560680048586951	5.33240042047761	9.17240177763354	8.08899203778681	8.39141191050776	4.80046128798632	-0.263045192394483	0.247887828875249	10.1901543399453	3.97593028084041	3.07753792430994	0.870900997199377	5.83804591807167	7.50051697565754	3.67211478189405	0.0458538418939537	8.41081315971475	1.04206422372312	-2.87311249428421	9.04035565734139	87.5	0	2
24	7	5.82339209001495	2.64262242815037	2.6625327190204	4.24667111152245	5.61659901138661	2.73103414951562	3.7515718673594	3.32350799868839	1.72445959420252	3.89901161892482	1	1.60311412698469	1	3.76104761262247	5.77526326835104	4.4216181879879	1	2.61339353880058	2.8693292849789	4.64976977481881	7	7	1.72640160665819	-0.656005283494496	0.289810245811836	-5.10189774432668	4.03640545576602	5.82702908935049	12.7649443798352	6.83338058497321	0.885367147061401	8.77791003539166	-0.800817558040685	9.8322890329472	-5.69996649262516	9.47299387378006	5.31145302483215	3.26767092690227	-4.11398252231392	1.64165066693305	-0.215752411185065	-0.662284656405732	4.08860606942343	4.4403752611824	10.6409194461519	97.25	0	2
25	6.50090744226203	4.4563181530233	3.00056822510898	6.18733090870087	1	1.72712573190083	1.7385503155956	6.36847612718883	3.98558008001409	1	4.67854486170448	1.24204240115061	3.87052794789977	1.93170327292289	2.26100950257324	6.89709743177541	3.59611447125821	3.11728046171406	6.69776274226641	6.80714563190968	2.2181866442452	5.00794331537765	3.5192347933267	1.18524254920461	3.69873077278131	0.68723433416645	-2.99105302489242	10.6452934251917	-1.3732471368195	1.39693876066808	9.9275062613858	6.51034096839109	4.17825406889581	-0.904627007611185	4.45302609388561	3.85380602635259	7.05355266500729	-2.80508845147088	0.717296186277252	6.86670658740409	2.05908989849297	0.220374546771221	3.57312496291934	1.49429539268132	4.70653691105778	8.60177957843536	87	0	2
26	3.86494256226928	1.51370610956378	1.58244594849447	1	2.4017931247063	4.62642287112053	1.54153040587343	5.08580290753604	6.83998432928057	1	5.76992288414791	5.8820109425221	3.59807617779244	2.79657938518529	3.62819344984174	7	2.91246249055786	1.7878802573164	5.78827872108349	2.81781800400291	3.70700733743313	2.50226996548581	6.0079112520926	0.564060027672599	3.65461571977909	5.97289215922911	-1.10540786096563	6.2076397600278	9.11507654412109	10.1188631473414	7.25064480768783	8.78029274017207	0.0350575123679468	1.74992879969764	3.22737712285896	-0.482871726960371	3.27074051036353	1.08759462223213	2.26166036344533	6.65331706871928	-1.0042513721496	-0.0214846986027437	4.45435172197818	-0.766844649437358	7.60550411811441	9.54916395730918	89.75	0	2
27	6.76634262064182	5.70544738863667	6.18566105766983	1.48052801265089	1	6.29381735058451	6.90543595274705	4.56790704376888	5.50871937641386	1	3.26497500000391	2.00733016805238	5.95459062550829	1	2.51584140417728	4.34470555967914	5.97046227333744	4.76212632730733	1	2.76951192338047	1	3.67661261518158	6.64909265594945	-3.27203239224055	0.933246111471558	5.80885312622308	-0.300485469572702	6.74763623541119	0.992889823166256	4.13251956478568	6.23249673189208	5.64896129853324	3.46315097625785	-1.19330389967892	-0.833673777361269	5.68765341174353	3.9956066234897	1.81842606220762	1.59897772948284	-1.02600699240414	4.59744931621499	-1.96124847506056	1.2770503001975	3.03547725466978	4.99783960427559	8.44280572334704	92.5	0	2
28	5.11271986792111	6.96731034164896	2.41703783296257	4.0519482629772	2.53943861797735	5.4112322810352	1.07204688688452	3.7875811110419	1.9261994127761	5.86997664051829	1.1289012202303	3.27619172139764	4.97422282951325	2.21501544897948	3.01302793642356	5.19422320018679	2.40650003381141	2.66690379658524	2.62763317443518	6.37272709161757	6.77654598425615	1.7354034664926	2.23034119741451	0.0856563746931974	-1.16299490169364	-3.0514529010101	-3.9321132132827	4.06416639021606	6.91447377027314	8.76941393331526	6.62913766444835	8.17165830181521	2.00729465255316	2.21383547139521	9.09500348587521	6.20310952335826	3.37517814996178	-5.3308272216766	0.683011731606538	13.8890513975622	-0.380643821088355	8.16182478140621	3.81786577108959	5.81552798266044	0.656014152719615	5.71330314759864	97.25	0	2
29	6.18409098642723	5.49235192711716	2.29951268752358	1.07921154927708	2.24149109739977	6.79549399814688	1	4.35214680847925	4.17941778363802	1.40264636328885	2.66620112557558	4.46843752405585	4.73812963597162	1.45556807929574	1.86546207017134	6.17250618777773	4.07507696602108	6.0959381943794	5.51365037820146	7	3.88402634101687	1.12610324315056	5.92229610015253	-1.64608184688905	1.6837044233908	1.3285182048278	2.23756834102292	5.40548708662195	6.90450923905555	8.52045122170276	-1.04121188807759	3.35175909481905	2.85523409310208	-4.26472537925803	9.91568789220745	7.56776156258446	4.65506839956739	-2.89668681177103	5.81211433765838	-2.10378950339962	1.36235735175361	-1.39753324562135	3.58135305607585	3.84792984015447	-0.209200407902903	10.8301455263703	94	0	2
30	5.11372023522621	6.55800612222878	1.69858767716145	2.60521589401624	2.15887599462057	1.94998152997516	1.72728427298251	1.17154952662713	6.60973136935425	3.0434922073682	6.10000236089746	1.82087329364475	1.55304888952648	1	4.77931052897765	6.73834951084647	3.45071093138267	7	2.78208651613341	6.05363782418116	1.79152787494443	1.79224448281572	4.8509663693761	-0.271706433168568	-1.46129806900107	-0.763568338603643	-4.5434286153026	5.55858889764282	-0.48664809612041	11.4177894003339	0.379712823171725	5.94412104700977	4.53527086394975	-1.34876133072137	4.67871181347934	4.9651667617651	-0.718606137582274	-3.66087872069334	3.30194008135034	-3.6938480127261	3.04590275823026	7.49621449977807	6.45032245182665	2.87164586797503	0.809525974874303	7.73019887306007	81.75	0	2
31	6.90597864616402	3.42616409206281	5.87115344140314	4.69680998824674	2.84725235035868	1.77851368002574	1.01300628233165	3.14145647103722	2.59538776292546	1.26013628892983	4.68113033905362	1.2155009268562	1.48369505095613	6.81068916174093	6.57524515851255	4.67831313868874	2.80689048452575	6.09911542135412	2.09380509560327	5.17707096970737	3.71910894419138	4.35127423750599	7	4.95754900603942	2.98022436135118	2.00498310087748	0.790206863546451	6.42052960363838	6.41172348627441	6.55720844356902	4.39828688149121	6.57939433593838	6.05506618516457	4.66897965072151	5.09801992569393	-1.19412268605881	0.0230724435297865	-0.811441223955675	3.84708341153014	-2.11691961470414	0.632717691233261	9.9847801998966	1.21177920842842	7.22741368233269	3.87033300708966	7.59718826104615	99.5	0	2
32	7	2.87332049841484	2.84252467864739	5.55569077667292	1.39369889656525	4.28117547955635	1	3.63583389965777	5.66053031469492	5.02578030862273	4.30983974857436	1	6.53219968563499	2.93801873745509	3.89159276824715	7	6.40516135736102	3.51220957553446	7	6.81715143444492	4.27687196837508	3.57198566027029	6.05258080298347	1.83733106651701	4.08918991654633	-1.16747367674679	-3.12189272436772	8.82622378424731	2.86150530310312	3.9431271865544	6.49056983977867	5.41753435677892	6.42037431812632	2.34545524009532	4.38999748457041	-2.26677136943003	1.48468605252524	4.5439663160446	-1.92331902317528	5.02098669561201	-0.304805749485283	1.07368715198815	8.50975821048886	2.38504964167396	2.71518799203748	10.5137159928041	80.25	0	2
33	7	3.80810191465306	2.23865951294369	6.87900666583508	1.39434541571693	3.81368457317284	1	2.73636412472308	4.40897614620942	2.060861351136	2.44783347720673	2.00171154547659	1	2.11702700175956	4.99663579418656	6.37248071408194	3.75770762873851	2.76230374790665	5.8504564549154	6.47003285802487	2.84318487564388	4.71111467987537	3.67397180581496	0.277121060850218	4.19843879029339	1.69898634854099	-3.05312695099284	9.53033117809898	-0.485717971722827	9.65449807005462	8.71901210818772	0.979187609577901	4.84542163379002	-0.374242894904673	6.37545416061272	3.11129899345687	8.20259403185108	-2.6568228516126	4.33832047580948	7.66435966102097	0.255310386734024	0.235486283109267	4.48770180952722	3.75618070195711	2.21002411288324	7.02510608899637	90	0	2
34	6.0018626282437	3.32211452669907	1	3.36988952949155	2.51858716262688	5.06961116445026	1	1.99021151839616	4.39785033258272	1.29981052199309	5.07418699191276	4.6196105241018	2.96436697066149	3.32779455396971	4.48456493823647	4.02822931729082	7	5.94721152215533	1.13753946959106	1	1.84140450261106	6.24885203123976	4.70823205988479	-0.406203433465329	-0.196969078705359	3.68365044849195	-1.14680321358386	7.11035359188548	-0.627986485220447	9.79426829572145	8.36072765924825	6.41356042500354	0.631284147398218	-2.37829612759039	4.16998389020267	1.03042205791191	6.82005899680126	1.76977207362804	-0.130468400490701	1.07958127465946	1.47118452664967	2.94481839364165	2.13881448345284	2.04485400276107	3.73416523934908	7.05146257522276	90.75	0	2
35	5.19954990449498	2.91614723881847	3.20444614685327	2.00120935066262	1.63118139425536	3.7622896472134	6.63187976166239	6.81212141459892	2.83705595843393	3.86077089275797	3.83442574472763	3.30635535231472	4.16819632474433	3.1154669511385	4.38958029869523	4.64643118285362	6.65774809584008	5.72272017995285	1.59763056135117	3.44917694435267	1.86756469172505	7	3.29664972688688	-0.188775114567135	-0.944427025432375	1.62557571458331	-2.8939622053292	9.22018348841853	9.06052246587417	4.68299749405702	0.589920619047691	3.35043065473742	2.48120628142366	9.27390646526833	3.61573594078569	-2.67898458255184	2.22269252221552	-6.55546949882694	4.23331464606073	-1.81743311736003	3.86455198338835	2.55279517996826	4.19018788932973	0.753692953406079	-2.3679645290615	0.886728036132815	94.5	0	2
36	5.04650530844255	2.01566032659508	5.44057488421133	5.0821577641539	1.87433567158979	6.47702353877057	1	7	2.7758813844112	2.42717178119175	1.51542079994098	4.14516513008016	3.41250633001544	5.81311687453322	1	6.39322119233769	7	2.82179976736142	1.00998219702227	5.74285815602416	2.47120593513128	5.43384235775919	4.29502729746124	2.69843128018301	4.77357453892739	3.82996567237465	1.64069958262855	8.93851873190426	1.96232981781996	3.6732970154567	10.9643885345426	4.89463062181591	7.60820729011976	-0.411949878932569	2.8633950097893	2.79010007641687	2.95401407837981	-1.28973656774128	2.6982289058772	0.0675555004475691	7.10403430675036	3.85268303398153	2.34385512878601	2.4279216702877	1.17057278505241	5.27648108234178	87.25	0	2
37	6.24568841558347	3.65829088467416	4.85666859843756	1.71710216071653	5.03525132351729	5.51592767448962	3.5953418634196	5.2892025944248	2.55097395192595	1.34520966321059	2.0759208127248	2.2521250427716	6.7111668598781	6.76478736350269	3.38783450452597	7	1.98595245279851	5.2015569646156	3.20015993172122	4.26208905098402	3.54418292645355	1.29259211605498	4.67692955447495	-2.02785437947483	2.68112139879045	2.84292544744095	1.54781299645207	6.39198019082836	2.18442214921324	7.61865131237098	1.92519319770996	4.42352621611505	7.02533545469985	3.83044683460291	2.83543713046296	6.99081748980405	1.75036935704379	2.66479721107837	4.95614428097735	-3.3689263596013	0.459439424111957	5.40503562833452	1.62117955605002	3.00111136867733	1.25163118351678	9.75516965994097	88	0	2
38	6.24368289596206	5.89178755726045	2.85877806239517	2.66073242803532	2.68783086682319	4.3315530368515	6.46272517707979	4.62841735840717	5.4278411444414	2.05307472290877	3.7748249406084	1.00657641549958	3.78402367752783	4.09663764398456	1	6.11199637256349	3.15461882092134	1	2.71621537075058	1.54599567949704	1.69102728353714	1	5.66929170090798	0.231112934975947	-0.316625121895021	-3.27610643555386	-3.29031266004869	5.14811182691775	6.29915816290838	7.89696879763125	9.67230149533382	4.77603283201669	3.29000988099697	2.25192291016059	0.65992541969882	1.80763970335602	3.23483448147218	2.12593609878111	10.6237938512515	14.5228510036249	0.116677577248221	7.96269286190526	3.44720050884088	7.03494915917659	3.07478335857833	7.91964562736261	109.75	0	2
39	5.2044024972647	2.67380299633219	2.63380156259855	3.89653775038163	1.17721887700902	4.65737614786933	6.09257524255978	3.28257684652447	4.1300873756696	3.58273638105642	2.1117457672784	1.54638222728892	6.25992554542531	3.21663040798951	1.27100181549235	4.52375069477039	2.99334568906376	2.1322722324873	3.9050084076522	2.70982936912983	7	3.96472027852254	6.12179026000371	-2.34433442141959	2.35260925838454	4.43743707221065	-1.71880017341259	5.6524339491043	4.41649170274252	2.91038190035729	2.69555164097974	5.76387069107448	3.05477231484551	1.61914457996186	6.08841071673229	0.896336794671732	2.26915647813814	-5.26649006679032	4.81648098118503	11.7616775472155	4.86527823038292	7.9125163884989	2.48300211668623	6.98391903555018	-2.01555632154688	7.69774271044573	88.5	0	2
40	6.17793167319279	2.14662919970153	5.02993462639168	4.87451385706574	2.54435125382761	4.29417472314535	5.33751523996873	3.61527056906175	5.31572768838272	7	3.51542788892594	1	3.53841360967362	6.35387011008163	3.44561243281425	2.21166053889347	6.37699984288352	5.24613051691318	4.46785640891158	4.68459238420934	4.37295069568715	6.74753056360043	5.3819837691386	4.59448727526766	4.5114423324241	0.722028266786102	0.463065350990532	5.44478775223284	10.4424587857002	6.92951673158276	1.65000970491443	4.76880391635652	7.1680661330667	0.60467273212344	3.85498263084819	-0.923933250878711	-2.8333247529628	-1.3374768600474	4.35812044679394	10.0088142788159	-1.25199155200339	6.37268476587914	4.80022951368112	5.68213829418615	3.86609161758559	8.05063945123552	86.25	0	2
41	7	3.50097759921398	4.45911021532103	1.86306641690438	1.71006808511818	3.93702587202542	1.4221533522593	7	6.53610158662273	6.38132294203381	2.77019021825004	5.04621357112413	6.87956458827647	5.84945139103385	2.59540332877513	3.63735965400559	4.9724672256601	4.79735399023914	2.53887713183871	5.21357883841963	3.87281130763847	6.54374652572649	6.66936758794781	-1.61804703930721	2.29417890623571	0.527257937011008	0.683674311302217	8.40141962054603	4.08002928088574	4.39299534139606	8.94647377871449	3.93807058001909	2.54738556487614	-1.61174045935499	5.17409618015228	6.14815301536938	3.37687688262528	2.32238238654275	5.50451324340457	-4.3021436125749	0.471440198849894	-1.77696919615175	1.09351384415841	6.65939428570166	1.03233139981223	8.37524539667862	77	0	2
42	4.8870179042606	4.12187032845517	4.25665940811931	2.67550180345413	2.10352614721697	6.04029259845093	1.0554625248777	3.35884153854437	5.98729826479679	1	4.37772218957087	4.78030324271853	4.1489834274584	5.04083717722464	4.88612566252902	1.53784616234553	4.41896716468295	1.80893324663351	1.66227106265316	1.42268845066568	1	1.19373353824781	1.16737971531092	0.417432805619593	-0.18024534022669	4.04248246485047	-3.71783267792743	8.26878783885223	5.06683065517877	4.53151052624152	9.92163345573988	3.66037543542788	4.69016399980363	4.49770508178912	-0.989356558244595	0.908742653962335	10.1073631836251	9.73292898047797	2.05640259681113	-1.59542716872194	0.370237867039056	9.25655003175275	2.00660741364638	3.6125670406228	0.265666840680215	5.70294934036376	84.75	0	2
43	4.88001820787001	6.62699145465772	1.03361341936044	2.17585709922767	4.44276228296075	2.70472438786127	2.26561894904422	5.168761956982	2.90114344752175	3.09880554978316	4.21647297152925	2.58561671287331	4.41999779899233	2.81587607537869	3.42287888826586	6.83109442911164	1.02473851514241	5.26102354116383	4.75255150464294	6.4427058761947	2.08555632185073	1.8017635030548	7	-0.229596229476949	-3.27752932023189	-3.58515410606413	-2.40675049899165	8.3643305175491	0.874628930069546	-0.0792282737993919	1.91281176101524	4.72806391439784	9.23686101944414	1.4887224075912	-1.97441137098646	8.67737374950619	7.9148242801965	-5.61322597834289	6.81525410786796	-2.34958075362544	-0.210466384283099	12.4587993159985	2.73364915607806	5.75428765056251	3.76515194020277	10.6891958033318	71.5	0	2
44	6.18295247459241	2.90967197327545	5.04501235855931	1.67754428427695	4.36381074161907	2.58917941339507	2.33831514400929	5.11966844317916	2.19528199818382	1.07958726706611	5.2300274923447	2.29442554596136	4.70329660216706	1.30012740509278	4.7362582340518	6.46428978048543	2.82739931907757	3.19845346414857	2.71407363054417	4.55961921160331	1.76134595460885	4.47365943117398	5.50304972866828	-1.4106891869533	1.52956323522597	3.23642087290462	2.11001456012971	5.36552717598063	4.30620437060981	6.12644099134782	8.00798012631405	6.23331610922348	-4.53537737554228	4.0526833528927	5.48279221712949	9.82606966459483	1.64965955166015	2.27396732001463	-2.36294560941149	-3.08867940754358	0.778619472875142	5.27874553583732	1.91686214950643	1.44775669027048	0.996725873852111	9.98325386766648	97.25	0	2
45	6.60635496355	5.05210439276696	6.0098323318058	5.64062635265519	3.51635428424769	2.15336195314328	5.01623459738129	5.27418733199993	1	1	4.69372404171523	1.02258636360245	1	3.32911683209057	3.84623782648805	6.61381750354428	2.02393159408217	7	1.80439432018119	3.23363226997187	3.08745577224515	3.77016552101898	1.14830466020472	5.32934759668601	4.86215149048464	3.16673515203937	0.86915270515468	5.46368702470745	1.13033617996895	11.7813809807102	9.66917222610679	5.76467015766841	2.61216753924429	4.82210799395025	-2.21390216250837	6.69608844591486	-0.481952644496546	4.11543063909575	6.53500973119087	7.67200579264568	-0.117480508158385	7.70854337150725	3.01868323429688	0.710060892518905	2.38098242271176	8.98036127326212	96	0	2
46	7	3.45422539183981	7	3.84701792917384	2.44115911736548	3.38792100683533	1.52031419922509	4.17922285368006	3.19132325214703	2.14071643420541	5.006171933832	3.43080116580881	4.27069459640004	6.09500990579135	7	5.56497872640557	2.43027044925374	7	5.689063234184	5.63265961268815	3.36707341338312	1.54215471378693	1.89369343419502	4.86048552708895	3.20064094799074	1.12871596928145	0.95311086583772	5.62285196736328	6.30676033915952	6.51120539932726	8.15914827732558	6.87036847926106	5.98449277073418	-1.89455098692213	-3.74607416288996	-1.80319900013946	0.537902187334125	0.576176242474753	3.39745152780774	-2.37800256250412	0.337193179170606	7.39872124472986	2.96944998702819	5.29592099436773	8.84853893364672	6.63487116324623	95.75	0	2
47	5.25816392992066	1.96884525569409	6.51762992923251	6.5408743957109	2.16950089873328	5.30661015246397	6.99820914797518	5.16593486436088	3.31486812508707	1.37258448215672	2.65449745436461	3.96842204264737	4.67805663401985	5.58736208568662	1.63526552626843	4.21383206399443	3.20307092084427	1.52788760077796	4.43979067548335	3.42487972132133	1.3175730540703	3.37332445383022	2.20253622984116	1.25766214188749	2.53121197570895	0.267054413954046	-2.9303144812209	10.4414233862218	7.00347259783585	8.78315514575462	1.21566437875539	8.29929009933227	3.65820851537936	3.48043806001941	-7.21151790898833	5.85819565311446	0.910365006910683	-1.30199871619044	7.21984677226994	10.3955067093248	1.57177404644731	3.07047026777113	2.7430675864628	4.13899020243731	7.48726607682381	7.85251123678073	85.5	0	2
48	5.46730892069923	2.07314361690646	5.23624917055292	5.50585080468942	3.22824134115575	1.34514003257743	6.41647364975954	6.62423681956272	4.45993392566381	3.14071099501887	2.00905342411334	5.02558263136123	1.39969171888416	1.37914075196083	1	4.40709803167785	5.93045706870921	2.05972317821298	2.47151783384413	2.83793481232843	2.34726414406085	5.31153688798797	3.34612572256687	3.07209797269947	3.84201403491823	3.63412967588794	-0.477030873571803	10.221374632825	1.51862180423582	8.24789783491383	7.22085973989493	5.61683846718668	8.00577445670729	0.364346762553906	-6.90932438173511	3.2942013288327	3.02440709013796	3.37375392358088	7.33865383612221	7.54062024719487	6.79181145636081	3.37645216118943	1.29511750623844	5.89113730111668	0.755268685259579	6.21596258198045	72.25	0	2
49	6.60024390252765	3.01726564169146	5.95233929930803	4.913053881309	2.26834791294985	2.59478163734767	1.68339038781219	3.1533622312144	5.7058204214871	1.10121729433038	6.19675378114489	3.75596881324731	4.85729294650544	6.24245465948874	3.30354564739973	2.5812501059935	6.04200273495021	7	3.28817170840531	6.66366170318016	2.41667170824891	1	5.75412779145698	4.12873662363577	4.8469768526652	-0.926768965329502	-1.42054807747284	10.4613006545994	8.26048187964732	2.24226471695946	3.29818489807384	8.23087567652597	2.98430018029862	0.350996381658756	-4.75564083500428	7.27839767105282	4.24961595129932	-0.556145317301266	8.41808741182833	-2.1631804513201	-1.11143824549771	6.2729553659095	5.58206650006033	5.48347163467851	3.13803619645213	7.05081073603304	81	0	2
50	5.6548846741688	5.4937638372417	1.50203499529329	1	2.05992561052156	6.66498758218624	1.62677165161184	2.986759112894	1.96255182524494	4.63810007033327	4.03480476745789	1.92201939303102	1.39541831021301	1.34121796045912	4.0908739743255	3.08713234865914	6.80652799165018	3.03368109488531	1.50878713772697	6.43958321190772	3.40586781426703	7	5.14582536937289	-1.09736272851918	-0.887366242677227	4.21997467600415	-5.89517829280282	7.45098793815713	1.99162918657989	11.9167298579643	6.28937346820894	4.3431301935768	4.04850674788972	6.81305677147059	0.352341929282925	7.45555980939998	3.33954254933784	7.25564017775989	3.651828172653	-3.79812185018873	4.28233761298045	2.90496847767754	4.18731205989661	-1.32071907226787	5.09328416751094	5.97271378396509	73.75	0	2
51	5.60917465620977	3.15808484989769	4.33239094506913	1.352780612364	1.60041008487826	1.78056381542824	6.28008092557957	5.9151352485756	2.81526143634401	5.04362970065354	1.49887803246008	1.06065663886368	3.90882818248236	1	5.50360914503428	2.11394531894383	7	5.27746669282707	1	2.52849749747403	1.01730599671279	2.40050069206739	7	-2.69127276951718	0.986281851050104	5.64278501405546	0.739484005740834	6.91443771302835	3.59824202739675	4.57394726399315	2.06091169447525	3.4199396565435	5.31734886322812	-0.740745456978649	4.47452667967935	7.13498210754609	1.23807988762531	10.1120115456344	3.46366669585186	8.32237204308731	3.04347428853176	7.3478877931733	7.21519485143884	0.642627510395512	-1.21263395636625	8.06254949346164	57.5	0	2
52	4.84157515294644	2.46552333599247	1.54043593362105	1	1.00593688482222	5.09540682590037	3.00501089560788	4.46515502853759	1.01106819709819	3.40495078011112	2.56160862299168	6.52362558117456	6.2456183975342	4.56400260880078	2.42502637712575	2.33623331698774	2.59664210576609	3.07537566560345	1.75895258358251	2.28328530449358	1.2801813784416	1	7	-0.527189127273113	2.07546584358427	4.63424137341857	-0.356599046099132	5.98950408371957	5.28109199042781	10.7170823992481	4.22948160128632	9.08992654939961	0.467901428697197	3.21529268740297	5.05947351209605	7.07303920417887	1.07932604262405	-1.60421021896704	-0.765063076904214	-1.86304358827472	0.627971226107251	0.217591424886286	4.99832598254961	-0.812048603870532	3.23811287577673	7.71658689946792	72.25	0	2
53	6.89830219598064	3.3522233148526	6.9630009342646	5.79669712442507	1.84186725796615	4.48173295626104	5.36555836415438	5.1083964949309	2.61323789398434	3.82684572761395	3.28788616255941	1.4418887092024	2.15726586137675	4.22621475049296	3.06816463381899	1.98802002782363	3.13918522731528	6.52531400231391	2.09102362715004	1	4.70387346723646	4.73474817345272	5.64348630232179	3.41643799913728	2.85806981648726	-1.19476348254506	-1.2089631292867	9.3003230648359	4.78359697156851	3.04137469072312	8.27680983313263	3.00472466390188	-0.167679067063752	1.36978782358004	1.82512162176861	6.38577159645261	2.16717096315675	5.25182255880699	-5.15263435495654	9.01416983012017	5.45949365738562	6.57495861588792	5.2579340669837	6.26574155711089	-1.5972869307201	7.65357437721083	88	0	2
54	4.67958012531306	4.04343543783277	2.40938650123109	7	1.90741949451171	6.85459368340681	2.28945526792058	5.49635849255083	4.30623638803461	1	5.94936623359017	2.92246641905402	3.00736616916035	5.78742179136626	3.16403828104162	5.88902976585505	6.99973016805668	2.25026074601574	3.80589883474141	1.27876044957048	2.46921929078478	1.0494459273791	4.1298383194431	2.92223523485597	3.19659965749249	-0.391602764978161	-2.38154121941736	10.2166147055173	2.1816751034754	2.66970083674498	8.47232956519128	-0.959411810645444	1.31550334160659	1.50279683474536	1.42549483562281	-1.08821336396701	1.57878047773674	0.285807228763488	-0.705046400497645	7.60504231381155	5.45332656298605	8.6731185960997	10.3261683821039	-1.68481144774728	1.46533981349036	10.5017200295047	93.75	0	2
55	6.04632993892249	3.56649905279706	4.20818335164098	1	6.38640920143606	4.92385188621366	1.80834849710136	3.45636698679509	3.69516793024217	3.24398913601834	1.80309765924313	1.34589053519306	4.10669913117267	6.19397344412368	3.17847255234915	1	5.22495896167144	3.45383391120142	7	7	2.83638002466609	4.33816422400188	4.88394466040612	1.01498321527295	1.47275057850255	2.81268743972352	-3.31592092357388	7.1347540869103	8.24733459454362	4.11250269197715	8.43414744813744	-0.552608076438904	3.11004731937066	-2.64124405067909	-1.95495734390013	3.66154550777116	3.2218350466782	-0.226773419187429	3.43234233486276	7.91655409969371	4.46223723090289	8.19727489038451	8.52236388024532	0.771343356525318	-0.595168290134342	6.71401793847321	70.5	0	2
56	4.91806654179243	5.49054205648091	2.63147030902431	5.6889745604898	1	5.2620754717341	4.63434457586227	3.82357592007342	1.02446622215422	1	2.59103624452089	2.88982829454023	1	2.21187173843781	1.39911402188298	7	2.31957350691943	6.16559907953925	1.77987667202452	4.8391830906811	1.97726096168477	5.50302995348025	5.24263915481241	1.54230006235395	3.85267741037756	0.670578426538146	-4.19731287989099	10.3029296598715	1.88339910494742	3.8281359064873	3.20639687183934	6.72753819351039	6.03200982876593	8.62073105067447	0.803757053428672	6.79332703998938	8.50372711409837	-2.53517824577546	-0.753077837913656	11.7627993413706	-0.212613168432322	10.122545354499	3.79944135159769	0.917288073773193	4.68583514940997	6.45499149529095	85.25	0	2
57	6.38950203810198	6.21387771660972	1.74545221753943	2.29084678227856	4.83595304392755	6.1315642810547	1.29513627007775	1.51029642376149	1.42659798791732	1.2761051763096	2.2587765271539	1.22884038151359	5.6370621245723	4.43912304796846	1.45395693368461	2.41805742411354	1.49086618657639	4.84468911108864	3.36815477812224	6.9155571795751	3.8103049931726	5.73179157341386	6.85174575850454	-1.06335547358332	2.89684002906022	2.06136630271154	5.17366975560531	7.08927331906583	9.16801309739171	1.11846954904827	4.693499155997	4.37992442336624	9.63558096961167	-1.09530160441129	4.99198594090689	-2.52995309945043	0.332779554193167	0.868654901322015	6.89074097855216	5.48930835723692	1.55301066812862	6.06604338162521	2.24562088002116	6.91751974774885	5.11383679766119	4.85548261701674	76	0	2
58	6.85089728048505	1.37003315073911	7	6.3791853625726	1.76750925987072	1.07272457641891	1	3.58477940790992	1.29785657492852	5.59806820655459	7	2.82049932890366	5.99928046290468	4.84911712485664	4.74204336163264	1.04811279640118	7	3.2387981038391	1.49913272354787	5.86170593810516	4.41765005154152	3.43029588631055	1	3.98966404192357	3.05243733151357	0.0334969446383124	0.0624604582162632	10.613366901673	-1.29631787907567	4.81761925671483	2.27390118519638	8.58167399154041	2.00289212240491	0.789670434123729	2.63188419558677	5.91833184447173	2.24335738622164	-0.599175008901605	-0.241547855361604	8.4675633292029	1.65656320636114	-1.45070324786089	2.77988783141332	4.47943095839271	5.51400201255918	9.38153215801172	73.75	0	2
59	3.76804133668884	3.1993142064229	3.31070143234153	3.01552020026666	2.9531970815205	4.43886164540412	2.1324153848814	1.90554954437486	6.55137447728209	1.89420001093274	6.22860437325166	2.16794863537756	2.82849559549816	5.03715443475388	1.833787542558	1	1.60247900492621	3.67155327263926	1	4.42461555263104	5.84233506338219	4.96735658191816	5.82313254281933	1.33594634995773	-0.570127288568698	4.17360910562356	-3.20674043484636	7.67075251661342	1.26188486174451	3.09397050702501	7.80075212501163	6.11983662631918	4.58836084850122	7.49779738580022	-0.899859960305747	-1.07236700248412	7.33352458747501	-5.83803618302581	0.0105480598373935	-0.895002842683849	0.996943234297259	9.82003559729016	3.05822136913797	2.94810725326789	6.03645171126249	6.92623082434213	98.5	0	2
60	7	3.33317691576354	3.69745422106125	5.87676181805026	3.24194274840329	6.23643920918181	1.11125190449854	3.7763449300449	7	1.64866550740901	1	6.97760900019824	3.117201965278	1.04351504618895	2.45073347959708	1.21792774727748	6.77173926703306	1.51784587947869	4.56338667295864	6.93664925663561	3.32180007023407	1.79085314789204	3.06938332284392	2.09981373384581	2.78660695063898	1.4025252132075	-1.02034557958194	8.8599194165315	7.5623106171027	-1.48379700818417	7.08404121759126	4.26806497564127	2.40070053400479	-3.01527112476571	2.35477520514035	9.40043636927315	2.01927043561319	4.3529342002611	5.23866557505056	-1.8201114318242	-0.871176623034327	-0.168836767519235	6.09771150756919	2.75972217811834	1.20701631136294	5.60066114327452	81.25	0	2
61	5.87253012109665	2.86002310950878	4.59992895056702	2.46811974424924	1.62426111623944	6.285043123112	2.61014588856719	6.25066905988432	6.37888593132122	1.80532883879795	2.05695324591528	2.74903994793565	1.13216114610287	3.3687617609278	5.06894008185406	2.15939916878947	6.72677676363755	6.32775967052308	2.12411865064999	3.61812284106957	7	6.85110894475057	6.83283080182894	-2.091019426072	1.18158649986628	6.73179123577944	-1.21046859803885	6.63989031831218	6.34642956566991	3.11914717464925	0.927577495879986	7.07544721602402	3.53235722412035	3.9603771043677	2.51037872325377	6.57390361090343	4.87486328347456	2.82447877846135	0.6594932115264	5.85779178850827	0.6366200105195	4.61479049337654	3.0486490266475	5.1547901420729	5.01504967652315	5.63232604592643	72	0	2
62	6.95631168383716	2.03546421704314	4.75627759564448	1.68055719350285	1.288494016589	6.34148086758891	6.58409003889357	7	6.82049863146479	3.71358335798614	6.37311265443455	5.6484348539028	4.96334558219044	3.21274673584291	2.59685201398298	1	6.2374325679772	5.55605014729394	2.22988217681551	3.5469821715748	3.77245716331471	5.28014395677256	5.74028805176872	-1.14061131873646	2.67471947363247	1.10969460127706	1.53236803400511	8.92388539978439	5.56832827640639	3.69212075717209	5.08075868063356	4.85274705769535	4.28757092273288	4.98708774112537	6.03381900859472	4.92206108326932	10.2011931632192	-1.98015788864812	-3.07985195004299	-4.53699264558082	2.37565536390855	9.39233694058479	6.26407586165657	6.49636190380517	0.619075872425507	15.0408451600124	86.75	0	2
63	5.35704672366409	3.53816963756772	6.1685549219304	5.24546279795523	3.0241217933382	1.10997161260882	5.32172153661841	3.84298838360982	6.31352441623829	1	3.9854795920692	1.03778166832915	1.49401708312973	3.52452406473238	4.44345984989873	5.09568339928247	1.34182393447844	4.25036615668223	1.67357527122203	3.324177665008	3.57855195750249	4.53530369579195	4.65798577789244	6.33672900139487	5.02487222712798	4.56141632205458	2.31014668368735	4.7528640298435	5.36094050021091	12.0551679996112	10.7740471819416	6.47099720845489	5.3847604246726	4.78210254632675	-1.70371174777354	7.47373188803439	1.08178560798284	5.49463548287827	7.85163811363717	4.5191552699609	2.22711192528267	-0.722100181092919	1.64252764074206	0.6489902106831	7.88362890955625	8.3773094022086	77.5	0	2
64	2.78408856450241	4.76251708048462	5.26038984203755	5.848622223963	7	5.92890685646355	3.41692043850868	2.63806157141342	5.28539156801554	6.27036271820039	4.10531593363669	2.6732683081637	4.17380513848832	1	1.55563858741822	6.50090584122528	1.80525423138507	1.86108572232818	2.68088686811399	1.59067774653889	4.33720987008398	4.32738729225114	5.37223911229877	0.794665443041766	-0.456268304587656	1.87457485119327	-4.2515130875082	6.76796640340757	5.18371359193656	3.24711528429527	5.44048855721875	6.40356989342762	4.06259463412202	-4.57381671074466	6.30798210678763	6.56703059979012	6.03353098132655	0.177840587401836	-1.79145014193137	6.30219968335956	1.81879858396494	-0.476510807661724	7.06894747317866	2.79621040630045	3.09256518701422	10.4421805762541	66.25	0	2
65	4.77185729429257	2.93671835105538	4.69929830155558	1.5450908876454	1.48363019157121	3.91893590460241	4.19329843638366	4.52267501466497	5.80974777027553	6.24273172976239	2.37084490697127	3.12970880838691	3.50220152689051	3.77164615156438	4.6283530842099	2.36553567036023	6.78526166875587	5.35945448610975	1.05196681048121	2.89926341398189	7	7	7	-2.62418696663081	1.69930929684675	6.38978943063906	-0.651963672300486	5.43975800647579	3.64886276860637	3.10860985913849	0.471856051920012	8.71194810521461	4.18369461137369	-2.18620779243402	2.47949455264101	6.53280147765564	5.14170354988615	3.45983204909973	0.825632722013796	5.36280040616477	5.6476420491263	-3.47918927343357	2.0153849776358	6.06774025754496	2.81347380612461	6.72673934655682	75	0	2
66	5.20776879704353	2.63455651745986	2.89145755239708	4.17920332075159	1.1543125682507	4.6056735669987	2.30214484049315	3.26097319662118	5.20583833627652	4.78780404326972	1	1	6.66603144003497	5.46996684717091	2.81329091105929	3.86280252962248	3.43141346389192	7	1.61414539726082	2.64903749075671	7	5.26642135080038	4.91419531105224	-2.74223746558174	2.7394235902214	4.12083248194029	-1.71421905494701	6.67590909700097	4.82414250975956	3.18110378442949	10.0293885655185	4.99176674748258	2.74199840659537	0.0541255934931898	1.38645795054929	6.03761067722131	1.98819797179229	6.71072259009108	4.29583947206732	11.3979902510809	3.87208544143413	0.388617858715225	8.89647025212779	6.9971058005676	2.32153335487604	6.7560952737913	68.75	0	2
67	3.46507204828588	6.1078412903888	1.76697855110032	1.88575087773637	2.76052280069127	6.5096798701155	1.89628701891427	4.41571550729251	4.49037483330248	2.91041551917675	7	6.54288162221476	5.54963842458491	1	2.05761892793722	1.41440877654966	2.14573247105139	4.56435287627407	1.41780781570628	3.32192240803559	3.03137372321374	1.30635907788087	6.49444960469139	-1.550395923863	-0.0233455557015405	4.17626463194705	-4.99014113148206	8.1233315702584	1.49182198282914	3.09603851562776	4.15561953364603	7.31677412040873	3.34344551777212	6.56348192557239	6.46937639934928	3.85885419549754	2.62975689161022	6.14028680699815	2.95950827935652	-2.2786764010661	-0.96669958255978	8.21742208962612	3.91436319680513	0.916674828331086	-3.15690354743004	6.38571407966336	87.5	0	2
68	5.13938269134201	5.06230566404968	2.54531608542071	6.16914456543887	1.13662382467528	3.53293356900704	2.69660557085228	2.50926968295943	4.49444767890691	3.94373401350366	3.4279718192664	1.76482510884196	1.27913549981453	1.69637418829938	1.85283218817729	6.74826674379674	2.41061633185761	6.12108270095149	1.34851039459398	6.46008420460665	1.09118314593357	5.05606225289523	4.57524125721505	1.01338420221358	2.82894997092771	0.724059708711959	-3.5932778795009	10.8633474006766	1.55455922470025	3.63043906157966	2.71046508457326	5.94218050350733	5.52549761709427	0.940376902525101	-0.825419594339579	6.42495240601337	-2.81633379273976	-0.24511233324243	-0.250234459900988	12.5696603739767	-0.172600092453421	-0.220986388058351	3.53172922794543	0.324887766199834	4.21695549347747	5.81328156180645	71.25	0	2
69	7	5.62506018988466	4.08975921460423	1.0372921390212	1.43643173641436	2.64454205661158	3.37864350634509	5.14118202403569	6.27447371943627	2.8577969702996	7	1.76703414629328	1	2.71218254253731	1.67972970504273	6.4272417643708	6.40152082456644	3.45382555591411	2.4635283067956	6.74594500151891	1.28373389674473	3.85542282876757	6.48662657210876	0.020201250334162	1.41230460460274	3.80285589647216	-0.775571844961182	7.74978325905602	7.02485322199977	4.83507561337651	5.96272523758445	-1.86113366473476	2.73096335309686	5.366236384155	5.43068111716482	5.44506999963651	-1.38131510277407	-0.282589955398229	6.3880659740262	8.81465177915509	2.83599780711592	3.28910577830117	7.2287219802908	0.30588779355763	7.40115279477168	12.3802729303361	90	0	2
70	4.52656632907477	6.49452765466161	1.38991548707086	1.04688457251305	2.40161096333988	6.6989165409918	6.70987767598528	6.66852679537093	4.32207570443611	5.54242234842028	3.98650215721669	6.12591458777519	3.73984739900321	2.38566208739019	6.85372472593001	1	3.38467636364573	3.66377514484735	1.42378055443919	2.04039917673223	2.90008748625863	6.61150266013873	6.26852028644593	-1.41523732670714	0.62758350146517	3.11115493935784	-4.66284989980279	8.39403529051679	9.37116312810872	13.6027693876822	4.25608558586428	7.69389614634204	3.98297019577634	7.35658382019176	6.25169175409333	4.48518125130829	2.22795535368177	-3.18908891234648	6.10167703942101	-2.54086203349433	0.0192014486967045	7.92044992668135	3.53780333955725	0.860562754944407	3.83084549296398	9.18031814364	74.75	0	2
71	4.68498780000443	7	1.43951276256581	2.6494167419037	2.12015234218681	1.88355562815916	1.78013931023273	4.50108950754268	4.71220346502994	4.63557856520037	5.88798887763474	2.3923175868991	1.66249537394132	5.73228083394731	4.10008839919019	6.24348981988783	2.94319422248123	4.31474345874878	3.19374400676585	4.73558510973559	1.7177179881093	5.7519830597397	6.83655429203947	-0.472117427308207	-1.78444792580795	-0.783674283321812	-3.77844660178333	4.97124698849099	-0.839075189093411	11.9668622776938	5.64563853654041	-3.41325684106574	4.49272456117567	-1.14165488003992	4.40262214000551	5.88602363586312	0.0845311048550221	0.137422051387524	2.62191424337477	-3.40420275240563	3.06809926456234	-1.14674622714617	3.63368070165371	1.18580857729224	1.36299129456408	11.3272575630429	68.5	0	2
72	5.62690558307566	6.97945458858521	1	3.40759809031087	2.31988091523163	1.65910789130035	3.07721963445032	3.67101174975712	5.87884417438595	1.12927549226547	1.73723830772234	3.39413174630958	1.78036762115613	3.43604852755589	3.99976819226842	7	6.69680067320872	2.76937712759305	1.05318579583686	7	2.21961373369098	1.94738308049064	4.27688014081441	0.268972398013857	-1.15075587559592	0.843874127774236	-2.77957416222367	6.85370884491342	2.8060481882203	2.74645785825703	9.70432849178909	-2.37716473016452	6.67603702206204	7.9056237104202	1.4692663411271	-0.269258250305352	4.59366897691046	0.578278993558464	-3.89440077359866	7.15939308477566	1.48187710937304	0.357438493438104	3.69887292034298	4.70994104035462	-1.14927774978866	5.17619116699392	68.25	0	2
73	6.15117531405268	4.47718691429904	5.62241231273311	1.92963989423169	3.74828995505707	4.9547202318551	2.70760645009001	5.16217024187154	1.31321542366517	3.65310066382825	1.70433858699332	5.69159854817909	7	1.1382163132469	5.28511025789803	7	1.83352610668011	4.7435073245315	4.85862977388591	1	3.19875442807605	4.07509411986644	6.39479081141515	-1.47885024692561	2.70921584332414	2.41887074997883	2.08453839127137	5.77762533028126	5.26769096510331	6.65285499697139	8.411093727651	2.70925868957153	-3.14588522121973	4.80433408433811	5.5890334105374	6.36946051329551	-1.36243513950414	-5.24322965965658	4.89528823585497	-3.74259072918053	1.18793211968546	4.64392828905458	4.40155152699136	1.39907768407161	2.47428371744827	9.71831566838017	68	0	2
74	6.19333110810413	2.51783919897017	3.04948394904469	3.61799270027733	2.23330135308367	6.02183793227347	1	3.31543878380058	3.90389783954225	1.33585777552555	1.19231706357857	2.99610845454839	6.00938069660525	1	1.15129116493507	5.93686567201299	6.37945378707316	4.71559978117933	2.34526648882948	6.35161818961838	1	6.27303187227396	1	-0.013794515595617	-2.28051873877923	3.54057044463678	-0.825349746681058	6.1179485310296	4.92702176975646	12.5734824790332	7.27941808354435	7.91576037934345	3.25225980997761	-1.37022192785314	7.42229454753936	1.01181872735847	-2.14920185351216	-4.8808626399447	7.63240579017385	3.70514720874054	-0.0423894781171979	-2.0008666997308	-1.15213416767828	2.71769409360569	2.64755006645136	6.46742505294257	68.75	0	2
75	4.75564461753087	1.63600148656329	7	7	2.55739097185826	1	2.67291009999401	6.92905358999022	6.37413718975098	1.45862675644308	2.92517540124231	1.97730010107942	1.27968534091545	1.11969628177163	3.65962352549489	6.01558976741564	2.70377980170854	1.41439131644391	1.98586486992814	6.68209780539748	3.70104599332723	4.1001795494348	4.78705080097833	4.66389786130301	3.19720330643464	0.507845624232813	-1.6810669395338	6.05846055445297	8.01724299034668	7.02843250603201	5.91839745462274	-2.02777972315337	3.30662834259395	5.55428755225798	2.86949831234246	4.10258424641899	2.29484629306416	-0.0971219598993904	1.23702792828831	5.6620200673412	-1.9459411016663	-0.28581577683176	1.3775573649543	-1.87299028282997	4.82634680101936	9.5225508604662	80.5	0	2
76	5.1061383530332	4.42159621720982	1.44989493591853	7	1.53614086756645	6.34008402570011	3.84997344115925	5.0089874423346	2.17911887918679	1.62566386120971	4.66952963348734	1.82125268090354	6.12257298352142	5.59901483498838	4.59525341081636	3.00053027258344	7	3.14484304729403	6.20326055347597	4.52913963756835	3.18033190079071	2.59775931168264	4.62471203865735	2.46676773435995	2.12018342934552	-0.635308860373208	-1.46036645911836	10.361006406351	1.44837482689236	4.14680330950743	9.255845207563	-0.519402631302031	7.65613731194348	0.850305355132771	1.67146474338567	3.87267831149867	9.49096634671994	-0.587446934444919	0.0725163603245149	6.96016710830028	5.29451531708117	8.42735047452078	1.93120854339582	-0.893543917240025	3.09066168485767	6.67771590300356	85.25	0	2
77	6.23565641817043	1.89586677524094	1	1	1	7	1	3.43593846984208	1	3.57450908880142	3.39515197279792	6.72297497321061	5.22192390329803	2.60790630949435	1.42436986870924	1.47441702713607	1.81112967522379	2.43262248438186	3.92473545733168	6.54135476541972	5.16092510734024	1	5.96527682149574	0.669112468850938	1.77711923845633	5.30586639123397	-0.183748890799657	6.13881266008235	5.46157957960138	8.77391630189236	9.54313691391856	10.1868628504378	1.01224721684463	-1.90388054955268	5.37396023780354	5.67189600275847	1.14523174639486	-1.72265762760445	-0.0228269366201338	9.10174711668746	-0.866136328092321	10.8171014036796	7.52578161591008	-1.37577003861735	3.02161063056077	8.37787522369884	75	0	2
78	4.97575959513618	6.56973418672928	1.13285735816438	3.15684572551071	4.36930215871142	7	6.27069418473744	4.57927397837865	7	3.45652697072318	4.17430067346547	2.500494224278	1.97350901691416	2.72029521683254	3.93469299550869	6.24922926470156	1	4.03536265391849	5.55725475947552	6.24900206470772	1.86600874073456	2.04346796133982	6.17944327018257	0.652043560389636	-1.6977586192367	-4.31888779497592	-1.06178720611152	8.700144927671	1.1435183428738	-1.16401528461259	2.0606840703863	4.88281108865014	9.21720521708906	-0.0469217799369648	2.52791421706859	0.00812233564103199	7.73850155929229	-5.21486966686336	6.14762483615076	-4.03532374048305	-0.55178514818415	5.1070070922852	1.37621421222504	5.90453116926974	3.89852028831151	8.48304581304811	80.75	0	2
79	4.77636798334447	4.43527094953549	3.05815287415887	7	1.28465743706831	5.23592589529715	5.58722413215195	3.94730782210908	1.79302948517906	2.74875199013371	4.82395192119494	2.76210676677922	6.18275420674743	2.14241191801168	1.56022257947206	6.28668113370617	6.72614827232672	6.08139207284148	1.6879184065099	5.97648082804325	1.84242610464519	4.85721124341107	4.40456524498127	1.52578538125971	3.47535430926142	0.923013669672625	-4.36688856342726	10.1776936397791	1.79353367388706	6.49044356359599	8.09799101590685	6.66902659708446	3.20339815747159	8.01942665304789	1.69309919677996	6.8360209079493	-3.74024094449545	-2.79281896923415	0.379842507802013	-0.242616089842045	-0.094052437958149	-0.625020745538914	2.86973193350118	0.770629087943854	4.53424668698915	5.32786439817422	82.5	0	2
80	4.84499927980241	2.85844866970122	1.1952689324264	1.13431478564072	2.32470624386626	4.54147282775565	4.615122877728	7	2.95018300614053	4.97894476675018	5.55101164516109	1.05885995792507	2.68148391971096	7	3.75636466509704	5.22342577901996	6.41394905345134	2.42624300062658	1.82357651007026	2.36699841028225	1.56073348707448	7	2.62938659726127	0.596561266242167	-1.71236615084744	2.49254023596634	-1.8161314837461	10.0325746052804	8.78146177733173	8.96437327722545	4.48108601142764	10.0837765520097	3.07094358361672	1.03678336425541	2.60660833664353	8.21530138816534	0.966674927982261	-5.11766493992847	6.68480145518358	-1.36267227271722	-0.73585131634923	-1.61286240610884	5.073335868959	5.71334255141155	-1.36661138887763	4.96432227462703	71.25	0	2
81	5.07872952040577	4.32279458816588	2.56667682214569	6.93532915856524	1.6154654292439	5.28156312079661	6.86557059082202	4.5340833317474	5.80368126670379	1.25251647782208	5.60932677089566	2.24865795401522	3.34735259127042	2.82365305258913	1.42165338446219	3.03614106203586	6.81000107039622	5.59706032716801	6.2472426666355	1.86120737240659	3.019723223918	1.70823143028637	5.82087994011343	3.11307869974163	3.67679770522793	-0.040379768069578	-1.56804701355695	9.46204103214718	5.99615515985651	2.18227718126368	3.85191205908537	1.93768439741705	5.26880430512235	-4.07986861335253	-0.992794600547064	3.15425919685852	8.01123120898995	0.759609245950209	0.535063881265384	-3.49442477530301	0.516373688415301	0.496980637713043	7.72775513642303	0.617739123140653	3.01861587034302	5.40890264722976	101	0	2
82	5.67089201092458	2.01134278167172	3.16387617310521	1	6.71146142220654	4.09914876749206	2.37431846654922	5.57210813291205	7	5.34083568629655	1.77158511351514	3.15406504107367	4.21388865885759	6.47242617452728	2.87664172953142	5.79777747070582	6.87144562146495	5.15811021396923	1.82776674453437	1	1	2.73370439644939	6.25089845228483	-0.187696837930482	1.00994523330652	2.93105941116161	4.02736623010063	1.02751555399191	2.00051816285495	4.27825658276234	4.2178899635356	3.99671737055136	3.93771209873891	1.19619153411618	1.88688766062052	6.52611968507471	1.84117139000171	-6.67661031092518	-0.228668885372689	4.16049917757835	2.9904001284676	9.4334847821354	3.19261621545062	-0.118130374366612	-1.83616092411112	13.4596728062927	69.75	0	2
83	6.5278590907531	2.06049709974009	6.349520172842	4.45101333243767	2.4970088233884	4.65928552799951	6.12826184492039	4.45274142970887	6.77694410204926	7	3.45685334366744	4.01527704779936	3.63907422982957	6.36451477202343	3.09143665378833	1.38362482404672	2.08622251765031	4.96128221204651	4.62418038485087	3.99812924234253	3.55374312490448	4.79054990296157	6.3721602191344	4.43786124556531	4.46138267162401	0.466233203644244	0.420933651715821	5.39844122983495	2.69109550644945	7.54754799194611	2.07403046093544	4.53458438025345	7.92916380797083	2.30679576686603	9.64269187271138	-1.2996062108062	2.79192291616706	1.8128887720663	4.86238963313913	9.54241977529039	-1.37649275966421	6.96226156834496	3.06329029126132	-1.2861852487317	3.89108700268971	7.29939668344825	84.5	0	2
84	6.68241054460801	2.79501141615264	3.7160098841854	6.95708389861062	3.68752684551236	7	1.67893940886836	1	6.33640024518557	1.33879694473533	1	2.06581977764534	3.05368898090336	1	2.09454143348519	1	5.26038167595389	2.79134090709325	3.62718114889719	7	2.56522092011733	1.39079337493067	7	2.69736076746612	3.34877133995422	0.646364838900711	-0.485747499114923	8.66429601863679	4.74788957436651	-1.40910610532031	3.06757686081304	-2.33642994243501	3.7057081124648	1.23381213618325	6.96472134666697	8.61839731377697	1.84233279728881	5.20116820705888	3.26170390207546	7.0014773438713	1.16390969622523	6.80615122647375	6.45915370597776	4.1200442436647	3.9734053087823	5.98533307123028	77.25	0	2
85	5.70013696687004	2.96890212848045	5.25419884917315	3.86939715984384	2.82798354025474	1.64722447668495	2.37607521494479	1.72941696924189	4.95652645858233	1.60141408946502	1	6.4839807246546	2.00620383031694	3.22112981953286	5.70189200339297	6.14989059692634	4.94690689408295	5.62641192239971	1.60371198949767	1.54221866865418	2.87134628975989	3.44913972369416	6.35923381708647	3.06866732187133	2.88095897938863	4.88415946102946	0.321740068035334	9.19380511368472	-0.0889120623795053	4.46560365929526	5.02460089850728	5.89827744232551	4.36727440694537	-6.27042850547601	5.9275705901881	1.70647816104862	2.05252295403506	-0.918209574595822	10.2316810450936	6.08893998194921	2.25610330022788	-3.40936836402538	6.86581568339107	0.66009886278831	-2.53217670738408	9.55381540576051	61	0	2
86	4.12443109842763	6.32900432231557	1.36104742073658	2.39676868351782	4.51569519538692	1.15337545181725	1.31737219015242	4.03425033114577	6.14889392562136	1.5574865467078	5.23678930582964	3.25756220575272	2.29028880772933	1.11787942826082	3.20181017820173	3.95871937757428	2.90958289052211	3.40624298109698	3.2673035372834	2.92101713869537	4.83369577942348	2.71924881056468	6.10461628106766	0.118026306787449	-2.77046360533015	-1.42042452144596	-3.40594973485923	8.03270525459876	5.88208649038826	1.80820757541673	1.62639405047454	5.41005387225175	5.51214309221207	-2.427505140538	9.99902875152672	5.89669535262031	1.14027904657189	5.59329258811176	6.18325098973174	-1.65734156855806	3.18339727244738	-1.045012788636	-0.226012946713982	3.28335714730468	-5.55673647601502	8.49520575228393	72.75	0	2
87	4.83003021062121	3.52686230094729	3.19830988377102	2.71631582499533	4.90834257630684	7	1	5.32496404452992	7	6.50486542279729	2.99681907250781	1	6.77410503182467	1.64176829750312	1.54090859173616	6.99320699286857	6.30036349897116	3.27110485216588	3.15132652002628	6.7808160212014	2.98087443819599	2.36830377517056	6.25284576607802	-1.73144955056071	2.16014433636401	3.08334535785699	3.01239042660438	7.52472604647165	5.02404439108503	5.34486831912118	8.20991079764395	2.50506649373309	7.72826138686147	5.42565669323793	5.09870979868407	6.956293763725	8.21848697261717	10.946750672124	1.31987527145434	-4.79319366731851	-3.35220056602394	-0.0575019707152585	8.787099613178	3.65336142976147	-0.303474611833651	11.371580404496	92.5	0	2
88	7	3.5569992814289	7	6.69809759776833	4.20909025275083	7	6.4495657944976	3.26773466214859	6.23434194192301	2.82440328971852	7	4.7832523459515	1.45955404627349	2.39479621969531	2.22844712402093	1.08776308622018	5.45928249297408	7	7	2.43443478680703	2.69292041254519	3.67754597725079	7	6.75613308501397	4.52567203000174	4.08827082304624	-1.2511127591863	3.43594275581798	0.45667655481113	5.22358355286904	2.99900746709416	4.843899108935	5.55259000477952	1.02111045012346	8.7196593700055	2.92341706297145	3.79658973986192	0.296778356138976	-0.390013075096468	-0.270131073478933	0.747849814816455	10.6376429738359	3.2717193952848	-0.670665317165721	2.12246169332699	11.2430258584749	68.25	0	2
89	2.38254266121557	5.3593246427038	5.56797110803358	5.64358479484743	6.39996732932649	6.06506223839539	6.39757136096959	2.46018013525206	5.02758128657487	6.34424711219727	7	5.20866500855535	4.29905157924393	2.46827039783658	1.45766361535738	4.914752640177	2.06927566826873	3.07907600240153	4.31464397195166	4.98359813127588	1.73146399497465	4.02910740073912	6.8204926424448	-0.504813694996394	-0.232058721160947	1.54818036630444	-4.73233115965409	7.02004662015346	4.85106969904981	3.18328644799628	5.28451352844791	5.35182919238761	1.70376861484125	-3.35004740721552	6.66790301349825	-0.790911010772071	5.62290373186609	0.948475747328248	-2.48448080341719	-2.98816112595884	4.2667338723231	7.74434414267647	6.62275932249847	-0.21173898996007	3.10588094291338	9.85492624317495	87	0	2
90	6.93167201313752	4.27406253261049	4.7825718742017	3.269539088449	2.18841129568743	6.63732417974913	7	2.47440644555662	4.54837875028481	1	1	2.29222200348029	1.14039167665255	5.53702750431347	2.33871604930704	6.18742774991655	6.70612685404511	5.53270482184838	1.99027483742498	7	2.75219304422495	3.30488766266401	4.96273282061123	-1.49310364101353	3.0097737850756	2.59770798295056	0.500831430878219	8.60392021321029	2.16512446588051	4.37077150071626	8.07068359187467	4.21982927140162	1.59784710437646	-1.81435692521831	7.69188573634459	2.36576086588212	4.67627655669434	2.41992800915136	2.24196541076358	10.3581293641682	-2.087238090557	3.36587353661177	1.93567368282755	2.59369448957393	2.48899832520659	9.87800015590133	85.75	0	2
91	5.49782754696144	7	1.39027397970382	3.65305616294634	1.91498490398699	5.15918710040896	2.2302873345063	2.90312708351712	4.31532916817723	6.06443423927846	4.3810818738617	4.33781643458196	4.74400590064782	1.72668119881655	1.71994952997352	5.9571981269249	1	3.6023128726227	1.61368532384103	5.61996021203858	7	5.47888185656421	3.40510834831175	0.408369590017089	-0.996128210961266	-4.29446690851794	-4.6453517968114	4.72693678488477	-0.753139845992077	7.10639471963784	5.88357885899306	5.43661755531977	1.23556339720986	1.32915043227483	9.44952674876861	4.3356215786409	2.01170685775847	1.1630996870468	-2.34003816508921	-10.1701352066569	-0.774016578566217	7.41700411095616	4.2410710378207	5.97994738870046	0.101921063909928	8.79171597940897	55.5	0	2
92	5.51586470604442	4.08284067996675	2.40275074758217	6.44747973052916	1.79120916999803	2.82772451506525	4.91866167876774	3.88608817885483	2.66936929154072	1	1.93098176813297	2.08134083292754	7	1	1	4.89382244047379	1	1.8188264043989	1.61586063469769	7	1.09993424008451	2.08708215249627	7	1.66781069655415	5.58992072070623	0.478200162396824	-4.29753101798696	9.70519066020991	5.72112338113887	9.55896719711258	4.52969163569844	7.08927155282315	3.03577230690163	-0.0176467642401121	4.3674840067714	-6.88953528781129	8.86403193100855	6.14038875041527	-0.0826194043161782	-9.53463737404025	5.18059960487363	7.6268804829318	9.61353153530032	0.14749445452465	5.71867938044505	7.96404366049136	71.25	0	2
93	5.54889512613601	6.83982219833908	2.37424560830195	2.1417370979475	3.50074123373407	5.36547717652915	3.35070916167766	2.44468782276251	5.70722414282582	1.82118067544929	5.14333570557324	4.19014213206609	2.54258904966045	1.05620035759581	3.9762801648206	3.5281540456519	4.31674059514643	4.21943866517054	1	3.01424698410712	1.18380910180321	7	6.89408995319532	-0.19947836859298	-3.7780731470553	-2.17724926533303	-2.95017939763133	7.44023498342392	6.74691362244477	-1.08019250171704	4.09559007936699	3.98979780886332	1.85967332763519	1.99541364705946	1.54018087680777	4.61754954750163	10.339305796193	10.713438484418	9.01237847773414	3.87432243826714	0.589933190477114	8.19591945219191	-0.715641139403426	-2.94243622711335	5.79601464667382	10.5442386260745	69	0	2
94	5.46588386685478	1.60005645423003	5.77561783347774	6.65149405332123	2.05582077634675	4.95425071355463	7	2.17353048922433	1.1404652355387	1	3.07069024665231	1.44917093836513	3.1509716371729	2.27163294670806	2.34988230716147	3.27417790010943	3.50781481453791	1	1.24007130287795	6.20999191499462	1.04708557143928	2.44267218599576	6.0203845861796	1.12727679544039	2.19742940218876	-0.0362205768925707	-3.21143401586849	9.86753938065268	3.30951469553832	8.48812830889472	10.2611551363305	7.99030114407762	-0.470564166467241	3.72994246229512	5.90402501381207	6.17044918500082	0.599341964375274	-1.24012485340474	5.07710824156428	10.0976092526151	4.4891897959516	3.15430739065709	2.96971328726807	0.504247684429798	9.19079217137658	7.09715867263235	87.75	0	2
95	5.12292290666068	6.36569816933906	2.22474267757304	2.81864697937171	4.22255568953938	6.60983953490521	2.84425421879117	3.18475709014856	6.67262753954614	1.49644007958228	3.89329697405256	2.29603923668488	2.58896318259349	2.29867343839097	3.41138451217923	3.98577257787944	4.10586073915295	7	3.2907056545055	5.37663511512867	1.49133203110377	1.22178019461217	6.58929172502236	0.394588331681028	-2.74866749006085	-1.78561256295366	-3.33584905711506	7.48928182317037	6.48331551805657	3.10276737185564	4.26074795236478	2.07735069718758	1.25192317859726	-1.64060375879425	5.81051909400373	2.28601204404714	11.4071517016428	5.36013947346262	8.96432280845418	3.93668715996057	0.0375973574583201	8.51437360252728	-0.526040440539317	-1.81585003132434	5.21971620867161	9.46665255065647	86.5	0	2
96	5.80092935675705	3.18034744645324	3.11629682632968	6.98671387403606	2.08100620297966	6.12189411683879	1.81185957066426	2.33217816532867	7	6.31967925481777	3.71142033705986	1.35807784659637	5.78024226658827	3.46489008327124	2.02306708418656	7	1.9135922237336	2.47216727548182	7	2.24692133289332	4.20036907810021	2.93188164756175	6.42286345181214	0.80801683061181	3.21868080494364	-1.03715962280199	-2.67333133652482	8.89215486312181	2.17212698789832	4.05195563255435	7.40674019979835	6.37481807012	2.72095847735383	1.61259719447718	7.30579463531058	-2.28448350731344	-2.16607202511668	-3.18615768208001	-2.41724976194743	-0.255595643691808	0.116066499832687	1.09994436336085	9.25911673907087	5.14446097298356	5.00705973259365	10.1250277619452	68.25	0	2
97	5.94345115974811	6.92363337513036	1.40575644148377	1.66772762031035	3.31906730908696	5.19042911587676	2.26004948571046	2.26947768569833	5.55506164457293	1	5.24047671322956	4.05073399759663	2.4282888295316	1.47100229747839	3.36453954852016	3.08957703936903	3.86696994823707	4.57240195194907	3.56580767127764	4.19025632699724	1	6.82159414789731	4.95543934385343	-0.30105727635497	-2.3037984222111	-1.6461261338869	-2.88169027305093	7.17938535015504	4.08883361908031	3.85347231595881	3.53497773224195	4.05975957165754	1.51726051405062	-0.992191869301277	1.46514371694922	3.12560825683835	12.3153756249759	8.44261724823163	9.9324833170369	3.89700421689804	0.578447986613009	7.90858700870213	-0.502306607372685	-2.53033039641628	2.59728918323227	10.188745295149	65	0	2
98	5.43157008489362	4.3136909924735	4.70812943494227	1.41794924305005	4.99439923974678	3.47612367546116	1.63440848262915	4.55145429935377	7	7	6.98189668033638	1.7866941353856	6.02066042553406	1.31726679619088	2.30769728492701	6.95166377724875	6.97544167030636	3.19664075719961	2.63872634320912	3.74828116991019	2.24964452638549	3.51470143894493	5.94634755668322	-1.85608146970207	2.09793203307887	3.98603743651276	2.48181393647178	6.44129652587324	4.83871134203455	5.36867699327664	3.04246980125612	3.33229616772327	7.72795262228587	5.87965067513394	4.94425047476851	7.66806815853836	1.01937038955849	1.52002391424352	1.37992026149918	-5.05172787488529	-1.94886256157012	-0.649895072356782	7.58863600238158	0.729785776065879	4.43365433929629	5.47359418666721	80.75	0	2
99	1.81840239345777	3.478169578931	3.88068683784047	1.63728969716175	3.7649981631363	5.70382874308879	1	7	3.75043902702631	3.10412139802632	7	2.23166658705752	1.71396279544336	6.60193273788226	1.96348802855266	1	6.20106019841697	3.62185693379419	3.17433808682258	5.09579217372981	3.35448799282068	2.36680642141105	6.5666692869836	6.43170619491536	12.1578657444771	2.24180473061962	1.25534163447877	5.95231839852944	11.3949492847223	0.687304920530353	0.969604582236457	2.89830893313955	10.5926752722395	-3.83170999532991	-0.898199878974786	-3.62042280742738	8.05605636248127	-3.21105834884201	-2.30968723070813	3.79752220434438	0.0471815711647242	4.521875283419	4.77791874056536	2.77035330975133	2.53236410650843	4.95711891966814	106	1	2
100	2.92868396764184	4.60297840744349	2.9835360448128	1	4.14437865734367	4.87384591379358	1	5.00530126124972	7	6.69603421107065	1.00018283857301	1.18612056109274	6.01958231660762	3.86524777342312	2.64500470467716	1	5.45188000705351	6.71725921603352	2.73580745894145	4.68388519653223	5.42502279256844	3.14827822724558	4.92318969395653	6.80825485047495	1.12786329810913	-3.93981942428492	0.12068296984322	1.89529900437283	4.43049189651981	4.20325523718704	8.78743264758109	5.37640274615644	3.6611014363056	4.5099837774008	5.35505560328847	-0.428287868617997	2.76524118477738	-0.484405979025771	-0.978150036891344	3.66407051944952	2.44720430757941	8.97168953184473	0.375228115272318	-1.2112313433018	-0.335487413019053	9.25616565874123	104.75	1	2
101	4.31515645112174	4.07970693659395	2.27505870477729	1.6627296330223	5.66608356325722	5.06954320208913	2.02727977745051	4.70169124750044	6.34307358028163	1.40778023413053	2.89219252534351	1.69518768674067	5.39422317188814	7	2.5964525324484	1.68111937819629	1.41373488450033	4.02196586371261	1.07061760170509	4.64919648871911	2.45468168260612	6.08334060326947	5.78739073530006	10.1833486792526	4.472789973052	-4.09845170304334	2.76657403759313	-1.28643618389852	4.62779587012886	8.36506053078297	4.70409268165422	7.04405053114181	5.81856837526741	7.87453218069531	-1.90504338986721	2.02129317766753	-3.84864040693361	-5.09786083599024	-0.323628477844626	-2.84284476968448	0.946754054761549	9.69307840881578	7.04362247895807	1.35462479163746	6.83795667747677	5.56900834858317	95.5	1	2
102	1.06679734352128	4.77855463888751	2.046145032142	4.07226404459625	6.11466354301391	3.66788023988609	1.34882149817022	4.87557692837999	4.2969092212491	6.21412301514981	2.54815005759902	4.37940619720182	4.62286670168574	1	4.12855783843759	5.94369044472413	1	5.56164210890751	1.96312717987769	7	1	1.39539863749038	7	9.34371344265634	1.86671829319633	-5.35267395536137	1.80144490967999	-3.6845500520898	5.31950033793779	9.46622285054895	-1.0278958624745	6.24664391815385	3.78757878199839	-3.64160529424681	10.3440159609906	6.97834769439743	5.41964605586091	-2.38511840987719	3.51513725173709	-2.46912662361757	5.02413957685345	-0.108635631249759	2.99994791455906	3.43471529783045	1.01169317275649	9.21974698689372	84.25	1	2
103	6.50335947211622	4.29177120515023	2.88579067877311	2.91916895948426	4.21053541841632	4.4609238389057	1.57026563457353	1.30361299205854	3.35231665416539	3.92195226565348	3.23900599924268	2.32535435597252	2.62275434793259	1.62461492150096	1.39899308282335	1.49554038785281	7	5.34706805413529	1	1	3.16684750138923	5.13876393325026	4.66810206268228	5.18274134544569	7.96194622788575	-6.46916987711252	1.78788021665526	-0.958512287848338	0.0828499989921364	1.61089043576208	6.16012574181087	5.64579350406015	0.167576731098457	-1.6920301228822	4.31655905784538	7.35585725803235	0.997627777919606	3.34045249097563	0.192317722218966	1.12303972512099	0.663588795616797	0.491116115777211	2.74119079229957	2.18317531116497	3.68704201062336	6.89201374078766	96	1	2
104	3.1978333008878	2.99669683322199	6.40138471155075	2.64506476578698	1	7	6.78008477961134	2.32156157232065	7	3.53008503332723	7	2.20367993943799	2.11412478799769	1.66612680188051	2.76972823896838	7	6.59888181253711	2.25330200140772	1.78776184349838	1.1100217312069	2.49826591091269	1.7609054995797	5.99885784291125	-0.959212745888474	1.87535612161757	-0.526237660755477	6.81021499242206	2.81215274425938	7.23759262197028	1.84842676961246	0.605269728517886	4.72494035868767	-1.69572520836445	4.64036075110151	4.81506766136705	6.4430381013387	-0.617597793354088	-0.817961303791344	3.39380190562697	7.30568609810266	3.69779715688173	2.76373097246704	1.80760222958964	0.370956739056099	3.20530111857084	12.4054074779326	110.75	1	2
105	5.06378941672415	2.28806037498195	4.3498725181938	2.3136410645395	7	6.27268546619715	5.9152070652153	1.63012204887144	2.41413770441447	2.55027843920591	3.65924126273203	1	3.53034654083634	1.91023024676543	4.89192688804198	6.57946868859694	3.27230221343176	1	2.52674543441217	2.69551071650673	2.93409748907011	1	6.03205706955159	1.8963057049322	7.54158985491436	-6.41697362765152	0.38558401741511	-0.765311037013449	4.53259560475411	2.00549487218373	6.40143211075946	5.35359678669068	2.88121016660941	-3.12857092768852	8.55009107425042	2.75436700364974	-1.11851559343775	-4.87520827716861	10.244049550602	9.13740014168004	0.288125855765597	-0.830387396675171	2.84101893944727	7.01846373078888	3.49732581590441	9.4320490290895	104.5	1	2
106	3.52716707117331	3.72915966875929	1.19781987072056	1.93327580456436	6.38262028500035	3.70158356191138	1.41337693354717	4.23260855891804	6.51207842724249	2.9314508729634	5.53406333902532	1.70216105095575	2.74118966044054	5.13178467131339	2.71047275957261	1.70222136549131	1.16259091426112	3.02132644374544	1.77186235564675	2.22847676610716	2.77844079296367	7	2.46205600045696	10.1340519112315	4.27225309861325	-4.10217615411572	3.7077572004067	-1.53740309616326	3.86892094071337	8.46116854099704	5.37062700796336	3.02408654819279	8.53115108085076	8.08990760354831	-0.854153643076993	-2.54074729708598	6.45010675287261	-5.19861512420374	0.061092782874986	-2.99986360808226	-0.358350205909208	10.1585220706673	7.51236967037888	2.54693688384873	-0.0997638155010316	5.31934170680594	98.25	1	2
107	1.1237002013124	5.17710511704603	6.85477567948492	1	4.29579988641935	6.56935515213443	6.24241420104947	2.80247623251938	3.22158619488042	1	3.24106755546643	3.64182669018266	1.86153840952504	4.74585168724901	5.78266245911509	1	3.92864976076407	5.9620819055367	4.77298031969612	7	5.12080445740394	4.13535018196531	7	11.463648113611	8.08530037334662	-3.85230759338729	2.29587819320786	3.74987668447819	0.952182100680499	3.74382997146546	1.66937176963638	3.46092226251401	5.01041340535562	3.68290063397054	-0.930307338724206	4.66917146882088	0.221781601428878	1.59826079338506	1.50648217105435	-0.181486992100324	0.958213542880819	1.3735180109496	3.41564858209146	7.45380600626225	5.80427870483212	6.79057468928551	84	1	2
108	3.73219029068363	4.60405864977284	6.55986064989927	1.34469096693712	2.41272466801725	1.22419429341351	1	1	3.66125211586141	3.82027587522344	4.50710491045364	4.06897138883913	5.59326807968392	3.36296256249707	6.9570267235795	6.41139919831333	3.04039263019299	1.17015731176773	2.95980512273352	5.05412553126841	3.20712460049136	2.04098516442444	4.68127599914314	6.51464987326712	5.06740668221976	-0.557355980056803	1.86962510406702	1.04285448427641	7.38987602815975	11.8578520589536	4.51113923934502	3.4100455518403	1.51130209751726	-1.20465351284903	8.62813128707364	5.6174551467	4.00986695576218	-5.6804979775113	5.0321282408284	4.94729015460713	3.35845331232014	7.17721506323337	3.13132894094271	1.84584115421103	-0.291992550818701	9.07867905324905	102.75	1	2
109	1	4.44837669064049	4.1455356715783	4.46343923281176	1.49611192347942	5.84051751535141	4.50517546936215	3.78710596518936	1.45994794060686	1	1	1.42757898595193	3.40547191911341	5.1388203221122	2.69266899619512	5.07917516328539	6.6191680917339	4.22266249126767	4.73022452958943	6.41779732855779	1	1.47051962816102	4.59485312681047	0.107190096005644	6.06524395041426	2.94929259261694	6.79565920671466	-0.454801253360695	6.8635280434352	8.98270095161737	0.923516870158604	8.59420236598967	3.74123951618633	3.42500641850314	-5.99475353770391	6.54326142677944	1.22071833066429	-1.48956824135104	7.37578880307647	9.84585504528477	4.8379503634147	2.18078929265093	2.31082407983282	1.31781567234335	9.0310939763853	7.18317452869966	92.5	1	2
110	1.23813069118545	4.87673044315986	4.60206836493811	1.81702688381017	2.4908960458163	4.11986861019239	7	4.13041430325685	6.99780571125752	1.35767830338303	4.51498524389569	5.33222426308352	5.1192657783118	6.91896235351239	1	1	5.60817788828673	7	1.64508072351359	3.43004459788112	6.49244092566314	6.69330405458476	5.07055929976386	4.29629923196791	4.32942153433598	1.70318841394595	0.128221134405815	-0.386757543829227	3.82263797143925	5.13731407605402	10.6447051493659	5.5482270054385	5.31284537042335	-2.99937857609417	8.47719460103081	2.10082550740906	1.21708497722163	2.41185416444255	1.39166611514436	-2.82408549185805	0.430463110163291	2.56573364387751	9.22621573723003	5.94816957211296	0.0933056611183752	7.22462661569107	112.25	1	2
111	3.07932772130274	3.50060266887156	2.68166211662786	1.79423520298036	4.69585268908408	4.44579986676808	6.55272029878508	1	5.70199458511289	1.59596706070306	4.77930205159839	1.31092187665822	3.2585632458648	6.89534949659601	2.21086172070432	1	1.33133606379651	6.9332835740602	6.46652229964473	3.0191528689129	7	5.97545374169512	6.98841373094238	5.69007216065267	0.205357674032467	-5.72061879958377	0.0593799490354755	3.15921152112013	4.65481079447593	2.55624120549004	10.0133474243729	2.68617242919326	2.80660301091782	1.51516810646553	0.874555380981056	-1.91906919998375	2.47470892194168	-4.93881528344989	11.2564781139106	-1.27477760009716	3.74666001473201	-6.11939298790828	3.42700758294563	3.23715691051681	1.49595104987001	5.77190342286987	100	1	2
112	2.45265342441747	2.19951753386555	4.49360045574012	1.88091730906015	3.20012654129432	4.68446682222035	1.90008933841427	6.86899316613536	6.92831607426322	3.27205225862543	2.28278195865337	5.80511214757525	2.87385363594446	1.78378747831524	6.30478891678969	6.97449159401228	5.64697329668553	5.62302509030052	3.04668370243684	6.4724093503144	3.51841756970842	7	2.32746896288553	-3.31099945328164	6.46949455847867	-2.38223992571339	3.91777119440726	1.21487627457765	7.03801207710769	4.66150382402189	4.61658066971575	6.54314970034644	6.91008591654266	-3.38396656028923	5.72244094093135	3.64579076362053	5.27925891616109	0.230095722711671	3.61828080725109	1.74240494299692	3.17040455052215	-0.948699054287289	2.82685342497307	1.91550729900122	2.31702785626834	2.69794490926968	88.75	1	2
113	3.75773389839415	1	6.68590542360049	5.02356566782378	2.73864873613237	2.03253589213441	1.58756983580341	1.30829950736955	2.23285896085366	3.26830123844381	6.62731833771344	1	2.83879193804291	6.21927093263643	1.23149459976523	7	1.45933645753984	6.45375799331918	2.86080890589985	6.55017639117666	2.63264537022057	3.11759570755569	7	5.49948522841657	5.27701473925373	-6.46851942195525	0.63840029918491	3.21898271321949	5.15726702494571	6.99022096316145	9.65307782321974	0.579317154740829	7.17454002715495	1.31680088415374	-0.816603487188304	-1.0262131265262	2.9678133354638	-1.90118462254346	5.05208509395912	8.92449492309445	3.95195712128025	0.83185748030822	7.83927890030199	0.678381530896753	6.23640613413503	8.12588617641877	71.5	1	2
114	2.34963662013338	4.33390951488932	1.18267030081337	2.01276583343914	5.90885342640671	4.93309677033318	6.97536806040262	3.91044177129005	6.58939125220546	1.04434136657062	6.68145626993771	3.4185136501753	3.49632297508353	6.12766926273834	5.05930669535635	2.52842408501323	7	7	3.23938552628475	2.95491624569457	2.90291935530197	3.77267823721109	2.7353290473009	9.32643780942426	7.41919552518917	-2.87586708393207	1.85288187142145	1.25636235035128	7.32850243732583	1.33001752535066	4.65487308090141	9.03372462559863	2.21862651255754	-0.654784555845459	1.62237144995393	6.52777848422288	2.56620313737905	-3.04337285838094	8.31662715097551	-2.00032959063278	0.113897389764651	6.39579968353668	6.54641243387802	5.98172560217625	4.56809160375948	7.66665901846148	98.25	1	2
115	2.0937736314851	4.46628028907542	4.22974905745286	1.36600344389583	2.75767740694727	1.70537446557963	3.3491398531987	3.14389801305368	6.11682654983572	5.3969387499504	1.81033161399051	3.41929954890202	2.87546755179255	3.30143078682825	3.32511061689244	2.05672400494724	6.49777508283492	5.90466591084839	4.67978671323854	4.9641161056533	1.29062182729885	3.6227082712959	3.7473822399479	7.08343196714618	4.24399334164249	0.945034543162118	0.731367005851586	0.721882791013578	7.5734763955315	10.3692141157411	1.0192541168481	4.75351149954677	2.04965510480202	2.13102533022231	4.91753920463324	2.47042772974657	0.554965782488281	0.597761925974148	1.54505644654976	6.74905857882615	1.01983739170361	8.38005332047885	8.45064235146937	1.41049748630238	-1.66235460978388	11.1226673104648	84	1	2
116	6.11162642301141	1.84301578620125	5.96013965994546	3.97697870049261	5.18758889171258	5.91822477146758	5.77562915003881	1.57554932714729	1.25452374725314	2.89417870951594	1.77787847123319	1.23803057041376	1	2.77959149709615	2.7580433482543	1.2334437925957	2.93740852779498	7	1	3.65670135433191	3.57680363625727	3.60130386981818	1.25509587492656	1.95471542985025	4.2120861467831	-7.0588313213345	3.06374956869682	1.18187247033625	4.2799575477382	10.5513798066262	4.11826204933606	9.96578926995821	4.24742653095124	-1.89657430668322	7.73211377589163	5.4202464177187	4.34274820630327	-1.99142555537638	9.32089996429644	4.62206074812934	-0.686924893528895	10.9879931086365	0.851614622250113	6.93097642412924	3.88799655987359	10.4278614231964	88.75	1	2
117	1	4.1026572654238	5.9638675746626	1.55493201384223	3.67207022490591	6.57035366333417	6.62642288832981	4.2887642360809	3.9387164604495	1.07250023180589	3.3819561362638	4.10471154069083	1.40622292079671	4.61524823169721	5.40365777983551	4.62585028772829	6.79473962640889	6.526222139536	1.50471728389228	6.74671691707761	5.26664384803067	4.87648848143098	5.13988331050793	10.0855770461387	8.33170502124719	-3.97127587414526	3.11723186735365	4.08096457293846	2.16701830278327	2.46525848881157	5.79435062673303	3.88057877752845	5.10518108805291	3.23996931335316	-0.406463485555637	6.1028874362483	0.865383664359319	2.68040119117684	5.8369588066393	0.473272472057323	4.69843522344406	-1.55397076766329	3.96084200500739	7.40813663624141	4.02215404721204	5.6887328778542	98.5	1	2
118	3.12274516902825	2.66312504593712	5.62627804295927	3.24562568923406	1.89722311512211	1	6.07125315747519	1.64798103813634	5.23763607863781	1.87405657227371	3.49177728673128	3.30123227500933	3.75122704720371	5.3715315329821	5.42288158891285	1.4971550827725	2.7696514329153	6.91089024014481	6.2010627295411	3.73778064608955	3.16659239956617	5.97467903706581	4.9718975141669	0.995001257930134	1.82856721108389	2.99804106809198	5.99837132762971	2.79351363261618	3.48774902448794	7.29767493376361	2.76773716653361	0.979779443656302	4.41177673612811	2.22258332062837	3.53129661804291	5.3242154952672	-3.36523791365142	1.11350350007865	5.65798906100651	7.25145156752942	-1.90640274434122	0.0019954806167487	3.87419654731252	-1.16972480958039	3.11996419413398	8.44706001533659	84.25	1	2
119	4.55421948287788	4.03489677875171	4.59631399174694	2.99281564443756	6.34417511686542	4.28590552775482	1.42447197840293	3.25495320868844	7	4.40009454059927	1	6.45644329754639	5.02812513073696	1	1.60497129416865	1.37446708561031	5.90328540839925	2.06906652874855	3.72614510619841	1.56906990939175	2.52837091481606	1.49791066392574	3.80156684673933	3.58070465323081	7.58702944312137	-4.92367070873216	-1.81793256872511	-2.61961418971212	7.48656822502118	7.51054130032502	2.64458869089673	5.20237036043922	3.19074469291293	1.07018844848203	7.09160516333651	2.78730525662758	1.07796076059278	4.86468060931014	3.6676753972587	-1.29283813541212	2.73726967400031	-0.801362214796213	6.72475551787665	3.80030300321004	4.08978259893013	10.111506477132	81	1	2
120	1	3.76077498316196	3.8380206697261	1.17063954546932	4.20480795988905	5.54915025017198	2.77975091555254	1.71238409879226	5.79535254864742	2.03714370273975	1.87015899740147	3.57497961298307	3.6438923596314	1.13808795168311	1.19629548902839	2.91978320389517	1.69710896206345	2.08083579067225	2.05914582256678	6.62874729464785	4.18274857157607	5.0343813787406	4.89474045698421	6.39682498390902	2.88348538594828	-5.71693175544143	2.72482590161512	-0.890045690557	2.00346598921539	8.99701177499128	5.88907289229131	4.52254795981079	2.02687037814244	-1.18714885924997	-1.25285725561904	7.03977007582713	4.08742866011003	10.6661697879569	0.609130231439707	8.58746569620203	5.48986265914162	7.12532677501498	9.73042069142818	3.72548859156897	2.45258761668638	9.84197837007806	86.75	1	2
121	2.30055151391168	3.2201192005082	2.33123954406783	1	3.61207491958619	3.70121199952425	1	2.42545999622725	5.6565413997974	4.15757045470747	3.9347732203082	2.0360112407434	2.03752609552362	4.68566889865819	7	6.22701618693703	5.81437903132169	2.52891725508733	5.6788711875271	6.5765703376946	5.3365763824619	3.05564852881348	2.74730614815451	5.93940751929192	0.827977373960726	-4.79642135188222	2.07240662545578	0.469643486886439	4.52684076255183	4.35096729698684	10.2107953295769	7.25549798395526	3.31536396829938	1.67146754939902	7.84666150953054	6.83834588033654	0.0666715840497309	3.16549989516223	5.64926082369536	-3.88057044178561	-0.080758298438889	7.04442356980741	3.86249798388704	9.76194890969568	3.11588684814757	13.7162529130019	98.5	1	2
122	6.29348102718694	1.69786394241188	5.51566605927075	2.38581870016802	7	4.41934138599752	1	2.26618499068907	5.38264338620526	5.28526614406688	3.94712640140048	1.14611119672498	5.02488649416285	1.79317779322141	4.58033324617226	5.95098996268272	2.08028692034473	1	2.69076229409651	3.16747280342884	6.20153462841685	1.11495549598236	2.74766555446958	2.00702439935616	6.80036476257886	-7.50949220039645	1.65611498022339	-1.12420846629374	6.41542363616417	2.31347528171189	9.61587736741985	4.92278038030354	3.85837335586714	-3.28367217819559	8.94610250828016	1.56474036164344	-2.51881075695372	1.99250761262184	-1.81729207991069	13.1767286535722	4.88263309563738	-0.152698124673107	4.61556096072606	4.38953543298624	-0.770471654979184	9.39788720695853	95.25	1	2
123	1.4665992815112	3.36595543333094	6.5434450813999	2.94277202454881	1.06189418059698	5.22472536157099	7	1.96824949807963	4.50976583080166	1.60570680235148	2.74901164907964	1.9410106804345	1.67708293819214	4.8749788622819	3.72930826167797	2.42010773424748	5.57855207486376	6.46630374436301	1	6.49505232280346	3.27260034987921	3.59091847468231	6.55592657644091	0.049240613193243	5.30853153531524	3.01199392447583	6.22306290703163	0.899621657610927	7.04437769955343	5.07618059022699	8.34713416967229	-0.105105236418952	2.2538193487016	1.75535697034401	6.14886901219532	5.66357982830294	3.35648470507616	-2.52580490719154	-4.31689523938057	11.5604917304389	5.38683870117928	7.36264587769443	6.04038693935327	7.02152624553437	-1.86309174440803	7.25764502048548	87	1	2
124	7	5.81354763773482	6.64409577743652	1.84558181158347	7	1.18151082953793	1.41802079229223	4.36859345281532	4.54390182142423	4.80942403122623	2.00650098333374	2.99665774918557	3.14960147656093	4.67366583878461	2.44509290439695	6.08486395452947	4.59786094063921	3.75883127508168	3.1571340306791	4.53415209711556	1.678543668248	1	5.62631536038078	2.71748634922881	6.8223224453751	-7.96762231357041	0.552674914200704	-3.37155120023077	1.83519074712311	11.2756131194741	1.44407106993539	7.44668597119645	3.13805456262518	3.49388690865197	0.032536414696332	5.37719143975233	-0.838135232232643	-1.68851975598712	4.42705415050149	7.64532448498445	4.07296082204074	7.52769151666046	2.4345764166127	3.98377202219402	1.51895294944555	11.5364562309897	89.75	1	2
125	2.04800019695036	3.58928170704086	5.73728728410136	1.95986423023429	1.16020254285193	2.49974052639316	6.78314616551494	1.6805065837349	3.83593578454507	4.76375131739298	1.95358452928568	6.21452831093125	1.41279126666977	4.49389393287461	3.80456851232979	5.22807283938351	2.43837860425386	6.53096303466531	1.9600499096461	6.54857963997149	5.4496311114583	3.87960894184938	4.91207507016304	-1.40145351319742	5.48190593432154	1.80880119898037	6.04379158167622	1.63705902856234	8.31660778995845	4.63077467319593	7.93966112326335	2.94260299606248	0.00494051233526656	1.45723218184046	6.71681519368088	6.03753737808164	1.23305505556866	5.75038546391922	11.2957577380775	10.8077755293618	5.80224992833451	2.78123041306985	4.21502034001202	6.54188489079691	3.38411515690092	8.11447320553316	90.5	1	2
126	2.45075703488292	4.25135336491794	3.16111192671031	3.09030560803774	2.6636254242398	3.36576088001722	1	4.43280729002154	3.20712226899203	3.98853292387323	4.2387805379281	2.4798078750162	1	1.95060941179108	1.54563814914938	3.63627996159882	6.23244789080437	2.48392961192745	3.65296806932714	5.30517279257735	3.46632833223944	2.5029061401292	1.0931145760898	6.25862898402655	11.9657304034569	2.6876911526878	0.828359737246057	6.75060822360965	7.78938079119549	0.373317499805158	1.02395441527389	3.80935179260709	12.0957547898391	0.946051532247347	4.55044663185198	-2.40488375908057	8.21915107072648	-0.605202273181027	-1.71881827409445	4.85745461476323	0.0488409841833469	3.95095598419799	9.01298210563644	2.65804128503654	3.42055936129774	5.17329649346225	93.25	1	2
127	5.44622464466542	2.85415489879836	1	2.82221229916025	4.66419188881203	7	4.71469433208558	5.24773949214939	7	1	2.5664946095665	3.27237240852204	6.06782160407721	4.45132081478316	2.85226897910401	5.044932096051	4.58459800232838	2.27272983105875	1.47986969294078	3.80558479182764	3.61887568073163	2.9289400307648	3.77872646121815	6.84858501138986	3.89796784536543	-4.67593267416809	1.4737047051955	-4.23137666869064	0.28209071598041	9.49286953456361	1.13409087841115	6.78384290760192	-0.155483638301683	-2.03853956384683	-1.47808771525281	-0.259379057394298	2.21142739276235	6.20153494687106	4.44208270364322	4.57999666869578	8.18098688612757	-1.83168246502097	-1.00490542950954	0.329928140472592	3.35953336333602	6.34870465524485	101	1	2
128	2.0302499611909	3.44220301372589	4.15953694231068	4.77628957945501	1.7344927279773	1.05642872865131	7	3.03180772554276	2.89189978471578	1.50867990283535	2.84583232638387	2.00881370126803	1.09034808308544	5.82215171847106	2.30203490041657	2.91493013414896	2.82469801105809	1.29970046355444	5.07310539091722	4.32180568021405	4.59839578686899	3.00645177974805	3.4442569693282	-0.211947361833374	5.19017647442428	2.88581840425378	6.74597881843441	-0.234554374346968	3.44022860540378	8.82240073347279	9.12892106950408	4.83839701541489	3.23441728295077	3.100490253075	-7.23648000185555	3.67362750737386	1.37106975991634	-0.828471199901944	4.44909230014198	10.6165644040853	5.032584807507	3.36698481833978	2.87098910111254	1.16232591644879	8.1765139080833	6.98305998573365	89.75	1	2
129	1.42291003312744	4.71149560916473	4.16682538095752	1.37545367887191	4.80327959467792	5.73651330850728	2.54430792323293	5.17262891281161	4.68162579386862	3.48748053333882	1.4780016681574	5.58890328843402	4.15014082383916	4.58897833254737	2.73628143384171	1.73892804064763	1.82276224705126	4.74785364862631	4.49867287267617	6.87325562013059	1.87448898542705	5.29079517864683	6.88102400140433	6.62964450655942	3.48578007506809	-5.57158614827567	2.12827430720425	-2.038709358935	3.77140867855765	8.14419295333385	6.99332589353087	4.09155331929873	4.7623281269011	3.97945844392156	3.24671476049374	5.55732106280951	3.56662445239826	11.4533798994101	5.40698339402351	8.96579033056001	5.67962333752488	0.428015039249138	4.50062270232701	1.66459368826048	2.58269641151844	6.56007992955865	88.5	1	2
130	2.7426258171617	2.66401633370785	2.0933839840136	1.7044581701805	1.61248274361451	4.42230837823872	4.41104323721815	1	2.17879555867263	4.18680788179615	3.54058759363203	1	1.66573967616531	3.45592881502369	3.50936952903811	5.67798559460459	6.5051929103537	6.16490722069682	4.47551172571598	2.95597306369537	3.40975680898134	1.77519549171418	1	-1.82822631063139	7.70517050186081	-2.6140484072541	2.78181973055698	3.60434634608931	4.24789328873399	9.4360815409748	5.30821630022991	6.45466903159898	10.7430452321408	-3.46933882627844	4.28358548987999	1.17340698247116	-0.514807487800717	-0.377746006428174	-0.148772591765407	1.20652254344114	0.215446874681981	9.78976511623497	4.26812478452204	1.42577099059446	2.62532984698477	7.95189495474495	85.25	1	2
131	6.67980075413772	1	7	1.50395567414316	2.14925851941221	5.65701231546497	5.40810042378408	6.05526405657547	6.13320378589559	1.11962913985451	6.39629108946963	1.85606968645639	5.14575583044986	2.83741868211902	5.37498309402938	5.03612733268628	6.68048447664733	2.70428940728486	1.54044176467264	4.7773792764435	2.96129772147809	3.34323832504956	6.30147505656876	3.82246549959024	4.78055924688022	-6.13156932076084	2.34951198967941	1.92631006356385	7.17922704950779	2.60715469851907	8.46944370799415	3.91353424949757	0.320212133052476	4.14701386509376	0.760164068629429	7.68310468004232	9.76192976315161	0.331724130956786	-1.91731807239971	9.17915310538889	5.73415944476382	-0.823502620380212	11.2225840180687	3.18417513977504	9.49735146318699	1.11134743572172	94	1	2
132	4.71892283437139	3.28730432225582	1	1.95481781113302	5.12587455844679	6.41234680385749	1.3840878872769	1.6468684385616	5.80748019261089	1	4.06324778144476	3.48603537670842	6.55179923485431	1.26349678417228	1.64084828488632	6.5466622787682	3.10797220088291	3.68382015788125	6.45664124686238	6.31973737370465	1.37867961039153	5.92585905935441	2.32723519719905	7.12950396547446	4.66783214162282	-4.05628771868141	2.42576889184412	-2.36749762116575	4.3593540000462	12.3025772767106	8.40807510241975	8.42269902464406	2.76751402133345	-1.27506058410534	7.30377613563869	-0.0393570736108645	0.21625909328369	-1.11963913257777	7.16492035970169	3.51383373036389	-0.601060341700118	-1.44790881227798	1.50313945319934	1.23107454549111	4.10966331556659	6.80034959831563	85.75	1	2
133	1.83242622689613	3.62420911576195	7	4.18392417942304	1.07581537651043	3.50976020096397	3.68345980138062	6.57938362006368	4.76658484056844	6.53926197517916	6.14089694611865	5.31171487132996	1	2.11727521963475	2.92028592032012	6.51273113842603	3.47023705971587	3.59997552437208	2.51999798476339	1.35186926045617	2.06004182934811	5.01499856828103	2.68132853174034	0.386974231117864	2.25497093480883	-1.03073009663891	6.17007282834622	2.01647353770142	6.59048427916389	1.99754325785317	-0.0600849657703805	6.61342416747357	3.9605522241562	0.385908843527275	3.61213977065704	3.9644987461222	8.61239767340107	-2.75638579126334	0.059714260566097	-3.89156211836454	0.394369438298925	-0.545171805436266	3.53434444761514	5.11273624920305	0.723291164427485	8.96747542761597	84.5	1	2
134	2.47936991098871	1	2.29817252857608	2.3966659374778	3.47505681921399	3.00805013662926	7	3.92502087596673	4.80992593067131	1	4.92693522073323	4.85862398371389	4.18505886243546	6.99257547756877	2.80982178674226	6.59657156751979	3.58146458937752	2.63705774370089	3.55741491785875	3.19103566053708	4.53299255097791	1.77004932341153	5.32019987713892	4.08387804296865	1.79230251694313	-5.84172253549127	3.77323070628331	1.36418338931093	4.89953466642923	6.70919194488223	5.65124387666895	-0.254797714831445	6.44539851481105	5.76987340850445	-1.74192283167248	-1.09334210666379	9.91726895870032	0.882686085671301	4.58626960610076	4.95593069046063	-1.5773077812997	0.11655722369488	5.49088262706304	1.66357703344185	-0.501726994667959	9.21538965570148	101.25	1	2
135	3.92816689101083	7	1	1.2392954181421	3.67817962559749	4.492443307098	1.55164941102977	3.58491333423954	5.61273859767686	1	2.96891903150008	3.19905481439784	4.73037590090519	1.80656003830223	2.54238087318075	4.37683939312892	7	2.41877631406166	3.59430633065681	1.26528826306785	6.08470071663559	1.85252183556927	1.39115347412562	7.79771095749864	3.96066866202031	-2.26375150017854	1.47939383332182	-2.72215477588128	2.09351605483521	3.17122516492595	7.24536023346513	5.7104958288918	1.41709806535793	2.37405737279039	5.51150655542935	0.453453863684486	11.213486971821	5.29795313540749	3.68307417607586	6.14536117305989	-1.56201766746351	5.96854224743851	0.500992730691746	-3.06296158477428	-1.55721422946211	12.8863337190654	82	1	2
136	1	5.62296832214646	6.27563217524627	3.22211202693044	1.03644398709186	5.80074345236277	1.72106373782675	2.22491511830237	3.34615964910315	1.56935674865562	4.64841709967921	4.31894640560845	7	2.58843576277975	2.10993744822114	6.04852240072281	2.14368110683331	4.70598595489648	6.12656198785583	7	5.73057705755999	1.03870168181081	6.31898777449308	1.30873308929594	6.38408864446538	-6.74954054570172	2.00004258894113	2.98096195258149	5.07618594648113	7.99348186386391	5.83371221357938	1.091766565501	7.73989168828014	-1.0178697275638	-0.693635336679557	-0.0139154999151549	2.74682350460386	3.37161582475148	-1.27604552388098	3.12055703078327	-1.27334775398063	2.89348547856965	3.21301847727695	2.14112862551276	-0.94971697556461	8.29431080957525	96.75	1	2
137	1	4.54614988479391	1.06917576923514	2.73202230775529	5.44918348639576	6.35100701485315	1	5.38628671507984	5.01318143638631	5.42636099306502	3.06886062647602	2.01602494176788	6.69500269523857	1.07739571512913	3.26956582056308	7	1.5149653802609	4.75540248159442	1.81637808884707	7	1.77866557117955	1	7	8.20448224501748	1.52178569374392	-2.89664071975647	1.58121575659411	-3.61214344546056	5.07610332520032	9.11232912458356	8.38411290920258	6.45162663214856	3.52621610992424	3.39189297670212	9.46090987627435	6.17079036233889	5.13077289764776	6.51394722101032	5.16510019651818	-3.21102116051822	0.42586152761739	-0.762768100712502	4.32213655495155	2.21794222191821	-1.98219197985992	10.500406798518	93.5	1	2
138	6.06669547886136	6.20080024869809	4.74137769456763	3.52724571134742	5.1105176318505	7	1.07336348836137	2.61396285997029	1.13751347721807	2.88539150035404	2.44078508352568	3.31489048244623	1	3.26644479676626	3.91716683387937	5.31187397423265	2.85382939103645	1.98776899627129	2.52746761353886	1.65883721324069	6.73115029490394	3.9087918470068	5.04084201957595	2.19853243313731	7.88456613234244	-6.04371879405544	-2.05716546594254	-3.151660896211	2.83401751000353	5.49481456922603	5.06151699550286	6.297847911769	3.74658962813186	4.27251524344246	10.2465512664121	2.7403685689065	1.65620193645742	-0.396276985400492	2.07933993639176	4.98507055158772	-1.22175895753774	6.25389883595324	4.27471369669921	-0.639907483698907	4.65541836236572	6.6009123404628	79.25	1	2
139	3.68113585777529	6.8509195962586	1.1892616293645	1.72146380711471	3.29696476822504	6.96786977186289	1.19267447025973	2.90704210235733	1.77729036543864	4.71297626763791	1.70373662767033	3.93778953253483	7	3.34218577484122	3.0084341094053	4.00534345061625	3.02540832424779	1.38130054546928	3.04732701974599	1.281857914301	6.21766698668719	1.80685357190965	7	8.10191446996903	4.37931033496257	-2.42918342965797	-0.152605284460978	-2.13855231725423	2.37496948606389	3.28367471517798	6.89455608756446	1.10645980295668	8.96761081436416	2.06656067900583	2.8040963680057	5.9238056583571	12.5698998457923	-0.903605402087842	-2.56719541356634	-2.48718671906152	1.86442011340829	-1.56908032978545	4.1241195466882	-0.159574777418823	-0.291006551519569	12.9385087631109	79	1	2
140	2.88838751435201	2.23913746244102	3.7095798969042	1.39615970699793	2.88068908123434	5.40762924128521	1	4.92716665653757	6.56871531193376	2.74413172366398	2.15554776098051	3.73698775080094	1.28766334105517	3.19179461380615	7	2.25997394986453	5.11739302764006	5.32250195548098	2.89865323690826	7	4.79807218600826	7	1.83825654741886	-2.51924113659553	6.75634091956837	-1.89793987818422	4.63635231073697	0.406080315574988	7.39165946577419	10.390784618914	7.92034694567401	6.20843669629405	8.08025668743867	-1.64369350075947	6.16668237044508	4.43457301787198	0.0126282925881132	0.10486991099219	3.38630288734427	2.66653038026871	0.653259950372542	8.67449780384976	8.88789779865721	2.50153518946306	2.16286697232632	9.17464802938195	97.75	1	2
141	6.42906827540916	4.02064453601421	4.86711049169709	2.27284955830397	2.65747397260016	6.2456813239749	6.38652265357838	6.41271413815381	3.54691553893298	1	4.47686423604286	5.83147057878077	5.86224727818151	2.14427307896711	3.6711463746788	6.73045250972627	5.09342781909704	5.36083694094468	5.62164520846606	6.6823196152847	3.666817696166	6.60072720287104	4.35982052847446	3.36097809164942	7.41953884274104	-7.09386494436952	-1.53237093874115	-3.60005867444366	4.29005037501027	1.16525653127049	6.78768013238587	7.21889335122794	3.06258749214343	2.29626422332033	-0.466695895791187	4.53228365683086	-0.551720591120176	-1.35974026232273	3.81312857036824	2.68228758757874	-0.035034425638479	-1.29725971704586	1.23500594686154	1.36353056627707	3.56347252833584	7.4845879693432	60.5	1	2
142	2.24338352486567	3.38521332289985	6.62228423157131	1.98829183616845	1.45261790793248	6.41600209201493	7	5.52067765751511	6.44785633241007	2.45042015470809	3.65311265663042	2.88309406912949	3.51741106707707	1.46234377749675	1.62850435873273	1.78774599511689	6.38229448848957	3.26251037431995	2.13195746826873	6.28386431382414	2.46984083237137	3.85967213736194	7	0.202143236394328	2.3414001770334	-0.862224837754746	5.9085200378031	2.07361407550648	4.79363391100359	3.24252421836597	0.759484892684503	-2.35437602714339	2.94548582320273	0.0723669017048784	4.6179918688531	6.21733633114345	-1.052789771589	1.12230659271902	4.26627649824221	7.11040511007341	0.265134884082438	-1.01475804399157	7.17130800672742	-0.338433730608273	6.70241943073577	6.4084096218685	85.25	1	2
143	2.48049190018755	3.27903208224516	6.99029307841187	1	2.3830106262836	5.71981246912025	2.10731367977549	4.25765163329396	6.43066998855152	3.44581881870179	4.40312942041466	1	1	2.84890096187599	3.46361075768584	4.81843051381273	1.16860780869032	7	1	3.22293213094691	3.28484612935819	5.21559014935998	2.58685767031692	6.08687378031078	4.79136579303556	-1.00218968872782	2.28713318570497	-0.910237732707039	-0.0332757636165536	2.08015051144177	9.84895580424734	6.17253422699163	2.67232396582584	4.67564082453856	6.914599236987	6.98887257358597	-1.44260610824305	4.86823436159963	7.88666474583304	5.04472153747368	2.44393319256501	8.1153329002491	3.03519905752783	0.554780574468335	8.34219501973349	9.10505013128574	80	1	2
144	5.85921630792992	1.53071365323749	5.84588796345621	4.1788266533195	5.99296011913114	6.36805322858888	1.75788995273992	3.83895006664923	2.29504039779105	5.9874028204348	1.75054105310465	1	1	2.72952187031087	3.01161998057272	3.80845287964073	7	6.8791792147096	1.64594864421994	1.98244186523087	4.1423137762614	3.54445770251885	1	2.67341284551768	3.7458828465227	-6.69902999046821	1.98048313250486	1.89190214599102	6.99623947157424	3.54653074111659	3.42825133032744	9.07302389592662	5.02608133861886	1.0875849677607	5.35138820533026	2.43274469044758	5.47835624383665	0.25495602260349	9.74787407320449	5.37385902292668	0.527136602790093	-1.13695400639944	1.75157087055301	7.02269599168404	3.9654981812768	11.5152759070854	77.75	1	2
145	1.23100462154662	3.00503223115703	4.31569634196689	1	1	3.95448992305225	4.6919602041165	7	2.27124395299229	4.77426426782811	3.94803909340763	3.87899029371837	2.70060473668105	5.60195702523988	2.99336085310242	4.47929901645131	6.43972563521521	5.56248404620932	2.33159191583363	3.41600543696079	1.24679215365843	6.77197592642359	3.60181696101189	5.26044382846226	3.98473835622685	1.50153001222395	0.673952801247075	-1.2405898275678	8.44740196373351	8.83980085661867	0.380604391138533	11.0983314105042	9.49810924676187	1.05573009732604	4.87728959456196	-0.967524256610333	1.87740990042856	-7.12097460458419	3.81477536590171	0.220318786571935	-0.59258585939803	2.42615607026659	4.83659629096735	5.62375268557387	9.39378553440229	5.08211747534487	86.5	1	2
146	1.06317212262099	2.75561363083948	3.97657495746342	1.68144499009189	2.66275902411016	2.22024833254651	3.72274342068004	5.15434760666988	6.41022249322235	4.47282804322803	5.7050634170244	1.22903936147274	2.60964883660514	2.09788782432457	2.6061310591819	4.8195461330182	6.68365204491782	2.35930940393561	2.71376161824146	4.22152986001224	6.3951009813119	3.5160202881369	5.19802854166257	6.33662667600744	4.81179160746099	1.23583436395276	2.02091022303401	1.87807271029634	4.43056686045603	11.7192776103992	7.97455231163254	4.61117898476712	6.79428574069698	-0.508035803324919	3.68365698479065	2.09684439154748	4.30934021222334	0.292413639945587	1.83506828920473	7.08916074188822	1.31588836335577	10.7610285854024	8.87195073810883	2.16000117959311	-0.699860608532677	9.3325427667095	99.25	1	2
147	4.27088196963032	5.70695503306132	1.53633474587726	1.25953065697644	4.14574036223689	6.02019826137601	1.38987897863646	4.1112057995187	6.31584791609813	1.88619480708553	1.37086251394412	1.56835015487452	7	1.0344728503001	4.48692805991487	5.55530468405674	3.6886346885795	5.160009743811	3.26152252841604	2.4215953252478	5.33596270881521	7	6.9808181223993	7.40354614724731	5.47318120424394	-3.16134400026826	0.493780218157587	-1.87921859366947	4.62724069319169	8.03092427911341	6.7110862565804	0.987285980863752	8.65400903930287	0.270403076955641	9.49969818471459	-1.03569807494564	10.5686702488244	2.89614558768413	4.86799475928807	-3.61338947146	7.21723586022149	0.56020593503789	7.08597673619995	3.6321894851006	4.94185613491535	8.35970822582124	66	1	2
148	6.94238413928024	2.16193118847862	4.44411254415595	2.22711177863572	6.69454958545411	5.98959720696475	6.76350552948715	5.23095487811412	6.17787929125332	5.72863522022492	4.56814587964577	1.04626188175419	4.82342669031155	1	5.29727554336901	6.64210697869055	3.75629649177734	1.14025890776379	2.74733988284535	2.23703734820634	2.33286586622977	4.8871560349164	2.52789492132064	2.11584714174557	7.35016309484542	-6.90687187249124	0.0913083660620116	-0.825200478657305	4.50254091526715	6.97778437460556	5.98423144299786	4.71067558896514	2.25745684197332	1.74555960760997	7.96104471585324	2.61103952030375	3.2909903114462	1.78909412579054	-2.6277447243461	9.16028118096523	5.72993723533452	-1.47327025495574	3.15434411562386	8.20089619924158	-0.439996921909866	8.35199790696898	86.75	1	2
149	5.42857888316461	1	6.68866015626098	2.86311054462881	3.96682774973636	6.84727972095924	3.85555982702311	4.01654327711637	4.83115848791974	3.69748675786996	5.28619476613732	5.83981971959107	6.9210345949013	4.04300487558799	1	2.15411709137182	2.55332497322064	2.77337300932069	4.00526509380522	7	4.64781838427258	5.20300698270408	3.92591323361503	3.07707318379072	7.14372800040721	-4.6713482570423	1.81596102513283	1.78568243567217	4.0472493024617	10.1092808811588	10.022621627006	8.60485907684503	1.22717413612623	-2.62842581235492	4.093100399712	7.05866725598231	2.25192130975294	-1.40023438332381	-0.52336988610466	-3.10628237785411	2.40126112776284	-0.24867173528153	7.75507126082202	-2.34506444417653	3.67436674586897	9.25653737543041	85.5	1	2
150	1	2.56227442422324	4.4133755710536	2.49497310698811	1.75936869398012	3.50861015994056	6.98991752829272	6.3388484688291	2.77167821430595	4.89159011894453	4.32394529994553	1.58914469276036	4.06818515472788	3.13552496044264	3.46255336217669	6.19492833747459	5.95359617658757	5.72562889707672	1	4.73609505202785	1	7	6.40542260991396	4.99112388185819	2.97175189767572	1.08013390109162	-0.255622777625503	-0.675074197226016	9.00774936122511	4.12569046632601	1.20968086976388	2.93181067011734	8.56062436293917	8.64602450950571	4.46898221485342	-1.51593608629803	1.77222200407946	-1.75813992365961	4.10743973137383	-1.53394421266324	-0.900146287169263	2.47877834046777	5.07252359490705	5.76015307004877	8.02880876185504	2.47281976286135	97.25	1	2
151	6.95813067973389	5.30777121970704	5.21724805862956	3.62015199905554	4.79320626988886	1	1.27446897763277	2.04721259319088	5.95254125806597	2.8412488423457	3.96173875126819	2.30853734086029	1	1.06287722054065	1	3.41710665135319	2.75809666346028	1.42327431770627	1.74319248736793	1.19943478393385	2.77838609329806	4.36930705477379	6.71665637665907	3.86174715228536	6.44441781814634	-5.4357324221471	-1.93287183861325	-2.66290881014151	2.59410136834217	6.82801937485558	5.34181641586601	-2.13016379653029	2.40433173112118	5.06742995781827	2.47374578663989	3.86589408737479	0.773054274083928	0.138374243662077	6.69325848382232	5.53293724918145	-1.36527378811907	7.76200989001001	5.25528794658344	9.56923126123249	4.73272270894901	7.76194597009791	83	1	2
152	6.1105931582588	1.41737077775399	6.67212815379436	2.5270763626812	5.06247523960653	6.26539119253739	6.10330035829592	3.69201468387576	7	2.44500796199074	6.88276620101802	4.37383504759613	1	2.4308183970537	2.43272621840868	5.61831474225297	3.15437876388612	3.32122065849447	6.95195646563794	6.01801302573336	2.9459394892803	2.00443179511816	6.23133254374667	2.62950129172625	2.24783458628603	-6.13136117745064	3.28989885126724	0.77418142942694	8.49233506446179	7.93236883354705	2.88935386975695	5.09450811509011	6.4980333398416	0.854915355474616	7.40114869086988	5.66137199608298	2.43074737750637	0.317883808605459	-0.757549438623697	-1.41199380170511	0.547720864710582	8.32045013421204	2.2436287523863	3.7941683949894	4.02401186618016	10.8596749673435	81.75	1	2
153	2.08706397525296	3.69646307714528	6.29976322279757	1.41777373051646	1	1.73759895367467	1	5.46272262284659	3.32413771036068	3.15653732635708	1.81761340784762	5.44935285082437	4.45768336539234	1.44469203174836	1.00162506748122	5.35525245058282	6.09031075325863	4.14822698567088	1.66181090968039	2.92886025759169	2.08037312031854	5.49683589437922	6.77483396138882	5.22710485744428	5.65025761237473	-0.921074692715916	2.88400233783207	-0.621857783194871	0.443580546838183	8.82972325285981	8.1856390456985	4.98659374553256	7.36648788190596	0.485128128106881	1.41707860738823	5.96570385781544	1.27082409830229	4.42030530135535	3.25670613865816	7.82237268090115	7.27104449134407	2.42569618624391	2.80796081218963	2.69759554626534	1.34290462398189	10.9298061881889	92.5	1	2
154	1.6100605913711	5.42194350537862	4.64917553202432	2.74063577592321	1	6.41146632069967	4.88000049968953	5.98605257048372	7	3.76103334284137	5.47958547720155	4.08492576925818	1.49347372932691	6.84738188437729	2.10239590528516	2.19006299138487	5.85145435118921	6.13009909011737	1.15015084020711	1.5663031313006	5.55934365763179	7	2.94842406864884	4.98420424280583	3.28620696648568	1.18411757912251	1.24007150457729	0.179352669075484	1.71251424748043	5.0842534435306	3.59992331569544	10.9015403860535	3.68729520468143	-1.97184437281626	-0.873669676463359	-1.53934981752139	10.0931119410191	2.14098667337074	6.23412644834151	-3.21106037594808	-1.35015411985384	2.90857824619466	1.6926595940607	0.531790432390488	-0.964873648105855	1.8894286015329	85.25	1	2
155	4.61285313717478	2.47296645940623	1.16429828913439	2.03579373270964	4.89476421174404	5.84019645981799	1	3.51495545627879	3.58993159382498	1	4.36354365787449	3.00119329055128	6.36850316805326	2.71560365616907	1	7	4.02154965279691	2.3354507239985	5.90384438228789	6.63436504676007	2.19181020346549	6.96969503673388	2.55750286597547	7.49816159395564	3.41130530099803	-4.43577377749516	2.20967083789167	-3.22908510076182	4.88897274658238	6.24532556773389	7.67443582619061	3.9347281763507	3.69213860821858	-0.452161617771483	6.83934944668523	-0.0346670042679592	0.694009239735067	-0.963220568029656	0.460808986373569	2.84796938255969	-0.477706201912828	3.66192575585349	1.70953669349316	1.36008610736995	2.83292429476225	9.51025545387284	94	1	2
156	5.24239599207305	4.39300548575659	4.97006277502116	3.43965753200025	5.95933718903952	6.79735125160718	1	4.08914545052169	7	4.82013771186892	1	2.27119864252747	3.87423958905909	1	1.9418961495935	1	7	1.63011332436169	3.44001483874009	2.0101625595794	1.49113959683964	1.05875050179715	3.93334090634858	3.38707843307839	6.8786155873866	-5.75453009654613	-0.168138892083609	-1.79298145754706	5.29632066146497	7.39339891704053	5.35924406903286	-1.07433531367906	3.22090137499969	0.416250921937675	2.27886292838391	9.78830705412384	-1.26605570892459	5.50254051568466	5.99672462972428	5.53580010355821	1.60551006064872	6.97214108865077	5.46640469207964	-1.90976824349995	0.443980194642232	9.18019823746925	86.75	1	2
157	2.25626104473909	3.01038188665639	3.30433632939028	2.12417986861695	5.91770924263997	4.59363333337543	1	3.18325922703315	2.96671923632757	7	3.78269251105927	1.90414450433559	4.99040973187058	2.08828823161668	2.45558578415046	4.91230988099543	3.09184194460447	3.85637837087238	1.91947484723502	5.58771059503647	6.41554199514341	5.79131239073893	2.18752014759829	8.69361374207665	4.27707710648057	-7.87624440175243	4.3292039476724	-3.0027977489071	-0.296254774273134	8.45536987485918	5.70407403901096	9.07001906502265	0.555429512015863	2.78797277431305	10.0166536247285	5.62356178486558	3.35106882580461	0.411395250905975	-2.45911614409325	-10.1980097011217	0.133365836358953	3.85874654708592	4.07648459860459	5.77179204736348	0.0847156357316128	8.6981174431083	84.5	1	2
158	2.20408932597372	2.1892944920667	3.50073688136446	1.89563691225031	2.26312247031342	4.00193998940969	1.81312049978533	7	7	2.88541226208374	1.73011803486792	6.11349420520442	1.96836773253075	1.53162074131169	1.32189692414412	7	5.17268452108324	2.17468432085721	2.90918882731778	3.24758305380257	3.67850584822217	2.3462857421579	4.45832463988264	-2.72259970708939	6.01783865434328	-2.4798406263576	4.64691942733666	0.281295644820613	6.79381087051671	10.0005134425742	7.64343949854418	4.6453617510038	6.98144068596508	-3.13789712453126	6.74061802030331	3.78355521137421	4.75594327167972	-0.596211453907781	1.15924545164348	5.28875269339859	0.762608499995297	-2.42204075025719	8.1137458946997	1.83630363824321	1.82190284121338	2.66104971329966	75.25	1	2
159	2.62854798795809	7	6.53069817862684	3.72296374822248	2.57793335997303	5.05810263723838	2.32198224676617	3.47354472155732	5.05853241023442	4.9686738905932	6.28761361365238	1.07007142573457	6.9908001991138	6.57456610994649	4.68941425584024	1	6.6088675767251	3.62140069556714	1	3.30555939804419	3.74448184207866	6.95503697089471	4.93060925877714	5.14405741668703	2.95466333679441	0.871422394610322	-2.27156727850741	-0.97560538036327	2.94747787857908	3.12749510714382	5.79672464075417	5.16628719941794	4.74655570659087	-2.52577396422566	10.9597750953421	7.19913992514583	3.2461839232601	7.2163549050279	3.95083829506089	-3.89529381226247	-0.908175452470929	3.36766100510705	4.0551416178936	-0.899999040125678	-0.929487971481912	6.015132481934	69	1	2
160	1	1	2.64353482168484	5.65397498647364	4.85378957375381	3.32747774869771	1	5.62682366057509	3.63732851063607	7	7	2.57355143986232	3.45161575532193	3.19426717611508	3.35206820406799	3.17265295198335	4.96810769471689	1	2.31029281948071	1.1656660879262	3.08820676597728	5.09876502800405	4.47762435975309	-1.74838445628549	5.39177695069104	-1.03433434111939	3.39942326281815	-0.963029971817499	4.48657277925388	6.05097261157265	1.90424804108526	3.21514338537652	4.55108191157136	1.53198928441358	5.92075381919811	6.02096346745611	2.95855118442896	2.09660788551542	-1.79757655334564	-3.22372286637689	2.02607493234048	7.36770537575842	7.37098807290286	6.63343381421047	5.5612260178425	8.56944395814432	78.75	1	2
161	2.8920773488476	7	4.96555022585799	2.41947619049015	4.20865106772236	5.97039076352897	7	1.52058215865501	6.34861933440483	1.31089927117023	5.53403264910823	5.26279520512379	3.99997027201047	5.23971687570472	4.9254890000094	1.57278097311012	3.89713957424043	1	2.20112239645461	1.55968684959118	4.86968018126764	2.19328083713644	1	6.1724404805673	1.9783618642675	-6.2016746238868	6.93638988537244	0.483018194916153	4.51394775854198	4.85336378819294	9.44623722240784	4.15578189944565	5.46288356804549	4.54831875112096	-1.0138742430535	-1.03157071316137	10.4148851907594	9.57865629969305	-0.559464994430744	-3.07236423793021	-0.134935965812087	-1.15272801085229	2.35271558128318	-2.11408986961393	1.29221462695002	4.17535101041935	84.5	1	2
162	3.56357547940736	6.0827930828227	4.04488080425107	2.53465895957747	5.13605589015267	6.91058362564384	1.68914543216659	5.35515858143975	2.27459518869716	1.33240916748674	4.25988667825587	2.60792986943738	4.57439681896484	1.72539475557676	1.6425885638686	3.57600859667495	5.98377454900894	2.83771279813598	2.24910909032686	6.07337437991295	4.61768151091232	5.3232441310492	6.4609079776534	8.44344292935213	5.32773688880588	-6.70445674714144	3.62738115488343	-2.4571139610617	6.2215846177638	8.29666599543102	5.19522402004395	5.74096197879901	5.47477297223626	3.81062255161261	6.81726679005698	2.21321895126788	2.31999651539046	-0.840877271637468	3.52752695594427	10.6944218136893	9.08900329633891	0.998236947382247	3.15692565480274	1.27446273235106	1.66965751190169	7.13572058518426	86.25	1	2
163	4.71515406578281	3.77369928620977	1.87074025356855	3.29814628538302	5.48066100402609	3.67402249101722	3.41398588401824	4.4426705178449	5.8736522656842	1.85490452384726	3.84190297744824	2.9086960351382	6.03763111951189	1.79660268292007	1.56084404307958	1.68752409343352	3.76022810717527	6.20614979324362	4.86127761961942	2.63723082402494	5.00768000254614	3.81520712031023	4.56716921030612	6.36203420499345	7.51138297562427	-5.28390637884404	0.513959853643692	-0.160599709997289	3.32816759161894	7.71674962959928	6.1923656560439	5.82635106938789	2.8480856040833	1.71648319981182	-2.45421067358031	6.05915318213046	-1.49829815339008	-0.708568515630867	5.63562256396371	0.25182194751734	1.17766255794049	0.436652048454669	0.0915972230545219	4.28218325981584	-3.11362895276164	4.35560768316913	73	1	2
164	3.60585837346545	4.99981041334439	1	1.61797345748257	3.56747140786257	1.65208604852097	3.16648737234135	5.47079705078351	5.61569480449845	5.47379078666119	6.64930337736839	1.96605541419138	6.68147376096905	3.30836431250919	7	3.259246801076	2.74189342956404	2.41663810622893	1.39262382594495	6.45386918601127	5.44130234762706	4.89807405942336	4.75269443157152	8.29732996103967	5.50897089462513	-2.78423479547789	-0.37066979855991	-2.4947201037416	4.51579836358062	5.24293785567018	0.764407374413328	8.14079553591822	8.84295304207489	2.64252660473937	-1.43363100610894	5.83042408121343	2.35725783063517	0.331633931340464	1.77637873515485	5.69029546617383	1.31178315941793	7.62953863228823	7.18221015672471	-2.0690059732728	2.91929181486516	7.55749253364836	70.75	1	2
165	2.33722103475085	3.2441104984274	6.29887460306318	2.14723490409443	2.55133821779034	4.65458842948326	4.14085046133614	5.98681537865326	5.69311957944017	2.95067422629005	2.16140846973314	2.25278435423346	2.75212103656802	3.41914427974559	4.52927748891265	1.75587006352181	5.86367747040202	5.31355893055127	1	6.65394592146574	5.19118351375653	6.83710450703195	6.73206608871475	10.9281926312454	8.6003243366735	-4.9764234682085	2.57916123097062	2.66336563080207	4.74685326004664	3.44890840315739	2.83699837145197	8.77546382945157	3.33373091175568	-2.29895997663238	3.72188397203138	2.95711099860796	4.82717303635948	-5.74506889598017	0.423049536174376	6.49660127423171	0.490996249751009	4.40740441970852	3.31187059256883	5.99130601099231	2.44218823422826	5.56311641258179	81.5	1	2
166	1.93835260571661	4.43881628166402	5.77662703907986	3.0355959624844	6.15720655186207	3.30128844147262	5.83268204992913	1.83132334994809	2.91237353759099	1	1	1	2.72022702706881	1.53172335315884	1.14432215578058	4.12254525095683	7	2.58967480667961	3.01095508038366	2.96355322439775	2.2023576597434	6.21517133340737	6.52673457332159	8.26029225580093	3.0817299153201	-3.48360269370194	1.72476948973871	-2.11288298755471	5.99398769092212	11.4009425879384	8.49003020555778	7.32070378718686	4.69893211772459	-0.313159520161326	4.44304713960673	6.76309704443312	9.64590829079182	0.56227515512207	4.30730527292303	-8.367705562184	6.65343027535934	7.98801145437401	4.56332687805807	2.86511097222308	4.2446540701453	7.99782800951767	73.25	1	2
167	2.94627134937473	1.76026820198708	4.73212966264135	1	2.2611026310338	2.26978909413672	3.92506902598407	4.29266728149796	3.50151264959449	1.0691786756819	1.95578412594094	2.23518661935291	3.54684573889865	2.07756133153463	6.77048013020328	2.57271591955741	6.77915459598219	1.50308640644598	1.63327902335123	6.61993148346633	3.00862753134663	2.25880172976388	3.32933384055367	-2.10196150413679	5.14959417955143	-2.44370386027485	3.8733428682668	0.561878310084382	6.2847413992092	4.21726442774947	4.21150321182938	6.51590918951911	6.60586389156443	-1.61462085083661	6.08252960335722	3.97910932803681	1.07617091498366	1.82144501150017	0.794985395345843	2.04449031063216	3.21215837288924	-1.20625154844942	7.89338993007565	6.48472633839898	1.43049742695416	2.94293483525032	84	1	2
168	3.49872982056872	6.98206232216805	5.66885773157481	2.43952406127955	3.33744359903904	7	1.16003208978357	1	6.28038835813922	1.19669218262611	5.88129538196269	2.16077953144049	3.22827911462824	5.00626582242201	5.1027840094911	1.34520685171474	4.49150923877368	1.0520731969925	1.84900417366994	1.44281573516426	5.86437064516165	1.87908900952543	5.88032436614134	6.90361530420619	3.32903550971381	-6.17904138510008	7.59089436081664	1.27001147696315	3.98545848090229	0.0900558948755517	9.9766060331866	3.64954767802249	3.35918204401607	3.38425077780071	-0.22055033621245	-1.38441565280243	8.56740729352781	10.598849734224	1.80804071405217	-3.22276817782053	-4.06101651981571	8.84756288369412	1.13994463220806	3.19505900003585	3.46124494184473	3.99642026738333	87.75	1	2
169	5.69168293680477	2.91282985259966	2.24742059984492	2.1534496800141	4.78652034488424	7	2.0475086847297	3.89318769159561	2.86715292368813	1.28295431779063	4.71618497751596	1.35129239417776	5.57584350383655	5.17790571057586	1.58421769432974	4.89330374712492	5.97142911270221	1.76417875287965	1.73407584538648	2.88168214575501	3.66405717251805	2.96959435195225	3.9149143569484	7.03387768673064	3.17342498735863	-4.9764109245933	1.4255839818756	-3.31886464527849	1.73675733646212	12.6971017732868	1.32088151645851	6.38908634519922	0.930422591935157	-0.544228723779673	-1.83917522944648	-0.791432008429342	3.25195244483432	-5.11913419492838	7.23761606122792	6.12291867343798	1.75039768104848	-2.02623348392652	-1.72862685630833	0.35810522597146	6.00029761326433	6.77646573236868	83.5	1	2
170	5.67421313546287	5.43921852852591	6.34939409084095	2.68118517151956	6.50730872342752	2.84876570371949	2.05438551885949	4.57371474464968	3.82052041288474	3.83212101319741	5.60109752121975	5.63690993590765	2.48091578979078	3.91081095947494	5.17738082332613	6.93049228834821	3.28750232589029	3.00071480237463	2.45106831648497	5.86352525441936	1.62054183809921	2.00088244830895	5.99898989052969	1.25242560526229	5.93919427357824	-7.39450618217416	1.25585699651156	-4.36206645530417	0.978550199361997	2.18394873863563	0.844664429708351	7.14388737243398	2.32712457671704	3.47539417598004	4.15715701064619	5.27970012783975	0.631404259609027	-2.12507845606276	4.36495852961095	7.05706060813286	3.61320650577294	-0.45612441900273	7.27621013403087	0.609354322385703	1.63394486365461	11.7480477103953	75.25	1	2
171	2.5307358778397	1	2.37146951388364	2.3068455846627	1.11909839000051	7	3.3549995448112	3.54987840851389	4.76331899050441	4.95330811073115	3.21956380410724	5.62085886869647	3.9229060241897	1.19234686638878	1.76781641759662	6.598315239982	4.85575530920693	3.80017264114884	2.76629790856477	1.2570345330765	3.1802438929214	4.16784652752346	5.77517209672682	6.02018987715294	1.41956545016146	-6.2176242448707	1.46503468625161	1.53711434226783	7.18344710937639	5.95090737389237	3.80887484835313	10.2558557930252	1.23072122214016	-5.00073240036948	6.74427119905096	-1.26740706411094	11.1433855351276	5.77573352158769	7.19775322389717	-1.7298870120949	3.30765353608023	-0.158847479498213	6.08886904838408	-0.295367772177912	2.67838098546105	9.93492137474102	72	1	2
172	1.3324272235962	4.05520404881576	4.70010118164908	1	1.52029538888851	3.25863743924238	3.71772050488628	5.28469522858538	7	4.30818409372855	5.24294853631652	3.95044002866027	2.13624473067388	5.94689946482036	1.99346997150918	4.2287651950208	4.24180606356462	4.21788274123217	2.60359947394144	2.01740759515091	1	1.38023067655276	6.17847147207114	6.87198835013106	5.51961648971367	0.753159230446437	1.08060611671228	0.0999654795198319	3.63826285338154	5.11794794078475	4.1490833948132	4.63896195102923	8.29509286490486	-1.86290701949454	2.99912844327946	7.56339093361336	9.63204796484288	-6.28712020620591	-0.522108575765817	-3.85586086739249	-1.95306522333917	7.97380678273894	3.83100487724171	1.88141369425179	10.2700187334447	8.38092520187402	84.75	1	2
173	1.55619572107631	2.95255679815522	4.66977115524675	1.71991795065875	1	3.37133429778382	6.72182775964603	4.94595585681001	2.5456618357303	5.08858983297511	3.69043343628805	2.03200731459212	4.42943788065698	3.26970955217014	4.31059662793855	4.96868435603079	6.14824417592564	6.08909561914158	2.10137469803478	2.80797030296666	1	7	6.41342031033035	4.86320350292134	4.42328953985696	0.871653818580614	-0.379275370232706	-0.944177438113283	8.76999795133845	4.9925540065133	3.03162697635513	10.9414529019012	2.7313020584383	8.61639751406528	4.83666793887653	-1.82806091967452	2.21974009846391	-1.50226772137077	6.96380784411046	0.489140200107496	-1.62448561572492	2.13848933892424	6.13916676708496	0.924652790139573	-2.25523015177362	5.29285366884426	91.5	1	2
174	1.22720916254985	2.80150519334171	3.80951087213269	2.55585777936675	2.35938192993395	5.20242218867907	3.55974987414546	6.32450723193541	1	2.96558401119372	7	5.28436240799094	4.45298472374649	1	4.60135649495444	5.55271293504843	2.3628476601019	4.63569105763691	4.28069190120146	1	2.9445509658778	3.4181748289594	6.09107399029058	5.9948692822501	12.4160062151514	2.18350844945672	2.22257776985871	6.29673830709605	4.84080948559611	8.35543280111331	1.38715233314944	3.32859369382412	-3.60094701851347	0.68194050570205	3.19997123027982	7.60443199020947	-1.68641691431774	2.93011829471701	-2.57728538069915	-2.44412019687483	1.57006835500922	-1.51186630664326	3.78413931410871	1.94091432904427	0.842396553669473	10.5122226377865	79.25	1	2
175	1	5.6623217674015	7	2.82219885406027	7	2.69639523584244	1.41385495564192	3.64338757792996	6.26624693842603	3.25053093395419	2.16658088872463	2.08881199994124	4.97729350622492	4.94664268323924	2.85759144408433	6.8253045496371	6.42541797286334	1.80999568130102	3.31268094693825	6.63179966777508	3.25178193581274	2.81508579474127	1.53886757435617	3.59263211657106	8.74568946956973	0.343759336336169	-0.411260493342665	0.910398775476183	5.64281242516803	4.99691022919293	8.16199794507843	5.88892257572486	7.26138197996072	6.8216790783182	5.7406065731569	5.69452467957979	8.20810359881497	2.95220087403577	2.59586867710343	-1.38333967952161	-2.79634942310945	0.203812780657489	9.14262590125306	1.49881744124059	0.0746520825114064	5.41506892487074	61	1	2
176	1.2780015994308	3.55007483064886	5.91214385817497	1.03462015768074	3.3571502345071	6.40290392733876	7	5.75804280264064	2.92670009891832	2.50824408394737	2.74747234884358	4.34537970012108	5.15240791913395	1	5.44036391001833	1.48298006927526	3.39785785518949	6.54485781149632	5.73693960839944	6.41476701979895	1.22920710267298	4.46663066359668	5.61388309830042	10.4664425038613	8.73224958736139	-4.68666803874657	3.27261747898412	3.3132871302223	2.1043760768326	3.11076012103894	5.73315128063338	7.44666179612612	4.74069940630824	-0.469472139234556	-0.702351415327255	4.73173880433077	3.34375656936126	2.11464900866155	0.568064565120849	0.408989353810331	3.51568123752772	-1.32475743496977	1.15755737210596	3.07310655122707	5.34644543879549	6.75319471207029	77.75	1	2
177	1.08137756143235	5.84356174111076	5.99660158884488	1.57992397136592	6.14884839199418	6.14385504963439	1.99165373834103	4.80458556052784	3.73261088415029	3.43490018073151	5.4364402124947	2.32421029459487	6.17619307656507	6.71425138069312	4.15473608387602	6.05900586987851	6.84001178569105	1	4.04220493727508	1	5.30874428886223	2.49760041469351	5.09092922228564	6.11456010537345	3.52661451793915	-5.93359130260259	5.97099836803557	0.0201950601734364	2.89718633838823	4.93335817428127	8.17218377876019	-2.08088591168755	6.79529980502256	0.648326316920441	1.19627223212762	4.39573584869541	1.99385714535009	0.0414801866496924	0.179244561788199	9.60553174025817	5.67707029770924	0.833534822415612	9.32525149919747	-2.27678987195846	2.78799324579271	6.99438153308905	86.5	1	2
178	2.3039619111163	2.16831085803999	3.23949110429833	2.25633215305935	2.0333328347764	4.92915983527104	4.71061761150481	3.18286452562491	5.13173228943262	1.04855915489679	5.99379237051144	1.98027317438307	3.2346541791197	2.44692685356458	2.38392416951728	5.05516033990211	4.72406391195489	3.08385915800903	7	1.43298893476415	3.29742848440539	3.71559131561161	6.11100285364117	0.077268874250749	7.32279789184602	-2.21086260650796	3.88071112453321	2.78838272172906	6.09074931736696	2.41234133299506	3.31002746092411	1.80883669686743	3.61680813503694	-1.73027550141721	0.362158019412998	4.45626504609351	9.67829476389861	0.244578698290826	1.65889434147221	5.44474017155831	2.90944475272106	-2.21071562525231	7.20630454288793	1.67265192967547	3.62668599203142	6.54137343244952	92.25	1	2
179	4.39237661445294	1.40520648534875	6.63905830392771	4.83184055130326	2.90405786295328	4.09379584947178	3.48448897134021	3.40002170982771	5.46509068549023	2.8986192188763	2.25923193312396	1.52984795063775	1.74333421894845	3.4112888671489	1.54047150414067	7	1.55207586598617	7	2.11162166547037	4.74963945792704	2.08506508689847	6.88906743707881	5.63080048435953	5.02470844960251	5.46735576841821	-5.51304499079589	0.364344409861207	2.24634686657022	4.36095122773217	10.0797603730879	6.71230981324167	7.08493190689541	2.79240802247617	9.70081272538585	9.8724013861211	7.33202681531639	2.13763488649099	-2.65867420347808	8.1258708494228	9.44076610782004	4.62303711027556	-1.88790840703439	7.06097055838852	7.50409252299151	3.14585330620369	7.15740863375266	79	1	2
180	4.02575042980396	3.65749504861845	2.42100924668523	1.08209129680459	3.73832004721103	4.41110959990697	2.56490453401782	3.46296329551474	7	2.82880468387953	5.69175930611784	1.45028108925582	1	3.76839339961006	1.28666959219529	5.47807662383085	3.41040370733608	4.07565753663478	5.67979540855224	2.44859666818273	7	1	7	6.29664856929364	1.07150030853915	-4.24291783753293	0.919745633286895	2.96195923199267	4.34202323970394	1.68667022894618	9.62864398147411	2.31394070334209	6.20221056060862	-1.60936739771698	7.45049253404297	-2.13126582950501	1.84599685878953	-5.06153032169744	11.2041097043081	-1.96877030428638	4.82722259449888	-0.346417266532293	2.97544651604949	5.48179958099512	1.76339358367335	5.76792251976655	79.75	1	2
181	1.57116241210096	4.57817579701033	4.11919261055066	1.8548560400795	1.18815761815245	1	6.98607178719213	5.21249346556723	3.16418532272684	5.21978359851437	5.33497244080109	5.65152194144366	2.76536389684639	5.42987519827594	2.0946148141525	4.07487102198583	2.97911868626482	5.77112965945434	2.5812223904486	4.753482843283	1.157357433607	1.83516579487227	6.50934185811577	6.95221451540607	4.28446186020247	1.14857798030437	0.710327284225972	0.215929922160804	1.44050513814787	5.00561769311333	10.2426921645267	4.2475441817939	6.96606501307478	1.96077360805806	1.17258631727917	8.31724348387631	9.02482525343269	-6.09925069482589	6.36660806966796	-2.97209898568927	0.110428825476342	11.3063186676477	3.98869144472925	2.02557617359551	3.54152762323164	8.68606629965083	85.5	1	2
182	3.97436492508516	4.53381474419891	7	1.6957953264247	1	5.28094938942302	2.55077287556588	3.16557951757581	4.60569668739169	6.15405310409539	1.13303603300478	1.54382149891982	1.52656923720972	2.97440000808725	3.68464382430362	2.37825325707913	5.88308045681664	3.05585483620448	1.56942234839491	1.96109876534651	1	5.38661302108762	5.61559519890186	5.94150224906434	3.59434353321717	-0.207096071981781	0.0928339120168427	0.423389232135223	8.43524563954263	4.44752880235416	2.47930988164636	6.47949434931942	2.66370867089423	0.224384179404742	1.37003013654758	6.87823337118965	2.76864691796397	-4.62284330416176	11.751039318329	11.6765124392722	0.336238969192405	0.119718428600609	2.24190602042282	6.44536101146743	-1.55623104563763	7.42223762117715	74.25	1	2
183	5.46741849872726	2.35145515294509	1.53631839098152	1.5283087482529	4.09381222581887	7	1.31726720991425	4.93716887943471	6.08176504687442	1	2.18136585439719	1.44049242349175	5.65722400936376	5.14812525370666	1.55160205608167	5.99391461013207	1.86887418054489	5.01470890894852	1.51800046861561	4.23383200043374	3.73504139606642	2.871957842389	1	6.96874166664241	3.45072413641873	-4.8040281826649	1.89091742831635	-3.9371914584314	-0.681725804937142	11.6243365079432	5.66842326769582	6.15577558530616	0.543816044792419	-1.55580437663718	-1.60926300224345	-0.100313779462237	3.67925897134371	6.96342928316909	7.04603367911161	6.69090853202768	8.86657362097588	1.63964514737647	8.6688687438466	1.90824006859406	2.86219418297236	7.63532555340863	86	1	2
184	4.559393442267	4.37686807321693	1.34909406157856	2.6897251410179	5.94240741584781	3.58154428196266	1.5941527508182	1.88461177220363	6.24304030856134	3.42555834887866	2.88585539378768	4.94856739112859	2.55300648042867	5.33607378308321	1.90652080292421	2.20540164014865	1.60599298695011	1.73380924538057	1	2.28870177635358	5.44213106325502	4.55224260486812	5.47293193244617	11.0671561553842	3.78936270805552	-4.15338794290674	2.42953928777435	-1.73050507052824	1.33797776794028	3.06898431176718	5.43638733119259	2.30622431982043	6.16893240270803	4.71169397253364	-1.78141354645531	-2.19138984444278	-3.66788518882097	-4.95785778928113	-0.280253457411752	-0.327513552776471	0.847963700053451	10.7919333267595	6.47671724463818	2.20631750636872	6.13472715279496	5.59078240876113	73.75	1	2
185	2.62871887711171	7	4.08163833140803	2.01467538283696	2.6032541395439	3.33404642540661	6.5789912791967	1	3.42841319235658	3.42836714299628	4.62445141400736	5.90332512843575	7	1	3.24967485772775	5.94943923192168	1.17747481244669	1	4.95925308748809	2.65066369711219	2.83560861736645	4.60594625445967	6.33154549241203	8.16991577513795	4.24782881576401	-8.09441509491051	2.31366144332363	-1.85203383981282	2.86294652759361	-1.35800918694108	2.21135033457997	5.34856935210494	2.31897779393259	6.25016878423216	-1.1233120813007	5.92090450769353	0.598867392387527	3.99322544062529	4.36306597665761	-2.2384075074108	0.53643323001261	-0.0579681810321807	7.70152287859488	13.0029001344001	5.38834321190468	6.40004187745603	64.5	1	2
186	1	1.48463955983211	6.63771029762247	3.88205269000052	2.24127567496134	3.26918281753796	1.27992000906847	4.32481507549174	5.66022137362766	6.6664325101281	6.78521153392092	4.64076007409979	2.05967789760222	3.11029802115854	1	2.20218335982124	1.1529534682107	4.19815396995624	3.22228484409679	7	5.13120579980835	6.92234074400549	6.8149994573441	-0.607861189449144	8.07900271391893	4.00109248037201	6.76130079287794	3.86452584467892	2.95274062060982	3.5323114838961	6.82252732459412	5.12732727106307	3.00960174592767	-1.98957945385956	-4.75987149963582	7.80081867576937	8.93501626168746	-5.39365936532762	-3.21375542654809	-2.05162531196488	-1.08425973703476	9.54944757290903	9.34982350903854	5.15970863889674	2.65215479974925	9.89360496772092	68.25	1	2
187	1	4.07397579251636	3.37250287490082	2.73127391810291	2.24091754255881	3.87899379483097	1	6.85484046336284	2.69525177470607	3.58630440666952	7	2.84239078479653	1.37455333167765	5.40537674798727	2.30603895452781	1.01352178467866	4.5740263232386	2.91730329184958	3.93691017141532	3.60729187376527	2.5726912451267	3.02592704485238	6.56484462259304	5.68503092071469	12.7533591748534	2.60596469639585	0.580985158320766	6.60589417131042	6.45986342240579	-0.239154932683225	1.23431369886448	3.95090307240828	11.2876574204244	-3.04919412541981	-1.22270375350331	0.80871758883465	0.540459021947506	-2.75368925231344	-2.24259752372715	-3.80606193949492	0.0809894877411052	3.60953392534574	9.51260014804925	2.95653940962603	1.47778455975835	4.53726524641943	69	1	2
188	1.24545146336501	6.55736393050948	5.91317653102424	1.11211287915028	5.51890359545043	6.41859160603964	1.56973869206098	4.38328150400613	1.77225875406123	1.92453030872398	6.04838661901934	1.35901115364325	2.74583476818421	5.16653069239548	3.13347383205304	5.85809151874124	7	3.58405151064372	7	5.14332266199809	5.27296530906934	2.48542991403967	4.76349477127406	7.32304087189941	3.4064013376529	-5.87845720780785	5.89864343037869	-0.310056889324229	2.12576395925354	4.8689958023728	8.05171444053019	-1.00328871349903	0.506312448754688	2.33909085181177	3.26663106807902	3.86865585875913	8.30148980151935	0.233676254038547	0.3800959629596	10.4871578626197	6.8708293829932	1.97656700626905	10.1666817943073	-2.0205601595498	8.61414765318534	6.89441543580465	75.75	1	2
189	2.97857181192365	6.50764558220078	3.40417266081978	2.05487898393188	2.73916631345083	5.72340464338031	1	6.51233838074246	2.66116160483545	1.22250448585856	2.31887990674063	1.61078625864255	5.452252558656	1.1900124484052	1.17380836628345	5.52349666558354	3.50391593464114	5.89024184003391	1.05779995679997	3.78279298078874	3.01131346799995	2.4072075415267	7	7.48278860319736	6.93587154317856	-7.16559336434595	3.3061884885953	-3.54041246906438	8.08831870597621	4.2646759801972	5.46417427254948	-1.77970312443968	6.07905722444015	-0.0767250089619528	7.47757862045993	6.55248218215153	3.9761894990279	5.14919294258699	8.69468307892582	-1.49825996764761	-0.184127285837157	9.435105793983	2.84720441506026	7.1602022322062	2.24293996501002	6.81403803893292	75.5	1	2
190	6.20121866605494	4.07814073011726	4.99604867416205	2.36410500820646	2.88758464655934	7	7	2.38066981122456	7	6.42080166686677	1	3.92525758666419	6.18456200357783	6.24116849045183	4.04575342479824	4.67516769228061	4.56154924217727	4.83954139687063	2.74440167662074	6.32222923013693	3.18546336979875	6.61047046653025	5.51038646475817	1.72852478546212	7.11220471557906	-8.19546098024457	-1.21672320145236	-3.38951181002835	4.54086649423654	3.39954186447529	7.65922344770763	7.74032787875226	0.458415440637931	-0.864569599825953	4.89275776471415	5.42826957299699	-0.661583084078243	-1.28549734389389	5.70108042886022	2.54060889443144	-0.315998647186982	-0.589752998757195	8.62183454170655	1.5706379810013	4.47962172066544	6.89931782425535	67.25	1	2
191	1.25129008104455	2.98880436731048	3.39798971807129	2.75452301424446	2.6781081883051	6.001709367673	1	4.85371918520422	2.79392321160895	4.72002150409187	6.80970871241429	1.75982603921942	1.35495919507528	5.79144305526204	1.82969960871388	1.1749043340833	3.61427933113105	3.37695579145615	4.45610247029861	5.75270717046691	2.92510229843008	1.94056534940347	1	6.21149760801538	12.2632643812866	3.29105169006325	1.41570214735	7.01658497460512	6.99649210106656	0.862959168269601	0.129075755956214	4.0273175788272	7.23745045679904	0.731645972752393	-1.40652303914774	-3.11623665615851	1.03172561727463	-0.162935063766946	-3.27436276630262	-4.0934390412714	0.505955639249797	3.31840072132688	9.11981021626726	2.96826929027632	3.1175777330037	4.96596609672859	81	1	2
192	2.20148966822734	3.99910480378924	4.97145884485509	1.98980294743522	1	7	4.12814512698511	5.23329088513429	6.31137814952313	3.27362914699339	6.23741005731382	4.78438750501098	3.25432833874899	4.706372443472	2.562773435503	1.55817387638309	6.01498091985019	5.02692794832059	1.67813666685938	1.09664693167783	3.59975143019881	1.66824095111574	2.82170188995714	4.95502070127583	4.03244164595431	1.56718527506974	-0.41881651457251	-0.506773642992186	-0.214868252382726	3.07205342527655	3.61012947193964	9.68890586488074	3.72924667756837	-1.95786279917045	-2.88215712443941	-1.5929325239944	10.079208145138	-7.12251521739622	-1.72291457080379	-3.60520787556616	3.51742316611881	10.9104732696483	8.05694087842939	-1.4620808009898	-1.36553573749224	14.6352550799194	76.75	1	2
193	1.68976720412175	1.06641612622809	3.47713821645766	5.58815612137911	5.01557378677407	4.55127822172787	1	1.79780427899341	3.3229856236443	3.17687868083836	7	1.43352045525834	1.14836756235236	3.40993595755682	2.79919130761803	4.4339963290162	2.31835905959814	7	4.21358828393113	1.03643130124665	1.16531427122161	1.18089344966256	7	-2.49913237832034	5.2219455061722	-1.58611367105575	2.82779362486694	-0.616481281122358	5.82531404056616	7.01356537457456	0.989213754704702	3.49111579936156	4.30602658446415	4.21765887481879	5.16609559176245	6.06552372130553	1.68590079147497	2.47286459415983	-2.25073934134977	-1.94998576412147	2.2304340793293	0.915237995466522	5.91854172523112	1.30346470124347	3.50666910558642	10.1103864827034	88.5	1	2
194	5.21024234919735	3.90904633107313	1.51768717380724	3.10058262070175	5.64747964218572	3.7812067562438	3.55075304666856	2.71456599247868	5.2722284065281	2.15103435569194	3.42059124752296	4.16277885678255	6.18563465859043	2.35521740732053	1.58969814817435	6.58653812944253	4.70210667193486	7	1.48767652578754	2.62453097369027	4.08779974801353	2.72050052092048	4.3745923874749	6.07043786344108	8.23057553021083	-5.77536015895144	0.872096818265353	-1.29231761450982	0.474496142812653	6.07766617301203	7.51103500762578	1.20173575033072	3.45155734340711	0.918342338484528	-2.20680208916344	5.23721453367277	-1.27642644745696	-1.92748140572917	5.69687053859285	0.045429344867207	5.61359770462542	3.19363482841387	-0.925720170846957	3.47969047985737	-3.3622609038906	4.89518411324801	59.25	1	2
195	3.73673515550717	6.85874662913206	4.26239986606673	3.59102606004496	3.03438633935601	1.50702489335516	5.3012538659659	5.62762827755349	1.08091398865824	4.26336980840457	1.70550620152646	1.37401520417267	1	2.93774773499838	5.70206651773772	5.48655469193323	4.93842534553044	7	2.53302915026539	3.53526480011226	3.72560721857845	2.26359392075546	5.85358557129413	-1.96062073293301	6.74896610405483	-4.26621367228081	2.00313208223341	2.02860528739981	1.72810285922014	11.7927878370598	8.15821321779105	4.77284394624612	3.60443178572333	4.25904867831464	8.18685122118083	6.35856920593204	8.84013622769088	8.50475320255019	4.99072552283574	7.58093115964076	0.0285259721225636	-1.02504440725552	7.95751326520378	1.30082935683894	-1.71253673795192	8.48107508623686	63	1	2
196	3.09694084416652	5.8873454667628	6.43595744946459	2.05978219496695	2.10449800330005	1.73486149611494	3.99506567117205	2.9413878224693	4.44135547177048	2.83808213786124	2.88417771848421	1.20888348849443	1.05116765066082	6.10730125488448	6.35031062747481	1	5.09942828344474	3.28345519926716	1.15542134566798	7	2.15948139264911	5.12229647476815	4.11834288247063	4.9546301211265	4.00889456528539	-0.217232932712093	1.75797772331212	1.76758764405834	8.11918487648205	12.3164476773721	9.41514948381289	-1.17028897753973	3.38990855304247	-0.182384110957838	5.57974060534704	4.08365724409419	3.94690782435733	-0.646461858930931	1.36470290842994	-2.82432678525853	3.86579353179266	8.4357613934542	7.46504631374501	0.583619127169672	0.569943336644617	2.27271854458656	57.75	1	2
[truncated: 5 more columns]
