# Supplementary material for: How Are Mate Preferences Linked with Actual Mate Selection? Tests of Mate Preference Integration Algorithms Using Computer Simulations and Actual Mating Couples
Source: PLoS One. 2016 Jun 8;11(6):e0156078. doi: 10.1371/journal.pone.0156078 (PMC4898694; doi:10.1371/journal.pone.0156078)
Supplement: S2 Data — Long-term couple and agent-based model data analyzed in Study 3. (ZIP) [file pone.0156078.s002.zip › S10/Aspiration Model Data/Aspiration Couple Population 01162016 062615.csv]

	trait1	trait2	trait3	trait4	trait5	trait6	trait7	trait8	trait9	trait10	trait11	trait12	trait13	trait14	trait15	trait16	trait17	trait18	trait19	trait20	trait21	trait22	trait23	preference1	preference2	preference3	preference4	preference5	preference6	preference7	preference8	preference9	preference10	preference11	preference12	preference13	preference14	preference15	preference16	preference17	preference18	preference19	preference20	preference21	preference22	preference23	fitpoints	sex	algorithm
1	7	1.46099075521597	1.09500965640832	1.6339337707176	3.99923856829442	1.7113181953977	1.73122966923419	2.32521144077055	6.69339229974612	2.39700954410128	5.39979782417388	1	4.61737952979886	2.80861507998697	5.73393913363198	2.23408153663784	2.03505554676897	1.50573323820291	5.2395321206908	1.75019134486382	2.89280335234807	3.40666090817162	6.23253364297428	4.42649953389785	9.39985596009068	-6.96803604415318	11.252656524841	-0.817263394446433	3.16958503035887	3.38869657724804	1.66082540662641	0.484278616443123	8.69970274258869	5.67849252779836	4.08234833813074	6.14589307922081	7.6733652963463	6.30955532851906	2.59153350618196	5.40514692529723	0.5594071781278	-0.0110020237989795	5.04473128287817	3.93545784908505	6.99676463574754	3.8273140720116	91	0	2
2	5.11934149806003	4.78675740415423	1	2.25645212230451	1.03481341277668	6.09700325199313	2.25533843932351	3.81022190599462	1	4.31442024887228	6.06856967868507	1.83918968194417	5.41872867155073	2.05856340909484	2.58652913227717	5.65206033265781	5.87455214338062	1.55100549996686	6.5370791261584	2.81916837597168	4.93086890162607	7	6.31100976122919	6.18375258071325	8.00462286263561	-4.85686136759163	7.83819599906353	-3.21272608919945	5.37555470842356	7.49342312000525	4.21354645052357	11.4330850559308	10.6276716544893	8.33222090625447	-4.69355736005032	4.69090317818379	0.582664209129469	3.20917545805887	5.45287794153647	4.58747059875531	0.628866875967128	2.41280982184833	11.5187272766739	2.19935099370696	3.6777671628217	3.80600485163656	83.75	0	2
3	3.36189798263744	3.67020545581034	3.05445866343353	2.69410827607052	2.77576685307153	4.81999434428792	3.70042634070002	2.1349971934305	7	5.35758100109707	5.8384002235642	3.71705323881416	6.51604423273358	4.57064550591673	3.43928623346341	6.89437027701096	5.40492258183336	1.76266251879581	6.5318597183538	3.46731690979503	5.12800817558018	3.43039313487293	4.15291355158807	1.30046892333639	15.6867433368035	1.65363202258175	6.90488621790439	1.90713071761939	1.17452227242797	5.41365673201775	7.09256394659867	2.45175351824053	6.90457605246851	11.4005220509107	0.109557996337803	5.99484393714748	8.95320251539347	1.71737125045195	3.84888024281768	7.84668575176347	1.12989261095702	9.10551969262492	2.52287651622649	1.59316359299193	5.74082010325766	4.70870221311403	94.5	0	2
4	3.39650566341851	1	3.40624901833429	6.94375438516705	1.22774814000387	5.90359521275144	1.72949242855939	6.3061978985888	6.35296510640362	3.02883470904397	2.9122735147802	3.1909905184656	4.76290297592966	5.04454195863499	5.38899246846857	4.71904422275428	4.11993966760478	6.4520406362095	3.49058588950375	4.66210136210922	3.40400462377855	5.11292170802011	4.70784117181309	3.70295806060976	12.3400745667529	-6.07420287732474	13.695723172723	-1.64897272790952	3.64021064094139	3.21562348278473	5.22517244331042	5.18482279825479	5.34183051961987	5.44688048584946	3.23596875481862	3.9773256194017	5.39806652784066	8.19960701251288	4.22807088793818	4.0506098380178	0.559560481875923	6.59033717673436	5.83999204914107	6.82731987785524	7.97709608361147	2.87929618954862	90.25	0	2
5	5.93206889900314	4.44919817164601	3.75990609865158	5.77619699082422	1.1991155383836	3.77542345315424	4.60658477287394	4.03083061492765	1.5430725823291	2.24208130421261	5.11720519781651	4.76687969478911	4.92301348567886	1.98107331252283	6.11398645623644	2.93390909687338	4.13925566044249	1.4300737887761	4.78404287618372	1	3.42683588569438	1.74076961958799	6.58501461082981	1.53858193877526	7.92380187942731	-7.0739114623295	13.1477678304439	-1.42479899533268	9.52927464795572	2.62466833010958	7.07852690605171	1.49536337015373	0.852643324284246	8.01439549730794	-0.794181376715244	-0.191045484741491	3.68780041405556	-1.73846346025687	2.69419322637342	3.36954446110799	4.10997967339732	4.82289563091778	2.55308281831724	2.17485912455826	2.46862777409941	6.01527032292452	79	0	2
6	3.27328249989764	3.37403472655393	3.52348874747826	4.64384589221436	2.57180901513387	2.85271902071202	5.10865049659783	1.20081658604819	3.11386854523044	5.14922884335751	6.65151137040785	3.24807590414334	1.4721416884571	3.68646252715451	2.76172501759737	1.6190856862123	6.29577187600994	1.85316653354706	1.85104348321498	7	7	5.93268424404198	5.31457524986004	3.4356180674623	6.1344429547693	-0.679924898461677	0.392963808544317	6.35652710020263	8.62828374297617	-0.0789199271281254	5.78891020151579	7.70875745094987	6.13669932046202	5.24809919692769	12.0989473174618	1.64875252639076	4.77482599104109	-3.50335846225722	4.3330884026897	7.45462583361833	3.77108462996932	5.7993754295395	6.42703521899424	1.63787427945852	-0.15506118937985	4.89877181047228	83.75	0	2
7	7	6.8844101152623	3.20103963326586	2.45716169397198	1.39053526221817	1.44571582591985	2.75528497509414	2.06780260866711	3.97203538357301	2.31140691024497	5.1910858068517	5.21446853160102	6.14261171553344	3.29149554669897	4.46871090320689	4.75561855393151	6.74488909125841	2.9493904051212	3.03044179300358	1.68567430046505	1.2012503955092	1	3.66310616575573	6.64224366476144	12.1038692633515	-0.714864692051052	-0.511203214248645	-0.447484001872872	5.65426671483491	0.196906950138269	0.3320838634011	9.39864035696586	-5.05593012961888	2.82563936668475	3.29496566528966	2.72358436819511	3.25225280868852	7.67287601646872	1.05658737003582	4.90240674327927	4.00355688350159	4.80870176431654	3.41758585610988	6.93055279656849	4.46573354272773	5.21208384321546	107.5	0	2
8	7	5.69622961233575	3.4885226717841	1.98140266957939	1	4.74230208343994	2.38023327639065	2.87592480715557	2.10416180692656	4.11785543265384	4.53544050899933	1.01903016540795	1.19673859927062	6.72166988441142	2.01226304569214	6.86353662904399	5.66716110079932	6.18430187984655	3.50045827191207	3.88525739427986	2.85014872850703	2.86029834550092	4.31954756056296	5.05382607411636	11.2022085892068	-1.10426917763884	0.45186476372577	-0.743855913548185	10.9052114478063	3.36812735299297	1.12895296672089	11.7415396572007	-0.149977348631074	10.9015463927202	11.7990927741447	2.93515401843729	0.64965848070751	4.47214901848422	9.91886539638431	7.93102823662447	5.19867100349768	2.39054958537742	3.62109312742228	7.80829884116841	8.80475784722709	2.83819642636538	75.25	0	2
9	5.40247532587016	3.84470469774988	4.023093685606	5.25063646292481	1	4.0595176668668	2.29614673094747	5.42115084821367	5.85521847683303	6.34942266571821	5.42396342084804	3.23592791978641	1.59939700258133	1.08201745908889	6.11727492970182	2.78671117124251	6.52150055296644	1.8517566315551	4.54724262121811	5.70368672974994	2.08110415838545	3.6096960429301	2.70217746982478	0.317216730344174	9.10087394619396	-7.88907453391496	15.1534061934024	-0.223489458923093	9.79525474666494	1.13417258731133	1.86034223091268	1.70404749857121	5.16669234861389	10.0734518501288	5.73965574603137	0.0173791316211135	4.36455560076508	4.29705608240709	5.84087916128674	5.26760422447761	0.151151143212419	6.33642738285784	2.91335510549798	5.41210635935141	5.94960590138632	2.84619238208964	86	0	2
10	3.01662298354649	6.90496481450604	2.37709523115707	6.89314127349734	6.74005231187447	2.22211686046488	2.9827728814674	1.69422433119985	2.96854255224109	1	3.69134776002018	3.2597444061722	3.79567248589948	3.45933862173984	7	2.50786395159153	6.19636432827327	4.2374284027161	3.75848003597769	3.61039074171696	4.10393044772723	5.94194698542786	5.00623503643414	3.71631311888522	7.39194316174816	-3.38866493088032	6.3930963871527	-3.14048924985708	14.6095862733515	0.384143692020963	1.93298313098838	6.47814952450854	-0.792369393272636	6.05767778435822	1.55983661832793	1.94173677224793	7.41291477604498	4.38324536765924	7.0784891555372	7.93587623928238	0.770717074387055	8.48444094189384	7.65506411610603	-0.720299361300198	0.835869355147714	3.31686358135982	87.75	0	2
11	4.76738723906907	4.90717971408761	1.85417909738052	2.59272982467743	1.37477016481469	6.47363485168805	2.80946497779792	3.09550486682489	4.88640738695629	4.92819137976696	4.54331567311044	2.91439981662737	6.19653210030895	5.72276913774843	2.39582972955359	3.47683849527824	4.98160551222379	1.05719681378526	6.7877049992179	6.86550358597828	1.01464824261366	4.87436486433158	2.99415810299657	6.15641857633012	9.72004199198519	-4.28289716131426	6.77823773249506	-3.36447485934905	7.65144709279556	5.33045496791487	1.69474220292357	-1.71935944257209	8.90914304572039	8.53988197327349	6.11959609824562	3.01053756221552	-0.967319102895682	4.77500460437641	5.33323493980627	3.23933264795226	-0.0785679549372419	5.57868133816622	0.557931766516548	2.32436770867796	7.32708500503621	5.43564529485687	82.5	0	2
12	4.27396463242992	1	1.09191471509477	2.83982465241296	3.75374766183367	5.97570937383883	1	5.75654099073443	1.63736363834459	3.04885218428202	4.23505268222078	6.53238572312829	1.92703117154943	2.89921603444499	5.77900458755204	1.82246431876844	2.66658697527818	3.76563806245659	4.45925843501243	6.09228562622884	1.71718593295673	3.31933666929606	3.43117722097344	3.7923837107845	5.60434232301012	3.13886795195084	2.47150162636294	7.19627209533668	5.69934724997799	1.77628145216364	3.01167233734362	3.07810933993886	7.56894641373722	2.84771988636072	12.009892899141	4.08006347160765	3.37492147759022	7.70331674183931	1.33590503558356	6.91172836891822	3.60853852802265	3.57303293176138	3.80156692470725	8.04719462738017	8.00358130510284	8.88178040153497	107.25	0	2
13	5.9012321952161	3.68208618312438	6.48213608719087	1.48457738501657	6.72578464630399	5.9607584792976	5.74979929636607	1.69425896392129	2.49513316767332	5.0156013939948	6.32554877201545	4.29523254432106	5.25728962444281	2.13851489602338	3.43463220646594	2.68501174216955	5.9161542065864	1.57357437742949	6.00442205124815	1	1	3.15552590061483	4.73337192074044	1.23581754463673	10.0469523515586	-4.87222037497077	14.1104535759199	-2.21958042684029	13.0759492739775	1.03493450943454	8.89734344983284	2.58239749631952	-1.29236409446144	7.68485272285611	5.21986550235637	0.944388573141408	3.87517748116185	4.44744454052714	7.57020303787013	5.61522953647825	1.54275361116566	3.86787758957727	4.63780171586854	8.0160329698896	10.1980582798966	3.35696823950791	100	0	2
14	3.74048941579889	3.53637014339066	2.9073995656483	5.40161947849082	1	4.41430236559928	1.21122390348323	3.9006489574403	7	7	7	4.71628100206036	6.09114438309839	4.64532614994155	5.82991307277348	3.01516454077523	5.81046446570016	3.22729921728625	3.03563804619648	4.33713397102914	1.06007462436198	1	6.34893854253961	2.62184161885121	9.42195401349613	-10.1611019254285	13.2594816844707	0.736439101083228	8.15047043628989	2.69672555143182	4.53701320370153	4.56282000843207	1.42954702378051	-2.10182841197001	-2.91654183302203	0.998632453761652	5.00658418431228	6.20669544919908	6.98738360128575	2.26441889624098	1.94799783146353	3.14347671016682	-1.59644271660626	0.644466971653243	-0.727418092598075	2.51299931643345	92.75	0	2
15	5.7705809273456	6.21605867772655	5.13340310583181	1.05404134580167	1.02488733704039	4.11393420411265	4.35914138910855	1.55968848840754	2.19658369789408	6.90287163866758	4.32756362940644	4.86907477141633	5.685663124918	1.67464071579205	2.40129371189292	1	4.24501062477284	5.00521685961392	5.52765558828509	2.58619329155712	5.19785347871526	6.95239768524043	2.1018714664063	2.98472907942238	2.83341195240236	0.621927210228262	4.63554342393391	5.03696541258385	6.97234071977653	6.24444213041384	6.71386044362743	3.70852625769397	-0.872303693094675	9.807571311233	-5.05514124545873	4.68619660322719	3.96051331713647	7.41299855498087	6.1812275380915	7.71194620762496	9.3637614802012	5.87715092425817	0.422431877513133	0.463874044168081	9.12088023564304	5.08203410756574	77.5	0	2
16	6.58655507912031	4.54256612565907	4.276003255268	7	3.58708351784441	4.24087617312279	1.87914823044959	4.19195431506909	2.94636727658394	5.90833559088723	1.84856418296901	1.02776078556969	4.10523699853642	1.56691277516941	3.62706141582356	5.51399666527956	4.95564456030001	1	2.01799449756655	6.9084463933138	3.96826916670979	5.64814029454691	3.31935988902873	0.421692763218846	13.318167367471	-2.71965240479263	5.08172094632364	1.43110539861737	2.57705518735676	4.83284470317836	6.46467074280936	3.05892943348638	5.04765254020987	6.89013745943934	1.79613922262726	8.5389157032057	8.70833781672319	5.07537436379204	6.23695139333941	-0.702825090023605	0.35349509533628	4.58429002612223	1.43103965410135	3.82386150106251	-2.10459196034259	7.66339987557848	102.25	0	2
17	3.19331147906747	6.15192082928333	2.12914391624161	2.86422292367903	1	4.90104014417447	6.65987363146661	2.53757488399913	5.68331499286779	4.83699768787922	3.3154353295009	5.13005871268334	1.51616487655202	1	6.75190453097593	7	4.94351368243623	1.8213039066357	5.8709283803393	4.22736415202957	1.19530691563812	1.93756289031388	4.46370688554007	5.86456812611494	10.5142144804897	-4.7323576736728	8.16547261520536	-4.97200373148146	9.14484469524295	4.32953754047524	2.69166313679355	8.2088436063326	8.34500484168957	2.74176218767372	4.79836814945817	4.53687293406067	3.54949460202323	8.07537761739954	-0.548311302229922	2.86998448712746	-0.213931481435538	0.498744394333634	-0.211971962061121	4.08967550817058	1.23043943680051	13.324497398935	93	0	2
18	3.14423533863575	5.21487643424463	2.16019404670564	4.45129070754311	1.89614370878087	5.03757502973824	1.76877929076553	2.34458335281782	1	5.11588460022516	6.08657431001526	3.23630290030756	1.84195348432314	1	7	3.72487663936622	5.89220458792393	2.49702945272959	5.86393439625791	5.96899980549975	3.79636955430542	3.41741539669969	4.74603146756286	0.538211153691661	10.9548072383768	-7.16185217681176	14.0570235329779	0.523248848351735	10.7096206599892	1.41465238826444	-1.63963932453095	4.32911113537166	3.31481703538764	9.12747930074303	5.51091959418121	-0.0465856631012562	2.96370755147331	4.48497979107897	0.131708794238991	8.44251304399702	3.42769291035966	2.52853689598126	6.79996007675432	-0.613610392802156	7.87594970381938	7.34395139049082	104.75	0	2
19	5.38285547876891	4.77547648003921	1.24602073214258	2.87831330432551	1.316181998179	5.77838426720179	1.25069669623778	3.82908043236521	1.42573602290412	5.40972573612525	7	2.49201673728247	4.43500789630275	3.39825076875008	1.35260733836257	1.33678911965145	5.91644577131205	1.65029263241614	6.56291089231103	4.16269703552766	5.93001019270673	6.44892122146847	5.13402906897005	6.39102117753546	8.56193217520697	-4.11463617906966	7.47668079393186	-2.77239714569247	0.33665545472522	5.74072529036335	3.29720775810256	3.5561734626771	11.6603845706699	8.55469424915819	-3.76644273339198	4.53473730712577	1.50077294257691	-0.183658279964272	5.76498821823338	5.17892445107731	0.839769874980805	6.6724065183239	5.10086228593102	2.12549527108776	1.94228923046936	7.18541929970225	90.5	0	2
20	4.70131998811718	5.33479879693745	3.81310580196273	5.40519658873894	3.90618627836632	2.78552271924008	2.03215263276417	2.25820880287002	1.36701893651373	1.34772853252298	2.82986351880058	3.87077737822877	5.92010542544181	1.5383692362682	5.0510572504549	4.50943229965015	3.12434964581604	1.91834798104042	5.31273342507769	3.01183229188521	6.03423482411953	5.09342428095969	3.21161893639868	5.78693641820516	7.06283907557437	-0.695915061199937	5.18994331673499	-0.639790630131067	3.54665237648002	1.59609993376386	1.69765926253988	4.342196634659	0.380524508249757	0.718821673883828	5.25821508455434	3.16225940799509	1.14199119965702	-1.3513614054233	6.28533790433783	9.60985445564994	-1.40158552764035	-0.669992128073359	12.6637047094868	2.34162415902501	4.35157446073369	6.73304063518703	95.25	0	2
21	5.47241888841809	5.65256572802397	2.43217858402335	4.70769076027313	1.55085872345387	4.05107978775708	1	6.56574852879008	4.71287772696115	6.99424450128113	5.4437612371075	3.88293677837059	4.67236679572366	1.66333954077455	3.47823071026275	3.56030000814773	6.8557615495602	2.40365677659016	3.8660986639315	4.95903599576506	5.76202501112322	3.24321443347598	6.15986598386072	0.119787994491224	9.83683211835553	-8.49155352268922	14.8360508188354	1.68890525062826	3.05346219895511	1.43078504310183	4.6566012303123	0.7916640042986	3.10981855502321	12.5127450368316	5.71264834660904	2.93288653719102	6.90368380718988	4.23518648748267	5.98424852529575	2.14545832838645	7.83564799278106	2.14715677757954	0.961600579804399	8.74477509870283	2.93596287775485	6.35402288144986	70	0	2
22	2.76195147825039	5.75443152487537	2.63093640317362	1.7649990713718	1	1.17894789731739	2.73092443508448	1.37326841118376	5.05977865676148	2.55481822803754	4.07523763913124	1.62087181967925	5.14794819604245	3.1032213474814	6.5130240536091	3.26220231515606	1.0319193990512	1.71925546013409	1	1.39040490021513	2.50581118408919	4.58150938935268	5.15008283935349	7.42178772542164	7.35832251829365	-2.73883483703661	9.0678162167689	-1.95236764403398	7.01773507460028	2.95633989449605	1.30882904527149	9.68517100010484	3.68637014444708	0.387000268569543	2.74938731647894	3.48009412474519	-1.16305480183323	5.78767699523268	5.66468658993589	4.30422301074917	2.1078525691373	5.4012258266972	6.73527183953796	4.16534424437795	9.08723879610487	1.58819353217025	69.75	0	2
23	3.22949844352597	1	4.35429052467172	6.44216321670729	1.27918746887459	2.73210454903356	4.34915204925131	4.94273920642073	1.76236329331976	7	4.90499428559898	6.21127642504593	5.82826893922236	6.51923673750632	4.79815790784009	5.65138721547487	4.73970226881072	2.78490565578321	4.03041225838986	3.99756106138085	1.76733654022952	2.25988335809192	3.52468836233499	4.97078890546815	12.4433591581029	-6.99038839841072	14.9374296841281	-1.24430163981162	3.46027767760615	1.70159480696745	0.881979984543118	9.57678169390867	2.82376208071401	4.39456379639814	1.96351542790892	5.39643858054938	4.64953017010152	10.9619416786311	2.93778608287516	4.24143767181055	3.80659004234792	8.46972954756195	-1.0474906518629	1.9089417122371	8.47509739192772	-2.15527123580184	77.5	0	2
24	2.92313078711287	4.18676246407086	1.99124386207422	1.77250224358408	1	1.9007003439902	2.62283842962746	1.94294897211597	5.94063135544634	2.85649356511902	5.35128000792995	1	4.39224064043984	3.37990563569518	6.58064651307875	2.27266310192785	1	1	1	1	1.99320854341135	3.14304765569369	6.02428410570145	8.59448909710518	7.25073281109254	-2.64596036683083	9.71907453103149	-1.42348548303826	7.05945617431843	2.65025135660184	4.35022394104941	1.76601975044553	1.03375924687995	8.50938305790219	2.24593241413129	2.59655649560892	-0.790334056745671	5.91853291781516	6.03713039101467	3.89012072098612	2.82554963050873	0.211151927536708	7.36893318868118	5.93427172028254	9.53905206489156	4.92508293709285	93.25	0	2
25	5.99566709674688	5.39341854967957	5.57116063604527	1	1.59410531155781	1.29748949087071	1.63670220353614	6.45804581320429	1	4.54333714888394	3.14939279026183	3.20223143703602	4.86004908131111	6.21181004244683	6.91855438180936	5.81841927961462	5.78274655813414	1	1.39866921206859	6.49594250937193	4.12293636336232	6.5881617512528	6.46699718703134	3.61114614292795	4.29956485478292	1.03700752150175	4.01994929644819	5.88696935023899	7.75705549094359	6.50621160019826	0.35458903929261	3.83240997131101	4.31196955233019	8.31109580953494	10.6769449324644	6.04346292122315	7.16096231818922	4.04626248013173	-0.063051630074996	2.5951665340604	0.568996317013131	0.455576292368777	3.2530528765755	-6.30896869789003	9.3322805063518	7.62134468474368	93	0	2
26	5.66929320087793	3.44141820445494	4.80981177504359	2.43654894960876	4.22199763936438	3.50724337549816	3.6462028563553	3.76080974874129	5.6118076932522	1	5.47136421158981	5.77158718397234	6.34126952045823	3.17621977408447	7	4.19906727680599	4.85636722681838	1.97928615968089	6.89302864757901	6.94519877130764	1.22414901944874	4.39914760635309	4.26572205497663	-0.905856210940691	13.3114641361918	-4.6524256619416	4.24349624044453	3.19905261082473	5.23450728535473	3.80931437917619	-0.60609575775029	5.64111719628252	4.96066806132735	8.69814219948212	-0.100120694133706	0.25399453287902	4.91774015561416	5.44099000044651	6.98164950745008	5.22541076084954	1.45691150876249	6.55292795838561	6.65569412618925	6.15972155179861	6.93908008056072	4.22273964872784	89.75	0	2
27	3.09733779704385	5.12058360809411	2.51697342269774	6.34243682583928	5.05099429984244	2.58766543429416	7	1.20709168458181	4.68554220419166	2.07915149136792	7	4.42948978555338	6.46417244880999	2.89505715558979	3.97195511713918	3.01988185510323	5.31681935078436	6.84012787727061	1	6.86557286756461	5.01633422836913	3.02005766760666	6.73391660059345	7.15238027050053	5.30323796364964	-2.4209721031787	4.52571503023728	-1.46032816324848	4.49949387155797	5.81613144186195	4.13685250759905	8.70152559476271	0.285316389115344	5.98612062555943	6.98501112544325	-0.632549335739331	3.42698616902246	6.49604584983773	-0.741575448789985	1.3580321457284	5.81633643251557	5.62102877750262	2.28581993321909	8.95568556467652	-1.26452158590029	5.9274320473837	70.5	0	2
28	4.3121366669738	3.97241481912594	3.99065702041642	2.23014780169181	1.83469761717863	2.75912668978994	4.36476692500607	5.10972942262392	2.41999492802726	4.68829393104276	3.54327551960101	5.02314267173866	6.7875761703234	3.92310946267152	3.12255893460808	5.42916842255048	4.75926087921606	1.65834595487061	4.79893625359746	5.0754476161967	2.79208344654081	3.80722219727602	2.95998470701438	3.79368141299044	5.09833396199881	1.35785295201493	3.8977539459893	6.29091201200722	2.81800878153802	3.5796843735103	6.9044010855724	4.37043153122816	5.9316309049549	8.94833677615421	0.563141528263534	-1.15760583214322	6.90073357052167	-0.42250726857493	11.2918079165478	4.83958581663465	1.91760691311022	-1.13188306264154	-0.132517625463271	4.06446440777919	9.16981619696686	6.02881414331771	67.25	0	2
29	4.6467228357535	2.00593950572305	4.73988675979349	7	1.83049803811592	3.64257323198703	1.93246964951021	6.18402405676738	2.1528285164427	3.76834230514603	5.73174232639662	1.18157540008106	5.98011939175903	1.79824250056971	2.4869231734955	2.03646929887963	5.42373588677847	3.11270047761289	1	4.06043471045218	3.37662158024556	2.94530333405995	3.30535566916283	3.66212969751535	9.18001960619004	-9.50441087400546	11.6141909733467	0.602665265965873	4.69210739531757	7.64001504431573	5.33038859539581	4.54974809344741	2.92468966206386	1.0870369002456	5.91350712370019	6.50004440206212	1.80640310384679	0.00593383997743416	6.26929591797909	3.82044468777195	4.49582090646893	-1.51169669813682	2.23056156603904	1.54619496150604	6.3198592523859	7.18716741886196	63	0	2
30	1.45932454321428	2.901219863008	2.78916376237587	6.4056171823217	1.78010026466604	3.72766065375032	2.80526026061863	2.31997201131576	1	7	6.6356948830375	6.58497477692616	6.73281340437894	3.7381739524546	6.6637178670524	3.26414395706329	5.27090773095478	2.01270707866905	2.30470449917241	2.19852907364015	1.27365773489907	1	2.27543976695649	2.14571560112857	12.0356383852482	-7.69401019829033	13.2133790577122	-0.657636059977121	12.2501836282284	7.59119660656339	7.88716069466588	7.44442505887189	4.99085220216566	8.18821700679579	-0.793660532208808	2.2928527286228	6.03775154127432	5.82033904647016	1.25276199418824	9.44942393325374	5.30456770358236	-3.3031671585579	-0.746977061122304	2.30558094495931	-1.51905227002899	1.48841867796035	87.75	0	2
31	5.97235629165243	1.13650519696722	3.48666325239273	5.04226056320254	5.72463899364336	4.2203565678145	1.0791011716119	2.94503108354283	3.47249500418757	2.29336326475361	3.47858902308318	4.37402976162501	6.08291383681887	2.06931268889593	2.91564034982461	2.01388556351835	6.72196551306038	2.67060046353048	1.01561645530661	6.60459139083334	3.36046063687453	2.42777136958352	5.41420003233678	0.0408265764423686	14.1408847250208	-3.23217811169667	1.46024052921766	3.37223469358889	-2.98690172907432	7.58757447290319	0.367627442071449	3.45585450253413	10.9292863922164	12.5002088509177	11.9577857886673	-3.89202721058496	2.56616750623285	6.65469464176176	2.51561808315641	3.63387643217552	3.83641892312772	-0.0328148620353757	5.31678442012372	1.82607911378428	2.72357699969863	5.72481461480665	86.5	0	2
32	5.59799054236468	2.15163940072991	5.08121179051736	7	1.06113493161971	4.32568099557004	1.38230184392066	2.02157900513001	1.90780613627095	2.9746447283156	5.00384551084256	5.89593904893834	6.22075108042034	1.23878772275651	2.34815240141691	1.79141822970438	5.58596495021702	3.17421187124515	1	4.0361062339134	2.41633118607506	4.94939859936005	4.11940672174625	4.01980655327566	9.58521634673419	-8.53382223591375	12.6632551307902	0.0762205305983912	4.78877491843194	7.52750314192946	4.888087543104	1.0825235037428	4.07549177154138	2.52040444874046	4.36575160305503	6.65682558201698	3.02013622594407	-0.0596703432436396	3.9263089723018	3.29108274017976	4.27950169113877	-1.07620181490276	5.76386071226031	-1.30386689720751	4.58764112902969	5.15261125124739	76.25	0	2
33	4.49284254129897	1.50625733282472	4.30721699259549	5.82016352047048	1.29461745595684	3.34667766515151	5.40493826473095	2.84250391717041	1.22212084938065	2.63137358431984	4.12455031126787	2.97574832191463	2.40712187299297	2.1989189687549	5.7835344117237	2.15898960878488	7	2.36611382376844	4.99115528459771	4.38872293873658	6.62514165360418	6.12075469819632	4.9901267177144	2.46579864551361	9.65017620053763	-7.78911687657904	11.733675456783	-1.93259358792547	14.88005757902	4.0383871376123	6.96087544664074	-0.129063073625254	3.88684609453441	10.818950580827	7.66533619236297	0.341405965054984	10.0970104416073	5.12555426373512	4.18434990914272	3.77503496050424	6.20836622234498	-0.616456496552008	7.18300069393857	3.89446974170514	-1.63127635106047	3.76104682615283	76	0	2
34	5.14128168427627	1	2.230603749011	3.01995002799386	6.89844711988547	2.49871343278645	1	5.23702759730026	4.87506784338017	4.42491243932775	6.14754262125181	1.51888085909194	1	4.54159805729324	4.05926829589219	7	5.63221750553285	2.09235145536676	4.63260904247097	5.99091809963101	3.66223262336237	4.84473011603541	4.68781086837221	2.26542807171134	7.79201368714782	-11.2252587835667	15.9320256438323	-0.532854317100284	7.67983540681018	6.37830305235619	1.2309881338456	6.10415476246915	1.37631645494386	11.4856658758674	4.84297318725357	4.27518155668236	3.86984826070435	7.32853198601751	5.93794046239568	5.62263171709017	-1.52472988992901	5.39419493582322	-2.23539511939891	0.492274554318012	10.1878818722436	6.85739368356801	84.75	0	2
35	4.29529201749669	1	5.77410351575012	5.99139167088029	1.46358290496194	3.87439963041606	3.86127551389675	3.85008345123499	1.56867192300976	2.251248723577	4.29725073829782	6.46316466743255	4.17480072186302	1	5.54445135175449	1.13662562807732	6.7985971099075	2.32724608510613	4.57064308397021	3.28170750526128	6.80190593342136	6.12009721381489	4.17255866649473	2.33907572020784	9.61635802557713	-9.42887699203049	13.2772949446245	-2.34454362055247	8.90676841219807	3.62643303776959	7.07644526238253	1.06451340781028	4.12219450975289	10.7962221939958	1.20052781022934	-0.0342780410546732	8.9660460580014	4.37227792304183	3.04009541724826	3.5099985856906	2.2637185656547	-1.18186734908394	-0.0835692986013293	0.0437386667882215	4.15047052942338	4.85611769141791	97.5	0	2
36	5.31754991784366	3.55572649242531	5.30574688650062	2.97767961591258	4.64086083262089	3.26784629990027	4.13662361478024	2.09620416319278	6.39073935221872	1.41487427450164	5.56134291844351	5.92530789522579	5.11250750376625	5.4901170397627	7	4.26642489957999	5.17074719236438	1.61039965082284	4.69362564403437	6.91461922909962	2.26536341191698	3.28704937566644	2.67689177974601	-0.712561213158919	13.3716450168023	-5.61356322601577	3.93049397159044	3.51736726916266	5.097376610269	3.71456157404582	-0.094721000779547	1.98088309730929	3.24051712482005	8.54426909303126	0.962565724793035	4.58792457408854	1.23123151628711	6.02562767299335	7.68550887012701	5.64976327944959	7.84066384356355	9.83923040477475	6.26472319783692	1.68075702531094	7.2226729367686	5.83935403456127	90.25	0	2
37	6.6043910079906	6.35657062384469	2.54061935554738	5.77401927771458	3.49934703557097	2.33832572691018	6.8131783063294	6.03884327277716	7	1.51207229571165	6.29673439199851	4.19156501760082	7	3.04580151749111	4.39633989824759	4.24218384158482	5.28581545353205	1.51715538095025	2.58877771080349	1.24759777345216	3.13708312416628	3.3255593114433	2.67437219205751	6.39728931886395	6.56319468687199	1.47623451819436	4.27408657324503	-0.759324090314043	2.22116447384786	7.03138077907652	-4.25836078677088	3.0185458682697	3.09937000887982	7.15989823001761	5.85625347401178	4.11193408265752	1.51770131940264	10.8804729581971	3.70186791479175	4.66189575166783	6.08314165824154	8.51934831040999	2.52267747140675	1.08647149833776	5.09567382728974	4.15893873124431	92	0	2
38	2.05382585232517	2.47297700930261	3.72522115994593	6.61447482882864	1.75501715930142	6.77078731412346	5.14150846373197	1.37687816593247	1.18751068155475	5.29919980680294	6.14623036995257	2.8072340984771	5.88245464448595	4.18068531850291	7	1.99079023423103	1	1.69863893701075	7	1.1455878841579	3.34423257906137	5.83393011063159	5.79585126267922	1.52494329116892	10.1154893631924	-8.24776623557105	13.6915847205762	-0.100374888488056	6.77894588427572	8.78942322095435	3.05605950824487	3.42288336507855	0.610321755149361	-1.41069458726067	7.53014639794192	4.36595333602064	8.1902197395602	5.2225488802911	4.62399819831235	3.58763354292569	0.152318738728349	1.25259335213124	-0.495302061171587	4.38254349838825	5.55642189910462	7.87453646602756	66.75	0	2
39	3.3298576961177	6.80040800845555	1.19942562174778	3.03913584605355	1.0878841337539	2.21524720317236	6.87917626288481	1	5.31977632070485	3.17216599004629	4.50878649768623	5.68888536550629	2.57513443146805	1.82320603159624	5.46393916475468	6.32139576469899	6.63125601685715	1.12725397586993	5.65922710489352	5.52345774769956	1.66309870083101	1	3.38148750911897	5.68099060007796	10.7040676847281	-4.48893109147937	8.5792050081364	-4.92388991868188	9.0283636709289	4.76413042285671	2.49671702402048	8.43440105479621	5.6432262442759	3.19912633569042	4.29819462614234	1.54526886614831	3.66183165338492	6.74103119194246	0.654549197656789	5.814526427075	-0.62289996943965	-0.20099187672453	-0.342120622073403	4.28824125596441	1.01140121036377	14.2549766654151	88.5	0	2
40	5.79734622604609	1.43047201696331	4.76523168091354	5.22166841564786	5.32986232623602	6.64298197978749	1	2.63867272875765	5.79353839763371	2.12664934552801	2.28166528552525	3.69117831114034	2.72612791963902	4.23018845673253	2.28223477276265	1	6.64217367630153	4.60769520836396	1.55890718835354	5.79960808922476	2.07463731267053	6.90769526604545	3.35970903850104	-0.0161020534591794	13.842360939298	-2.81823137681521	2.68966866884473	1.27081849377565	-3.0483472674404	4.62474431175939	-1.75863554989882	6.85897094761814	4.50379011726852	7.22816793751822	5.12418989569821	3.87534320192754	7.18595059938504	-1.87343246329094	3.82271388214257	5.53548632769027	2.35443786614194	7.11562656171213	11.7676891557414	4.43138738381759	8.04095659965212	5.2396585609351	92.25	0	2
41	2.87076322250816	3.21293544734325	3.84128385033134	3.24897675601647	2.81418547373474	4.20750151821173	6.06741046239411	1	3.72887619303936	4.61790036097046	2.348307916271	1.25325812937165	5.12996756064218	3.3765740435377	2.20978094840887	1	6.92473303553671	1.90465113469631	5.59511490883824	7	3.1300751339721	6.96252835840951	3.6485628620886	3.34995744923658	4.75026073837219	0.892017639569195	-0.198719085415503	6.93541942544987	8.84635287685098	0.597380592846035	5.18305086306755	7.57792309826491	5.6381955680613	4.8528488262587	12.1115980396316	3.43231752611881	7.01366509177941	-4.17326898188414	3.62773229656648	5.34072292081347	3.75848164942593	6.14937652176853	7.45443779649327	1.87782850850681	6.46949449817624	11.4019936758867	91	0	2
42	4.53346299961357	1.21673297740916	1.79358823793442	2.95763729235577	2.46359817708663	5.87367184063412	1.36572248418966	5.59400064185578	6.17370505588989	2.11245839210879	4.46192589222494	7	2.45684670017984	1	3.98582112160209	3.16648213858466	3.92848666760248	2.8403477747608	6.06684545721307	1.1615054670612	3.45129857839501	5.18075067995505	4.28163371213023	2.43047453398952	7.39198535203496	2.70757718687475	0.740980228992367	5.49307141570275	5.65850712304025	4.01325600835128	4.69421554184006	4.77953797059045	3.28830523623145	3.64827473511036	5.33059429885839	3.98744290914824	4.61974577711953	2.93721377772009	2.64378473747102	4.24515791819119	3.57398205218923	2.67545677022551	1.45528699643072	1.36069675013452	10.1448333649233	3.93965744457465	108.75	0	2
43	1.66328085277846	3.24989308603499	3.858945215128	1	2.40393917357911	6.20501827416522	6.71069694180897	1.49480626196352	6.95118000511614	7	7	4.21728488121453	4.99923725367241	3.87200723080403	6.63705387351055	7	6.90200327713071	2.12658751741136	6.31625656731836	4.7969224414812	1	6.88469140243304	4.4920191347019	3.86501801112456	7.98290689314995	1.16085756233833	2.57643814617596	8.77636995957109	3.86674409323514	2.38799160909986	7.08808281475575	2.59429630517027	8.4983656012513	6.66499234504323	-0.236467031533442	2.42335178646972	4.22220381598464	7.74544826637975	1.94215460271042	13.4156419792539	8.27301873429664	2.78641029207161	0.340367093755322	1.49800465967966	6.26591590743088	7.64683160352452	80.5	0	2
44	3.61852949489161	2.5625026400172	1.89335216592318	2.70462189879735	3.6383877529518	3.53461683186777	2.55210941592196	1	2.14472115785755	4.40387278307734	3.21373449244369	6.24154084758839	2.24648217650746	2.2937409986792	1.8891430819568	5.78222784600237	7	3.40315235611335	4.47588260765792	5.46446817521775	6.85950915245893	6.4975207835505	6.6670590781911	4.33603522837784	12.0176073425849	-3.41108770565428	3.48029030523843	2.60726356606909	10.3402273650037	0.354092020262646	5.28753742459917	-0.219748966883353	9.95042284209994	6.80002659202433	11.1794662831297	5.06259219693795	5.41793892891731	3.08533252151927	3.11979575411341	5.35777214543416	4.03134252358151	9.24549398529855	2.46431751863105	0.352834430864353	6.34876610901896	3.81015448136174	89.25	0	2
45	5.14082025771735	1.99272231343493	4.56724567365472	1.83860542160088	2.6240015344263	1.99294855727974	1.95974461060295	3.46211866532693	5.67012498339996	1.60978656441199	5.26784681809208	3.05270480539133	7	2.59122427908798	3.80611231576892	1.95011890047044	4.51045399164459	1.36553082801104	4.98472227234262	1	2.25245057762005	3.3579412967238	5.25239640615818	3.31048282486066	7.4473378015895	4.47792052832648	0.579621111605202	7.35293503551973	5.29429876163515	5.60409373598756	2.54601414336104	3.46631663638666	-0.238004588164871	10.8162685856765	0.736841626182936	1.08711757639684	3.84778514674802	2.45103261264484	3.18808572674979	5.56309665752739	3.59867072596075	3.91271687607649	1.26607826116144	3.98073611653276	4.92835529422648	7.74161382612823	73	0	2
46	5.65093688982905	5.23113653736856	3.87042308248409	5.45086428970911	4.43549304256287	6.38564240109863	3.91356390056955	1.50905015805176	1.41464049543201	5.96878594871674	3.16826193935382	7	5.99799275324573	1	5.79518589643177	3.02515861436807	2.89096007344592	1.89626170393776	5.52684027727929	5.24835341640753	4.96198628605155	1	2.17408021134407	6.70407106712066	6.95981129793114	0.431022273087003	4.51867175293788	0.123455998097539	8.21385942150812	3.20176638507574	1.04692018076515	7.58646549082913	0.851165139505345	7.88066753468676	5.47355433794738	1.4906286993298	0.6973160559222	10.1448045535614	1.42061613759139	10.0062501026987	-0.452358564085377	11.2502189462992	12.0936014022668	4.94776453809798	4.83917077009687	3.55021172891734	96.75	0	2
47	5.49868672854844	1	1	3.28641211122559	3.05794039091681	6.80887382437336	3.90100858615598	4.36088487989617	6.01995418558111	1.47867777884849	1.42372701695334	7	5.3645058194734	1	3.45333652801458	3.46126019510971	5.67335460544783	1.69163652907154	5.48276757206726	4.72614208914077	1	4.5513945770806	3.81186382386326	2.21416338547727	6.80000737790746	2.66702460665905	0.923864717123719	5.76232518539528	0.346236935460719	4.17750027385039	3.63891576166371	4.48722899480197	3.19563763644035	3.91548728641626	4.55699620002378	5.07526817198886	4.52505210335579	7.9999099974423	4.82058388538888	3.9720223630501	3.89022967490082	1.74496120238423	0.192123503217298	2.10538138908603	1.70671768392582	2.42953022969122	87.5	0	2
48	7	1	1.60870956871867	1.74316607477318	4.05363798763904	4.06220812355998	3.07971736943686	3.11031776391892	3.65129427303804	1.48281693320874	6.45760888827153	7	7	1.34842781622709	3.36860465285634	3.7190674211507	6.2529798012558	1.64585307194449	6.76773982967593	1.84091460364264	4.5342323444168	7	6.97312585197579	4.15491173250585	9.50773206547652	-6.33976599964655	10.3882608125821	-0.810883728344782	2.39014074696753	5.63451898380494	2.11663030715154	10.2486430516174	4.94733134277407	5.94993146446333	4.71122864792163	6.77264244126554	4.79736434679676	6.52513875846833	4.30657327540675	3.58735927721766	-0.995847318772358	5.16124774581744	6.53462025236816	-4.28936198909687	5.30658064297536	6.29971844570525	81.25	0	2
49	4.85964454486613	3.23592214667503	3.63395810616545	5.47115483637893	1	4.900996103129	1	6.92974432542884	7	2.19829492408428	7	4.9827630309584	4.52415186500685	3.35366527703849	3.67245267359066	4.51716402610771	7	1.66089917678453	1	5.677678634546	2.66688596577911	6.05918844568971	4.17182124509837	0.0275437262477569	8.59751873043318	-9.0692681786603	14.4981458085397	-0.290287350595444	10.6701424131943	0.682386565793112	7.87954948431023	10.022115278569	3.33338073877548	5.56225953266497	11.406917671373	6.16624725625258	5.64945033612145	4.61439799142883	5.69100523162833	5.24032588978065	0.977692926091047	2.16311498445475	4.12162187689315	5.31203359401709	2.75989151674806	4.52212871098296	91	0	2
50	3.87174456813524	1.0050141212617	1.77318806015865	3.21612517155002	3.65390411678343	1	2.49533025520759	5.95101721426555	1.4807081831737	4.83716166242135	6.72760181144286	4.08579606667118	4.52392466541942	1.74908361139117	1	1.90433382796191	3.79627290370666	6.35636246741418	1	7	2.96265061822404	1	5.69175144583501	1.74181716815008	8.04477172648624	3.96586623422596	0.24475055286835	7.09979759066097	8.68544706234121	0.858677206154185	7.94837761281147	7.76421846827385	4.23860761825309	11.7033253846423	8.31007270344447	3.19950008602319	6.15145701786497	-1.34446554926411	4.22073103706408	4.49564722639238	0.590386041009674	0.529593129739023	5.28456848226787	7.66941525849849	9.62518478447106	3.25581331542069	77.75	0	2
51	3.74179163095281	3.87192749547585	2.1726639690352	6.06608773506958	2.26434752404556	1	2.41090555336152	3.00123498566303	1	4.79584157594557	4.48417912836013	1	4.73254453960129	3.47014430082343	6.26135116029778	3.09820290931602	6.10199922668688	4.37272407576959	1.12759801522476	5.97750418250074	2.22317967815537	5.80615181896993	6.72441975577911	-1.72464194950169	10.4827417097534	-7.67644796598881	15.5573873663989	2.1447668648093	9.46064129388822	6.11440472671458	1.1379428979332	7.96833943448645	5.27436454307938	8.19171466212962	2.90982934125484	2.56657850540831	3.14788905796992	7.85351964705669	1.64776931170987	2.55907533124991	3.11611024873985	1.86053926771847	-0.750857549606766	0.698548597452086	3.55428644481282	4.25286542823003	64.5	0	2
52	7	6.63193142394194	3.00223405636768	6.34358570332035	4.34099116516147	1.77866442360487	6.18710924634879	7	6.64264007172573	6.55266231365529	6.92127373977804	3.14195623018219	6.21255766713699	4.71811888427093	2.14432694175561	4.08365545087097	6.34095006045572	2.04137303820073	6.66009927029089	5.29344402961572	2.94738136029031	3.18936557872593	6.30396609667069	6.490377514305	7.52773368834352	0.627040732321111	4.0862436476683	-0.687622144083985	1.36973778055962	6.9552195425882	-4.9962791417746	1.77613906120495	2.22100734126772	6.38397090780919	-0.155672789522443	5.20323690260158	8.01263738871822	11.557921961054	2.64903558163202	6.75625664799433	0.811425614451825	4.34705063560812	5.30613055588711	1.43909480489408	0.412774509978927	4.30590548339913	73.25	0	2
53	1.80197274408285	5.0970826205571	1.34950484928541	6.64501692561288	2.81551042809889	3.64340418711114	1	3.56106599302974	2.39370534785641	2.76970470693176	7	5.36268827443616	2.61011031297938	2.20515414904928	1.59589899817111	1.21911488468836	7	2.19762583948844	5.4698819489223	4.99599346425158	3.94160961492662	6.60944376532335	5.5196588617333	-2.89228044851588	8.8200275572369	-5.31816863041081	15.0577614715818	2.08958442371577	7.37474246894905	4.09994685379829	3.06674028557886	0.43330358496575	0.401133613139445	6.86773547772278	-2.08137031633863	0.844184331086208	2.81396881204688	4.34994738516561	7.11834869626295	3.73106401756049	3.08731655433326	7.23916974309507	2.38990089126851	7.8963582810327	3.19130714925379	11.9398283143699	66	0	2
54	4.21547917048332	6.10548824045039	1.02549857121519	2.50783936001008	1.5513624065497	6.8160576081417	1.97024012811543	6.37045212241391	6.13246442979576	2.74536129350392	1.91917793836638	2.63619551778129	6.62072317983998	3.66114748116023	6.74713573471908	5.99516973892984	2.94550768347366	1.21293091039529	2.39531355308917	2.49658227653411	1.97361843817901	4.53807799975155	6.05822898090519	6.28863081886704	10.7376082383852	-3.59529174126065	6.77281717220437	-3.36585907231596	9.49412620134954	-0.355694442252162	0.167471330371682	1.47789869852766	1.30559585360524	6.67315332665562	5.70593934011672	-0.658343009510555	6.70600800285474	15.6656716758283	6.07287071396433	4.9087036656005	2.19492111448118	6.57662184263114	3.17058233381835	1.34199581053642	3.84990921402469	4.68666082563493	84.75	0	2
55	6.91102763367426	1.98023303436778	3.87342829693058	4.47101161490726	5.46654660829114	3.91117192394018	3.82380803831311	4.50971591052682	3.23701923260775	5.27038267208846	3.09436815578221	3.38693408430693	1.65733050003457	2.81909003983232	2.73930499628101	1.72084214525774	7	5.4030772485238	1	3.56456719777511	2.80777876993457	3.16737717459432	2.81946509619032	1.36213411793648	13.6887106379749	-2.83879802497163	1.97358517090654	1.47836361439765	10.2944315551322	8.23786285973881	0.665462764316848	5.57575548894021	10.1612334770124	6.3197230734038	12.4110109309612	-3.85960414422488	3.72130574270654	-0.695941228264112	5.07950299819623	4.82023839269441	0.29693221192792	7.05281538211872	5.79003705703625	3.80907420019239	2.6278164695459	6.60793832979529	71.5	0	2
56	3.82782659238091	2.56614296392865	5.39733227419555	7	1.13887525711887	4.41757508530739	1.87018575068101	7	2.36596124598825	4.65482963214781	4.14691809535031	5.30400228984728	6.86327134107764	1.07782510993701	2.32045054167675	1.9354857669454	5.16281456902503	3.61845295072882	5.75713077519729	1	3.2957537559345	1.42164565060101	4.60152608526123	4.27529732433917	9.69177798594279	-9.03764440715069	11.9414304859434	0.0041315105338347	13.072365419618	-0.626068714455322	5.18698767157984	4.13317372219631	4.36534303907008	1.8872589040469	3.36929341866096	4.04514305871781	4.26988513075115	5.58767602059853	6.66546000785252	4.36840834503749	4.977677808991	-0.0592029752861849	3.30620800672989	2.24857068384185	3.65440038331035	6.59417896556007	67.25	0	2
57	3.91567691805635	2.02867112791942	2.46267671836646	6.36992106179079	1.02237801304076	4.31408284054152	6.63843377932656	3.17444190690417	4.13426771212207	5.99078602285892	1.48120124235467	5.49601874513711	3.12757874814063	2.56995354434884	6.58151019463666	4.15942996920914	2.34272008951945	1	1.90081048220687	4.66416559133459	1.03850708554191	2.42157421353179	3.66905226287931	2.85634456118981	11.5709834460236	-7.22128180905418	12.9546585419191	-1.44025097814068	8.46318303702877	6.59829491656346	2.50397561848817	2.02586871139219	-2.45377772726919	7.10126340267427	11.0316733968442	3.5637246625681	6.41534489059561	15.9949028073206	1.92063294172613	6.63052584674218	1.52219928553447	0.896708048741901	0.196545830739294	3.71200846999468	6.39236258404463	1.9304139011138	64	0	2
58	4.53632335376657	3.35742087544288	2.45885158774241	5.30120843506821	1	5.42157745551138	2.40010798367507	6.06446910767807	6.55068781151266	3.3868913401067	7	5.72146015500759	2.8090101845108	5.81521340405176	6.72012373688546	2.65222624350608	3.49170403613701	1.23822693743899	2.72592533333979	3.60007522043608	1.19645538813841	2.89034288294978	6.51517564675005	2.0391108668218	9.80950635838367	-10.2098600520127	13.3176231792184	1.19980828002091	8.1185501002587	2.24711294071323	4.49046038085006	2.68889135190631	1.94336069419273	-2.46752400266051	-3.97771075858556	5.36023592939777	4.8814976406919	5.90296774622485	3.6944201240824	1.94463289608078	3.73926436526297	2.80177521329121	-1.46570329958449	4.84211630872869	-0.158004810147323	3.8447099241788	77.75	0	2
59	2.22905961907594	1.88536138235853	2.7049810246662	5.86694322826865	1	6.68794165330861	1.44682225193847	2.02829304970159	6.97236886423054	3.75767958849403	4.18799532704892	2.28316909418522	6.47853260566939	6.29675346823236	4.03188928255838	6.79480217449735	1.4796933187021	2.04823002092713	7	1.03709329393895	1.53236986095133	5.59173380696953	6.81334226789728	2.94700930314792	11.142265133435	-8.33843561494701	12.8951862058994	0.59820052920127	7.69925542059241	8.47862532695719	2.89143479288178	3.08917782825281	2.99499723296265	-1.09824358847493	7.38688082505317	4.64797025960925	2.14902688206419	6.64741461184423	1.51514446445175	4.10912320000374	0.524639818540832	5.34837894980702	0.109452334587108	4.47520457857456	6.73992151592864	7.37940424838381	63.5	0	2
60	4.39922495554249	7	1	1.78119780300862	1	6.81316882880455	4.01530395891164	5.67660176174729	6.40240441176305	6.86145865417564	1.59679790345579	6.24727822091413	6.06434202226805	5.03678047236322	1.50679122670238	2.50850226879488	6.87369362394379	1.54700386110358	2.82137308205219	4.41484574150103	2.21870725310365	4.91549267450804	1	5.60794937437291	10.6565898159095	-3.68966017555101	6.17383760100763	-2.57990106800253	4.25721755119678	2.62174287518181	1.75726220208648	0.789425719909393	0.744042229416569	4.38917110189737	6.1170082497654	-1.03835351959531	6.65085505502985	6.54439234549708	5.31550017187589	7.91415793471893	7.68647910892875	0.267619816618076	6.25766921844135	3.53816545356252	4.14026630182481	5.29364494464597	80.25	0	2
61	5.1124993363323	3.00825287319018	4.69040661193272	3.21110506690768	6.10891796993884	2.76364140463092	4.63049737722719	5.33111003412848	6.72188571757664	1	4.66910676888558	3.92597556421202	2.63283760022165	1.97854551348977	3.02707596805197	4.43220713250102	6.76429684529728	1.39169588638825	5.71484375443266	7	1.70652609904455	3.22206510139968	5.09409517226513	-0.613217243265669	12.9583747906994	-5.42708002503864	3.1648315183278	3.55786267738609	11.1763559961984	3.6405560776384	0.028511094388231	2.43404189016726	2.11714620318876	8.45497592871396	0.73149764047177	5.22295589901161	0.0246262377463267	2.50015919241023	7.23962238715414	5.59540484330121	7.15394683264478	9.74914129409282	12.5007803805004	2.21085407754061	7.60796603171232	5.71072608576301	87	0	2
62	4.71744579236626	3.817835609035	4.24337178777699	4.5454375909717	1	6.60193068676517	2.02323142297296	7	7	2.27584732528386	1.72767774552402	4.82958926509117	4.58349691694456	1	3.86035607584794	4.26615432646454	7	1.08577829450084	2.76039474366538	5.05030567540351	2.87030640665735	6.07935108892555	5.7821765460062	-1.78407770943252	9.16372723420076	-8.7916994611544	14.0611389274388	-0.26269914035199	8.61203446793255	0.798025533137329	6.51035383447239	10.6159664096999	5.0058858246194	5.69664224960665	10.3877115944954	5.50993884974512	0.495949541283938	4.92031673064152	8.23077533416742	2.4607848395523	2.20420942542311	9.22565852573735	4.26001799418553	4.15165672677333	3.17370548300799	4.04870103140364	78.75	0	2
63	3.69836897266572	2.5535015280847	5.2578941597638	3.22570835526133	2.74924403389536	1	1	6.79730851661864	6.52283910993133	1.37523769693396	2.37235051375268	1.38186255782478	5.48359968160264	3.2497523179298	6.49303149583764	6.3888410495619	6.20215432526075	1.48415130999131	3.39585546909988	5.19886852219773	6.23749778582675	5.89673766256621	4.8412466638806	3.49373979261998	6.82012989681656	3.83332955213216	0.283984956054636	6.88384788401369	7.68714326761554	5.57806306490299	2.03188018144048	4.3102890396506	4.95149369739527	11.6742889948944	-6.24654316938852	5.15324088628212	3.47195254879514	12.374372106613	6.7139632085723	3.49718961944662	2.41199660703004	5.73415453843661	0.292353020640728	-6.34522417372173	1.92862019229771	6.29308007800476	82.5	0	2
64	2.55186387301726	1.45811461372762	1.97101590028179	6.40487629670391	6.05964390478103	2.92924519487865	1	1.20078122752567	6.74303196544909	2.45057992593723	2.25242732136842	6.62364521629971	6.70941060109752	2.48994435119798	7	7	4.21588957153683	1.35512970876716	7	5.37002840829954	1.36870851150884	1.00713060689484	6.47391657765358	-0.376158140015156	18.010016894841	1.50193863233864	2.11207028201413	-3.75263643425223	9.1012992080737	3.26032637619323	7.62258783677787	1.15937335462023	-1.63591934976024	4.39440687473725	-1.94305283757171	4.41826112754542	1.6984347814525	5.86400223316169	5.4772628035756	0.399517171144635	4.14284330105553	2.05236790661173	7.05048758172701	2.72751986967983	13.4393084801839	1.61864053824332	92.25	0	2
65	6.06859235292152	3.54896112928399	4.46275577705205	2.10016066111345	2.15704203065519	3.43448269165666	2.7145300437669	2.05740183760851	1	3.74050140500384	4.90072863220459	4.25406914389064	3.10742822066727	1	2.15807901119349	6.69749413821585	5.75524611455658	1.89046897048994	1.76097033112571	5.78430069213709	4.74609276511884	1.47471909346129	5.51400269804973	2.30073647629625	4.24927454932843	0.22912592080974	3.15119614243	6.50709753299353	7.00141046854207	3.57640097066232	3.75765216332582	7.20162367345749	1.05466317749855	3.51653580597661	4.52641077830789	7.39786769299444	1.07997731362812	11.4248660010437	8.76805622154578	7.64696102908888	0.301323923528732	-1.82294679159354	4.71809218630764	4.0383276837145	3.6192979635358	10.7580857779296	75	0	2
66	5.66970068826071	5.00299985459637	2.94663422275161	6.1146047123168	4.36144003965973	7	3.94219308050379	4.58924588526097	2.08063382910404	4.7900068899055	2.8346591595918	1.80213315567251	5.56739404554371	1.72227564674107	2.76255419700392	2.10609815707262	6.66612917966299	1	3.16554007832656	1.95801403934931	2.44722560122693	7	4.58125703099442	7.39578200194457	7.55051782114608	-0.688187237818906	4.99936515777962	0.223508163059966	4.6705693476167	5.94255666763695	7.77909293569849	3.24307398161705	4.53391173473037	10.1306705797375	6.5110833526544	3.52537385605027	2.77623191090339	8.83566533762887	1.75084736899947	6.20525069847201	1.94043734183871	0.136314289492144	5.10940969763746	0.334120721111394	0.00311628385261353	7.84186566765158	75.75	0	2
67	3.35421789967297	5.33764110924225	1	7	1	5.51531451327751	2.15107222625339	4.58969681154025	5.52558645255883	4.8071256207774	1.51896733956203	2.5296066419073	4.62553525461839	1.3433016723056	3.22821136981893	1.25356486821029	6.81237291520127	1.15517121882907	1.0734489694114	6.51087406189938	6.38136116659412	5.41977327971995	3.4762115471637	-1.3733086838612	11.5795026607549	-6.17285022004265	16.0449420726454	0.546603459040935	6.08027076185109	8.73074021361627	-0.440935834608697	2.53103677148992	3.62520286737269	8.17839512220191	3.88930726879956	5.82193341449678	2.88486171012172	-1.47807778866918	8.16996712792531	10.4249408400742	0.902011726338319	7.44516311928983	6.26860280923796	1.8349676155407	4.06861539079232	8.92653264148017	76.5	0	2
68	5.6481612250318	4.49830012649203	1.47944318593069	6.55683357763092	1.83583237768541	3.59747452217962	1.48403249625833	2.3530254660887	5.76787955988156	4.28475572733122	5.34162271671674	3.34374688849948	4.17122066249456	1	6.68817879186097	6.49179305508337	7	4.73955805468271	1.73441807334166	3.54677377859433	3.01523394211193	1.16651108713537	2.88189645583448	-0.198103378327227	8.76634068967798	-7.10025938525336	12.6130656042952	0.506738606377529	8.22437466247296	5.48703654064358	4.67376987668369	4.47653469274973	1.33109760229272	8.32746155424741	4.11214593638181	-3.08276316287928	3.20062826097317	-3.56105141560152	7.20284391855791	8.07637714501881	-1.522063159213	4.11551092534685	1.28161756959546	4.17774127806432	4.14882629780586	12.7137742803423	91.25	0	2
69	1.87745155945289	7	2.44813673649579	5.00655808861117	6.5436038302474	3.50635818300644	2.39793311972779	1.48097325972873	1	4.4020655674114	5.84385905694221	2.31484062362002	5.94927569112604	3.7305256955363	6.06502656633119	1.96942657224116	6.94159421722271	1	2.97705121617758	7	2.44467427634245	1.9140091370335	5.51459588206107	5.67565596732775	8.21315644642133	-3.40542577703801	6.79188049847566	-5.56073234989832	8.6933306780976	7.23368312921906	2.92736867859556	7.57930666430896	4.28262199299318	4.20866812198254	5.40597793849739	6.2814224468617	4.76648783769564	4.17465244862244	1.63420123683279	6.68547974406611	5.86763617044872	1.18037526415978	6.52561351408923	2.52347133653762	7.0964739728791	7.32750630805943	63	0	2
70	6.4262580622912	3.47299861668058	4.76032513493619	2.09347829807784	1	2.88493971040847	1.42424069314276	1.63978491296956	1	1.46961729629354	4.18170270769089	5.3031159633187	6.80532692373811	1	1	5.45921141089352	6.48791152848227	1.89588412654072	1.9472977776105	2.58899501656773	4.43742728205183	2.46407837725657	7	2.94061883158136	3.56695162779053	0.814096624691299	4.08280203938034	7.19657760877562	4.96805097147567	2.97997343831591	1.21688301362113	5.96204822731888	3.18390754841104	6.3063222866827	4.20371520777633	7.84641271279206	1.94950427761198	4.20990041416419	9.20802684406127	-0.0207108196670484	0.343665549745509	4.27198038727289	4.68832497415808	3.61119853536042	6.49331882253469	2.48366957362467	85.75	0	2
71	3.09168552129954	2.73571126716149	3.8651162464586	6.6005211963774	2.33809557621752	5.99121186609412	2.47183733659344	1	6.55242559925802	5.18083961283206	6.35010969685961	5.00437957215838	3.51997189075269	1.66250304415271	4.49205303304325	4.04941905244748	6.08524454486661	5.01633013335215	3.1221061063922	6.13243000693078	4.28617290363554	5.04671784315355	4.29881704224459	5.30739850534392	11.4122210415347	-7.95381905239771	12.9959706819474	-2.6283763715805	10.682537233342	-1.86484855819589	2.94136246776581	5.0154946081778	1.7313337352729	7.61319859907036	-5.30039312705664	3.19155415723252	8.73721148981352	7.64217697505157	4.31645754899088	8.57742176241067	3.79281085708736	5.73838218115901	2.815709150019	1.04126234553176	3.11474851707799	-0.618531294651425	84.5	0	2
72	5.97952561516184	5.48284402246953	4.72681565452842	1.24787270168923	1.45303775403687	4.43091322286023	4.88689413668232	1.19822753968844	1.66222033341272	6.84170731629125	4.25197842843858	3.02702365434875	3.65034521213935	5.21531073062295	4.35298474809067	4.83585138307812	6.36095215798021	2.52756765619726	2.03479330147543	6.14885655410991	3.06790519560883	7	5.11711745064676	3.08965257233392	4.7742374958583	0.385506010781833	3.50174044869114	5.90516992143128	8.86662530752402	5.64713890037527	4.07871301420517	5.27967962710131	4.96239851844221	6.72182294143008	-5.1818446129251	4.73925284100424	7.15685162294267	4.08776331996142	0.32250160130104	1.99970571143772	-0.200962707748874	8.71029610119159	1.59095071040759	2.86551554565882	4.23815158269298	7.15202621503869	78.25	0	2
73	2.3405007238112	2.25378870132093	3.07439539066382	1.45019990673563	2.48531798875545	2.5741740551299	1	1.74505340498598	4.31127066537497	6.04624140255197	2.6949342780451	3.00730703636842	6.42810907664918	1.83039199205622	2.06109640634995	4.46989816389444	2.53794755958285	2.59481133560853	3.06410736532919	2.5513140840329	1.12724062231456	1.64673467725811	4.46314486374856	2.39735682419306	20.4875623134523	1.57847886650548	1.81713150616696	-0.561429441097158	8.86392538025772	2.73632618672757	0.97785694644572	1.85343742011396	8.13497337119749	9.55840693653472	10.2528892479319	-0.460884361988278	5.42921832867964	8.02419100948707	4.93520580438964	3.41467411391014	1.51330923419054	6.26207351750213	4.44334605993078	3.9922634162996	5.86974376201432	3.07091983054499	82	0	2
74	5.16320379048897	4.86547074879918	1.87222887044249	7	1.2697753341956	5.57764202971017	2.4481274917969	2.05542922006076	4.68111798596192	2.73830585857342	3.68423830568169	4.08926842153375	3.45797230194616	1	7	3.99052025203563	4.24851056376929	3.31030105821296	1	4.06050973239119	2.8568416525511	1	2.86604807921467	0.536455694373635	8.9597514484571	-7.27449370554389	12.8791444160003	0.239750938705977	7.63297382968389	5.9826278511563	3.56610066962984	11.4652084033888	4.09837082586725	9.34155628595347	0.94147995349754	-3.04242231735686	3.33490523321001	4.48025908956094	6.80451188836843	5.7701361474829	7.37871092524964	4.39349369098754	0.795948438090467	4.95960457249965	1.34556075373574	11.6878801230494	70.75	0	2
75	5.88123460268377	4.83368225015865	2.26011129951868	6.38263035997126	2.29684485767772	5.79116179187487	1.05766620145237	5.43370952736381	1.67072479746465	4.03675007762664	3.47225954130728	5.14623943392492	1.93157427827034	1.90650007779036	5.91955804036219	7	2.84863297128681	2.43381636204325	4.84662857332976	2.16948799101235	1	6.68641778139432	6.64995265673776	0.433393657113705	9.9705767437479	-7.6695125118625	13.075066943939	0.580918602315967	7.36689841323585	7.19074326044506	1.20088568813355	12.4937016353109	1.7530756388963	9.37990392514659	-0.852856720355156	5.84792399506206	4.82150227965096	4.17926674142769	10.6055339092596	8.40420763475149	-1.93651572591635	3.339743010351	7.69222013571036	2.93067890655474	2.80067909230335	10.6278535172576	66.5	0	2
76	2.94269040385048	2.24801698523039	3.06896491404516	2.62280616975071	2.5027455467572	1	1.9864728111029	1.70802100672991	3.78303893741854	2.84744861434428	2.49942383141711	5.14291154735883	3.08004990460971	4.73206436192253	6.22731159232832	4.83698938027947	5.14199624965819	3.56308140701568	6.92358493360853	2.55660689151298	1.68631677058947	1	5.34327907521971	2.77247028801759	21.0108943638981	1.42184015259044	2.10656335040114	-0.285617139405295	8.69219482076759	-0.698950412951013	3.76155146157829	5.69085121067735	8.72768916803829	3.25646670965037	6.35481979656964	-0.676467251918425	4.1578944612762	8.56304788291198	4.38267198607888	2.39158608662089	3.56719530363146	5.43150657963623	4.21421972994937	-1.55705561358711	5.48906539463567	2.98520926069982	72.25	0	2
77	3.8942965940382	1.63135358085044	1.84223995468827	3.85129505585313	7	6.46184156242016	1	6.02983084628062	2.92418690920685	4.95219691769282	2.17807530662397	6.0222967842902	1.09644879475863	5.87110543910599	1.95379519383404	7	3.97826853851543	4.1436580088074	1.47567423041395	2.31864999202349	4.10360514573934	3.98757769766496	3.65687303090306	1.28581647339036	16.0664156063044	6.88343733668414	5.16443452606092	0.458467078764724	9.53156764345201	4.67998631668996	-0.945472935428278	3.69140325215091	-5.58200190038469	3.9771686524789	-4.54594254941035	6.69366549415689	4.47205943744923	6.83102278165812	9.48970009143186	8.50750680079481	9.91986021598266	3.15779282860875	9.79609529961989	1.80935631374325	3.08258163242691	0.787424178362829	67	0	2
78	3.95133143476633	4.46837242414707	3.47488576113985	3.94096613265369	4.98478858922343	5.95048725877246	1.20457354383611	1	1.93763759303693	3.80019278512881	5.94535099861517	7	5.87078142334689	1.71336359934513	3.04961839973731	5.64905922585133	6.31687750237268	1.26030355653679	2.66242990554429	3.58915761839957	3.31966885656065	2.11814265090714	6.00927493154287	7.35998851166977	8.31398141996893	-3.98484690464144	6.02137982844638	1.24825839782425	10.4948465637217	0.283184283216158	1.58898745513235	4.76219686074183	4.82834572425851	2.89728803175033	-1.49692289995631	3.96017428053818	4.05532406281147	7.83296202464284	9.21898645454327	13.6986383351927	5.85877727496114	5.36366240376245	-2.10238027574154	0.484903733866481	4.301556489944	7.28239391790477	79.75	0	2
79	4.30329631814942	1.4249406944294	1.0177766140211	4.52712294287805	5.3314660507375	1.79506767776551	3.11367366595431	1.01042247467608	6.76192754130366	1.74090194389607	6.03721513346613	5.26164165497059	5.81138132210975	3.64297492803881	6.79128211241539	6.9772222447944	6.30421601614366	4.50019359554278	1	5.23137167814308	2.84442134706389	3.72680201857985	2.443819519216	0.783666488089635	18.9567267961809	1.16201331281252	3.22146634840164	-0.479447442715375	5.25556790210139	2.50440941421425	7.13783478388392	10.8117869212117	3.6037822562586	8.31798830259107	7.54478015574088	5.13031933005753	2.26836550216096	4.83254562306073	9.54081266226584	3.65940304183488	2.59677687121886	7.75497191141125	4.88935227524585	3.87514880614155	1.15956047527812	10.8454616297526	71.5	0	2
80	3.77683767878841	1.3498415570434	1.48811559827123	4.67664878219095	5.63845534405164	2.03135355663361	2.09520298719972	1	2.8191112005914	2.64519785493824	6.84932710862652	6.17223251359189	7	3.98062785993543	1.82681942053662	6.98895715273123	7	4.70341645767089	4.37732948542132	5.18036028747015	4.19177036541209	5.56454029171927	2.62428511755066	0.689988650467076	18.4518355004651	2.35923635520174	2.83309057935601	-1.22537081074177	4.54323940768854	2.77419444260442	4.41078849093358	6.11833250359673	3.02065489980496	7.5686076723623	8.09949752475413	3.77989178441034	2.09836875827338	2.93224951798046	9.34852165667958	3.96737490206598	1.62720198912265	7.5049844094005	10.9501491367065	3.47746543373528	7.13055745173135	10.0004855901411	70.25	0	2
81	2.14445113313	2.1048021807045	1.93319669247602	3.61284714408843	2.82445884443419	1	4.7702082769667	7	1	6.27253163029732	4.30062516431637	2.86632798401184	4.34670169944097	4.39512598428776	7	6.499444389082	6.27988515978599	1.68178600963032	1.79422467247812	6.04852787174926	2.4613411292749	7	6.68094780961088	5.42982666209148	2.28752921466226	-5.31575080883009	1.93715606973676	-2.1665277546448	8.99101337975822	6.38218805683653	-0.453267469208406	5.68200435372765	3.95629683455764	6.29406001730346	-5.42757649289504	5.64399217815944	4.24600348944954	3.8573722839025	-0.314245190631561	2.08023073485315	0.539683948098469	8.88246873720771	2.57920056054374	-6.76371661657109	4.31822704781345	7.70280574644089	87	1	2
82	6.17482571931348	6.43242570769208	3.40565075928019	2.65908410026129	4.05211420439703	2.08847867032183	1	7	1.49873736431665	5.54166434332007	1.42248961111115	3.56604153037319	5.06537650066101	1.00397027881669	6.22156501383124	3.76965001698809	4.3317522566762	5.91554677835911	6.13023055101476	4.30668916242096	3.85790810598698	1.85912570409624	3.08501838717055	5.69406219831667	0.403236554465062	-2.95356562105179	3.29740083991323	-2.13310257732339	4.38149477163124	5.02202726029575	6.69542084142691	2.26518126293809	2.12595371843589	1.74507571025814	-4.26384549555772	0.697839567379168	3.49211922665689	5.8457188305761	2.70600900324347	4.28599185327008	-2.46050910703623	2.65017767484081	2.8516892412629	6.45459105061378	3.39559124392807	3.68486869552009	97.75	1	2
83	6.7177724972949	5.92822913861387	3.71311626288881	5.03045696511452	1.48516062507895	3.58497724468141	2.4300297281946	2.0102531024649	6.73781062945929	6.18370868118463	6.15343252750996	6.1140052152456	5.81482203260247	1	5.17737978118792	3.52549153204321	6.4652130997891	1	5.49475522869431	2.35605488728285	1	4.8975585962828	4.68152902512169	2.88754060562702	2.14787970217416	-2.72262261166447	3.35861706260453	-2.29087153902491	3.87628149114824	2.82893031062164	2.14854520560773	7.51630984936639	0.499940003028487	1.1807833226906	6.51101312598686	3.35131575056984	-0.20193421469744	10.7924228547282	1.66290985971314	10.2453123859803	0.290570634089854	10.8356013805024	12.5164308152863	4.6351648255172	4.96408944348773	5.3216657540591	92.5	1	2
84	2.96813346821398	4.46036032208645	4.42829272383559	4.03355284194463	7	2.52339537437863	6.04058728465525	4.8898174352277	1.14580414324447	6.69158215407609	6.79611053385527	6.68746270265705	2.86821015307515	3.86809141416176	2.50269005683013	1.23946498344543	2.69560200625196	1.84997726353384	6.4582178745995	3.79767398458493	5.70228946015037	4.89672361150657	4.06212574986958	7.16935629570949	2.05092297532625	1.6150644426754	1.25018814414388	-0.598548043248149	0.716937165132142	2.36078317804214	-1.40873170445957	5.14667635560372	2.07582997889332	8.56531687457677	6.59012179757528	4.4701131842221	3.61996118206399	3.8685873498213	0.487874518789041	6.92214979737852	-2.83479665002263	0.549019725176345	5.28292007291398	3.3963713953782	9.70747327645205	1.98818134542879	104.25	1	2
85	1	3.56959739899908	3.29642476223526	2.24406789473691	5.45175542252939	6.22861764600806	1.44391122356953	7	4.12109366439959	2.14421429086538	2.32217514952785	3.02277442573905	3.2860156784285	4.88679681892613	5.85393025295905	1.85669687412909	1.67827757956029	3.03291538120056	2.59413254946099	1.35408694818968	2.56199276406249	5.44929944510332	1.67370260508093	2.68648617961306	3.10977909542324	2.40478385686384	-3.55375954291204	4.72503201590928	5.20417711461602	0.334350058658595	5.70165307491997	4.42171557982425	4.66391459360113	9.92090199783258	-2.75737611425334	3.99361295233018	5.18193856448095	7.58777876027878	4.47265003196245	4.08158767675784	-0.111547198457512	7.32258666561524	6.36551829378542	-0.696260663175238	7.74998054376012	4.79057184084463	101	1	2
86	2.20186126017884	5.60511041025439	3.66070482393639	4.80426900906174	3.15231788990484	4.96276257616104	4.25424711259411	1.77839174941118	1	3.38340300390549	6.17917269181998	3.9807191580347	7	5.21381058410439	5.42286496891993	3.91085911477745	3.60288730494102	1.65932937770637	4.10575333976519	6.47484920522982	5.26801134445903	4.13043392315555	4.37452993476408	1.85332466011367	-1.69310940330842	3.68512211761103	1.04823148674997	4.30434243389852	12.4535791655941	6.68115356168665	7.53645191097303	7.174174571543	5.17132902235089	6.97690849468558	-0.465165440200405	4.17519128989518	5.19206345273718	5.24394403090819	5.84953590080792	4.08755367829651	2.48473965597538	2.12756064347121	2.94849005269793	0.521156391522137	4.80337086049603	1.76999300962926	97.75	1	2
87	2.72235952445673	6.85888108038269	4.922777921152	4.92547267282199	6.13007264447615	6.54768280319609	3.684551640329	6.69568979303405	2.17489818937224	3.59587515026812	5.85542448036787	1	2.60310579818175	1	6.37321115721992	2.69090045049538	6.72782338113686	1.01243063671446	5.17186078546433	6.68592592448922	4.51725949163682	4.23225968599944	7	2.88112307923699	-2.11203093009216	5.96675376432222	0.990160938876215	1.49018174960107	5.59686438001832	1.68278451225316	-1.17089928188057	3.80477773290907	9.4445830111762	5.52596897124385	-2.959953233217	4.84299100583397	3.69810613499967	6.90738763131699	4.35979289438881	4.05582469138781	5.15498061172157	1.99648025097375	1.67058080592218	-0.429840171760005	7.91261175977882	5.71285103899947	81.5	1	2
88	2.10914016574645	2.36082744571906	2.86135299944327	3.6912913281683	2.75441517627921	3.77515218842112	1	3.88763600352258	6.04124797115375	5.72898873864725	5.44239369321037	2.66933470180451	6.03676789109819	3.99306694268598	3.43151938366597	1	3.47090061583685	3.89152226418357	5.55260211968751	5.1467174304186	3.11035268639005	5.8397185839359	3.45847745164886	4.15808216366767	2.42420417611861	-6.81313213184968	1.63409159896298	-0.81056049520578	8.80522902886691	2.33317745904282	7.25097401115786	2.99676945432596	5.14932110460767	6.26621787276473	-5.14759476032545	1.91196329131755	0.21465383781354	6.10121186379038	8.31171972142827	5.49147043287627	5.28837529315438	6.87078916048007	-1.60213900532159	-2.53910318528471	10.1843869641268	4.53662874969397	97.25	1	2
89	5.2096028387256	4.52246983167614	3.1030856725385	3.63178701863235	4.3435049672453	4.83161237065561	7	3.19759289554043	1.76979299475812	4.97300213698662	7	6.3356407898114	3.56779187060815	2.77604483825282	4.55345089426283	2.9219403523331	2.10858715031682	2.63636955045739	1.06386006676683	5.616613947187	6.30947717831572	3.15671238914766	5.76228612676008	5.26810284096005	-0.21025399854699	-2.1772087501868	4.45806005769935	-0.848360849156042	11.5721679505691	4.62565022866597	1.70026179707622	2.41111794851383	1.82074756480294	5.46329515209019	5.56386091228719	6.34171982796396	3.69092390811422	-1.22428912170083	3.87646494101084	10.1736494056784	3.60998368568746	3.27997580611603	5.23641366607784	3.44939433824445	5.07619641008703	4.75418888908386	81	1	2
90	6.52569072730054	7	1.84253635087294	3.66380751208977	4.97121331441443	5.72243603922697	2.14970173511691	1.02606601794499	4.70879294480664	3.89448761041185	3.30836984829252	4.78952438421857	5.96947338076191	1.33332036610756	5.98065537946476	3.87047207473533	6.4366348892396	1.33258184594513	1.39368572468171	6.79823416264798	2.61458512604018	3.61749920432082	4.5229226046522	-0.541612740611158	2.29592208914807	9.58965339579401	2.61305475535198	-1.70242167970451	10.2133485751385	2.87896703037831	2.97676308162002	4.33460373449135	11.2425940270478	8.09852398829971	4.23802719258216	3.02148894676779	8.59846080953398	-0.883459462072647	1.63113243038215	8.09998021888562	4.45894442245092	9.90375715108555	3.41582011547583	0.553581105539828	1.41991794073512	3.94941099135565	90.75	1	2
91	4.48541994772465	5.40225451791828	1	4.60585561038827	3.50857491160499	5.21609724180275	1.31158931206181	2.06834942094607	5.84301081239945	6.86039781224685	4.67881877187963	3.63050144602222	3.08850794142314	1.64490282156787	3.83010614724188	3.48923819169164	4.1507414413188	2.17235580193813	3.46044369065903	6.71210857807096	1.64785631832375	4.24763417759137	6.30091208882127	-0.707288582505176	-0.732532395248342	-1.26664754326462	-2.56923577898485	6.1763872924382	10.4664261938724	1.11740472242921	7.89660820375687	4.82171547165675	3.63117431596935	13.4382713253477	-4.73371290143	1.35325580175556	5.60922673408301	4.44934169714608	6.53257740173475	3.04498169823799	7.41219288661933	1.39303336363338	6.01427202062018	4.5734939450909	5.8083571946429	5.07365562806727	95.5	1	2
92	6.44646455937722	4.21352526759018	6.9429908205829	6.66576942912627	4.19245976112415	1.27022779847042	4.84295282600096	2.6602400654346	1.56426310573938	2.32162050872512	6.72581063508456	1.71622280895902	4.57270227058646	1	1	2.42859844936397	1.39862210224625	7	3.63444045959844	7	2.73279262156147	6.4934637525991	5.24071315728212	7.88304154754397	3.17503268396406	-5.12197540975772	-0.153520835082573	0.0937728332263903	8.72383998670407	1.24020287223308	0.277322009950513	7.75504772204267	8.47167016296103	11.2903208789116	6.74553711570164	3.38103223754495	4.58333070404205	5.43652779214906	3.88719928577011	3.66714952707556	2.96037436959544	-1.73532404194939	5.812094471761	8.60917549913356	10.1773168171561	3.11861657870975	83.25	1	2
93	1.66076409364556	4.56651850823301	2.49186631687336	3.22036896557451	3.27166151672011	6.03265323308135	2.80218411488946	4.53413374287602	6.97587153280198	5.20225533051137	5.38347756498417	1.97792395155148	4.93008569052152	4.67744436015225	4.52568664014405	4.26142953552364	1.94113793357811	2.53473558569166	1.7069073795468	1	5.59647657935596	2.78590477759766	4.76555646638161	9.41473983625444	4.18310490101746	0.703612478372041	0.0141410411496766	2.44423233117361	8.9120345980887	2.4122740242335	0.963260575094035	3.51914448300613	1.83180490226241	4.90208237669267	5.97790042693804	5.00258328050363	0.952265082951787	6.47557246457235	5.28296979313641	3.9524056879705	4.24137305037352	3.16617086150272	1.49413471352053	1.17940166773217	5.45663687878783	3.70861433430175	82	1	2
94	6.07963279244662	4.64979685667983	2.84419527616508	3.76859455234586	2.76693572262708	1.66415191027787	4.30320470674683	1.2948716023708	2.31850155221602	5.95944158021708	3.25821388063038	3.27639087434798	3.95429683033884	3.25535245533806	3.65083930544684	2.93772737601919	4.20403124104572	5.34302052203748	5.81520066945556	1.44254364538985	2.99631169867298	4.7544166014803	3.12408223683023	7.49143054688925	2.77476277059398	-2.52484980143603	0.890287956563426	1.48176420427406	7.96564957487078	0.598230769187062	0.598163905848988	4.4383070222267	2.5528801388138	6.96676776919468	4.97506997893021	2.30318766304898	2.65791003164431	4.88961886813664	3.42952957415913	4.10668911295093	-0.909115514324766	6.75091653433207	12.176312620449	-0.0323468079292856	2.62815798505121	4.87676926754128	94.75	1	2
95	4.45610779670817	2.60473838825788	1.29303278623093	4.11540629329121	2.15882415879246	4.94237232286109	1.21667021287559	5.09774120023318	6.97247122269951	7	6.24125917980666	3.80757041130154	4.89654154482211	1	6.72510013075046	4.37448417594674	6.91730538721015	2.62403401472624	2.03662122235275	1.09435520402596	2.77432275450524	4.09571692282056	5.99534988039114	-0.353398149847865	-3.02445733739089	-1.89374284969073	-3.10596020448493	2.66064680829724	6.85242728450086	1.01741139055784	7.14547869264239	1.25323664195136	4.47081672716708	5.84834552383263	-4.88432793001967	0.0308366883440608	4.41755325644584	7.55738618838279	3.77108503497085	3.09897330433744	2.67846989624775	6.33822202102573	4.3442063170754	4.94084113930617	6.69969926282722	3.34034408219004	108.5	1	2
96	7	6.10411577822064	4.09979182147897	5.09165179151862	2.07215466382035	4.31777898982756	2.66020800283814	3.0644502902951	2.928390384193	3.35406177909991	1.86363425468958	2.98723747568347	2.7061745056548	1.0165885238478	2.56182651006475	1	6.5153472023703	1	1.30583124054046	5.33325412148398	1.99549140641234	5.67448178112381	3.7425410482786	2.82907172695966	0.428353229478014	-1.85467508792132	2.41925440020425	-1.77345043492891	3.69019530697002	3.51929097451095	-1.05950114823904	7.24539970323524	5.65550211395121	8.04488938505505	-3.71378555756469	3.83488911941733	3.17600295555847	-0.883806055962236	5.95065661282309	4.13282953181291	4.8804219529563	6.69470442455338	10.8037904101799	5.02527959127824	7.54554846280831	4.93539228363102	81.25	1	2
97	7	6.56881149071281	5.67589583380994	1.48751577814922	2.47396923341795	6.81581648349244	1.25507825708162	2.29679494011215	1.93448775103879	3.75476973895038	5.14867258458535	4.36108756319907	4.32164357688049	4.12286980570203	2.9201302948089	1.7605209335899	4.13120874722351	3.9088659508646	3.36271644024778	2.7662903953715	3.96934432731828	1.64746437001516	5.22239326474624	6.15877705873378	1.99924887374966	-5.45035491237304	1.76172515392946	-3.17229316046782	13.9753170337036	1.84710894144018	1.31750212755973	2.74627720490868	-1.76450123229601	8.50747484076915	5.77667495291198	5.11571998041386	2.69256559108738	4.86392891534409	6.61012571639446	5.56310951272483	0.794332564030371	2.90981887108879	1.2025713397623	8.10750383891398	10.0917301678807	2.37180982783906	80	1	2
98	3.27964758072639	3.1979801336355	1.53755343744961	4.07925406217829	1	4.68295030328158	2.23901702224954	5.52228130236218	2.45430572923619	7	5.1302687639235	4.69803220863828	5.39895399322359	1	7	5.46237838823165	6.69145046436048	2.4565315569137	5.25293470942985	1	3.32837149766801	2.58566958588502	3.12154353913695	0.217934684563278	-2.80881820056164	-1.06719276562357	-2.94742306897109	4.21730771393001	6.08708222895867	1.38322477346961	6.97809449785642	1.87324810511204	2.43230697314806	10.4476707847855	-4.70109561006888	4.19354673366792	4.16348718263124	4.10633723928678	5.0721559460177	2.93376124894414	3.07690070642969	6.99765551823516	4.07974205586296	5.30976217692236	9.09121890805382	3.07284710700768	96.75	1	2
99	7	5.50192915115732	3.02493874879651	1.74554333753843	3.26854149441562	5.67470088727285	2.32008633365477	2.04956056944768	5.12195397250902	5.07184532884729	4.38078435333511	1.46470104079797	4.36544538387823	1.81175388342491	6.6695412391702	2.43491213145348	7	2.28028496482998	5.05684262785671	1.614183558264	2.17368468645089	2.70408596052961	4.72611686712977	7.92846749212848	0.191334255963881	-3.99924629877729	4.59047659830856	-1.55337821569987	1.65521971345842	4.46919077748473	1.16066863277829	2.23063662020581	4.49978207837538	10.9712364907944	8.22024741859989	4.77811038175576	1.78489573881866	11.6552710436648	3.00481391189214	4.86184431002742	0.476190556138103	0.693799123158032	6.02098104725773	2.60792706218426	7.58789500383037	5.16254864714003	85.5	1	2
100	5.24360440196232	2.37492834427031	2.04611423868871	5.93317158295283	2.32889310372381	3.87786047067877	2.98818532660429	3.64733129465956	3.70264374799068	6.07754349233624	1.95864872983101	6.02975803188872	2.4928961378238	6.27780702115387	5.18373978468843	5.22393917962387	3.26996427882433	3.08892306266918	4.46304898180355	3.77940163449894	4.01524967655836	6.92148163554471	2.78034019601415	7.15609128434429	1.88157485120147	-2.15652747879653	0.714144355677682	-1.66062268276074	3.82564162144704	2.43634204258825	2.30565207691544	10.0435797769467	3.72075974318311	4.04420036748094	10.8425062325549	5.23732599296508	5.34718468937872	-0.479721017491363	3.68377927802685	4.04273135351447	-1.89227478663665	8.47383469077084	10.3733408869981	1.78467161417676	8.67267924368385	6.20406398600594	99.25	1	2
101	5.95368582848556	3.87756821504178	3.92142529441423	3.86823531341206	2.12448492251704	5.5105567637245	1.33745160177898	3.1275242154903	6.04955713709476	3.15222300945256	7	4.09804248010874	5.06478417157514	4.70206528160919	5.56527462778945	3.34311824677912	6.03973355622415	4.60706422031998	3.55526062447793	7	1	5.03022079307614	5.69176261057374	6.07446851819105	0.373573994628905	-3.41325560570641	0.805754206379636	0.0103436474668882	6.40908397393484	6.16152392338866	4.98732363651011	2.93681147650694	5.39090661357985	6.50697473924658	0.120056126178406	5.99251104844248	6.03368419462222	7.38078668503588	6.29132469157245	12.8893236107013	4.57866912846981	4.07810942463551	0.472677096951332	0.967279269267662	6.93623770526856	2.79033379989768	101	1	2
102	5.56384196066516	5.28782437008574	4.11168549251406	4.9913828358603	4.19538945770289	4.6161038966044	6.78912606980757	1	6.27809456813756	4.76173567116517	3.26382682585708	5.89964035103606	2.06648146815496	1	1.10120989350987	6.41579758210188	5.01252757863606	1.15892804429132	2.94536804692578	5.61139453693129	1.45834016348148	5.31446878199479	3.3826881954486	8.46235179266451	2.16836159371163	-1.80062999769051	-0.100815239215168	-1.31062528203074	8.83695269011876	5.04099983968393	2.83865707270761	7.42687107283832	5.4687429326495	3.26071035965612	4.98874740078841	4.56509619326321	4.22487239633951	8.75172353964568	0.922651754268032	6.50609345189161	-0.650105386514781	9.39092938376387	-0.58286414902181	3.45975949738155	1.70595336226612	3.5870899205819	101.75	1	2
103	6.65576254714227	6.60267742656044	2.30299088731016	4.74274545765171	1.45648470013765	4.03351448082923	1.73862632780436	1.0672421355948	3.9975569431298	4.7657384906312	6.34741814731884	6.98169012418448	6.54749619992247	2.10413784181988	5.69847913817181	6.50777827829249	7	5.50001555730884	5.36260919887561	3.84952344185999	3.30180930734706	2.09728764543501	5.82470607448243	7.61261218559989	0.189527561709005	-2.99597601885552	5.18962791034401	-2.51043083725052	9.16662972547721	0.937431758492543	0.774441860380083	2.80479495059826	5.00627825316156	7.21303789187179	-5.68478638503207	3.28707514356631	5.13598537782606	7.29646766044764	2.35253412943548	5.83991800400543	7.03879880491507	5.94022167148195	-1.86582986506971	4.16908952135998	3.39667493069491	0.00395885707127641	74.5	1	2
104	7	5.77678782436815	4.30908900137656	2.03248889227039	1.39065496574244	5.97860800047814	5.91238918012465	3.14160253841152	1.05489816908297	2.43004935346052	5.69087179448729	4.00050947593011	5.45226168725114	3.44204228745647	4.56988593240284	2.26791249047829	4.21310601055111	2.21878976713792	3.11698144218128	1.74199832020844	4.26058706988337	3.49064067549859	6.1092680384368	6.19787901162773	2.32213605460066	-5.12115096977206	2.04403679209862	-3.75343848982318	13.315850908917	1.36558327630774	9.66456850335859	6.38933983701618	-1.71004426372389	6.14224616677004	-2.3525337554088	6.23380000235536	-0.538158121901165	4.40484103743549	4.71871266592194	5.63682687078801	1.7673090562549	3.00089887053678	5.15671279795821	-1.5401727412219	9.48248112422083	2.534865380663	88.25	1	2
105	6.73135723294602	7	3.89433020070018	2.24875578647266	3.92935429000074	5.48320247504813	4.13917506348763	5.46017671502076	6.52329842554386	1.87297771844717	6.590891163235	6.85526095328032	7	4.4737887616356	6.83372402046413	4.26740854001282	4.35133903824083	2.31991210988263	1.65980820034347	4.1002946121254	1.70338778874213	6.33856204396363	4.1783595987259	4.95834485955177	0.33152824514042	-3.72645918978388	4.48933757439275	-0.765090822030209	2.43905996630125	2.71259951835943	5.87034054210995	11.2845384778323	6.05671897436304	8.29738454633053	7.51532940336253	3.78404384634151	4.37438550096966	7.12596800614075	3.74198304162794	3.55069341928554	6.22714436714113	0.504457557993602	0.200196496158135	4.68522672588106	10.9854336103213	2.35560424046155	97	1	2
106	6.57708778073838	4.41078591765035	3.36305624019998	4.85338268292668	1.82926635525893	1.39350091450055	1.64305375766852	1	3.41976267873896	7	1	4.34854912259753	3.66422378388114	4.44235524735891	1.8646971371931	3.73248017529226	2.44853258088211	1.04016139898633	1.68586076810846	1	6.54361919745315	5.09964856850244	3.27343666667603	6.82315655059815	1.40585673318027	-2.75424050177132	1.27575288330796	-0.288181719032682	5.42936799171727	7.09569961223527	4.95575728132512	2.38983855028704	-3.596752940338	-0.684891289898771	2.92985194770638	3.54787400619724	4.43453902863473	7.69133439188907	5.94541511297708	4.68996140509	3.10854162352436	3.67730211642484	0.149631341075607	8.47019421716005	7.206275494176	3.84693659831946	86.75	1	2
107	5.24853588631247	3.60241019311041	1.77853305871255	3.15171946364706	1.45270718131935	5.68293580985201	6.47762439432475	1.99955590720079	4.00667727687607	3.47378191359866	4.12908245111035	4.25245163592331	6.96227715195195	3.31212979485068	5.34033270221818	6.23951361073319	5.10712090599387	3.12110198150454	4.3081055503041	7	1.55202432645706	4.88541423329624	6.71833812246636	5.7090011539367	1.99804736754353	-2.53306175397318	-0.519966476804073	0.651986024875256	7.55441498806023	8.2545843630271	4.25966344531673	9.06380683521761	4.00894449575891	10.0772819422912	-0.553399497076943	5.84081417563575	6.01184280016402	7.0975981542922	6.01892163462788	0.527473495871149	9.18011190393587	2.36573186147826	0.597889394106798	2.53160144302019	7.71780443052163	7.36767189531946	101.5	1	2
108	5.4056706080224	6.76161110196463	3.73659094200209	5.13949375212149	2.21487104933835	2.67356988976917	7	1.28273516036657	1.21475027584418	4.77494973704942	6.26306889827618	5.81433758899055	6.87822756866541	4.3155437011837	4.54072727260332	2.74718884744558	5.58474841771005	1.776052427218	7	6.79288795426543	2.42088728797248	3.96819317955281	6.92477868493296	6.46800454282212	-2.65691102306924	-1.36814973790699	2.60816901445727	0.661217348990867	9.07863938129825	8.03161915996952	7.47245038831565	7.58450672853403	4.95769251760642	7.56457694391072	-0.00523564144033428	6.58831707445943	1.55123522975796	3.86896558240278	0.901132408521831	7.92393981818588	5.24037430516741	3.6450530938923	3.80470376243759	3.05453675810072	-2.09530891846695	0.160683594788545	79.25	1	2
109	6.22226540910667	7	2.89390389861296	3.5518753983423	5.28417985152256	2.14776746766481	3.52305877638784	1	5.44443168667071	4.49667711840169	3.92910332844008	5.76986826789661	6.07325962543805	1.96233442995581	4.54887975907953	4.91262005348604	7	3.78915229573513	4.43440673195401	5.46815142671163	6.3636332293003	3.15315237744401	6.98542547106412	-0.376562238097868	1.61412539931977	9.21953840427359	2.27816076021942	-2.6351218390333	10.4773058831445	0.29228051532326	4.24434014655292	1.88455677993359	10.6477515960807	6.54955573221664	-5.43106317809268	5.35590710266083	7.85394234994085	2.57141198050659	2.50023918655601	4.89962360048357	1.14758270507304	4.49747451046326	2.77141930997624	0.25609819449691	6.19370232981633	5.5023801364657	79	1	2
110	3.30688804969123	5.23311910317947	5.44588021767136	4.58870656339607	5.80999795562097	3.80181368572174	3.79802529884229	4.99558328700829	3.57548581927231	5.14428748594958	5.78431514044098	3.8247704345855	6.66338567047977	3.23553478463774	2.7338689027687	2.2759233266427	7	3.4621081636944	1	2.61197223991788	7	6.72514932195397	2.50865792663397	3.12741414497073	-3.71852278679044	6.69859260882663	1.26156651137582	2.29372499650196	-2.07384880309797	7.6860251363207	1.17383255236686	5.02931389295201	4.9063092889123	6.19856499650713	10.1212656705064	-4.02058511518501	3.20961052265944	7.27721604355119	2.11211206431592	12.0607841623616	4.84319907137545	7.83483319979847	2.98258507174174	2.82288673046916	2.45199846578282	6.03527095091952	82.75	1	2
111	2.77603164925011	4.88197192142887	4.32976555086518	3.77918130528468	5.74833497836521	3.1891751322972	4.00273710471674	4.46018699455991	4.43823743915691	1.25623122146219	3.74922812566104	3.79526503908616	1.77047590706319	2.02463258712793	2.71749584040187	6.04599828156903	6.82851248444998	3.37513604555188	1	6.34243742245417	3.71894136432842	2.52365051517359	2.22030459476346	3.50767649330879	-3.27216127484924	6.91844980036848	2.15735642950539	2.25085449543726	-2.34281341176652	7.96525986089328	0.590066461249713	4.27917213080827	11.0027087192269	6.31572162372296	3.59961263713014	2.76664586424033	8.27432377971151	5.7870019847972	5.06854090971845	5.42814745247768	4.17068772589833	0.795609729449472	4.93055786794569	2.22241653994317	-0.713736737831449	5.91861700917159	90.5	1	2
112	6.94434196150822	5.66825054548273	3.65253987250176	2.22402180933302	4.83426513582711	1.79929092638947	1.64837941774031	7	5.55725980885948	5.71185426305082	1.38886057726224	4.02974278592886	2.26516576971241	1	6.24741213503147	3.04777252007945	4.98291633598157	1.72931691523004	1	3.89538105245573	3.81349204929077	2.6801179408025	2.43909300760788	5.99193881981523	-0.142686158040504	-3.61057477976516	3.27672844795144	-1.70264957797566	2.37211084753267	0.517013096971844	5.27872422070792	2.14127879814363	2.05487718656905	1.1441905589674	-5.97060764164619	1.6275262569732	0.121892746865122	5.1340115349473	2.48319862524534	4.96215739381335	3.75905207985648	3.75652157737138	3.06197984482589	1.37100351544586	4.24877718437763	4.83344993734832	81.25	1	2
113	6.67984221344553	6.08874199321608	3.26348943848752	4.84833215502979	4.61225581624832	5.00663845419357	2.12784337656914	3.53304433236888	1	2.07866591375145	6.71393737174231	2.27325448355656	5.22452476460994	1.51979746375032	1.99860124100479	1.87593063329582	4.66638912303142	2.19587634219104	5.17405362816297	2.94238993812929	5.31234550672437	7	5.27561936092799	-0.538118914179048	1.25950483212254	7.84031713665886	0.478748192040769	-0.820114780995922	1.68174253063703	3.97225224822999	3.55393345462095	11.5944810488138	-0.0302915697181413	6.92767576018459	-4.64131872128076	5.15616323773363	1.05524756730497	1.28929915912516	4.57633415508354	5.05332606256434	7.82848331774565	1.79754988868507	11.1391949475369	2.83271678326117	3.20840233393351	7.1872236587893	76	1	2
114	6.5681999218479	7	3.92232120897135	2.45781564734042	3.68292061384985	4.89584412585082	4.7867255455532	5.73381251763907	5.80813311716431	1.67905213760829	6.95050572665683	6.44979106194518	6.75891999139483	2.31021013317096	6.07392728615862	2.22649703341275	3.54730133713329	2.29826347178577	1	3.87689012149321	7	7	5.1115438251738	5.07848251306097	0.80775818190164	-3.23127444146899	4.94602326879542	-0.0319617360685658	2.73116472883581	2.77747094625258	5.79736397955096	11.6997896457184	1.03419042479278	6.44199818221542	7.43808884967513	3.0553408677909	4.50197741233025	5.70181593274329	4.79489544775538	7.74638952432184	5.28734623323547	1.16077415463356	0.33112506092226	-0.772253880953636	5.84176941441444	5.74800387630986	86.75	1	2
115	7	5.08781651698242	3.78434603598095	4.23246890689654	1.68306788774936	3.51387160507171	3.45089083513678	2.55906161538462	1.37947545657226	1	5.63061334060915	6.48100381175274	7	1.53805506266514	4.6623590164085	2.92515810787279	6.48653953654338	1.91313650463301	5.71596870169878	2.60661681527409	2.07949327315425	1	4.18867897158039	2.30755356625069	1.3850112072229	-3.5355223281429	2.53005928492553	-2.28822995077578	3.50764831909584	0.85728674625196	2.28572455511583	4.35471681144883	1.33544168967492	1.54853287659776	6.06117823564288	4.01279247386286	0.702604163783852	-0.798681364572421	6.12067439131851	8.73957198951874	3.52807771944187	10.3619719792507	-3.30030457773292	3.94879087167422	4.38006537288658	3.65044761546815	86.5	1	2
116	1.66443503397914	3.80484540268069	6.89286514991782	6.54786774129838	5.79785567614472	3.6462208715098	1.51245472276579	1	2.87595558154613	6.82704503467158	4.4280585195394	3.59429195049183	2.33673357929547	4.56793147065496	1.92508541178356	5.35034501650941	6.41407403469497	2.64203857160851	1.77017104528515	5.91765009624795	1.04050306380356	4.22844524682809	3.30247382593151	9.8670718106383	1.35889527497222	-4.53478077827712	1.86153427569105	1.3602953018451	6.86512400211304	4.69664631637218	2.54261110673331	10.3726648462909	3.98445936597794	2.70719691778436	-3.52020214648115	-0.536717504440646	5.74174728336735	8.14637497184124	4.22372816132451	5.55576354345898	0.974127690354501	0.459971675177642	1.45322231180935	3.5603583056765	3.91319799016648	1.88351084193109	87.25	1	2
117	5.69763854851351	6.79100698025904	3.04624989116891	2.66134287124041	4.41672309878323	5.34042180404765	1.4985216698629	1.3194377457009	6.10725899155883	4.41674775722815	5.27934528503936	2.52992034915009	7	2.64956517296291	1	7	7	2.30844835136906	2.86950330967813	5.04916199272649	4.63873733499305	2.72674525308485	5.12665397413276	10.6935826873936	2.73287206873467	-4.27813075395361	3.89439839799096	-1.35854483368156	4.203179643287	3.50897026964205	4.24563267263007	9.65998354395295	3.15730953328079	8.62681001945522	6.65842850909386	5.03912393878524	-1.40944848444689	3.72001360951804	6.11711285325971	3.28337416209863	2.70934871624803	8.94827600595903	5.58062167466161	3.69864679679719	2.97068867707694	4.62691913720455	89	1	2
118	1	4.23598555514967	3.59917088311889	4.42717606810611	4.39251621870819	3.5355721472514	1.92596277398134	4.31601607695275	1.77897321858728	3.94181410289447	6.86826703619586	5.00405684075002	2.5500298224604	2.91147690675312	1	4.88966842278898	5.59661923040578	1.71686598563316	5.96052578092475	5.62711642299305	1.24796525943561	2.74632412969114	5.98840121303516	4.00485610366221	3.79854001999546	3.78290339788127	-0.445411217137895	5.43596661702785	7.11836650990122	3.84292299280526	2.62842017288472	0.707229196850866	-0.919720684396755	2.86916112446308	-0.66977499388305	5.26946627503099	6.45164488172103	3.73993329206913	5.98074995239314	9.37060097787908	2.1807011614471	7.79222722671702	2.50497471010869	8.85944488603377	3.32799384848184	11.2696475878981	75.75	1	2
119	3.75686427741292	3.17028612850135	3.47824515816529	5.29237003181542	4.99114062064246	2.91903600092229	1	3.74243226673758	2.06627019236971	1.00337944222424	4.69417187363774	6.55150797299944	6.84044455091013	1	2.03271330334507	4.07374720711686	5.76441308165162	1	5.32771980984148	6.34772869663741	3.77627511096277	3.60193512149548	2.64166658336306	5.83196423589246	3.19393093855475	3.64139816713478	0.438316251786254	-0.796383631863387	6.85174671850077	0.550447872715794	7.12359382365134	3.36693761745862	8.21874923236513	7.13383601855139	-6.01328548369058	5.90602012225217	3.14406531740026	6.11054839981318	9.44629186579934	6.65962141020453	1.94852456026834	5.89463586286376	1.56060030176568	4.74836885943739	7.93704420264786	4.00627424534092	99.5	1	2
120	4.09710736881219	4.3126690663841	5.01794970537971	7	2.0720487116918	2.2161366358942	3.88790401517797	3.59587421857926	5.02867879596337	5.2440457323094	2.2423891179815	6.58883041987726	5.30214164868014	2.10420220596912	1.11009021714843	3.04028603435217	5.88552781499558	1	5.78643945184625	4.64303323982003	1	5.87666775966743	4.01090135989682	8.54691629576412	0.840646398278074	-2.16186861360758	-0.973073966571681	2.00135929429104	6.96300982273532	5.37517738678942	3.44153813169543	5.19402048189973	2.52097783813189	8.50126464911367	6.5827818490048	5.31288155323647	0.112334844950463	7.602145873535	5.70781621636268	6.3821935115911	0.834954457666631	3.64550124631015	8.69847624300294	3.82118123205865	2.63164366124342	8.20354786006504	97.25	1	2
121	6.26639654484369	3.96955208541023	2.81403231987373	3.90031784527531	2.77012455833492	1	4.52789452185233	1.12849365377379	2.49564717022011	1.19259412704609	2.88539937370418	6.34460448349976	4.58764966146161	3.12895074091914	3.88340401023295	1.45203467937615	4.41170784532029	4.20875639343634	5.24373019427424	1.65906478778998	1.56814846562557	4.80018959998779	4.16044071654171	6.97588730754715	2.62555467510442	-1.37096591545077	0.160707684378597	2.44728777563501	8.76094381970724	1.03314656754374	-0.102299537871578	5.45448456987133	0.64012372545446	6.24082616533995	4.68171981851208	10.5373876478715	5.4553126600706	6.76848926213858	5.16014348581701	3.76150783698186	-0.358775610558452	6.48300396797422	-1.05782086480295	0.647201116212097	8.09549741766114	3.68016414265649	83	1	2
122	5.04709086500844	4.79169583497	1.28138712947983	3.96510338060483	2.84021283449022	4.51224271726506	6.09085735363966	6.63630864346667	7	1.28476209363567	4.3953876327302	4.40489562291834	6.30704874700909	2.05103300911102	4.07874826708275	5.88260673994548	7	2.43855483869608	6.10548737710173	1	2.7237091395418	1.42333239698044	2.52125874687734	3.73731120910981	8.06687499514454	0.491192821837088	4.60332122522326	-2.19479456402953	10.6635874798931	7.21307200541024	0.129631615734615	5.0619565530831	1.53032966546427	7.19846247099693	0.496001067202484	6.51307532952091	1.19878351556575	12.1688258942341	5.24596881773431	4.8270043835109	-0.261945394196471	8.51077089228385	1.11172827453069	1.87607319538482	-0.967258089737443	7.7097205215234	95.75	1	2
123	7	6.02382815246219	2.86106670284887	4.11430429552129	6.40117577891229	6.14467397253504	2.24582164840685	4.7731201250502	1.32296711922311	5.19299147008504	6.19118523873442	1.94046564797644	4.8545680574773	1.72966367274161	2.99190583795665	1	6.04953305640198	1.05531312769148	3.78398992637059	3.66979570029285	4.15476388350361	3.43301973345039	5.93113996406509	-0.688546942260578	1.12528817522878	8.80294492289553	1.80817821052683	-0.309506679574471	5.56316528065823	4.13375354917262	2.81788400427004	11.4669107463763	-0.395594407524368	7.67029442834401	-4.07134684227495	3.03042081751601	8.82382960007509	2.09302829419876	3.97565803744649	5.01262126252447	8.37864713436786	7.75255948955714	4.5206323713314	1.97842433612578	2.45131019881083	6.93920609788401	83.5	1	2
124	3.71176896172401	6.89397708484716	4.42588330465851	1.16612969580451	5.17772071360992	6.2622766250433	4.33424157871138	4.41844240114459	5.85775319467432	2.78630348476005	6.72155769635013	5.93107516879951	6.29615921913299	1	6.9795994749599	6.91310278363528	2.4867088967752	1.91222473813681	3.17763461492054	1	1.58160446667657	3.91501988848371	5.4928636111861	-6.1450845171452	0.869816110062546	0.147084848128243	-3.69984707996265	4.54021247863938	14.7782896266266	4.90558650342289	2.39861254159594	5.71197690530017	2.17570169760824	5.2586170041475	4.01568390010671	8.60408252735037	-1.61738522658297	3.16770492323107	3.45500534643822	1.9392663774257	-1.56912199038682	4.45190368238641	5.21024646491411	4.70262427995481	4.65842805636975	4.63991651957719	84.25	1	2
125	5.19949444152536	4.17595575095174	2.63061219007091	5.63836241242993	2.53035304226771	1	1.984391955434	1.91389063105271	5.43582489403294	6.25222187686842	2.97963021781191	4.17403616297538	2.897093011383	5.58832124405815	2.02412031657142	1	2.32099158922672	1.2903504262404	4.03430591514417	1	1	4.69654089865672	3.48626587236012	7.49162596654242	1.05301146542183	-2.33082170128458	1.45937217832953	0.478778632585162	5.56234702505302	7.54439728848603	6.15780476789184	7.41982813448078	4.53583991358834	0.261020002878585	2.42003686151144	3.6415115554445	3.94876485595975	6.19818579613581	5.88835091764249	1.48269680080382	2.87931207417018	3.4335222179422	0.260598613420489	1.01820547720817	8.27659566548671	2.37634580530102	93	1	2
126	2.85210231428597	1.07007106691334	1.72231058555467	2.59478580846376	3.39585462971912	4.99976009832821	1	6.73283295763228	7	1.98147082898757	1.78981935372019	3.29807627290858	3.88328187844025	3.60067846910988	4.08349783428113	4.76383393202964	7	1	2.30290516000392	5.91323442470649	7	5.74039623926827	4.06145764204038	5.40137134471005	1.32282132575885	-4.39258760198224	1.93528539513694	-2.42243193347804	9.50484584386949	-0.148548274821877	6.72606973583361	2.26210703175356	4.72193344327815	3.75202960007433	6.37594360181194	2.82783515753904	4.43191716002079	3.983903681523	6.65115542782949	1.67773063008307	1.63187842767606	3.07532329253709	4.15520017149775	4.46423838169415	5.01033796581961	3.40679101602399	111.75	1	2
127	5.40227793424114	4.60671158225144	5.66410331031325	7	3.47625242331045	5.74878866355053	4.42011788293881	3.54918184974017	7	5.66905281816528	4.88971574994237	1.71226005342604	3.11365404482619	1	6.29567565640497	3.47723170071497	4.00981271645145	2.19143031462232	2.90043265089946	1.55676348796865	2.84470951921346	5.56467681314139	6.27709475331893	7.7856336781656	-0.453944585349521	-4.43839563709891	0.825213748003359	5.26676659604384	8.34792426600857	3.74508115062703	7.03807444608155	2.98237917431291	5.60504594948427	8.28653495012116	9.9863828441095	7.35182011313666	4.61372544526648	5.85384394545122	5.77816319214762	0.845859218621192	0.290727569374765	5.96888926276769	4.20766977596254	-1.27269395994361	10.994353037586	6.8004820959291	72.5	1	2
128	4.1256931598497	4.085515717642	1.74149519162872	3.603531181765	2.04601806828579	5.35492738820359	2.72214337268652	5.00313890689317	6.43137260507891	6.48042994561053	4.63847474752456	3.1913069864356	5.12409140446312	1.06972272924252	6.81014532905084	5.35911879399234	7	1.91122726196735	5.62344190357345	5.27587292186524	3.25852269999636	3.4403752465693	2.90702963876771	-0.410692693777455	-2.20125650737932	-1.67574713083216	-2.7188343440476	2.90712975861621	10.1872350280921	1.07039638765219	2.52186434705131	6.43906017608393	2.57212276120096	4.20908812674798	5.38478520910525	3.5783322067669	5.95557430831379	4.49388840940676	5.36951144676118	4.0262683700178	-0.123784077950013	0.586037796695005	2.77452532915953	5.2654674872888	9.76133837221998	2.77404334416322	100.25	1	2
129	2.07275747146158	2.18291883371592	1.32087629341351	2.4074285412209	4.58441701636844	7	6.53341140694745	4.13975982102438	5.19632180528483	2.83546804376481	4.8080992908739	6.29511309929689	1.95271463319991	2.80663419059747	1.5202381424464	6.05798846382482	2.46316351694715	4.08615082420848	6.01560999938466	5.7806241512799	2.4693582018829	2.3142070904194	3.87382016039642	7.24903422833432	3.41628398637091	0.708280224415355	2.27977099464384	-1.59200755741175	9.4627090122619	5.5679943469667	3.64007125059492	10.4187887269138	7.85986808867346	11.4150107990056	12.1152082212473	4.09816808364676	3.78030499616427	8.00028020596997	1.66203030812213	3.7638573441739	0.0717519213552427	0.0399877074331487	3.61656127231193	1.35193680015204	10.0479788483222	8.93881344604076	75	1	2
130	4.07886632813371	4.24750093691279	1.56993426374803	4.18199159426835	2.58209005245368	2.30600144351685	1.05494299816202	5.56533914394119	5.86373205477425	6.34293909847002	2.7045803871724	5.24711029497948	2.68604241199714	3.29418928314131	1	2.06716964349631	4.74577684089223	1	3.63270363414487	6.50537394125712	4.4280300896838	2.79757342458633	5.25909442736809	-0.931016461978583	-2.82587599380825	-1.54254007756882	-3.1376607323143	5.49179491325157	6.2317780377941	2.53492986317953	2.2208810206117	5.80483166156255	4.12957469588169	12.0832762800309	-4.72497724651287	2.05960046597865	6.93210245717717	7.84963465090964	1.15950985385429	6.16209670054276	0.472737595342214	0.583065694076063	-1.32223671364581	-1.95338845988094	3.72924404158587	5.52848291290668	91.75	1	2
131	2.8755547532212	2.92156526764168	4.01397737866177	4.61007450827067	3.74446832129392	7	1.45332069286901	4.61505102832698	6.45565545045547	2.55590696481192	4.26197142733681	6.63998348660932	2.07161719720832	1	1.89445811942789	2.24812588215433	5.60861850260179	2.87890296391819	4.04974867333767	3.86303506775308	1	1.29327129072475	4.91214637190591	2.89292994195462	-2.93892594179781	4.89183452917161	2.42057254224906	2.60784934389878	5.15010385916637	4.18099355071573	4.41994884996808	4.16486562825755	2.8986791435884	7.78918033021557	4.12676026761719	6.17415444782014	3.94210043316768	9.43877575367996	4.10819644345743	2.96607480398234	9.40649321582744	2.51141200420744	0.737404071798678	3.00008644006073	10.4804686474033	3.89384809526918	89.5	1	2
132	6.48140654969175	5.58950024166123	4.79900789437972	1.31293558701786	2.42458214030896	6.3539081204748	1.53330158958916	1.94687152051802	2.37757784221069	3.25007360674331	4.50594902564245	3.66872038662324	4.85863585041703	2.4972420631479	2.98337706151846	4.25185446758124	5.36021584972563	2.28634299182295	3.28234356058127	1	2.09124397676203	3.856351623922	5.2428748523081	5.36043765217148	1.60722665033195	-4.76734814549106	1.1956031314094	-3.68033693532405	6.99997384927683	2.06685457429977	9.522736118601	2.54137102811494	-2.26232576080594	6.36168792509045	-1.98752765437847	1.87468827850133	4.02582707566733	5.28023276803787	6.83673516476023	6.1321134979955	6.52689741668257	0.512438370670436	2.41732509063728	-1.04349353649043	10.648019392593	-1.8549196708862	75.25	1	2
133	1	4.00007018268306	3.10793940145397	4.96886499225567	4.47090735635318	4.69090673216675	1.64484253764816	4.96287730751375	2.11620431716851	1.61717083963999	7	1	2.65269122187904	2.17496100641935	4.03314754038337	1	3.61612512512984	1.25033086332104	5.37889120881111	5.17531824747069	1	2.89771408750137	5.48543867240206	3.62701266580092	4.78095519909994	2.93761512520926	-1.60369092053237	5.39636400134772	7.10590098853469	5.67308235133439	11.0314247442141	1.56162317351922	0.657704601491925	2.65169322864042	2.59765813057344	4.63357667790589	5.39617113976379	6.70634113346909	6.85888067079551	1.97535148284665	0.719774413482943	6.96489289638466	2.72317723695858	8.65592809743411	2.18383075995709	4.81189767164174	80	1	2
134	3.06557401336933	7	4.41968871891864	2.02759666890058	4.90132311081643	7	3.67168868105672	1.09808805556966	1.50448948147545	4.38177825427226	7	1.51542790119071	5.94997759946196	6.38354878103247	6.2441857815023	7	6.83916646517929	2.63584329971719	3.02612988143643	1.08184666353337	1.01257120857648	3.33531592619696	5.94043425335759	-7.34855726129845	0.468201386869279	-0.561351784749202	-1.88216833678506	4.57703770566921	4.81203554945932	5.06815065857277	1.63547112138148	5.95774947624211	-1.72001839655293	7.22222043398164	3.21152511287606	9.16481919386703	-0.657418943351479	4.35898574745147	3.28031399679595	1.19844109220824	-1.47629163267484	8.65105928045093	5.93508468683321	4.04745422335728	5.62262063886336	5.6504418141287	83.75	1	2
135	2.16686091852126	1.69374562098493	1.42746909905277	1.31113227899753	2.98837404236526	6.54623028558154	5.97425624666757	1.8251764519861	1.50886434873043	4.2877653631744	4.1596482751653	6.85778392368707	3.07743920389038	4.18617495455064	7	1.47817165399178	2.8924391087555	5.67006034660007	5.58954327478181	6.53154519546197	1	2.17693561435188	2.49448502372742	7.48370438624035	3.91014193111354	1.13999406365199	1.7874075441796	-0.908582891604145	10.05072215054	5.69148493155519	3.19288013360387	3.30858645431044	10.2437666234332	4.0753356638567	6.86834258827647	3.65020520102805	3.33133103331459	7.37174442541571	-0.0168330149233203	3.7882769644595	3.96280200322105	3.86168373052252	3.48310418156414	2.47246786115048	7.08860299295747	2.31617962382691	74.5	1	2
136	5.43300428026241	6.78260322410439	3.59340538859766	3.27970494016146	1.66768789403762	1.02872134083538	2.23778589094836	4.17256739850873	1.43441458037158	2.16563554389332	2.46803433783212	1.58718471564827	4.25883649473778	1	2.4248794630039	1	4.29742141366279	7	4.09282709682857	5.12668394258584	2.01090656283509	1.17066824192756	2.41537376431967	9.99320779548929	3.49452880643826	-3.69831515526853	4.11059948727498	-1.04257722099962	5.32800266286063	5.18890816657754	8.68282208141517	5.17403010095869	4.42652514152223	7.89217053634218	5.94922068534697	3.1206553063214	5.04435813106982	2.11967910196655	5.05282908640287	4.53366160590088	3.6009594518177	4.04754833522125	-1.36452201733306	0.0163442933675254	7.65840638843178	2.36630654302683	84.25	1	2
137	6.79708949254609	6.91577719315464	2.45204870763091	2.4924315501481	3.19576985098532	3.91017952835409	3.61842544295679	4.91260999877702	2.43225427519885	5.48062677485445	1.68989223039104	2.39719400313796	2.56068981614489	1.20489417137899	4.34036816634125	6.41670782672021	1	2.04710929643112	1.68634802514558	7	4.94009393810621	5.56387996449467	3.00454573693114	5.19092319440834	4.12492264159276	-4.01496738594154	1.70632759787363	-3.92121508144093	3.29118164047279	1.26929380645696	6.23280476393562	6.43343950089172	4.73210462925213	6.23270491090752	10.9006292066788	7.60066417708856	1.67108980085176	5.22038473652413	5.44288898893816	-1.21676776200469	5.92865718926949	6.81816675531005	5.1340319335873	1.82664021748461	11.8818003862012	5.09155585738034	72	1	2
138	1	2.1512227321428	3.05738234854574	1.09692562446265	1.86645331204323	1.8011988763483	3.2161066330013	2.09640674885832	6.31282229639737	1.71546139104196	1	2.4453793970611	6.56253663233697	4.25981648531546	6.25993449460732	6.5082859257925	6.64770907842861	2.58871905144829	1.31954966459302	1.81447775472126	2.98016599785254	4.92716161015781	6.15586958481968	6.28108824125538	4.27645098016225	0.577368643413991	1.49053596912561	1.25132742797057	5.29269945357149	-0.668240167038358	-0.141496798905143	1.44102912118155	-1.66093475392931	5.09421440973882	6.00847649650319	4.12971917623575	7.68500579692804	6.44611175555389	5.74340709567714	8.48001954152046	1.49362433456472	5.83490103247439	6.05032147504206	3.49956546536178	3.57389274174715	5.1412657581472	76.75	1	2
139	2.21525547664161	3.68731888545463	4.36772032396521	4.92100063104083	4.92741122037926	5.41257634519704	3.24861968297695	5.2132467522811	6.02785876514939	3.03146083902197	1.10226383111021	1.77969656091201	5.24961426659874	1	3.87407404677561	4.26083568291439	3.40981937889699	1.93974117102121	3.53464211703619	1	1.21532225306308	1.80914835897831	3.76826410960514	3.22530617907224	-1.88674823218842	5.4251208185284	2.83154049581772	3.10887455354595	0.430009426550144	5.21847429895901	3.24666062050284	4.37511671524067	3.86650159512394	4.14604637009697	5.36002086526308	6.3196716241112	4.7366249160126	2.76952093022378	4.49525200853163	1.90995013629686	3.95820068269362	2.95441182232556	0.496567428984473	1.76393671906394	1.97312176171663	3.8780782704854	88.5	1	2
140	3.91724494473785	6.4794356972814	4.12258526679677	1.51990157824832	4.25818680531282	7	3.60187020195576	4.23369775526949	5.43707822075299	3.4431271243879	6.89629432358115	2.33646948439643	4.73945351926315	1	7	6.98583566453461	7	1	3.08837203279248	5.82106343522893	2.84805942535267	2.73684908797463	7	-6.102078372784	1.10726562636298	-1.14063275761411	-3.15611869404406	3.75052491934331	14.6955061140949	2.44015947238147	1.66661091460324	4.57154547030486	-0.788667109086113	5.44870690719619	4.82645122018844	9.37610735636145	-0.78578252276792	3.7345824440892	3.72065490990349	5.32929671569793	1.3340559183412	2.97535683254105	3.7443338320351	3.73577617511289	5.62387356024541	4.57313011767501	82.25	1	2
141	6.11469361351935	2.53422740623416	6.70970645933617	5.34543325033011	6.90072844797351	2.93994718956726	3.95494579881878	2.23095414285573	7	1.06005581398611	6.22258572892977	6.91187756253551	2.84248310105061	2.97815197155251	6.93561802922866	4.65162881018742	7	1.2690183877199	6.96619036840972	7	1.36524216855231	2.42498677288758	4.96445503569563	11.1282549634643	2.33267469247965	2.51555578266309	5.46537701506622	-0.23570294479392	10.9964338090292	2.53162714329181	0.249623959955777	2.62500443878354	5.20258903013319	7.7141200279991	0.0443009410511899	-0.189944778023919	0.889919254250601	6.06847022178871	8.0588973996393	5.4603976153884	2.10881264659119	6.69525659918159	7.57775246751963	5.77783396047538	8.22426481767739	3.24071876376896	87	1	2
142	3.18879568802216	5.59913427403929	4.11934987512339	2.12262029381443	5.94469822011449	5.90712838315926	3.76330962962034	5.02454703178624	5.26518691790791	5.6671555381343	6.44808693497103	5.29819388433276	5.59321358413299	6.25742636708347	6.79201825573002	7	3.38213752322489	1.66152228498967	2.05954856481376	5.47043201465477	1.31491365621536	2.08225348641941	6.33000050130162	-6.62103964448472	1.42759313874792	-0.527703990087523	-3.81952459280957	4.30036545833879	3.50646736814226	2.86162292317472	6.29989257317799	5.51267886139819	3.93281771559726	6.79510351927087	4.19550755025955	8.99667967768235	-1.12042872508534	3.42672418550842	6.44555474905785	1.75239455600713	-2.56000629128976	3.44697107792249	5.15519068095375	3.61449954203901	4.29398355794938	5.3245717766633	75.75	1	2
143	2.59979864114642	2.24869429598815	2.57432207880855	3.35846271400886	2.25426137160805	1.70528967360929	4.23597274469383	6.29706378822221	4.36719698967918	1.25014773185874	6.26767247124252	2.22614380231408	6.22622659297227	1.6519523148167	6.38569601981663	5.97782516557109	5.5335280912701	2.59649390711054	1	1	1.14225478584666	4.51831764897104	4.38527993076189	5.39205483175195	0.699271047154761	-5.83737924697043	2.90456526457592	-2.14486293133139	7.15525031542798	5.45125499107821	1.60428521422939	3.1694966078319	5.4675382778562	4.8102684774045	-4.65699012227721	3.19865209221871	3.27027148232029	6.11702138092165	3.25875934638267	4.8670038161701	2.88410004035835	5.57023761072731	0.399581932600054	1.42634274077788	8.6242548672101	10.6607906917037	97.5	1	2
144	4.77157222001586	3.89608693951616	2.53202648600372	5.78057567183939	1.11886001905965	4.41239850758157	3.69195083263767	1	4.51561236566156	6.95724752262276	1.55776239592775	5.20246695150739	6.16508634657418	6.08597162478434	4.30485905520825	5.73288210898923	2.98317845659443	2.35645236565484	7	5.08972179288575	1.42546091292139	1.7164643974717	1.78664526256181	6.86740841907647	1.96088537730883	-3.21046343592185	1.68729579864788	-1.77489521868278	7.11582075075898	2.29155397034024	-3.70656181838013	9.72020666322862	1.71265114550503	10.1152232654386	2.17372492421906	1.80288132866177	4.52352422748876	9.78347387480122	6.1935971531134	4.70573896059531	4.48150188978868	7.90362724517266	10.8707006652842	2.2925229049255	7.93364959528294	6.82087527266624	79.25	1	2
145	6.56465739318684	2.25246362821685	5.98455450858422	7	3.45462236697151	3.06448673099047	2.73516861671399	2.80321368258484	4.29304967040392	2.83776065034839	6.03442187556539	4.38706180277462	4.23855415809342	1.91777228555958	2.0981464554088	6.7360856056255	6.43813832685569	1.54993752260819	2.03757080279786	7	3.89844983015	2.74059363830515	5.61504567231796	6.71985373873054	3.5726064426658	-4.13328755042013	0.772776416965983	0.421113197521382	5.675984566192	2.90982797278346	3.30448640541156	5.92214986663666	3.03972625245244	6.20236883765761	-5.46868581190858	8.3306551701579	2.34126610950126	4.31732044663313	8.5393611504441	7.10992673785382	1.19800286791189	5.45146868978522	4.19846807628636	3.80702780693064	2.51865057656315	3.05996995698708	67	1	2
146	6.59407708062271	7	3.75864481533697	2.86263810537488	3.49904661133044	4.57852776903791	7	6.46654424790343	3.84476306431443	2.42503688003395	6.52791529006182	4.4013001357132	5.06421185818207	3.0616610942699	6.49662390002528	3.19847618259373	5.53392949260634	1.22288473463588	6.1657703257281	1	4.02567944157248	6.36440982668515	6.35663669532982	5.4133415636168	2.99757224093928	-3.47072432872227	3.41857103963413	-0.917533912799995	4.49364454778826	0.176173074197317	1.88599382147407	8.89511210379013	3.45861090244186	5.27098925603415	5.86962602561379	0.228625287920695	3.64716120870707	11.7261998092465	0.678986235261127	1.98916275881469	-0.0957979378162093	5.79855659655843	1.78622780657528	1.32320564729639	-1.98190106850362	4.98380402129331	88.75	1	2
147	3.93745362799877	3.96243706684177	5.35946688129559	7	2.25644664114482	3.04319766414682	4.4228216969954	3.30418815297581	4.58027687995347	5.28120039421296	2.7108997559935	3.52186635719598	6.0467818707507	1.58349629550335	1.12528643717478	4.34124369715641	5.78338745797765	2.12257505048888	6.35552166691852	6.8302347853114	1.79466309514222	5.36393424441182	3.42348606102406	9.18889230228367	1.01725733558265	-1.87842850796814	-0.493395819967044	2.59291171522548	6.65624362692476	5.62048344581493	3.3855798687129	5.31942159123126	7.9596724627524	9.22239391676247	6.96808050214842	3.46313219883261	-0.196762627844906	7.84795332074127	-1.82920076232407	5.32273646885263	-0.00591153305499301	3.84400968077145	8.07580451955875	4.01959829255929	7.72047924328793	3.85958453415372	83.5	1	2
148	6.90319343061492	7	3.14665210071479	3.72043696729397	3.1797880058067	4.88941071479749	7	1.46111944280862	1.50539807884423	1.91002539164882	7	5.61242484786723	7	1.89460312289742	7	3.19642439770075	5.91989543192329	7	5.22505725183837	1	4.61057938634303	5.90376006310048	4.397750947418	5.4670724572491	2.49255565115264	-3.10559997102693	2.89524608218165	-1.30177751087342	4.08219464467966	2.01577764835958	1.61857553130954	9.69019984123892	3.72204637269023	6.08718920339386	8.55509579928152	8.87357248663936	3.18011917351562	12.8281560194035	0.65548722291361	2.29800785584927	-0.936238151548272	5.93562315134553	1.81886785133702	0.201782669679554	-1.46481619456568	5.44559549263486	76.25	1	2
149	5.38747302631892	5.51377715123551	2.40062401863983	3.13701473814788	1	7	6.73167574705795	7	2.25004234670014	3.91880829096431	7	2.78160903153524	3.66880114668726	3.65116774233061	6.02471709287422	6.79215586439896	4.96791875674096	2.44289576541456	4.90989875417623	1.0761318498183	1.56104979114373	1.72276162308785	4.05830755343957	2.8156018968184	7.69956544038632	1.67107118064172	2.32484841238928	-1.92632212065111	10.0664917331629	3.61610956163892	-3.24374851761854	9.30762113800472	6.86439207393973	11.2711571594516	5.49805449843706	9.83562783119043	8.0510077940484	7.12800394587567	2.77335035619164	7.46569834748327	1.19271263292647	7.6581801203465	0.910500624519825	6.18570103197025	0.0970333728357947	4.1666927709941	61	1	2
150	1	4.63916683173703	6.57068453267945	2.75695553228176	5.80666561500023	5.03528447032476	1	6.7645239479486	3.15715976929973	6.21341928978064	1.59759624197615	4.84275622297819	4.92821889302452	1.58782043897051	1	7	6.34944607072104	4.82863522631975	1.22337446833559	1.47517658272541	4.94772372332161	4.33898158977652	4.07247156077553	-6.30353284561511	-0.951815220142378	1.28628346959943	-0.69983114440882	5.40326599638246	9.37354182058262	7.86706969292027	3.35075597238082	2.67030995970562	-5.02382667286036	4.47687638128658	-2.95247013465441	5.89116035053248	4.21007302073092	3.79719759371917	8.39562255139565	8.33897440996499	-0.688400252545512	2.23313365181001	4.48307579270036	2.89292002034559	4.16487423478026	1.83831513649496	72.75	1	2
151	1.67156425371602	5.00160860775137	6.46998435705161	2.62771413321293	5.56049391020973	5.70081752721766	1	4.9469524248023	6.51839335333541	5.54866165885283	1.94483982336232	4.8747803351306	1	6.19618763808686	5.67445579145642	2.24079695659639	7	4.43449586405067	5.33982616345864	1.37019706098096	2.43201857986161	5.0475727475109	4.78893605363588	-5.46892872144485	-0.397939107855465	1.46855244717278	0.0312180525654207	4.56247473423587	5.87686923856513	8.57987840574983	2.03111444382751	3.56675537395641	6.00986431095175	10.088510955905	4.8503421491384	6.0863068003593	5.57547069253526	2.78156670957291	6.59592793575102	7.87830723007677	9.88139620939914	2.2228051460572	4.08414275790074	2.76453141525034	3.1829927024382	3.61488445120582	74.5	1	2
152	4.72283071978188	3.46866718272774	4.93818052709283	3.12750753666698	3.22124774610067	5.51832574263962	6.79790308564189	3.61684134888348	7	5.74898513690873	5.81034210011615	4.13299594226607	4.54814452781454	1.12761371192132	3.87362011010772	6.66976458483969	7	1	6.42566400045144	2.96380420436653	2.09788621150831	6.20232335133662	5.44565920289501	5.33393368577257	1.77030485572239	-2.63294341499885	1.28955933089592	0.605944246220194	10.6252194256498	5.18912169747218	-3.67241185105261	3.10045256359175	7.34438184213629	11.4625223497958	0.0269861485196152	2.88456057909769	8.15424895971907	12.5776329360306	0.189525304526499	4.45003161996951	2.05352223091374	8.4501156971703	3.73649613494637	2.98740679870826	9.86040886373546	4.86020876952187	98.25	1	2
153	4.09554124401411	1.30983698478953	2.11477007835182	2.94554387757674	2.87959906063995	5.18712873033114	5.1739938749106	4.07787251461437	1.11764398208307	6.3017076049263	7	2.40514855937356	5.1380557499207	2.40743748903782	2.38472729720677	2.30493107815825	6.11019602559899	1.7284166429311	1.48830432424818	7	3.09709594821229	3.84572099914775	6.21821708180772	4.52077174847422	2.27037246439699	-5.86093578937095	4.00856286687976	-0.386172637136386	9.16200898488353	0.242680131137744	6.54942143698366	4.94515856870574	6.41946387049996	6.48563946011911	12.6658069075786	5.43310358699822	8.0500859481745	2.73971417541256	3.69378759600737	5.17910342867528	3.92949458527336	6.29250472756889	7.31180627759016	2.23904010680445	8.12941701924425	11.3375925225123	75	1	2
154	7	5.24391773758948	3.6597808098121	3.71004833998566	3.79712734861312	2.16708789923072	3.38180609926799	2.98401720395916	4.39828945512423	2.86035834900458	5.38771013742499	4.09812135074076	5.72776352925548	3.65739460840966	3.77390568114708	3.67982182387827	6.63077137997057	5.28621935009937	4.99515875123001	4.72779602703682	4.07090273755509	2.32654996025914	6.2017444839577	5.23106771512241	2.64126084380543	-1.79985151293242	3.0614031542025	-1.30354650944338	5.68014476476169	5.10813536174304	2.61967833237913	11.1711319882339	2.81812666435094	3.43130236317108	7.49357632686531	4.26638750158797	3.0922130776218	3.10228458292998	3.5790506561286	2.24864184037908	1.64734080355743	6.6378455358555	4.24880714823891	6.55199956288132	4.07657207150856	4.51818129945989	62.75	1	2
155	6.38677262907529	6.33744417646149	3.19147288507022	3.58460189392651	4.43911573093587	4.64606896560986	2.85781980327153	1	5.93892572841598	5.34028279238943	6.26442608906834	6.20754178792462	1	1.06699898846003	1	3.78133293064267	7	4.27666200208856	3.18681020887128	1.53950087597451	4.42968739249755	7	6.70936277399398	-0.901803723123097	2.4070644206849	8.61145014853266	2.75145982603789	-3.34682675555735	9.64620811110038	-2.42580938725219	4.18329750614927	2.96910297535985	4.14340178768256	7.15918292303663	12.6440756155779	6.23005529197837	8.28710593161933	7.24776369103891	2.31858092390442	4.9580032171581	4.32389517948352	4.83580970112537	3.2287142262557	0.231908618585151	3.26632236421824	4.76077328427004	78.5	1	2
156	5.02121181174695	3.67337837039297	1	4.71498074740028	2.73283299219912	1.36014418918223	1.91919765265443	3.7164251322827	5.77329893591166	4.33731233469716	7	5.81966101864319	5.73701542481697	1.10798124168937	2.6994652763117	2.2856133463082	4.97279217705839	1.07088351140661	1.58339553819744	3.5573791627881	3.5168176249897	1.60427045253663	6.00767647220766	-1.48559573739164	-2.05940086110429	-2.94334829921111	-2.33341529615483	5.9746499722671	7.24548421327397	2.09931265327063	10.0195474286274	6.06054255335499	3.36582111222677	11.0188871559647	3.91717202084704	2.07833998498278	5.36681032021766	4.02558794699647	3.75887923278482	5.63246652189766	-2.95545532140224	-0.427815059338446	-1.49199554775102	7.04696733032241	5.54580155592461	4.68709758475222	61.25	1	2
157	1	3.52350248774211	5.20851432828137	3.56409523790235	5.12779072783263	4.6161838661928	1	5.58685073131354	2.72633030291778	4.47073036218458	4.24752696529323	3.63731762004308	2.10540372444382	2.04344934255322	7	7	6.1320083208861	5.38596113546506	5.69810246882416	2.09705857232548	4.05892079860489	1.92277355562232	4.13518862587363	-5.05437495084873	-0.710863064422667	0.312548123475229	-1.63127933062045	5.2379173429017	8.17409339709908	7.44310266284157	1.08274740681499	11.5610040179516	0.0472201693045232	8.84099520841531	-0.731816478130267	4.71008678780226	5.39002636868981	4.58902847869333	8.35103518033022	7.98319013049554	-2.31783092760323	3.63153727135952	8.27692421872048	2.49279686562734	2.75009470615716	11.0851643396926	87	1	2
158	7	4.92724217164441	4.57469200335317	3.33670591590832	2.62678764183555	4.56521976018124	2.77977850082616	6.05805856866037	4.08778760419075	1.54401001461748	4.82590206202633	6.30529504310147	4.74705982679323	6.28280658372543	6.70246389159414	2.4562376524806	6.09265908358059	7	2.29419948879761	5.16847526960022	1.33110546688686	1.28641213633094	5.32200416998008	4.45057237424967	1.17131699982634	-5.09151366406175	0.180332924713885	1.00436102834067	14.3321542003553	2.38872112520437	4.39021421427831	11.432962094087	3.65712706775621	2.95557174746394	11.7388668994117	3.97334112852516	3.75150240480174	4.97833116604205	5.42020553876542	8.72901225971635	3.07396571738829	1.97993444777725	10.3684541012899	1.49671894030824	4.93123661155859	7.17246527310068	78.75	1	2
159	2.25670630459457	1	1.67325042685645	2.37461991801512	4.36468021929081	5.91842898277987	4.80827824760946	6.03507064844287	1.01268555481198	4.93522307713902	5.77326028920361	2.19785790905669	1.71486626349302	1	4.92437488873039	5.8174267715083	3.287539951032	3.00811948814902	3.1118724696242	5.56033747592773	2.37498920582293	2.52457175132846	6.81695479450468	4.48680281810351	1.28626643132347	-5.32484692342118	2.91835362541827	-0.582710066980545	10.6822736657058	5.72498302978361	6.26756794249705	4.49438464575572	4.87000317636945	4.57437430560359	-4.11066401578971	1.71256723406748	5.24196369859103	5.82015924586741	1.98847635065416	8.97728323717724	4.81701846789564	1.40829827319376	1.6972221165846	4.19937841315246	8.07501119209363	2.08964015865918	91.5	1	2
160	1.54363802127224	1.63568099182196	2.18244999528042	2.79709635358281	3.45015173451103	5.84851091218621	1	7	6.98481903007855	5.92489994546504	6.31241430796598	3.95490492629668	6.30352833597213	1.71135820933431	3.27713900497139	3.88283140793813	7	1.09442109487913	1.22080833713139	5.02332303588985	2.68473902525991	2.59361739198276	3.82887430460148	5.46381997348764	1.70463911977499	-5.47421835487421	1.34240616959133	-1.81738822824173	8.77049579565309	1.56014392578565	-0.434230426528143	2.96982496028962	2.88602978950424	5.39027890653266	10.9774088086088	3.92391227159441	5.44813963456736	4.41485830745725	7.51457130083355	5.28676719676057	1.01415217520056	8.15182454150565	4.40625088911461	-6.16776242806018	2.44727733845974	8.29205959819082	78.25	1	2
[truncated: 5 more columns]
