# Supplementary material for: How Are Mate Preferences Linked with Actual Mate Selection? Tests of Mate Preference Integration Algorithms Using Computer Simulations and Actual Mating Couples
Source: PLoS One. 2016 Jun 8;11(6):e0156078. doi: 10.1371/journal.pone.0156078 (PMC4898694; doi:10.1371/journal.pone.0156078)
Supplement: S2 Data — Long-term couple and agent-based model data analyzed in Study 3. (ZIP) [file pone.0156078.s002.zip › S10/Aspiration Model Data/Aspiration Couple Population 01162016 063034.csv]

	trait1	trait2	trait3	trait4	trait5	trait6	trait7	trait8	trait9	trait10	trait11	trait12	trait13	trait14	trait15	trait16	trait17	trait18	trait19	trait20	trait21	trait22	trait23	preference1	preference2	preference3	preference4	preference5	preference6	preference7	preference8	preference9	preference10	preference11	preference12	preference13	preference14	preference15	preference16	preference17	preference18	preference19	preference20	preference21	preference22	preference23	fitpoints	sex	algorithm
1	4.3923025054546	1.06778503767426	6.52599846799313	2.37513169382405	1.93449386690398	3.59434138246218	2.4684293871504	3.61291256042173	3.94545929978642	4.17324762884253	6.07830293222572	5.89869035409377	4.39275033748746	1.03811294410253	5.20177140134665	3.78361993126371	3.4758276361468	4.00300060107334	6.02845318646881	2.86994605756754	5.44082409418372	7	2.16504922893168	6.75410991837751	5.94366837553418	4.78194800843295	5.75238372314366	0.931610180720696	4.17260277328159	-1.33807635609475	6.15656285257938	2.35446906430306	3.98970810802758	-1.7970113467845	5.22287710281078	11.3697011103131	7.6736718313979	14.0634262899598	4.91784518657781	-0.329166248893999	7.18619346273571	3.23918487365669	0.549213630017751	2.79157588480287	3.80722174578661	7.45730158110469	102	0	2
2	2.15995435413051	1	2.81915743570986	1.59656959770792	7	2.32990399837441	3.83456837498159	4.11162149151266	1.17944645523839	5.55255849375753	6.83863656804441	3.85192777786719	1.72521197989748	6.29481613738042	1	7	2.59514131452495	4.02276992620315	7	5.85219612151285	4.60521868392262	4.82494193176802	3.17937017673985	11.3228120283119	5.82121126580199	6.6512800852592	9.45201475801773	4.64915917502966	1.01902923904586	5.80479794133082	-0.382864227929919	0.788306606509763	0.907279716736488	13.3022134236988	9.20666932369751	5.67673203064577	9.31065964927238	-3.44942004161345	8.91341224593454	1.17408002441651	12.1472522115324	8.23027910245224	4.89419933198158	4.04643429508287	-3.1126154896781	2.66760937291833	122.75	0	2
3	1.64881583300172	1.68944389217831	2.75405848930105	2.4056477324615	2.83826766453847	6.09524196907224	4.84251259258047	5.22088693778476	2.88773231749285	1.26104943608776	4.64428422814605	6.08874109755675	6.12417464559781	3.9477154509638	1.32582609559346	7	5.42389294475145	6.72399431574674	5.99245613213681	1.5902740491301	1.7921145183406	3.34719962446316	2.58001238372259	10.2585131694028	6.13570599520636	7.39407614206157	9.46645155731708	6.17610262013906	7.21260516696713	-0.0116754837018127	6.05698639147845	0.722425653483613	-3.99834346554857	4.23101570350128	6.4217206512086	2.48185908114199	3.83824036551899	-4.06496760408505	10.541414486228	6.02642428710301	3.49097448665573	6.05760101450461	1.91821914737887	-0.575338972003389	5.20255779068691	7.65349234826979	110.5	0	2
4	3.66006298404926	2.02868280833979	4.51717545121566	2.78705572008725	6.35226220714487	1	6.91123152361718	5.84040257090115	2.66055417729845	5.82517749251332	2.91202232304864	7	5.77199646306313	3.22038690508723	4.89030470293992	7	4.353273708972	6.67135489393254	4.70587154965985	5.35500179904466	2.29466401572502	3.27173180453119	3.18740127099777	6.67986829397789	1.91203308780517	5.72496679683993	7.10789480245921	2.04800090447395	-4.88159358029258	0.42150401712909	5.58258145862453	1.6753554532604	4.12592446452064	4.56527806090925	9.2909846014612	2.59130752484513	5.82022730214541	11.7247821507342	2.86412481741771	1.63430691037902	3.74275819133195	-0.376544708371153	5.59727770994214	-0.842081144623573	6.07444040195448	1.76671040391177	97.25	0	2
5	1.59422633051543	1.90641269043663	1.65417645255804	1	5.96521388083771	4.482896573767	1.60867018552869	1.45856307198628	2.72633637454677	1.80908399079506	2.91655224216572	1.58424426423264	1.06452886408911	5.22602766036011	2.64043587114699	6.23009207839175	4.97012239594143	6.52195666848892	5.50622351380986	6.83603856598347	2.87613254167872	7	2.5811188213045	9.24799703657562	6.98808506865963	8.38599857349532	10.8060717870176	5.19568293645709	-2.99050566347948	1.5294342931596	-5.61098426758707	-2.2190127207965	-0.972228322119329	0.63465912620193	5.07047155883611	1.94012232683965	10.3567980557983	9.65209216243732	11.4828318103479	3.52365740631042	6.92238794094429	3.16134907839937	4.40697092289251	3.00565915597879	-1.89905874319593	4.77432277364828	87	0	2
6	3.35415000280453	1	1	1.63552267400021	7	5.49777684468073	1	3.67338617683682	3.9027698880554	2.6579068099013	7	6.23248295875324	5.23613104371541	1	7	6.89057852419137	2.08276750268723	3.34695838276604	5.10889808091929	1	2.65650412742301	1.12426318670205	5.83883155231093	7.31301993486181	8.75517455408871	6.26092667247524	8.52508760812935	5.36329512987773	0.981658162388234	-1.50165841831116	8.50517035928818	-2.01954125030293	0.714885495867563	1.33404496851437	7.41162228875527	1.80669466341032	7.84389095995233	1.1326147336044	9.84952164420761	5.87607596619203	2.68563852304949	7.09633485962048	-0.343519771495253	5.66961356434273	1.56416662602856	12.7517399796091	91.75	0	2
7	4.72479357959001	2.04471750926209	6.08053764994142	1.85474768873598	5.69645623467775	1.00073246849235	6.21180632098575	5.69553011429936	3.72835801861513	5.47976271241037	3.16461694759954	7	5.55981309185537	5.52935704655935	3.75078017424384	6.1656771906382	4.88514348850924	5.17146006845159	4.52206016459326	7	2.41262082877142	2.7283010716306	5.08054927656446	6.01207788178668	1.84165937558863	4.32546046576563	7.74237915585152	1.81805758956628	2.86609846839986	0.958307026407342	6.19942622279068	0.860626335324892	4.33717237668458	5.70513196831418	10.2258686049694	1.90172746877766	6.17367835152462	0.497000286333758	3.40587895793591	1.818008648777	3.02717861093529	8.72056878797138	3.3121174440532	0.417869258164762	5.76553861253188	0.25578647745569	91.5	0	2
8	2.44163902073484	2.16419671723012	1.26639233027849	2.01703729563714	5.88978618493672	1	1	1.38696595113698	2.28054941316146	1	1.83962331339473	6.21106801860753	1.81600886132883	5.3331015108564	4.60103440027864	6.3637788437833	5.75310854686418	2.40522198289852	5.65371032433231	6.78200618573912	2.54660927090741	7	4.80747647379745	8.79487021564949	8.10729958985416	8.14109892623589	10.8054747121454	3.48225780317196	-3.11009598057431	1.96260656359734	7.84633984479004	4.23079187409871	1.30536135705962	1.12831314996709	5.05991552539685	11.6342116740455	10.5079381744003	5.77321559797841	10.305957533054	6.02120965133973	6.05988471309463	3.32721301607423	9.30845490948616	5.9044689666345	-2.55921416604004	5.8616960000015	85.25	0	2
9	2.9318797205262	1	5.05084926462226	2.00391972831561	3.60247343199732	6.01481611862379	5.73798090587144	2.38722761613675	4.50515201913136	3.43106961174263	1.71755745711819	7	2.66757085697405	4.35271173108202	1	3.77974118018994	1	6.74894596945613	7	7	5.15994811414427	3.35115412204423	2.17032026930715	6.87608790396626	6.41488542197149	4.24589004009363	7.43992503897059	1.92690055209325	-6.13559356137312	0.804281521517989	2.23451086968922	-4.77758459843147	5.4060179514972	6.91472442097059	4.49118822281518	8.46475177068955	-1.38016654730642	4.69290301761768	10.7829235511487	5.37064646299571	-1.86947574277535	2.75211068626226	5.59381102168458	5.68971159373824	7.89725796094968	11.7839251415017	82	0	2
10	2.80720720385632	2.03030685966478	1.78500463123776	1.67242412759926	6.76493763427714	3.29040267604208	1	2.66349840188339	3.79165764808968	2.4877648105495	2.74569260098334	2.92341597692482	3.17682786139893	5.20072900479611	5.78991093700368	6.05626130130567	2.5731614300147	2.10249231480068	5.68955995079271	2.75967079431774	5.68406383193051	5.23317641634209	6.8122041675153	7.82759325045438	8.63263216663028	6.41503483028786	8.37204064017521	5.65026471751069	1.44705164381165	-0.347264356356086	-0.022793537375125	4.50413574390502	-1.00488706048568	1.72960193942546	8.05928890597628	5.33997403328289	7.24539514560899	5.77006284729998	5.71825208876416	5.28780173403726	2.54240861310487	6.14570239397678	0.747440963064187	4.71843927012266	2.11349181110134	0.40741770406599	89.75	0	2
11	2.29899828309392	2.14452977020171	2.04607073895984	3.27103342913426	4.84821467401308	4.28180241136847	1.75389443150554	1.4002650000313	3.11374930827607	6.43670756123017	4.96552198683834	6.43421644157615	6.1073686695064	5.1906791155187	4.43119601570162	5.76316128175224	4.32138205143615	1.90070221751271	7	5.10150977462358	6.50279875545494	1.43754873291766	1.56462861043381	11.429561027091	5.78827364842229	4.88266083644914	10.1939663954635	5.55820272263226	0.966395428828723	-0.612305793350317	9.27886208148719	8.77207319447871	2.66100943261691	-0.369794252374594	9.80425639155334	2.93558067088354	8.46167286188907	2.88847590531025	9.19023420522314	2.51302341073336	5.21923141780862	5.5196188751656	2.01009018771464	3.32891151735903	5.55644652352038	6.97241676158578	91.5	0	2
12	1.04342930206337	3.29830229194296	1	6.99544818960927	4.60323270155139	4.77105776921147	3.86162015441376	6.45666426106211	4.61002998652806	3.70712583614614	1.30803565381793	5.96556904569171	2.10832311422429	4.51539533393017	5.95736709152176	6.70862258360522	3.4704138937444	5.76908334652878	4.81584051092264	4.19481120152011	1.13006462240001	4.36208054394242	5.98531545021685	0.77330796058873	4.70245455708898	1.54736117705543	13.7802717691637	2.48478881563386	0.843593442823193	1.00747977817559	6.84780070949668	2.4766605361236	3.06707042575423	1.39167442132781	4.53100810663202	6.96147771070653	2.55179385993423	-0.00124737171126776	4.66501773212508	1.18761437480172	2.3703812830722	5.76852245887119	3.03603317787028	4.10761208968067	6.42271368462392	-1.99330806422416	102.25	0	2
13	3.63328096536045	1.22822782657237	4.39788001475165	1.34988583559892	1	1.65398537813696	1.44608297592473	6.86081940253475	4.78564102480726	6.31851100462517	5.32604911872744	6.73742317898056	1	3.6904805307832	3.70480565296701	2.85352020824679	4.31750878344727	5.078341275781	5.7937463042255	5.5238699177085	3.42780325682473	4.10568857837684	4.90175139819218	6.92266566149041	5.66375055570669	3.99402507418628	6.15566993026548	-0.138745467749154	-2.16748037098344	-0.327249538282991	3.00042412497619	-0.218804912845526	-0.922347378201529	10.5803547363461	9.74668906150779	2.73278636695183	3.33821309809438	1.70328572074934	10.7374474283094	1.0367573144934	5.73878324118797	-0.128996692555915	2.48987273427906	-2.26604066101841	10.3057545374042	5.23246472856353	101	0	2
14	2.8794143845186	2.53532917760191	1	3.95857059867315	5.18190329351565	1	4.03560357923637	2.9502889308187	4.40107749294356	7	1.32917810504463	5.76432845734601	3.78609263153317	2.93881174155376	3.37944934997267	3.70793519275499	5.67506872736326	5.30240327956236	4.35238902295275	3.64422565665341	5.81054950179541	1.86541551333922	2.85243084527383	2.89889834205534	2.95102847748065	-0.0824146701028339	10.2393161575367	3.10490267568255	-0.20458756799243	0.834837515091017	4.70611804143977	7.45085957749642	5.28639941761636	3.62156561412217	8.22419564206755	3.4472825782247	-2.02512456237659	0.21913673226876	12.7111282356956	4.77509710923053	1.61762158063615	10.5505628037409	6.08456425279017	4.73055932810687	7.68201612806614	10.6631455539536	104.75	0	2
15	3.28684781261779	2.24270645603721	4.34417519756755	1	5.61532963823516	3.64724188904678	3.3479025685881	6.06134487866832	5.27781266601235	2.49393547579475	4.78601298328302	3.58976750161021	5.50231235517506	2.76496717389239	2.12276624845021	7	3.7700543881884	1.81642711807605	5.36623666883943	1.76105028138586	5.55040701912352	6.3460215064017	5.1260365717551	7.71826650247787	6.34185609607365	3.1119630624151	5.08831150153911	4.35668409362978	5.326504935459	4.38302091167765	9.62079150312053	-0.647395733488833	-2.87220517931069	0.93213565815098	1.17842081693898	4.00407143644306	10.1915458606753	1.01935627057295	8.86270450101602	6.72963683251088	2.37371383711875	4.67101147467667	3.00432192213707	-2.09261383034003	0.373538649259328	10.5692393836596	92.5	0	2
16	2.11248649956814	1.93794897139562	1.46724980217272	2.82643645008714	4.37399274561613	4.13265455286997	4.85038468487681	1	2.45683411587595	6.97105362835186	5.06823218906454	3.94543726421742	4.88975390101221	4.4571159036694	6.54961763009478	4.29685136001922	4.66260597205041	1.3438123734076	7	2.37653337673784	7	1.09686622016391	2.75599276736796	10.6513613045474	5.49559553687283	5.44695150104211	9.60139121487787	5.32256845962528	3.91617601435572	0.383953819317521	8.46239582461178	9.02853962802306	3.43021855850596	-1.43269398891969	8.94069118171881	3.86880949080276	8.15240402685245	6.07331585369863	5.08698449953038	0.625104720609381	9.95302682906302	6.8663819347654	2.68821713263382	-2.51207427664605	6.13851126384396	10.3905752378177	90.25	0	2
17	3.7827193669395	1.67802973902959	3.39515848187076	5.13089644970929	6.49135363393518	3.01428336263612	6.80267216846212	7	2.71830899777726	1	2.14760088913969	4.14196505038261	3.17850852950993	5.01188080970139	7	6.71329453884479	6.31665083465825	2.68359634987211	5.05055938110611	4.28051546386741	1.8647197730829	5.1915615536532	3.93947105002633	2.66446981361258	1.32799215672901	0.203347338865765	10.171174249249	-0.0624764519651936	-5.26663738640833	1.03585811758944	8.65332170173435	4.38582565596739	3.71631475825937	2.86268941441153	5.81285813276612	4.2256858957093	-3.31886754455928	-2.27000668083916	5.46210995396224	2.67063721670584	9.68740295108371	2.05191218684134	2.63464357030541	3.43206901415246	6.48179403586015	10.0159012789889	93	0	2
18	3.57451914489667	1.0174867794786	1.14496796418521	2.5168642609385	5.45588325651379	1	4.04467001354541	6.06938488817088	1	5.27689084242328	5.95968168914525	2.37710036308445	1.86738462665277	5.90742961108697	2.9898472657269	5.55860312460154	4.30820257278022	1.94401559218312	3.89050308208114	3.05054695476271	2.75078470545837	1.35197010018976	5.24315746149892	4.20511599182354	4.13206369480187	-0.903861760227538	9.17481304886275	1.44624190653507	3.47185805634483	3.04231710490183	6.12929714802082	3.75964600188205	4.92717217446189	3.61809338221659	5.24817777993492	10.2218721867675	3.87112619447135	7.04415241860617	2.73096084416544	1.95146047155364	3.23850633475844	0.445568254404455	3.60748673922083	2.20208394657382	-4.47122508010083	11.7875159544485	98.75	0	2
19	4.76239978193754	1.09014346376028	4.29934508490654	2.730567552835	2.492705668483	2.09218553945003	1	1.36425252231941	5.33953304854088	7	4.51522855051094	7	5.47261054152905	1	2.26566529234514	2.9964817663069	1.64224072630049	4.61351216023408	6.50073574248787	7	4.61409617531005	7	3.03709769773992	5.27090073951997	4.00342448328111	5.54206045366765	6.07055764244513	0.351762477727559	-3.78039742844028	-2.1959576078438	1.27380418875116	8.48044539905442	0.633099424352631	1.8603203385641	10.1452037807841	10.9604621066695	3.37457178479462	2.20760231317012	11.2540282221534	-0.617132186198217	7.89572383151928	-0.0786101981169239	5.12076996703274	3.62299832108685	0.678972374952127	11.1354059194126	94.5	0	2
20	1.50915224794327	1.29287424927196	1.64145916386908	3.39286961609416	5.51065464694193	2.99476606021058	4.21811256409919	1.14279077381624	5.41312671943526	4.57863369337931	6.05582722866325	3.56321236228883	3.40083722951629	4.2100941451802	4.13838705503944	2.8973096618842	3.41932949811288	4.99792693238668	3.983952057861	5.18279028116826	3.60070795744772	1.00695926535325	1.72393803347144	6.76715559700876	7.61664751796058	7.91270495696979	6.65635727828159	5.30390253559615	-1.27238821152161	0.189591439755664	2.67143643562728	1.43523434173724	1.39972791136069	11.4941318757881	8.41065225832891	7.79665249994118	9.88875096061575	5.46938289946587	8.46573754835835	4.17636316171144	10.8053581577457	7.57333507290334	5.50203085911921	1.47365285315691	1.59939259385298	1.84211673498056	82.25	0	2
21	1.80795853714622	1.10671746087372	1.57274444863331	2.42974841518296	5.18060921910934	5.65140451095737	4.04856520877237	2.88142365694263	4.80698699237919	4.62749606789768	5.41078887273337	2.29300360685042	3.50946018967954	3.87719365660843	4.59426673696857	2.84683754296553	3.75683138668587	5.57978093583681	4.26030532832996	5.72483528467149	1.88874972563562	1	1	6.0228076932409	6.45135316284206	8.17552155347892	6.68911473798683	4.96870231420131	-0.00861675558077168	4.56206350902593	2.37899943684814	6.86380881696226	-0.509248861298125	11.6809414578005	8.98811545172184	1.8588091663917	8.90037563831378	5.22599841763065	8.75876449223276	4.76611681815207	13.2111742728387	5.86880409425852	7.97603180071983	1.21875544881658	0.484438132850821	8.4977517989547	93	0	2
22	2.45646042579451	1.18842220298054	1.12192526095281	3.20745743264095	5.31808212986056	1.27289152831016	4.59837798966189	7	1	1.415877908437	1.2697070720276	4.18531400251173	3.66091074733509	2.44664184696045	3.54220687591011	5.13159172124173	5.08691185990274	1.19540120843055	4.63895736732102	3.65908200926382	2.54407622967573	3.64992983064904	5.34233775974943	3.05860188018113	3.09790078915359	-0.56692241677576	10.0143161654821	3.29057519346608	3.72544406617699	6.057479592759	5.80177230617002	0.484459491061862	2.66861412957403	-0.642365438855519	9.59925512328612	5.04879745806384	6.46427277107561	1.35729289314509	11.7285205893255	6.80372930260794	3.11724780012937	5.59156346764997	6.27608847555702	1.72871837444899	5.47990347426137	8.02651989816615	86.75	0	2
23	3.30627685909639	1.88922026563966	7	1.5966204058407	7	3.59091763372554	2.69684001219353	2.09460280727963	4.67989608315785	1.17242409659147	3.93577367059669	7	1.75584060283511	6.17222072615951	3.50250360547636	3.60673978318192	7	4.24818733478045	5.37297041417262	1.57054071120291	4.92952308522166	5.52383545017589	1.6180570310526	8.04736621747255	4.85472446184563	2.35042360403649	4.84030604202804	3.26488542852912	-1.12485927749248	1.63159818861994	-2.19432429689354	10.1131839301592	4.87474971654933	13.0252173905379	8.97459302383924	11.6627934867942	5.97096212593697	-2.60629266589027	10.4429463146706	6.62521823527943	3.62951283789195	2.48552099116513	1.31176735701574	-3.085975010219	0.563389520327047	6.01502145254324	97.5	0	2
24	1.94326842043034	1.4364816891399	1.57752638578008	4.5849381562536	5.58445937965586	2.54173478514977	3.42691963161065	7	1.13455028254521	1.54547580734969	1	3.82682937238098	4.24037280651295	3.10855056980217	2.57792094853111	5.80386634868812	4.62187783114498	6.80279965710803	3.23225393580256	3.52445415371345	5.77136475861722	4.27674703510543	5.6338231972593	2.67383746002871	3.18799609113761	0.146346999417238	10.0221349774616	2.18305755032009	3.68534385580992	6.29817394828033	5.16635943983361	4.31162412712556	5.21535114626072	0.782762910128341	5.25653119426992	2.41025024176794	7.09538396349919	-2.27057567261856	10.9629522422781	6.45813691616131	2.94658723649601	1.00424852828345	5.61062177059362	3.14109794924341	6.36104200763952	8.35276798076796	83.25	0	2
25	5.74677990802774	3.21445766362256	5.80921753166102	5.63591260980053	5.87622297639636	1.17183783599748	2.7325981934403	1.82679087718676	4.97929756389198	1.04287909010044	6.79804712708004	5.65457429243455	1	1	5.26431500985785	5.72371274684381	2.37070078307098	4.77677031604965	7	4.06603315447173	6.12304833117796	2.42602255309536	3.11558893661801	2.93391787901122	1.48395138681075	-1.79425414568307	11.2318236766531	5.59619827342627	-2.49036822561478	-2.70711441924044	4.27179582453272	1.24376042399611	0.138971674165783	4.264747377498	10.8406583192411	0.652205743953527	8.808573901321	3.97852789763365	13.0324964244566	2.97818911508032	5.40017168115577	1.2794589605455	3.13309696823819	3.74818762981407	-0.104111476698078	7.27869616819171	85	0	2
26	1.01629654915467	1.2787073171067	1.37231090553529	3.44938877078528	6.24994571095195	1.83755080480521	4.60000256595519	2.84824624702842	6.35814309606982	5.62596785036391	6.7833920281547	2.94402443122731	3.07514533111741	4.28705299613781	1	5.41216448033884	4.20524294106973	4.94992484264571	7	5.56984613346729	2.4487949766896	4.13840309671594	1.20937322495879	6.63601766755824	8.1064354443933	8.28872737043757	7.19287329703155	3.89464026348359	-0.522120509137922	4.98257085778843	5.3131717552602	0.850079019192959	1.11809566809641	11.3699655380429	8.0461127105734	7.21627699053454	9.70243178242598	5.15109604304039	9.30391034784424	5.82223806818483	11.5133068073899	6.96002640173588	5.59127036669495	2.3980674140667	0.386062128970468	1.78865429977696	85.75	0	2
27	3.49451984215177	2.14318822958317	6.09650239884258	1	1	2.51038822103643	2.39880874165243	1.88915783334492	2.0867605297057	3.53642265156964	6.78655939865497	3.00009956155374	1.87235031657443	7	4.39635747108616	1	5.10148655228768	6.03363799481792	4.30572420072317	3.73088899460293	5.24080233056014	6.94728234954063	2.0185792031532	7.17945735441612	4.90673070311547	4.62511758445296	5.85585760773793	-0.28255777112161	-4.5725460973899	0.682408070209898	6.44002361695368	4.64931474709709	2.84340854607235	-4.67899136512467	4.63692187851223	8.74274021932524	0.946816544359548	5.51786933231995	5.69255284037484	4.16570599823769	5.24889809509511	6.14276917262408	2.10996104502401	3.56146939176098	6.39512924536299	7.66588897235584	96.5	0	2
28	4.21316948474858	1.72759787941043	5.98684687285219	2.65690253058246	5.48712767932984	5.67625402590008	1	5.38468316041859	2.84192694898778	4.50040116467136	6.87139378798764	6.53174264840178	5.36013133705109	2.77592526363328	1.50067279269711	6.22690614838792	4.78124705279353	5.37050910141777	6.56889385131483	7	1.53178938813629	3.37634214926144	5.97051880250759	6.05594075875152	2.06083091380551	5.81922447181681	7.21933322166335	1.11310094233845	2.41549863075796	1.44346043589069	6.95962204490232	1.13208651659171	4.61952655885893	6.04281960928334	10.505876951994	3.1702811924504	1.93276305530006	1.61259996526471	3.06985968090672	1.6911753438466	10.6774634713781	0.447912884597022	2.73620303414008	1.90451728547865	5.35070377572584	0.319374295454135	82.25	0	2
29	2.68211220510692	1.34722975669613	2.12923873226129	1.74736481501987	6.04866745733625	3.62341427833304	3.48138205883637	1.30641241245435	1.86448465513575	1	5.42840365693006	2.06607522012685	1.31618406028534	6.12450346263892	5.9737862012099	6.23010314551501	3.22301308075998	5.39442012746997	6.95649043580222	5.34143279590152	3.37082650036074	6.16209540883141	3.4156492105221	11.4694118435862	6.62310920012944	6.88137888331672	8.61078204618351	4.69514579574049	1.52924812543477	7.09098166378125	2.17704873236641	2.35614025770325	1.2285133656177	13.1061050141464	2.39312380204871	5.47039446193766	4.97265506303591	-2.74686115455748	8.3838104829575	1.58953288638371	12.5840197853163	3.25566328987414	4.43105997021387	5.25796938325236	-1.92198674664769	1.55960364401971	86	0	2
30	1	2.00891726767229	5.56522717399481	3.69364708322698	4.85296439344844	5.11541759676046	5.66001190986792	2.42035997890471	6.70095544910932	3.68462362003465	5.45842780111211	6.86061754547119	5.18883207705558	5.3984821722957	2.55470356965815	2.328232725646	4.00449069693109	4.5205822426702	3.76288265873887	6.14646363965264	1.85362227404454	2.49769040428936	3.8196636300868	0.733618948204802	5.57223578899892	9.83030923827947	1.28372700796704	0.752496793840774	1.81195631844052	-3.90332831824631	7.16708641384199	2.32630921255285	4.14670348165264	1.50371857214742	7.39470628734407	2.62729174699298	4.25900759101733	-1.91821937760278	6.05720383752055	3.56191572814874	8.98903640905869	2.8679518251658	2.19791259284078	-2.51654408761674	8.13233687085678	0.881127198553982	77.75	0	2
31	3.93921480249907	4.57729180012634	4.04555110773477	4.38248580174118	6.08411965919048	2.72429142991054	2.59326584523016	6.27593517118985	2.01630001855058	1.04070184006918	6.9800809228395	6.3144284101853	1.54739132207375	3.17606804745158	5.98554375710356	7	3.78419824544703	2.22721864662564	5.34874252226651	3.5208958095272	1.8176472445146	3.26210510697735	3.87562788233899	3.18414055829329	2.70493325050472	10.0392655826653	6.80042922984175	-2.01350233917656	2.58732698939389	-0.885751418944992	5.83308532054235	9.05788728045272	1.93253144598814	1.41602927418186	0.355964904335585	11.1535855722875	1.56510119120574	5.79077803999371	10.5743508657166	-2.34705579782467	8.81527502579246	2.13480114066708	1.92750510709793	5.36735281391026	-3.09617775311679	7.8280539484443	94.5	0	2
32	3.41083568021488	4.37060979940421	4.23916363752738	4.23959243062991	7	1	1.6759688790435	6.74560249825977	1.24857374559808	1.7192204691034	5.66947152616568	7	2.15891064627775	3.38316070508016	6.36105322806395	6.59285444483533	2.69455878725073	1.50113028698765	4.21722793012863	3.84894147660543	5.49221794520933	4.08078729719785	3.36246661382143	3.34810673513997	2.18803411469659	10.1198825116462	6.57286607722313	-0.5234119822101	2.32099761051283	-1.09308149554025	5.19110254302772	10.9018799760664	1.34126494019509	0.479246288628432	7.59765502118719	11.7645442733745	1.39066967669727	6.38556153146545	9.74721721994356	-1.38046646661145	-1.21731856589445	4.80334708372629	2.64765490555586	5.42289649755549	0.820553236676247	3.65393008114358	103.25	0	2
33	3.79837534052006	2.69775045834182	4.23975254279758	1.57853428994315	6.59330790427088	3.73126082377882	6.30455346976643	3.92676054228185	5.23559277062847	4.29966734206063	5.19114395098669	6.82848070119364	6.93065786629672	2.14977029074761	6.16492962977847	3.79055894209946	7	4.27822680355465	2.18671786881665	4.33184862179212	2.55914465215716	2.41387572612517	5.75844101661951	8.04272225908693	4.8877800133587	3.30931376793993	4.55886230709838	3.975148775245	4.00093648095799	-5.21662092610517	5.4880086864078	9.20678149546574	3.50183627802958	2.60521823380203	3.93203234511212	5.43997454807795	4.21771749944271	0.580821023431527	6.22417946152519	4.40214950835803	12.603384435757	0.647061214010387	0.718589972464857	0.969672513942806	0.274136873195791	-0.127576533581492	76	0	2
34	1	1	1.19271070020258	1.75229290690354	7	3.27466175421471	3.72951983647864	2.79966578430325	2.44018822200984	2.0176763060415	5.27708883502223	3.87278332860569	5.93432637159752	3.37859954801061	3.28644164186375	4.01365475918905	5.06596256514543	4.11787996603477	3.63091167951142	5.85316486861335	2.01152362531551	1	4.91765205860466	7.40097369232567	7.5378874681948	7.12859692896067	6.87659824304402	5.2915491843332	1.42707123475909	2.19320652016528	6.80904320175972	5.73408842362655	-0.412232145744052	7.95432284290796	9.34629427083451	1.68109643600782	5.06191836221142	3.73348937346752	9.99779899622051	6.75706312920145	2.68598997890558	7.90179017844172	6.52509329930828	2.37864656386191	6.63881477347659	-2.41616433469476	94.75	0	2
35	4.8180770589969	2.49716964189355	3.83347886607264	5.06823685523133	5.68091063357641	2.74071551043234	6.44171888072178	1.91936023798835	2.6700801966021	4.27928414618524	1	5.86398116479452	2.49553640055152	5.16227118627966	7	5.60171754359504	7	4.22160606206993	6.14362977331395	6.53053316854634	1.76581140821036	6.49287318800536	2.22176586175149	1.68336571940308	6.12392762436169	9.59568492673605	5.5543248313579	-2.48243038469838	-4.16134283572199	-1.59007686172697	-0.452176150904801	0.490830993468194	2.40980459866645	3.52904897922555	9.8962251842934	1.01829869245309	3.62646387431038	-1.09933823617619	9.18839493330304	4.43043675906905	8.29593143066291	2.14815446568737	2.15272126280755	0.745333254326493	3.32589017585335	7.05571297593451	71.5	0	2
36	1.2134640481113	3.31787672825439	1	6.9220400384742	4.60481555492655	1.67101559465437	6.62204953686658	2.00133167726716	3.54021006004149	4.0874289761873	5.26992737347723	3.84895356088289	2.01495095689669	4.14604953712749	3.27759459535059	6.20591572383798	4.75779326098284	5.9012812351877	4.71321304122362	2.20083304374058	1.79433661355268	3.16447312245142	6.17986536089827	2.14946855176459	4.54603662166883	1.50313430428356	13.3480148998703	2.89098063607707	4.74374932978656	0.619492227981462	1.22575119887532	2.35880197093073	4.24442603921522	5.03940099546727	6.79006928097451	7.44124970662757	3.60627743704548	-0.10010194098909	3.69869452181195	-0.361124957695454	2.87950486834599	5.06849077595643	3.28957480361851	3.23533963633241	-2.12402715661083	7.30090935015213	101.25	0	2
37	3.67383537464142	1.06374613855061	7	2.24624673326349	1.62197092692555	4.92051044140105	2.64272619818065	4.52089027304482	1.81744144758344	7	5.99903116986684	4.63893689918161	3.55264504014387	5.34522486226076	6.56634027245399	4.39769424383365	3.81218884863007	6.48816332855929	5.79552986019742	3.20329772939755	3.26418350522788	6.07301886489295	3.19653388112205	6.88098532973697	6.40073228383682	4.327237944462	6.54748821366341	0.26324352607525	5.27617503638335	4.39911323307225	-0.444492206963377	2.52130423541905	3.41610928991646	-0.525963123936551	5.85809419566028	11.505130752683	6.8079097801753	8.26919794862926	5.09968787034144	0.575517183808328	2.76705754012042	0.265287977137499	1.0758019807922	-0.201085933049228	0.463790680142774	7.22796631831738	79	0	2
38	1	3.82679090963903	1.27135924508962	7	4.7333409454677	2.30725939689469	4.10387815007267	6.44470582869768	4.56534712837426	3.43550100222687	6.01315293153634	5.71172975324705	1.34937228892342	5.31030988743822	1.64586681554413	6.60672150254849	5.47904136634828	6.07029859377846	6.46623166658449	4.91679267780334	1.68339640125719	3.44975244754379	6.20806624302582	0.979788075625351	3.8003452346511	2.45333697270562	13.8483740202384	3.07405855235342	0.96585381386553	1.44882898880019	2.51671505300756	2.57124728885128	7.60143707246125	6.24094410228452	5.16737056661549	6.04614354689867	2.01460603552045	-0.502012141505414	5.50388557039458	1.44825412953718	2.90668544703603	4.80751189886574	2.03047944838041	2.60411708309444	-2.77211343986253	7.64169553642599	105.75	0	2
39	6.2256509975035	1.3813881366929	3.52176869029956	5.9379557987586	5.57105252489137	1	3.16281688735914	7	1.75725067115302	2.53334419420499	1.88284877497493	7	5.06855389424099	1.15126808862377	6.12591385821131	6.21621440514169	3.18557524492819	4.9300472275471	3.31185045117458	5.61724296015456	3.39745695583689	3.38307921638076	1.74343965538546	2.94617836057856	0.0885298804810786	3.16231289936546	14.0796294346552	3.33629817163687	-1.59447204224656	-1.98876988282798	0.83258235349046	1.88552223019286	2.75541674510756	8.8966203380604	10.3044689080923	3.03441599378202	6.83483514359677	7.03280821431181	9.50232618057384	0.801312238541715	1.76471304830023	-0.463739054366529	2.68547363937167	5.28590457432573	7.13785193609916	8.85496468468657	76.5	0	2
40	2.16124803575047	4.27175953090046	1.12857877986755	5.89848788315259	4.98995878810876	2.83922096546743	3.98607931409073	6.85118815441137	4.59745454058238	6.79557992417274	6.4500209934198	1.28726063296157	1	7	6.64608186292777	5.42027040667628	6.50881859584633	7	3.47059997232685	5.46729913497327	4.79738863027782	5.64776723309785	3.89378815299442	2.11649941192427	4.57352631993901	1.36672854814358	12.7835828975264	2.52435384546508	8.57935017139197	0.477245445773645	7.7662947599296	6.77279890648764	5.83615964482282	2.40571697235233	5.06722463233649	4.2383256676613	-2.67919782820448	7.74885867074237	7.84040507623244	0.0848113029323811	2.12036926739011	7.15028682164066	5.63751234682119	4.97714465320513	0.0819673636449954	8.82769950757607	90.25	0	2
41	1	2.13732307675964	3.34547716021182	2.52860054271889	4.3995443741254	2.6401058126716	1	2.44342274716558	1.03030144927808	7	3.49315789642429	7	6.70757457306089	4.78683326296664	3.95523589108133	1.50629296878266	4.3704118672802	1.75742290798754	7	2.3722707714097	6.56178134682714	5.45811290216372	4.83070528832931	12.4748537551725	5.74732706721306	5.35056527245486	10.7516767433656	4.0827238321872	1.10837130527719	-2.2844017917127	9.45527369513438	0.0228467814159419	-2.05117579274713	5.77219038336765	10.0964250498507	12.5250886769208	6.28392084999193	-1.55444603846722	8.74497326956566	5.55853000509852	2.8200036564957	2.26587437793485	2.18738201596036	-1.95049103437045	1.13268900428085	3.15423028308107	72	0	2
42	5.38871555789035	1.67029337402597	4.63622112242261	2.03253759848791	2.231438041246	2.88682994597527	2.25118686358208	7	2.43551822930004	5.66534411201786	5.37144442981077	7	7	3.89305781627744	4.47340836415957	2.08715142474455	5.39124718116263	4.60078472324404	5.78716552245025	6.45302969420579	2.06736075596446	4.19577518220564	3.24979130948074	5.20708784880897	5.52371249303601	3.8262105470379	5.47755155493241	1.14881232820351	3.62218976735322	1.68426765221964	1.12667608193179	8.4014018663938	-0.191276730435452	0.824908060904582	9.21476340223047	0.367719073879063	3.8098726844792	6.1234863193819	10.8699413866428	6.86096157615805	9.15973604190646	0.922265870186299	11.8010612808566	1.01262348956967	-5.4373576575976	-3.78377318584068	90.75	0	2
43	2.05105763880282	1.6869917463029	6.51351368468707	4.70821364209688	4.74057592987719	3.11508163628296	3.46854902075004	6.55755061565804	5.67415812592961	6.21447102743986	1.06282151375092	1.05545228095473	4.43711040969959	6.10062069570802	6.34914295939611	5.13656968508422	3.01057582157883	3.3301489492763	7	4.96821739908022	1	3.32652261794995	3.98000916412617	-1.11640723246298	4.94560150787589	6.37040104434237	2.84820833853557	0.436182318782591	4.07880157646257	-4.82328934295117	6.78885125427275	8.27397828290538	0.852727499679137	1.67895811475632	1.66066524232511	4.40827607026478	2.15994713087234	7.93945350691791	2.03447256959019	2.48436263156687	6.18228593204229	0.959787714059236	-0.566080679928779	5.74237625478746	-5.33868536235985	9.74757889035742	113.5	0	2
44	1.94611632301014	4.08658357345558	1.72725542776281	7	4.89421285665522	4.49451929223816	5.37607610035557	5.81680228723766	1.81768709897451	6.71697934075319	1.30913054738657	4.22987870190191	4.74795395447655	4.27219133755117	5.16426366348382	5.73766239975794	3.67188925225129	1.64315993510871	4.11280552136069	6.40344047349928	4.19408733962296	3.96002591218593	4.8990394669744	1.86129071576055	4.08570155006138	2.12438347548483	12.1226556620809	3.14944038886088	5.69937054679657	-3.84482211807879	2.02448788284621	6.58862817398754	0.773478309927578	2.26555126507324	8.99564679458216	4.85740211135317	4.35407171456986	0.285134235922197	4.35759747296668	3.36431887683184	-1.18400335522597	5.68094082460416	5.14316741063498	5.20644747765546	7.33529706914884	9.78011599633986	77.25	0	2
45	2.96097365087319	1.89474750824835	1.17060430022491	3.6463532300683	5.15753668213126	1	1.22165808122397	7	2.08559698737874	2.68260124395989	5.27888813045681	3.85528915269737	3.10780359060825	3.64839908147028	3.38943032385269	2.78825409634092	1.99429783063415	5.3207564894421	3.03456987633701	1.48149940286515	4.80061002956932	7	2.31670673928934	2.15272909212819	2.32437744166098	-0.846568232710367	8.64470168211612	2.84600004349062	5.18915162749872	0.311318025702579	9.01262631108258	6.94538870213017	2.47315891163609	4.13809645633334	8.80974216770737	2.07656699503497	0.973779480844045	6.35435500732762	12.6407864213285	0.0228269163038784	0.947761936504804	2.68418508768905	3.88832989662658	2.29893053028648	2.90842538780821	11.6495372602843	96	0	2
46	2.96044779988563	2.21907468259287	4.41723378770582	1	5.38047828969721	4.10066720254339	6.76288548093412	6.49590153831426	5.76758856437679	6.14254524237367	2.55133656485573	4.07535727891051	6.85864707326482	4.1357047648545	6.12735926654134	2.45330033821316	3.95867532534651	5.84793548520556	5.23444908936459	1.92161104316741	4.87271844765095	6.55040229668291	5.82591584995838	7.51665000953614	5.00389048983896	4.10547527366754	5.17345851219044	4.19093543004101	4.78505628593353	-2.97653501925518	9.95953496257273	-1.71885043148157	8.7540921180042	1.03405056501513	0.882781946785099	10.1019585064549	8.31570402650382	-0.576735678943811	5.31821930371082	6.68086420563492	5.91837191206547	3.11270963984806	0.221499984138694	1.72850232170939	-0.124485308589315	9.81656156541208	87.75	0	2
47	2.54626391292719	1.50904508204115	2.87232205758161	1.04436548976603	6.86911044113841	2.21500385482335	1.94136919325842	1.60085635155934	1	6.55390761917268	4.46304600674027	5.3167460713631	2.5402337251182	5.59645096712698	5.66119672676356	6.19225127365262	3.00687871656961	5.68212504245134	5.6753914252708	5.57818442742477	2.99507585937938	1.67413153728007	2.66424138320084	11.9157638914287	6.18809169792398	6.96948912217752	10.0575245238529	4.01342871693593	2.34060547493903	-2.58074283404944	9.52476835229433	1.23768418451294	2.89949935139067	4.51568934646803	3.35734437789431	5.42922030650537	0.687829160622433	5.45372799416126	10.562582602744	2.961678476828	11.9460670923634	4.32736339883847	4.37878967351528	0.618765513690954	0.665046506382981	3.25993752935661	102.5	0	2
48	3.99585732267091	1	3.39279516710097	1.33053947487547	2.19485880644532	4.85410668618005	4.7228993739833	1	3.30662971551364	1.76407912909231	3.06179709639404	6.6630071536496	4.28988202081133	1.20242000934155	7	5.84614189126523	3.10747538255973	4.32042927867011	6.18530685961516	3.64007485939662	6.6905262856157	6.62951895259664	2.16998979768736	7.8231008290927	5.3815681535042	5.06474506783365	7.55075729320842	-0.844356461762682	-2.104265675746	-0.819373994557441	8.56550892722821	3.38981172022231	3.45106771845911	10.042234222719	3.76916009880101	5.62118645400721	-3.93373259407303	2.83266384172922	7.5249869397254	-1.69784426281019	9.77610754645453	4.12769383585681	9.05148242802964	3.63682528376572	10.1254564820665	5.60164898452757	67.25	0	2
49	3.79384253651728	3.61589277014595	1.87722377671741	3.76479742315492	6.29769301505908	1.52143885108657	2.22794884505201	6.58161283464913	2.08260326568318	2.17213095322257	3.56751326523621	5.03548700678655	3.11979334305615	5.24084649859537	6.64015404175666	7	3.60017665254032	6.633597684714	2.39140789468646	2.81936751257901	1	4.51057954288543	4.67984456483335	0.691613424214989	2.05302171205118	-2.44550865259307	7.90769011627094	1.60872286648861	5.19310523963105	-2.54142087749638	11.3911261014089	-0.592234422542266	5.99187213653732	8.31087077638642	6.36152102481899	11.1726057183153	6.85614476252819	11.958414191627	8.31619316793322	-1.98152596569478	12.8276945060571	3.1325577355155	2.93779511676242	7.01427325295603	2.42400394620205	8.5099557019509	89	0	2
50	4.04110182954985	1.38411005015994	6.76910004596725	2.46274508281115	1.13330168554402	5.04022341329565	2.31832236922932	2.38986185560766	2.18364619452777	4.24577839389375	5.91963883791216	3.58973388235294	2.66037087940456	1	6.03415401267836	3.9729637811578	3.67610802130358	4.24130366366262	5.73259772887972	4.84476719370381	1.98657212918137	7	2.75152610058889	7.68198801383493	4.79924853570209	3.21437830553409	5.87782851227735	0.455241125269675	5.702704497069	-2.0513621939973	-0.898343944098314	2.05398428998885	3.07755139104723	3.98416404698353	7.50977169257318	10.9581882837292	7.23684924140627	15.5037850135553	10.316009388224	-0.678240425677485	6.60999635565433	-0.32199204979069	1.16502078351987	0.0569329202317954	1.58536787156887	8.05050462667683	94.75	0	2
51	2.60564659844597	1	6.05995364952912	2.31213095831896	5.57941365703601	2.07226985409159	2.01936838795581	1.99104755555096	2.84493734888213	2.65656291760416	6.67252832527358	6.17364546952989	3.98566659780893	3.52714821242432	1.52363278532283	3.25079793720091	5.73360180267007	6.62458847693724	6.49781876904796	1.9866230221281	4.20823546927174	6.89636044730833	5.24726733440667	5.94555754532314	6.24464921089791	5.11529199183927	6.24303692470699	1.58286292008632	-4.5531472051112	0.077290766467328	11.3346287896104	3.20862393919195	4.1157487944235	2.89166166371272	-0.929409104690781	10.1449178031259	-0.988177192080491	5.97074550219088	7.71381506925992	1.0672922841644	10.6826219475326	7.52134133658176	1.261863904045	3.94959555148738	8.63889414567317	0.928515585599931	83.5	0	2
52	2.63003155405148	1	7	2.46998896834449	1	3.82370747359733	1.37814585640961	2.2597470462006	4.15269290794549	7	2.68481648275642	3.54579339469954	3.88255000707178	5.63317311813075	6.00530268632981	4.79661483205907	4.06469450225935	3.79887963902734	6.25422685700639	3.41049651993003	5.69302391050485	6.33306582253378	3.16090896906381	7.54458105634785	6.59017923902164	4.1749459478171	6.0883968289397	1.10472229071358	3.31751000425497	1.65997974824587	5.96126353812112	2.26822336551459	4.97286598196981	4.10252474765501	7.72026313860851	11.344147771172	7.16634013466657	14.646613403251	10.2703637302813	-0.660653047249805	3.42694557501988	2.22615777621421	1.78751969366266	0.347434008216592	4.18770375516738	8.3968606982462	88.25	0	2
53	4.56586267448685	1.36426755574432	5.45343522435043	1.0502278195583	5.17763536406548	6.86619861965348	2.9261054114464	7	4.46784722981938	2.73227283646538	5.88055054062923	6.05824759284454	1.90748985305133	4.24071941125715	4.72418935981994	6.64637221674303	1.43882628055458	5.12017909353132	6.45727815961442	3.13932832157309	4.25688541259307	2.88641244191947	2.68367936966408	6.60345072807042	6.17362282386075	3.85688238622308	4.42092124171227	3.52997033487676	3.33522056419957	-3.95074801235989	-1.89635018232635	6.28205984791778	9.7362316182177	3.10696544358696	7.46036258637132	11.3869531106548	3.12206235691465	-2.07536868842128	13.7230706752428	0.418117705405096	-1.13848359036452	0.992032465572113	1.88136490303009	0.723665633097438	7.82532146736172	7.04628170209753	105	0	2
54	2.91335045400014	1	3.30079010202806	3.53984160015659	3.2426942051598	2.97764449209987	5.24496397647573	2.71245868658642	6.54684780609064	5.80667496417236	6.64674861732472	2.39413622207393	5.19686638694305	5.77794614860442	3.59312236393761	2.35402825755775	4.90691218412819	6.724077783907	2.84981956559627	4.19174214608459	2.72422740870773	4.45749324797649	1	-0.897332533449426	5.85780548099379	7.13084488600793	1.05422533923195	0.654971702062185	2.20486696436429	0.126521865770442	0.642243310992397	4.02799288649771	10.7908845224367	-2.41137328097393	4.94187306104186	3.7006099003643	0.35072022448552	6.12882094848571	8.34459065467219	-1.22034728881743	6.11118576723367	4.63265317682935	3.62050354221468	2.3840890506562	2.83270996793235	5.23234920495001	69.75	0	2
55	1	1.37222068657277	6.70600067809049	6.54449218769224	2.15340100481741	5.14281949733614	6.86984844597953	3.80061911515525	2.77389762759088	1.74356057161032	2.49917755139714	7	5.7878665307675	1.10832996830898	4.6636534567543	6.36993416797888	2.49986039371794	4.18819524428932	6.52843328607497	4.44556919415078	3.23312847094528	2.92228652389511	2.56623856537144	7.04954578055239	4.59810952643452	1.54948393036959	3.21650788745536	10.021143938347	0.969788014944041	0.112453993175939	1.82037987892148	0.564739539649471	9.56357711480155	5.65207414983543	11.604149033888	1.01232901833076	6.28857903969483	6.33033557066479	8.6626636823812	1.36209920683092	-1.03395309875951	-0.559179904775103	3.92913020347254	0.458578632413686	2.2884359349173	-0.936944060083024	63.5	0	2
56	5.62443838530332	1.20894368515889	3.82880277728444	1.9849186839337	2.33419411084179	1.67641110206103	2.51629174245174	4.88926083088436	3.73857671914669	3.96839754605313	4.42486777188949	6.04621696498344	2.10267634183471	1	2.99295453928166	1.50339167796275	4.80603483271506	2.18060174330168	6.27545470600702	4.89471037724549	3.63937138023598	6.67300429848358	3.70242782222942	4.78198923194876	4.50730817740048	5.13713387599254	6.71177947283511	0.315140936512202	3.67288325515468	-2.10192746169757	1.00431219249474	7.83653206957444	-1.03940285793005	0.471008404523788	7.1393989482869	0.516350626449064	2.46557956707989	2.39592999191603	11.11856821413	1.96446370317918	6.56347956175423	0.506920701788532	4.16752530151922	3.48551820643017	8.06827637947755	10.7819767945728	95.25	0	2
57	2.98929163043653	3.56186999833907	1	6.17856109079999	3.64758843617895	3.94957288976667	7	6.59255395798572	3.85304985526245	6.60264961299198	6.53776443400489	6.87269385071666	1	3.98481010887553	5.89808197560561	4.48604767046473	4.66575859400174	7	1.479379971067	1.96424484512909	4.45367463020364	2.69760857929017	5.20598722865413	2.61110107511995	4.24448073398359	1.28400173544473	13.3797986582999	2.55935782513579	4.14347211506173	-1.33788498090515	6.79041377092657	6.43237705330655	6.73404751411068	1.76099481621314	5.27978895267619	4.40924296580893	-1.80284064007599	8.20269495309175	10.8118384038134	0.437587800117539	0.0308736082856844	2.78606961433109	5.02997932536292	1.89679288014016	10.9321960728597	8.57856773606604	83	0	2
58	4.03575930045705	2.86293761500849	3.89868943266727	1.53392406380351	6.49057489629906	3.41296827399596	1.99695167380969	4.56373726277501	1	4.46910204898908	5.13773730388428	6.66915212426253	5.30441227767066	1.45128461119833	5.87022135622727	3.42087215462423	6.41332597929639	3.1338645295102	4.79563914296473	6.07277896697764	2.81881938720804	2.34512965895664	5.84498730312016	7.67583585827172	6.22280581573358	3.40771316181146	4.19724946579505	3.00934912038104	4.51018766618324	-3.04139455640194	10.3296408241073	9.53366843971375	3.68259661324592	12.4188232367991	4.03951806848503	13.1650461160243	8.04068800128745	0.73066104934468	4.98220787047766	3.28966915526711	11.5350308182337	1.41767299144291	0.781198834648259	3.12109951534149	0.819311511208999	1.79003503494513	81.75	0	2
59	1.9610851245531	3.95197258920595	4.45079041852579	2.60972178445766	3.30389702132109	5.07451399108576	4.30441307137634	5.79626637633694	1.29947359229211	5.53573726162698	3.47837019580594	4.88834544846171	1.84428836488887	2.80549681913234	6.41353928372266	4.32934904105725	2.75097512502909	3.50646949750044	5.4791934694751	4.41125963261993	2.33076174363296	2.49316314867451	3.78449060298102	9.88193664733246	5.09257544180036	2.55740339828886	8.56086711649647	0.362793129879778	3.5506275058099	0.323259908413344	5.32798038973955	7.68945627369953	2.14393793645637	2.24430822221032	9.44083520380147	3.06285062078272	2.64757457741601	8.29041847059488	14.0857621878197	5.51743004612573	9.57984970334351	4.08216307485857	6.80069904072213	0.131460366707499	-1.67154788215277	10.7988768616486	78.5	0	2
60	2.5566333711909	2.05024169624701	2.38553871865505	1.40044268891389	5.07568452996261	1	1.14816890635538	4.96150526655887	6.21881063699536	2.42672899114962	6.87075675128109	6.48147103987847	3.63343294945392	6.59873891301458	5.73005847473191	2.56830984594749	1.22522277740947	3.14767304671776	5.53052558046166	1.25532238727814	5.4679993972408	7	1.38941779402546	11.6681815826319	10.5509504271823	5.56819234119776	9.01286979215668	7.8186368462074	-0.0454765364911409	1.47142244244313	6.96606608531996	3.03793742639238	2.37351658932041	-0.379553124041483	10.7560028386118	3.78517041713377	3.71693063211319	2.00208916275686	5.73988230799157	0.739790754412393	-0.985923709488459	6.65959304035844	4.4469979930812	0.96175381034249	-0.296586006425593	9.26689009277892	97.25	0	2
61	2.59224228965038	2.36330128764939	1.89832594989703	2.31657796394034	2.81786581411706	2.8819635142331	1.33019156305691	3.65350651631703	5.40528267959789	6.53213818401248	1.58981943017194	6.35819950732802	3.88350206118429	5.03945934817015	2.76955865894935	6.4584302734647	1.35668997605462	6.39421142550702	5.49862491771081	2.58023096953685	3.13452129093193	4.48556826815154	6.31743950750033	10.6373112578532	8.15980167535615	6.64325599443687	8.69943609844477	6.10897394901037	2.6677333720854	0.695492290399307	-0.116086415527808	8.22679388055279	-3.61201634754149	4.62423889678781	12.6366044923177	9.22087388574484	6.11680843334636	0.692545477711467	9.04202742071088	0.10605019478386	11.1986180643223	6.96129518383136	2.60469467932485	3.02141803800092	4.17965891202609	8.26472475382721	68	0	2
62	4.13278451817097	1.02434831582638	4.92959719455894	1.39689817426299	1.74961000613078	1.54812370895402	1.08803941034285	6.31908581111198	2.3232368319953	2.00049010498419	6.12926552235433	3.35524096013634	4.97041871759631	4.9782007837869	1.97584804297584	5.93906689871422	5.97132986087735	4.79122113798273	5.89703629973778	3.75719439578414	1.33189387266717	6.3870823088629	2.3355148501745	7.02914129675416	2.93267351863615	5.24395993142796	7.41858662625573	-0.583142466599864	8.96466529800792	-6.30084381492763	1.42269159768798	0.380016075469831	-0.482972995911049	3.03678903571668	9.80787955645163	11.1431482873515	5.67372060308389	6.46072163564497	8.80000765212214	1.48964846959967	7.22388676932956	-0.316222217057376	4.82484588732065	2.58030539674399	8.21362326236127	8.72096803065426	76.75	0	2
63	2.14241938808183	1.08838438288415	1	2.94070332601046	7	1.32193878388771	1.57107958304121	4.465117147044	1.40685132595605	1.89732631065582	5.7302788226943	6.17359842323704	6.57800375423646	6.85737473331146	4.5712685985014	1.41427462210657	5.66757419549562	6.3544107593162	3.67272008855416	6.88264771242792	3.65129892315862	3.10681875393234	1.61856603064853	0.251513975420973	4.84569062086976	7.39299070902006	2.59514354570889	-1.3664998975997	3.12641639214468	1.23920833236349	2.50410593932829	8.12630953161344	3.19340891376196	5.16313976769719	8.57656493318956	10.6356087494095	10.8612789418677	5.94476531218457	6.21874513130015	0.732267057536849	5.18982327686905	8.20791333958223	2.91473204013649	0.0647835854472365	9.31676032168463	5.88144406239491	73.5	0	2
64	2.03445206830368	1.68513363844837	3.36576407267526	1.56433210901694	3.3851488524598	4.66102314655766	5.18012174509416	1	1.78709816611748	3.86025074156801	5.38797271171197	4.98031309813961	3.97992723477756	7	5.9254038078619	5.1580183355078	4.68543681698647	6.2591148995465	5.26831243745445	3.3166425407301	3.40368195293719	4.65434716356078	4.55817215753849	9.70705286637259	8.421752463338	7.05553694144004	9.11100250817412	5.34509118686317	-0.0202005120967332	7.21657950855431	7.46693176169618	3.53888185618393	-1.84416162004045	6.0356647058573	10.5729923074857	3.45616797996136	2.42552167886585	6.07170886274467	6.1214643602807	1.94107888734209	12.7131763384782	2.96149797146207	2.95501273472335	5.50776353954682	-0.089525963930272	4.72996405361864	82.25	0	2
65	4.06716780504261	4.28627385544427	1.55867871389115	3.48558065619976	6.68053835521546	1.47547312373012	1	2.26916958301057	2.46873992911246	3.11334751268331	2.27818692357504	5.09586905472829	3.46830379629353	5.17020957369367	7	6.81696190573852	1	7	7	4.30569237558945	1.10109590553023	3.48971767970679	3.60428710144639	2.10314254440336	2.34554403105036	-1.12007167366072	7.28392370236791	1.23716147261271	-1.51503798992008	-2.91404130797438	11.2324801631156	-0.575737208504704	2.85056969604086	4.28337354844876	5.76075773603724	12.0162565620272	2.04172549720502	-0.834620832830443	9.4358878139318	-2.51600786926294	1.33411753213884	0.909190050745352	2.81614785367538	6.20183929154468	1.6487484736989	8.72678982313726	85	0	2
66	1	1.01794047620318	5.49365380674066	4.13015777533027	4.37612778907147	3.56877661439424	4.97376402896011	7	3.63464457832143	4.52875048397417	6.89956548722536	7	6.81867301218252	2.0763444912027	4.88409075998431	3.05392029262378	6.26602696200939	1.26088090596046	5.93153756373625	5.09647500780036	1.01779709892102	5.69009598541444	4.10076042023324	-0.217876648263925	3.67140554267858	7.79632518028527	3.05728773213919	-0.479304633336373	-2.89612267950364	-5.51795137113288	8.40253081239409	6.52374417102443	12.8513680590195	2.90551119313756	11.6830386524034	6.61668601584713	9.31408063883858	4.53500917060137	12.034711426181	1.30144018301656	2.29895002465327	5.03968691612112	6.57040149586924	4.86006773355102	3.60876338127244	1.87586446013048	59.75	0	2
67	1.6886524826476	1.16279810704138	2.66921705385925	4.86220703326721	3.40641703895578	4.80333045615583	3.73935020253471	6.33566030555093	1.67695839505104	1.50777329977683	7	1.21226760077389	1.25457291563442	5.96500141064392	4.80905548006896	3.49368189361134	1	1.15054810812918	4.61552373312286	2.65062119572405	6.7430797732142	4.56636152365993	2.10010197438643	-0.592541249887974	7.02851981591498	7.16293605650905	1.08577424325987	0.349104099345417	2.88086354004115	-7.88317463905488	6.86504516816148	3.73721758503877	4.79553637372637	2.58379093157853	10.6476708652625	3.72508165837058	7.19176850779535	5.83313022911779	8.41044220517857	-1.96139851018908	6.23908910037073	1.72139847608137	7.04719858295414	1.55995492588854	9.04539312616344	9.00404404466868	80.5	0	2
68	2.82786536588019	6.31835755841123	4.83361023595432	3.03225676011279	2.44537079138734	2.67385554410107	1.85591528068296	1.55214198740734	1	2.28104234892914	5.48113059056626	3.48646315023947	1.72620253561991	6.30834056385732	6.44214555190279	6.09986727313505	6.01903955006725	3.41159939706633	6.19815820598845	1	1.39389052908586	6.81624822229341	4.52050526345834	-3.4688778828755	-0.181862463894959	4.1981946511287	13.5352238170323	3.75167965636541	1.92340381394032	2.97523134338796	-1.05169305845681	3.64482044370944	5.68986509533547	-2.07791548256968	6.36889429159788	7.82805043603592	-1.83977900251961	-0.857491880273546	12.7965866228093	2.00344799533901	5.90267943293897	7.81533218548981	0.398253287059796	0.416410120775325	4.22326988064485	8.89480433072618	78.25	0	2
69	1.29640330706105	3.40800882562193	2.24769429521781	1.4606640166015	5.78780754426628	2.49549191203778	1.93766426751507	6.91345945500468	1.50865934049002	1.8143932213194	4.36749079103995	5.13107745559081	5.19305187484894	5.54384157886274	1.80584030520191	2.38321007095268	4.68090191105162	6.40681023277934	6.66569704151517	5.11606089063594	5.67847557757348	4.98197398707384	2.01577266694756	11.747616685217	9.53573863390589	4.1930006318766	8.02811980509679	6.54296742929052	5.84394160073244	6.43242344826897	7.04886696045649	2.19411499249577	-4.27617797107019	0.51235116782276	12.1392222585425	3.3806995153919	3.68909769934751	-0.812133542418469	5.46054153968096	1.33981463085525	10.1791472318331	6.89336143298944	2.18240619863571	7.11926884398932	6.69567575551938	5.4344338042054	92	0	2
70	4.80957877987734	2.64546980908624	2.18080872041644	4.63773608947931	4.68055528443102	1.38104662208674	3.78205253309309	4.36654080762959	5.30191849936821	6.67941486675965	5.99773886556502	5.72116426561654	1	4.33958887124258	4.11742089650355	2.79454092055269	5.23738025578763	5.50906668064441	3.16212774773575	1	6.09734969864588	3.52689339351535	7	4.74199415094161	5.00820002212526	8.82610040740446	4.43183665393756	-1.5089941271386	-1.3936395067032	2.06698035238656	12.5961710500568	-0.340714564903397	1.62743757517559	10.7855998504808	11.3694490425009	5.02633143350057	-1.89333149900765	2.54303517291672	8.55118487003539	8.19592702184774	2.49793680811085	5.05323164271893	8.76508234152251	4.20734976723016	-0.066491925154451	9.43500849067837	97.75	0	2
71	2.76861656817346	1.80687518740808	1.33815123296923	2.11522218527636	7	5.47105920543891	1.61261597862985	2.84392967012435	3.45224513974638	4.12959830175029	3.1130098709209	6.66899103327567	5.27318074843144	5.44510598469609	6.23608023500468	2.02059962714243	3.38693954492074	2.80335647773449	6.11422859543635	1.15677962296951	5.47517158127595	1.15162555272417	4.88263161544638	8.95750916037028	9.09785375106091	7.70533057890155	8.4073626659208	4.8402112564304	0.435346442352766	-1.48879893539001	-0.0509303235489117	-0.523050819571402	1.27399702843406	1.8529817516649	10.9619843525782	0.785596667131002	7.96596781882765	6.20354674963379	10.8666090839027	2.42955792521899	3.44487302670745	6.74399034726842	1.00577302782428	5.94266132650121	1.64784881551628	0.264676818512032	83.5	0	2
72	4.74319424202413	1.66839704944406	5.26239855562768	1.70966577626842	1.00308983163828	1.92521982542049	4.4984379658932	6.56828507663566	2.45875693413755	5.5716409820475	6.18389844561509	5.20127969958655	7	6.26011662125424	3.75697743341506	3.46339771999281	5.58557885748957	5.41226030380127	5.78347323744559	5.34332014905003	3.76323727573279	5.19086841459972	3.11896934376403	5.80808963282178	5.5009378611244	4.05820151217117	5.04341293368795	1.04883463030573	2.98949226282678	0.842583440200766	1.11430207636255	9.21154529505903	1.26549450309417	1.00740855326624	11.5280898714199	0.847818145900847	6.15076455055252	3.31150401958601	9.39521642368862	-0.140088355573811	14.0505961940698	1.28658726177885	3.82399873361642	1.41305618343081	-4.65011473593609	6.34320071361954	90.25	0	2
73	4.48132170423572	5.97582829446573	3.71519435800637	1.80923090314448	1.94703078778002	2.89753129747169	1	1.3523425083565	3.54147935506004	1.63965395559023	7	1.70438418856417	5.37448077330757	1.03634723116522	5.27363732083941	6.98787249717754	2.73899335050651	1	6.29801267606584	4.13487412024619	2.09011229312483	4.1094718714122	6.06646332964385	-1.44707156557693	0.682688812098905	3.41418500889399	13.2607126418576	3.81982801129384	-3.7368470735238	-1.5194201081649	3.54305846847586	3.61622644042456	5.60247310293091	3.6653180333823	4.86075943126957	1.68961206489312	10.3124678757021	5.94594730967036	6.7350128025028	1.31963196221004	10.7413983561934	4.10865740976343	4.99621397840785	-3.60130542398894	9.4881750209897	7.44240069230827	68	0	2
74	2.51754717037734	1	2.64178479418622	1.40548194673052	4.93584911775071	4.06473631147199	4.01596368967415	2.20799927331869	1.62281163036463	4.60665650198845	5.55570640718741	6.2611779735483	1.79404645410693	7	5.00331787524767	2.94968227950375	1	6.11502413424808	5.38972072983285	1.02886785262718	1.20651590134082	3.09683126624365	5.02351611064574	7.45981424461577	3.30314134308788	0.278374429182783	1.50254121630811	7.08543198287553	1.49222887134341	-3.10854495257185	-1.39420857396023	8.07271017033122	2.32412596451475	-0.943353337826077	5.69604493227176	10.263249014698	1.88379620965858	-1.46557472487901	2.85736323185551	1.95553889598427	9.6228450677912	0.298813350564754	-1.01025930623782	4.91751076482934	4.40299909247537	8.3249122301445	100.75	0	2
75	1	1.78320049352466	1	3.15337981960573	6.2057673566701	1.41611464466152	2.86450671202079	6.54387845762137	5.57604472729545	6.4770957140791	3.09077251626089	6.02407205761131	3.78955199672614	5.42060589919853	7	5.79878773127128	1.0359638536176	3.74173553162132	6.38866465607348	6.51650258712304	6.45796288708257	2.15254560222157	3.49398407275575	10.8817482022677	7.40293770935989	7.6967828890203	10.3212697667083	5.09416026406253	-0.0398957668039429	7.74395439282289	-0.78665327071031	2.91602905271391	2.76257403498651	1.27671256216524	10.808339918615	0.841559316998871	4.54874109487591	6.17223501943518	14.1567369012039	3.28655626577372	6.98951649445217	4.88341033306743	1.59589714030938	5.71163914987248	-2.13673783198649	10.7560498413714	73.5	0	2
76	5.39197048499775	3.84623876832208	3.27669445773325	1.15921167881122	6.39312247008725	2.58323114580254	4.8844169370315	2.14414413516585	6.92205547286751	2.73423489883625	2.80130674346009	3.47204077397087	4.19633984397344	1.29269390983718	4.7878020985899	6.4088881576622	3.62301688986512	5.89690889889394	1	5.96365436386331	5.47919178959334	1.75974794313092	4.29759846198147	-3.13838719334821	-0.225374242205682	3.25464740733048	13.4278692745664	2.51230803900256	0.240385703904412	-0.0891253537777017	7.16178690626303	4.5878030288711	2.16801112421942	3.27692273282075	1.90222524317632	8.4020495246593	1.18258688255851	13.1325470422924	6.34213904540503	3.02778674537588	4.20459837504017	3.52672434910048	-0.738530312997947	3.51713144066461	4.12721320570545	11.6851225466874	68.25	0	2
77	1.52755830717567	3.03083504826494	2.66000166435769	1	5.18719704409001	1.47273953459788	1	3.46758986450418	3.06438283316134	1.75196224606575	4.37122988185065	6.75993355700201	3.68876309606314	6.57288834383099	4.6274832829493	4.32252630902936	4.11684389017926	6.11414095916117	5.967007880844	4.99030339355373	6.15898687147741	4.24165570015874	4.73923182206349	10.5741210216817	8.91614328175117	5.14960457760008	8.14942503094478	7.18188613758671	-0.128914871601054	6.79445550433946	7.40631680835102	0.483249499238663	-3.58000394176978	1.57356643398412	11.2507762977595	4.09913542705727	9.78480339755439	0.4998250782416	7.10872219308683	1.28007251286044	3.38444976592888	3.78800185129417	4.75390222817625	6.77134990926879	7.62685424102946	8.44075857607588	80	0	2
78	2.98920977466577	1.67229057801459	2.45773839784278	2.09261761611128	5.25378394786505	3.94213075997639	1.28603150610848	5.01547672618178	2.16290980935967	4.14693584944265	6.09528153236056	6.39703062722165	1.51302971365751	7	5.68882949482148	3.00218948019599	1	7	5.705709506928	1.8426618777213	1.22402291340793	3.1866734558972	5.10989309039342	7.58901357987776	4.25348720945646	0.689098837106364	1.19096296371518	7.11423514434734	1.28386585391056	-2.61424261199038	0.0389140152755929	11.04872740895	2.11698594747742	-0.624267170565818	5.5902463747038	10.7929534776608	0.139931116956809	1.02848163575404	2.73848773627491	3.23561534292081	9.01793181615663	1.07009980162009	-0.569521480391677	3.65160410499157	4.6272263158051	8.58374008803136	98.75	0	2
79	1.5250935552193	1.10174222038987	1.4947281959146	1.19530596220969	6.09248926713929	3.97433686118116	5.99359981486838	6.86091398960722	5.79717890013025	5.73055417481717	4.04312396983551	7	6.2330469344217	5.20837278978732	7	3.6364541219477	1.33062843501609	7	2.66158127661699	3.38042176807456	7	4.25732538981399	3.39149176692301	11.4341434966528	10.00812931583	5.74498081686947	8.28554146451706	7.02977306360203	2.72531413116951	-1.95078646039227	8.62138837557301	5.93360514866187	4.21244625956033	3.68356021302045	6.99391562725526	5.03930306479389	7.52934135498602	3.70616155636382	7.98064808642873	3.50182336683653	1.93808895624156	1.30882782905032	7.56468795713469	-1.17826416267971	2.06133231164286	8.34119046844416	71.5	0	2
80	2.83966809863421	5.62024184813748	2.45310703574119	3.70489384263742	2.44796253781432	3.08404597114692	2.75025874225777	2.35986009941815	1.22608355322359	2.42087865007707	5.88272803756347	4.22824659610867	1.92201131349343	5.53728065536067	4.48990645165228	6.91150356855623	6.04285878616963	1.03798105800942	6.28587396000125	1	1.12632607349475	6.74907679617054	4.84338021649576	-3.8328644401767	0.888299688013421	4.3054375836409	14.1761766180796	2.96382965202193	2.88370919877914	2.63552263127012	6.67737004086299	9.48130764366671	4.40837123605942	-2.27490297265696	8.99623257299971	10.4553366744305	-2.15556471747673	-0.0850898563636872	10.1916042000115	1.92883932461005	5.3740971753056	6.88247814307196	0.854378276081517	-0.942794814313493	4.321209430983	12.4582038328654	80.25	0	2
81	1.19117804030617	2.63975623639621	6.16448416245751	4.59718143496449	4.51734933916402	4.36554150767941	5.26258530595724	3.4933849629859	5.95723967277796	4.748277699403	6.21608731720472	6.48456067293373	2.64514319792254	5.59575181583291	3.74164886979361	6.16986213331732	2.90147974127411	2.61780408099887	4.07942037705964	7	1.54305030331035	3.01448277419138	3.72176192248383	0.487365378813512	6.8670820564769	10.6621457136964	1.4438876403746	1.19241910009382	-2.38723820552379	0.23418917426044	7.66969316986016	3.00324430315383	3.65326091900357	1.47371372070758	8.73346849348258	2.40080693787665	6.61807033515858	-2.20845535822722	7.20977994962897	6.71325181410179	12.8539867165757	2.87768169878881	1.55069891260706	3.48449154422649	2.27719514806912	2.51245152353794	78	0	2
82	3.24492824920553	1.35294706601444	5.47466482691313	1.48019215415105	1	1.26694983997888	1.0051045597203	1.19442424708475	4.86783820763579	4.3092272422376	1.33333249122598	5.26251189194162	1	4.32457754750283	6.79352702210423	6.8491222224162	3.91925467543335	4.44549110598117	4.04988944480757	3.65095146697309	2.83019571069277	1	4.18211968000297	3.91162016179176	2.63612148463823	4.36466919212617	6.66401591561319	0.383470927051742	-0.724064083709232	0.0786259498401709	-0.151835911362821	-0.912641279505227	-1.29391710870972	-3.74898605666406	2.67828676990245	2.36190093934819	3.38669386072017	6.13727330208626	8.34416297876305	3.60317950488575	12.9408927137509	6.31655051238166	2.64594471213399	5.0108445986058	1.442828710548	7.68638695208965	64.75	0	2
83	4.77584960032475	1.50821591461379	5.67779025498266	1	1.07335894457658	3.01320802542504	1	1.2439544015952	6.72089323044436	6.742564151165	1.68450464664714	5.36723060590194	1.32500900319039	7	5.55825170869088	6.14954586268662	4.95328193196178	3.66710255950928	7	5.80752564909571	2.89732273894497	1	5.26284004640363	4.85697225968735	4.29616945558343	4.08444894640501	6.53399938511714	0.389608947680674	-0.49229353627709	0.443048593769657	-0.97936559784689	-1.29143614708103	-1.58821672939824	-5.05291235420091	13.2244651136337	4.03682316486311	3.57910213469942	2.8286880463167	8.41552373831012	3.30561752543216	12.285387694882	6.49529105705795	5.39252510008572	5.26450779154516	0.19838554055194	8.86166635715431	71.5	0	2
84	7	1	3.36588156703914	5.13841488142809	5.80508040296729	3.76384470343266	6.85382816699966	4.505913193724	2.56815165321123	3.20704513729456	4.30700713622315	4.87953915343571	4.53056221140249	1.24458637615067	4.02458319716499	4.83248025497857	2.66713919206406	1	2.84644885808262	5.35506979694419	2.7006989819533	2.71972043599371	2.03095718762524	2.76346091251926	2.42910414350315	3.32179117026905	15.0733202983864	3.32543822453375	-2.02937449934944	0.23126339425652	1.2033681787436	1.72185668545657	3.25407539191897	7.99516239556915	4.51074894429686	2.93572703472571	12.5586069769318	6.8934596833993	7.92538390867334	8.4842577228095	1.50865145841362	8.29389903560518	1.18569429999364	5.27520629202316	6.18815153390462	-3.88088710660272	60.25	0	2
85	3.95210097977452	1.44177363017971	1.46226111873986	5.66907237428924	4.33628519330074	3.57558047311952	6.82033566203797	4.06858719598653	4.10365216997253	4.74134382029831	6.00419442386371	6.14792082051489	4.1619632869897	4.20306851628523	3.46574570084639	4.97763365456655	4.52817047359654	1.64713525612186	2.5407374815937	4.70302673656687	1.73953322952981	3.46038621856786	6.69471439645678	4.05818047871109	3.94443721930887	8.66072766431231	4.0895113204777	-2.77997182938231	8.35240105243172	-0.219515531194611	5.38135913466377	0.419695828325373	4.19959571363107	0.386900597268904	2.49522278400568	5.47174497458922	5.09782228001186	2.72670536306308	8.0396059357725	-0.848219024563998	5.73553676577183	4.73440617733905	7.97417226596152	5.08936669441523	-4.83983391817419	10.0386549754715	80	0	2
86	1	2.2484031333516	7	6.24821041347046	5.08251241426358	2.04921235668424	6.33984624922631	1.93996560187982	3.95438217805182	2.17606840078854	4.39525174359532	4.92262933688311	2.85290606750611	3.62791799405364	6.42129076543045	5.80445768496181	1.83081865013194	1.81138189734433	3.04341054449422	4.16388142441317	1.47563398072609	2.02478030856921	5.01304684599233	1.26416587863659	5.45632321591212	9.94493564598503	0.658670281389887	2.18082697158527	-2.90247196382529	-2.78145188587986	3.86644976294523	2.94015116648974	5.91687450228146	2.82993117225851	7.62802924663374	5.69927876937756	2.3871759758348	6.23295350009743	8.39125399430946	1.04319429891497	4.5052899577503	4.90832029398926	2.32555816440073	3.11909175476665	3.76751810235665	8.45674144715869	72.75	0	2
87	4.21231873845486	2.27436665890588	5.81913150807098	1	6.09834212425639	1	1.91297342662485	1.604213964772	2.63769806543891	3.57742716666861	5.85297184066283	4.89021943723321	5.69346197068617	2.92706377759629	4.0621641447565	2.61211651847555	4.42070596388588	4.60359378854672	4.02904330165458	6.14597642473875	5.28372568640032	3.04248647621456	5.90478200869692	8.98679005748562	4.84375418898682	3.06704631730953	4.16214641379994	3.61807748270422	-2.32489938907234	1.6640806461549	8.79752500266891	9.98324405752635	3.82502959766434	8.41395537579088	9.08539447235392	10.5227662914376	9.13166238538137	13.7120880117149	10.6173276441353	6.63265268729695	4.13581514256613	3.50188571545962	1.79986448907756	-2.86721437529776	4.78936887011475	11.1050293138121	87.5	0	2
88	5.43748278622708	3.57318418334606	6.55307974070145	6.3074988703755	5.8611579554547	2.68499526187193	1.53770816602207	2.41156830625421	1	5.07044067534537	3.47571410332145	6.70496875697344	7	6.45423320502295	7	7	7	7	2.35327000289974	6.93568638476438	1.46885313158625	4.13597318019665	5.60827334250459	4.70706500482029	3.55369011749393	8.84836055091078	6.10007580471367	-2.63551705932154	4.10531072501699	1.38569190177251	8.13883173844738	1.56972607200604	1.03651108061105	6.10886717502238	10.5624474056782	2.72599700785285	3.94511418621598	8.81367408456341	4.28971546972526	-0.94925561659401	1.47981364638165	1.36809570893293	4.66053033531355	3.88414672982873	0.510594078570337	5.26583641986137	66.25	0	2
89	1.48504803494484	3.55261479400427	2.86315094546469	1	5.75609527700543	1.11505782788938	4.78678787325468	3.38883310923188	2.13876814486061	1	4.3104544152312	6.39735286653542	5.61916328131812	6.43252870587499	3.90511217318085	3.82238756076482	4.66595932765128	6.74339680622154	4.54162768202203	5.66898116312941	6.47778517026371	4.96092156259745	4.96169860970039	12.0932567924651	8.82553124146238	5.45589445020706	7.48578891095813	6.94919051932745	5.79337325218081	2.52128026131499	7.61325128088088	3.45384507029697	-2.81816066436465	0.104434311309071	13.4777652847576	12.5816063516586	10.9236412994591	-0.278914025487154	4.61439828005417	7.24839380551389	4.07021324129853	7.05331371463151	4.63708434407857	3.16664333700203	6.36553716732402	9.10561258500748	86	0	2
90	1	1.20229556442053	5.87243095884499	3.69778996167661	3.96677978063675	3.35870060750697	4.88109125244349	2.81318142033822	5.55457541448044	6.45121176294504	5.235019728002	1.29185823427376	1.61593811338461	5.97038743783867	3.0386589567269	3.99720012849162	2.83970271383878	3.17647897711966	6.80955297627434	5.63946067576255	1.71886886088457	3.22699663138496	5.72554989126236	-1.20081083028573	4.5171423674334	5.27752349659813	2.07878057403468	0.364233415386008	3.54418937099819	4.86186147433448	6.70861441932279	4.85324281028063	-0.972546405218002	7.02476416011431	0.971562961950467	8.80120758072325	1.5197326910919	2.19858214126261	2.51799036425933	3.02567771663561	12.0718067042157	9.30222802537875	-0.230286550525761	6.29838666491042	0.0228991387869292	10.673770337993	75.75	0	2
91	2.44709798801079	3.81534562237618	5.44035627260735	3.81766445891394	2.92262878571803	1.78416008970178	7	5.87993035916776	2.50330397234778	2.2874485368734	1.5714623973774	4.62797601496732	2.88283994948159	2.06288164557906	6.16818241759222	6.20459085275839	4.92194980767021	4.3920819837733	7	5.63324970396193	1.71854176095803	1.82548731634179	6.35981960738351	10.2842053221317	5.75481204942874	3.06673982267526	8.68789901732429	1.8559303932338	4.01540625857421	-0.362411477401077	9.23847825275774	7.78355475850362	4.04940903750766	10.7070071045652	11.1120423610014	1.11227278225807	6.01134620676888	1.76617030088313	7.35626179707425	0.559253781241144	10.5915575868187	3.77765564534069	7.11859892948831	-2.39568035503555	-4.93536513462535	4.36488625778088	64.5	0	2
92	2.05140697439554	2.08168170189307	6.54558501548339	5.0882339158463	4.20826871172024	4.43185136862493	5.78623182437977	2.73022090438774	7	3.85185874520088	3.15529851854372	6.10148104707926	4.0104589016283	5.3851014983065	3.42913902153384	6.3886323878394	4.09080112348124	2.43871622125546	4.13348331933925	3.77862424161649	1.83579772950763	2.51035008710772	3.4352175445723	1.02015321011158	6.46578617254123	10.8727612910591	1.60025633033977	0.903457900250718	-3.74493375283199	-3.27124305309168	6.97212445770811	2.82520447710382	1.63272956657436	-1.5423045234246	8.58317818442442	8.72960625784673	6.8593803475927	5.06007863344303	6.66834392329891	7.0961981193522	11.8125955003605	2.39009341741192	8.80349670926609	4.55768788162287	0.745340208831822	3.29660590548792	72.25	0	2
93	4.53319878358724	4.80574975699072	2.99383872465181	1.45577333030303	5.89465248059965	2.95502464978877	6.3362978499531	2.45486137010039	1.27537793397019	3.16816034623939	6.21799948032774	6.24558051565007	5.14753723174201	4.38099014900743	5.37493227025588	6.06587629940998	3.68601527362533	5.29449732392777	1	2.99695928520542	5.24646865751866	3.82436590687385	5.89103035983441	-2.00992284266763	0.750710973943433	3.15063290029807	13.3334268127393	2.05735237347662	0.120907809411637	-0.173786936746649	7.64339927660918	7.46569316725517	-2.52412263381294	2.86600710511013	10.6382413885043	9.99777972391172	1.25577836825238	10.7530599878409	8.28110796967597	6.61535819736146	11.8217082436173	4.44503901414136	-0.3329877601184	3.05172590377925	-5.43319159448759	4.21003279489202	61	0	2
94	4.74919164902463	1.29454810538442	4.80458926827562	1.21779434633114	1	3.91182386889483	2.11753273929855	2.78026327142933	1	4.53148991909723	6.00702872519821	3.03611097228926	1.64718631679685	7	5.2693801750161	4.01732994780456	2.55008599693374	1.09561148690734	4.34319143985164	2.61865056846539	5.35758486028052	2.79223964109594	3.44641417067772	8.65655488635985	4.71976030411038	6.28611318449366	4.2422364742709	0.318071719901832	8.492396944149	-0.883831736126421	13.6610172905339	5.36908662757414	1.33229497414209	4.03679615825401	7.22914605064518	2.59341199527936	2.99840279370867	1.5491036313915	9.68152316439586	4.02142745842382	0.448209189362437	0.88205282924302	0.669896218492531	0.248008978926132	3.74685797312526	9.14584034033146	78.75	0	2
95	2.60828798783781	2.97506832024886	5.13517268251242	2.68069741170537	3.45521415138304	2.84579091346451	5.16589475813062	5.53896938358202	1.7676378052637	1.622264943928	3.17635158599397	7	1.97905677474252	1.84957806210799	6.10272874417388	3.41183259085373	2.23366994313954	1.96071557259961	6.54404277745099	4.67706251697471	1.47198762301753	2.93948333049868	6.39685967797047	9.87094786236735	5.10915021487933	2.57145807157423	8.83460007034514	2.43322600867606	2.95121642055713	0.36935641556559	8.97515310881208	4.21016017556966	2.12603894348082	10.5081238386423	8.35412789628166	0.896473280787997	3.30146259885406	8.04490364944984	7.52554452404109	1.52579927937887	3.47996162572777	3.96233604599433	6.03967306182094	4.7374277878715	8.12335124276485	9.41471852973899	61.5	0	2
96	2.9433895898307	1	4.74132093265031	2.46177271466805	2.09191888724702	3.51018823009382	2.10862027228938	2.58531977065361	1.78779283692768	1	5.170853238017	3.65628563962445	1.40572998633718	1	7	3.6392168649562	3.12505524310617	1.13016113798492	6.68105583612779	4.23215778537273	1	3.47658325326643	4.55217780807693	8.83253912244161	3.72201857570043	5.23400909831399	4.04729236606217	0.37537864327141	7.65794493398766	-0.998778370803439	13.0259037235795	3.96091057520206	-0.243653356866446	3.98979305208902	7.27204670268388	13.8684315308954	0.929507164520605	-1.4368277981871	10.2682740373181	5.33897589040539	8.90898992731089	3.87679990567842	2.4335954198116	-3.72704652420706	4.97866605604816	10.5735625853852	68.25	0	2
97	1.19465557282507	2.60938248100173	7	6.76782822744839	4.38130089671075	1.86911943803692	6.72325497131005	2.71029119032039	3.87407877932681	1	4.57968282913546	5.91466613688743	1.70002555606188	1.97452374660728	5.53044431723589	6.23313362275695	4.23475143097204	1.78396877661787	3.74824602119144	4.86345617594965	1.54931557169	1.93694004122309	4.63111303890115	1.15519652697187	6.07756996344423	11.2271887287498	1.01859056707157	2.84212607369489	-1.24460282001495	-1.00686922421861	9.31888749158646	2.61455475373056	3.39119078793958	-0.800774113604119	7.69448925015363	5.25174088525907	5.15175553230901	2.48425072935834	8.89935353671887	1.95064477332241	4.4700458396735	4.0212315168515	0.88460603324816	1.07394832702707	9.98006789918237	8.06074600563734	73	0	2
98	4.4368681998534	2.09211312375756	2.88004207142762	4.13707318842473	6.80099504149698	3.96157508272881	2.25847449366469	7	1	1.88671502345549	4.29213620080503	5.54697084785568	1.76100295469091	3.99866533948908	7	4.3193909522286	4.50603657613807	1.23124935674997	5.51645574672846	3.32129419296705	1.97908214834953	3.13720894974846	4.85797454774568	2.33384592473954	2.10073823898548	0.512518702900743	11.0996249797042	1.54351836063984	-3.67842687111651	-2.20629179900426	10.3157511129352	-1.53243659515842	2.89284269923045	11.6007183996142	5.91015743642548	3.18829926840531	5.80086104878325	8.94242760960815	7.80950629416815	7.5304583909832	10.7693916368665	1.7764921469463	3.42404577034872	3.55416409179151	6.55788847224876	10.1488219493525	89.75	0	2
99	4.61268005681919	1.09168556266945	4.13785543780992	1	2.49965835643594	1.10204697353943	6.59049640078843	6.23965124372321	5.94547218612497	1.74747344560153	2.97725166384432	5.48278941847792	1.79443904690934	6.83670634474255	5.12725235499995	6.13566988384654	6.35342978496822	2.8399043825793	5.96429616832405	4.1300150310367	1.57389706693221	6.87943305403058	2.0268155935076	6.80882540310469	3.86554890975089	5.0794172988312	7.89831377713388	-0.187735846809674	10.7081903967523	-1.19852351598829	1.55966455739917	0.38173045591068	-1.23052012510651	2.78927352954065	10.3959427426157	12.0970207573209	10.1585357747381	3.76163232098108	14.0560659330081	2.50988065682453	7.1891477870088	-0.775441063724897	6.77309328746469	2.18863559713732	8.00874494514344	5.0208947369378	61.5	0	2
100	6.78287678341192	3.65640069549143	5.29857847618731	6.02008824351307	3.882290538251	2.28137225933153	1	2.86947683282341	1.61934583449659	4.40707382898157	2.37472320077821	6.20391127581193	7	5.19797232303561	3.64399421492704	5.49521009656103	3.83926295313371	4.92077774946593	4.53403221919122	3.78226486900297	2.24757759982457	4.38847835787867	5.31906339820895	-1.52876944157769	-2.48343636911094	4.06554081637479	-2.49259354472766	-3.04794523238488	3.79750409740038	-0.28805872683182	-0.928454104430856	7.8824747666493	-1.577302684386	0.797191767378445	5.75928504889569	4.80366611782232	4.72906144512507	-2.36711422945723	11.6186305889315	1.88073866295518	4.34149236813487	4.47726400335	-2.42899520964268	2.73468932774269	-0.194779868063602	0.0517405124296726	92	1	2
101	6.54772933750703	4.25244923632985	5.01233490881114	6.86322803407083	6.17074214524931	3.99090744891178	1	1	1.39845288019278	1	7	2.18775473629788	4.37542225059168	1	6.35677060597745	6.4566920139	2.75660042258697	3.84499627264879	5.91560979022635	2.57781782605257	2.46235604673252	4.60995935790761	7	-4.95641284437763	-3.2544563119883	1.59635352971171	-0.433393973749501	1.25874082848738	-4.57106918189543	0.342228959954743	4.60589371812281	4.10282945542602	1.12446120887216	3.4264372142524	4.50695429393575	13.6331111967414	10.3580321157284	3.1963393948051	7.52671602655932	1.49009794095083	10.5159703367714	6.91434241059703	4.90528229921704	-2.77667404278292	4.82732109666911	12.7145463332252	102.75	1	2
102	5.99886859717411	7	1.68481106061049	5.93778113242798	6.07308986710151	4.0237371495108	1.31013448407354	2.05674576061378	4.00122672493731	7	2.35024615173145	5.23594397227104	6.52459780718565	6.01175835661833	3.20343883162304	6.46869657108913	6.5531467584331	7	6.28194837002491	3.67688399728605	3.85584420492387	4.45356887315526	1.04169951516198	-4.92888794253112	-4.84389252445335	-1.77269175330232	-3.03362206941997	-1.31715561532827	1.63942561842083	1.00123468846815	-0.544418277682056	8.37860228082239	1.0297289866856	2.3194420319424	12.9187700135902	9.81448341122353	5.7966747684767	5.80375349944875	9.09101335673508	1.53169928259201	8.76300057802137	4.58609016666214	8.76403779537123	2.07730993881716	4.04039446630593	7.71865678415365	94.5	1	2
103	7	7	3.30538539908261	3.39296778718869	5.57346867555349	3.74468725150589	1	1	2.71557319149972	6.21780754120803	1.86074693656098	6.55683455776213	1.1027452639398	2.76560531307369	2.75013986660515	5.76205783375576	3.96490909437217	1.98834944547095	4.03468862043299	2.24276105141902	7	1.66605932405151	3.97573891769891	-8.79471312411951	-7.29356710594733	-2.48858419338254	-3.9898520994422	0.452247009954593	5.21345523383866	-0.459186608689364	6.3577555275481	1.67273370269131	-0.29693943845256	2.19254202120558	11.1609916896895	4.54361985793469	2.93324500480565	0.775131692028434	7.08786288327955	3.80505326276828	5.86744320041023	5.94855664371618	3.61668663785672	3.83503327315079	7.65850861212694	5.0706553349887	89.25	1	2
104	3.69828695853188	3.09985012145145	5.11545077258214	5.86613085877817	6.12034945243377	1.73281268561813	5.11610874253596	7	1	3.53989257503183	1	3.83107741567966	4.72297515209997	6.43083836146585	4.27410801177917	4.58973865255035	3.76712057465345	1.29645345690536	2.65088994474734	3.70763024547602	6.88622074198552	3.6343550348466	5.21749818811588	-2.43489333434508	-1.03032769359542	3.11894181991352	-2.61576932828841	-0.980372122202947	4.4659895420102	2.1854926846003	5.11977621817827	-0.345448072122404	2.7914249162678	3.32937666427329	8.32624541689642	3.08994848927464	7.2816958488637	1.1543808102547	11.0786208778439	3.16266455787661	2.28611486770668	6.96827628800574	4.86739856491274	2.62046596314685	3.62108438698676	7.94048012645905	88	1	2
105	6.46930827117662	4.40083584093017	7	6.30982560451971	6.33754814349333	3.79203273076567	1.54980070193029	2.97620966579467	1.05198795372582	1.82420294265243	1.27465339343865	4.57747736136262	2.06770343908372	7	1	6.50178757569736	6.10709613464514	2.96786877181939	6.48305110979293	5.9262984951383	1.99591829835429	7	4.09177236473944	-3.13615262003211	-4.91520887677881	1.25757064550293	-2.53675334962126	0.55239768282235	4.54274263638459	1.56044779623083	11.2868267169063	-0.0836840988074216	4.9815063715893	7.35464762312956	4.95046144805045	10.7334054631517	8.35404107624461	-0.896034817475543	9.55470299714306	1.99404402936031	12.0615952100785	4.38357453995379	6.93195822835768	5.68101722474731	7.61449575984296	6.40362632071357	93.75	1	2
106	6.20120614805298	4.95627704478367	1.81396453193695	6.17879917831118	2.80134706802487	1	1.90588811601056	6.84974510838079	4.79924562480513	4.16511077569294	6.07431760591761	3.2386598058282	6.84279176230103	4.52540659568079	7	7	3.1207245733536	1.4042821324529	6.21066478736246	7	4.52564621883048	1.59009477263987	1.43292266662598	-3.48744157886861	-6.70538589572536	-0.9003253392499	-1.46602099174572	0.120869769063944	1.63212972381311	1.27621167937384	8.40148654143475	3.68128012671378	7.22659334000731	-0.13398246618435	5.69397988663158	5.08988892031672	-1.92051469192428	3.75880398495588	3.79235925797425	-0.233252228341258	4.05558490943676	8.72546243968611	-1.14797962388617	4.95735738795714	-0.00471952660170405	-0.962442399888652	89.5	1	2
107	3.2266914043368	5.31585270524133	3.50509086820995	6.92156590091707	6.25375396995946	4.81489670646724	5.73876086372359	5.3424952202814	4.08998218031234	7	1.42969405227069	5.63137357791171	5.73113053155965	3.84393451473207	4.11468856243318	5.77930755201604	3.23131765187807	1.87854629365428	4.82088308769892	4.95141095022138	5.02363687179094	3.47148284893753	4.58614782308762	-5.44376265327734	-0.346367750900677	-1.40664871161194	-3.57676395433881	0.153677529252389	5.336110993115	-1.58993778127884	3.85068672065783	7.6440310279122	6.56513515248228	8.42388421279115	9.89134213242509	5.53079190035308	4.68762445493553	0.301205415364307	4.30439408919078	-0.752843134731416	-0.319237774363415	8.29366476093911	2.95868343067751	5.02612088995126	11.7152400139295	9.81363416090625	88.25	1	2
108	6.61421217950668	3.3068780132725	5.52335660750218	7	6.41797228702379	4.74484706952339	1	2.7775810008261	1.46916696442182	2.57893855971259	1.887178228403	4.55059678039481	3.85236836367324	7	1.15776749604652	6.27076121377505	6.60007586982219	3.58687337646526	5.77856424658269	5.00068939174933	1	5.73698486841178	3.59748401910623	-4.15226723167246	-5.88451375502993	0.547448058215015	-1.97192624350788	-0.260767631552827	5.1327775681247	2.58685082532052	7.12544587895038	3.32420567801109	5.49321991058947	6.52220797449605	6.75443839799383	1.14713038709125	11.1131924075675	10.1557845252843	10.8659927065487	1.98580297362148	12.3473029037241	4.96803339201807	6.35980181360495	4.25048058192469	1.46201355310805	7.18506915673236	76	1	2
109	6.13558490150731	3.35610170307806	5.5752816490332	7	4.66493569141771	2.43985486756516	1.52867031484883	2.01369237022069	5.69100486116264	5.47520825086692	2.7475025907465	6.35114133295884	6.97460921145969	1.58751244248888	5.90299460192369	7	7	7	2.95359373460641	5.52901902797358	1.77829287509963	5.13537966000019	2.5151100807935	-0.372414782237314	-2.31205013331075	3.96807199482732	-2.8795975909135	-2.6414553986121	3.80496826255208	0.981081900408956	4.33139270670581	3.20725235524375	1.25814207540321	6.28985669826708	9.32867236122918	11.9633179307398	-0.409625961884851	0.174978106992356	4.51387681911971	1.51967528167719	2.26745900521768	2.09471421034063	4.00970485609425	4.81399726723499	0.969987438353883	8.34050840137546	95.75	1	2
110	5.48006049024321	3.14101940762317	6.38945192369664	5.75204822088374	5.8763923433279	3.06924323996869	1.06723455991522	2.13624206953156	1	1.74115220867243	6.0318170098564	4.64273445296257	6.91300408208057	1.88157474090221	5.35287609600499	5.93688730282429	7	1.65881184926645	7	4.13748851190431	1	2.99117336064202	5.90926133131138	-4.8838793036862	1.3182616922018	0.126413605710456	-1.74345102436654	-0.40182082519529	-0.942985285065084	-2.70731632035496	5.88412923117693	-0.434789175790089	-2.21748495641552	7.16521684775931	8.90912085712213	9.46060521288465	10.1965791793285	6.54603960661304	7.2344506930995	0.41867509039129	5.49616693598535	6.11689805236082	7.0756964922302	0.514510629801163	5.21861987361411	-1.54975971257847	77.5	1	2
111	4.98858446965545	6.32601533023175	2.95997771924169	7	4.9757676980726	2.13824966807522	6.64179544258227	2.49669094214255	1.26477421611637	3.55995260635415	2.82397234105623	5.11104095576893	4.76847683108267	2.98224066417385	4.49870588527522	6.64237014384993	2.83146044347635	5.14317472367362	5.26276482978351	4.30734293499659	6.88641206035911	1.24904815567338	1	-4.52059136507504	0.38759300058804	-2.16452039225436	-1.99822010989625	2.25790230227833	-0.809684300011582	-1.26688910611336	0.975739299964097	-2.7853932904289	-1.21659530514797	6.22309194033334	10.9791610712463	-0.768563632720091	9.35390201667149	6.93884542957886	8.72589678509618	0.630894370088241	10.1769891313159	7.18795999954654	2.4222574412459	0.549518348598176	6.02722528487335	-3.4539978728576	96.25	1	2
112	3.96133377200419	4.27463989777898	3.65259385596827	5.34292028260849	3.71651618061244	1	4.04687735850829	3.14688077273623	2.34662470678049	4.02134204104755	1.23809614057048	7	1	2.71019917843844	6.59180019699936	5.54737633325669	1	3.78510347715757	2.61927961944223	4.11458506627883	3.73626640609152	2.381238349038	6.79644608535901	-4.74643674764499	-3.98263852290078	1.82750389775871	-5.32556873336264	1.48487240947131	-1.50350508260617	0.713544271088167	-1.81262359143237	-2.11921534901837	-2.38381821219918	1.52701552880684	9.27837211365179	-0.434421188872211	3.63913204127186	-0.0218913325512215	-2.21741576674261	4.66475636130567	8.80864746166649	8.70688455557241	5.4270689738422	5.0442924305634	8.70263247021142	-2.693351876485	71	1	2
113	7	3.9486439866379	3.71086816998954	6.63204661439052	2.48889148911094	2.08774833987006	2.98949025410913	3.44033038766962	1	3.03147734268598	7	5.19046728836983	3.38138805066636	1	4.88700649847288	6.69999121580727	3.55886509048738	3.81806388600802	1	4.95649588949645	1	1.80829021468161	5.34536779489744	-4.52284063985935	-0.891853829639208	2.91675763003097	-1.31260452377579	-0.198648206392773	0.306862696225159	0.0832774699643866	8.11581131915156	4.07779275903875	-1.81549077016621	4.86378171351115	8.05707568543087	2.51280960070784	5.92368826649522	14.0309832065938	7.32569020531257	5.47274986873275	2.7856066365533	3.7491227208758	-1.25209643949919	-1.75690637513559	8.28341971654478	6.05495619366783	92.75	1	2
114	6.9031984482	3.72537813738439	6.59454424253358	7	3.64707475011175	5.05187774198562	6.20902149583763	6.6721711619207	2.97925462360551	6.38346455738495	4.67574558221055	6.0243857544063	2.51166350434478	5.04969134094039	4.15158716495796	1.83290612888094	5.31194071292101	4.7765130963468	4.66901400926537	4.28313296925334	1.64393074854418	3.11617488896458	4.11630979045102	-3.07838044088842	-3.92231621069047	2.02668242333318	-2.51428813033049	1.24475322215229	-3.30515623632548	-0.172551202316749	2.14414987072931	-0.234522182035651	3.6004271384474	9.48825472129676	9.93605099415583	3.04724627602156	-3.48748414502129	0.796858872978144	4.5990292418426	1.12828710908805	5.20537982353605	0.13027783226746	3.46348605631067	-2.55043149734559	9.35561118435215	4.59762044847453	94.5	1	2
115	5.85257656518079	2.92706165538843	6.3974428966877	5.90026238480043	6.36093037401749	4.43524171719382	2.65518860219724	1.5142036327314	4.79139114242766	2.08595595185265	2.22863350283816	6.66714206207781	5.05512637549372	4.16432565531154	2.86053833669869	6.55473845078074	4.55105898213339	1.99071120055969	4.95882204762946	1.28876505053448	6.03607909965167	3.9147172856992	5.61993135183555	-2.52001348295557	0.671045423900311	5.20328896900241	-1.32314445233739	-2.16584547047963	3.99522001638767	-3.58447768108372	4.72586921690919	-1.5630074303658	-2.04995886385715	1.3879065364444	4.1191906663418	3.8843314428481	8.63847831531257	0.42171861493012	9.19066575924834	5.64001667402596	3.44384541403799	3.71264415496423	3.43900804062853	0.757229077039963	0.399346745979178	1.57361508738749	86.25	1	2
116	6.11507940050394	3.89034964230742	5.04298436984674	6.65330093665695	5.88454414336483	3.59340250196063	6.77875062585779	1.050349720372	1.32955742928241	1.72898772090071	4.65937097362476	2.67778025692957	1.73686632507169	4.63069247283269	1.17995860593347	6.11514217361381	2.23233988658646	3.88358573062589	5.53212497810226	6.35526080511877	4.60710044820536	5.84127601237836	2.47144662019431	-5.21483420573369	1.71386180278245	-0.0661458788255487	-3.21919950946034	0.0191867004333601	1.24042810796924	-2.02512060639952	-1.17009654582144	2.18485559187596	1.42728000010866	4.15574351458351	1.23663917849621	6.04880164116381	4.32014785450857	3.22524129197898	4.66052682335777	2.08503144302043	12.3597984740754	7.41292135241547	1.74659401254807	5.05245087515195	-2.61765594887929	2.30485767058473	86	1	2
117	6.57687247143265	4.01477985545194	2.87916896078246	5.5737606872038	2.30857301094023	1.85187234265036	1.08794439296253	1.45181825126364	1.64177030765713	1.42375144510212	5.43056393200119	3.19257185187189	1.80075024169031	6.37999386016927	5.41160874069485	6.82535045956608	2.83650137978309	6.04491945326727	5.28320264119326	4.43333471478647	1.5796943133122	3.20102003988819	7	-3.82804372164081	-1.42934086502896	2.66740071807939	-1.531868663016	0.523215908359744	4.8454969985596	0.228105465767638	5.63204716344122	0.818967079507301	3.2499091587734	0.498880085889372	4.26051096423187	5.2681542655287	7.15469203511723	6.20650239963928	10.6710635839439	-1.11175070263523	9.0270431077461	4.91073119367633	6.37168796043353	-3.21015545328952	0.793377225423495	3.6488352374333	112.75	1	2
118	6.69511593637963	2.88127958747124	3.06010522623512	6.01650533584675	2.37510686542159	2.93514590600152	7	4.31489917568323	4.20961257261036	7	3.83318450907405	7	6.32954605081779	1.44799959414056	1.75026329714337	6.71810535600622	6.35974496193948	5.25948594721377	6.86554397640395	5.43663891872467	5.99274654962305	1.69529577054606	2.65858671417916	-3.8245465083268	-0.498771990431577	3.21349342056347	-1.13767907553961	-1.61786809465929	1.86338203545884	-0.656021529787516	4.2915510371041	0.387876462405188	9.31497254265906	1.09138300212472	10.3586756374526	10.5939732026721	1.22987041607091	1.41779751893553	12.1986154412304	0.996551250458961	-1.10915982570515	5.71418098814029	2.8095847153256	6.25098991224339	5.63580097237616	6.20410188725723	102.5	1	2
119	7	7	2.62609801762953	2.38807858862094	6.0397161681035	3.3284785586308	2.88633171073585	6.31643623582248	2.82561247123515	6.05593033356341	1	5.76025820487223	1	3.35601230335518	2.30724533622511	6.70802079284861	4.47370458219929	4.32786989895105	4.31200676165535	4.14172743780141	6.49849552599384	1	3.65053937923854	-9.13895329542349	-7.10377307928457	-0.870929153929218	-5.20990721341396	1.01452631323442	2.13807992204634	3.26776723704487	7.28261477039868	10.3271123524152	-4.62171661363846	2.59824380999601	10.8720587623381	4.3292920286887	2.8199442715394	6.60614787626685	7.53580379509174	4.80151018340764	5.23414219831155	6.03559975836704	2.9301851310115	4.54970460650733	6.29429687720853	4.79114357091116	103.25	1	2
120	5.86822420741864	2.15838057862034	5.21854294126984	7	3.24892125040384	1.34556711091109	1.3080815945029	1.0138034216269	1.45720129715409	2.94497517569073	6.23077194346025	3.7945146162362	4.05380627691318	6.36395093948425	3.344001887161	1	5.21755714324844	6.19642317241835	3.96006415648002	3.69975624535712	4.76469029005691	6.51018762324795	5.26707989916114	-4.97146494218549	-3.65907616654151	0.7203074047503	-0.587916876715514	-2.29542489158765	-1.59441709813198	1.02446702913579	5.39846801572344	3.94464922586318	2.25792946798965	-5.19912323904079	4.87519483840229	13.1758609004118	0.81606580349779	6.35100152081289	5.09328656754766	1.59115880203417	6.55311047271338	-0.383234212855904	3.33009079341295	3.68038107512021	5.60015830024793	10.3010096826792	104	1	2
121	5.37987276692968	5.7346682695115	3.2987620555643	6.92215764539105	6.53874882006135	1.90075378996657	4.65054344331627	6.79677593654267	4.48624100313101	6.90901463272531	6.10396406453575	5.19954374308357	1.75044351777554	4.92497130519024	2.70138983764566	6.16885564754904	3.58164989589635	5.60583352700849	6.96789925979355	4.91151937654432	2.20386966229297	2.98554287537084	6.91910847283001	-9.74299801771883	-7.11670377117798	3.03300345673465	-2.49953924410665	-1.71388511805831	4.516982722878	0.921130883735824	1.44825626054761	2.76169163459376	6.82225924746553	5.96058707826992	5.23403646433149	7.07498975539846	4.25300482891054	-0.047640269419716	10.3257210745152	0.291942079779235	2.77817303015328	-1.52612402873591	2.51070376652486	3.39596006471306	6.42142214097729	-0.531290661854186	107.75	1	2
122	7	6.20534226146243	6.65518502168652	6.25080984023816	6.27785318884642	3.3173411863176	4.79884516625074	1.66247572500325	1.14789953887718	4.59463769786359	4.53169356955911	3.93489027420041	3.35977520750899	4.59966174063468	4.29274977446008	4.89561238133452	1.38014549362486	1.90912741036838	2.95056943434038	1.59814775880345	6.55325735199875	1.72147499571233	1.80152394449939	-3.81215772051266	-4.54051478865818	-0.318262921409008	-2.97977256778117	1.63178389629639	0.139911596257171	-1.57043279759199	8.64147418838919	8.32365744485253	3.99307198097125	7.46135033296946	2.70991146424811	3.17243985769174	7.79205141487094	6.31067898940209	6.03669691208255	1.96353708222196	10.0189045209563	7.00919738217472	2.1821011249706	-2.86661574506374	-0.313734293860575	10.241266573911	78.5	1	2
123	1.83818042732372	6.05920139975801	1.04624488326387	4.29151597305067	6.83273102813468	2.36685557792182	3.37839858684623	6.13980766224154	4.61866778968914	3.38116132173455	2.26303478823691	6.80863787202575	3.20126466235234	4.92685798876819	6.48478052881258	1	2.56613378085791	7	3.21658152669248	2.73940236008896	1.61409205921858	4.69266750842234	2.8876339638657	-2.03414527001739	-1.1899034586233	-1.18061301987309	-3.12310774251876	-0.684252933423029	5.65270870321708	-2.68503438515821	9.84700105534031	2.36938534029117	1.32313099734863	-2.02455403765046	8.1780388961784	2.26985849752341	8.95251879888607	11.211397874968	-1.49407406739874	2.1309734944087	3.34513481034114	2.52037863109712	7.84351478664802	4.9006757726185	-3.29486722661574	-0.983463399529074	91.25	1	2
124	3.15252211983547	6.26706084453147	3.0059755166785	4.39888747353609	4.3047690659429	1.07724284600708	4.066282426117	7	2.49873439078262	6.07065962908173	3.56920804720024	6.63392471937922	4.81189972922396	3.33291464946343	6.16762648637257	5.91949077309574	1.56391504454987	4.49721267416749	6.23629669981809	5.66691811570781	6.36678756106457	2.30911541031621	5.27618113544617	-4.94602005722323	-5.42692705068139	3.0060316916828	-3.92566146799036	2.18024598432334	1.89431292395949	7.83787664876705	-0.776142209883537	2.30659805177268	2.44132435390456	-3.48393154799884	10.4179115844762	0.802095523800834	1.71310959854854	1.65814422428296	7.65048979731172	1.09583253011744	6.26036474081081	3.95259555942353	2.50112108597487	4.75326878643413	-1.78439711806929	6.89207099865528	95	1	2
125	6.90473626093383	3.09790552050965	5.13616002307578	6.225043133559	6.77460613117175	1	1.43751922199413	1.00698960328783	6.34860729061641	2.19486885138483	4.38412179537659	5.71789575983299	2.05930497529613	4.84550889354119	4.18590120666974	3.80583686112846	4.26073664331309	3.21093559377338	4.20967479205135	1	6.15373760527676	5.41391680003651	6.05206038636991	-7.10001944316775	-0.710930023141139	1.99486886141035	-2.33364103477853	-1.90126605395702	0.745414733299036	-2.92532639705399	9.32949925829372	10.4632025381811	5.57225027917988	8.44411384512439	9.23211293678092	11.8118289267161	9.1749031120594	-2.07968523324343	10.9495721354061	6.92001583044002	3.18395947798256	3.09393705328957	2.17091389429105	1.04717821081408	1.44927607975169	6.01129661989284	102.75	1	2
126	7	3.4130176072007	4.99042555704333	6.15390121946761	3.25786924053396	1.70776769671714	4.50456961388963	3.8578606637524	1.51669168172619	5.11251001193475	3.07673572049089	6.2207065497359	6.46597531971	5.15056604548837	4.03050845896006	6.25029140814734	3.32336086534133	4.6884095028367	2.09507367538814	3.41351655043287	2.69068541054045	3.79093107978746	3.9656309530014	-0.988924295958865	-2.69656245356901	2.23039481350183	-2.13877983555391	-3.19112842925478	4.10102818952395	-0.682915823849836	0.83992042450347	8.14110945670778	-0.743390221208239	2.27169870456236	6.16891663439691	3.58071422913914	3.34694247629105	3.50600109128452	4.31307931763541	1.88983221979582	3.85605628150173	1.13616439005314	4.19445759229001	1.45658539546065	4.55840819347248	-0.633267732548528	75.5	1	2
127	7	4.88799338360219	2.97547023077551	5.53195238633141	6.51473853507824	1	1	5.60702785023121	5.81847348892185	1.01988604973898	6.7919598770109	6.41801784123022	5.42716816096485	4.03486769224368	1.50418358266966	7	5.61161718088594	5.89260502742953	4.47573667465171	6.68237740024106	2.34952131338758	3.22116239141749	5.55415865830774	-3.5223322141671	-5.23175116604391	-1.93086781907234	0.336041914254885	1.49989361698638	1.33659724485248	-2.98402715120055	10.9689151005373	3.21002904000344	8.32827386493475	5.61502912786535	8.47834100034179	2.02006261373723	3.18148681899129	1.53941539220376	10.4667988819546	2.60345018517231	9.84096062319905	8.17115219496908	2.5820541257605	-0.290437586792531	5.48689768179233	1.00699930097287	101.25	1	2
128	7	6.65543685075222	1.85971471349462	5.4713874319413	6.23050652456092	6.54315109202355	2.22168440685957	2.03368804344576	2.52041949464919	1.53267822524519	6.36577294612843	4.40227091609836	5.87804046344222	2.76985508857278	5.68027610040363	6.56541780226394	4.71743939849488	6.24355638222456	6.82275153016778	2.77771590844392	2.30143723998589	2.07186479222813	1.12553485397037	-4.5496980943358	-1.31090415956892	-0.0793569395717576	-5.48971228164631	2.57245014936788	3.10623132124298	-2.30740277716161	-1.26957982986767	1.60520884500773	-1.24810435854166	5.65475606392842	6.3361725764155	8.73999179529122	3.97290037587889	-2.82351846617535	8.7522895800479	1.7250789376422	5.0265237777667	0.825495080005037	0.852954313524422	4.93150845070147	6.70014416977788	7.00448293790486	102	1	2
129	4.22033782574655	3.23839332774457	2.81260318273334	2.72730164368859	4.87928994265897	1	2.49777699147207	5.52824236771283	5.36519266539226	1.23380437013827	4.38414737232059	6.96707974290207	1.35341558760047	4.70276091220924	6.91141461636677	6.78259829894215	3.49845884716785	1.78712282433113	2.9054089000976	6.26094717118252	3.88057080337987	6.43349154589076	6.99074811789405	-4.15187772963659	-2.51853794490395	-1.4951899828765	-2.20104053912209	-1.26938301887521	6.30227523230898	-1.54060899828242	7.49719867264441	8.50363891628384	3.55008182956103	2.28635920234263	2.55593245738941	7.95697314503916	9.04656196400576	7.09707023371353	6.11655156203508	3.83635705480746	2.13750107365753	2.42049351176703	3.79616257026324	-0.105081214630511	1.83002174665621	7.38990685326149	82.75	1	2
130	4.49199246049536	4.07729229597632	4.86095176319401	3.32599046024381	2.3269552315157	3.2644924209631	2.55858904396903	5.76861358385415	6.22654750551314	4.2455279826336	7	5.65582974709896	1	4.55890773170286	6.83380174641532	1.96245973802384	1.75994714218511	1.92610244417623	4.27190443765786	4.4904652067657	1.47495313474268	4.16688420334704	4.85519581707232	-7.72425160943137	-0.493878928327945	2.92059074043642	4.29723409182516	6.98894716192522	3.35907370677995	-0.0479134153445366	8.12817786690961	9.3033633889572	2.15211505911691	0.856243864879589	7.98347030538247	10.5269756112028	8.2676873547675	5.82381177888317	11.2233772380909	-2.07325031375633	-0.158666351950488	4.10190455740334	2.77328967749194	4.7574631912506	-2.77574091212653	3.43396275920938	83.5	1	2
131	1.35075978385874	6.92285572696693	1.17752175716077	4.37020924417295	2.50539237381749	3.36914414605206	2.43765935523036	3.24545271323038	1.5296376291888	2.5634308890257	2.48337882606941	6.01131926341392	6.21293277477121	4.36361258166567	7	6.26328186685654	1	4.08915668448831	5.49115517291084	1.99522410554598	2.38311153287098	6.98234396525669	4.09701013720288	-4.10192002551739	-5.24300639648757	2.75272446033901	-3.48026674905626	-1.3097917530754	5.23821734102546	-7.07450838170853	10.6825053869981	1.37011091207778	6.10709465389463	5.40235547767897	6.46548197171351	-0.394147501642203	4.98486241732257	8.57774308886819	10.5531725294702	3.8320736593713	5.6834390501041	-0.101776240342861	4.80766391200497	2.33327192497025	4.6698616464867	8.68950534712377	71.25	1	2
132	6.90737193642012	4.51629279145191	6.36606647398503	7	5.56786788350643	4.08923087813912	2.09757709560931	2.69865376708862	1.39311277348073	3.30164740626363	4.70664228352596	3.36576688573967	2.50818833082302	6.9360595137544	1.9151412612029	6.81322647803934	3.06225014096921	3.61595521336041	5.23109977598241	6.63137453070628	3.05762022034538	7	3.7272489597637	-3.77517490383925	-4.30875134889093	0.78166885075426	-2.44589436897559	1.06838908099664	10.4122009433019	-2.96914671856385	10.3151468518642	-0.558020139012693	5.56795419080844	6.88464845215042	6.01087518025122	0.834325047343953	7.99183553973796	-1.80633591415763	10.1503755937649	2.73011128453865	5.49034442619007	4.64800092554451	7.41929439908841	1.12374898888458	1.79758128814887	6.54591270939414	86	1	2
133	7	4.43369794523144	7	5.44754303630152	6.79875752889816	2.29232346136226	6.64633999890606	3.8563128201275	6.27063744143388	2.11209408114921	3.93030241087618	6.14725065973372	1.69058344706712	5.6606193722373	4.63888259712252	5.41685576512775	6.1134885099669	2.31511279456083	6.7179007124868	4.11430687331581	1.55668571838209	6.40472900685319	2.78567775671033	-4.16911746330175	-4.49623552443796	1.49915984824596	-1.72899053378343	-0.291545741783654	8.27169806871657	-6.46139200164119	1.80335647836854	3.2925950617148	0.225518045779499	3.35315945482754	10.8780299981698	11.9141007141977	6.36426911906601	5.12046793481535	14.8592345266113	6.20720310405995	7.17153187599792	-0.538406155484406	6.72307409927113	4.43599473997294	7.84757814868746	9.50563420028772	88.75	1	2
134	5.85991485303231	2.74911859751935	6.38437644014108	7	3.30244490138905	2.85053139545345	3.96109388687865	3.35410030894475	2.08510988395859	3.49363681973065	5.95013722177526	2.46054969861938	1.92399725465786	5.93556483314141	3.32026414890463	4.99606294564274	5.99319364702106	5.56183465412889	3.53476950895338	4.29065774247134	7	7	4.69502437604119	-4.99251935452387	-4.68102165831717	1.15969456044178	-0.522991105266246	-2.26505029576359	-1.70600364881266	0.547634252076208	5.70018202176229	4.00301120920014	1.81815428755225	10.6166046281081	4.1387530305711	13.591018263312	8.05770263831719	9.38703033030161	5.77712777641275	1.87059327645366	7.5071418667836	6.80212718548961	1.18939005230128	3.08838021266732	-1.12552952854343	10.2245499590684	89.5	1	2
135	6.80200901441963	4.75537351884285	1.67238282742431	6.08735090450047	2.69338829635087	1	1.35941673776884	6.50901531229635	4.76259894156693	4.78847251679393	1.36875179398994	3.50140500107073	6.03909343568536	2.88486250815126	6.92308149474981	6.62241546874416	2.59887313389584	1	7	6.1779966914088	2.94681054779463	5.42536229733818	5.21207731344097	-3.46113407841633	-6.57492011115041	-0.708907431892123	-2.01800743276103	-0.896292546955812	3.54500199131974	1.7597333539979	10.2035350769391	3.22924864840801	7.67017637271457	4.78581722514578	8.11623175462251	5.25345626034321	7.34986640478483	5.23668566154676	10.3078207870648	-1.12347012788588	-1.38118220086032	8.89490027123929	-2.11376915617833	4.73484100235498	-0.727866520807854	-1.98848741431659	88.25	1	2
136	5.85902119250518	2.1201076591709	6.08211654033655	6.81738363329239	4.39256505724827	4.77881603311625	3.28831035702539	5.382436414599	2.1570199181193	1.56396370463635	7	5.97566170107591	3.35883341406885	7	6.72331551341679	2.26129767568185	1.97573429548258	1.23228818243068	5.57236408589401	3.30441442844403	4.44937987751275	6.52274858183202	5.21774596248976	-5.18477256520984	-2.88699378117146	2.06161330379422	-1.24878161764487	-1.61475901049467	9.68537671482908	0.647308141237701	1.01091194285907	3.34967475382213	-0.338436142976577	3.88799963969937	2.89099291539688	1.58323784603058	6.36148225136512	4.74485270931989	10.8172948569075	5.86492353816599	8.14049438230632	2.74926588719243	6.48813607765122	1.71630092506727	3.96934986074999	9.55895631219036	70	1	2
137	5.02784246274568	5.64582410493454	1	6.68781264216563	7	6.48317105556788	1.71979704774858	1.17703856558632	3.15405681142242	6.84898510917138	6.05305989750098	5.67865787305784	4.9968099792853	4.02835631122158	2.61013901059937	4.25105719558624	1.94397105545744	5.83567278256136	4.4703162081509	4.10949517757686	4.25716016943004	3.28097075599521	5.28128807523981	-4.33681049767616	-4.51591186341923	-2.29993086384886	-3.08186779373155	-1.06547210894043	6.04831418432257	-0.795843782018204	-0.620183222490349	5.60553136102345	-2.34661542704193	4.76327073967298	12.0041658860502	10.5383951928117	5.75278425753189	1.96556390164847	6.59028618448928	2.50295967983979	3.95787488927106	0.235915482370329	4.6105711995104	2.94105446537845	5.50676872551888	7.93121103185864	95.75	1	2
138	7	3.12310794565911	5.43338937282467	5.87929840982156	6.3370679492999	1.21540783340713	1.34462130249662	2.14786752447475	6.94367732427905	5.34665023792594	2.56473761601731	7	2.95019202924399	7	1	7	1	5.60635321449246	4.05033898062629	7	4.06979237798484	3.34445469884643	2.51993656214159	-2.0574472529634	-3.20441953800296	2.62379735016034	-2.40109779507103	-1.91965600807069	-6.47675401720524	-0.0509345455768707	10.3379238638958	10.5992419485873	6.84022849519101	3.08960785396483	12.0152605490143	5.19689396339828	-1.5338164743979	6.20846536353696	12.2548675296471	0.254680823824152	-1.37149536773987	2.55090830096957	5.41076333674751	5.72462269372346	7.31706951431474	0.257173914302435	93.5	1	2
139	6.69198281121755	3.27524641183234	5.67782098007353	6.72028998552436	7	1.13234444846998	1.48249319531711	1.89663610833968	1.2585461255914	2.16564910497791	3.97995553206326	4.82999681963395	1.40451715880543	5.79546864682951	6.72453674563942	4.23641407444937	1.3438605067246	5.47374866023908	6.63630671311623	4.60344381183668	3.52362954825315	2.05606163712876	4.94548486943212	-4.05959384770739	-3.38855111195512	-0.439503044915028	-2.14670879120902	1.4146339648032	2.92985280200697	-1.4984271219069	8.52009177646471	1.50168920414086	4.03536344441955	7.18443123203276	4.84594520310513	5.81011685568136	0.293382364310352	0.761964501639745	10.5548188433074	1.32892550525623	3.0342848182735	3.87303982574672	7.03264950996843	1.03495908492176	4.76911803187767	2.64114893964282	88.25	1	2
140	7	4.78578825984007	3.16489979011486	7	3.40867063152281	3.33632509928273	2.71633711120509	4.67300015409287	1	3.29707904858537	1.62178195697825	6.64111273765263	1.38941128078306	1	6.03472312079586	1.04544759318062	2.79092952352288	1.87281438074824	5.32026998636865	4.24385489696491	2.08643902640335	4.17668145078387	5.60201269628766	-4.65250791396353	-2.07868747019465	1.71661203052878	-0.488299225827114	0.608533781536917	5.87697881366836	0.8507171117502	7.97222843576287	7.67350067783327	5.14842803077012	8.96371422052795	13.0095905269413	0.123828982981812	7.70157557931324	6.04714296491415	6.78265009589932	5.09242957489107	2.40737219259152	3.15575699248268	8.92479321215443	-1.0054054882259	0.273638975668624	4.4514972934224	71	1	2
141	5.55916324669156	2.24056477405437	6.46252971235322	5.34364423232125	4.22554182775207	3.86640066706022	2.28343177797878	4.24862631364391	2.42707845291687	6.68802042444502	1.26787208116627	6.89717527222557	1	4.53208602661442	6.85907927646602	6.80017370469629	2.26875685109108	5.53951279383178	5.45595159658526	5.9271239227721	3.36929368207715	5.03418512761338	4.12561211701103	-7.78944610210579	-2.17185932219559	3.64824994507942	-4.51696177325422	0.725187839573294	1.49817950521765	0.402313516117201	1.0626740676441	-1.57823885974663	-1.38943760997934	2.34842138870971	3.3453463106396	6.50733840692467	6.48952396595449	5.94785072338722	10.3465161574745	2.41002127175469	1.69002697591745	2.4981944205424	2.28179039203398	7.34124382620213	7.87603417941332	2.64871828889339	71.75	1	2
142	1.32171146328639	7	1.18769308796851	3.71664925289029	1.37396560150548	3.50762102521509	3.1097509546539	5.74773566582214	2.69483060711241	4.55204927990702	1	6.4438028629553	5.67473088032711	4.58997148643149	7	5.75015638507462	1.28131684343182	6.50811014428724	5.17165357286519	7	2.61923619481273	4.11501241736918	4.87509554407368	-3.56132134637679	-4.29878422450152	4.92146084340177	-3.13255991570891	-2.29428869558173	3.94905884531307	-7.72333596978297	11.070854559801	1.68400445844692	5.3364942349938	4.49774810465247	9.75259182071592	-0.154333882270442	4.3842225427597	-1.29947737129608	7.0023321296114	4.51672311309034	6.44626648397755	2.90223091353576	3.46531660007736	7.20535939213279	2.85053434342121	9.39010064883551	75.5	1	2
143	3.81372833932482	2.99500098436445	3.10989462884208	3.52223043663281	4.58889849926276	2.27935176961555	2.37776218897961	6.96929104216688	6.38285165264011	1.64051937209844	3.36554552796648	6.14595145766776	1	4.3343361590129	5.67718639017586	6.61683922624515	3.99765502813758	1.5255015780093	3.32000790314564	6.14835761855521	4.07047911620243	6.72615191934025	6.5491185862138	-5.25409953855777	-2.65325347290111	-0.398946907645458	-1.59779265482176	-1.69342466479416	3.08666891010691	-0.2119744599429	1.9787751868	9.40033794146316	3.06109841946932	2.62561974414429	2.38835658195849	7.76261478444672	8.77997166932323	12.298792342165	-1.1315115279394	-0.86009822757104	2.46103717302462	1.09896083747837	4.25537441658594	-0.297407407154303	2.04318216214301	9.01220536401194	82.25	1	2
144	4.14583969594474	2.7237120025624	4.56190000838275	4.90031295456697	6.32361029364574	1.66688039171207	1.00438872858596	5.57511981012664	2.24443487311391	2.91219950917508	6.33117573893298	6.18729355663629	1.27152010330462	7	5.32129135755015	4.58590160829044	1	4.01670336139875	6.47095780816782	1.65670725169326	5.33063096919845	7	1.49207661280268	-6.76293263074436	2.48077945657228	2.33540221370362	1.8937576678743	5.98025444108817	-1.29486020182151	6.47525144281456	7.71154784389338	4.3285029241112	10.9640566305889	0.532600552595741	9.55304627349116	3.4155195326039	4.92213299895186	3.05140943686569	6.67057972709502	-0.919916882266611	-1.46222451615154	6.96849999814131	4.79595733432045	5.60971607876158	0.898754822360089	8.7763024452414	89	1	2
145	6.21118729590981	3.25543710818047	6.36502688920401	7	5.75620216404246	4.20528127693029	2.53837073419792	6.6758694092086	4.05149063763132	2.58446736954334	1.94637560376654	3.38309999712607	5.69868895435254	4.27154726187529	4.71426102045108	7	4.35155126582744	1.32506565446003	5.02890178601203	1.8891817472715	6.47795162468627	6.89564650528017	5.77308585377254	-2.67240228971974	1.43459432880087	4.37955615919017	-1.2262998375141	-1.48382139730634	4.90789559406692	4.46066514964093	10.6875180418792	-1.9967616882441	-2.04198611945729	0.748205473598296	3.08678672249926	3.51336073256965	9.55419147775015	0.690452874726385	9.20792674150288	-0.342903708738573	6.05693292154051	4.31156691595833	3.15946667042514	1.28620120207527	0.336758059735288	0.896760211793236	81.75	1	2
146	5.03501863731035	5.01633528253275	6.01489626261936	3.94648315341765	7	1	2.51785174838512	5.56308864057071	1.82048580563186	5.80919405502117	4.69183927453293	4.75515923773549	4.05950101591222	2.65939965781311	3.83006642269761	1.88015796241184	5.57912745644297	6.10003744175447	2.93810517174484	4.18817358593387	2.57029048415177	4.83782243171492	1.20318333198506	-6.01845475928649	0.451500111095332	4.28107048401438	2.54692043526762	6.2261564616624	3.12241789982085	-3.2993159045752	1.92487710552353	7.6664862663286	-1.88535192101375	4.70563019322006	2.37324637931799	11.8164709532873	10.4741237996994	1.87335293330048	2.93362050375458	-0.014506664871142	12.9638526570161	2.93411238418941	2.30586919435863	-1.33848200282853	8.03739800236978	4.87977016446138	82.5	1	2
147	7	3.63383472678926	5.52224795440761	6.79540055787532	3.28642084680521	2.09132431242166	3.40637188257693	3.25391479327984	3.2819308551826	5.77106605866247	1.86363478820313	6.48030905322517	6.19227952446974	2.38470170654068	4.79795906406442	4.10153245903488	3.65318609222068	5.21328684837804	2.12305711191898	2.9719201432402	3.13589413270148	2.43545784894596	5.71463252213863	-0.474552599973489	-2.25844378841596	3.10549173494406	-2.71884051239838	-1.46126110049914	4.49067270985748	-0.248461067401515	-0.609984997357704	8.38542527738757	-1.7394167927868	1.03117134710411	6.17626696795435	5.40255103248008	2.3461114464997	3.28064157180392	3.79013135291913	1.35880928326625	4.53865525362761	0.506108108196366	3.51850133293544	1.9704733950834	-0.612427985324809	-0.628897781807002	73.25	1	2
148	7	6.21386814920086	2.63449568943071	5.30551535914169	6.5934024726417	5.68148033525661	3.00051436151609	4.96296084647468	2.9454843359369	1	4.89295305441572	3.7412130535152	6.38246377854275	2.73626411347082	7	6.45040648437377	6.64629419348887	6.84466174778636	4.26623965934622	1	1	2.77849250830021	2.74714421831751	-4.50331680615931	-0.968184769974248	0.107673207510829	-4.27716037179252	2.33771346227202	2.06192070172387	-3.65191329772981	5.42034369031676	1.59693420978084	-4.30919616989718	2.44572758031358	6.48580908563972	2.79430806168736	3.04099795845615	6.57990337296993	9.28228621446404	1.61722951484084	3.59448034851134	0.940264281933767	3.06394034016287	-1.18406602885527	7.22364151552098	6.3183552961098	100	1	2
149	6.66654852438427	1.84693671921054	7	7	5.92239034419252	6.19407488968132	1.70322290057345	5.3308027404735	1.58566179765847	2.20770819074025	6.5548812172194	6.32843278045566	3.44893837975198	7	7	5.06573932038808	1	3.58284710453476	5.03038320591051	2.13964399461836	4.45186186452715	5.37526034748872	6.01560629263112	-5.01921138546088	-2.69033510253972	1.51813563678032	-0.944566985092216	-2.45556452007462	1.24644632276163	0.0139102421324524	1.33213604836711	2.78769895885649	-0.156149002541567	0.0993079279910247	2.61437539368577	1.78460392265938	6.58787914732298	4.73794730974776	3.05681290964407	5.66561894238357	9.04767904340263	3.13231274651358	6.1019740080007	2.65282520340854	3.87533954753846	9.38866470699124	77.75	1	2
150	6.05237541067621	2.32001412752152	6.91837251181803	6.5959287523657	4.9788169269989	5.646449132911	2.20427336793809	5.54759266300625	2.94266562035401	1.96855206376164	6.41271782875151	6.47583182216519	3.71341937710464	6.51635449157351	7	4.56002784591425	3.53312088790645	1.47487094488482	4.8688617777597	5.20427910227059	2.52583363986251	6.00716523097331	4.24097837777248	-4.85556743698352	-3.67017449110584	1.22908275368826	-0.9140615682693	-1.81863640522312	10.0725740249746	0.0957177836936874	1.09338315568849	3.62009620333714	-0.86247478129551	0.308157188985905	7.30528957366109	3.82207831310969	8.10399059838594	1.90253492412151	3.59008512972023	2.30714491081358	7.30573927842322	1.9749691972182	4.23413953759922	0.493543625754946	5.39821476356875	9.20781453074199	72.5	1	2
151	5.38859574741316	6.09124073021514	6.19485734908073	4.29216864836298	6.49086300493743	3.88077842291006	2.64632033326713	6.10115844816784	1.17012510943571	5.56134711670023	4.30994278651103	4.5860597748151	5.04196744756761	6.74902921653826	7	4.28059992242826	4.62500252559393	6.93484095277666	3.492616847859	6.85915605363486	2.75388502836656	5.01495032173748	4.05248016540465	-6.19090924844178	0.126655189661034	5.20560633789869	2.7944307332725	5.57581679190053	2.85872712973896	-3.53262970047677	2.81694821862247	7.79978499045134	3.50918181420164	5.63566487573805	7.56886646868195	10.7669124008367	7.50367183510149	1.68959738567551	2.89312719160411	-0.161077929023576	4.73618973459307	7.66244805374013	2.07457787447886	-0.0856598871574132	9.2614236535168	6.44004496188639	78.25	1	2
152	7	5.33985274795911	6.08150504928219	7	4.79992112781192	4.39808389433537	1.17871537316365	6.59601822260871	1.50163417751683	2.00898536635321	3.82293750073236	7	1.76067424963914	4.5946477341264	7	5.09095294814501	3.83771708879076	5.66631841442843	4.77324243922592	3.18640270750047	1.10174032838392	3.20810851401732	5.09494632143874	-4.59251263188607	-2.89481646503959	1.57825520434173	-1.48283072519657	1.68185722388779	-0.912936076911496	-2.66544069119722	9.52001978200833	-0.547798975185142	4.00295497170648	1.41311960409146	5.93306382005382	2.41821688168762	6.89312899236125	-2.42153966687596	7.97595598900004	8.62394880923486	10.4220043791106	1.4244741309937	3.08455642169106	3.58461086499279	5.67287212034434	9.33450136150063	88	1	2
153	1	6.24586917626421	6.89847712965692	1.2846802482611	3.80589978030423	1.67722160696778	4.80208104317822	6.04981515195649	6.88075825546859	6.35894437231617	6.02573495244573	3.84523734799617	6.75266790394684	4.71225162919819	4.64865533391352	2.09063633313578	2.32104449261904	6.11562602162281	3.39630123687092	3.74387020962252	4.21711847540063	5.21994405951088	1	-7.39059942492481	3.73585616190617	3.14703387659805	-0.486657183416735	3.46771310753041	2.40942841714219	1.72789748522226	0.366276191099419	3.10311316150928	10.5760324032216	4.99408222384207	4.50434241895709	1.54375128243199	4.68469887197986	3.34489934477612	10.4447170225928	0.748300955978113	10.9949833262775	4.86237132534773	3.31700945107117	0.698678191055946	2.42012897471906	6.10637313630915	71.75	1	2
154	5.76917610318784	5.5951361984605	4.64240144646643	2.6242364973988	6.80559367702003	1.35371913371809	6.64883748433018	2.94044374791498	3.56776337601362	1.35659266852936	5.730098407771	4.58159893812079	2.52716826819349	3.60910635145115	3.33212079242105	6.09354883789449	4.47848683551763	5.15804446171366	3.32896604691648	4.14653047583629	5.44391594992223	1.3493997242649	5.13694245432988	-5.18203816976449	-5.40545194997552	-0.814022572481066	-0.426906348891657	-1.82314197557797	-2.51171874688292	-2.99867033563165	2.94849178490007	4.17086672397733	3.1718709483166	2.25179943251641	8.08300325809444	4.82212012222859	2.7751449112844	6.69067449109514	8.96519897397558	1.37866670031725	3.83995892334643	3.53753101906412	1.24429525207436	0.453450229895157	10.3636697426077	8.45176767076995	90.5	1	2
155	5.18604728685303	2.49705208763397	5.12735776862643	7	3.43985343411172	2.76962069520218	2.12885922918726	3.38449999996683	2.69541449489921	5.09725756951019	6.13315275959228	3.78252573925158	1.55746012446949	5.65003487900093	6.03345722715407	5.08338780082579	5.49204604453295	6.863325398643	4.22870700341039	3.78743305939666	4.52420682883308	6.2012603481112	2.28977374882825	-4.95702718795288	-4.10134371510277	1.05920533230999	-0.447373891173036	-2.83395837767095	-1.09424857677207	0.685642262450147	5.08412278304208	8.09120288212413	2.17312504577278	-5.04596457562821	4.42080905867401	9.02255272775047	0.626879260262175	9.31704082802601	6.39376340715039	5.08307723052323	7.54792611998012	0.406944886207327	2.44602326882947	2.32470379619612	-0.459572737104179	10.2468810390254	84.25	1	2
156	6.49883025839271	3.72342124251749	6.1415987524898	6.98198316897994	3.95693871569419	4.53304019330037	6.70478185903845	6.68901927434437	6.23167028371567	1.20727854687841	1.40799041523323	5.61873524620822	4.01180283027965	3.69774252433624	7	2.13063000378791	3.74163565922453	4.83303991399275	5.88136752144999	6.33523847442983	4.15511784424138	3.40668244013809	3.59246843410769	-2.83150742656313	-4.25977845815773	2.36217834131051	-1.96105651566352	0.26941882239936	-4.04670463456991	-4.07299593373272	1.83616264437629	0.986346252445436	-0.995470983457663	9.49304228306904	10.9209625883872	3.08450267919901	3.04377242829779	0.783241294476497	4.0640809569989	0.58518983687316	6.12090512893936	0.584947320994001	3.62475530467445	-1.87925941219022	-0.480619506873953	6.9800986784297	70	1	2
157	6.66569590906325	6.84934596420747	2.57902397986825	7	5.81463953633895	1	2.14783235662694	2.07292697348027	6.51544341008325	1	3.56543038583395	7	6.18293894206952	2.10870718544459	1.79486822978507	7	2.83292009711777	4.91057358159181	6.062137693148	5.18246703431642	1	2.55850873207942	5.82388626034679	-2.21764228634035	-5.68928642414217	0.0347850315320726	-0.292453969088506	-0.212836345286114	5.23178469915587	-2.02794972426116	9.41996898257137	-0.279539472606576	9.27574168310006	5.03049498218197	10.8831270126067	11.7915708998536	7.86693356737585	1.18466409859076	8.14088066594553	0.925034140411978	-1.25197275766561	7.29560791097553	5.21263489909904	0.407913358608949	-4.94416243769331	0.11607331640641	94.75	1	2
158	1.67205427675438	6.10076545734191	1	4.34638641257222	3.92448339626252	1.89099078873437	5.07553448061881	6.78267560803453	3.79907187862923	1	4.45788972565387	6.42594588141725	5.43378054863554	6.10363076657773	4.57737245601536	5.61627379462038	1	7	4.90922393703779	6.41530177420299	4.9100223644128	1.7275877962649	7	-5.03406045875736	-3.53015532417137	6.02839542971556	-0.916432716276456	-1.55523205806804	6.15199604231389	-8.09039044739659	1.57350562924259	3.91298530955088	0.0270400302273162	0.510639687424635	10.6095913766678	13.3666783878497	0.655064321605666	3.81385881857214	11.1582799661986	-2.0167776896815	7.68673474410795	1.49409657169191	6.4686964167631	-4.04745321078335	8.37023652047345	10.0750548674461	95.5	1	2
159	6.53697541071864	3.17204787201474	7	3.00082643011161	6.18982454382313	1.22395912003537	4.97505814747195	7	6.63500142278838	5.6761588266232	6.57657539478459	6.011642271131	1.10234406896084	4.81231862842065	2.22464024492807	5.02169626971608	4.98993942287756	6.70236469093821	2.9188178866032	5.68037484735227	6.71447858565968	2.09412273785476	5.06552815274864	-6.16990834744996	2.38001108736077	3.13265965123474	-5.64956908381409	-2.90902285721539	-2.01571674956031	6.43555124143595	8.76725679798572	7.65543344574038	0.918446839567648	2.40355896710307	6.10644033345121	9.86794557097103	1.16149665209769	4.82782891773858	9.11726715905687	4.20975691370752	2.22902635193655	4.6549495056288	3.63053025345287	7.2814655575593	7.41149584831439	11.1413794549237	88.25	1	2
160	4.47516140301482	3.48986161097543	6.76355735196988	5.50990900354936	6.68374976882028	1.94189431121325	1.4923577406518	1.81369305341419	2.70932369930169	5.95918270454635	7	7	5.76380612818446	4.47330456976524	5.0699964846138	5.66847140569646	7	1.76764188946748	7	3.36380330374391	1.32995764144708	3.10044760805843	6.22115067214398	-5.67681963133828	1.1226832573553	0.0853194294134664	-2.52842236069112	-1.40079259722429	-0.171365272785277	-2.33161566470755	5.82982615611765	-0.894271685299938	6.71015479588114	-0.261416053317594	9.71238610039139	9.38141300261172	9.89785705251356	0.390512274150613	8.89133588614798	0.727080922701694	5.28078123700053	5.13708363666903	7.36186154900259	2.56398019239776	5.21151667135288	3.2772446296685	77	1	2
161	6.73498141356517	3.36477345618497	6.49625021697535	3.38025549902738	5.96145036183159	3.08464910611381	2.79419593886902	2.39597959639831	1	6.34949907140316	6.63841843177643	5.4745380309668	1.76863141563228	6.65748950985707	5.31551644607393	5.44215605042755	7	3.89521749060709	5.29387364277733	1.74641858141516	1.76156567614627	5.07966532858192	4.45042383552211	-7.82644230685513	-4.24708898778771	4.04143338737558	-4.78798595060314	-4.38119554341492	1.31177606304969	2.14819551562559	7.75538589029693	0.573404601084783	1.84930889840834	6.02910579482448	6.31347507496016	1.04720070084022	-0.63246726540384	13.8762313805851	9.19759504900551	-0.166652319166709	1.02062942695815	1.39407707645158	2.24200324467867	-1.26498297159852	3.74175920174231	8.0927476041052	84.75	1	2
162	6.06634434249951	5.89081284600113	1.6655424752411	4.87591337106772	5.4156186813871	3.97301513510637	3.45135974124079	3.94496168402845	3.31932222457164	2.70680058243327	4.14284894328943	4.33384693823907	5.48645566408245	6.30482019654904	3.27048029017737	5.36562366560512	6.75844377040549	7	5.22501843588916	5.04676736760912	3.6351186924864	4.33509146019656	1.82438630033265	-4.75947577677342	-4.70819252425626	-1.52763448639158	-2.86942068165102	-0.580345501524085	3.41084233637467	-2.44355016997896	-0.19844001291458	8.5572659873773	-4.44992520614812	2.40522844081341	6.53878534527642	9.36915173549494	5.17163652491687	0.839698520863674	9.98288345551159	1.21663226561954	8.09863487827121	4.26524190173312	2.99671293941062	6.41848704958659	4.06125626139075	7.55415657595299	85.5	1	2
163	6.97981869522628	4.88283835459951	2.89504242465577	6.61599166793668	6.94813891090103	4.23291692218624	5.79989353686475	3.24689327448853	5.24185406341185	3.94853957002239	1.52996235517885	5.87852406551753	1.58716104451087	1.67164704760925	6.0433545146109	6.22689011196984	2.97586989800509	4.80026527940873	4.1303718441347	5.01797348970593	1	4.24432460338564	6.09991586544081	-9.28995667320456	-6.47385145431016	4.0498695351445	-3.55584366767377	-0.950195324547858	5.66490541271912	1.63634913848457	5.64557945325912	2.86469937796276	7.74021496973106	0.673248762453515	5.858092462378	6.35094370715474	3.93149420760994	-0.998334965296791	4.8587565677294	-1.10511372151677	3.13178277104657	-1.58737493802222	2.66608357505356	3.0533834477263	-2.52952193958569	7.00167499721736	78.25	1	2
164	5.42204174464598	3.73760567674183	5.63305052223483	5.39643442718935	6.64224855821354	2.46226595349692	1.73304515364806	1	3.09509658551124	6.2086207823466	6.44433092011284	5.52863908966264	5.10847538119481	4.83736999533785	4.21052888738394	6.3139671120224	1	2.82884797066903	6.65109545630291	2.12335237017649	6.22862736556441	2.4635567631398	6.67108900095878	-4.64077890044928	1.80076422202091	-0.258750715396908	-3.37510562578291	-1.15600051258487	0.197144334354083	-2.22725386100359	5.75177474977232	2.22243706219844	5.48811903901101	-0.863664227368986	9.58174450969137	10.9076978871492	6.14078511057169	0.72975638123817	6.72187552470625	0.845598358405034	4.8699894130921	6.14169453986204	2.17607925103403	1.13224849085387	5.11682768761954	-1.19987525247779	89	1	2
165	2.86408927858146	6.86893785338572	4.20377121815374	4.17573022065655	7	2.09864098286377	1.97590787368079	1.96807290357331	3.7213511592838	5.84197454260745	2.27076985245876	6.60813755470325	7	3.29374527427093	5.56630530383049	1.83808791576399	4.5864772092692	6.00353491199834	6.78418959375262	1	7	6.15657922812749	5.40976528832626	-3.04360746836727	0.0282442547468315	0.0120380271975958	-3.97782862534225	-0.33673203448214	2.37476298427047	-0.295700857383006	8.21294772670897	-0.0674769110134205	-2.29080041251379	6.42443822843765	9.03879296715724	13.0382353785121	6.98914800820246	12.1330603507048	6.03365434199102	4.96117875280642	9.94040951212542	6.84279554611616	2.010076863036	-1.98175201973216	1.26906761724778	0.868279760169128	87.75	1	2
166	3.43671184135212	5.24873769392582	2.11262792944609	4.32250994630565	7	3.02620233740284	1.40036403097403	2.55060656650645	3.63589581915027	4.44108048333226	6.7928307253227	1.81723411870788	5.34421587771629	1.19198848784565	6.13199177932663	3.33633064374563	2.80230318587589	2.34513080950063	5.43104180522389	2.56303393683427	5.51186492241984	5.48963858960764	5.69089316813181	-3.12532225094585	1.13398797946679	-0.023597472446924	-3.72025715468325	0.261484302416373	0.41344119882837	-0.456978955487641	0.988968189095745	-0.375680148100409	1.32379294179654	1.63315757907132	7.23001723806408	5.4033614898051	6.90417532961191	1.69325662964754	6.40442270840834	2.55052398705582	9.0056770445786	5.88639595328514	0.899942992991419	5.15443307050416	3.98465311779754	12.0087697530478	76.5	1	2
167	6.9564100752362	1	7	5.31594725938902	4.80841373219365	3.85670753905103	2.66021593898847	2.97480542291782	1.67950686587378	6.93323423997183	1.18980853534423	5.84099014002424	1.18027368303159	5.48646689853501	3.51289190155637	7	1.32702490616167	4.67282635356607	5.87591363447938	3.11939602222893	4.47248427909041	4.55995876261431	3.68238844014164	-8.13997912031411	-2.24973384412314	4.5064655211965	-4.1622568630459	2.12593657212893	0.363583520120351	0.222706232911531	0.215360660917116	-1.79041704475588	-1.35893458376233	2.16144276007094	3.4402067763612	1.7689829251081	6.8646310928575	1.93168367126581	11.7459948757648	1.66627259017948	5.74543566688894	2.53463183708465	1.64129481265037	7.60881905077081	8.04554934694232	2.42792199670183	79.25	1	2
168	7	3.140999687434	7	4.47399158664977	5.94784421719952	3.89169830960968	3.90832916096358	2.93970050745003	3.59945461987817	5.8468700785409	4.74849983965742	4.93169907202065	5.31321289161173	6.44297954637322	5.47039595830063	4.548705645862	7	1	5.24187334127352	6.98958653770155	6.37611040761788	5.4910836973046	3.59410850448824	-6.35736384198587	-4.13475369853185	5.88853137776837	-4.77039592121962	-3.72569374190071	0.872938927925579	1.14845737035362	-1.24522128047061	1.99883135612246	2.63864708405008	1.28820528408336	5.67549835528377	10.7644516522096	8.05529657037998	13.7833177871671	10.2303289541926	0.290741368868103	2.45171783607785	5.03015913030133	2.00298564700553	2.9737484328402	3.99782021582653	9.56131206139248	75	1	2
169	5.63984027037482	7	5.03462587654935	6.88492541890983	7	2.32181058226377	1.9450554430071	7	2.66038637873576	2.08033150582411	2.57397179603813	6.97878657103356	3.19754703152833	6.97012533835897	5.19463724778051	2.8572797947501	5.28004934292689	3.45820497599262	4.02250843779942	4.94240072488515	1	7	6.72179316967393	-3.31359243239677	-5.89318929345168	-1.95988336782125	-1.14489719560909	-0.347149967986274	0.411299896512155	0.525645247035801	7.66011670484112	-1.05675835385498	4.37237343645842	10.6405888677077	12.0036173028757	2.48221725103505	3.33184881269407	6.97139058519645	6.62426884968195	2.16439984398918	10.5237978480254	-2.17517997963611	2.4591583129391	1.51583951616064	-4.58519139704524	7.20925440412594	97.75	1	2
170	5.17968525823788	2.14498233864519	4.54181147825296	5.30776972686982	3.43053583523587	2.39333568127367	2.35863818399171	1	2.30486398038589	1.45427493050308	4.11882601045545	6.79765308996062	6.77507550471309	7	6.43509536431283	6.12514374666964	1	6.30992143231651	5.77244281192763	6.74115303929165	7	4.23571091009067	3.21630972990071	-6.101015092261	2.62501546050098	0.501346507995291	2.7691539368575	6.83788496881219	6.54122469075339	1.34029272295868	7.43592138944793	2.8513129725283	-3.82316882102022	-0.235885199355439	0.146772144868435	11.4611873049048	3.51554693888644	-0.604467445641353	5.97404054069248	5.94725277657107	0.0449628461409282	3.13237520065887	4.89024658258183	6.01466449834223	0.157879042395549	9.1339786035522	74.5	1	2
171	6.32105192932001	3.49101838146495	2.67662755541543	5.105531834228	2.92086790292874	3.11821875705478	6.40263133733652	2.23176575084245	6.07819801980889	7	3.41532315939351	5.83763081423618	6.80151582524255	2.25368867190375	6.74560923172965	6.77641984548435	5.89435576068492	5.36145866253388	7	5.66995581887013	4.59669125253841	1	1	-4.2924083749308	-1.33281091079407	2.29405359076783	-2.03513459836064	-2.47367906588651	0.232191202297518	1.2810441065562	12.1185710099917	-0.191159538333707	5.0708401518177	0.751451396394103	10.0369700546809	7.38882190511053	7.01355120746136	14.417016835603	11.7628821754671	-0.753085291078571	1.13725795712725	6.14260826777255	2.73999701650698	-1.06677813574345	5.67485917658027	10.8723810794599	68.25	1	2
172	7	2.16396784829307	6.11833193129508	6.96494460099914	6.08222892107286	1	6.81506979204438	7	5.3662299565442	1	6.26823233389306	4.11627158220243	1.52930483298457	1.25655470188032	7	6.92980078670265	4.54303407606487	5.69601526467639	4.10642226837508	4.96392180269203	4.87815922372079	1	3.52045863047296	-3.70811532589757	0.487756631165506	4.5877032262688	-1.52303828853932	-1.62919316609243	6.43783787972827	-4.13838134355222	4.69196129012865	-0.127935781997244	9.04802374725279	4.58422188953232	11.542587852475	4.53826776129569	-0.814882381428924	-3.64759093518303	2.99462541621843	4.52331281652752	0.720767023732019	0.489342815132914	-3.62112782208345	7.33258932424517	6.46076100550579	10.7108133643717	97	1	2
173	5.8668744446816	4.97368946378031	1	4.99937649937497	6.38002575544659	4.35639671024977	6.50706591473378	1.02106479956837	4.27190064124028	5.87248244996397	3.19857206167054	5.51991161656055	1.48894641637014	4.27123896318647	3.00229278540766	4.92994620497948	1.7311094872109	6.50876320772204	4.36878290034737	2.97498184295164	1	4.53749567260591	2.30084505368726	-4.33723088914976	-4.28728883688531	-1.97340408051262	-2.98916831619556	-1.3880572981096	3.47910021613446	-2.12746774556561	-0.530586624451637	8.60146085532525	0.6524198554093	5.80979208956649	5.42028841001632	9.78931300691855	-0.150577535149416	6.46791722768344	7.59769506854565	2.5685369585802	10.0368213148138	3.64206639142344	7.60028000451082	3.36531599914027	3.96425999539489	7.61366703103156	80.75	1	2
174	6.30620174031199	4.69434089527057	1	7	3.6905753110839	1.32961061808551	6.29749991223718	2.16985920968019	3.43550696371497	1	3.79731125856291	5.84801092255212	4.49216575111682	1.08896033421315	7	6.18717894940627	2.89705471057648	7	4.79917486957473	1	1.96649302254704	2.10386828324486	3.80321795055813	-3.21525584332979	-8.03882743147731	0.171508068677295	1.37311961020983	-1.22288352792019	5.70158637719458	-6.80882473737793	5.45056452731982	-1.1739965959222	-0.221295760689949	7.32118634824407	10.998553599727	9.17260761668399	5.31276148198697	3.36128156133542	4.13124337138181	3.28256081279193	3.91140908476372	0.706144688930038	2.65066543060267	6.31863951071239	0.632436105930412	5.35640740167623	71.5	1	2
175	5.12583247976096	1.4015377644895	4.14315919527835	5.16020733058056	4.16678975088027	2.67881371657662	6.44243126856549	1.40889933791947	2.61004499389287	1.40259691006929	4.63511797263168	6.12468585070001	6.92718089438817	7	6.52294816631445	7	1	6.14543767190288	5.33710142821639	3.05215056438463	2.50147153350974	2.3812768758355	2.95351562831512	-6.57636495892074	2.61975915568858	1.80669505905015	2.55853354345886	6.94621570453078	6.26274659331082	1.66591363722618	5.75366762704518	2.94355222376837	-4.24736739292874	5.78793210699674	10.5202559893951	3.3524523937933	3.33649426958105	-0.442072121040087	5.43888805081854	1.84066826284442	-0.934720385729947	2.69440206769875	4.6777663596412	4.59073980606715	5.42178321519047	3.92525008590364	58.25	1	2
176	2.35832493942126	6.3676174474879	3.41332235902098	4.2920855632011	3.72391796602993	1.09730912872499	4.34148889053099	6.99843238173507	5.16725176581242	5.92628166397834	3.37379841705501	6.19563426037478	5.1405703851039	4.61646929116315	6.88652576518137	4.08696226300244	1.29135764843067	3.57799006865175	6.55590152923763	6.86608638314721	2.23950026075963	2.54191910372672	4.32022883749979	-5.16019669175042	-4.56475888654573	2.38224562332582	-4.06469757092791	2.52216060229563	1.65614139191256	6.76467507301217	7.15096243348066	0.929907075695111	3.88001915015248	1.27324165261494	3.83394235680461	0.294252343246923	1.99544372264104	7.17179522405996	15.1553263347472	2.13666601931577	7.20482014516894	4.18942500656429	2.3868048469725	4.49828723196639	7.15967112282808	6.62427720845112	80	1	2
177	6.1819431712339	7	4.27264201320989	7	6.3627053595122	1.2384086281099	3.59571943194388	6.99246748623433	4.4792212458776	1.41969926957726	6.15709408434423	4.80315998896928	2.96203857404297	3.91269357306746	3.88272460520471	4.44806514757923	1	5.94457935173504	5.59225714352833	3.73803740046696	3.605091569302	2.57713059568127	2.98205124814894	-1.61804942494265	-5.77278992281052	-2.87414348879718	-1.21782425119286	0.00610568242459947	4.01893886528098	-3.24668199326624	8.82181324215263	0.310938943765844	-1.64608600565243	2.51999218713269	5.31809682375243	5.67266977731551	3.85122945023687	-1.12986733276827	3.05799474212241	-1.80172830189633	11.2814935726683	1.07853083897988	1.40815353339665	0.0674147313801724	-4.36656211459617	10.5430299512973	88.75	1	2
178	5.66122135879582	3.10281925657917	2.91913311908593	3.09991159182158	4.34893254261231	1.83324040013511	1.16181280797726	6.64761811494467	7	2.7832891596326	7	2.63147170033442	3.52935615667594	3.47788397710204	4.12345409823644	1.68370033466283	1.6127384198365	2.79909680381196	4.34152669368068	4.69660593364439	5.26769593902761	3.43662874622514	1.45289859156858	-3.98315179802491	-3.78813439643862	-0.567523364566584	-1.39599521473248	-2.71052771399591	-0.990073200505042	0.284224712105153	5.13927543809247	8.18866965946913	3.19340064439057	3.15550985925336	9.32311646732273	2.02904910723266	0.0188516283045276	-2.95010754053972	5.96429511235388	3.08807446198354	2.28124182382365	0.458645108072892	4.72269956717552	6.17154895999268	6.79410786113847	-1.45827361433162	86.5	1	2
179	5.71659568981573	3.86177677124556	4.79651889865095	6.28295287370694	2.69305911061263	4.67053413660261	3.81950482029377	2.44130508196226	1.64990557678931	1.63073325761688	6.24233231333515	5.66163465794723	1	4.66068209953549	6.66627030018038	1.02349992145389	1.28757772502445	2.29196839434712	3.49775761182638	4.05040252277605	3.17874328134242	1.82942200178546	5.07667424249054	-5.75569636952876	-2.38407709808152	1.89955820076937	-1.66745560363917	-2.13815187257326	-0.834762262239025	2.00045532267191	2.762540973731	-4.47588993741896	3.64322486217081	5.90929112674133	9.59554271363248	5.74060419321084	-1.05876751997334	6.53490520769386	9.80282503263726	0.884965509223156	7.27151340869063	9.77825330926194	4.39017344648654	4.40973789907345	7.24238429994893	5.04114524193767	63.25	1	2
180	6.10986394265695	6.63023636336075	7	4.45852561027598	7	2.80317176928362	6.55451151981337	4.99048744076879	5.40512984862139	5.6382188185317	3.40489056766297	3.94050774155637	1.36685501376635	5.19304685014835	1.67322513676811	1.53688927694867	5.92653902207824	5.78074468977282	3.52236195114107	4.67526826989798	1.49762001584365	4.20968127105641	5.04749749151644	-7.13489719684263	-0.0263889829766628	2.15949475860991	3.71036306152607	6.19100083170649	3.16298997842744	-0.502312874748348	3.24713537906432	-1.67133941962156	6.42196117805355	0.42232256805381	5.46444094737594	6.56126439857896	9.40115240456577	-2.47807335883933	4.39040934899333	-0.525340145397734	4.28127131588279	4.81558425297326	3.19989816529078	2.03137061396627	1.67684754467608	4.66884950551284	76	1	2
181	5.87505826953509	4.87489701925758	2.98772942380474	4.91853688664681	5.7170847951771	3.35212097389391	7	1	5.14478152459358	6.25009065390574	4.1713370564237	5.63970661939366	1.2444604832214	5.1432029104737	5.27512899680007	3.84443007707057	1.79955414100168	5.84409257302299	1.96947140182132	5.59105326922064	1.87054893204975	3.35873929471081	2.78971194187157	-4.12967018861317	-4.53203897936971	-2.22900438920221	-1.92689623553759	-1.6884560415878	3.9113480300243	-3.13596612576187	-0.578260818079093	0.504384114263487	3.70636930787225	6.35905408554799	10.0818290694717	9.82006448726139	-1.22138319109067	7.13316448471418	3.55672844576796	0.720638914954093	11.0549345284779	4.86646547319079	8.40802910294368	2.57992231956241	4.02676937076489	7.77343983630986	75.75	1	2
182	5.70256493518233	4.18373341664829	3.66733732474053	5.83908134016757	5.80944288077625	3.07034069355961	5.5187858313704	2.37301417314	4.05609454084794	6.22023631621393	6.508177834994	6.39642861979944	2.68166923064202	3.41457524877592	6.93050012068109	5.04140993444349	5.83034386127768	4.41602445282681	1.88779467498785	1.66315861392145	5.46646298581579	5.64086341306352	4.93727159734607	-5.19294998230279	-4.09775317782299	3.02349133934784	-2.61301630047733	0.772677940206974	7.41029469358167	0.479128807494021	6.58907052650363	6.01256623861152	1.24971570741022	1.58338830604082	1.96462215341355	2.20939635469245	0.416104357779257	8.30051137602832	11.5539980833031	0.649548442029863	2.59529892649977	6.93727767882708	4.98906537582179	4.53180781123965	-0.400657076811939	7.85886620647757	74.5	1	2
183	4.23605030942451	1	1.70674858910066	3.77026897715123	3.65314138650736	2.68684851721732	5.32409422179355	5.48166444419333	3.2135409756066	2.15049690914287	6.86494201458824	1.56786254214417	1.80792509824533	5.78252493614489	4.3469056584101	5.04007331037499	3.88106067920511	5.03939299058006	4.04535388014934	3.50285142578348	6.45337529881673	1.34094591124327	4.32229844065079	-4.61130003465071	0.381354730676115	2.34723060080067	3.80199498735806	7.76972037090479	-2.4176897142602	-1.45642832933169	11.2284638291447	1.79672628156347	13.0708882632774	1.83781555137422	7.17406609389857	5.98494477531133	5.98504978081446	1.40428857597054	8.07639246775584	8.75443805510428	6.20297838831172	2.57961713367241	9.65805287128195	3.4949035446129	7.43654081401206	8.79255919434031	64.25	1	2
184	6.5785341929041	6.35696644890586	2.17234524650373	4.86446992745848	6.20585425801241	4.1832607808998	3.5005541514609	4.25822805314793	1.56383523521612	3.76716732034977	3.05071960335263	6.08419788590648	1	5.65689389642299	1.71328781979212	3.99315355371705	1.97545944534875	6.70954945819946	5.84861907564259	1.01203393838404	1.08325750518875	4.54632926574419	4.55564770203307	-3.74913597301583	-4.45062316842185	-2.58882528173603	-2.48625925162878	-1.69343638688227	2.54843760490318	-2.91024594725715	7.13386823092252	11.1264242512637	2.68116081511784	-0.00511312714080225	10.5137832658001	10.4305774012217	0.312574376635903	-0.682235579137515	2.4828430630763	1.68732254765949	9.28849658460433	3.13989286887724	0.628791371913461	1.84329679815401	4.69672633299037	5.78299243711589	93	1	2
185	3.78121562144124	1.01590967345864	3.53915992928143	2.60416579029744	6.32878504672391	1.37108421648228	2.6381897350236	2.19515225222407	5.20750771354176	4.24351821492571	6.07023750022027	6.31188185567421	4.3694266187484	4.11050257276306	1	3.59564367404306	5.17620570815788	1.52289252248776	2.79084836680164	1.53458170410649	6.19086935567653	2.58685873284739	1.29845377875811	-9.10556534946982	-0.477072055010562	1.69984881728555	2.90786256941074	7.74740273419468	6.73647171519483	-1.44968149628524	11.8212037214361	-0.337534119182928	5.7300469995203	-0.306878045825641	3.23089677449726	4.9722129462217	5.31318366480593	2.11858158933805	11.4629481306938	-1.27281061007646	3.53966846510659	2.37715693142274	9.46807657482141	4.17850472692912	0.316088464158146	10.3807446764931	74.75	1	2
186	7	4.31222690939342	2.25538491022925	6.02434841838383	2.57007161136205	1.3986089228692	1	1.72263630009268	3.08306222771	1	6.05879165301109	6.06522070232748	2.2876247061984	6.7655624997436	6.16876766870457	1.63348285879307	3.76842092689833	4.31552307879298	4.91700740001525	4.86805404157638	1.4084689283398	4.37733572703593	7	-2.77724543015383	-1.22844516939928	0.997323290374202	-2.61559533680337	0.173988203420907	3.70000958608472	3.9865597529329	9.52081202058623	1.03466389948946	3.62865609294566	-0.00470996285368763	6.26841093588951	6.13776001973686	7.62598810650211	5.52922179718913	11.0756956544116	-1.51216769121517	4.47090923734755	0.944411584405237	6.61811943875797	2.70498629980753	11.8348578575406	4.65772215226047	88.5	1	2
187	7	2.21074162942299	3.31362657800236	6.1622478402553	4.74850186288378	4.21057042628164	3.06532570399936	1.86330735760118	5.63812575723158	1.09702925675114	6.00126519017971	7	1	1.71359095711412	7	6.8989244872098	3.60291685116403	4.77295486060401	6.39569377030548	5.3781747350235	3.43072547873056	1.43252756740052	3.10530504211547	-5.01426686730667	-0.515794934421555	1.05886697218519	-2.48139195630713	-0.017652837721331	0.155992132310524	6.81152941854856	11.6070297018312	1.35555613220822	3.84933495002754	10.9019369085251	4.36004165829472	10.4446851098846	5.65380334753024	-2.18113218293844	11.6355913173065	4.13371113046321	6.37607635029316	7.54415796630291	2.46004430021225	5.04508820108956	8.44809036047308	7.69103357057217	76.25	1	2
188	6.81654089459207	3.95128717035408	6.66424052660285	6.11329480921257	6.07035619868465	4.61910780832755	3.00699068229067	2.82860044358092	5.35638868084056	1.72576033342475	2.55908362170527	6.21147172202127	6.4901739715067	5.25864587554881	5.3690299907976	3.98230254678983	3.75237757214722	2.77641080783425	5.1169108632257	6.59167264708798	4.93038343974745	3.68946117595958	6.05410444887438	-2.92839347384839	-2.44598577433503	2.7435903530784	-2.41777508575192	-2.53147996226702	8.55091969304592	-0.546805086112665	0.280396803364678	-0.0564307605712554	-0.937603692827863	-0.807052566747107	11.2336817132801	9.41092327436828	1.7433099107913	6.56027759783143	13.0861489444785	0.199384551339957	7.2161151678956	1.78664454738735	5.02938280667895	5.0895427591742	7.43468810456748	5.53798070654356	63	1	2
189	3.10839382547059	3.56976603772816	1.80945986206561	3.88667957618985	4.23693103501659	1	2.18956818163717	1	1	5.92244836781456	4.35994240814761	3.93847655796476	5.80490111400601	3.82923318229607	1.76146072764398	4.43203820935573	6.91336069304211	1.48042828792258	5.005647295179	6.70201600141436	2.73331890364462	2.84830635885555	1.71774787635527	-5.50756685866165	-6.88398290443136	-1.80794455593538	-5.37036073266867	2.38332043403343	3.25257320054422	1.41739100529089	1.36155296709018	6.59131963177038	3.52138393091598	2.99764798214392	1.97201964225782	13.8918896623604	0.678914888350876	5.41918131061951	8.83162594885059	3.99163889550132	12.423200384999	2.73101585904118	0.592119743558007	-0.447821445482466	3.68829395693318	-0.252375082115363	79.75	1	2
190	3.87578537665135	5.62198641417709	3.66375360515859	7	6.02532683506677	1	2.6956645494291	2.1888446238867	4.29953292955722	6.32127313919235	1	3.44087094679828	3.75094781639986	3.71332313022731	2.22134385502639	3.56826275301487	6.18397925838264	1.66777260685881	3.47408835830466	6.35026478471597	5.77813173411505	4.78110113134097	3.04076833513365	-5.65223584729871	-0.532500781782719	-0.68894985774943	-3.10711082613661	-0.882873108104037	-0.271661583617756	1.86888899407181	5.3975681157263	7.32123311249662	4.30443919455876	1.92848716212574	9.27259067610412	3.8332882654959	-1.63069742859786	0.110090212238392	11.8715192877047	5.49850196827302	2.54632651245424	9.79905335340281	5.17347682750753	5.91627881892291	7.69256739267403	11.8330643767218	80.5	1	2
191	5.82020882196649	6.93545661905414	2.11180718831844	5.88388866992148	6.8484452963109	3.57531058983786	2.69274964431697	2.78809809180179	5.38233106114175	3.48197146826973	1.4492172876551	5.25475587353879	7	5.64141169579837	2.84583440271599	4.30317916125176	1.79959209029361	7	2.87243955226996	4.44877834444001	1.56006603341308	4.16776203252578	1.43001604987961	-4.08985216320667	-5.52293495101247	-2.7045525549204	-3.09459354052601	-0.352856342070997	2.11622708699323	0.719737927713608	6.24000141480094	10.3635495877849	-2.98433413219981	2.47492782749295	6.25675920663094	10.1782541130122	4.98049603736395	6.29056056157425	2.10898010359449	2.2735961675112	7.22981557926218	4.52799460105902	3.62122913597903	3.25158766351142	4.34872465502271	8.49168523604947	66.25	1	2
192	6.31233757658716	4.15074269700541	5.18465486117986	5.73606377815986	6.56187990872579	4.7944932060121	4.84945161989263	2.85004774123289	7	3.32687896096272	6.21092850327405	6.74017491990266	3.94145967139765	1.82153762319546	4.22574261637213	5.7613395995443	3.71882231491472	7	5.99549209128068	3.27118122140036	1.38368372560191	4.53274849698436	4.29720505273483	-7.08556732678805	-4.23602744553897	5.02822763689709	-4.53799811719497	-1.27949719942015	5.33575420874661	-0.079136541500499	2.17839750301345	3.3422500996273	-1.89624191626966	2.37288590180022	2.12357631415099	8.51328067571756	9.64341705301353	13.565506234038	5.2260567708764	6.40312881276268	10.8183369661077	4.95822295682431	0.0116450653327822	3.3415700888113	-5.45503587783235	4.26096771381954	58	1	2
193	3.48527090033448	4.04513191333679	2.5382405916651	5.00906326725214	6.33253124103322	4.5985398645967	2.40151119693537	7	6.61454919855426	5.45411797056882	6.85305942693606	1.74792763154217	2.10176603446898	5.53357158379188	3.38873798475737	6.12512992392369	5.59998550284943	1.34368053697272	2.82544259575053	2.25277020691052	6.92905847394875	1.42866045405798	5.34041124798364	-3.41887132837671	-7.72682971161497	-1.37304764922991	-4.77085781756328	5.36102985626396	0.296111604344742	3.11890842457545	12.2117282278023	-0.400383425755987	5.2448143045783	7.80420421432413	10.232204634887	10.9915716103367	3.16350849497185	6.21002803103123	2.87485718795273	1.53941432177476	3.76255020433062	0.920048312585367	0.314131810492098	-3.89442254772695	-4.43162961555141	12.0416344592701	64.75	1	2
194	3.25982912534388	5.0818225253975	4.09394347865674	6.64242700303338	6.22396800798964	1.60065684207284	1	2.63212838275073	4.64655695479042	2.68093807587664	1	4.03650422836484	4.03195660205487	7	3.36141943696649	6.64500442381075	1.87736961271249	5.307669490586	1.67567557260651	2.99674600417032	5.35706802337289	1.19686040325371	3.32738641295864	-6.09007373454926	-0.452145359184761	-0.0241541556012965	-2.02410631440555	-0.95637566160655	-0.572668726980435	-2.84899933355343	5.54307167826859	6.77278372846515	4.4748516108262	1.60904158723506	4.93945892764253	2.33170779746036	-1.3460011443818	-0.224775334829678	10.9894554158948	5.24786798957442	2.36690808557136	1.65861538731481	5.33214380711025	0.876726519541774	5.92116132584741	11.6532819960059	67.5	1	2
195	6.19836333760841	3.37504563420123	2.2869175395647	4.62759730280966	4.50957215065809	1.17201216495497	2.20083591003412	6.8225345023604	7	2.26924475283204	5.65568893836688	3.19353837426764	3.64591674673002	7	2.80305650700009	6.4608818588587	2.05054838202059	2.02170534705529	4.15130306469769	4.79031092873104	2.48252995978741	6.92657400000239	2.12630749986957	-3.8259972351681	-3.07456251112167	-0.60069710130901	-1.11280629654362	-1.75348128594178	4.8594784254657	0.331482451920358	5.52267809227442	7.27776771003818	1.69091332205174	3.46589548018861	2.03623747401313	10.9970726608526	-0.239014644970648	5.6119193942134	5.57279442474223	3.2180971616634	1.59880839546388	2.5024502335701	4.66140900508845	2.3054774364874	7.89260189853453	11.3205943950286	69.25	1	2
196	6.64770718495801	3.60220130884312	6.54449155694061	6.2281351875676	6.61979110301211	1	1	6.36118003482524	5.91335749515846	2.67538665238493	4.09584322097478	3.40297809202667	1.79429434445254	5.78052687094923	5.24315092993374	6.3516684293897	6.19556650637605	3.67479582102665	5.83430999069864	4.67494367348844	2.36454610975556	5.8349102814334	1.51200259676352	-3.96854565860612	-4.57775178837446	1.25777919336267	-1.26569651168109	0.00724589390524201	8.929782083627	-5.93560736020739	-0.0776362378324864	-0.913788469156099	-0.718336962304575	2.70904554500129	10.1464383878719	11.073781998128	10.7244476117404	7.41690387312881	14.6310546621501	1.60297885674028	7.07136389200114	4.60739317672138	5.52780330032018	3.28299909854626	6.7136950961118	8.6894203874582	71	1	2
197	5.50252787154821	5.4976889824682	4.13709188143441	2.3379139727217	5.83257227236427	1.55885542064074	6.0369282110421	1.71662878378658	2.63270405586964	5.5116182984326	6.111360933429	6.63219886879833	4.45737706340966	3.41984784800331	5.73148010500876	1.41872734286072	2.04471148252068	5.04066410821885	6.58686124251226	5.38001382574056	2.4765067134183	1.65744602623776	6.08323645337434	-7.65160435756343	0.624242190761297	0.954362059439051	0.492497700380798	6.28522623953103	-0.689260786635787	-1.38866978809322	-5.63812478935345	-1.33149888010468	-0.681611656701101	2.33626661869286	14.5716063416922	1.62540510222445	1.23589599148677	5.21930929548044	9.40917209755014	6.79244325844731	7.88092239382464	1.57950883348556	3.26406538646308	2.00994866396214	-1.45960984285118	3.44191556737677	59.75	1	2
198	5.73915230641815	2.9758930636765	6.5713347565413	6.43445216799495	6.96779300396351	1.54257674666324	2.07615290202868	6.35557434981732	5.39109711373493	2.56222540191154	7	4.61626225519742	1.7119216979406	3.06409052906513	3.05451547612102	6.68011386396916	2.67108718977607	3.29768925473931	5.91750978781648	5.13997916998806	4.01367846302509	1.95302769487594	3.77671974308287	-2.73893076719524	0.673424378304613	4.51950956842206	-1.98262245339097	-0.518344070967493	2.67173599011571	6.86125497948868	5.31955749520677	0.194408319757921	8.40262408093187	5.30581898245352	11.638645809383	4.50660811728919	7.34672365765561	-4.41450878599929	3.03191704199368	4.56784387744854	10.3508003782969	2.26415588544832	-3.17458963853694	5.76545483811667	5.54406916205616	7.07608959607901	73.5	1	2
[truncated: 5 more columns]
