# Supplementary material for: How Are Mate Preferences Linked with Actual Mate Selection? Tests of Mate Preference Integration Algorithms Using Computer Simulations and Actual Mating Couples
Source: PLoS One. 2016 Jun 8;11(6):e0156078. doi: 10.1371/journal.pone.0156078 (PMC4898694; doi:10.1371/journal.pone.0156078)
Supplement: S2 Data — Long-term couple and agent-based model data analyzed in Study 3. (ZIP) [file pone.0156078.s002.zip › S10/Aspiration Model Data/Aspiration Couple Population 01162016 063453.csv]

	trait1	trait2	trait3	trait4	trait5	trait6	trait7	trait8	trait9	trait10	trait11	trait12	trait13	trait14	trait15	trait16	trait17	trait18	trait19	trait20	trait21	trait22	trait23	preference1	preference2	preference3	preference4	preference5	preference6	preference7	preference8	preference9	preference10	preference11	preference12	preference13	preference14	preference15	preference16	preference17	preference18	preference19	preference20	preference21	preference22	preference23	fitpoints	sex	algorithm
1	3.08442315336172	1.09754852483931	6.17462579806274	3.30318217287618	3.0385119617487	6.7786184999551	4.57833196671585	1.82171385980183	6.24817805531866	6.49307570256326	4.45879566685073	2.98314507526392	6.37876640073156	3.24135917950366	2.68491701978057	1.3082772210851	1	5.75624708367763	5.73786213111074	5.48045686744612	2.33126521807051	4.98068127325296	4.03118451572524	-1.27161975450499	4.49833078805793	2.28765486664621	-0.838688031349111	3.24621794545864	6.25755023894661	7.79399337012541	7.08660972698706	3.73044613895624	8.7140304442759	6.69935367308553	-3.54287624568633	0.755715914078973	-3.73628096240968	5.86806159388955	5.28192447045645	1.77177564599318	3.08881881774918	2.068052951391	5.29102886714853	6.1335633330242	-3.04622026617028	-0.906678830859667	94	0	2
2	3.63206727604226	2.20057812420285	6.73934178628344	3.24110945098472	1.78768793904595	4.73942073716005	7	1.69506448916215	5.33428497042889	4.51431230840999	3.30385964698019	7	3.39121602772383	2.75991404415475	2.08010738788662	2.54001448732366	1.87815952836091	7	4.15225261529032	2.55404449165427	3.61746964170997	5.65961206860529	2.5454558933248	0.950674372619935	1.99231457330854	4.84580830702648	0.766630989700429	3.70359983778195	9.32777220790504	5.02480722939682	2.9483432661047	2.9635309489674	3.59900718551941	2.79907838980839	-0.698735811861358	4.3285833741107	-1.73944252729628	2.67203370089028	3.7248542998443	2.78813460823581	0.634168519037278	9.78164207744371	-2.22161150980151	2.82854765706093	6.29966013046014	3.20626401474012	86.75	0	2
3	4.13980121876494	7	4.34307535933402	6.09153795067103	6.87379842637168	6.68870327480679	1	1.84330698948855	4.21324606253563	7	1.7637587335538	3.99149022381678	3.18357352183609	1.96284953469815	4.81143185757774	1	6.64389380989026	5.38192269067024	7	3.27094974040944	4.13133886453652	1.07463417861456	1	4.57342416859576	0.474041795250863	-2.08591262322631	0.0749841912782934	2.71230966243582	6.54901436010061	6.34604601756065	4.50571964849777	1.69675131724977	-1.23619186459969	4.86564321692006	5.29075243442427	4.36640300616179	-0.476924275170645	3.83777503755029	6.24080189599911	0.930009493054242	1.74048641859773	0.622609906285426	-1.0523858194209	1.44362153098837	-2.70654344110226	1.3861047677135	88.5	0	2
4	3.16695267290567	3.51594542872766	4.85572391780195	4.09252584918379	4.79530211365178	3.17405569688586	2.23062647215034	4.3620361321397	4.62300550081698	6.62023278314535	4.5264370343353	3.85172379450949	5.60474610430707	4.54885862262778	6.28413204140221	1.63384984766413	2.51324936542201	6.74792116580516	5.66233439833213	4.54041759522824	1	3.75826758288461	4.89633600232334	3.10949872506585	6.03460803977757	-3.57363528308322	-0.65764427854033	11.039229498586	1.85980261939124	-0.973614297689036	6.96704872817157	3.05189281112565	11.2283392969452	4.55329431878437	6.32696845349847	1.24285041582909	-2.10909655017983	0.323642314515152	7.43463813654157	4.46118822459119	5.11548034208573	7.46413095727771	5.2535142955676	6.44932013136222	6.66269539318235	3.03276537976989	85.25	0	2
5	2.59205181604729	3.00364373313549	4.71263603432642	2.61951104449071	6.00191703675128	5.24392019739872	3.06736725373849	3.25616120886997	1.41104631235273	4.47040475601601	1.57468535660967	3.07324029611484	3.3060102512048	2.15442165427916	6.06700902069342	5.00150683950856	6.90191157217904	5.51620827658865	2.11682150094299	4.27642986629757	1	2.21012016792315	3.35419604151148	2.68153922599081	6.07434650424812	-5.3729090869108	-1.07616532733336	10.9552746370498	2.05133932134811	2.40826344089432	7.21659070991857	2.80457154312842	2.46298475820544	0.944942180270004	-1.75662078855871	3.66019053402911	-1.86998860576126	3.93600801103121	6.29073089199704	3.47229118443352	3.97922215605181	5.82568737725023	5.55799086234918	6.06221588715886	1.90748665782904	5.29582029350941	100	0	2
6	4.59363434933707	3.67308654731905	4.36438083440711	3.85971205058943	3.26966056749199	4.94573178526398	3.67432733085236	4.42796919714812	7	6.96664718428505	1.48136598447138	1.71502151173766	7	5.71492387451529	2.40332190628977	3.01922837850356	5.05688638453997	7	4.25712037361418	7	4.37051364210398	6.43019187501041	5.49760342734567	-0.8308610668032	1.19371017918022	-3.06952509686614	0.779632142901353	2.85498627166123	5.62457444023944	8.88705218654773	1.5256010044936	1.53773574465451	-2.76257535468522	3.51967051177722	-2.01690732274533	3.70050057726112	2.2642278485869	4.78125615253933	5.22791382529467	7.53369394165305	8.18787011499461	-2.11578171892363	-6.58626479000369	3.60345907005572	2.54156433961447	0.336815269513994	89.75	0	2
7	1.64723631566868	4.8950246850925	4.33036960938946	5.85496625812392	5.63245358272943	3.86950848170349	5.18118008987231	5.49978652531169	6.81089739346537	5.57552015840097	2.15063539864552	5.72999083884537	1.20524215109946	6.19439613314488	4.51090430425995	5.7616882806582	1.90588999005383	5.03383940244357	6.55163154526724	4.91140715275471	3.0739717411208	3.18265712168386	4.1179880629963	3.57338007490824	6.89776661796999	-6.49894963794817	-0.122728376392941	13.218149058948	5.20891431254149	0.946484210277425	-1.61376209532235	1.76907311701614	7.79525458758764	5.15928900348571	4.75129823275268	5.52433660893624	10.2953880594601	2.3131147083039	8.56069508563737	-1.07166000696181	7.02598499326239	4.56430487383225	9.20020275778648	6.42886098877763	2.35574366421748	5.31761370302174	100.5	0	2
8	3.84996182941705	6.17778694793007	5.73673572045272	6.55836531091599	1.71516474641761	5.26319646284559	6.99741277179072	3.62740534221056	2.30281955016384	2.43542585233222	1.55211090211438	5.68131539410809	7	6.55973788940235	6.47783997566275	3.72802114732668	4.91884532602542	2.80421025447143	2.94878121624347	3.33507783940749	1	3.45819563825612	3.40277539977536	0.598693246868143	7.0953404288378	1.38574151141445	-2.45430860833576	4.18948161454448	6.91123851836571	8.1834467220168	0.28075612734173	0.817792211876341	8.80996576709429	3.8773489447185	-1.73686841653115	7.32919153894391	3.8929813516155	1.78623519354252	3.49789694284868	3.71317587739361	4.67274753169939	-2.02406747075492	5.5640170449497	5.54024635167953	-0.474713386288712	3.7113301873403	80.25	0	2
9	1.5036077178415	5.7723403371705	5.4117358189777	6.89952681626632	6.78526474549603	5.01549887628218	2.21623379668741	1.85235538971804	4.96933895785541	5.8778238353033	1.9150661522395	2.98368799652189	1	1.36410660606292	1.55277246517737	7	2.56034079268417	2.98895616040236	4.26647034962451	3.51879245662111	4.95672943056507	5.94637908775093	1.75564633699047	0.532893507520119	-0.685060489682437	-2.9030542994375	-5.94972339897945	6.31610673780164	3.81226557923511	6.63801139398346	6.67677382944841	3.54473843717925	11.102158390211	6.67259493627215	-4.23435538907957	2.50837312335264	2.76243918129673	4.40837882502909	-3.65558501472043	7.37833245432834	-2.10203183824558	-1.90127877731679	7.75328596531631	-1.71210766331647	-1.00241770889722	-1.25299945835347	91	0	2
10	2.70380853094771	1.14931318331781	7	6.20694939836039	3.446551598626	3.2783860187126	1	5.54203964975508	5.35510627561811	4.74728984516935	2.55696751081714	7	6.80577551378772	3.51599505057312	4.96250305573112	3.5882970787183	1.98249082996636	5.18457987658307	6.81665522205951	3.14378859658999	1.60579504707791	4.44009251727455	1.32406172095739	3.38765910383898	-0.453645350901394	-0.474426058663115	0.662311613648556	6.3783877293557	6.40768965150797	9.25787372104648	5.2274870298193	11.7183550044133	1.81934770926149	-5.80232815532985	-2.42572368837316	3.08510911071864	-0.189361069083864	5.55618834613333	5.75136512724144	1.2267311419842	1.0279516847356	3.3465994762941	3.49796521129772	0.658792739027347	-3.68358634246058	6.48700381124601	90.75	0	2
11	4.19825977900096	2.33162734532073	6.23302793529187	7	3.23023618338752	3.72486488804188	1.41366745939847	1.61525824593193	6.44490407979355	2.95883247663091	1.31889897469778	5.6247543095888	6.36051088600944	3.16917225213697	2.63207575126535	2.08111055073252	1.73902741594254	6.17362161284175	5.60342971394873	2.30564705629783	1.91454946032173	3.21730997407249	4.44545203478671	-0.362612598097639	2.79736641391759	0.460033081619608	0.303320456869591	6.96825794944324	11.5404427614906	8.25973213285608	-0.418190469907218	5.09282317401014	10.9201479468741	6.17558413992872	-4.81981962704405	6.35935902054438	0.558316786042466	3.60767455669101	5.48239828416813	5.29270094414084	4.30893601764916	-2.35638840814752	5.56563769366034	5.48238139909385	-1.8927691164304	4.19492288183572	89.5	0	2
12	1.57133811390609	5.39020598942497	5.59755827683456	1.90726691386595	6.65238512470738	5.81686243131277	1.85923326634569	1.05066334848465	5.42538436761722	1.98181576247125	3.56243957031268	2.32413965753102	4.10568223334638	5.25596105866084	6.5938887030026	1	3.04095259497931	6.57893837837758	3.3805683151481	3.94569657802476	5.64652250076144	1.55342128303642	5.72827918096193	3.89567052192775	5.52454449354362	-5.64092109359157	-0.356101524991618	12.8188836728751	7.76450616216657	3.55360837825964	1.82067762445884	4.0535587144197	-0.856346315002684	6.83013302568654	-2.65681254683858	0.736461434849388	4.56746949545276	5.27928574681396	3.83110315399467	-0.728008060245466	3.64992619752526	4.8427796098156	-0.0165678526254229	2.12228965345874	1.16646617518897	2.94627070672537	86.25	0	2
13	4.5084651168301	6.32319616134436	6.42206498228435	6.0482330493851	2.43696950317155	4.81553663910689	5.43125679724961	1	4.23003218683311	6.44360039170884	1.44482816799881	4.71676129888546	7	5.94568956929212	5.35782050075225	2.27279719994802	6.22776412560388	6.50205606806549	2.50326215507349	3.94819386260968	3.73968966391871	2.64422445524292	6.39957102144758	1.2283922931428	6.3999539833535	1.45890042049071	-1.75629445555733	4.48104078029396	8.41150197255901	3.63609225285369	5.0443485439044	4.83084276194579	-1.05565324748965	6.92795143445672	-3.5342619944022	2.69552582514693	-3.70639098295739	5.83294151733827	1.32609565133758	4.83743576518859	3.03082354085138	0.755649979690322	1.46288510316237	2.12922601219548	-0.6395579589081	5.95883126047041	111	0	2
14	1	5.1941671704616	3.93970316686773	3.50507109461955	6.4307532628654	5.74391266758988	1.88965929840981	1	5.2385120939021	4.76319549549352	3.87682586376448	1.75240103007494	4.56310819262772	1	1	1.45079416815973	2.36432984215846	6.91768018029201	6.00903539537382	4.66033781206437	4.05227909290139	2.49168136268757	4.87457728089471	3.75575370444557	4.19210832395207	-4.98519548450859	0.411308751292758	12.2770330426429	6.73658376361842	3.59735158585012	1.43460282013191	5.61676842756233	11.3071072837511	5.92349420589131	-0.504678410066665	4.06926702843183	4.64631514589032	4.1675791773819	4.22163261897491	-0.34170699832648	3.93854101511472	-2.27721517381177	5.31419989187482	-1.95022984455787	2.43391999564921	3.88405092620944	97.75	0	2
15	2.70211303559109	6.60630727590974	5.21323185426867	6.65924556525226	7	7	5.5323998976886	1	4.65003174397091	6.36060788547129	1.44879605805627	4.43866864065745	6.77068592298374	7	3.77056137792362	3.90552603735244	2.43705855971285	4.60766671188762	7	4.59132692057385	3.00908574870505	3.79700018024051	1.04597571847892	4.77878151800001	0.61531042340908	-2.37346833516291	-0.283310657886685	2.13672917752769	4.41728587070596	6.54980359038061	2.77629827433464	8.66505091414065	8.79401174814682	4.48312012192462	-3.21469175310656	5.64430897741555	-0.466121366747043	3.8884897547336	5.00728145474672	-0.505707829534836	-3.0251546065297	1.18725757114304	-1.87705640347489	1.97518544435462	-3.79686567005158	2.02772703082824	86.5	0	2
16	1	3.26880251276685	4.406179910778	6.38559872095406	4.04218258747546	6.26061539490573	7	5.03901193827711	6.73692626240145	5.23885104432395	4.14592189873592	2.12956585175899	4.50855326586816	2.40400456834189	6.83866150739151	1.55248333816784	3.1472955112149	2.9989066388244	1.64137710220819	1.30541639750917	6.40860868989684	3.01146057797793	1.56752636950499	3.16197031261998	4.65021012954003	-8.53224082182332	-1.98996525180227	10.2195947601229	5.51961376016373	1.11217470574439	2.98290474420277	10.1709148247787	-1.97054644800677	5.49986600680223	-1.96800053498488	3.89921425018261	-4.06658453772468	3.31612900153018	6.62614231407362	3.99832510392645	0.253276744794416	6.63458863774855	6.55884463691771	3.10413737993776	7.86761774250816	-1.21529830763944	100.25	0	2
17	2.69056197231698	5.51220736592276	5.88883062384177	3.51150454355415	4.50177072512469	7	3.90685360741142	2.05720912692695	4.21190226871529	4.65624353370604	1.78215318363875	5.16522153465433	4.09776025057876	5.64995607593244	3.4027771610786	4.56544214753308	1	3.49825971213553	5.16436327027934	5.43188779282859	2.27784557179483	3.90419385749651	2.87576379194857	1.25364725416734	-1.14412788269466	-5.41285593371767	-4.71479958244857	9.66764639913875	10.9089560474599	4.10874276319337	0.0263816288366635	5.11464557574397	8.49551608049094	-2.35377654462355	1.59891556015521	7.30361996026995	0.447378044596489	4.71056859829611	5.10090441584874	-1.50547629312995	0.0423777666972608	-5.11851226181506	6.97632831513867	1.21909253530994	3.53157036978887	4.91293569957168	109	0	2
18	3.53421294782503	3.16708644465945	4.49056982437133	1.85488535341188	6.31300416604874	6.60717623095282	4.87598896426886	1.78580377722458	7	4.99591919987639	2.24728387364845	1	3.38868907635181	2.31108605833574	1.33011221298916	2.57786186663914	1.8793375096514	1.16378706528629	1	6.63021602740945	2.00207191306562	5.56676544586882	3.34423037630272	-2.18781613119008	0.724641012685987	-6.82201926483538	-3.80512708946455	10.1153554063798	3.62464044431639	4.12452524193626	4.01340732356049	4.5151846812707	4.07007163665637	-0.207700305610907	-4.26444542529272	3.72249875038272	-4.88357998659593	1.02805626352836	2.2396868348685	8.1892627511552	-1.61744459652223	2.53728287570374	4.50044801626633	-4.02307421388532	1.04345649528277	5.73578205669827	107.75	0	2
19	1.64201755554183	3.84575181069918	4.55420038386814	6.47324785873198	4.19434222299483	4.35960571843194	6.83496052104439	2.32617107345391	5.9736435110191	4.29326351266738	1	5.34553035076454	4.10367682908428	2.78509817853927	2.24429446843087	1.56639968584712	2.75352185561257	2.46844623155592	3.17698557371263	4.3036410660369	1.78147129820265	3.06926405748563	5.48156394518872	4.86900677195008	5.89665853304634	-7.1220093979755	-1.36495920218453	9.02448181736032	5.10669333333238	1.72913510929892	3.22353986255252	6.49608251520757	-1.64203103379745	7.7806210271228	1.31442020951585	5.97981720438924	8.6451075159594	-0.997441435127368	-0.814898786987901	7.22386828961578	1.77701034485666	5.97367541465502	2.80069437742777	3.8903804607668	1.70923337211319	4.90332696056247	97.5	0	2
20	3.5464164436261	2.66830448733123	4.30275999039558	4.27711638680899	5.48623270587528	3.28873711582485	2.12979034826086	4.3737852589558	4.52677703368563	5.42787146932374	4.46325136032965	2.79394991633893	1.24436440975571	4.06243594155137	5.42804112124274	2.4671215059701	2.95958451231578	6.436556644829	5.61874631862292	6.79364279696093	1	3.94183893572866	5.09966812556665	4.42169361497454	5.09575577569715	-5.15104031386369	-1.29831020381434	11.1323545900323	0.839656243403957	3.93190185464498	2.11307368449933	2.8548861479768	10.7735054093224	-1.32404836745102	-3.44253440531345	1.09658132881528	-2.18855310523947	1.24712958547412	-0.265666480677739	5.87370534215552	1.76126237134122	6.07852825315648	4.72286426238735	3.7011940303001	-1.37009593131995	9.81272801380941	91.25	0	2
21	2.72283695709329	6.17342337709877	5.35758044082638	6.80594199588835	2.78511282338534	6.24062971948183	6.46775515046072	1.53897829339931	3.79380652986924	1	2.73559890126907	3.09984935029044	1.71810143697109	4.00585967979716	6.28355052714814	1.8602167781154	2.9845444838804	1.74568147483977	3.48590557858164	4.77316930428453	3.10589936120191	7	7	4.1294823410761	-2.9871351593392	-1.53839212674313	-2.43299878864648	8.87926892059788	4.06823707243167	7.7819811546894	2.99172200508198	4.23061149900007	-1.97253096366588	5.48222198348168	4.33017753796984	0.237092902127667	-1.93384476555073	0.441744600242457	-0.209181685329176	4.53041636677767	1.79187734746155	6.5691604568659	5.77143544085737	0.753752782353899	5.36105344812064	10.0047339480745	93	0	2
22	2.01488223500564	3.85204705834475	1.06124475955359	4.5095521058228	6.35896157725362	5.23611755605411	1.13450098933968	4.44887283167577	5.86504782852421	6.75266106705801	7	2.20060347214366	1.60746443216536	1	4.81656166095593	3.18593494080029	3.05870954024969	5.00224621204605	2.99846914724837	1.10740973942523	1	3.5007447710715	7	0.69732237736263	5.38046528827952	-4.51401358803913	-2.438461311119	12.626593578534	13.0682216773844	6.71606484769855	0.745937166206635	3.23460224242341	4.20906285026331	-1.43670768655159	6.98513632572936	4.34922597235439	-2.24567808734109	1.4504397297443	3.29012471743777	4.37427313705154	2.26260751184771	-1.38689092255928	12.9267397639295	4.63793279706752	2.08900179098718	3.29282223389804	91.75	0	2
23	1.15417596476957	5.57077721051966	7	2.62440041482595	5.88755066173568	5.20009668288228	2.92899969433969	1	5.84498345600687	3.72184384933839	1.17795453994749	1	1	7	3.24864483578206	1	4.65117284206609	6.51263566969842	3.72380277382867	3.89775342050696	3.1283852438545	2.48604657056921	5.97688183823557	0.691424514663058	-1.2025559024998	-2.87899638633203	-3.84692866881012	5.87549954704296	9.02445174282657	2.24698519215337	3.59599355682638	3.31544604824007	-0.804968059056647	4.65349963606008	7.57951834289933	3.71166651981108	9.85303607908439	4.75367057062916	-2.48673461757109	4.3065915602271	4.47644709803183	6.78954207232761	5.21421957679759	0.880150901053102	-1.63466314754603	6.38064891195199	100.5	0	2
24	6.24112577795529	2.14331074365909	5.58082200345661	4.63590398230009	5.69406195716004	6.16432379114233	5.38462139584868	2.85309118171828	5.2452281347181	1.60288906764898	2.6824482072359	4.77724818090203	4.41249658790372	1.88482049395511	3.80224922488365	1.85003660237972	2.69959759999793	3.75230431472286	4.91097944969133	6.45900616373753	6.04986553790712	5.72576509603543	5.2283793079322	3.19650453091261	3.58584703919655	9.11965903057936	-2.8907673790065	1.25695614572853	4.60778440173922	6.7225125270228	5.57291007018508	1.55290823659876	-1.80536558066644	7.62816885588409	-5.20052869219631	8.08704587475176	-2.84672018725531	4.37627194112136	2.51133839700541	1.06998540380839	2.90927618834278	5.54410226482155	5.4784776528801	5.02024437107637	2.33635207077382	3.62107554456789	84.25	0	2
25	5.83755604646521	3.01039877143184	5.12731929382291	6.56517744989824	2.38866556451512	6.29421644252883	1	2.30107556707152	2.84255063596142	6.61543820737486	1	1.62707106768045	1	3.49348231899846	3.37524044503409	2.22055103880137	2.83443707214571	4.48749705090342	1.72475759818033	6.31703504219829	1.3975340726321	1.82416169074281	2.92344398421022	1.48079245787719	6.55438161788941	2.43008330211524	-4.37794354743927	4.39486781566231	4.95206358271982	5.19568216973298	5.47820461884489	7.12570900055667	-6.58996313537961	4.26161327328359	4.3066154578099	0.858322760434079	1.45123204206771	3.06943118507866	-0.193854980661484	1.29884526290095	7.59919363571794	-0.756018435421158	4.47555594208724	4.06763108517735	-2.14700558430736	4.26252815105108	89	0	2
26	4.92308859696551	4.65833783244225	4.53927412675063	5.54365802055065	5.00013015753076	6.43363495976781	5.50279085433622	1.7570460426771	6.13555662371699	4.01099376526419	4.46883492066793	3.20810616666761	2.9154491310385	1.7992700578239	1.89207935217842	4.61075280287496	1.26636470754792	6.27639921321545	5.35135042166172	4.43647139334418	4.66446475176304	1.2597069212884	2.1520719560184	5.46177642935082	0.915842103338478	-2.63170196700533	0.798417291514046	5.65800197673757	6.83717725479409	6.01632397733542	0.271956784071744	6.57073260253069	-0.475479279884362	10.2504385545511	6.37717216180137	2.06915517894107	2.98738954409319	2.46434211261719	0.846861264413165	6.79743629910561	0.78383390303294	-1.20192552946298	3.52595263652222	1.452829995722	4.07120218462661	5.3868941351542	103.75	0	2
27	3.11071578695072	4.60572283681814	5.15126073461774	2.04744402719138	6.17106296550384	4.71058674092565	7	1.51076190186104	6.76911633783799	1	4.36131644605628	1.65397106937508	3.52734097402841	3.20833612823368	1.30710831878323	2.48367260905492	1.91463238580964	6.70194042818804	1.25279554900247	6.7020751538065	3.0349577370606	5.33675872852421	3.43380784413697	-0.22370018930904	0.261688252505237	-6.09751373077072	-4.18658879376959	10.3015820508114	6.94683298159539	8.20817151547617	5.4265440535205	4.91932790575677	6.68083321610611	6.21317723252686	-4.48186745294551	2.55838369224719	0.67686553855298	5.62590311988284	1.62602380755562	7.3060980743086	-1.34666434559261	7.92705363525791	9.4192294500918	4.13542570227851	1.69530683415272	3.9261855862104	102.5	0	2
28	3.17771557127244	1.82373769296065	2.4560151773244	6.9163171806416	4.01745115774738	6.28949863207874	4.09057188966534	3.00233553000195	7	4.449160776478	2.04648286421889	7	1.91580110669916	6.26233828422247	2.74017902454081	6.01343140422083	4.88011060504133	6.4116195609922	5.08577202342224	5.30329634319932	3.61317839665036	1.99658682378067	4.13562212047205	-1.97446267639278	4.55269659421635	4.91597749718936	-6.74135529201456	5.43501253911594	4.62820310361008	2.66336235796003	2.89471404728547	2.79088978379421	0.554751996219023	-5.49236048153914	3.73802390774338	4.2408991820099	-5.22310143466129	2.32468506135585	7.23193670387479	7.33125853613279	4.14653408677415	9.63207515534738	-3.18720826824062	4.07869921527573	-4.02135057081645	0.0635437686087831	104.25	0	2
29	1	1.28043771163399	5.35918090174199	3.62181544236426	1	3.49927755431817	6.23437015307619	2.0765883831935	5.54036216465954	6.34920890567086	1	1.44924985821464	2.26129973382893	1	3.73374823484293	4.23730807415879	3.68648632097484	7	2.09784146150391	3.52550340831748	1.6099401157832	5.07659012467838	3.48138517351416	-2.22601313749465	4.13578578290483	4.6610233121491	1.22885529130053	4.90565552030184	6.59602478025709	1.02462327827954	2.9846652103233	3.43147722520827	-2.5254909446159	0.930173137484461	0.148759314628699	5.30841083760911	3.05535658064821	5.8959505589409	1.5320172496432	6.20678949636143	4.22885674627229	5.63267148621366	4.42723111948244	-1.45956173239202	-0.262663439547079	5.3732504279296	95	0	2
30	1.41296955174831	5.09089905701867	6.71818611040413	6.67010671703762	4.12746716241927	5.6183032643646	6.67384435195844	3.452394971534	5.59257083729879	1.70089375615929	6.5933843715566	1	1.11848221861975	6.62294871903349	3.6037510278043	5.89102967047149	4.17137630600659	3.53501530619729	1.92039309157432	2.72498525940578	2.29839609822561	4.93629585653248	7	3.80828597273135	1.1208597332959	-4.00469978070325	-0.212333521319562	1.14664519263599	12.3575389720191	8.09541396028216	2.53482079829101	7.43056386630508	11.2463616456059	5.39631959589078	5.0794693571095	3.62541840189833	-1.96950275351214	7.10016814982784	4.55742840571429	1.27938435943031	4.49172330027574	-3.92794262189071	6.41148553680622	1.10907581408191	3.29555121890723	5.6963375186808	83.75	0	2
31	3.06050390363929	6.81943272958972	5.33429093605884	4.92102014146353	3.70389568910198	5.46677184600715	4.26387959387575	1.19278788650406	3.71826787389729	5.34581207403604	1.05169231567834	1.26464185893701	2.04163000517434	2.5023705279321	3.24316285341884	2.7427422764799	3.36839368197352	5.71546807079701	5.70222656190128	4.48155009490371	1.22786708523279	2.91129791751045	2.32939386060772	5.34761985575769	-2.22040628262658	-1.29202448104588	-1.83603349678357	8.09664485770782	6.57022118826807	2.58128528311931	3.66694073167864	5.89581728615811	-0.588673030817187	5.1413608910317	-3.3333830799311	7.25395123878329	-2.5659846425646	2.57377806223736	8.8824287953246	2.41033878574106	3.41399664830913	5.44335226358083	6.34877684723158	1.9241014461733	2.60016430087452	1.52286692341794	96.5	0	2
32	4.33585750485146	5.67675604415534	5.47295631853441	6.61515632859162	4.34368015215479	5.86841397441526	6.03130145659073	2.99853828720714	5.80341596969987	1.4016322447106	5.76671091076044	6.84471905795142	4.34588513051909	3.33441395675697	6.12152900430423	7	1	4.66763503698106	3.51243309401585	1.96298017311363	7	7	4.0385771939105	1.92365773714319	1.92355584748216	-1.875186605607	-0.0244155457146442	-0.43716584750421	5.71088046633782	3.04421310468758	-1.158871211881	4.92716175689121	-0.590537929554715	6.17109121645999	6.21147011010243	2.68461323310355	-2.13831952637337	3.27484913248322	1.07517861561319	4.11470320814027	-0.508846611991113	3.94605194167343	-0.365907023192471	2.85476476772022	-2.30886459818566	5.17831604711621	82.25	0	2
33	1.84686687438641	1	6.25254032723089	6.71493866617906	6.33726521503661	3.34926821670155	6.12874994134647	3.34500096519685	4.68813253859946	2.02103310020679	2.68381183895967	1	6.2884897905862	3.99755477725887	1.21929854214228	1.61829359583337	1	2.12509041754785	2.79358996475401	6.21105554536879	4.55328356881537	1.43097632567452	6.3402453798759	2.60895321500057	0.288978932750536	3.56938266562959	1.05159140076537	4.58965679375426	5.63237088961138	5.15486692788748	4.71244456739012	9.0578227807709	4.91665582079275	4.78969533727125	-0.443677338120487	0.64332420405845	-1.08509029201606	4.23669930963752	-1.91052793630251	3.04917347922942	-0.0866255695090628	6.76956640685604	6.2562395600105	7.482172209747	7.11380227603163	7.2952892245822	98	0	2
34	2.284422989564	3.7874049989803	1.03832448207109	4.86556613250818	7	4.96671720705836	5.88725491140596	3.34725390034023	4.72899120530386	2.85873613524339	1.78993996271767	5.31782362403537	1.50233654975114	2.71472732648777	3.95707232427213	2.06785501534128	3.20920870739214	7	4.14383549622302	2.3108319118459	7	2.51390673742473	4.42114716533122	4.65691254526076	3.84402166111272	-6.72176767793386	-1.23223678933552	11.5744246943736	2.5092283138346	7.22837775907013	7.32773264440153	3.95098133120525	9.18424893134259	7.22269109584495	2.72526420450062	6.64093691293941	1.57012124039525	6.04503600108797	5.68628765416096	4.7100428664774	5.87245209062378	2.8732651110902	-2.04785137399564	0.743159116578048	-2.41086164109033	5.72697534885005	79.75	0	2
35	4.15690994080354	4.81725803001234	3.76660778811515	4.09987058888856	5.73658492261961	5.3078520615122	6.16372304736371	3.74975819155177	7	3.59442088271582	2.57363196018661	7	6.2436189754145	1.17699379810566	2.49547828264481	1.40242335958547	1.4640870462307	2.87087229855211	3.44281863882706	3.15804486098101	1.72618752133128	4.74172111031206	6.97406690635856	-2.87230654534025	-0.515342402118833	-1.184066600019	-1.07721935348195	4.57345078664825	5.99523211648561	6.80114357826273	1.86013524022104	4.40939113192873	-7.4253807504363	-1.69885227902074	6.37557659175246	-0.566856637016974	-0.948588241698422	4.4690885344828	2.1919884336169	5.86313112787079	3.17517608001792	0.383625766217067	2.90523304848638	3.84046689508524	-1.00820462107886	7.97971151802821	101.5	0	2
36	1	2.60667015257882	4.72943717611797	6.58772253673761	3.41258299825661	5.93720004868418	6.18985644625916	3.31197399572289	5.54029575648103	6.90399456959644	1	1.20549939171945	6.76700080690342	2.03287703782003	1.95425259113492	1.17132450240012	1.74113088695761	4.8391320671813	3.05334155809393	4.38924928734487	2.33273589522035	2.94514980887541	6.42852718611825	2.50903405340111	6.23902737618532	-7.27214074348768	-2.37775304599548	9.89403334426285	4.58645923897131	3.50359847212114	3.52290458865681	6.93293558574691	-1.96318929160052	7.50868483856105	2.45940222056613	6.09464560232686	9.50934166123373	-0.452206124506815	-2.39205933720453	2.86411032297973	3.78180226000266	9.30359980573381	3.46099452292582	2.72181161473446	1.3744999383212	4.92889335859943	102.25	0	2
37	1.20456046317156	4.99127262699889	5.21873951695401	2.71132688663863	6.6065607735175	5.66932211066095	4.85648358462166	1	4.06201734985617	2.39205122506062	1.97704225034291	2.32663103209732	4.3422631805947	5.13517963672182	7	5.70246089106121	3.18446252590754	3.79346364079192	2.71446662700426	3.50342776468217	1.61713740007274	3.62394054045199	6.7463739924196	3.7852371458963	4.73452743370929	-6.11270430128803	-0.633498192702774	11.2557314950967	6.1011734667208	3.85636832462073	1.9709304203209	3.26901864482982	-0.83385628892303	6.79536890786947	-2.81640714293931	-0.59477568452387	4.15946426904834	5.1554478912587	10.5479693044368	-1.61725775098878	2.75969159512371	-1.05492492644048	8.50160558155948	2.6850948155256	0.294547597046213	5.93311618736733	101	0	2
38	4.89903531852135	5.95637239405823	5.99618378326816	7	1.30027862160556	1	4.02829106274791	2.34116561928634	6.01062248230281	1	5.58415345498876	2.45145513416675	4.95959291934397	5.40123591525181	6.52710295027337	1.12927463850586	5.13103256767315	6.41963361258033	2.98271942986123	4.30000094097558	1.73693863802988	4.8260945956447	3.52048316276435	5.18891704854459	-1.49512858297011	-3.55351382713059	0.561471893437985	9.26399302680021	5.91151525547392	5.89316891602674	1.04326175362126	1.37405549401682	0.200440347342965	0.266762833047969	-3.59118875775154	4.85310667513807	5.27830849258043	4.23032192639389	3.45259879091983	6.76732324178495	4.24427505524182	1.56789798359402	-1.52623700290875	2.95228105683001	-2.59166063912298	2.81614651151639	89.75	0	2
39	4.84854533993734	5.80815531866914	6.37577440057786	7	4.80169003088455	5.25681238636683	6.75777748332243	1.32780090038002	7	6.84538980560321	2.69035861793555	1	4.2720695698586	3.0513634295974	2.14962391880197	1	1.34468370034735	2.87669871252099	6.4747808841226	4.93199179941121	1.57432631126409	3.55237326604965	1.82107881809587	3.93792031604178	9.06529043162649	2.60009436656782	-2.7784189101402	1.99062374636739	4.12465066126408	7.6919201755292	3.64114638805622	6.87471196932063	-7.34083311011397	2.8154380201102	5.8230975066333	3.79131317655826	-0.776789092401552	6.41024598261926	4.94801328583596	4.15185106911376	0.939259043723635	7.17366370975483	6.73275666919081	6.46642955402533	4.84722059790922	2.97639060542271	100.5	0	2
40	5.04539243857846	3.83409274233222	6.89094102039535	6.76729878558658	5.0164031073038	4.63909944934523	1.39262253920589	1.88543215273936	3.40806035035946	3.27055400635444	2.20965529744736	1.47217751751525	3.64302694346927	5.5762118290307	5.20433101892343	1.69896148065995	2.23839621774182	3.36169494387213	5.91055654278262	5.13316295608765	7	3.83377269054161	1.69290897455616	3.99092525650504	9.20431547877428	2.70911329637353	-3.2080991206024	2.45065588495037	5.70421959492791	7.88742241883405	3.37825950042064	7.13781078069815	4.61828482034714	5.67181306355	-1.57204085299302	4.17792854339594	0.0520154749948954	5.51667830027389	-3.9064969004699	1.87014333142433	0.27353133348267	6.59395525490279	6.39036942624763	6.71803093803303	9.13827183989046	1.60213881020494	92.25	0	2
41	2.38801772695137	3.7006157491123	4.58108155398931	2.91695455486044	6.54185958462816	5.12286726741325	4.06723957911083	2.76130671873289	1.21021235781503	3.85149128986985	4.22063305090658	3.20982246419218	3.3293053091748	2.9845287586005	5.64712664533303	5.42461117123647	3.43805969843582	6.35487412361063	1.06242721938393	2.02127855086464	7	1.49441210864807	2.93430019616915	2.78405695853964	5.79201442994975	-5.25760874446476	-0.45190278988371	9.72116417118337	5.99299241681861	9.88990655332029	7.52782063689758	0.290017047195474	9.92731346003758	7.7805246481976	-1.53461273999487	3.76586511902503	-1.6597392739073	3.09315949009011	1.96980518140379	2.58000105082464	3.89252399777773	5.64117286182785	-2.81518406919101	6.11962481189145	2.10055154658003	10.0721927794042	79	0	2
42	4.22735073726115	3.34105086770846	5.02925134385548	7	4.36664218356507	2.6161181622886	6.14386952573471	5.71225230155862	7	6.78393845799397	1.33147473465219	2.62459084335393	5.20699661023119	5.72789642402788	4.07691727976743	7	2.6062692751828	4.75833049500408	2.14914915579619	6.66199444059034	6.07198028273807	3.82451954360634	4.43717601465616	-1.18010782484343	4.34923667165992	5.19173247497327	-6.31631292842999	4.28501047434229	4.44835034905944	7.1820375374574	7.61270899147397	3.09533524557816	0.696958230804033	-1.07521338377243	-4.95881637364738	2.66496865100962	2.10412124141914	1.98514553251539	2.30570503461078	2.3340372560504	4.45609599480855	5.5758168520423	2.6406799793041	3.72665555358456	1.47724030401646	1.07939286057311	74.75	0	2
43	2.62477502803468	6.9344814644663	7	6.00940907930833	3.25994211927775	4.15565757962953	1.9972668461927	4.72101465411764	6.57679250109318	5.8805000602133	2.05644177109906	1.75964772363428	2.7168391949672	1.2643908281663	1.96015907329105	2.38172017164772	1	5.05824875569471	3.95286972444833	5.851207159498	1	3.45088211229223	4.84716379809283	1.70912363345732	5.93942188047283	0.432282652592498	-2.90334521048623	6.64529096033052	6.58972545065052	7.70875087680961	7.01602969015972	1.19481853760251	9.89473863341788	6.27579897465455	4.1633355278946	4.38950631176946	4.89595681995185	3.77126754523327	0.347097847666832	1.85985697377102	1.62408701957797	4.33766576830561	-0.847094326054861	3.53423973350175	-0.0857728542907306	6.53800213242692	79.5	0	2
44	3.29115034194412	1.96432034646777	6.68069053730092	7	2.8837427613318	6.00844376825762	5.09508275983431	4.20765712196634	6.14956628308636	4.47995222912601	2.28832446682707	4.68852593416048	6.91173961193897	3.25873702445194	2.91630275604028	2.61172166111055	2.87190852490426	3.30142398719047	7	2.32755865004147	1	5.11486179159834	3.55144392845076	-0.541877832132745	1.60382057273284	0.169866171151232	0.26640789438953	8.60952515273037	10.9573717775623	5.55610881052147	5.4304371893312	4.99627096488389	9.92492478293319	-1.85619768328949	0.296840977767309	3.86147274821666	3.35839298324053	5.41170450894861	2.88066076800388	6.66144831584854	3.85728244192191	-2.34263983970902	-3.95011184153428	5.2438176288096	1.23812904423237	4.61092467348853	81.25	0	2
45	3.2235396774627	2.97454149047842	6.59346389353905	4.30713649187415	1	2.56752297608455	6.60753701828394	1.93143876768926	7	3.22130435579361	4.10415124990448	6.30262408797009	3.38265194133284	2.87410836272882	1.64456746449107	3.59891142231724	1.67173425795061	6.93644809407808	3.87100830120055	3.77346517960793	2.37863211752287	3.70851120802436	1.15575283626869	0.333125120664037	2.37559616263094	4.64294824357064	1.32552367760884	3.86069515881424	8.10206063163514	4.11819260202592	-1.59570614379334	0.977869240649414	1.29318349794743	-0.637958765849931	-3.66088647450571	6.52610869862741	-1.66349175800605	3.31348680814776	0.962888889412312	8.12037281292107	3.66552936526533	8.94428895777196	-1.19657587864382	2.08238168966407	6.4536224227115	0.904548282803006	91	0	2
46	5.6614794945924	1.81504966051883	6.4962341392204	4.43010828797837	6.19178806800291	5.05210893474392	6.44950458783187	2.07107090375763	6.22713714133563	4.58984500449577	3.25603258789514	4.33334259676705	6.1547088665078	7	7	1.0915790366724	1	5.68929096289465	6.89015863663153	4.07349666170975	2.37153048348127	1.30268644850192	2.63604408902609	12.9788489883697	4.59928586440525	1.92098816491154	-1.66225493067639	7.76633604023902	6.5306416196313	4.22532795276917	5.50015605588637	3.09591576670946	16.2803812584595	-2.81068406873335	1.67970792417835	3.90602605371691	2.45659607880779	5.69387105224741	6.05866691957023	3.98910969373856	3.39927583469913	-1.89988707639729	6.84862304257679	1.7447450829334	7.51298040749806	6.11618958248303	93.75	0	2
47	1	2.1037004191419	6.63153649934026	6.40365632727148	5.80858316970716	5.74700268142837	2.63993384501235	4.16111607831813	5.81344409904628	6.84771536886299	2.8930485322425	3.4232697504638	1.05742702750067	2.73771093704709	6.53988112294571	3.07005676930526	6.82053302103218	6.82117948947685	3.45477554147446	1.10733320485195	2.17436124297256	4.47235159827262	2.41931829356507	1.34988032991112	-0.458667637588588	0.615004910066216	2.41622275128999	2.13412345707561	6.51859613320361	3.1412435609597	0.583918586559901	5.02715776988949	0.12607080929993	4.3352948213592	4.25380572218102	4.27162018283014	1.29183461613613	4.90362555812603	9.07213602655141	3.03994798383549	-0.81079692463748	0.932719329480218	-3.66803559919066	1.74913264036499	1.20220185668544	11.4751221150741	96.5	0	2
48	6.05222769168536	4.9378531909594	5.97625675879291	7	5.26688926955294	5.91619365415668	2.40596257083925	3.70320071527788	6.33052042387104	7	3.6768356201602	3.4711792491744	7	6.54710707008518	5.02245797624012	1	2.09419931652966	1	5.57892206248336	1	2.3538777728922	3.727904893093	2.0295988226918	3.04222214497445	7.99205046963714	2.78667494585905	-3.11496769594173	3.01518829348643	5.65498456024651	5.95433516024198	5.11822823037997	2.18766074219757	16.6813894186908	5.9323607223673	6.16730261432313	3.84834944035569	0.424710896090116	5.22069009411281	-3.30341213802695	3.65301311686055	1.2602879985529	6.22098220283711	1.02860991765972	-2.00223515467455	0.306945719247922	3.21954537671643	91.25	0	2
49	1	6.78534609716902	4.98661714831025	6.64363843792161	4.70487393486769	1.78869839152891	5.49906544679829	1.42041851113858	4.24952168577386	6.14915619106646	4.46416468964539	2.58827316101946	2.9072746153291	3.38348757956127	7	2.25921073878945	1.66513631407786	3.11673934051983	5.32650701973876	6.75977367800879	2.74264922467619	2.91431153977817	1.55457276397315	3.49099392020681	6.55460514293431	-4.73003430973034	0.16268512217094	9.23948473024929	4.66126690794134	6.04741330086571	5.17984387521182	9.44748322255315	0.203662957844672	7.35706495254471	2.52812769333119	3.78947659701188	8.32819535951465	3.85059037241618	2.9881927643226	4.92288620098493	2.65813506519367	-0.0676871158822467	-2.59583488456336	2.08363775266981	-3.95446887865563	4.08427157762762	93	0	2
50	4.45786829189442	5.18687949769711	4.28093229289423	2.21383899791946	4.54112992313271	3.8243977973436	4.26665503001403	1.66214178551702	4.59877621228317	2.3631483706439	3.1483065773033	2.9606713201352	6.56522013297294	2.70269446797045	5.69044368465349	6.24246363448934	2.13407979169081	5.35748322302707	4.75197949760908	2.19216159157107	1.83133776335699	4.91044536695241	1	-3.10313971097547	0.476469675396259	0.083463615509355	-0.816201820636663	5.01778572876679	5.85108188443911	3.8742968220441	3.0400827256321	3.99709070061392	-4.92604338947496	-3.4518441950727	6.28241341384011	8.86658432837027	-1.51044102578505	8.09395576663773	3.71589148459026	6.86282664996187	5.85609262717686	4.30313670595171	10.9446425056159	4.68738818461384	0.137329809465133	5.02046474578389	79.75	0	2
51	2.04206829115137	3.35183348537037	5.3569729407301	3.9551658048796	5.45322614655579	5.4132396203488	2.33125706557594	1.6689512643915	6.00951009556993	6.96805629250549	4.21787425189093	3.0320857082755	3.47876891506652	2.30367794115914	1	5.52187836881962	6.54685370855879	6.86429216453621	1.86689722346953	2.6329433672261	5.98666999708689	2.53773532486332	2.98347002810328	2.78105420189537	4.86185717339509	-4.84847135650388	-0.418254965701269	9.17578405581079	5.93006283703618	2.33201147497366	5.61309184821772	2.51772771972001	9.29013949992823	0.593109965730231	-0.482305956268119	4.58547012189983	-0.210041161595614	3.46147967307274	2.50858349586107	2.189174767954	5.25344214464358	6.06883511399039	6.078226624812	5.69909427123707	0.96395023908444	5.35346816742881	96.5	0	2
52	2.2218458119264	4.88788427235712	5.17628954014149	3.66732475696811	4.24758394232096	7	4.18782229076451	1.7240526531159	4.29183306581757	5.07128079146091	1.9565727546279	5.19423164887757	4.83978780663311	4.55588388992724	4.38222742804524	3.1974521658958	3.86389411366089	3.6278587798094	6.44196377873284	2.14301423237389	2.25300289803593	1.46883560808325	2.45770852485866	1.35152953223016	-1.41829477593854	-5.31100863678058	-4.05359810396865	9.08199531127422	10.586193634378	4.35861717174615	2.4027128028163	4.32154816548668	9.48185545795766	-2.53566861328269	2.30055045210389	7.73256271361323	3.50155547497084	5.52312384593846	5.16356903234013	3.59399848220231	-0.160516420794457	-4.82726596362835	7.0436987277569	0.531859461049746	1.81059459171899	4.6020777101132	92.25	0	2
53	3.00890908804542	7	5.50440047355559	5.11603024042623	3.51852049496927	3.64848085045112	3.55853331589428	4.10671332418621	4.04204288322082	5.47521360699265	3.13266146820038	5.56931752063106	3.4853301898843	3.9740038519216	3.4101337844372	2.28505588807958	1.18421141752772	6.77911586567174	4.50417995718715	3.33129227274915	1	2.71059581101381	3.28239266924974	4.86248177078626	-4.07517640238487	0.485310839405313	-1.66357122667554	8.60426654224255	10.3971686197341	4.98504029183354	0.912998021921478	5.00870109639782	9.31235758227778	7.27694215951943	4.63172858171932	8.38646546622956	-3.73985869157066	2.04135321669497	0.990999633082424	1.94396306532329	5.23601170277252	2.30794555268333	5.65724762588224	5.90481744118117	2.33920939435575	3.03429559476935	81	0	2
54	4.79904912543399	1	6.07594557379456	4.21957966270136	4.90790523032893	3.98287779395549	1.94713754474127	5.20284814345153	1.65238782238844	4.21490773567066	2.64559465636654	3.30263988979317	1	3.52720712130932	7	7	1.19417880620042	1.77157550300346	6.31408393931726	7	1.40033964846258	4.25877527351338	4.73147531218964	-0.724724446108706	5.75112270210936	3.0123316678932	-0.595705526738596	4.31397156358655	2.23526356881935	8.84297216563745	2.93647568614992	6.72962149834781	3.22340325126137	9.75185493648493	-4.14356199364233	-1.14526824152654	0.649512008617181	5.7538301651484	2.81574769972553	6.21414178853453	5.75641514490689	-0.231077220534415	2.96840431287648	5.39687967717572	8.86330978659851	6.72060963260317	79.75	0	2
55	1.54136969465343	3.75240645282489	3.5917520252143	7	3.92344001909158	5.14318834571628	2.33673767040173	2.34282541366281	4.58344122072482	3.91897524250888	1.27752707756974	1	3.62646048905863	3.62209501975106	1	1.06850180331718	1.81413226031228	3.83201651138096	4.20802411226652	1.2633971728107	3.91661499103185	2.20768077731087	5.97387917208872	4.04582275785498	5.09263535811795	-7.82902393976711	-1.46222153437866	9.39893197030986	4.27176416068113	2.73117217781747	4.32009837921387	8.20406043059188	6.73524010250815	4.25229214048615	1.19936455152527	5.04506287602229	8.57707833792649	0.10273529708056	-1.9011481432385	3.63859851776929	3.56473575127018	5.0547801802137	4.17976397680893	3.39750071866131	-1.73860054106667	4.72045002731209	91.5	0	2
56	2.40305477118672	2.39874126697404	4.05811397752472	7	4.09049309645393	3.82480138403762	7	4.96174231553758	5.98015684222459	6.48520492412765	1	1.11098669272246	2.3919016922266	7	1	3.0113480453543	3.9512050901755	4.77316898593209	2.72656056812015	7	4.06034570786312	3.57117561256672	6.30014490003474	-0.29509038921899	4.85042177936404	3.2375867054814	-6.86409122545144	3.83835455994311	2.82808475796733	3.9169236616409	5.38671315625393	2.65962245348378	1.25714801592086	-2.35693499014216	1.08239767671293	5.30232169227774	2.01607712989568	4.95531661208156	2.6995472569565	4.28899195267091	1.79172568559057	5.43964815910363	-5.03102112993565	3.54592776147173	1.48891499318605	1.86254569932649	83.25	0	2
57	2.90166437882459	3.06059913217953	6.94944641930579	3.20420788903175	1.75764854232589	2.31346397942813	6.09144229814635	1.54444632198689	4.55963363310122	6.28137146129023	2.71900600458344	3.81732887767748	3.94626639572354	1	1.04339644157047	5.88618178701095	2.26061315134631	5.49901076948499	6.19735756845545	3.55143416170934	5.3413290602211	2.74656706278302	2.78619034632852	-2.57279023820242	2.13266734335475	2.94131987318529	-0.381897032297231	3.04433103188184	4.79205266128035	9.05651646539946	5.12407864180045	4.94762412188495	0.798626475311974	1.01953281786795	1.05041036845261	5.20639559757134	-5.1544432739154	4.87191381156865	0.120610289016344	4.93642348791693	3.87091266977557	6.39810710692674	5.34976194351145	2.67384248928153	6.38578189109046	5.61231653295187	87	0	2
58	1.23765014740937	3.87924801925876	5.14510598835526	3.72353863101479	6.43145833494556	4.80501331631007	7	2.77088697393596	5.99830517432464	6.90763605216439	1.60285500304508	2.05198724934323	3.4522377883731	1	5.46378876544845	6.68634905750766	1	6.95333622337267	1.24405266073552	6.96827418579092	1.49289144447856	6.98442265289446	4.60569587695251	-0.705602360903157	1.10952357761367	-6.10290869517037	-4.34568574520855	8.37371969476482	4.51928556529489	3.73826823136063	4.53896401257192	5.35856469821345	2.57891053230859	5.96039638806291	4.60065726829745	6.41676552383871	-0.977173567273502	3.18998759093943	0.453602675297283	1.73941636266026	4.06507678646033	6.18619608999763	1.31388508524868	4.53195245991275	0.381022583118882	5.32496279692965	79.75	0	2
59	2.21326494084163	5.24610690980438	5.95275738850047	6.84726308534391	4.30972673988552	3.67438313313618	6.06942203842431	3.25606484983251	2.42879528433097	1.48941753146214	3.55147719591554	6.28540452720615	5.31454664155247	4.62754609175227	4.01517178190938	2.02423632700053	1.4935933461478	4.50384549614961	1.66012442286014	1	6.12728872856901	4.11075292375381	2.34659311203455	1.55621141566039	1.70981654614637	-1.12999344452441	1.06212409296246	1.34022413949699	6.6208385111193	3.60077201913863	-2.9489618867531	4.4799517344637	-0.959715346058202	8.99057217534008	-5.08573968910122	4.21945102132322	-0.254431758123445	1.29422897906973	0.979548893168582	3.9142546585639	4.91814457214433	4.85802463594569	-1.48165098087276	6.01046393512168	-1.4210165374647	4.40925589335411	64.5	0	2
60	1.66540896042948	5.52713062391423	5.6965505224775	6.94893896448787	5.10407021439666	4.01483152872535	5.44537021193833	1	4.91055125864	5.96054361779516	5.16455294189053	6.31944607655049	6.21943664759224	6.60563799687889	1	3.88113700472019	2.0169717253553	2.87320920892029	4.19744343125474	6.03512400173673	2.47090974876043	3.21218917427549	1.28538504230197	1.90472957173218	6.30773513837793	-6.01655919142805	0.543671426478095	9.42832554787481	5.37624333050113	6.38697283733175	4.32593046063093	9.59034875737294	-0.883494284352112	6.60021828382012	-5.32703890740865	-1.52511378492228	10.3407905563578	4.19874702764544	1.60100739438719	3.7268086189873	2.90009624833166	-0.0803094539150604	4.3073856500129	2.58927172664171	-3.75657372848333	2.37231928060156	85.25	0	2
61	6.01966833293195	1.88340447832481	5.04314888025126	5.24884848341114	4.74983667159322	5.43384550905754	4.68583615710402	2.72082902895624	5.98319765814529	2.51867475683283	5.36911912563527	3.71932451218854	2.10799156304987	1.1302561851883	3.98091706030527	2.67443500861498	1	5.64522985983128	5.10866335021488	1	6.95794448737288	6.52293637486079	5.60731434896717	2.68604353617081	3.67782274248568	8.29196378459531	-2.07049746400997	1.92213829682917	6.40923334410947	6.27832329908499	7.9832020268589	2.53546104544484	-3.41244701476625	8.35201787478073	4.33207954961501	2.57350587090627	-1.42014721390808	6.43708571908321	2.87299307059954	0.0471186651473481	4.4078387863473	1.38025194771866	5.58696043383099	3.53431090980044	-1.03250542654561	3.46946069379766	80	0	2
62	3.4629371289342	1	3.80867887671063	6.03600187897636	5.10665438791928	6.80988193216006	3.12680923797477	5.29594380326168	4.94085076335108	6.63815208329567	1.13531765225671	7	6.648146107523	2.77137598083647	2.35466198569081	3.67348730307284	3.57262573825233	5.98665407361606	3.81107258744978	1.91540496493166	1	2.58887321044748	5.7344454526068	12.6847848202095	6.77441114846565	3.70017629320229	-0.687870136990826	8.05427257081479	2.91218960841755	2.68364252256109	1.68916524806903	4.56337050214903	1.89403368006669	2.29321766387574	7.74979615136021	4.64070114085177	1.95457388346303	4.99368445147591	-3.02372713816643	6.12769520846283	4.88313523751687	8.18709370584918	4.92022796185324	3.04955192528719	1.59719798199857	3.13508322414861	77.75	0	2
63	3.87974863185439	3.60873072447841	5.43969528681059	7	2.86585833012378	5.24852259880845	5.70719814248533	1.420472108408	1	5.78367397706899	3.65033544560105	5.40294417092214	4.29759105013678	4.40211663417528	5.93284614919138	2.86182143091727	5.02167385180047	5.69128833500976	7	2.90862988995564	2.54335534437655	3.02280025270643	2.6892665584352	0.045869838030751	2.19924378760162	-1.76830757117858	1.58968975711008	4.52138679536043	6.37190297936416	-1.96117140679907	4.23633862959046	5.37365335310565	8.49732854566862	9.26237220844151	3.353727881621	1.43020569979021	5.18677321641602	5.50097485440402	0.257942388518753	3.73156126863313	2.48334631823621	-1.77921242917816	4.13345874552462	5.31507213393025	-5.37727978585458	3.48705912832679	81.5	0	2
64	1.62468578012518	3.70746390452294	1.23852928689891	5.07187558175987	6.5316363192667	4.93439936991562	7	1.5985357407827	6.1010270503104	1.55670324565671	2.50874896876744	4.31632187751702	2.19902930633686	1	3.26005384456093	3.93679787214496	2.84454554966257	3.63032799400642	3.75119778861155	1.43763203882194	1.05223372522213	4.05168599994866	2.46747238484707	1.07703552867474	5.67379631674627	-4.79660178084693	-3.50658135712954	10.9820338951121	12.1959557652843	6.61206918204081	1.24171014540149	4.07076619951006	3.73092146930673	7.73123864314458	5.80919629923842	1.06723595876883	1.91157577084152	1.05572100251932	5.41267457441072	2.38732615700002	4.68165071032121	-1.79476950133899	5.80337696146073	4.95286577972322	-4.47063473486276	4.68430815391218	66.25	0	2
65	1.4023052762147	4.7236782568358	1	5.19874344607069	6.67051255274742	7	6.12180313128361	1.65420965916052	7	6.77190790588206	3.44043173576143	3.56581407071836	5.77031985696787	3.63993915964239	5.58686486524788	6.70151483836939	1.6009130114342	6.2463264660639	5.14843281082616	5.03279954511343	1.27188961106438	2.60872299766334	6.3537528672627	1.93702621745078	4.54139923469278	-5.87295228904006	-0.621547233906977	12.6644544576147	6.7068601232181	2.85914163670982	5.48669573223327	4.17813506063782	0.674893756577962	-2.25377564595128	0.540148538601153	6.13363697666519	-3.72205554886212	0.851051303300944	7.16623308047842	9.53627687724027	-2.0249407439425	-0.713907129375492	2.62591428063789	-2.19918092135983	4.37426735816382	2.84796496161659	83	0	2
66	1.90761464654974	7	5.79525180512648	2.62276726732367	3.45504221212411	2.64833792393449	4.48465951359023	1.22806472004241	3.84855677152812	6.36596540949876	1.99448942776153	1	7	5.24181912399883	1.43389731177162	1.58812404443405	2.10775499178497	5.33510461480982	2.52881613947897	2.84845126778972	1	3.55545263283392	3.15264136805996	1.4089235135347	-2.33016695185072	-5.51978700149596	-5.80468140574832	8.83218051480252	5.30934986065973	2.55116780125958	6.44393364292436	4.11826102319371	8.47373158674534	4.95791948453414	-0.00249205507992775	-1.78890562673354	2.05721627309978	5.53097401058396	4.04129729069906	-0.620368978917204	2.17682155821136	-0.903010527657026	8.96044555491063	1.86231624066007	5.37407209129725	4.93161504544564	79.75	0	2
67	1	4.16700307972976	4.71661250946192	4.28222378492118	7	1.42292084752167	3.47774088644161	1	5.60492220223139	4.31547937829242	1	1.91956346659784	5.56426647181516	3.78507133290191	5.55065084421411	1.40612925196921	2.04203464824197	7	1	6.73040110283367	2.0303025593316	7	5.48388268607918	-0.599927746953312	0.578464731743651	-5.70769786425507	-3.40935414867294	9.19350012435023	10.0102114612787	3.90014854644525	-1.22092441014886	4.93890748152986	15.558386837056	6.21129203665759	5.30667494483658	8.62810334481902	3.89104319382882	2.80214952458303	-0.28699897583846	0.310508553857591	-0.138328678273494	7.19061931441862	2.75793856802887	4.85010035228925	8.52520219098427	5.28328824314073	80.5	0	2
68	1	3.52829740170433	5.71903679187364	7	4.36131408554214	4.26422491133962	5.70596434612195	1.96851632423349	2.87923041964599	6.84610194548299	2.23193098365714	1.49123155314206	3.40872623188114	7	2.4689475349839	2.16708722289986	2.22102928962046	5.69187697696501	4.85441181018857	6.85386203386563	3.56400756892954	2.90228712886409	2.70375775372145	3.03199908333909	5.45121074244681	-5.20801499367517	-1.37292288059238	9.86776726420498	6.8201338393539	8.33315859669133	2.31804352161208	2.11265559898535	-1.65889171355801	-0.984538226622272	-0.62442280425538	7.59891330620404	1.728335273458	5.54466724401984	1.34092773766564	2.38175325256135	4.6195625263155	5.02541785732227	2.5426810140162	-0.210910204864727	-0.973515394326627	6.45829261301702	91.25	0	2
69	6.58970546789779	6.04581351695161	5.90098167245562	3.56156093082165	4.39937694782318	5.38668443091753	5.39083036172652	2.25551666013461	1	1	2.17861691518611	6.80994558613485	6.60007534592443	6.85674118934987	3.88411351761865	3.35081355436411	3.91935072483087	7	6.11455864052914	2.75929961164113	4.31557419852785	5.15350802597591	1	-3.37219240645819	2.86221306812954	-0.143532760617676	1.58643668302033	4.97498204318401	6.42252522625059	7.26201992272651	3.60410745943365	7.76428680000822	-0.788660247519779	-4.60645800497128	1.74482176035222	12.4743894440163	2.5646222118579	10.7918404888215	1.84796531663078	2.25233486763776	2.08082028790775	8.33879495577498	6.08596773245889	3.89369264292246	2.11794781283418	4.6689246412739	85	0	2
70	6.10249928735513	4.37681412443973	7	6.46278771454242	3.92544884667633	6.69904583839451	4.97011575918574	4.85851304839437	4.94285250294499	2.57552597493512	3.3454775516321	1	4.21557356442465	2.24340611130305	3.56460273815223	1.15025075179615	2.92253336774359	1.83189788758601	1.13254615699377	3.14655837605458	2.86057278793153	1	2.1554034820932	4.44518228098433	8.08761071799363	2.74380008355211	-4.18984266587418	2.55257321408538	5.29404788255859	3.85711037973853	4.29651956249484	6.40685575862539	-0.288038220923036	5.03390179514564	5.01040563626399	0.717698278719176	0.777408712923972	4.21877973538289	9.7395571830784	-0.406487632309684	3.36721705522681	-0.291206711823901	5.16071065539364	2.83562879694959	0.684962961900138	2.08675391835671	68.75	0	2
71	1	5.10306692778231	6.21827008000299	3.51048460567781	6.16423818604458	4.53775226212342	3.1951559223806	1.2354839147246	5.69402702960754	3.07785419862841	3.40730165640314	1	1.01546711293274	3.43238254428999	4.171528923577	1.65258249173048	5.64758268878396	3.37873880850603	4.70257789928741	4.42014669733823	2.99937280203845	6.65258111723465	2.38996850266788	-0.219713897705102	-1.50291932013929	-1.85733345496345	-4.29674800101496	6.58700886224292	3.25279203661207	1.88410982204832	5.094347506166	7.97451764411767	-0.444790941780028	1.86522923155701	-0.206241238970947	2.52279281280221	2.4166132017623	4.27187932757122	0.0506663351208174	3.87074424553283	4.49226419860052	5.81127021348749	7.83654674363699	0.936828531874536	5.82807188795509	-1.54166345026756	102.5	0	2
72	2.54308688865383	5.75145218051685	3.89121883830801	2.24760167446129	7	6.11194426523359	1.55231282959634	1.16865424219006	5.52202619120428	5.88164229325762	4.82945497160435	1.44377819513709	5.07477311050117	6.1238528229758	1.0753775976852	1	3.56232426958446	4.03285380532404	3.4125190669512	4.24354169483291	1.70274404776649	5.23296729570847	1.49499346144251	4.45594166141876	5.41206761922876	-5.87697168324433	-0.564890488889076	11.2613934527213	5.27557926703568	4.52578466398523	0.0505725294787459	3.8163045158407	-2.21012498742243	1.52704016317598	6.85933545733951	-0.380079785391677	3.59157290539077	5.25046339530414	3.14500553510146	1.48412456208906	3.25250436335458	-2.31604151815991	-0.0664565820722955	-3.68026793864685	1.60332871082462	6.05279936792687	72.25	0	2
73	1.79495537706066	2.01207380287254	4.05731973577664	5.88259664756679	3.47124278135369	6.02994065578898	6.68849441379435	6.33442314796679	2.37018362316884	6.46085775290402	3.29569859720466	2.16904982862497	4.51357534562881	1	1.00254727500796	2.32499951835077	2.9527925847947	3.24040784917696	7	2.39546226064728	6.76298969235325	3.24745795625185	1.54791018513437	4.11501433293708	4.89196963497069	-7.75281489978432	-2.11798191045652	9.86916921690205	12.19528864708	0.857421256695992	5.51116535767742	10.2921969902866	-0.845105559484158	1.5480407556301	9.0764548863494	2.23698164577326	-3.4390347376499	4.19107707368179	1.06771515518297	3.74956428255091	1.93216234287787	6.43428950578912	6.66631800834902	2.93510462260965	8.00670523906638	10.2044333949446	59	0	2
74	2.2867996677519	4.24090020583106	5.6686475491242	5.68015521136765	4.16450911313007	1.13756930017381	6.07655911142867	1	2.61475277104451	2.37967980871132	3.38244033595798	6.49323631256704	3.63966337018821	4.54701322648996	2.87679782555899	1.53232832033528	2.01904390450998	6.97819320129947	1	1	2.98049709444787	5.50500643995046	2.52811065494171	2.42808283392708	2.06324318828224	-1.40564727771054	0.143800401999014	1.13032700033177	6.9988684435801	2.98987450565869	2.28202916380493	3.31416654823932	9.12969743673999	8.6686725576107	-3.42092638264776	-0.493056705286992	1.13083929501023	2.83453930036616	1.95245797245981	3.82780520017629	4.40827822285709	4.7281761825382	-0.696993362166274	6.07585225682153	5.66546400214915	-0.792455370506276	76.75	0	2
75	1.81557656306337	1.56131158321539	3.9459187883891	6.89360381868447	4.60600808310849	4.84260817436862	4.17829924130429	2.73266302489855	1.39839277586785	4.72868278693614	1.0286935409079	1.3903288373126	3.16362698037741	3.65663652918578	4.69331899547326	2.44634121132664	1	4.31192224207074	3.88241771901729	2.67316002012624	1.35085403766381	5.18420076862133	2.02483714831596	-0.565104437810895	5.00010674813083	4.55430533794813	-4.49073412947584	3.57813115113455	4.53227562618457	2.46280120447906	2.96875904279345	8.44864014728904	-2.1478272210153	8.52565616314613	-1.55247910373921	2.86895086259529	9.15397612993331	5.00455993810763	3.40254563317626	-0.170385268752596	2.57459224749117	-1.44659896151454	3.46276797169797	0.515131413917858	-2.18431124009117	-0.0803613516779533	68.5	0	2
76	3.72142616506037	5.92700606256982	7	6.65669195305974	3.45742465748466	6.34054709096787	1	4.41342628594292	5.55997141938138	6.19366220328514	1	1.90131037573685	2.62805430506144	1.47237219263425	1	2.56268768295045	1.60749798007479	6.34631068121017	3.62902117648661	2.11960797396183	4.6426501202211	2.29786694434547	5.77487143167003	2.12094923209947	5.88876874684722	0.825401417010568	-3.09173539804897	6.7383450127055	10.5489404978235	7.90909277894823	6.77222508996861	1.65491186900043	14.9037703910317	-2.92698868565158	4.26385493456616	4.38685871846746	3.91842543631189	3.51032424111588	0.304689446865244	-0.473145259813112	1.42216434470506	-0.608293081376474	1.32315195039208	5.36117635217304	-0.35911736070169	6.07196630697185	73.25	0	2
77	2.14851043884547	4.27606796355988	5.61714141043235	6.55502908236995	5.66474582911457	5.66131315448047	6.68911907605702	4.13307753409359	3.94109831751498	4.63867143004882	3.1546739902262	3.3393972858032	2.92073526661506	7	4.19498263121491	3.94131744063284	2.76761796967381	2.58938144524253	6.99219318916245	1.98680815364554	6.1440346380305	1.44438157252239	1.37238463977943	5.64203070395666	5.67362764923476	-4.87945537689448	1.25317031572965	8.05556617594477	6.56705975955197	6.93179963318003	5.91986798036097	3.87065075960233	-1.04720154436582	4.18518128534296	7.93186827836805	2.98112197064954	-1.94108967519614	6.48003577448842	4.16289431172676	4.74251762480847	1.57064122237619	2.02617578900114	4.95582142306355	4.25889784449965	4.82624215929454	12.2927166459106	72	0	2
78	5.382958955502	5.07793514202561	7	7	3.55534982262909	7	6.45549495468347	1.20884593056535	7	5.13939486814662	2.72689115635667	6.8970885118064	5.98517840401414	2.2420935490058	7	1.55881676530132	2.8357243925452	2.4395802782351	2.34420218284373	3.45871817148843	2.40894939020905	1	1	3.30629386236874	8.59814224705424	2.43707998539099	-4.16037307167649	3.18342853708267	4.53861750576263	3.69144389380587	3.96717132120888	5.51205281319506	-0.614939994215567	5.38301277810042	6.07529090015818	0.164802843489424	0.985150561253977	3.23068435437724	-1.7861566483526	-1.42383151346887	3.5485856225805	-1.19980409005533	1.76804620336909	0.832712587584359	1.1435875261113	1.55741805744068	92.75	0	2
79	2.15426660835381	2.69590767592638	3.4608597173251	6.46016093274755	4.34828874473457	4.8347819939657	3.62698585315973	1.07495040076374	6.33323006446443	4.82073696536668	1	3.53318778447789	5.8841585343931	4.09471268414662	3.94704601968821	3.25832953527825	1.10988028382006	5.38558223556065	3.0384482668908	2.35439040834458	2.96983001641808	5.18338501687118	3.93955652654856	-1.15101719628922	4.80467195394491	4.49682756543519	-4.72083352517145	3.92724199552489	7.4366170776589	0.82360365045542	5.28264652150174	8.53829197983405	-3.01698394847355	0.800526354321514	5.14896702721941	3.51687423343266	10.1319286802412	5.7206597739384	3.88527165531485	0.704017217162595	-0.864665394997412	4.03543452617191	5.09248268112283	1.34983312942495	-0.281173526875864	0.19864501257921	92.5	0	2
80	4.18100786696106	1.28928326379439	7	3.51103039515302	3.94528641852217	6.72573038142449	6.18907573304627	3.57400889993426	1.10849241703765	6.64710700479053	4.87918917160698	1.37240456850257	6.04058448702341	5.62222863618828	2.19018016170128	1.83782026755383	2.15652401339876	6.48086654986541	2.09012061395763	5.0405073070471	2.83744322290546	5.03280054317543	5.06838362513401	-0.837416397186432	5.26712607025071	2.45165842524477	-0.147232795027017	3.25715382954691	6.59769661011766	7.34113689098582	3.4654415972686	3.06270750747698	8.46942128871282	6.53421832630959	-0.243906351907796	3.14137718902963	0.774999601279758	4.39116609689187	5.12093910685731	1.36410111599886	-1.02453064703401	-0.03752512967058	3.78854375706109	-0.159405941526819	-0.870492860710325	-0.996401198688705	79.25	0	2
81	5.4519190275953	4.76504322873579	7	6.53577267556602	4.03294433590638	7	6.90661756052448	1.77388935573045	6.68421481028261	5.1601066826195	3.214107811725	1	2.88776547961732	2.65110612847719	7	1.80756508162424	3.28829759304509	1.56767902554966	2.01030017608876	3.84935046361102	2.90754661454475	1	2.14705417424152	4.53689560154046	8.55892833364506	2.33060194862992	-3.59125971386789	2.53601416409601	3.73232355735793	3.566723250047	3.91231731740173	4.78895349227454	0.283150445606726	1.75100662613896	4.04257849682348	0.283854561514805	-0.146929793083386	2.73858553835034	-2.63024933663457	-1.77925973714392	2.41601580362802	-1.75481400178339	2.42882770343804	0.6705155216625	0.853097278259708	6.44562316475601	83	0	2
82	2.88980008539966	4.31680751170144	5.46854038295551	2.32863170547853	5.95642390305786	6.87515205489894	5.17202965099873	3.88892230611976	6.98101681475735	6.44469508779644	5.15969591915988	1	4.05373999117458	2.65611588112777	1.84176271300009	1.71457418275214	2.22908774553581	1	1.5265714594817	7	2.484772563761	6.27446584560045	3.41651759669126	-0.973813639044688	-0.364694480828202	-6.05582270732483	-3.30677356766313	9.3525791427946	6.45577189161782	7.82257913632019	7.11904030377916	5.01680942583798	3.89166346391257	5.34199264549716	-3.8777854486386	3.78086651012326	1.20534427126269	4.29144299772149	1.64120683022664	8.38926514399712	-1.27775500292462	3.1902101186628	8.85228904314534	4.09685693896595	8.53626118700221	2.22120157377335	81.75	0	2
83	3.05298667070741	1.25099909777093	6.80663987163819	7	3.13763004998501	4.19107139688125	1.43785263010279	1.4823368212561	5.41183461469586	5.78384231347907	2.13620759677557	5.92697138291525	6.25758732469737	1.52270853373185	6.927842957532	6.64622286885704	1.70603793335605	6.9293617167732	7	3.83082718547583	1	3.57549198173681	1	3.38636061722265	-1.07051923672814	-0.478068200993261	0.638172304677549	6.64016258626727	6.77449830015431	11.0783772263563	5.4606344119535	10.9147142448557	-0.344048422196871	-5.91133591430374	-2.91194026905384	4.04748528955409	0.358058250065783	6.28975530339986	7.38065440576805	1.197528867838	1.35574598216489	3.98082496104778	3.81849684054525	5.18197267345174	-2.63251853429538	1.7271447761209	69.5	0	2
84	1.53098385096187	5.0014870279737	6.36350089134607	2.73775303824175	6.58835412028294	5.28395313805271	2.46326713404725	1	6.6249358033416	3.71568956187453	3.87099399403609	1	2.5789019728027	6.64302612567383	6.24166862810778	1.10105408113722	5.79581023688259	4.47145725225539	5.019458633815	4.00083530844978	5.34999431637887	7	1.31682916454854	-0.318289518988603	-1.0972664820822	-2.07791946579152	-4.05019660912651	6.430862356554	3.51881957679451	1.91772709618414	3.80674440443487	8.72384500137392	-0.284870565292868	4.56813827688892	7.84549223475086	2.95168265766525	11.1071777450727	5.513382070516	0.618927574525734	4.44758418496081	3.95261847523283	6.95813207326252	5.50335238455288	4.21280237385858	-1.35150559661761	-1.97790836373967	89.25	0	2
85	2.54168411457561	2.93361201516715	6.2888713997875	2.50703030045454	1.56639337060677	5.89872273832044	1	1	3.36185838347992	1.20815320440231	4.3744679255194	6.90254231719598	1	3.63569512941267	3.35749838152893	2.24177485565155	2.78425559904841	4.84710162470093	5.38786600300433	1.31737636641269	2.31187597934495	3.10073528987294	6.02131909556521	-3.77038569115659	2.15356833519359	2.13363145150192	-0.0620297654190206	4.32402360042315	3.39091686682434	1.42141973165089	-1.38967084770586	2.21891431536392	6.26329441567393	0.279234114887959	2.08862030030597	2.69778092782695	-5.8058971788806	0.641697737325846	-2.19876154990248	3.25269312150138	1.77619081229786	6.96366017985066	6.11937353945229	3.02852484014841	5.19621481812106	6.6685502520348	84	0	2
86	4.37125032148466	1.61410577792835	3.53243446097356	4.99427083023927	5.10371015547311	6.55502086897119	4.10775362253683	5.33144332000871	4.64115880779993	6.87726994863413	1.60222802898259	7	7	3.19990679699003	4.87835223429398	2.86374801329499	5.1055316970797	2.96960964336458	4.06847165294282	3.3187868508283	1.37819154863545	2.87191611758493	2.71113225746938	13.8702109769547	5.46732804103704	2.29086908217443	-2.42019049649198	7.46957685619831	6.57646955305407	7.17494132371679	-1.5759090310079	3.21729148746323	15.3462318142743	5.67461647646875	5.51682020395744	1.41948455398874	1.85819267594374	5.01989849668002	2.43014279397077	5.71213198938015	-0.235632528136366	7.20707521601232	-7.91632471023934	8.96357064597406	1.14479655865493	8.69984348652451	71.75	0	2
87	3.78025131430943	5.96143439126602	6.42970976632474	7	4.56870444909284	2.00458265874297	2.56410003406599	1.74980950497146	5.34468288755115	5.32223373068349	1.50384132904583	2.33879998984147	1.40092136930199	3.18896979577315	2.02708974239215	2.79884851547436	2.97641272083658	6.68474236375524	7	2.92881458236036	4.27271998326833	2.87932160438305	1	3.61899109240601	1.32863150503391	-3.11491361864272	0.0433843409341757	0.72454901637261	4.51264938602513	4.6580925996029	1.85735044466769	1.47798560600472	-3.60444471002442	-2.68860580963437	-5.53816143095514	3.37058389808477	2.86787432379151	2.89128535313171	3.47178646306909	4.22788271458045	4.95120859630916	-2.17409589397598	13.1679764418883	-2.33685505918415	-1.62371602566104	0.922829180454218	64.5	0	2
88	1.75449822422155	1.96080954995255	4.34987611094735	6.91662672297362	4.55487507947603	4.09111779502085	3.26838602906202	1.60158197614391	6.31271616456744	4.92213795711035	1.62067988511899	2.24877301044331	5.64649899880677	3.94114210138041	4.49523475369076	3.91784317895961	1	2.92394229596828	4.01622788495806	6.17466120435902	4.47227999419211	5.61633505973422	2.5855445197051	-0.885734883624676	4.4562956856619	4.58647440042092	-4.77301927357503	4.31940198754038	7.23824015286147	1.68956981009503	5.34326375620303	9.77475920192133	-3.32690490302683	1.45550733393283	4.43200916135316	2.98931908376233	10.8014426230827	4.73468415929202	0.592956143282449	1.31917663054289	2.19633345488641	3.98165018662063	5.28760966536883	0.314940789353858	0.442443421141824	-0.305856198624524	73.25	0	2
89	1.02093380646129	2.1620977962432	6.64022244771648	7	4.76538161699751	6.04220370893519	5.81343534283261	1.37272709583913	4.63562606068416	3.49021120832085	5.5138701640272	7	5.36525229169902	2.5102865196622	1	6.78233868030087	7	2.01647214052092	2.12179225075387	4.48656160448121	1.40221377405676	3.69065172003805	3.0223819676281	2.14223989980762	-1.76702486690669	3.32998613684433	0.216405000777897	2.28852855005681	4.00067569217392	6.53325622552181	1.618095881823	2.85005024494803	-2.9927437876995	-1.32859998383643	-1.74493959208742	4.2657627498991	-4.31131880360425	5.53818619209548	3.76717392480509	7.25605289918827	-1.42996170105012	2.3259829612828	3.95493210695331	-2.80551102083406	7.25072671661369	6.43093146244608	74	0	2
90	3.88264137546708	1.47971473344516	4.84791829234525	5.35228680499588	4.57398648693327	3.48711483370613	1	1	5.19258569670189	1.67147769810592	5.75579443770903	5.14799636251347	3.00869919103127	3.85417033680425	4.10277333763401	1.04061417689652	3.61231371536918	5.43006495018421	7	3.97412076128243	2.44612723550471	3.3005998510902	5.22462439876292	1.83546517504691	4.1904390744438	9.70882412148432	-2.32963354658799	-0.0729819644806254	1.82887915226676	6.15388846073296	-1.74812699620869	3.10825632018013	-1.53039347730891	-4.46758830484582	-0.432360277107256	2.32475588848521	2.76060111695556	0.272738716438457	4.89392842524126	2.804429779684	0.0402558550978103	-0.327951455186217	2.76773368680328	1.65415711670349	-0.262500275941056	7.63246242133564	70.75	0	2
91	4.1296825325437	4.9638468926235	5.64346527435264	6.96979092887878	5.55900631343625	7	6.61654385228455	1.16588920840958	3.43590619097766	5.99606842117376	7	1.45943906794456	1	2.42506757873676	6.92237048128776	4.78288836792933	2.18670325015114	6.68890403171773	3.0438727865956	6.16712129171588	3.5194205209581	6.38916148105307	7	5.44574687824509	-3.24110257494106	-3.19337076783391	-1.53667990284812	10.0871158607643	10.023075703388	1.37789389485215	-1.54781215871532	1.06668694553482	4.8450724926763	3.38067400823127	-2.54752107551319	3.51677795787347	8.77930564894982	4.73337153292093	-2.62972644097116	0.0621805004688295	5.46110426954313	5.85034340765698	4.12222041270697	3.02008186697404	-0.866332211826522	3.48764468155516	75.5	0	2
92	4.46324276444994	5.59969342833024	4.72840906058512	5.70151905114795	5.61501811474384	4.62927643491537	6.49825538461007	3.17220936993116	5.1474939389181	4.02785333296529	1.51879772109379	3.52857228359798	2.28237322329066	5.70406854289085	2.22913898299573	4.05853450045323	1.34777962760866	6.84496232716411	4.31875592218121	4.17939884694882	1	2.01010573563976	2.01419273957234	5.35257816771491	0.981852303543234	-1.97837009167777	1.44381526051745	4.93356272357325	6.70988705963766	1.34094522680251	5.03435134585287	3.13360756133204	-0.166171815600893	9.18542649696128	-3.77107919016935	1.69493524367115	-1.02520204562005	3.50658535173719	0.680812641170846	2.97275892853693	-4.53721531012784	7.12667886900314	3.91949229521227	1.80191746202628	-3.13114531349908	5.72151438301573	73.25	0	2
93	3.28526861151956	1.93747669669944	5.59597004947281	5.99409592111325	5.50036604149699	1	1.00723155800188	3.52202847216196	5.1994569246361	6.79036928968911	4.16637183309557	4.42672951762641	6.87826383636245	1.35775058322314	6.49580968529695	4.2288268824638	3.34072422387595	5.70743910743529	2.95071090640864	5.98171347111366	5.68623341476753	1	1.73661613414049	-1.82437708699217	4.30637332323485	5.24486027565412	-5.74157402060815	4.52885574830482	11.1829234867565	5.77355091284829	3.5123133266726	4.24520497193657	0.0639506784905746	4.97768281040002	4.86665010558571	5.57981646897686	1.80351555955547	1.41445259471381	2.82825854243392	7.3452254949017	2.71973604914948	-0.921107031305448	-3.16728921623868	4.11856640476338	5.36724260847858	4.33833238479705	61	0	2
94	1.82772176415824	1.58384138888447	5.96641131775357	5.39746364578589	5.81846505372817	1.1909819641745	1	2.88246150904783	5.00473368378578	6.36602106747733	6.06145169536092	1.84361095798598	3.76848204344393	1	4.75581113407537	4.81790097527148	3.06557001298707	5.85728094722457	5.02684555695635	6.48825412733983	6.97687138756808	1.02518654874639	1.64062770709939	-2.04661492738815	4.69036153222126	5.53778331259892	-6.00390096026259	4.01665756816067	11.2140989582403	6.56207996064079	3.84989436280022	4.96007220622358	0.489863247914964	7.18864194754738	5.44718875986424	13.4919740091354	9.48512409080555	1.58021467833888	4.25327840465892	6.78513314970785	2.04104045385954	-0.621537300439827	-2.06699707879812	3.85286638584195	2.7997015742567	4.54393181720873	54.75	0	2
95	1.24583911516794	1	2.57788219895177	4.56992972645347	1.35346608930022	6.98888380987521	4.86567156474558	1.287539032814	7	2.42990162557456	1.72723599147072	2.7387238623974	1	7	2.53211086422636	3.7004811971263	1.44502291658074	7	4.50805276520296	1.41196143614277	2.09653476456413	5.87523491747892	1.7586995390474	-0.926898421561545	3.59367469831288	2.19268965487152	-0.656506123986325	5.34704557539119	6.40071833825125	10.2959765135007	2.55520579822049	9.15371605471918	-0.511686490144268	-3.81183946550783	-6.80209470709036	3.35841764055136	8.82213208614171	5.49678125072507	-4.37520347853756	1.50407758725136	5.35312849563065	5.95735656493439	4.45062935072989	-2.45089054048865	5.84804356179445	1.84506592616375	83.5	0	2
96	1.5596905961121	4.19049504302546	4.76889808109226	6.94013603244806	5.23349226659438	5.44784773803912	7	3.7929039213271	5.65772965416854	1	3.35949255935495	3.14142393750213	2.62742207708373	6.17405647009444	3.07084573618067	3.54093123483138	4.25559166949778	1.24044882513861	4.67503071860919	3.15737828150857	3.89555101997924	5.31027914547881	2.58767391234157	2.57303895971032	6.98908794162175	-5.83224216661132	-3.06880621028275	8.3754727903352	2.68861561770967	9.23362925183099	4.83794557928759	4.5094851785439	-4.82184017531676	2.2606901505331	3.90141470828851	4.66241034599716	-0.478188150086325	8.45535130711776	4.78836424117664	8.28548544475492	2.63043662079991	5.71842302523649	3.24638392188403	-1.98369621670839	6.48654363113786	4.20886792615707	70.25	0	2
97	1.45385878661734	1.56809249124136	5.00647783283498	6.69725039802393	4.21630736688168	3.972882914564	2.29763134142107	2.60403808407829	5.10773584347106	5.30186943404375	6.91265505177214	5.06002699820615	1.01834044250126	3.11227970182832	5.97793986422718	5.85520646866709	1.39924166858479	4.56887989808302	3.53403841778731	4.95071274457338	5.02242489014962	3.63350050852398	2.83197084430679	-2.35943165052251	2.65537570954154	3.24270339726382	-2.26460546347816	3.80552369878254	4.49543638927388	5.20328852473777	2.10199359091469	4.93808119197077	0.849528877944775	8.39811506145509	1.44483594184486	1.48094169407489	-4.60391505231682	4.50045504817627	2.40142097768212	2.56983143477188	-1.5892575735838	1.57651596876021	2.36234702839497	1.6639794422587	-0.650369762883124	-0.94304286846012	77	0	2
98	3.98979662775255	5.31992970460503	6.58163182430565	6.89111291220328	1.96774009922689	2.82319074397317	3.1060801655744	3.06177515596182	7	1.42993369967443	6.01353075840788	4.02087849729206	5.23126253261597	6.46006893894918	1.25832581546157	2.73867130636014	4.1242715037288	6.98020663231376	3.1325997421501	6.13457915417947	2.86933599177931	1.10326514695987	3.4954464247019	5.28197435835252	-0.206783738426571	-3.38964995765535	-0.416396622116704	8.54827078220566	3.44118647893323	3.9458972443731	2.42244163726802	1.35859610601524	2.74717077638116	1.57691856971787	-3.9655725809626	12.0265384751307	8.64608891822504	3.3892792743151	3.93705301083423	6.46025639011169	3.10913082826546	2.05856295789312	-2.43085855174159	3.58112491685347	6.78280578075771	3.57210456604701	67.75	0	2
99	1.38056684162116	3.99318431676899	3.86648062499165	1.1870138506176	3.36435870953336	7	4.91312722146385	4.86079790592068	4.03577288970204	6.51659004414483	1.88188277938047	6.22408798225701	2.87895971061124	3.05147696634267	6.88792362781099	2.71969535627729	5.38634674840592	1.01782166134235	2.63374390665	4.02326504547266	1.82666960159998	7	7	-6.02833475778538	2.08721709266244	5.66379693525714	-1.37625781710888	7.00856199692727	7.78645937542823	1.05513267612305	2.8896651611845	4.72679221489745	-1.25454914297721	6.08240382870543	8.03252623708148	6.56307731582971	-2.29894056970242	0.933210362528871	-0.526157409404471	3.44318053841615	1.41692131335553	6.2233768406115	6.15659039268516	4.39215715894824	5.18784833526406	4.87205852953884	108	1	2
100	4.49396797910122	3.07488789453888	3.81927289829617	2.57864853402306	1.77896927745818	6.58860074977792	5.92549723327096	1.11463444928683	4.59225265873229	4.25577918134501	1.84175198593341	5.49537678741031	3.33812475756251	6.67823594538548	5.06453601078882	3.96525918690294	1	2.68728580473095	3.29077750391156	2.24782678015093	2.83394772481	1.11436854310795	3.17545963402037	-8.77468295238917	2.47110963494337	6.51802498971768	-2.98180819895759	5.68950457384458	5.27412618241124	2.63874608678992	2.17904172088817	6.07060686693959	8.92278992764891	-3.67265532897979	1.67168687403914	11.2591761270477	0.581163271330464	4.8160928453232	4.39176416249676	2.62264220194057	4.5038577759913	0.144539672216966	-2.90785626869963	0.557942047545229	4.25421653821597	4.67413425083568	115.75	1	2
101	2.27180567629104	5.10741796973046	1.75059312566231	1.60758955494762	4.26723038044307	7	6.00453841269087	1	4.73938205514372	5.09151197442447	1.01887064837567	3.87536993903983	4.95906735890106	6.63245471337992	5.87435766318424	1.89755843830961	2.91649171674337	7	2.63493103329106	5.10679468711125	3.4299151508016	4.29487925001519	1	-3.37589181971382	1.99337893920824	2.74649212309357	4.3185290484549	7.17723087370875	6.85604338826534	3.64625739607425	4.36772195693863	6.16555856522539	9.21073967829209	1.85384628534736	8.03755301946978	4.06954443550483	4.01549366663195	3.95462111004779	4.18898010529194	5.2358588374242	7.8433982775563	-1.76182921818573	8.12717594985539	4.01440872910269	2.19245175864183	5.1043253797642	92.5	1	2
102	3.56958131704493	2.82410643950317	1	2.03317128451568	6.15064996607475	3.8250478970812	6.32894849786546	4.38154007955139	4.8956650556337	6.28685158579218	1	2.56976430272041	3.57162967655787	5.87058808482191	4.04221682758231	1	4.1177263374933	3.5432091716795	1.77459427294302	5.89191169471564	1.67280870409465	4.56046732176443	1.65080889565111	-1.401485221267	-0.613527954880372	2.90580895781472	4.77741295852085	7.40127127388843	5.20933839401354	3.74741864667993	4.00194577820321	6.77617279613712	3.77477840067954	2.57959140059723	-1.60731535373503	3.57829687069383	-0.418398342420709	5.99084730219637	-3.79049064437741	1.81066237153166	1.22494293651249	-0.120647531114524	7.00486385296392	6.62047358734514	3.83018612608277	2.38544839278803	81.25	1	2
103	1.12919780707273	6.26519731520701	3.57931512697109	2.93590281357314	3.49688026375552	3.422104992539	1.48697471736539	3.67971567791019	5.07138828397653	1.35203795676668	1.68505613171516	5.96513879259868	4.01257413140848	1.77396479888149	1.93658023700631	2.23646893346706	3.49068323787155	2.51593831342551	3.80946927725282	2.60990825746391	1.74382731792529	1.77645002606727	6.331044485797	-1.28464424768402	2.12599194225356	1.8708912025735	5.79419058791263	7.04869458565476	5.34758017831367	5.18069484078901	4.3453778682963	4.73369503743536	-2.20287417782767	1.98156971380438	4.60698744464608	3.83796799138226	1.33655363165454	2.95370199105095	1.41803737521388	5.47483112607574	-1.13240511009384	7.01296130768438	5.35637090940724	7.11498250909775	7.4861623055073	3.12681819333368	91	1	2
104	6.12002892335796	6.08373186531252	2.83603908155077	1.80947034431225	5.47154615118654	4.53419527500048	6.22392204616925	5.33406779602686	2.69249534205007	3.22633065228259	2.13084837930069	1.5979628704135	5.96854184610312	5.88312918748282	2.83292485481477	1.68850326547904	1.7938129058507	2.38784190775634	2.96625467532051	2.88126038608499	1.4294371804656	5.07521492056552	7	-1.31698719551547	-1.16144569586321	1.69205165238641	5.31416666493755	7.4681838937402	4.54401773687236	6.02358463992509	1.38466354230272	4.22279884102193	6.8279152921649	-2.81334123111528	6.42176265638984	4.75889946938618	2.29778809358917	6.9391891265365	-1.83619517169286	0.116261764291441	2.05920536527035	0.488748212457013	1.35718313982602	4.34947905648941	-0.962353696509421	7.54403708413065	100.75	1	2
105	1.9126862554629	4.860076375409	2.26305693893404	1.47962920753701	1.09067329273097	2.71354484296505	6.72038398123611	5.43208010547648	1.81359259229112	5.44988798378635	2.14433153198359	3.14966551931257	1.0764531780993	3.42332360374705	7	4.6037949385107	1	1	6.29437854937134	6.48803809947014	1	2.30301953073632	6.95573055733556	8.66498569094887	3.23637237922107	7.12839204594588	-0.645647675802056	-0.315048705070782	3.90472523323636	10.2030963366284	2.98045180003124	11.701925202371	4.26033997724972	9.73315310580441	-2.76514223505477	-1.43950764511292	1.19060695634805	2.58231547751139	2.86785805685208	-1.03302205273338	-0.978552758523869	5.63141770326457	-0.171870618425066	5.41845402294486	0.592264612643522	5.46615744368073	84.5	1	2
106	2.64970501635519	5.98427837331619	1.21325331725709	2.09007758065698	7	6.73041311183404	7	2.29766675116366	6.62911449262833	6.85176941301145	1.17294924226529	1.48893938698762	2.02276720710065	6.66285676935813	1.03542309976047	4.23751202628758	1.27247213772638	4.73373829781363	4.77444136850315	4.77553455745128	3.7678982780592	6.11479750964904	2.42416404160225	3.54598858566385	0.992285500486279	-0.5797501090039	4.9286724106632	8.24848178906201	4.05453806737565	8.76227059846061	5.75419968549089	8.95046568363872	-2.13475182526803	8.52488537812819	-1.76178017357084	2.07653679369385	2.76213212937243	4.31914026320962	6.34433089861581	7.05623095026367	4.00923110773448	-1.01256616615856	-5.65984300915505	4.48964790096183	2.27705862292318	6.0437091948291	103.25	1	2
107	2.11571222167894	3.82251585808285	2.79643816612022	5.07993475981519	6.37232753589469	7	6.22787864348463	1.21993976543588	6.82710353301428	5.38433501610636	3.66541755580991	3.57499839708327	5.22328027026177	4.83578691822125	2.07863947507062	1.75825732259056	1	5.61920832648168	3.57353079973995	2.32396482441232	4.9470471000369	7	1.57673359419203	-5.36830728386347	-1.84479432000885	6.77536139499779	-2.81194367184098	2.56801695532653	7.01943457340215	2.95788524340098	2.14920926297919	5.66013733639581	0.0718391892507942	-2.20583495442351	0.615070971667467	5.1542210618989	2.30612237082837	3.26782397034286	2.72706283406376	1.65665674536216	4.16953295883841	5.07474520476782	-2.64541166525353	2.86012637324861	2.4533228916579	8.56280479140433	95	1	2
108	4.2924903800539	2.86825633467024	3.02191609922577	1	6.80935099846646	3.62224149718885	7	5.36027523808143	4.81382780630055	7	2.62992545297465	7	5.52278030833571	3.74611332440466	1.84711244851949	5.87040549516285	2.51918152806358	3.02790296425718	2.94790392196116	3.72569644729378	4.99867064378953	6.31856674489194	5.85911838908192	-1.64997428077291	-0.0542488354525833	3.84811824818297	5.60216955781952	6.19134439717628	5.31794058444969	6.44479734202684	1.74701737236658	1.9414864069796	-1.95950205576894	4.47369037579654	6.26214131080319	2.19061778719409	-0.318758252220788	3.17771313885922	-0.78839168076897	2.41038913276955	1.81695237710311	8.31741417173295	4.66164511498117	5.06918358688584	7.41845463546529	8.68510919627028	111.75	1	2
109	2.44863846618212	1	1	1	1	6.23010236454129	2.85188058481785	2.38376068305917	1.51323139051248	6.14170870573608	2.0769419987663	1.91174701036281	5.43635326431778	4.63510916909948	1.86759244502592	6.90647174118061	2.09618792658363	6.5410303856804	4.7870268084998	4.57822432212983	5.07753012990432	4.25966671774219	3.75289902976912	-4.98463267771571	-0.612863416549792	4.01495793223198	0.498128620751767	3.51895480184761	1.85786113281115	-0.116264189827601	3.17977084681301	8.73781779897401	-0.938065307252728	3.52235798434881	1.7430982834179	3.26292992371286	1.88545822938137	-1.11648471919848	6.2539069969683	1.51911252872564	3.44870851950903	5.24189407447724	9.42850787602597	4.34924010280888	6.89132928138161	1.38172369952291	82.5	1	2
110	3.25880612933614	7	2.48251547967604	2.58424610298129	3.1655438325606	5.8649389629872	6.4326579846256	3.0384575024058	5.00843974534459	3.97969344892086	1.31603363970969	5.02023005701684	6.26886408712017	2.78242732688497	1	1	2.10513189716371	2.71105362551228	4.29492217830045	4.62290054314026	4.16766843483975	1.58955992421155	6.57543805134759	0.689285559565258	2.17568844534764	0.210916942234284	4.33255194570342	4.66898654254622	4.81666337599149	2.62314721768355	3.96549796638178	7.07674632553089	-2.02090231979327	7.23648401500416	8.01801319013082	5.3896151921425	8.23624826773958	4.02557612911248	-0.553563969868411	7.85024647945382	3.87920053315626	5.51189338631672	5.31825955174109	2.82137982296888	2.68247394564477	4.58186126022831	97.25	1	2
111	1	5.40647520169843	1.8108796403856	2.21894342135393	1	5.64571539111387	4.83528302248079	1.8211248599597	6.07684430017726	6.54312898482779	3.97602255971165	3.44520932030661	5.24050674775523	2.11013193743431	4.62683902965561	2.48187864860117	2.04325152117415	3.2538264340027	5.01553983468697	5.02649116474382	1	4.89750291784779	6.95794586250978	7.67046046545932	4.77868593143149	6.80519162715347	-0.58096038031568	0.0454519563333095	4.88770764148096	8.38742073700323	5.36094006830884	4.73642230352267	-2.66231416272476	-2.60849067873244	1.99690791208908	7.48421340771867	-4.61670531694358	0.32640228831227	7.1240623284874	9.73678645693089	3.99273282408577	-0.0863803501257469	6.36562886644151	-2.01738093634535	-4.59726845488677	6.07324722168511	97	1	2
112	1	5.57352764202273	2.37946252292647	2.33337604931262	7	1.85224415724119	5.25774162381758	2.75802680340599	6.36408137710281	5.31729207349567	5.53310916934563	4.68405448360089	5.06333981923358	1	5.4855846394599	2.590302569172	2.44665827599664	5.03447587353447	3.55050380493104	3.91857919980466	3.75027014688635	6.45428242175139	1.46904930776808	0.583415605565588	1.8478897441674	-1.63016139165522	4.8133298860317	7.58703444315777	4.34106549732312	7.31735630566921	-2.11951793815955	9.50893558183708	-1.62092178384827	5.76755802089403	0.86595856146524	-1.04974949681705	2.57672338757616	0.653382702039405	-1.99520801827108	-1.28197851995417	5.28502011134794	-1.19819617332643	-2.98742918006907	4.52095016614485	6.41928472432695	2.41700168466624	94.75	1	2
113	2.56771534809186	3.74187160395771	2.06339825263677	3.57707685924232	5.73938946925811	3.17295473329385	2.03414883024067	1.18875033972841	3.47049127621133	6.4235290486847	1.54663968231961	6.43611410126866	4.85097720882093	5.76430705370842	3.99859779843025	2.6768184694193	1.0642602241281	5.70170065441118	4.41898599998947	7	2.87455854141223	3.18049365272824	6.80331110099594	2.85363766130067	8.95406257548706	5.56358470873902	6.27416179262711	0.356214050153544	12.0138582145565	1.25745653145728	2.11817181115211	2.08172252993956	-1.56016048957869	5.48510366718673	3.76574884390756	3.26533289768666	3.4818122581858	2.92924675902666	1.5421896847196	3.39690642235247	5.95482109189508	5.26998490740282	3.54451829307583	6.74990823547413	-1.85959752436224	6.12827406720144	85.5	1	2
114	1.95482481544414	1.76241817968674	1.22773686086598	1	1.94236940695133	5.5642068264993	7	1.6107080495574	3.21856861070793	5.46172817951979	1.75650415796583	3.03038055126605	5.92996627015824	1	7	1.2394019832724	2.70738729953418	7	5.24291580487946	6.753355089207	4.29864114274461	1	4.88536912888326	-5.83785665046893	0.677859831801168	4.19685185110667	1.75847897081793	4.64327890400423	7.84082566196585	5.23254828617289	5.92741982163494	8.55650315290952	1.57581550042239	3.39652083607275	1.36487043791347	2.68017214145469	3.44651041785646	6.83693849229835	4.2849876773265	0.315998067792283	4.6355835805419	0.815257427301275	8.73153257152336	2.73401179007298	-4.0620239729568	-1.17838024820912	85.25	1	2
115	1.95547358351673	7	3.27027655425227	3.13162758306504	3.32564895839332	4.55568136370706	7	2.07847807071828	4.8183284681537	6.67745817048604	1.71462284840849	4.71573529207426	1.45170763701128	3.61171347388735	4.6558890447186	4.00790305499239	3.07045401854612	5.59471052061718	3.80983869360122	1	1.82875645637545	2.97731068781373	6.26083507147141	-1.79144778842495	2.80540799699567	1.33787050900851	4.53893612822552	7.35564005772398	6.86017688738539	6.24257169236189	1.43951931978087	2.65613381090954	4.42715851359406	-2.59177925287147	1.56394368036513	1.75481428591706	2.71390655049984	1.32121296760058	4.23902838493317	2.08750928694238	4.50818881562241	-2.90160660192213	5.54725662459829	4.5471916125711	-2.54167132045676	5.25394292056532	102	1	2
116	1.4382654367465	6.50545400932613	2.52632035233523	2.79612609635182	5.6687994805131	1.4927555728906	5.52611533845256	1.83555216402657	4.99310238562809	5.76765845921819	5.24771228743566	1.81098136651598	6.13789199939038	2.3789310277924	1.02984080004371	2.01258983559006	2.09286888978261	3.41813889922558	6.31067002333444	5.88139241136211	2.58815446253432	2.58178659750593	2.02682220251323	1.06730183953534	2.51135406459268	-1.08943436516164	4.78129279364877	7.2705231164629	4.79790709884921	6.78410877993142	-2.33336066443176	8.83442458215381	-0.233868592014162	6.19586335323945	-5.52966457985823	-1.40823115665834	9.39219995716267	2.36052061841908	1.83226842671686	4.38036963468138	3.20334348813008	1.54662976113987	4.51184452146583	2.32762136985916	-4.65570212349605	2.2483307232303	106.75	1	2
117	4.72641118178913	6.21257710647653	1	1.82645906515539	3.43762447903834	1.17139947932498	6.29766607586443	2.14876952534896	1.02708655751877	1.3877744183638	2.02668252430615	7	5.94491238036947	5.33206078723881	2.54841823911774	1.14848444274341	2.27507365191038	4.6519092198269	6.08729440584791	3.02402776900245	1	5.42849255761633	1.70893504885944	1.90476086225802	5.53602914265348	5.36397965044476	10.2912968770796	-5.00432395491944	5.40011456129364	9.77834298911856	3.58150806523229	3.06449745329175	1.19011997554939	-1.77040727577889	5.9084764553616	0.0426655921428778	2.66948711662645	5.10398184393582	5.23315590790913	4.2386896384634	1.06145563702573	8.02595769067083	-3.67627439513548	3.2782665773643	-1.58098121938141	5.47331256572166	84.5	1	2
118	4.32233961290205	5.18369704555947	1.88781709848988	2.36750054064439	3.62912502692752	1.44503783059888	7	1	4.92631756513503	4.61664865971009	1	2.1591331324331	5.34771912282161	4.61066216043259	6.36706727022098	7	3.57367772278502	1.73354865993106	5.94856924109687	7	1.87296511276651	4.99584873343417	4.48562362631712	0.399636101741482	1.75510865147921	1.05041059480104	-1.58859492786056	2.51067795237791	3.99086721934309	4.72125767554858	-1.2899702058858	4.07981984928291	2.3036299088672	6.75010567502904	6.89307295980745	6.09195672484597	-0.577699969158795	-1.21836675458839	0.766045273907331	0.941862643250684	0.497358198556939	7.73809085218385	-2.76756148339995	4.17642501779667	0.0256713953021494	6.81231956313668	67.25	1	2
119	1.34716004291972	3.44628717491012	1.32582780520128	1.06380795061607	3.01012713799628	4.70986768893054	4.67580111859571	1	4.96557914024777	7	5.19667362902637	2.49163799343163	2.09781324643598	1.12021411925712	1.8462941627247	1	1.22467387644332	7	6.60294375765622	2.53495317480632	4.6747441121264	2.82024481681664	3.51142766580796	-0.591442933859409	0.430023108480267	3.29031424360586	4.62821795299667	5.94331148545165	8.48674943232819	0.532701829025196	5.66669228652986	1.77164821726857	-0.835671897922614	-1.67177947790437	-1.93259266611848	3.96701716704752	-6.02320646941768	2.77296597654249	2.10255487738176	2.20921950109745	4.39140136570718	6.48563862936997	5.33066163839914	1.63293846103635	-0.077483337950855	-0.0442745512226673	93	1	2
120	3.90977312200078	3.88303797448078	1.91684172827196	1	2.42319413293515	3.95547044558797	6.54788407603115	1.68353059734441	1.1213908223513	2.19471050091613	5.49081474854325	7	4.79616225720436	2.11926750921219	1.25485521424924	4.00349164767204	1.08368156983528	4.95526678193149	1.21733453120485	4.98460059978868	1.23011306067927	3.50185970615388	3.68229334274172	-8.21361184554027	3.83952791641763	2.88671649892768	-1.72218469883062	7.1028337469654	3.4590161465659	9.9295792968124	0.33734491827565	2.56198409090563	-0.0571805604886748	-0.61115430621079	-2.26805375999884	3.55292996425087	-4.59744826628574	4.28624142009491	3.88432756349276	7.03366809464799	-4.58636810765853	3.11802292017917	10.0995940731167	-2.69393605847547	-5.55051029771503	5.22032808149228	80.75	1	2
121	2.57403344084914	4.5618685686467	3.76068074388437	4.96390736039059	2.09105924109339	2.93241009175554	4.78084004899642	2.72584728852274	1.5449910915215	1.54207538898823	1.08202618055925	5.88448690903838	7	6.49730584702074	3.79258235080616	2.01591466386736	1.8149967584242	6.08071108373223	6.12686703818765	5.4590595243725	4.30414086989749	1.821547316125	3.56156745568968	-1.63183490378225	-2.04165816797436	1.27954201785077	-7.01956060736323	3.06246630297721	6.44239701759039	6.97694372994912	4.53122775193846	4.17179658170052	-1.42430203689213	-4.86416608035326	1.50219248686316	12.8213472416723	8.74594403125531	7.93158733450016	0.78431188744991	3.07845110495851	1.23358400711404	8.3162017529401	5.66751497052961	0.206465342597653	2.20292162968739	6.41045306213655	77.5	1	2
122	2.18738012411297	5.66114266596317	1.99989746669927	2.38627858438638	4.27870084126743	7	7	1.66221173095994	6.72098753736333	2.09805597981404	1	1.02321094125339	5.35737169088782	1.43244546462782	4.29839058600794	1.47086269004726	2.67207686521394	4.38392430905042	2.29955858340386	2.64864275296092	3.21103417323453	3.25927719857024	2.40322210955519	-2.65936487446987	2.10667510815306	3.56382727608969	5.9425538003748	7.60962752827575	7.54982986825033	2.79331892276751	-0.671679299486633	5.78299156797817	1.43121416215655	5.32525390153726	7.09474470748924	4.52054072508913	3.43585018468912	3.94282874942863	5.35595135997564	3.93182048244993	7.72830714793768	6.30182730804169	1.79823266612412	4.3835893921663	1.55027792097913	4.07236551299847	73.25	1	2
123	2.24898947274106	5.05517009575106	1.47937038332118	1.6894680451352	3.88099701719919	6.66248529223468	1.54311052113407	1.25259643813549	5.45931819473116	2.3882855830418	3.23105483474487	1.55190446422733	4.74759601294725	2.63526306063773	6.49157563432605	4.26518053644695	1.7792857477887	7	6.86722818773783	1.14318618405263	5.40270176534413	1.4552930981868	1.03219884242848	-3.09434393385167	2.78010480585993	2.99803860122488	6.64523820160923	7.46176087391051	8.9491198404369	4.04995035887612	2.72092973430898	3.03567667115409	8.64941743041473	6.95708818305746	-3.03435487818594	0.191113967542633	4.60051497946087	4.76383777464723	3.76775604535922	1.83925554639245	2.52508408845117	6.18512324321831	8.1799095182352	-3.29488525636309	1.44744165278782	3.3138149723883	78	1	2
124	2.72589752882516	1	1	1.99568415866582	2.11920672354119	6.41678980219806	2.49170841002086	2.95035471601068	6.79399388083524	7	1	3.0281065928634	5.02553402777122	5.97011590855632	4.68821995348157	2.32014267373155	2.54335504274011	4.46905892977089	2.59822462060064	6.61928904297503	3.24344937830069	3.7055029889583	5.13619457401107	-5.69588523822896	2.35441912296799	5.07454546752651	-0.298490014364793	5.60769905893984	2.94703975684478	6.49837684423895	5.83342364044454	4.13587983400976	-0.0867905012135037	-0.722195498261882	-4.43447470474439	4.98239663638883	2.30354686355516	2.03570923437638	2.50117758725954	1.54640910820885	4.40842751252916	9.55797896095845	-4.02750780932264	6.51608142147238	-3.77190997923562	-0.346479964791394	95.75	1	2
125	2.34460408237284	5.90447639134852	2.78041644330872	1.15099714926788	3.24492047392611	4.38828154396534	5.90465115355581	1.46731616186984	5.63041393688648	6.49318443950289	1.16919577158928	5.4294894909423	5.83839231031888	7	2.59259827669067	7	1.88164663633898	3.38495564543789	7	2.16267321030258	3.987091821217	5.23565302380744	5.36063408224955	-1.3007400934112	1.24606808037053	1.73129456498549	6.47151953721993	6.64865546162497	2.9702504335987	8.40638991148879	5.63277724728013	2.11641139314026	9.04780710399247	-3.42422639095301	0.83254208164038	2.79795038414556	1.35314346067692	3.97451647022988	-3.54575850238745	1.65026576706094	-1.73493104116821	6.25172340894748	-3.97464070014492	5.06149352702078	-1.47595614202429	4.83429050580585	96.5	1	2
126	1.00473907798794	5.58121848787067	1.99366537888498	1.60674149704993	1.37203811700736	6.49000482718316	5.61775610839336	3.09292069481144	4.74057404128042	1	3.50130397803799	2.62930637380867	6.01623260294874	4.10705503175772	1.76797371223813	6.2187924787739	4.82014474074194	6.58701118475179	3.42384163897174	3.95879193772004	1.45844287337919	1.35612613338377	3.54074412652754	8.2360831278342	3.97035518870945	7.84279486151721	0.651398449327914	-0.335357198947557	4.62368286472045	7.95705467695098	0.544823207907152	1.10828953488317	-2.91559180102552	7.71278190639825	-5.8046801800667	7.37134471621328	-7.20923110703283	0.248475557390863	4.3635870952921	3.91378225642203	-2.15661741721963	2.44456311436056	1.22476479910828	6.99503003188544	4.03769681778274	6.19887919379015	85.25	1	2
127	4.74552576131883	6.63198094196986	3.92053023628137	1.4578312310273	3.8226779274399	4.40027578962969	1.36174254905243	4.30654562351179	5.26870409785673	5.9826801048454	1.40107641603254	7	5.52337310920584	1	2.28114741018093	1.76484859727501	2.59619313657744	4.84070679474934	4.05016905403454	2.81938199476645	1.27411494088374	5.91029407698041	7	1.65145434953	5.26750524071808	6.73792859905578	9.6335428410686	-3.99328485313281	11.1108829462895	7.62054161251146	7.49201000772141	1.93674216037139	9.8006352288552	-3.99197621183438	6.86780662738645	4.42068546549048	5.422415160849	3.23718968114777	0.870237786074903	-0.325587994115695	-0.566874083297421	4.28423003240985	1.79897864436881	4.79823983605755	-0.973269226447139	6.54903935129818	69	1	2
128	4.6724628821384	6.2009164582345	3.20023152520712	2.24764367938733	4.41780187080666	5.07821047979062	2.09565758105154	5.81524841509226	5.93922627650271	6.35873054610325	2.06962766085438	6.9423670307124	2.54013505980068	1.25502113101201	1	2.5855437538099	1.74775822559053	5.45972049206365	3.4716202194604	2.49542627519072	5.31302988785261	3.25155964086542	4.12167822423471	1.44525442933124	4.96979911801078	6.7792300977786	9.65507920190734	-3.43932565359277	6.08972202725653	6.74028927197585	7.66406688981624	2.81388722908474	9.89250206282466	-2.62726351842641	6.70402899450844	4.83580334385757	4.98334205218954	1.80338241779587	0.640461214069615	-0.345282456975397	-1.34404795628002	-0.454980291941582	-0.962434251222505	-2.67213002250583	-0.852310191427181	0.908200467269059	97.75	1	2
129	2.19226087186691	2.9644339675367	1.79630822377768	3.39987424238024	5.01677352889931	2.89702063801673	4.701270696903	1.32712604452677	4.80082415494174	7	1.99801782092586	2.80105434644036	1.82152388805474	5.79507313803191	3.30678185551047	1.75274214089323	1	1.97357724958704	4.79192715725984	6.61915075321277	1.64207747494931	3.09092414190358	2.37894952218809	3.39087219597898	8.27394057205815	4.54352150587071	5.88613358031346	1.09359111858082	11.3574353370077	7.77019334754355	0.945894001573038	1.93754522225317	-2.42534945373941	5.30103494886857	3.92859182577363	3.96264237300336	5.15305807025245	3.44487961270711	1.34431501161968	3.28814589269885	4.89069243766075	4.11533492412289	2.98746424616162	6.54548662691948	-1.19178289716	6.10621946278787	99.5	1	2
130	3.46729908026885	1	5.22334726569465	6.48819148342978	2.58485533595418	2.30956122474566	4.45281445990385	2.44341876447831	1.75897163499539	6.40390913062341	1.36071279484358	1.53394016813812	5.25103487290754	3.8594054190368	3.7528377100813	3.76076952007347	6.10012456386493	5.42709549211749	1	2.6450243041383	2.21977320655593	1.02811182550149	5.29630624849628	2.43292254613705	10.9061107261067	4.7849912733523	5.58573269329364	-1.26113339458153	5.65561717482798	7.62942637601461	7.21700997997705	0.363459208920363	0.200268799859531	3.7157904027308	2.84691644866988	3.47709237935512	8.14030785700439	4.69687490982049	6.41140595533202	2.25760781016184	5.3765171922922	0.740745789895107	-0.189756297710742	3.06326021397848	4.23687598049432	0.519066575803982	78.25	1	2
131	2.13545369555329	2.69798862473841	1.40776499561049	3.77949536850069	5.57660953721045	5.32001719891169	1.78557273296926	1.04174481640367	5.17033455908449	7	2.20969093351855	6.62104803130787	4.74916684546959	7	5.54043634618208	2.52622502061983	5.42911746761813	2.27670574190299	5.15015509774195	6.26479126533359	1	3.41068321112731	3.00032068122862	3.8237992963748	9.11516871277745	4.28438832198314	6.07451549673025	0.329989065885903	6.69931014504458	2.05639526512685	1.2072037655897	0.923333955366007	-2.42818654055674	6.00153306533431	-0.680497487256721	7.4949669797622	1.22755186500456	3.00414205003443	0.967831275196269	3.57738107394125	6.61801027720518	4.94382814724476	3.85210990890206	7.39404460929111	-1.40129415302136	6.96474399283038	91	1	2
132	1	3.196008797435	1	1	3.8807831445236	5.24746812831622	7	1	4.55549687480084	5.82557965446954	4.8813128226269	3.10928007165182	6.99691503964588	5.93976260510881	1	1.64944773390489	2.45311382266996	1	1.60533466480847	6.94344404014182	5.17675786170298	4.74825743509459	3.0187904648405	-1.17663078419835	0.446483623957587	3.48621011839018	4.9819360821507	6.22847770139783	7.6261379626012	0.354916921948675	-1.83312479033037	2.20096727582462	2.24110586100868	-2.63526771071896	-2.59683945664089	3.69848536722383	-5.55923175226084	2.60071537074382	5.65438914491357	1.92237913677548	2.95738834535237	4.55836315287569	5.40591846564875	4.97135335566819	-2.45725117933794	0.944073463049	87.75	1	2
133	3.25575466563641	1.06773780823568	1	1	2.26624294231468	6.1892607868651	6.58924698052049	3.63041196392247	3.57739938638125	4.77674730397892	1.94298007534483	2.86019052560139	1.71114182607179	4.35100256760854	6.37222354075936	6.12525173628474	3.95869839932622	6.36437973002128	4.23118560165287	6.08448807602614	4.74163618929211	4.53095593741716	6.07877641698969	-4.88044676165267	0.142615807377846	4.87594973304437	0.061356999190105	4.70683695371403	3.2266089610076	4.61749480488372	7.02874893591611	9.14057068033378	-1.88151202628441	3.51888865950353	-1.15379030800365	2.93266093265139	2.81709943091105	-0.482094306145752	4.71413617673193	0.0860993744015977	4.28674150256994	1.06216589315625	10.7536369287113	2.75710143922884	8.27463956058845	-2.63507162208602	97.5	1	2
134	4.8947109170514	6.65325679539198	1.45252648117668	1.18002465821374	3.52977689688651	7	2.11700687185326	3.01615394482526	7	6.2963961636532	2.7940361493074	3.28884169846194	6.52366208767514	4.85646435403184	4.75361821643987	1.41155918894907	3.98452604678032	5.85303923839479	4.17955156529072	1	2.15984944045013	6.8577478265221	5.69623061968096	1.17184119197224	4.42219715693366	6.41559424994158	8.25053911018114	-6.76401142755875	5.32902407704204	5.94075473449446	8.49591861972676	7.33487985700932	16.7769073719985	-0.154919818333555	5.17689883224792	3.6803080295019	1.41833913619182	5.24783609385026	-0.385251855308528	1.69856180448067	1.85525385318755	6.09848794547831	2.39306441201994	-0.0452062110108566	0.252692891647603	2.26403255577728	87.25	1	2
135	4.44837036162609	4.53589946425731	5.31736712080952	2.80067118706203	2.85448992391619	7	7	1.87274696444227	1.97143046479484	6.76832265099271	6.2417941540373	3.70749433230099	1.02531430214148	3.77049042256505	2.09682406040626	2.72836676452516	6.43358353622526	3.26775962532526	5.65302710483516	7	6.06461772038593	2.01205325570724	6.38637997159783	-1.61114167261336	3.19519533413963	-0.826942388421956	3.56104680093692	3.62196370097967	4.13558979671679	3.84738586828458	0.879152647607718	3.53575790484608	-2.05384223587501	-6.16745327713367	8.47937799075639	3.75403244840036	-2.73162213034738	3.69325764318453	2.05017220924974	0.164594739279254	6.01705052699786	3.15742735218402	3.29546656989908	6.38773516175945	-1.19816738277591	-0.87452286121136	78	1	2
136	2.29858838041042	2.90723548894478	3.24032192836679	5.51789851225828	1.1995091307859	5.20690877463201	4.89330360258965	1.98605435054232	1	5.29462568024844	2.0705881945993	5.27294572074397	4.6349973237886	2.00946333870748	2.12767140607396	2.14644981579944	5.35298518789887	5.3626010000745	6.62042595797427	2.00797700499552	2.68907594968849	4.32556975060962	2.4332374901906	-1.09646323203391	8.52477132965392	4.29135364024991	6.91361943468828	-0.873317508199905	7.43197008509501	8.002481701017	4.01205725479078	5.30810227056412	8.05263260379496	-1.45404996991963	-0.266105903692851	1.845153775944	4.82371477914849	1.33093717295606	2.33594052032079	-0.490455821663134	-1.75629831132494	-1.7777541481498	-3.64901253815961	5.56334332050387	-5.29042883306583	5.3423366425563	98.75	1	2
137	6.02123783348009	6.3903891677956	2.76075810904872	2.97710169132594	5.08667892807073	4.42724674821541	5.64123459473667	2.45814281653121	3.84802837953659	3.27449226367475	2.80271008889436	3.6588113265381	6.21440654081499	1.54498152792799	4.27917866875787	5.43379225060109	1.5498272924872	6.90538575437148	6.80255762998369	5.63021626690547	1.48101989184388	1.98393365799388	7	2.68335467399772	6.1104724754607	6.6837982603571	10.447902173848	-4.92690317416265	5.97750021520187	9.4990761473658	5.38151901989453	1.69727910567817	-3.69520038548659	-5.93434298856191	7.08157545795866	2.34563276447536	2.87277906311912	6.50923112507534	-3.00424651988707	4.51368005720714	1.6643615203251	7.72148513508879	5.87990541125529	3.81579428852978	-4.53200860456155	6.19839557700263	76.5	1	2
138	1.88447144501507	5.09858463722609	4.28698994892093	2.07777106670892	1.04279934691778	7	4.60967396987875	2.3137442954335	5.50330579636306	1.08023622190233	4.82521518776574	1.98196839621782	4.22158972158618	2.15610786533851	2.44798450264765	6.5531974673286	1.8320235741326	7	5.29913616034078	6.48682144560212	2.03606041434602	6.56030977049102	3.04313012277371	7.5097478242667	4.03954694787124	7.14105356761008	-0.420804463690163	-1.24087379185689	7.16995263070611	7.19668158656352	7.89240371012811	3.4515205021112	3.48312814444132	6.13004655525981	-4.63994119477669	3.90686196678802	1.17519139152921	5.48600470845199	2.65655935054747	8.6936093176517	-0.160584991642295	6.844626213528	8.43178874686079	-3.06922642840484	9.55232608649273	5.61958459900766	88.25	1	2
139	1	6.36986997389804	5.05172496784635	1	5.46935247300648	5.05346434510978	3.35659477041932	4.79602005738152	5.8330541957044	7	2.03648527526806	4.06111308403938	2.09723819253501	4.19551609160055	2.17171203089566	2.47623539260289	1	6.85694206350783	2.98054134615855	6.25030833640503	4.75610074931548	3.04877123696322	4.12150331065244	-7.48402387008895	2.56194978953703	5.87912717781795	-2.22734313741875	4.47356733722239	4.76141328094659	8.52848796608219	1.53231964546014	1.99096482979363	-2.69785503987381	3.12507281668531	-2.70829573262883	4.51277629840223	1.28013379155756	5.88251542983186	1.70599036226254	2.83078519156136	7.96865852206515	-1.12141788222831	3.19138652662099	3.33658392500307	1.83127153574702	0.856586703522105	96	1	2
140	2.0578090292961	2.06867044303999	1.11400857815588	1.00312462185422	2.01665714246674	6.40276654979737	1.81084721336477	5.47918640765671	7	5.80732171171228	2.09341424877181	2.52379870327279	7	1.0831480844454	6.96160485565835	7	2.46256130765885	4.35221581314814	6.05816952924035	1.71412890944884	2.01509974180481	1	1.45121206779135	-5.13436564702511	0.712817765415785	4.47392934123284	0.0194649696796904	4.51945069570926	3.64854362796487	7.25642228280474	6.08970253876731	8.15657149757028	1.98668905962025	-6.54010078717838	1.30373244578755	3.29388895779814	-1.34001139441628	5.7960007101455	7.04835869088419	0.68313393297767	2.02096089198771	5.76128508070464	2.20158042195509	4.94231340098906	-3.29145384992977	5.08668309523974	87.75	1	2
141	1.49658838412396	2.31034882030563	3.14785306719672	4.52149041661129	1.46917090110295	7	3.16466604409749	5.73206771240987	3.23234536302561	5.59668713632549	2.22349275211405	4.34576533269096	4.63235335064245	7	4.02822732474566	5.92276116301774	3.71275297944393	5.35961255147584	4.85339313959997	3.85095187600293	3.69903032083394	5.1801243341121	4.72519993102224	0.972905741740908	10.2786067632264	4.50180326567944	6.56893873973589	0.804404379412027	5.06004756849018	1.75335281421633	-0.100395242514145	2.03914216401462	-0.613296306845716	-0.584822062489428	1.55547582927729	6.56664312467502	1.05646415220827	2.80551629458986	8.31546910532161	-0.805861259480507	4.62855862583901	3.17674077015767	8.30917869874923	2.5622988196375	2.63335327421648	3.2132412273435	78.5	1	2
142	2.63018091404231	6.87549971925365	1.95367635989916	2.02906093988585	4.38487656696995	4.80815785111197	1.99820147456163	1.5725451921215	6.41980921297941	5.58603837689205	2.11206557972709	2.87917752929064	5.00962170024218	2.33325551213476	5.47512202985885	3.50378002777521	6.13909361146423	7	5.65160492077045	1.68313169341709	1.9823443621683	4.58856094909322	1.28111443249018	0.314256551632294	5.01764486175814	0.944549442438645	4.71432326831579	7.85332806830171	6.83440459840958	5.48815650372434	4.22329771083339	4.9653519269266	-0.86548459299209	4.15452013659476	1.493126373965	3.74576309175502	2.38368480037403	3.70955066422446	3.02939681772379	3.18040283303318	4.47430437635182	1.39457506786638	-3.18768969849242	2.22004894898577	1.7333229042868	5.08832391314201	97.25	1	2
143	2.86946225422521	3.4963375786722	4.91776016122118	3.534547972	6.21528769237544	7	3.8786167925467	1.79856587515055	5.25643423148189	4.43295610810129	3.98867527917191	6.87721146040806	3.77517662154992	5.11065911896528	3.63561082792624	1.8327889058691	2.70710234966897	6.99425240661558	6.90712468352658	1.43118981487201	1.17141020900247	3.6031753249015	3.38742248956738	-2.00360817227086	-1.92677471324511	3.42043907030908	-7.34722625434408	3.76529210943588	6.95021023200643	6.02010052125994	-0.460384261594	6.13675093478291	7.30498787158171	2.4424708540098	2.4082976219756	10.8826315923839	8.18363119315467	3.89272289555263	1.82284557942192	5.11010237941168	3.65387087807609	7.73109154332454	5.06802354845739	3.50418986595911	6.21288858156978	3.06857107026607	88	1	2
144	2.82801859703246	1.31037122222933	4.68498527841062	6.74148944558698	3.90417537444664	2.86636985537572	4.84340551888809	1.63185672681123	2.90440094069892	7	1	5.07691820571868	4.89277514262464	6.69761220711526	4.3192346217835	1	2.92190165382494	2.71876249036246	5.3191946243149	3.12563967318592	4.9454496870622	2.35322334927901	4.83545981883859	-0.762536221622703	-2.25935536698504	1.78416481756749	-8.17940076645599	2.31456358139253	7.51649750344668	6.15637946286016	9.79169016103708	5.4846796859989	-5.10449361696679	3.2787503963109	1.6061858252869	5.56555315835073	1.35705235029558	6.447246327636	1.75557613911483	-1.41668404025985	-2.43930019760688	4.20428603889699	3.52640757687207	5.50659295388872	5.5414872414607	4.91509788464187	76.75	1	2
145	1.28718853485466	5.6900247867399	2.20619086921164	1.99664998979641	2.77465530189485	5.80737778848774	3.92492558882903	4.81244582658462	1	1	1	5.02551521077743	6.86270565950958	4.19846478765589	6.41206096643563	3.26192567715881	3.88513901901617	6.51147998353268	4.87567512047595	3.66834614251144	1.12818370555808	4.84307273494214	5.48712693508898	-1.12688068032347	1.07942598449809	2.26960368371973	5.30825447221767	9.00767712748135	1.65903059802291	7.36469024555961	-0.875522925968152	2.053047539932	-4.5239328361787	-0.960924662832907	-1.00451236086775	1.4458215413077	3.83498396060505	0.857290546243506	2.50362442725427	2.08252713951637	6.08476020982391	5.90350143077244	2.36059684736172	0.471773024248056	4.74311192331313	0.422535816814476	81.5	1	2
146	3.5794112205316	5.68604672955613	4.31359412148292	1.88427451024867	1.92398005304206	5.11014567934394	3.21851521850219	2.90492757356471	4.15721615192237	7	2.3523499463238	3.10344863370781	4.03462399289184	6.8602348919525	5.47849620517786	1.69323506001013	1.94311633926009	2.03102280745763	2.10384023472187	4.85622030617088	3.02707925494681	3.81952331635406	6.24696038736042	4.94384593733304	3.92213613269394	7.5322086471897	5.19752999045344	1.1994757858081	12.7315310699031	2.82132663500906	5.0626509757773	2.17209422946247	-1.53182713085251	8.65662795401681	-3.62760661671428	8.54118293799423	-1.07313586223218	7.80538111971465	2.88964876325242	0.558356904322155	5.46688214081273	1.88274240058871	4.23160019761616	5.69595355334709	-1.91767367241358	3.25584009084056	96.25	1	2
147	4.04124545374707	5.71056268750581	1.60811910723117	1.95175980595867	4.42545129692746	6.90432183437251	3.08232604060441	2.90696739573104	5.84203539762995	7	1.34479796182221	1.67622457377402	1	1.12465035848288	1.28984028385035	3.22260745890671	1.3758153433586	1.26524053861117	2.5353400994666	4.02822604351044	4.61571003213888	2.07853985756201	2.41328272956839	2.26171507859467	4.10819020009656	6.73268737824834	8.49745301788642	-4.44791418531919	3.64077119385552	9.27465643750697	4.41760119851639	7.09519242756528	14.5249951567887	6.54530992645002	-3.25737083873958	2.45156188444381	2.78635101616107	5.64006270704074	-3.38808338669891	7.42296230047409	-1.41616824768023	7.83453804217846	0.498187742571922	3.88218444599832	-0.879240954010898	-0.971719701809161	86	1	2
148	4.04818808766617	1.19034947315277	4.04841492560603	5.69089597850439	1.34929027729216	3.39081269628514	2.22605337873372	1	4.9358408742493	5.60504960398906	1.06705167785681	5.80255288748858	4.26318596868812	3.04671737885819	2.8614201768193	1.58531190852626	1.54127694452967	7	4.54060034698289	3.7974994795549	5.27036766487186	5.60181403342838	5.19674665955702	-1.1111980456012	0.312037523832809	-1.56585630624475	-7.33672291380771	2.31188435999999	6.8247858883895	3.73644069632074	1.4738096362895	5.28311870542691	9.47633161423694	4.74288763144833	4.83029190656869	9.2825755300058	8.35551665039098	1.7433601512127	1.7182212199974	1.90650968577503	4.37515819662712	4.30889151975768	6.51168754028984	1.13228886551397	-4.51651701421994	1.94051664133621	81.75	1	2
149	3.77525578396554	2.57212449866669	3.1669642881376	3.63643218039276	1	6.01045757716136	1.49126250473794	3.32623594342581	3.06195438307945	5.14577606809802	2.18617190506064	4.82184398267161	1.80392771291435	4.99990379925335	3.2012812292825	1.84642535260204	3.7497384166114	6.19494348922786	2.77371587232167	1	1.36221851899875	3.53024596134667	3.46586514799285	-9.52939092846949	1.50969558401273	7.11976036877867	-3.09967103414254	7.28539343962922	6.63842072415014	-0.522859994026322	4.11078574955477	2.12069792788887	-0.597210799944681	-1.80685378097115	-2.82529665825694	7.47634565713872	-2.73770385535301	2.28188031525719	9.12395183781549	1.09528763154839	0.824089345469133	6.06529761917445	5.66366114403921	3.14031707147775	2.05551030626147	4.03603816548547	89.5	1	2
150	1.4567702924392	4.62246484708721	3.39468757246648	1.49407063406184	3.22041115432289	5.66016560131629	7	5.97842701546995	2.49330931527445	7	3.48773734344894	2.01540265656963	2.41285905157987	1.39145404649981	1.42903756273871	2.62904672502105	3.57275912421384	1.55956996487425	1.48519949239958	1.75314688411991	1.35752340343778	2.60929277852678	5.99360945769756	-4.70861221143634	2.05720315630087	4.66957290369277	-0.0659595850770581	5.59257384378885	4.42520469857422	1.71286382760726	3.20333687909565	5.07595610152307	-2.29438040507593	1.55272784153419	-1.24074019960534	1.98485183454192	3.51661765688419	2.85935164968104	2.48033935762177	3.86090478775336	0.36251454942636	6.39023658853852	7.39778130146842	3.7528846429172	-5.63828582590825	-1.64359780557968	84.25	1	2
151	5.23476336385001	3.66129954637994	5.64428673258309	4.60791844873591	6.12917944094258	1	6.06187433651392	2.94917773963576	2.79873641196627	1.88139894222073	1.10075367790988	6.65593656256183	5.05774085660772	3.6212964181223	4.69888752205961	7	1.29811636058074	4.37864419602187	2.82467219241464	2.72676775337292	1.20391282550354	6.79797271164296	3.56688655221616	-7.40593490400714	-0.827392629284001	3.68195813392177	-1.4331598100164	2.35189511457795	7.47161838691027	2.46065243333368	-0.418105063792408	4.83486356496124	-1.08901588246507	6.69205907694536	6.03907265088146	4.56261174861074	-2.39389357014759	7.25062931546719	0.132377494135195	0.307971375725124	2.82015750769849	3.57754340018002	-0.84309645932726	4.4258582320703	6.62310612905196	5.19246164000774	61	1	2
152	2.57123299078721	3.85213296378508	3.99176639294839	1	1.22868450004264	5.5942310570375	5.8136441877231	2.40270396201908	1	1.20686617123413	5.11500387602604	3.50411604086679	3.70166213303518	3.01537434686413	4.18480809994289	3.31166273722873	1	3.77090193027558	4.90080018628817	1	6.70830769282404	4.99662626062928	5.24065731893937	5.00777673952192	2.98130064603624	6.46231600008818	4.51378529379834	2.0183492709045	6.3513270557297	3.01825239713656	8.06773676580413	1.92336135859866	-4.76222528384118	3.98506890771772	4.39273782238404	3.85318739594915	-0.895892662362066	5.46599720429156	3.72222229221756	0.603542428071772	3.44170130894843	1.70806779114181	4.33397598158082	5.35380222684863	3.47951746924403	6.81763660815031	78.75	1	2
153	4.93003257810702	5.63127393691929	1.29731352041762	2.23535497322727	3.18234720241703	1.88047054168743	6.28962973390269	2.89698129990168	6.74563074257244	1	1.43384269864704	5.71907744633764	5.06116612627408	4.82270217101916	3.61741942579056	1.87310411846459	1	3.31611237431383	3.95377086124009	3.74334455733979	1.40493946025359	5.68263445167544	6.54095878575554	2.82038260455572	4.80274837778747	6.51769975012491	10.9068565303504	-5.39600512204964	5.87356477264532	7.76277220942679	1.21758302943177	1.85890199771981	1.17694169728295	-0.727958722239425	-5.54583253438561	1.05635961714267	-3.17294780492739	4.9519096138718	5.20286068878901	2.7265122553325	2.1339253085354	-1.42164723132312	-2.55302504145716	3.3653613886431	-3.06159339122175	5.79650049168806	61.5	1	2
154	1.30502347533299	3.20887452252976	2.68173099559521	4.60204612333744	4.67337523404624	3.23652991578079	1.78496576822604	3.07259976438022	4.99408679774868	6.88920086395592	1	7	3.99201093007904	5.48757591310309	4.74825338701359	1.96192915160277	1.21891001880683	5.52244134675916	4.77974527751824	6.52409754567026	1	3.31976143706306	7	3.47489456586074	8.91060979384127	5.97004795593049	6.57218397034256	0.431349047279067	10.3059515918239	7.79604491153876	5.55914123466901	2.17721391279563	-1.45135136264319	-1.22359370714769	-0.313087806605822	7.76279375389617	3.87512850213379	3.15299971580147	1.44096427387036	2.60088791996163	4.58228942761307	4.21327097398706	4.23243658550452	5.90852966284386	-1.3440428960436	5.76791174746928	86.25	1	2
155	4.01064253654562	6.66892041292008	1.74093292719949	2.07147870109237	4.85568723713275	6.78666094871495	3.37213240069717	4.34854488465532	3.07630286357533	7	1.58678977854517	1.86495646172294	4.66022541099958	1	4.71809257420876	3.7235691692853	1.5264263335915	2.95697835635249	2.39686112994937	4.02621493767399	2.6250595093608	5.86224333268815	2.99021529989104	2.35146373890804	4.09723836948857	7.13710933525052	8.37761401506554	-4.31749261371999	3.58501669436432	8.67940287507296	4.57344163419594	6.73834045990294	15.3126354351047	-1.9062294169842	4.9155675246287	2.5000830138021	2.63561965226382	6.27468901956444	-3.37150019139041	-0.604648864442862	-0.866607254120891	7.47554057674433	-0.822996398545506	4.21546585498959	-1.15346312630433	-1.09059350280416	93	1	2
156	3.0909950907214	5.68700890137969	2.23529686024468	1.03244992173292	3.30398043537762	5.485110050273	3.70828997734212	2.05618514670212	1.93969937366578	6.44006663692879	1.19056222731944	1.2446321538006	5.17461603756885	5.6960364752695	6.26833980091967	1.67057592249282	2.14781282979455	4.24630690152363	6.4317319233038	3.61657059279562	4.41649695015602	1.7208234320633	5.39350631158966	-0.944123397724637	0.77700666936249	1.20831094102867	6.08475818789377	7.58059276846013	2.30763827405002	8.71905593596237	-1.60775529879363	2.60400289162483	1.45662417888331	-6.82325842223903	2.11012221593495	6.66134922987647	2.30891845321466	3.5465147640139	-4.44093864713611	3.53245087336051	3.86372376363262	3.68788645896371	-3.94630061799642	0.915606611052104	-0.544730906740007	5.2979783521084	85.75	1	2
157	2.13631973213661	7	1.40117390655882	4.10295266454209	4.30915759590124	3.33114631824329	5.75757561777475	1.40378947743966	1	1.70859376657371	3.77566602009837	2.74454897757737	1.09515212314811	4.20995612611455	1	5.84736712589559	5.57313917025778	3.78262504759063	5.73035052503455	5.73081780966317	5.50224057137561	2.67095745324559	4.76886362969529	1.80183326607116	3.39599553437371	0.176190088249063	5.61577485496823	6.70776543511384	4.70146103661331	0.434543358693876	4.58977311829863	4.58741215488618	-3.87525010278466	-2.42439650668963	3.96389506326388	6.99183990722441	-5.42150909343804	3.78914325518329	5.07642405446001	4.43449842928516	-0.32565932100115	-0.361700750304493	2.53057502637436	3.15831559354897	5.4464285173475	5.09521427984058	94.5	1	2
158	2.74737063539294	7	4.21645512076093	2.86859390473338	7	7	1.46951024126545	1.94310965534652	6.44827691176267	7	1	4.30177422594668	4.55266293457735	1	5.26824225523274	1.8710809408569	2.81212919130257	6.41946057853593	3.339042765266	5.82204078715052	3.64333476606745	2.70586090994141	7	2.2118520365367	1.55633968034341	-1.31611717328777	5.47950732550967	8.53263521083768	6.13121578422609	1.77307317741347	3.96770695773948	3.99275327811132	7.46524207774276	3.56493287401754	5.37251839130119	0.901805134925401	3.57177664891666	3.17901874642669	3.40099721350442	2.69266557702539	8.03453220428299	2.8961673538715	7.89728886131336	2.45849044980135	-1.24745398457116	4.24595246755247	81.25	1	2
159	6.80707462994758	3.20271928110002	6.18059454915338	4.31139549310205	5.41479962426106	6.72323561305411	4.13665787162813	2.09990122397052	4.64617779312078	6.58404549888904	2.51221893740362	6.24141388781665	6.66978240025387	1.13855817259825	3.17397579182921	3.50781907757738	5.215971729145	2.99638531990463	2.28476394240286	1	1	2.05417928449888	1.98685596375895	-7.82048180636265	-0.52305437460817	4.09870712494761	-2.40124410554143	3.00108092635957	6.2738650760693	7.65417582037978	-0.620998925886691	3.70206132991996	15.3023130339673	2.6299526050406	5.48028589517971	0.930092259990683	2.02421159925154	4.13863425861588	3.88158810480616	-1.02957656156995	-0.588072022721059	7.15383567358824	-0.104342863496967	9.12463744783772	-0.362031142025178	8.73259819118857	76	1	2
160	1.16285295069788	6.01147235716398	2.87036374279349	2.19235361019854	3.93156078351257	5.80539439769145	5.54433805796702	1	5.4995961144708	1	5.95636452381184	1	4.02313407317185	3.73494972666758	3.83041829116361	5.34610414273802	3.55218921484063	2.04217322137571	6.83915391532794	4.56089809125891	4.26940529010511	1.96197970068046	2.68814055555302	-0.278095118381667	1.67206397873386	1.42627905548026	5.70883672700579	8.01347654363159	5.79367203517631	3.03187819041385	4.86825759231783	3.77821945067495	-1.10754187216307	-0.24195254252127	-2.80179493094256	2.57132998327357	-6.0439195486413	0.794607549434674	2.57895699086147	8.98259837521914	2.29482829020159	2.40352401606618	2.32105305090167	4.25129212593046	3.00543620119628	5.08175596609807	69.75	1	2
161	3.97108406505566	5.8259002762467	2.69447681141855	3.09690283303027	1.36349619620378	5.6075274355831	2.19262520297262	4.05571586492001	6.74583989649607	4.12645029452142	3.50674566348529	2.41749497219731	3.05743544940844	6.78153487168096	2.62576549641906	3.59027673799784	2.76007521009507	4.90680684139888	7	2.78497072336968	1.6224741938024	2.05258618621986	3.68570885898672	4.73936563369299	2.59767661458829	5.85409685467817	2.71708086843603	2.86423176965111	6.6901220058895	8.58359108846989	6.62744256937533	8.26010642943844	-4.34136493953398	3.19454899558058	6.35482144005753	2.92751671427889	-3.33110521079778	7.11099151194542	2.02103849152774	2.09386069128707	3.1057483514566	1.27529042724361	5.74796911069663	4.91265986061129	-2.63005674042655	12.9476444456216	72.5	1	2
162	3.10828605973002	2.52176002809216	3.22951082817424	1.45237199439673	1.83990901755913	6.80766718683399	4.90489095991195	2.7750167218158	6.58427580142621	5.59274057897721	4.27444077805196	1.68390970153127	2.25101263037975	5.68866490304833	1.10138185898921	1	1.86406474705692	6.36900882730496	5.97812557513508	3.90596510797046	2.55804081926105	4.31300465976721	3.47609803318634	6.42913949552386	1.59061232276913	6.18582366814123	3.60423538984649	-0.753384146130938	6.22506278336431	8.06360580691809	3.20211136078107	2.23368442744177	-1.49420076178864	7.23138054133679	-2.47077089244698	4.05260104587134	-4.81401743515939	4.0468583272464	4.99330943536398	1.27390064689215	2.26412008430133	2.20051816508725	3.8753326594647	-1.32610710263241	-2.67903255927756	4.56989694580896	114.25	1	2
163	2.43306656879544	3.14521548811343	3.2659847598294	5.50058788436569	2.1267836456227	4.39332253893183	2.66686490637385	6.10710796432337	2.47881007496545	4.99146303763911	1.94806281118049	4.87851019228664	1.37902287404655	6.73433870778347	4.41971531546253	6.61073542695609	1.45064985123991	6.06816367679861	3.65191585644522	4.30202676543623	2.75609999430088	3.66966511957252	2.86737136216672	1.97131928635037	8.74626845418691	4.21752518646692	6.52946654762742	0.722831246441043	5.74172603974369	3.35730737389978	-1.23381745171054	4.80672749594251	0.417542510271189	4.97140724128667	1.35832707256479	9.84581969893141	11.0672847397097	1.4028996626794	7.48750455911523	-0.352092029371598	6.91482563786126	3.72630156162174	7.99209921911262	2.02640967498241	2.69256132513579	5.09578300925021	87	1	2
164	2.29743797639157	4.65835030422777	1.30471802706065	4.92236961538691	4.64919799822074	4.70419075045197	6.16804261488124	1.76923239572741	2.4701354603594	6.89489358540881	1.0090097891099	1	7	6.71641018659152	1	2.48289823714249	5.84134634617409	5.84203423474924	2.22954922240308	3.25876368127665	1.81158544294781	2.76493726173736	6.09227051003481	3.13008107632868	8.77849720463376	4.19880369889817	5.98673204853918	0.294882943245395	8.06946878299748	2.72313056211506	4.29347731254138	5.03562625274303	-1.50054392872082	0.89569879952443	-3.45989618668967	3.12560974782576	4.01890555319723	5.780267832543	4.86508011285235	2.89397860715079	4.10008260232533	-3.22727361395137	1.65321329669467	-0.642311444896792	-1.71301759740724	5.90150023132699	88.75	1	2
165	2.56740410149559	1.08064652620181	3.64123016170497	5.62104209156698	1.35348512649438	7	4.14463340985494	4.33861022995138	4.50268785617061	6.10290117002481	1.17925869551187	1.35829381593113	4.41099646921375	4.17666760827086	3.81537139718564	2.30363369045393	1	7	4.21109530406334	3.81605123115131	1	4.91390916405574	5.64097128355913	-0.828343606414625	0.187513044237934	-1.10027852860377	-7.35661505631104	1.35718117220639	10.052686240878	3.09434700804363	1.57935969811741	4.63059705878244	9.88342735567592	6.78591245167717	3.25164321614375	9.06885167845092	8.37263467752281	2.37075637447284	2.47783762708486	2.04551006499333	5.37006462769591	5.5130848112307	7.19293911880691	1.01506230773904	-3.26005879481792	2.50010676763533	78.5	1	2
166	5.30124930727676	3.30247299959876	5.00896939835884	4.63295393235182	5.039258232482	6.1942359941583	7	1	5.70788897204854	2.02352000803162	5.87425117690687	7	5.06161882126129	6.18334619971994	4.7813136139415	2.69819171960404	1.173049349774	2.37061551352289	4.17201641216377	5.91541815959138	6.51027768895507	6.57067368219409	3.64249884299003	-7.38334220921936	-1.32562265999573	4.10128861385005	-1.96969432546573	2.83641383859321	5.57189690925606	3.29964468833746	0.49453452518962	5.24803349496945	-1.91988034252467	6.44961300394024	5.83023650448411	2.45716280860435	-3.08551757094687	5.80125109221785	1.05274275387465	-0.812162748064212	2.82682780219178	3.75398059275137	-0.39802425381212	2.58388951643318	-2.40289790472824	5.08795651820156	67.25	1	2
167	6.49077970214613	7	4.55730540848799	2.7738498332067	6.31983375541923	4.58973174273185	4.26474370457444	2.07791456054396	4.96068837655444	6.33900319015207	2.74400525684148	1.99690074494508	6.83911713411652	6.60940556399021	3.03583305988155	3.99303581530061	2.44656391257355	6.84434448388646	5.46536593646126	2.18248721687155	3.01186178573361	5.2364589537377	5.57190388996071	-5.49431263253535	2.84168907478173	2.09270885310022	-3.03632324316917	10.9053804800267	5.94872243630016	4.42838481734317	0.365727334847323	4.33447503201858	10.2953733470448	-3.17881950688361	6.42990248415687	9.82691763988197	9.43747205948667	7.96165415052464	3.78284981522766	6.56639307557638	5.911099780296	4.02112874989299	11.4653079725328	4.24206444181209	0.685302957545691	5.34679537923158	93	1	2
168	1	6.64848158048238	2.63337869265006	1	1.25250700850941	4.11691916840152	6.60191807614701	4.59398281950341	2.12586122364152	4.69066387071794	3.71461702027948	3.70534587286418	1.26201681799906	4.62861715195855	3.01092933312856	4.06475003407796	1	2.18623480685199	6.36227703146552	7	1	2.56883155377928	3.59639609206413	8.41388345242951	4.17076856259643	8.39557507133347	-0.951836224240514	-1.14350729854408	5.74295636603085	4.88046263546498	0.362784268172334	12.1493073175909	4.36020120666315	10.0639849222252	-4.0161678882876	-0.537161632103887	-0.794388697777645	2.21357723645465	2.94685460075448	5.90606439787713	6.22322506614106	5.5482317060584	-0.485970677874104	3.2290699246136	8.92528027768862	1.72529230148982	65.75	1	2
169	1.96480555426842	3.12922842922252	3.28525123714814	4.73546018989819	2.2037410852399	4.01468791590706	3.00415001063125	5.51328167070548	2.39793957742217	5.05010612170509	3.48603523983746	5.14659567061217	1.40012948314362	2.25924313733938	3.70043495452561	1.92841183271253	1.50692232566342	5.40615386569674	4.48875006075883	3.913711459044	3.91730805945332	4.34816216628068	4.33436736186413	1.71759076138617	8.91083721475348	4.62203516867088	6.13945737999564	1.19815557159936	5.34120260856589	1.01882729174648	1.89113037549467	4.96695004381544	-0.105841850416393	-1.42063634906159	3.79468100785006	10.0815055670892	10.2532322790265	3.15420589542585	1.69346366533975	5.03500116009947	6.86140049079989	4.78843633391191	6.58550738220377	6.99423685201331	2.19755067687501	5.06248475454695	87.5	1	2
170	5.18283199996192	2.47461213207235	4.65682944959728	2.06677566468315	4.53429972268038	4.5537396683557	3.15614869888274	1.76141027266471	6.18866237990877	1.55815364002363	3.5918249656033	3.32865817669751	1	5.25521875343002	2.13018544166494	2.56662882610612	6.75953710784337	5.6818489182996	3.18926469802077	3.61154236502884	3.48905617782226	5.47264399027855	2.78420716093716	-3.90644836115097	1.40739328554164	2.58209419616899	3.73391416131309	4.1957252240575	7.38652647593046	4.79555630403419	-2.03555373958103	8.12496643305594	-2.73958855144504	5.22683820609087	-6.63132695042913	8.94123917972109	0.650460764689986	7.88402908569869	-2.40863464439265	7.0916159843509	5.1616445922266	-2.79126308323679	6.69678236782744	-2.58917992208524	5.13299012724964	4.31858274313611	80.25	1	2
171	1.5823961078003	6.0852325756905	1	2.34327676058601	3.67613660905143	7	4.17860600121362	1.41677222340707	4.18337150848076	1.84145174667858	1	6.6862582872158	4.05657089973344	2.37645442664352	2.54751006612956	2.80840268157007	4.32229221453513	2.01433388676431	1.13879148577494	6.78647997519744	1.52534586684119	4.16380684067746	6.25383599392713	-1.34577635359941	2.86577598808499	0.740067786866132	7.20215785690806	7.17462218322235	3.83560440772433	4.12601185639499	-0.337981062628966	2.43368663789387	-3.84764599096335	6.43903279926011	7.44393286032723	4.03128792926091	0.413996452229131	2.08609171330527	1.0903884864976	5.42874184393429	-0.449020098676288	7.83067833194387	-0.684688352672769	2.76937471007281	5.96257344833805	3.92615002034924	84	1	2
172	5.06379906114433	6.48166577455208	2.10618686998136	1	3.45663184732261	4.97606473697179	1.42907259967151	2.30312019498735	6.83098840246949	6.65987389833618	1.98357951247631	2.17616671214119	7	6.44178018713944	5.1384181203991	1	3.43555772318603	6.03867073513131	5.22032732805086	6.27886251537547	1.26394479120477	7	2.1180791252483	1.37862323602312	4.61180277893599	6.02810561822496	8.97268944621202	-6.5700665139786	6.11905510317329	5.31308730191414	5.68196283537981	1.82890013008951	-6.66680414379925	-0.92669034238052	0.552404021811596	4.00713698081871	0.794429587776479	5.15546102055974	-3.98421719180327	3.07024057212474	2.00766321041275	5.65773480028351	2.05240758716395	-0.751111014795441	1.11781347312189	2.40155202736622	78.75	1	2
173	2.19732450903371	6.30560872529016	4.279288226698	2.99289816305005	2.64311283183651	3.87966574034929	2.18064353249828	3.0822574243878	2.66217335054308	5.43939952611398	2.75032191602643	5.37220520929049	2.15534986265179	1.17288022889031	6.21513496553185	1.5856907564816	2.88469740466547	1.94153675569388	5.70970074405251	2.20597084531716	3.01073893767508	4.27870468366836	6.87625354909854	0.252067590157982	2.55266882630821	0.827559134893259	5.01875745400331	6.50623637381622	5.22325110858992	2.75782390822901	1.56867484348494	4.89327826388867	4.98714139840412	-2.85726055923036	1.72190354337047	10.27257784184	9.05530675780134	3.0445292874259	2.6598930307206	-1.03072490831898	1.24933234372854	3.28718836176618	7.61477524500443	3.36690092766767	1.89343947198696	1.4763824925195	70.5	1	2
174	5.02436810051387	3.11157413737543	2.74328107785113	1	3.88709187455181	5.95379562718065	1	4.04820948749408	6.53999283923235	3.43946733161466	1.49199268649751	3.93657317504617	5.96520900982712	3.8237444510721	2.17866362792684	2.36132273996612	1.10867469410838	7	7	3.39683400669787	1	4.21261270916919	2.80649482914532	6.28601630695122	3.37231519113679	5.4817490250499	3.87470181639172	1.07073060194217	10.5195672843356	5.55977053035914	4.84404178588273	-1.18621271239955	10.9540295994417	-0.493654694578601	-4.79864724020035	4.83730935843967	1.03984427201773	4.11523882184557	2.63664545260193	6.72385928984342	4.80468165383906	-3.34368741102924	-2.24173136631224	5.05101501224168	0.964642808850652	5.19539251474216	73.25	1	2
175	3.16649635087066	2.83327407683718	3.47506816424075	1	2.33100244305416	3.97641420460785	4.93478765811755	2.4791193095874	1.50349076528057	5.66600917383846	2.54471868415563	1.61194456437204	2.42210165910138	4.54497704863179	3.53775107073838	1	1	7	6.66596789025591	2.10788600032205	2.11230364014796	5.67554819934021	3.21281510624051	6.43905832433524	2.46613984987432	5.98226639988246	4.33810386330898	0.805142739253705	7.12579924302674	7.27055396958695	3.4512919401295	4.52551329211641	-1.29067374682927	8.23504297321023	-2.66255370261727	0.553702309728615	-3.96734330971433	5.40984926473927	5.12095843255905	1.14034440270428	-0.18234454841482	2.65201700643706	-2.70938628374016	6.91202982379362	-2.13166126228083	4.69406088510362	85	1	2
176	1.95289355738592	4.97173913859536	2.3515667065195	1.96555311027671	6.30641645291718	1.60625947804971	5.00399422075877	2.83578285735484	6.96703466716345	1.72568131982106	5.69989973242529	1.9931392532666	4.39883978588708	1.86801708027193	1.5852412152063	2.53545375592491	2.84259006350014	5.70732709931348	4.40918362907345	3.08286599455461	5.55579886854473	5.51160740462062	1.42689623539383	1.30162167260728	1.61617851843442	-1.12175025120103	5.03820304795945	7.94525700353104	12.0791529201969	8.52233230384065	-3.5021692418368	9.17899043931908	-0.38471033204353	7.3157060722612	1.52378797241991	-0.826832753376796	2.15409485838615	0.553664951125852	1.35017012411551	-1.75243756993026	5.26798417010391	-1.38052524000869	-3.43576489630589	4.87875370523472	6.27587514929753	3.07737946290488	66.75	1	2
177	1.51628834795485	7	1.19890075843894	1.85723416810071	3.02935621229365	6.48848226801155	3.68406909332505	1	4.45315800193856	1.46743514678816	2.48500886502297	6.62891357905957	3.26726849820074	1.16915541085191	2.69926126915252	1.90966404241538	1.51991066293969	1.5103255123286	3.25363662674207	6.79831670848681	3.37185280060808	3.36561457285615	5.82112228700819	-1.81889032461417	2.47505745849981	0.396011477426715	6.68343668228767	6.91140822554437	3.45428308107327	2.87349960013689	0.0211602197381966	-0.143115170068716	-0.871286885947257	6.8599458890662	-3.5847004298178	3.48841094050346	0.0829158569641213	4.82668052595939	1.82993996792535	5.92684328626644	3.93881814621778	4.94210107492562	4.95908890985798	3.94971428064153	7.17033793311233	3.29661757014345	93.5	1	2
178	7	6.34606846325009	4.2508381535024	2.04887611679168	6.01754921603411	5.14143270290653	4.21404957750641	2.65040117210869	5.65444596267916	5.14098649030504	3.37584952425203	1.77579172161094	7	6.20950886166449	4.76976751138757	6.31091195237346	1	4.04185845911675	5.3501273666864	2.20891431230445	2.21533822963794	4.83023250205528	5.5012521457193	-4.11172683664682	2.25945841678307	3.14240984992982	-3.10626818287681	10.5258967883916	6.0688806716077	4.27442846032957	4.02731082428823	4.80776047202731	11.4188298443595	-3.81077925281572	1.81861962888295	9.39343680601433	-1.51890384289777	7.803056131969	3.0296105350917	6.61339310982983	6.02821078975099	3.71622835033328	10.8966396157794	4.62694500342609	0.471782926140921	5.01725484484232	94.25	1	2
179	6.68867828684742	6.7058966884249	5.21914082709466	2.00409904821891	4.52074905887407	5.77287076229406	4.26963824549115	3.38064291401469	4.81120864146647	2.06275086727527	3.62651575165373	2.40046630912638	5.65855302436769	5.80778982474207	4.49245170376387	6.28907496327365	3.11286742270927	4.12971757613828	5.9327938884038	2.85908134068865	1.78127357059756	4.93123803503667	1.30081761881053	-4.86137277578494	2.81946892826196	3.30720150238023	-1.46901113238402	11.0561864868138	7.289312648807	7.52710285471196	0.207985102816866	2.94302746543015	-4.9388274758594	-2.78993565227473	1.61503006815358	9.66258783876776	9.15901865656774	3.01577780019595	1.86421037747951	7.51123375215531	-5.37304581279244	4.66096561242656	10.4526372919537	-0.892561740395107	0.859538634743431	4.32103728607127	76	1	2
180	1.72490561627113	1.19605240282082	6.0077673746882	4.79842773842874	3.53617931196227	1	5.05909461763662	1	3.40558532809866	5.33953935195181	7	1.49371965354988	1.03948739663264	2.33307506272523	6.80782378049693	5.13594140337491	4.07276676483926	6.05691753890159	2.41786027312567	5.56302381009127	2.95721615196965	3.46180550766431	2.54828726028004	-1.32333955034757	-3.55042637947064	2.26384122232866	-8.06595174279889	2.14702084885419	4.75440172974172	0.628392825490417	3.20871360099904	1.2852093359286	-0.480948946931817	3.75480742109031	0.982460099428313	3.4189485746948	3.13503845554047	0.488706145393294	-2.77688548273884	0.209883517233276	2.14327421872055	5.0619871632347	4.92154543187604	1.19295780318308	0.772167502227601	3.89230672519939	78.75	1	2
181	1.90144677215353	5.46747059532756	5.04821389014456	4.21668113168045	6.3922714863672	6.58600136669879	6.27229548141552	1.10665187392608	4.17256742393987	4.29856693838522	3.33511104995468	2.83279874586784	6.510339822415	7	7	1.36043538728728	1	1	7	3.11344409235299	2.53456985469023	1.50353337860453	2.54302119872583	-0.927751714480404	-0.0418519837121647	-3.22846128712958	0.661029278282723	5.64540451988271	6.93987449629837	4.09824597399765	5.05429899661634	3.33722608309308	15.1333778147279	-2.94049609382319	1.88368121246192	2.64091006702959	-2.27149581673932	6.32753367181746	-1.11065594338451	5.48297007076113	0.593985364685401	6.05405250750388	7.67316347842721	1.05369278623359	7.18653039027134	4.5959077058746	75.5	1	2
182	2.35899119167901	5.85689918742211	4.41299002527344	3.12737886003362	3.25440030411842	5.00312197995179	2.65018316562975	2.71997863854991	6.04293046465937	5.71651927619431	1	1.16367548996245	3.67272831308513	1.44493002044089	2.62325755550959	2.05725188475474	3.49134186611774	4.27916140751318	4.94175396745129	5.24900307443137	1.7663171144341	4.23004002334951	7	0.142204097978971	3.0032146572943	0.40672532304611	5.97866143627308	6.87429086223671	4.70475398779508	3.28126326301935	1.3636380578985	6.30092883109548	5.20971795745433	-1.00727825478273	1.61941619632231	3.70255354539835	8.64483538707298	3.77508885820303	-1.82679595184448	8.96301468332445	6.37236622055316	-0.901479018993332	2.74732382134673	3.95956985238604	2.17979425717447	4.10239305371617	69.25	1	2
183	1.48964853589388	5.37075179831824	1.75016070233068	2.79323969660289	3.44907962528784	2.95866639755008	3.81425278128983	1.77473907330177	2.78115905912736	4.73132567219487	5.36599823972247	4.82926964354798	1.24283825470577	5.33030115971331	2.06468523260038	5.19026057771367	1	4.91297702491644	5.24755135097705	6.3541496826283	1.3383718118172	3.31562914890774	5.40805786800774	0.329652860582657	-0.408402466314341	-1.63413545799689	4.49009953496686	5.94812719720391	4.45245814400932	5.91187545852944	2.80825421472666	3.87035834116606	1.38518558532154	9.76917463775445	8.53890446791185	1.22328750193187	-0.898211873652286	4.7627527507136	2.62966937145909	7.10040622657076	5.76826295062391	1.12558108833382	2.67172559358011	6.08737408376242	0.0882301438679693	-1.25691143149416	69	1	2
184	3.44777040970565	2.43595311935746	2.83331909689995	3.48529273495943	1.01582662219421	6.00409912812858	1.73233595235619	3.86142299937073	3.26714902081436	5.6430759319448	1	2.06781870132931	1.56892081763566	2.50082094861637	5.63481480955927	2.12832963410733	3.40947130110364	1.99150750149119	5.94039263393847	1	1.3758985122745	3.48932966522988	1.45294514861399	-8.88832851685236	2.88143764100406	6.78778204110013	-2.34806075750156	6.94803067173917	6.45818909999136	1.23549789516621	5.99176360012514	2.41294617627229	0.822822279412496	-1.01150896455654	-3.02464196101522	9.97964563122007	1.63633342715845	2.74148740170459	8.87891735674075	4.88960444138015	0.226893692258096	-4.06953037102765	6.06696266619884	3.71712291242714	1.34693693284761	1.36352261919345	62.75	1	2
185	5.47535081010174	2.84637942855919	4.99463557309323	6.08633065085416	1.63995663519913	3.31788045882085	6.33234727307964	1.34515029291698	6.00492910125343	4.2464609803076	1.49083744539918	2.2133251578965	6.86970415641081	5.70971841009178	6.59414549153956	6.87883604451129	5.0441676786887	3.97017701449704	2.20687456266435	3.46352380128972	3.03067471747526	3.66266410561808	4.4770527529605	-1.75420868741012	0.116075360206503	-1.55676322932528	-5.52897348602031	2.15315485518939	6.16540369702044	8.51536073211287	3.70571245691712	1.38903513065516	3.70335584832039	-3.37899657506021	1.22856604132113	5.4372297806674	-3.17942111144051	3.33494660937748	-2.16944930605931	3.82575962797668	0.136719319282274	5.90717616560881	-9.37016511619544	0.825843047898654	7.2632799078859	5.39662836348251	72.5	1	2
186	2.13305307606717	6.69714332181729	3.73886254938499	2.43495786033344	3.15932721123245	7	1.17115689741453	1	7	5.98949868653632	1	1	3.24963732704029	6.85628868953472	2.50876947834828	2.26867173282449	2.4534552878692	1.00226523600335	6.37663538748136	1.81386847507817	4.13259758138057	3.86966998267001	1	0.812336794286106	3.24718891663772	0.107614162551972	5.15295292837554	7.39287424709193	4.30956004251318	3.47338087388817	3.67480686520311	3.09279533676152	5.3451862840415	-0.875240935583303	7.5192432921197	3.96433659688197	-3.0998800447378	3.56098659821573	-3.65854391034472	8.76870672851542	4.47726759025953	-1.84917293410917	4.3701117584444	4.50234429508438	1.8452349554592	2.08191961237887	91.25	1	2
187	4.40678807178029	2.14956555478432	4.93596972033996	7	2.07422735986583	4.96612567910179	7	4.01406970723001	6.32816769366257	4.08655161268888	3.44430882403964	1.51677091544472	7	5.57716950262626	6.14213986344679	1	1.08506652198555	4.69257106491047	3.53430311563763	5.48771937863327	4.95556099844722	2.59573977724131	6.30937679969926	-2.69259360624436	-0.300313065184509	-0.48232498022042	-5.52640420850965	2.63982690412648	5.91549347228681	7.78051190586363	6.11017615064847	2.08836499250916	2.74347942062113	-2.84245423138168	6.56940123561197	3.19520012554402	-3.77791207971769	3.09741725168643	0.0271511527012087	4.84194768403261	0.825734973087256	1.09157280425448	1.35785740835228	0.112322467128421	9.26708064402639	3.91025838376085	64	1	2
188	3.42273447194241	2.69504795173941	5.62819784896629	7	2.68329164063152	3.32653474280024	6.83765414561065	3.05466848720199	5.06878889794031	5.12114819479535	4.24995109502691	7	4.09508702263576	3.30371695647844	1.17324401079714	1.61394220653814	4.27611232318223	5.46582355898919	3.56060468832228	2.38641214505673	3.35340232200398	4.59404414390884	3.26043619867579	-1.02772384415582	0.710298097325924	-0.895862566126714	-4.7446771985566	1.13020045185983	5.13202288897532	5.5941871352822	3.10254317591753	-0.0679732334291151	3.09559009749941	2.65402323309813	-4.04791777027749	3.72365238908552	-6.31125745304698	3.46153183539729	2.4813091123175	1.66284715109817	0.19901766720679	10.517060373017	-1.85202147290725	4.74622446968982	1.20752761366852	3.16072963437708	79.75	1	2
189	3.21231963033529	5.32175075740475	4.4830572427477	4.26756202704104	5.90228252088846	6.83301545225031	1.18116454085311	1.06387810536702	4.7085291311984	4.30100439430801	3.02481503407862	4.39433869287565	4.63364512244129	7	7	1.53794784180115	2.24182934537896	1.52269043819826	7	3.13779327638458	2.10668555205198	4.76949144466283	2.22168468763244	-1.74082806611474	-0.845062379946812	-3.97189255270363	0.175518912561876	6.45248654663642	10.5514657247975	4.89782237198673	5.82599314034008	6.73140895163938	8.5764980580873	5.60789016804637	1.77183534780921	2.30439447343794	2.7935774442225	3.08886807859731	-1.86161704034964	4.79179870197394	3.17252256433189	-2.41986485158677	7.75201574510508	6.741083615088	0.273002031996538	4.86862693863833	68.5	1	2
190	4.16648732133269	4.97689105365946	4.81384524565408	3.69599961882786	2.78028387514605	1	2.7865186453587	1.62787033096297	2.93639553082163	6.9546805099839	4.36168551306733	1.87717971276706	2.81705213258277	1.6204882117704	3.81700033743078	1.8667481160193	2.45393391830478	2.86770181393179	4.75812888398915	7	1.38356784050979	3.1265693338842	7	-1.50145092902018	2.91857848213192	0.0423863251729808	2.86898728482678	3.85847645825932	6.04707749793307	3.07731868099696	3.78256115445779	3.92543019750255	0.621159649013252	-6.30368649949199	-2.09771532655041	4.16640701506915	-4.41917571039142	2.56413230223284	1.23909858849316	-0.450597524814508	5.51181088029297	-4.21700395573579	3.88690069675434	3.56996067968272	-2.33299457639902	-1.19248202656155	67.25	1	2
191	2.07411437446737	5.82877580667029	1.41631490642296	3.65426744560461	1.07568881133884	2.45942622465168	5.83280354668603	3.68157498382632	1.92655482074864	6.11042401848478	1.0963182530453	7	6.86797637433013	1.13692030975761	5.73766587676957	4.37194832269119	3.44488906178884	2.93290623833176	1.62865533100934	2.70872611375402	1.64661214644093	2.3058098095819	3.73203682163449	0.733494013959911	1.78835292645379	-2.53569565676295	5.66531566011769	2.30551405881528	6.51829498686969	8.42920022126893	5.59685487868646	7.19681771979699	3.66738173248252	-5.36325927603995	3.29854189384614	2.75142480804066	4.44510457492978	5.43510446824032	-0.371694766144593	1.50264045855566	1.16634540821277	1.15600030582754	3.69509159616584	0.750445721410729	2.57868332606427	3.8668191907049	46	1	2
192	3.46744192260722	4.77879193077471	4.27423453485978	5.19870010907008	5.16738668034671	1.71378872202611	5.27584310605652	2.35131404356706	4.88148660407828	4.05188873896869	1.51885357150498	6.04119804825973	6.5903112471524	1.04680954084789	5.33959918099961	3.11599928840993	2.93677584094166	5.94201758303754	5.10085110351099	5.09624549045119	1.7982323979897	2.621797809389	1	-1.05766609635739	-0.641146482595002	-4.8128302325033	0.150796805711301	8.13622067526796	4.23189814086189	3.25670969619605	0.0659674141122426	2.90057719635916	14.1587886227128	5.13794161842625	-5.77357916836882	4.96732146291902	4.53226032626273	1.99239319899221	10.47051333519	5.20801958544372	5.01626639325008	1.45631114736811	8.09630822605567	4.79940848503283	2.44849715377107	-2.65558233145441	75.75	1	2
193	2.35011687945834	5.11993965869722	1	2.19274861899955	5.14651250183487	4.95771154617563	1	1	5.61230718683174	3.069042585153	2.16840665994767	2.33967592162278	2.93983786625151	2.94425928457603	3.39889030865061	1.19390640102429	2.91433914565358	5.09573330344316	6.93555407168291	2.4804871785576	1.70648935709822	3.04054373845333	4.49000409097264	0.977459018861541	0.921657899491107	-2.25085688225653	5.34189715173634	6.91057462958948	4.06168842483481	6.12975402060018	-2.29035448996008	1.23723706119597	-4.53748047439549	-3.18458708319673	-3.60168490304826	1.99670214427084	0.0736579427320909	4.81280501257949	4.61638905020923	4.7923533883013	-0.0946122467177002	-1.83317835380674	3.21389105515407	-0.580107379782309	0.0411018908609617	4.57531921918995	77.5	1	2
194	1.58341164687229	4.31970900293965	1.51606434206378	2.59638532393949	4.00690244976105	3.28478287539363	1.54818025704407	2.27930834641862	2.03960003627149	3.72335448726037	5.13615379807248	5.24347103177286	1	3.56109321201432	6.11090767566288	2.18215521853994	1.26232229190046	4.3846644874732	4.05021389513541	6.01052560559231	4.67234094888923	3.00527209938365	6.0326853252291	0.776241412698476	1.38712304835051	-2.56469192482383	3.88628476118588	5.40574886239944	0.674947011958869	10.1104285984542	2.74938985843987	4.25464170725202	0.990082808767329	9.20614538281934	0.622601606743074	1.14065100481186	-4.38890598472139	5.06174069552862	0.191548458321585	2.34693504628672	-1.22338480432092	0.996455271823631	1.60738330084447	1.95644339149878	-0.766936761839897	0.933417844331891	71.25	1	2
195	2.95863112712253	6.020293844596	1.2486781319999	3.54262864413955	1.57892281127192	2.03368272998978	3.70288954098244	1.002836443031	4.67840644190306	5.02682848820165	2.07176846477268	6.77837072125758	2.84614839170225	2.15299153057259	4.82975601955845	4.4385732903746	5.60698405869153	3.11347071660742	6.90309271620843	3.61773760218709	5.1429485528848	4.5888935582247	3.79769002886356	0.250698748674971	2.3478432448778	-1.29413966513513	5.92159432335335	2.04516282414058	5.01769605513196	-2.66322179317536	6.03048804958241	7.13919659541345	-0.786024764042626	-4.04061458928019	3.04065009174295	12.7217746176745	8.93666113307472	7.95645063641552	-0.610394382414045	4.61461498797808	1.63466332370237	2.03221325005494	-3.86686044686043	5.37136094417584	-3.33149754655745	-0.312660227683701	84	1	2
196	5.69546512158392	7	6.49530055712406	5.04390088593173	3.52639177927615	4.02306755423126	2.91635637822397	2.61081109892737	4.09316467701863	4.1839941553885	4.81704776020468	2.35655293588907	3.42354661032309	4.11676537703391	2.40544337163619	3.51429016035382	6.68750170443082	6.60493414258387	3.58267705130765	2.1020659298465	1.47947559776266	3.75541083720834	3.3533381198993	-6.31104142496197	3.93719546581845	3.28471733469114	-1.37763429106808	11.6310307955698	5.13659973305849	9.7590804983438	5.82116052651317	3.3074925042797	-3.12621705771442	0.283147298030319	-2.77472666159014	5.48951495039781	-3.67680720087222	0.650888593831272	-0.9485788996124	-0.779333089073209	3.90691958243138	9.45222530843871	11.31036326642	5.37939867159631	-2.77439437152165	2.01160662106963	64.75	1	2
[truncated: 5 more columns]
