# Supplementary material for: How Are Mate Preferences Linked with Actual Mate Selection? Tests of Mate Preference Integration Algorithms Using Computer Simulations and Actual Mating Couples
Source: PLoS One. 2016 Jun 8;11(6):e0156078. doi: 10.1371/journal.pone.0156078 (PMC4898694; doi:10.1371/journal.pone.0156078)
Supplement: S2 Data — Long-term couple and agent-based model data analyzed in Study 3. (ZIP) [file pone.0156078.s002.zip › S10/Aspiration Model Data/Aspiration Couple Population 01162016 063912.csv]

	trait1	trait2	trait3	trait4	trait5	trait6	trait7	trait8	trait9	trait10	trait11	trait12	trait13	trait14	trait15	trait16	trait17	trait18	trait19	trait20	trait21	trait22	trait23	preference1	preference2	preference3	preference4	preference5	preference6	preference7	preference8	preference9	preference10	preference11	preference12	preference13	preference14	preference15	preference16	preference17	preference18	preference19	preference20	preference21	preference22	preference23	fitpoints	sex	algorithm
1	1.00726968282534	3.77100870935078	1	4.85220561674429	5.89361619115235	1	5.59887388447368	3.28673514980964	1.25771750825418	6.02312018222107	2.47668951935824	4.71325096888812	5.83238342174763	2.32307995755891	5.09040291099044	1.82894071643008	2.97049962975894	5.07415992756284	1.70790261664636	2.36410074647956	5.92112057348548	7	1.65082627529131	0.309157824137347	5.14410149815741	-2.01871462066374	11.3209565074674	-1.73722552073128	4.10701373501623	5.05092499197717	8.29150661186761	5.12993409237132	-4.15083170446425	-4.15190257060965	4.736528839615	7.60006424836231	7.15200034097448	9.06870101617121	9.99682692502011	0.0917060524804032	4.43200398441442	2.51335737080581	-1.75261448432347	-1.66807663491635	0.368197126744764	2.69618787104193	76	0	2
2	5.12371233150801	1.93892564111957	2.3409048539531	6.50359958486388	6.16161482694059	3.98421076798423	1.4100149211659	5.62620970337726	3.99671822001108	4.77359662421661	3.30637865452703	3.85773231556971	4.95679303710181	3.39600490480095	7	5.91297704664297	2.81625234208851	7	7	4.83403926535718	6.62149620387131	3.10600188072295	2.43419617913108	0.716359742361758	7.60638524261418	1.82215963859385	3.85146077842484	3.20024930044537	10.3734212871653	2.72514651214393	3.82484505498443	4.70992369088283	6.88799008550478	4.16763640868426	3.72819514291227	8.49820114603586	-1.48553159813198	4.87821891344486	3.14818817437262	2.05330537074409	-3.33208886688063	2.76116553271684	-3.02033023119962	7.96803648615553	5.34651815923665	1.64562051857018	100.75	0	2
3	5.88597528248248	5.13287970949855	6.06455095903553	4.79716720211096	5.17058335355494	1.17234296294763	2.95734968467129	2.4330475528954	1.06883242156182	4.67546983320205	4.39766655476515	3.14274376418776	5.13152303977829	1.39035740653298	1.41176433037403	6.29291631636797	1.19847996003444	6.67163886502366	1.63533394348731	4.97846091253121	6.46600266209213	4.86999797754453	4.76908561568051	2.57863020749824	8.95682779634656	3.60360571996857	9.64175765181896	5.81679806935592	-6.34407888859692	2.18411034859653	1.05130725897808	3.24989208060967	4.75103303703747	10.0677525480314	2.9102947096253	1.11628820482029	4.95516603270554	3.77789280008133	2.56120105692629	2.79540234085222	7.82742448556832	2.5196746677708	2.4762337444762	2.46292624506564	7.10389154869181	8.07670747912579	112.5	0	2
4	1.04999640838364	3.0945670456996	1.29061339569153	1.7574702123302	7	3.43293189475842	3.50728113942501	1.33760551896792	5.89366400662475	6.52183627969708	3.49531728836213	1.93507848014662	4.71541924838253	1.66584595942055	5.35041352965704	3.24340792954466	5.45320402925003	2.58387583219019	7	3.64387021191479	2.4078414986056	6.16305711668684	5.25976707304549	0.36567117271589	2.12105297358985	4.94657881530947	7.94686075477214	7.1027047369121	0.119959445659729	1.73518725828899	5.37484032293287	6.22185130877737	5.0285906447774	3.94666801198238	-4.10415318478708	5.76500716644599	4.58683221674985	7.87378824080047	-1.6862788299801	3.90585880378607	8.59702720734562	5.56795097058095	7.8441067130168	6.14956072604606	-0.790812513010341	7.86622929921141	92.25	0	2
5	2.49286912254617	5.57417532617321	2.4287567648305	3.42425188760978	7	1.42460780318049	3.46179762246529	5.88852185251486	4.34473273463902	4.07071481371681	4.00414589553734	2.46075516353735	5.10978296038012	3.87376984920703	2.27039377228765	4.20386556571814	3.97231187072533	2.44798116306657	2.06350533137019	7	5.6242755021139	4.61917155648821	1.82385830897068	0.389668323337066	4.06394783610869	-3.78796372899236	4.16625359037393	6.24210962990189	3.20878456464785	3.77115766407415	1.01796547468791	0.611089526661359	9.58620504373425	5.22384873150488	4.2126748101655	3.08861732150091	-1.13572792579594	3.11787994098048	9.86252827019682	-0.371439987595189	-0.604021375955953	3.22015002481414	1.15936646806004	2.14787938855827	2.16244411432219	-3.7070898617707	105	0	2
6	5.60411926957658	2.88726162921294	4.22468011795369	2.63483898988795	4.49529235754761	1.37526224281603	6.64808393185039	1.61331918409923	2.65211416594025	5.93828762875818	1.40560035366195	6.66778197505574	6.35870933548605	1	3.12790278762364	2.9500552660914	1.81322077449791	2.11844697928665	5.87222788738939	2.85430396621529	4.15293380724598	6.19816924241716	1.14087100001232	3.53673576879548	5.58581318520476	-2.22279678930007	5.77391551039502	2.59192532077537	-0.821190657162426	1.66567296130373	5.05691225601681	8.36960611213758	3.39821326528069	8.93001262123514	0.739586992598723	5.29388919047586	8.09657624092729	1.29085493783739	-2.4096628673743	1.46635105958076	5.39769278696346	1.35376975604512	3.80839727946805	0.0226959817741448	2.77839090561319	4.36036287730299	98.75	0	2
7	5.83639790384601	6.20449670814527	4.30030868177275	6.19650880936603	4.18392368377514	3.64457624986767	5.13131163321613	1	6.75554424418104	6.10486216082273	6.30882400706384	5.33618327638729	4.19838674366632	1	3.61518499055114	5.23815411879185	2.24360483080807	4.87296233681996	3.82956484344008	5.12640508221055	1	5.45902703751139	5.64514630555435	10.4150268052867	3.33268669553947	0.346367504361646	4.08043015025817	1.77582161539919	0.950724557706705	4.29158140607353	7.57558607191353	5.02753318627893	2.85663137976983	2.15246240515191	8.46970406384034	1.44827042376505	3.24088004259055	1.71952617323569	1.28659370490225	-0.124676003386182	-0.00462171786218257	1.87223847108088	5.70901774607513	2.44012542300573	2.7169007942094	5.05996838718704	98.5	0	2
8	1.24680843747156	4.01074438127917	2.42395996787477	1	5.76492765630342	7	5.10657146981847	5.86868184172456	6.91671195945486	3.23273342853147	3.01505014675398	2.96836326752196	2.31110926461278	1.15362102536528	6.67167453353758	6.02918227045903	3.87754072342715	5.20611260229982	1	2.41060085365071	2.9976341335818	1.72362516088197	7	1.15138502534284	2.62532064639217	6.04495349164462	6.84628897635663	6.83476856096122	-3.42847590424426	0.764299229998337	-1.25747041546996	2.46477462924174	1.93151228699826	6.40126409323956	-0.403345826273487	-0.279607991260972	-2.13720301651711	3.96853505504127	5.78926873384694	4.37912124671602	10.6770935498579	5.3175964939562	1.84235812071372	5.96903435322746	2.3272319655837	2.03877983688081	98.25	0	2
9	5.41475950859116	2.72475846833659	1.82083094914137	4.6111142295897	5.46436845598938	1.30379473389002	2.39189433012019	2.69584974953647	4.36425179210151	4.23199433439546	4.37989115450001	3.17817980630867	1.80136829959895	7	1.86648019551397	2.53314282160242	3.92430570714005	1	5.12334761747578	3.75099377190075	3.99192387451563	6.38324183108818	2.42269447107528	3.82933683869355	5.49143745689647	1.30833252500797	4.708527983644	4.3613249908454	1.35276161859997	6.6930937449455	1.93579751011008	8.19772895646689	1.87928746604467	-0.432185222205883	1.82956049286787	5.46232916799175	-0.178665311436033	1.97087392907456	0.330645532257866	1.45149561696368	0.431614850556615	6.08345929452713	1.05280754911261	4.69617760986346	7.14827310927753	4.16128322999383	91	0	2
10	5.54986298589449	2.89781925429673	4.8160136130189	5.3994721929226	3.70789788472012	6.37780312259689	2.30593590306299	2.06739285028158	2.27926822197687	2.86326558461003	5.32369683707133	5.55314868527643	5.11846674865241	4.19280281515998	6.16738921598553	6.18033000341819	6.88470295947854	4.09742922365035	5.23099942104342	5.55998927268973	1.57705680353697	6.5437188680477	4.58195518370508	-0.292414877586699	7.25778552489284	1.5715417447876	1.98776018208737	-0.432292531633469	0.208079540460652	7.44278413723443	7.42214951174564	9.58482108269549	12.0612570200978	9.5839082553575	10.2483923589489	4.4678349337644	7.04906834033804	4.39357920741954	2.37558667350689	4.33090081394406	4.88635243471066	2.1104021021922	6.03739720771391	5.39802921268678	3.00511591310394	0.0842523462267973	83.75	0	2
11	1.62183043709213	4.78753123321752	2.49266325671254	7	1.13908818729057	3.70145425640856	3.94908686839209	5.84204391224762	3.16740249833229	3.04567457418655	6.85138374929871	1.89347522662083	4.03336301990038	1.04441193105713	1.01247083726365	6.67034812788808	5.63843158914116	3.23660442026705	1	6.38803869592214	4.94130809652593	6.78096324244476	3.49530382731771	1.16894015395228	3.56788298147703	3.38947330275563	3.04173884906203	2.01746819390429	5.61021810668025	3.32535251335501	6.22216598086	1.21289174178195	2.08698268703188	1.88970250312731	0.586201619177356	1.33978776645603	-0.797588646747806	2.53801873130084	2.48984424690621	-1.50770555851136	-2.03182712532787	2.70424209634598	3.32004131676325	4.75795864456241	9.03642062731265	2.96499444739121	98.5	0	2
12	3.50707781116572	5.49156837548681	1	4.70089645118818	4.44979255264944	1.50897178314928	3.76775438287875	2.04648378261875	4.378477100764	2.23866732165066	5.03172868063478	1.90974013013412	6.08329928095815	4.87883783408533	4.5809165738391	5.73557821015733	3.33429302231258	5.37797510665157	6.23649575457667	1.51731158458775	5.17305101512468	6.22189655899938	5.0926012105116	8.64025654263515	6.00023206432892	2.88243235474242	7.34220535630791	2.39868832353463	2.51752779065651	2.40810383321656	8.6176764734119	8.74164800902412	1.98218345907899	3.66041173071033	4.64182913437498	3.71305352522398	0.988755126707566	5.86756052251577	8.07348386777644	0.678486209269497	6.97091924605516	3.44532183890394	0.397183124870982	8.59208143478358	2.49386689822634	3.2641986084021	109.25	0	2
13	3.57242341398203	3.21170083324276	5.84874264810685	1.67103626010988	6.61089679536995	1.83065840987629	3.35232901604822	1.7850445802121	5.14057845962021	3.69482967552988	4.21399975094073	3.12178707207983	5.04362121853564	1.6569516592908	5.32264623023166	2.85596460480432	3.63719111423481	6.70333505896085	1	3.3119524689375	4.39685960202167	6.32538249893274	1.97487577481385	2.01348211878854	6.19000461484102	0.861658433576102	1.58157767030494	3.45751676957209	0.168534521805541	2.82200570703806	1.67023093813128	3.77219256563309	3.14244521700965	6.55899598636361	5.28561726686909	4.56710068276923	1.31385674396976	1.80865430397138	8.80355577160357	-0.786869284918109	7.60923676403315	2.35609430593082	3.40793803667495	1.31454888732116	0.884805822612271	1.16549250129218	108	0	2
14	1	2.98565937171836	1	1	6.80981320284125	3.6882772718784	1	6.44562388661264	4.56358796280603	2.54453183591649	3.54895880281465	1	1.27980441556454	1.51896376785814	2.97450036136826	6.27496383380441	4.53647861111889	3.91976060751926	7	3.19260100284397	3.86180527345692	1	7	0.0901345493527409	3.46313098135383	5.77219918997749	7.86418582817813	7.59671493842317	-3.78204161923947	-0.60992301964801	0.435855525636927	4.00442372693287	2.01652739066684	4.13851070447762	1.65071242088487	0.848237209198962	5.44907806800263	5.77097062574806	-0.581071372321225	4.72183725961114	7.37153109328852	4.3083620676308	2.34679794289727	4.92534807422082	2.48125280613238	4.20451287740258	74.75	0	2
15	1.21562367671391	4.34858616757749	5.07028196479116	6.96501001478549	4.56838012572376	2.11372689134299	2.1504534232322	4.47687167807617	2.93291084248616	3.77792294256384	6.56437339186096	5.55621276346986	3.40411415210096	1.87780471017621	5.99125663703564	4.24646109607	2.9899314259876	3.442561128774	1	4.88148503419699	4.50720194086764	6.59955448647907	1.76064932085978	0.0951060815511491	8.00618964756131	2.40734608152365	2.42762894354062	3.64458333574012	3.52442739988199	11.0690886433573	3.16285416198997	3.08866813666398	1.48462687588598	9.69380075196224	-0.555246332042012	7.60147989901709	3.61414892437939	1.61537844013997	4.73743877276064	-1.1458757501745	1.47810928884128	3.29353570959275	9.99624494213792	6.83165088954021	5.73642099184672	6.43432290809982	72.5	0	2
16	1.95133066505052	4.96884677732658	1.9998700663559	1	6.37436517327588	3.41553264988124	3.01946695244904	1.81944534151998	5.2328851994795	3.25621400287237	7	2.12394219320883	4.35647370566213	4.41911296658333	5.88437015910289	3.37330782100063	5.16297683591856	4.55656060068519	7	6.11838433568313	4.11728914160375	5.36060489060235	2.01471631245894	1.18389854421772	2.09535039525481	7.14925381056468	7.90449342562392	6.85546042464682	2.32396951718928	2.46204706969381	4.98968772921136	1.15541410290112	1.36606050071051	2.14351794354213	3.19988429515455	4.60992350417745	0.981374161286913	3.68986802788846	6.02819546565057	-2.10040619198059	1.9904108833842	1.27686846105544	1.6469490966721	3.89050611682859	7.44704869448964	3.79293859099895	107.25	0	2
17	3.69783656811455	3.77781750780943	4.33274603247525	1	4.52439557157413	2.22430269452909	3.67839284991111	6.92240616711813	6.51027825312651	3.29293298801673	6.20224472614298	2.3490025287929	1.32182090306774	2.28160943020799	6.16719032306294	1.30370513733235	3.99274157759619	4.82384001479807	4.86472699781416	2.7084155800748	1	5.29990111053438	1.79853942997095	0.74770782595643	3.21728336455688	6.75937822493963	5.73273391299833	3.74328044917227	1.92108347641473	2.5792781497696	9.87317430111893	7.45144198663165	1.96915154604174	4.02041149062366	9.29892191546377	1.71804074195481	0.765889342484522	1.88296420195725	2.03035347932958	1.18846161698084	8.10914262219071	6.17392677780189	5.7582952332363	4.0688081107439	6.46752190192752	1.0153995619506	93	0	2
18	3.46030178956211	3.17986199837391	3.46224504818824	1	5.39704617292419	2.04237085627221	2.5141042210843	6.22615532872251	5.68542124905712	3.20711083604331	6.51923200459165	5.54066319506443	6.47001852321776	5.87363692253417	4.54748941127451	5.78954457228361	5.83890939163656	1.03965002160832	6.92560097992846	4.25281036922854	2.58873197435218	6.22425295523805	5.61025369902515	-0.384423654447783	3.27446608578737	8.81936875298191	7.31831889114004	8.58018064744889	1.33594414872832	3.83523624725793	3.79787822449517	1.0217804932475	8.52193066978874	4.2348011958178	3.71837055130308	3.12528326587667	0.0710729804179602	1.23351781454704	6.35188123312997	4.0587847875802	-3.75844324587853	2.07388757481034	-3.7430617218585	5.19818082709015	3.84667483713616	0.825474797254354	102.75	0	2
19	5.50658462380109	2.0873542282399	4.51805236769852	5.45669810500657	5.01978124289353	5.62515159971245	5.22230658018073	1.6406446918824	2.45079924289627	3.48117460203318	6.84744075469179	2.83059274268023	6.96279748123618	1.33743901796789	4.14073711851373	7	3.08837924092449	2.27272960476386	1	3.71990077397031	3.04114107052425	7	5.56005530855027	5.61268792723721	2.89663289926311	0.143921830870221	8.15369479376484	5.02399808259914	0.322794634421573	8.47295184361102	8.20886374588165	3.20139447938351	0.55357099020314	7.07130216305184	2.74584798586597	2.43970626207197	3.16882244086359	5.42366359859102	3.50040743097581	6.08186860625166	4.03424092026577	0.92220028442595	7.2423527782881	4.55843382883675	4.98502219557863	4.77972581225244	101.5	0	2
20	6.23355973781211	2.53477461659575	3.56719081107132	5.41236481772049	4.68600638301811	6.1197483779904	3.081032718442	2.5600488080236	2.39550397700436	1.73131189343894	4.64536382351163	4.72214023669251	5.10629009412956	4.2687664244435	6.31690297540093	6.28316911609499	5.58178236694668	1.29569637737875	1	5.59862092229898	2.15347192625739	5.93044442595539	1.40732281651976	-0.424554917412523	6.82416531997134	2.43262772451549	2.11037049122992	-1.23180004999173	1.6981467651892	7.4211752917384	3.01762116861588	8.70312811682241	11.0211780190023	7.80323216784587	-6.86229712879823	3.1747206204187	5.81785676781069	6.54969857717751	1.5830548792445	4.85610203962967	4.90616878358655	6.59381980594936	4.83427746750743	6.77545413088652	3.43645050161067	-0.150517209324144	94.25	0	2
21	5.58329199512644	7	1.40314231521804	6.60163988506897	6.51813188659122	3.34494046911414	5.78113468285766	6.72445603006704	1.20527644891227	5.73331650353849	4.32355649427108	6.64688303111431	5.14076894172838	4.12655693508214	4.30772022175524	5.95672996644864	1	1	5.94609971993561	5.76726985166662	3.78853778152975	5.00074567393983	1	5.12129363675945	2.00786872245929	2.92016763916924	11.6980185093946	2.48295255957637	-2.22577038801159	2.16664826310704	6.64434961775896	3.87759777948893	-3.32133379291303	5.65112352394252	3.71469080310839	6.15199062664539	7.92884861285576	1.85924025807521	2.16548774066641	5.4820987222697	-3.05410612787746	6.9943351547962	0.235257717976237	-0.89263636145567	2.75743987337396	6.44734804109409	90	0	2
22	2.32443249142672	6.17807657408384	2.0624959191471	4.85185902426584	6.97592601903013	5.20270290319627	1.63926068276033	2.08543765881178	2.56212340816273	6.08553070013446	4.59662321931199	4.58327381472997	5.10025933145888	2.88905212700878	1	2.72226601231587	4.8869559528753	3.92594357070434	3.57087991695788	5.05095408545307	1.38186931091238	2.36279012530527	3.56292047667102	1.35093213585037	4.86926578143573	-2.08017214415513	3.38020669297543	6.01635243535019	0.400685463963443	4.34799277822904	2.6469793040526	-0.726621057314138	8.98250101541926	2.98884370664322	1.01330013956794	6.61976830593805	0.929887316838944	3.25150150151794	0.529147504846528	2.49930374262952	-1.22452071647515	2.65817203745806	5.26627555287071	-1.06447741336482	4.25558409938115	0.424005099364652	82.75	0	2
23	1	2.01513856491096	7	3.64132625366945	4.54608633767172	2.66109101735544	4.46118771491762	1.71291575102431	1	1	4.66916718574029	3.21643470604495	6.43123461085287	3.01635724501825	4.55357848488218	7	4.12675224182884	3.74977367909155	3.6907279440394	5.45939695804771	5.5479851613717	4.50467106408115	7	0.581003221002902	2.998597790044	7.59802572980787	3.75315887907515	1.77746387945762	3.30284820388276	-0.99557833137793	0.189871842765687	1.33308988487183	9.72652654377861	0.909060445638743	4.21420988493103	-0.694149262755058	-2.92153456480091	5.34202305544866	0.362766197865057	2.32480154624859	-2.51137984500862	2.58325998159938	-3.93193867981367	-0.866872711555686	6.48732783541724	4.32805501367285	102.5	0	2
24	1.60492040887062	4.96533110928543	2.85490285247472	6.97874887636072	1.71860154448481	4.07415949365645	3.60098220949492	5.93370280847219	3.56606597410299	4.27969412936497	3.4059271531427	3.97618490955012	4.02197122256856	1.09203129216535	1.65086879601015	7	2.36440877893525	3.62172030572698	5.54098241141687	3.78334014752634	5.63500419846146	7	4.13165400839047	0.151739488495604	2.87056036908361	3.15120714966106	3.58605910223774	1.51868592149109	0.150261486580042	2.99544983478521	7.5711797782948	1.14336529786752	2.5205649352345	2.70123938144743	-0.489568887932283	1.58972013708792	-0.0344587100600887	0.825277788153271	5.70641078756572	1.67032026680269	1.90453854458279	2.16093000225782	3.3995157131872	4.80051706980164	1.92912807890263	-1.25579019999123	96.25	0	2
25	6.60384254172181	5.98555686781843	4.48410454928877	5.85435223584638	4.03424368927177	2.79333176011126	3.47746776657602	1.46495671596774	4.89345131273554	2.3580930042841	5.25813162270591	4.08912700554399	4.87415491347388	3.63341927813791	3.27613692911497	6.25629217357075	1	6.75463187718432	6.46561233260415	7	1.23656398605749	7	6.15884072073917	8.38759879468711	2.46142691724078	-2.37539741391893	3.84276371140696	2.99719347093411	6.51698208071823	3.96011505790087	9.46655110930028	4.99523715510598	-0.936559299248116	0.299329565763578	-2.27884900404941	7.60408206635561	8.15855009913918	5.59124571932799	3.8564583664262	0.762431379968564	9.29935377002148	6.48255867247876	5.49282687158959	-1.97700957820486	3.24711262326371	0.622963416988581	115	0	2
26	4.30916653326689	5.17090739039465	4.70905454978666	5.54347673840105	4.75196252669492	2.72504053322813	1	1.20089334182436	1.85857498962099	1.01643404618553	6.9224128454966	4.07380998095392	3.64129686708428	2.4034850515174	3.51034974542749	6.24751243472016	2.04431219979317	7	3.99045281171631	1.99495516388337	7	5.91674008763934	2.85981697193804	2.5257714418399	5.73741875237261	2.94100913153866	10.947998196542	3.91511354312246	4.24819015723239	0.1633059425655	1.2520538390322	4.23831937096072	1.56162973133707	3.87644612052912	11.2686138663945	8.342550404265	0.174841196372274	7.76280684883475	2.93816444057553	-0.473603761135668	0.437232028007416	-1.66062818889537	0.436155742003497	7.12776612993431	2.02140817128486	8.59483105587889	88.75	0	2
27	6.61772269851951	5.96725213344451	3.48730260267186	5.30059513820322	6.20124479640894	2.70953978958434	4.02400030503731	3.38532587516424	2.72159785521227	6.83373375008772	5.61981951369626	2.99326889941262	6.99078686309816	2.05298227688326	2.19177606757831	6.00019449559677	2.67636239384164	2.27054563950689	2.77648135367599	1.38333233576311	4.7384031486296	6.56324632095395	6.31415103180322	5.33218964913888	9.19851723407363	-0.773047056528389	11.9679351526201	1.78527570249577	-6.98910577852712	1.87859806043984	1.25447213900863	4.56080998324308	7.4408575047914	4.15808304044188	10.6582283269205	7.52391415530077	4.28196636753925	1.00829149616402	6.8126744760878	2.38360265204544	-0.0275211975405645	-1.39049011852264	5.22370087839047	-2.93484835845767	3.17338512749433	1.50110606936312	92.5	0	2
28	6.37424431593009	6.65429387488566	5.08284965520199	7	4.76881649209222	1.39819640196516	4.74095095469461	4.13229339816791	4.4387089580802	1	6.242504362253	4.71606476694691	4.98810006588536	1	3.22015406623192	7	6.81852471399281	6.28920897415295	6.36798513904479	5.12750545202465	1	6.58107746724845	1.33037255593154	10.2589582250208	3.3639241051645	0.300362598271548	4.41643195974167	2.78580716951938	2.41578226952059	5.9076719064962	7.00835543430054	-0.595706143994977	1.94335635481677	6.11390678047224	8.44497672861147	1.93728339064229	2.78529263632764	1.56167097919511	3.31866816170313	-1.03549601551105	0.759615335597625	2.05265785968464	0.55103632161816	8.07970979022924	3.11782124493233	2.36217473117314	94.25	0	2
29	4.97004952550055	1.39477294200597	4.55084556666935	1.58071691980961	6.58376773832131	1.87341047950983	3.16946559773289	1.47552902267665	1.71292315278911	5.63968018417309	5.94626515324931	4.72140311498772	5.31305489666537	3.10530052665865	1.19717827882229	2.6686826848411	6.34423221101833	2.47463139542737	2.10520017947631	1.3995278842999	2.5005919591131	4.59565579128882	1.65679965726631	8.31798768395475	13.6530774781646	-3.42080086739838	4.23562013595049	4.54328337303551	5.78587082743133	2.09765117781027	1.08911832299473	3.32929610486238	-0.495676577082469	3.54261449408952	10.5946576334063	4.26616981415099	-0.0767104427010084	3.83357287413931	1.35565059155418	-2.46125600163898	-0.880498013174202	6.61412304210103	-1.88148439843483	5.45679510798971	8.66143617593459	-0.468684570001052	82	0	2
30	3.63475866691855	4.58171490455367	2.99490149701316	3.90863857828402	6.08726178305551	1.27499082936262	6.60108368943978	2.31228429010371	2.4548953531319	3.41597959498066	5.95807734691264	5.84450538550775	3.06685967003335	1.51144645560161	3.92931589115127	6.23508613359897	7	3.50110874581596	5.487953263547	6.64554614937025	5.65282455081977	5.82253127790996	4.2613559165749	1.94444054197551	5.28821321745084	-0.768737995412522	4.30958008656493	2.8567703314631	-6.19746344107652	4.76452134776977	5.07416550150848	0.979723318537788	-1.46625488519308	7.30534513988008	4.45198750208299	1.91284046322717	1.97433495978334	4.13376256808353	7.93910699238856	0.896888457981813	5.44023121663967	3.78429093114457	7.06555371591254	2.91961312200724	2.24703759546704	3.36540131161362	76.75	0	2
31	1.99758201931729	4.33424490598307	1.12163098364346	4.35275074238987	4.48791193790789	2.04812334332596	2.72837886778445	1	3.98065220124067	3.99109376118687	5.31518776032956	4.93516277248386	7	1	4.60532312383714	3.34175167289128	1.68305052493804	4.71905073982307	1	3.12135754899406	5.93006251297069	4.68730587694101	1.21677769610903	-0.316589420357214	5.00678798074657	-0.90390290198976	11.075673695547	-0.186353469394222	3.89797955370083	1.12812830802841	-0.0761669260534164	11.7037392672819	17.2185493932012	0.506484807623898	4.15726700952644	4.63394363019401	2.19777313689473	3.62178468189346	1.8180067659949	-0.00935422140741643	-2.39090822369738	4.71612770644315	6.70969005896311	4.33635463258038	6.87913730989489	4.59822891739733	110.5	0	2
32	4.71087832164287	2.96516641067638	5.47070768035499	2.53370467651049	5.65201198053934	3.39519727561279	2.26867357462829	2.82078049686427	3.05518276852745	4.70031669242763	6.40442438613607	4.0077053964661	3.79988774180223	1.14040660937289	7	4.34105431466924	1.00078006244782	6.84914515824234	6.29361361810597	6.16074653489356	3.46671391337261	5.25713952866143	1.79737443963045	2.48085823701264	5.97786642350989	-0.224574724807857	6.33056545216179	1.71059068227834	7.34422507773209	3.94768364866303	8.57415908228414	-2.27926281920002	1.79603754245816	5.13048587418535	1.82977130858801	9.74259994431882	1.72595153308187	3.07211371088821	3.26592329857079	1.2759473781968	-1.44084386621908	5.48509181087643	6.70261675698651	1.52117783456339	3.33565003680674	8.5234961636506	102.25	0	2
33	5.85698403197034	5.74395766878028	4.40715711859714	5.4465901854489	4.59285343395347	3.53495989446686	5.84060750603664	4.0095975023456	5.12027057080706	1	5.39667195899013	4.88921379701694	6.460536643682	4.39130040011197	2.88741927410729	4.62679933904869	1.20526812612035	1.12615889006613	6.97535301580809	4.09183443479868	5.66378189543629	6.89655256455374	6.71536615142395	9.40232720613453	3.46742556470592	-1.48598599129102	3.70025576171852	2.44082753983942	-6.47957117269157	3.46913480575509	7.42550442986138	5.34900681694795	-1.24069826155152	0.296445220384302	3.09653386386268	6.05169901330499	7.56197754961072	3.68231811260259	3.96729185079109	5.50474763392944	4.694713416333	5.83916753284577	5.80941807124963	-2.06271206544065	2.61959090727918	3.0594576166018	86	0	2
34	1	5.2803621408148	2.85511313428433	1.6588405268921	4.71877048342558	2.37842206169756	3.72406552823407	1.22348652164617	6.82093898931222	4.34623657222766	2.64511672577451	2.35742554563521	7	1	1	2.91557523831511	6.16611960000946	1.75386327558082	1.54088317338049	3.53260226218572	4.01004988367573	7	1.7890517029765	-0.037344485551817	3.86704820713681	8.40606714320005	8.27549353715658	6.67023573637727	2.00254176148631	1.31329560249356	-1.20515206756849	3.72937047086754	-3.70831161384498	3.07950996338916	0.893912825153714	0.793177429328009	-1.10555577456515	7.2587165165035	1.46368609683892	1.77754916005407	5.92151790733746	7.16243277167671	5.69250036843545	3.77358854092536	9.38447138748861	1.81549628791038	82.75	0	2
35	2.4870609366723	5.67676410599887	1	1.86242071133884	6.0605757021699	3.75731686871897	1.96099128132873	4.22824371945824	6.58677407151843	1	6.3582189407678	5.26662082475486	2.49529938202265	1.29030449468852	7	2.8490582834837	5.3312568488778	2.16389655376712	3.86988997489325	1.37564402702339	3.98884991347965	1.99783044777137	1	-0.366988851782768	-0.0126863477034324	4.8034840256136	9.22196038833327	7.07001923593276	4.61647056140843	5.6330522924589	0.282696072294863	7.82458925787359	3.11848363428072	4.12997923513667	4.14924140270875	6.09610498483033	5.70763669891028	3.21105363374095	4.43291748322367	0.223745595321999	2.0692344110962	4.20647638318501	5.19251781715738	-0.738232104539	7.2598548709167	9.92220725155984	85.5	0	2
36	5.68548036649258	5.78654785673083	4.472392487216	5.88232000311978	4.69835509993043	2.43319048761141	3.58399472812408	4.48954636157477	1.15589134901598	3.27125543589004	4.94358582684552	1.86137802674407	5.89004608251281	4.61137995081246	1.83052470723557	2.60955172777539	4.04704365358274	2.97012268694881	3.96136018340676	3.02720438586551	2.86230565812969	3.14114223271432	4.71412850088921	6.39135136330599	8.80050683221087	1.40562120505319	10.6744879965718	1.55768410590762	-0.582178800032464	1.6540971278824	6.80817207450192	1.08216260453232	5.16274048671689	3.25408420591107	1.84116282543722	3.79505423866552	9.33004742399036	3.2048207957082	7.0253621478051	4.16248024932632	-0.0639812219702424	3.64348278693173	-3.65940762039578	-0.963913248697153	8.56920236610583	-2.9034092364969	111.25	0	2
37	4.7137094973667	3.67486687600163	1.20710851198091	3.57178993852044	5.80301087472213	1	1.90973217394973	1.84004818378234	2.36445815507565	2.93642134235662	5.59804419301542	1	3.18679638117068	2.94534162774362	3.80258259727751	6.57711779966729	1.41794404771377	4.86288781037305	5.04403956401619	5.00611471692429	6.21068933047552	5.52480798274186	1	1.76139977057444	2.93756066676993	1.1987730672255	4.82509696743218	0.414187877720801	1.90397666086661	2.54933335447385	-2.7379214912317	5.04382904061512	-1.99323451445359	2.6447724672087	9.97267971046876	3.69931297960715	3.65854301653031	2.6915020804153	-1.07127435944344	3.89405351762997	-1.2172868142781	6.75791868689374	6.24330844546255	5.688585502185	-0.110409422904127	1.26842130650024	85	0	2
38	2.64796082724876	6.17019040139913	2.52657336303699	4.02711088872782	6.9395684354975	1.61103212302125	4.04699437563506	6.2165289483935	5.48431991808166	3.53242951761123	4.4696832206166	2.8832151496845	4.67871250138184	4.04300270423445	4.73488964257175	4.88371985973459	3.68684180237643	3.87386414913706	1.30376156411439	5.63524550470826	3.92832115065756	5.64911798087857	1	0.234379773491118	3.958035318504	-2.78491453066297	4.97927670325498	4.92991778540538	-1.85078690768163	1.16337463775445	-1.81990132126328	2.13786373249472	8.61063358820106	5.63719082388341	3.89483622138172	6.23817823378389	-1.21202116124917	2.18573560823866	1.4369744103815	2.7807407881205	-3.07860645680965	1.57764688889641	8.02759830308324	-0.583856953169021	2.74473570302587	6.32841429863723	95.75	0	2
39	6.01920911231503	5.98144147444683	2.91949406355218	5.15554671102271	4.29249985764219	3.70955649646084	2.33821711036802	4.2895116927101	5.07698917836955	6.51626495432237	5.04888129463883	3.92446306845686	6.68805503189498	3.46707679920171	4.63525270560695	2.9799781113649	3.60978613837759	7	6.60305600212823	4.03821428759556	5.90048986377618	6.61557917113452	6.63403378919094	8.31982791917673	3.46585089400947	-0.679867320164474	4.20146813485745	2.55870182243636	7.91777262126593	0.381569939834549	8.96864687969296	3.93181372627434	6.12834505683892	8.4950827048579	-1.79193435328235	6.7719777084058	-1.44659974512111	3.42290225709291	4.00913911540714	6.08780220623798	4.33342752971562	5.66197622355149	5.04583638956656	8.42105548259015	2.46232660693461	4.01542794799678	99.5	0	2
40	4.08762976201718	2.64682446044474	7	5.57297913233643	5.00633361286167	1.34551369554134	2.6500663462165	1	4.04465388070557	1.36666229888815	6.00869130032065	2.02238381301077	5.88729623476514	1	6.24888459838374	3.1849746328471	2.71454041304551	1.69103297156078	3.30854816864562	2.76861877819466	6.19195972298695	6.61589223421351	3.35508935321995	1.20580068157635	7.94439909467514	-1.3421308512393	0.147721744396275	4.87462104161438	0.231540148306165	1.74144998428819	1.84904414998077	2.31591145074691	2.40886072410152	1.41449121349042	6.92075018583117	2.11800877963598	1.06629126395846	8.42419529603142	1.87224211536885	-0.748792077803944	10.5432599648292	3.3667471537316	-3.03125988711561	4.81170148995675	7.55142019001561	11.3633242594297	105.25	0	2
41	1.4656517710278	3.68400359311489	3.13017566104275	2.28423173424507	4.927721810934	1.27532257280659	2.30202341747892	2.50644867815084	6.28036482128808	3.72560471333962	1	5.80965583945312	7	1	2.4931411751304	3.01822459539261	7	3.26591087046184	2.51188770825005	5.92821827022783	2.9595084295928	6.41392259273969	1.43414316758819	0.558950975382338	2.89755345922098	7.23766388723424	7.6479904556372	6.91394740517994	-0.161221236306227	4.7308965345536	0.313210859000883	2.79401669398374	-3.41123347217112	2.32923324112783	4.3752011298138	6.72220572486565	7.93446564805563	4.22256984879566	2.44480214277468	0.725817403636346	5.81079470121993	4.88885256775958	-1.75461816838101	0.771238551435255	9.40655657316698	2.9976491730183	84	0	2
42	2.0564507837609	2.67150115357113	6.65474555051798	1.87661014118099	5.41792525868195	3.46513163835213	3.0192295719347	5.05090311178167	2.95977320125088	3.70065212319677	2.86262708071225	1	4.40647685884966	5.16101668027399	3.79478081661801	4.9145796905958	1.2236267168334	6.01273202399438	4.94069208096148	3.150540678628	5.62013955692179	4.56080229998101	7	1.48488275222278	4.83772988339717	0.856799075505394	0.246159921136613	2.38161337591724	1.02937739349143	3.82027370565652	-0.669956600440978	4.38732909828859	9.25979791923522	4.22534847404158	2.55625063644675	5.84055759312253	-2.25982391245961	3.66505574903341	9.87789906923384	3.19048969458607	5.67660446663265	5.86759011085576	1.58095084764117	4.25873439305666	9.13739630709944	4.75033831991796	90.75	0	2
43	1	6.04172365158697	3.13318665226716	6.51337674299862	6.209114568586	3.70414249913225	4.22413858179889	4.2784170876041	4.42399061010691	4.97641417248503	6.27328552393957	1	2.36407350394219	2.24843381135035	4.24779143095061	2.23896051901574	5.46000771315899	7	5.23003800112399	4.94915899643346	3.80790164775245	4.83398422383716	7	6.61610409239972	5.23354786301274	3.11791115087253	10.210928177134	4.19434881113058	3.18697894475533	0.619495098897901	0.439646772466808	8.94840600360962	5.88310877926227	2.71720443337601	-0.25558500937199	2.39533536285788	0.239778834844583	5.19738564646807	-1.82164519503896	-0.178118746950525	10.0303874432828	0.800899905276731	1.8627610093478	5.0818531391838	2.58815314355232	-2.18475791929502	68.5	0	2
44	1.35602439335218	3.34281770328795	5.61319990857076	5.72407623619303	4.41103286965331	4.12942789967917	3.63584365306049	5.34170920396117	5.50754746403575	4.37510415593594	6.89032156636646	1.43776705615661	4.54228837973584	3.88507116493031	3.75713266321562	2.91775242699389	1.37618734741433	6.98761312683414	6.5122336864129	7	5.79373311237711	2.48855408148971	3.55317178987292	-3.57083973900659	7.46674625230242	3.0521929547762	4.90539299927626	1.03376441559711	-4.79070939051859	5.74692292967587	7.97093569397248	-0.227304075222694	-1.30830586552177	8.31053781168022	7.70564614681541	6.36893651955269	6.13843740491255	8.09605923727329	-0.723804263360086	-2.3284984551964	7.13037850323897	6.06028154179408	9.50233006619252	0.216164668754264	9.7760027466115	4.38549084258121	85.25	0	2
45	4.20848637047833	5.42784615115831	6.35282150031835	2.82513505857333	5.44186867756582	1	2.08998628355686	2.0133031988152	6.92132820203304	4.44440608565655	1.26616746177861	3.18687179011659	6.01859672259753	2.74118071892915	4.89977787774859	4.47621417810684	1.70779674567456	5.80113996856073	2.16887582191773	4.6914459836778	5.47994335683553	5.84889394226202	3.43708252050109	3.12515735234362	3.49434299787926	-0.528742721299195	4.20651821845609	1.99066717116734	1.48824340879412	4.00572485483672	8.07167967306504	3.35871247720933	1.97257032274533	3.9159223016853	3.78730392325703	10.6177934667206	3.68342338887019	5.16007096944801	9.88730788518189	-3.23293116564115	9.28139565678629	6.08562086482103	2.15636108722318	-2.64760859010964	0.605532275883355	-0.199341450588579	76	0	2
46	1.42733836060213	4.01764036255738	1.59330647603187	6.22048974743948	5.71997489641162	6.44047521058039	5.82574126860775	3.99263405463163	1	2.9382745676742	3.06951948269917	1.56039947280219	1.33935226327308	2.26577417924693	6.85700777368724	2.61768482488196	3.22023121006797	3.21103680999675	4.41508340654848	2.0674249742016	3.85728013828751	3.85361707580896	1.82395839679351	0.906327174660205	4.95624345934729	-2.21737118677125	11.2104270784493	-0.541042448858631	3.71150057261674	4.26167302905091	8.12071633633259	4.22402917663499	11.814612063018	3.48114633902998	4.74038717597822	7.99561629710243	6.38083342049713	7.07702236975191	6.63773210730905	0.881385974233477	-3.22018857464291	2.95633323167058	0.879488722352347	-0.59228560703058	7.34298439740864	2.59920022817152	78.75	0	2
47	4.22705836883981	3.91617734809358	1.98466208279887	4.50440843855344	6.30763438956145	2.16476386054937	4.50460600005188	1.31517185945873	2.51121856323194	6.60708323317506	5.98450852715506	4.18212707844405	2.3317733711885	4.65348113936807	4.33092552759616	6.78075233196685	1.681718129713	5.0906279759246	6.74030808717304	6.54793808035298	3.8079949118764	6.86107829162844	6.19486558641136	0.809175737159796	7.17796141715046	1.38612657293374	2.23843282237652	2.89079713370566	3.15321500241718	0.165671673124046	8.36526075602751	3.77531813891557	-0.152495446685506	0.522034439956557	8.66950317104129	7.86223290356186	3.64974666330338	5.03207714790201	4.1437259717193	3.86388272335123	6.21305030725895	4.71739740562654	-2.70771393819968	5.66835423478111	1.26304371836828	-2.82821031746073	83.5	0	2
48	6.0383762034318	5.96218270322656	5.40884969615846	6.06923549998659	6.07616197027717	3.01261046044641	5.03543306785736	1.44209159563876	6.96070026464275	4.38483058878463	3.97182185387253	5.68223490463464	6.56585332654411	1.29789715251558	7	3.49640986675639	5.37447599473245	1.7545400230019	2.66065787417484	6.77281993234306	4.19178141561982	5.07414364293194	5.14444277859852	3.85510849919453	9.00562826540992	5.51175168774722	10.3522695346456	3.944141102821	3.15264656971837	1.77796784465964	4.66900344902229	0.525813483744803	2.01332814635692	3.52675991613538	3.04560815498809	1.15034594035719	0.356806276267772	9.55422891802288	3.60959211678544	4.54371190163976	8.86117817240215	-0.20115433103901	4.0242741369908	5.37533737956649	0.756330419049896	3.43223035651551	97.25	0	2
49	5.29462614748445	5.54605971396073	4.86114791058236	6.22778982159381	4.21635672246353	2.8505914664384	6.69169686407214	1.30991636406185	4.89093204580078	3.28397788719947	3.93152968573479	6.13881815826148	3.39859731178997	5.12259126219177	3.67283154133932	3.92582762431626	7	2.19805517847484	6.58120170477127	6.44640385316636	3.80724283501027	6.24365922370353	1	8.88074131278456	3.77494185007778	0.0924713508613443	2.4732991448203	3.1190871484557	-6.15840566828926	-0.125710148228661	7.70385757506408	0.0502277419922607	2.23013843318368	1.57841705181825	3.5820559985983	2.5429465348166	8.03488486605475	8.22859952413762	3.72565290721363	7.48768859473442	0.403395586195488	6.31083259319153	0.262034805827651	1.92619974475202	8.50860998381487	4.83461708403279	92	0	2
50	4.39546403385958	6.22709881160957	5.68756831868556	3.98878355303543	3.84121497290282	4.19067284482862	4.37286516262824	5.58074470548508	6.18808148249992	4.97486540008898	3.03620987373586	3.64668189153417	2.69757463983772	1	1	5.50620271212058	3.17209186248687	1.57467184301943	1.5277982608212	5.46427112113035	5.90377115889682	6.71084966451372	1.45606872257988	2.65827772177968	5.62615693183552	2.41776814299371	10.1217200979141	5.67050020608691	1.92689441603185	3.96244802156971	7.46100780016099	8.10684358957158	2.62381589843325	3.27902170383788	-0.824635102275392	5.26107750828116	-0.207010856463742	2.03198268313608	3.82260147483138	1.97307601395809	1.36632682868565	4.08906567964628	-6.76391062807057	1.46590863243931	7.68058575822354	3.20600454498939	105.75	0	2
51	5.38052321427192	6.84710128030697	4.71111569821121	6.54167279062071	5.25609315257185	3.04919814301282	1.6484648868299	2.72314602691108	6.56527118633221	4.20716213876869	3.58838986882446	1	6.22127187149306	1.97911023835617	4.10512927733337	5.16370211961849	1	1.29407779576864	1.05257149671973	4.44430287052248	1.64294549321463	6.53992033051548	1.15285978227103	7.07949668762281	8.64096026238184	2.30905783585497	9.16059966271309	2.19558494837944	5.59865305185753	1.60915907324031	1.31370925981176	7.02853005251619	2.4315451775992	2.01720929178495	11.4983107104203	3.34902574468381	0.906068087636298	4.73574253536218	4.62016955009418	1.59060964529848	-0.339510848267098	4.06043212731317	5.49717581614529	2.77955667721249	4.24816462550406	2.62164920327296	78.5	0	2
52	4.64673219750581	6.25737061745962	6.11807186793894	3.90464452850987	3.97905591383809	2.72271647405655	3.69909874641136	5.5387651148661	6.31699697951131	4.54388324135242	3.489867703055	1.72709058211799	2.40514970153266	2.1299680763233	1.02503052108485	2.7995993797691	3.37062518995959	1.43073231093446	1.10848982306039	4.92969293807883	1.44541171608592	6.45945155060258	1	2.09375483903667	5.09059503838885	1.87476137952999	10.6890429186476	5.95459346323453	2.97296060294425	1.48945985439472	-2.21692432471626	1.56962341373469	5.015418938989	2.80344273292306	2.66351185905661	0.697154856747876	1.00838994400659	5.24578969874671	4.68461977303482	2.46304203162038	7.78912973896369	6.63089004293593	-6.92556833183091	2.03378602225258	-0.204988127690176	0.346479160731073	98.25	0	2
53	3.44922994231606	5.76177334263987	5.47091671512477	3.38297264389353	4.99616191038334	2.45218359072084	1.5110356116159	5.6600269628148	1	7	7	3.7116249126208	5.26134947929397	1.5740170918426	1.99409543236697	6.67778531297675	3.10481400282855	1.82499023553549	2.629837002997	5.181417707169	2.51942333432644	5.5989368413563	1.12652523864964	-0.642290075654957	2.97139987955321	1.59413174275035	1.17142732330668	4.69264445096001	-5.70116731793323	6.44743424564845	0.0955229538120496	4.68867938327905	-5.72480260870595	1.90971328143969	4.50074288932243	4.7883704786485	8.88411923344828	3.88627000529239	7.03434632153022	2.38117863972628	-0.0736109495545643	3.80474193259244	9.76389619373684	2.58117833172846	8.5657330979988	7.90860155343906	92	0	2
54	5.62203900409305	3.39628119325426	4.18352494654433	4.32400205895695	5.11296610458067	1.79032860583184	2.76013916919073	1	1.05226627986074	2.21236102740173	5.45538692880229	1.21609760690477	5.89393578336613	2.66914348609997	1	2.22603385003346	1.95710039446814	1	3.30628520559735	4.75674840530129	3.03453326140981	3.80732194514901	2.29035619146748	5.90669083538043	4.33777848896921	0.345497460278445	8.06792205933987	5.24955317128379	4.26973746726701	8.88358333608564	1.60691591438931	6.04798316405258	-1.86152878371536	4.35416014438399	2.58430908060393	6.55551898859989	3.579188679782	6.05302955207147	2.7128784378134	-3.54980812848971	-0.153867128824047	7.0456223817471	-2.13198084638236	6.17015790703946	4.41984484603041	7.88722435965823	89.75	0	2
55	1.69131438233575	4.12670401899384	1.26114094968811	6.34076725178966	1	3.67641981362059	3.29076295560641	4.21720155226452	5.21103420073517	3.31302373863358	3.85128452409393	4.3409091870308	4.53251241418301	4.61693787988844	1.33272381810987	3.353535924247	5.84724041343704	3.40154775081236	2.28959968258018	6.01321745375439	2.12952236922666	1.84771082858606	3.89876296933019	-1.02360745324167	2.8565520500667	4.71962125703142	2.89338586482283	0.513421268671626	-0.509038536146901	1.20828815123993	7.47108461574372	5.5656556296408	1.63713705266927	9.37876927385995	8.58440801915555	3.52904243522118	8.86625998572094	5.20596518775205	-3.68723280125859	0.222256080977779	7.98742351256106	3.62182248427591	3.93238077283121	9.54455690582494	9.31006759265134	-0.424083582781067	94.5	0	2
56	1.23112416772347	3.75666829026961	1	5.51213956510532	3.55126867905712	5.64704155412186	6.34625376338583	5.88118921261586	4.16065386218671	4.1958596572064	4.7672939177703	5.89183240540757	4.52636497067174	1.97135679275417	2.91027536094492	2.77760829114192	1.9648403242175	3.88558076772959	1.22491466458695	3.16673031456053	5.50982017079933	5.71973604283179	1	0.155257982356001	3.78820040571803	-1.47874956433285	11.4981741772213	-1.42814750648331	2.60831484855776	-0.196293712683784	0.133340327620662	11.8508331035722	18.1551148773384	3.40948234732929	4.5285266385968	4.99100941406006	3.46100730830614	4.91059344183526	2.38414086349743	-0.0440605286232784	-0.834474779990575	6.91213871572607	8.26932294511522	10.1165445685772	5.11783401409772	4.1952687308753	76.25	0	2
57	3.65877868974588	5.73166781349444	6.48369506612442	2.14789305130088	5.21958627448511	2.15507023681239	3.14624571795669	5.87954619651864	6.23935524728455	7	1.11500600571535	1.92900567096213	4.84275356735056	7	3.40212287085858	7	3.23176961051147	3.83979327135744	2.06925057978913	7	4.40566769815501	4.86545468469599	1.72452114245731	-1.11649700792573	3.29589294464468	2.04959671217141	1.39222619765782	4.24667382913252	7.21142685972939	10.0687088816439	4.67907163844048	5.47838192007997	-4.9727234419735	1.75295957169278	5.71739296498273	5.39824224169177	8.81905456093314	5.96327239019409	1.9936716204663	-0.446318753291917	-0.214804137030558	2.74637473678399	5.76737045167387	2.56579936994657	9.0576046657034	2.27461242525965	81	0	2
58	3.57918204568679	3.04637717533783	5.21836788974572	1.87702663650494	2.81410462227026	5.89929090013101	2.57116105733703	6.49922757015938	1.54250359228858	3.31819926483381	7	4.00122928034364	4.91841650262126	6.56813032774236	6.93067711939349	1.4201474740364	2.11381373534955	4.19825311935802	3.56727233223502	3.11184933807811	2.62917556632565	4.54243061761137	3.6067542128109	3.95133102804824	2.549288940948	4.38111300793042	4.27085082329093	2.35889905570566	-0.924862988579438	2.63257938492745	2.20463595914079	-0.0139165777448534	1.00283938994352	4.74977819202792	4.81376215079281	10.4432832901531	1.78849684409777	4.03816265587892	5.11043600964889	2.8819416006147	-1.43046860963492	6.37105805929438	1.95538168825834	-2.1266486410782	3.89462701599339	2.17917821574413	87.75	0	2
59	4.45900857844416	1.30250969619191	3.04484847652833	3.41184269045464	5.81521045105382	4.99476183258114	6.12504528474477	3.126415466817	3.92905950219628	2.69668296517325	4.61705194805284	1.40035066649952	5.32646255207528	1.13435707803894	2.43880694763362	1.78368041667943	3.39344020614278	6.40059997647735	2.79994097870119	5.71852209609596	4.00992855999356	4.47865221771651	1	4.36417743817042	14.1465155264105	-4.57026374988161	4.16077298243482	3.40128805030658	4.43203852844299	8.08081989777606	3.12887612572604	0.834078810824586	3.0193039743301	5.42097716662311	3.02439559541387	6.2215789497899	-1.64374658012867	1.73596449228	10.6200845258431	-0.93737594895055	-0.302627664577685	3.15374439490242	-0.382998391301211	-0.368603559893998	3.99841690115398	0.0608644093917771	80.5	0	2
60	6.50709956349414	3.57489008148735	3.17490192542078	5.52960705056054	4.09464555590204	3.07694059475558	5.89205262208754	5.61828346660127	2.09207631166009	5.36613673909634	3.82716405547743	3.46705045206463	1.88795481412543	5.19956665550427	1.3503106998535	3.18804043124531	7	2.80341375446582	5.23193308747444	5.81050870662076	3.76390317318352	5.87277427680474	2.27125044044189	2.55668617336854	6.28635754782489	-0.557465725661783	4.25470542318987	2.11168854882094	-2.90618302478793	2.15067576048934	8.68750426988297	0.214508334767369	7.20876523368865	4.02286793471401	1.1164540484564	2.30196010709376	1.95768170132086	2.97434204087351	2.87816242054405	2.13379176090062	9.30733422173239	4.3274226407911	3.24048866311747	5.67277181018302	7.24017165836143	3.240904429354	93.25	0	2
61	7	3.29925256473231	7	4.55705916118224	5.69590325277924	3.38740464439736	7	1.80741464315141	2.25896146983144	3.276080018217	4.73277741948674	1.52609859719315	5.86972053810118	1	3.05566522533465	6.5946927367382	3.77619251874916	4.19694327500725	1.9671318124397	2.71230721395418	1.69408718427563	5.35140997469377	1.48085272645991	0.0817594971517808	5.87760883755869	1.44427765743586	3.14641281913442	5.54052850876847	3.01754248699547	3.53714091741677	7.38987487847751	-0.70829377325587	12.925067259933	5.35061238405753	-0.662379759639853	1.64764407122899	2.94459378990412	4.93998809811437	6.05855292725642	2.07545182193133	8.53885355713039	8.55607984958136	1.67155869559443	5.61566855796541	5.23560033299974	8.78378200595113	93	0	2
62	3.06549287591164	5.50832011762349	1.86670052184377	6.83051847142344	2.846126848924	4.65351703383268	1.98609700480149	6.91461435922999	6.1641240552686	4.08626165569061	6.86415813840601	3.15927042891496	4.51660297638765	1	6.76405755525408	2.8319770374319	6.69832932569313	4.97675265028222	7	7	6.05212188182806	6.23793642013126	3.71407468943197	9.81362586203455	4.81766757731708	3.79389092813647	5.81722462796795	3.05198183382515	6.003848295494	4.04259290345243	1.71090096321578	-0.763900410379318	6.9271492615424	8.05127516432336	3.69570918474931	3.74842949536237	2.19981001485575	3.93158435959562	0.26997349924946	5.62959619889273	7.75686001333322	3.92289705481292	6.77396760887998	-2.49464617193229	1.15562115916604	12.5325968715224	88.75	0	2
63	1.43360308427556	3.59541138656181	1.47745724508802	5.67891394042532	4.14538638500207	1.23999373841573	2.82106301875449	1	4.73591229486	5.00373274925101	5.50213710837574	2.4745239374064	5.66779134257983	1	4.30984066332171	4.15332122424743	2.2024665239623	1	1.29118612237579	2.65909927342746	6.84738858474982	6.01707848638326	1.0105045207986	0.252428459038626	6.12297089098576	-1.37408055961077	10.9839180111456	-0.876781044695312	2.98145337375001	-0.569523968625311	3.59500117943773	5.11482614669747	8.77262040694487	0.785444801575259	5.03922952709338	5.07585032712373	3.37631568220368	3.96346197403837	3.99788096871849	-0.0316111844101986	-2.33790741370764	5.57445605906701	6.4987977729774	10.1696884963755	5.48886090154658	4.8552334216281	95.5	0	2
64	4.50028848896949	1.17621855819003	5.08060049819041	3.11574614800618	6.39460159221208	5.37129249999128	2.11765733149599	1.45242420932992	4.68522202489641	4.51054289193114	4.83732114566175	6.34777533708399	2.89400067318704	2.60993960102247	3.21320329717281	2.74003356339805	1.35823359926482	2.77296869021352	7	2.38929633706543	2.15951191733957	3.15791145708638	1.25805123697356	7.13503851832986	13.6881412474931	-0.579350901706128	3.79956420577844	2.47420726576205	2.98948532412672	2.72576905521548	0.941272658983438	2.47978810089782	6.98588696968018	3.79746446655772	6.23274430412714	11.7685894591884	5.98078099173649	3.3186088597186	4.63715299147429	-2.0938340147738	-1.38347455267523	4.68245053075208	9.90632545064866	-1.35901129813417	4.66798432421381	6.01529117510364	73.25	0	2
65	4.53892965739552	5.93818334291714	5.22700798338736	4.44881061312171	4.27812287047225	3.85326026655723	2.58498264314733	4.11156205026004	6.03434813800101	5.17425294858804	3.25560367835584	3.33098284133677	2.2301737866213	1	3.44275663562341	4.6242589825469	1.72418446394681	2.92045693125885	1	3.54138816096572	5.67566038272463	3.71660051051456	1.08882975576584	1.71537896927053	5.68115297454194	1.86519389968592	9.43604146651893	5.10681700125964	2.23954167243708	4.59128411096649	-1.91484410077888	1.55550921456635	5.91079863141341	0.924991976597175	2.37198578012125	0.971957879085322	-0.2738444021077	0.899270547173639	4.52093390339456	3.98891900644393	1.55249089627269	6.90132159061906	-6.96373095516372	2.44627465063525	0.0558342531742295	0.454711269354363	94	0	2
66	5.25476167083976	5.16354263740802	5.57355404796712	5.44291464997089	4.67893238225108	1.85507753162704	2.96573569571321	5.54127420807574	1.99914002424798	5.35184919360896	6.86627592879059	1	3.87478511734059	2.54927397385257	4.13108280952923	5.40770801522933	1	5.75801568594955	2.27092389092019	1.9327112729182	2.05846289638541	5.30382923290812	1	1.36232830370616	6.38440142413469	2.8834937733868	9.74824551869135	3.53812224732316	4.47987256202408	-0.293477466805397	2.00635390650456	2.36470572077501	-1.38700928165024	6.70388644261034	10.9770598291005	-3.12441863987799	1.53713014543708	7.86372718547895	6.97727118971526	-1.08269028091176	0.414148641087707	-0.578170852942235	0.655442056172295	6.51988204743111	1.63967839200075	7.58554303761241	79.75	0	2
67	3.19489909875616	6.68371402002627	1.56349017664451	3.20019166812897	6.66089869008456	3.84728811493648	6.45841622840219	1.98076899427677	5.6498633809274	3.09426068030493	3.6357637734309	4.28549859007223	7	7	3.58129121911787	4.87352611007794	4.03636294044379	3.58679352194678	1.91078342936103	6.89629536535634	2.03567304430851	7	4.3876994543197	1.27383544722986	4.36679071590558	-2.56235156284309	2.62984594146922	5.81656803258774	5.16206096601166	2.36206888727472	5.96112807290506	6.13085174161118	3.82901825759885	7.35290478397401	-0.170975427024559	0.721611193159436	3.87185719858654	-0.472356894894928	4.25468408373847	-2.91893004848147	9.20449801415571	2.92078831667313	3.85355269808809	1.31771290567933	5.62261455780488	0.43686941778416	67.5	0	2
68	7	4.64665341359708	2.35000732606148	4.68141357125095	5.24501634827574	2.89197837712831	5.61478312841745	2.83491842826091	3.8727371434903	4.91946166587508	3.94447372064085	3.57683405918807	2.10666396811364	4.88929473778178	6.98344642843733	5.59840391231967	2.23695191273378	3.12721174618116	4.5669911983364	6.28786583434317	4.13482107558236	5.37235942695601	2.47584697405058	2.4963179910398	4.58118162367358	-1.24502059567643	4.20773773403586	1.50090019627902	-4.8058977669707	2.65134815418853	4.08197160313348	0.364674184107275	11.8117489413231	0.562328464722968	10.9784697755166	1.09496647933675	8.27340789047918	1.86692486753355	1.96461031230552	1.19244515200533	9.92954471885603	1.52944234467599	3.18188920954712	5.34216430284987	8.31583162349432	1.4880954973051	93.25	0	2
69	4.34781039709159	5.94122678541391	3.67056266612825	4.58889965372008	6.74907893312346	3.27526153984996	2.40190101830011	3.31353971349936	6.10536342509894	3.82753935606189	5.52336868922811	4.96806911086755	4.6862455202855	2.41238055125986	3.36254714545305	2.12142475853874	7	5.25858254843948	1.89014479721665	6.6502739501986	5.7488736969191	1.77989906501612	3.91074551076636	1.97126172013433	4.96126470257717	-3.72031291537274	4.89588201468071	4.97020140562919	5.05537721339837	0.808911122593564	-3.95597035736344	1.47602321497521	-3.07499149370353	11.0424268626678	2.11873058163637	4.89919149585259	5.41667414092187	2.92081051463356	7.25856888380428	-0.172452649515909	0.662540334801855	2.22116983555215	8.13184591453184	10.2646337794998	8.64268513511837	2.64375037403824	67	0	2
70	5.78908594061312	4.943329851447	2.89930611911187	6.2859707167017	6.68065784823461	3.9913960153691	4.59861012363787	6.1289257744335	2.76017260264781	4.07263619902801	6.74722418649596	3.89695078076028	3.93425312246445	1.05590058241918	1	2.81016386361853	5.75456806806907	1.73983894514347	2.956798617356	5.32757906147794	4.0565028621073	4.38327168924535	6.19882479863468	5.35374522931465	8.04781713469928	-1.17417017843091	10.5948161131509	2.34415875259726	-2.49426537438218	0.805782728947379	8.44574825884845	1.90760622990239	13.4450658354646	8.66018132808493	2.52019010419768	4.71255366343349	-0.660839495711264	1.21943560115037	3.25735901579205	3.47917117102283	3.57782827474966	7.97254494076942	4.07566197605553	2.67165686834694	4.93019566082127	8.03294391851289	82.75	0	2
71	3.1670557347999	5.84408663899039	1.99554119262293	6.48230127014866	7	7	1	3.24267185550685	2.05647393220646	1.52803643530799	6.31186148948045	1	2.64302315719221	7	3.67069133933392	5.52046911326657	1	1	1.65785242110172	3.32041490113001	2.73653870930607	4.44356498411054	1.24761831290831	8.02419906863057	3.52494512452893	3.30355983016592	10.006488596661	1.56000882895444	-0.29078396171663	0.0330769043740484	8.19175125316231	0.46335780095287	9.5306873794246	7.52989091648787	10.504165772522	3.56039618166202	2.19491260872219	2.90176026200977	2.22952067442157	-1.87843809817851	-0.719209743756242	7.56349181420249	1.75713942317101	4.65747837245463	2.82836017610404	4.65794301075134	80.5	0	2
72	1.22130298558121	4.73178044656844	5.43498090684544	7	3.18334021903132	5.57661858900883	1.16651485953177	6.17812184271892	1.06066944935283	2.91450443307885	2.21693938867476	1.38207079759893	3.29837649365327	2.15217826268649	6.01084269274392	1	3.28821616861512	6.09835911978277	6.13477834824295	5.64555332456887	6.06141019914959	4.59632403712274	2.22972447203932	-1.88400321798626	7.75219408828242	1.55209184045745	7.06555581460706	0.708196616660066	-2.39876452684709	2.90638203603994	1.10260843345323	0.473523896442187	10.145163997964	5.37925202882792	13.1362350740139	-1.55522839824814	-1.11493208103494	4.51591561426485	3.38323859220496	3.75075511137047	9.69999963717648	3.253825337652	5.80476243489561	8.30903184898915	8.94785993187799	-2.53154244075451	82.25	0	2
73	4.86485687671853	2.32961964016024	5.49820932900436	2.57847370221351	6.11378340806842	4.33446217638181	1.54122965304304	2.46890835777375	2.17741050798832	3.53639536633627	3.55052633726488	5.77786977238437	6.74261565832074	5.27300777131728	5.90241017848576	5.73668569638006	1.12857037632236	3.10389575096695	7	3.42433511628899	3.40464774949248	3.78735958019377	2.13528274546461	7.9761459759657	12.866373817325	-0.914023600426825	3.1619880912319	4.35088318461966	2.18690109042827	2.69944169439953	0.382686893192102	6.5164174258993	7.31962775813012	1.54437547868081	6.23085080398918	2.57400570629448	2.59505912734201	2.84706085884609	9.91065859200327	6.93259596255151	-1.80292062261785	6.0203386003683	9.0005621172499	-0.678400707230241	4.30898701918509	6.60956642644628	81	0	2
74	4.67738895835276	1.3845244595317	5.27819446418565	1.31901646071866	6.23382420323049	1	1.33512959601382	1.6163856820048	2.42703643370385	3.23353664732148	2.89760483108244	1.05745302485014	5.04232547304015	2.82420694936166	1	1.99514072666324	6.91659139605762	6.70659061269717	6.91878751455511	7	1.26457196785407	5.36914209607445	1.58026885336413	7.8499335599532	14.2176914595524	-2.82125845147628	5.2363420625566	5.13441480094364	-1.09266191467186	1.65885165737149	6.21379660791824	0.0426347973096353	0.263247001711368	4.4452520280489	3.2858881226464	4.93728853776627	0.0698404765007712	1.30685524760816	1.68424241839607	-1.86223922409883	8.75165520066783	1.80233479684218	-1.13557995419677	4.93285511241264	7.76115813888941	1.00752196508473	73.75	0	2
75	1.60961287437721	1.49760598346868	4.32321133466533	6.0720037442696	4.35281779366687	4.87668835369788	4.22500466734251	5.11638954490567	2.80669443828815	5.32257131250382	3.28023286782115	6.9232822766686	5.73912534790161	2.85333130700535	5.18266470810278	4.82306221719759	7	5.93238666056665	1.24368388175433	6.29690885757507	3.28909349429721	6.07260179634343	1.22538514391507	-2.0320023603789	8.40943905208698	-0.109259731591638	4.05468193458046	2.19824873042177	2.32945932016061	1.07677027973122	0.243501756900102	-0.127818404147921	6.22841917715139	1.69114130919859	0.461258724655666	6.5365135661444	6.65699633682838	7.21310596479278	5.3516739431943	-0.342242381279127	-0.428774711469882	5.37784065062398	6.03323682012532	0.28471761337386	2.19525787815319	12.9499294176334	93.5	0	2
76	5.06317254222587	2.77485583918898	2.45094596146211	7	6.5062391009601	2.90098011917543	1.40484961138197	5.27470203142404	1.42492819649333	6.12188045448505	2.87420512108412	3.21632767186199	5.26030222865354	1.85686168080311	6.07756515095378	6.55882315886515	3.1314748359364	2.27141484649825	5.9879809549667	5.28075854799686	3.86611394731437	2.89260725037025	2.20862218569868	0.496118679259654	7.71502833007439	1.56840985984668	5.05527029513317	3.41940540861031	10.8541662222308	6.36499033753517	10.1377336659268	4.03010914757209	7.2551292005427	4.6653856540525	-1.94433048692566	5.83540911897815	4.74630034442901	-0.0392888634155102	0.151264817364486	5.29820328561792	-3.54508286244035	4.67932657248762	1.82131992401157	0.926911231318952	4.84246665230749	2.00228865049126	71.25	0	2
77	1.16334015883548	3.20820815506113	7	3.08265870408803	3.80671445642183	1.66346240217937	5.1730279827649	1	3.61253012648183	1	4.90099725697332	1.24967574025991	6.29470555296581	2.47401552310329	4.06306573850336	7	4.20357099532779	3.67711677614673	1	6.90945666642524	5.37957902473399	6.8436298221993	5.37691863710697	1.55187275385761	3.35523076318751	6.78763109722643	2.65268636327949	1.3862632095335	3.12932324597156	3.33091028102818	-5.08391615368877	1.21833463290604	9.32701207825349	1.77073224418665	11.0676347933289	8.55169279274325	-2.25751092786581	4.45569548303484	6.80478168791779	1.63273053995563	7.23192667612587	0.67522598582738	-3.26989938499621	0.185992589724404	6.63290116867262	4.77516814748715	74	0	2
78	5.69428631498938	3.92153877678816	3.14158981629753	6.11962147648536	5.21266286190282	3.41502840073262	4.43963219327334	5.04191198191676	1	2.95347379196146	5.75798837999067	6.4502219091779	4.94240718380902	5.48623864732428	1.88032075618835	7	2.41179479190667	2.05612887708825	3.26507074938711	6.61244206099257	4.79644859782111	3.52255985321767	1.94419807514157	3.32683446032404	4.27285854035379	-1.43679820353609	5.05227753255733	2.34654250257639	5.05255229399557	3.18332562999189	-0.780430485657994	0.647224048537752	6.4433721148084	0.85590057028888	9.20512057254894	5.05494310791612	-1.1058219223244	6.48697238732115	1.96643486128997	-2.24108203620844	-1.07463621438901	0.873130250786594	7.57123142423583	8.61661527787173	6.84114015316255	7.43892519119733	69.75	0	2
79	7	7	1.69372045054578	7	4.09547390742998	1.2945801986595	1.55395302917903	4.5045152970259	5.86095337826734	1	4.89994797183809	6.2052628244895	2.60535332142913	7	2.12592141020293	3.87170005926245	4.47326961325127	5.46236631632672	4.45484986455058	1.44867886869379	5.893537385182	5.09310849624544	5.05501561257533	12.0136438879267	4.00526546978603	0.598349085925584	7.9536577704817	1.75829402658848	-0.499186473313486	5.36044218207797	0.80014156274921	11.8971721213883	12.1880676791848	3.2766729277636	2.63725148675339	4.18288967367723	10.1432222225113	0.974490772300767	6.25669532553426	-0.540599246623649	7.43894769623432	1.26742854284716	6.49868217002809	9.43488724993399	5.64793564733216	-1.09235438145584	77.5	0	2
80	4.24153166578722	5.94862590799695	4.68162060797903	4.29544110776476	7	2.46801510300325	4.22142205577088	5.3324787978395	5.01667330340919	1.5104997376648	3.65034873023966	1.6182681402334	4.83448658225155	1	6.95109777596735	1	4.17401955831955	1.05071013165981	5.28804161022573	7	4.54221036826405	3.17778730711466	4.86355840833106	2.45511545059115	10.8668389852602	5.00290798339157	9.41792520116709	6.4246424817359	3.7871820484305	2.36684510734671	5.46384567315471	5.12827320424932	3.09509009330001	2.77639901042845	-1.14791462581732	3.56409787435276	7.22310887446383	3.73073394530255	9.01678946291496	4.25874991932664	10.2367059513623	4.11494097778986	3.65003694753762	6.13701476369497	5.8566891445607	1.87858941207709	82.25	0	2
81	5.49354205865966	6.55020458942198	2.30295361400367	4.65012835640883	6.83166279995066	1.56148506472228	5.16524111661384	5.05411147253506	6.71457351502243	6.95549973484659	4.07023389888726	5.95198042866909	1.18055952219918	5.59680289186652	2.27152903372987	6.12940829672481	5.32323201864782	2.38754874211193	1.37167350047589	3.89990736937145	4.3553687543121	5.1758790370406	7	5.77334276996434	2.39123264026185	2.90482199898098	12.8403884202925	2.09552576017054	-1.66510417608065	0.203238208925256	7.81432687691743	0.933888582356951	2.41985194313986	2.0143062679086	2.81960885902122	5.14156998272013	-2.00096139264003	3.45223167820314	2.81491568371191	3.14960966134767	5.82147963777807	5.54483237941764	0.660814469048652	3.21537473458037	8.07416941720042	-2.35560504653845	66	0	2
82	1.71134722026632	5.76135207928403	5.82188721507116	6.40574643425921	3.35258740601662	3.17261411032148	1.4118433437602	5.33186910119417	1.70019456076407	1	1.79271402747371	3.13834195320103	3.24885802240618	1	6.43437207926709	6.79543706879628	4.13827867931545	6.15954352554342	6.15338802634496	5.2175635609411	2.71818540769082	3.60447333509541	1.52024267015952	-0.982482202092174	7.44030152029603	1.03446340978382	6.33599253126981	0.0935323434544476	-2.83818990767907	6.0174056552187	9.13862818118425	5.67760855115113	5.46982562157462	5.5487693438321	11.3058418631425	-1.61148213782722	-0.490066540023689	7.15716195953427	2.93469654920429	3.5790486955001	9.32833262346054	3.5926124800605	5.72899806146424	8.12148926714911	10.2098011921842	-1.66242971786438	90.75	0	2
83	3.57830914676613	2.46340613256097	6.10394402858945	1.18169605572972	6.71612816364462	4.65423313626241	1.33912473709564	4.11252242003014	6.79971454776497	4.27379091981033	3.9975624018306	3.24497196439229	3.97784419363418	4.30287521662405	6.05797881917211	7	2.17862875891737	6.1995176880717	6.3108093769001	5.22307940913985	1.71879422720199	4.01011196914571	1	0.294826921368522	4.90890452475864	-0.0326547209106297	1.90253188427106	3.11994466110585	1.21598647790743	3.23978029383289	0.101788280817129	1.0458975720312	6.6068972928376	6.41992840631229	5.43038488952734	-1.46234370144515	7.74222402490852	4.58866079148704	0.216436607222764	-0.847567205358261	9.99535629406238	0.818785500337783	3.37578929610943	7.77513408873	1.66408005630329	0.208104713240426	73.5	0	2
84	5.49335225201183	6.14783567350004	6.22753170567314	6.2982585922098	3.00042251099198	3.02121632979457	3.58964075670082	6.76040226200458	1.58919378978433	2.36538661064754	4.9814687835185	2.44289095204239	6.22844065481694	2.77239986423754	1	3.31054868175476	4.02302438863784	3.67194525769054	3.94397481418267	3.43291427491931	2.99461221525454	5.29041244589981	3.54020529652711	6.15683649313683	8.49929826140518	1.51316731382951	10.3615403074991	1.66842509961982	-5.28604340074849	2.54346177140058	1.50902474505671	0.47027139197147	3.35289102668873	5.96716576292078	-0.395180522256087	3.71018441191547	9.96551102188448	5.24748929265373	7.41654502597635	-0.87316191759306	6.57474394606432	4.97059729490099	-3.30097501428638	-1.04919316021058	9.02281787647646	12.0924843186452	95.25	0	2
85	1.03383910879035	3.6289125144813	2.7368603987001	2.21770148948186	4.30309676480526	2.84685538991951	2.16442374813059	2.89288078095486	6.71980728002792	4.71434595835427	2.24861425027456	1.59712084562262	7	4.9929598842055	1	3.13199725310866	7	2.39182326135097	2.01870287288439	3.30669006443038	2.32060506340314	3.12357804791729	1	0.144494237453725	3.81876568001224	7.81188058967989	7.22058711469524	7.08509907250037	0.287292824427582	0.932475186507535	-0.354243131933176	3.28605488309921	5.32722715049584	2.8405763485233	4.94899022534665	8.08687467629101	8.17224395851099	7.00518847255612	2.0115770978204	2.00617328593617	4.66340103972102	6.255194440364	-2.40471679826152	0.463981948873036	8.5388455890339	0.321805943006332	72	0	2
86	5.47079325344358	1.96496220877717	7	5.73284706669417	4.33434138953471	2.99755341150561	7	6.09794367862802	4.08295512919234	1	6.000293335328	2.01170085255225	6.79822809430202	1	5.27868058938325	3.40459442873813	3.354564439767	4.53239488108637	1.5061055385024	3.52595266782521	6.47788962007886	6.9967211801737	2.84648217583295	1.11667583088797	7.08595914629129	-1.08692169481184	0.948416921275661	5.00099309877934	0.265926069764105	1.54584796077419	2.8671411513576	6.23368630246344	1.32368204525059	2.49408992065287	7.2612819071618	2.86051311975291	1.83290790289081	10.013846630292	5.10152139975494	-2.34372607788057	7.36824689082307	3.16904632070063	5.95204877779424	4.19329482426358	6.75636074730557	9.97480712987886	90.75	0	2
87	4.22476978849122	1.5244720471628	1.97478576135181	4.69897387221506	5.76867457448823	3.99140346789498	3.07801904729698	6.22245018341788	2.89145349000909	1.26052725676523	6.61366839120778	1.79515662045303	7	3.84195605590367	3.14313106022583	4.43489916472252	2.01195632340595	4.77168030926354	3.78505658095867	3.54769388817769	3.52697808347627	4.38691761729934	2.55351461460507	2.82974573032874	6.76346873172162	1.1405938566143	6.65441239605049	4.61022275746339	3.84364424286676	4.07813770333436	9.10304602139111	-0.383442818628884	4.11913696371513	0.525107587580117	4.54913784232824	1.24241893785583	6.88418409368277	1.7001576261785	9.37183372432125	-0.0393578783588629	2.10322048977897	2.81550466892558	-2.68697979145232	2.40198657442238	5.90045157059529	2.67028773261437	65.5	0	2
88	5.57298615861685	5.00610854979944	2.54161062729176	6.13076879498939	6.53900256078278	1	3.29093453649931	1.49240786409467	3.99614725558459	5.22130899181975	6.9694619430843	4.59054075825911	1.17918235880912	2.27286290408555	2.21784639193621	1.7982942892411	2.98249243028154	4.40209747141996	1	6.70576073566808	4.14163232239023	6.51119809444898	1	2.30705290646602	5.38070269151298	-1.42711112219505	2.92933318360406	5.35718260971058	0.102889543094568	3.24757270683654	10.6523152846501	7.16636950956723	-5.37790832408028	4.05925989987544	-0.49078766688378	-1.01348686205646	2.92053537016502	1.55272910596806	3.87977784153848	-0.105868705778621	5.34641796783673	7.90241581263377	3.95673551836856	9.55853489891956	7.21479809799463	7.02962359138172	65.25	0	2
89	1.65150029684891	3.13379296609434	1.72178150674896	1.06231007886769	6.50182528258223	6.2126422553293	3.41592317774029	3.05601626791946	7	4.31233702180262	5.6862627587686	1	7	4.06550508964565	7	2.7052191901233	4.13984738853177	2.73705567408573	5.71064534253173	5.73637291979074	4.65506787319724	6.04546598962891	1.92996510542365	1.35146370402205	2.41813733048018	6.93107067353311	8.12850864513286	6.83220784172601	2.10135067302693	2.07481581394708	9.86743038780573	-0.018241776930869	4.69298396362636	2.70552926964874	2.94653122326492	4.56803396315063	-1.00475424266745	3.39408825320346	-2.87144654450088	-2.7298715304713	2.77322680495125	2.99847075307013	2.01119331354859	3.86798751392765	4.37377577326141	0.97504955013829	83	0	2
90	3.05564644890978	6.59150129533253	2.19587647880414	3.7687208590706	6.95768005764393	1.90733573437748	6.95257814604031	4.17207642861372	5.13013583240897	2.38635710822089	3.9419074849038	5.50468927300209	6.52697270110207	1.35515774307014	3.25995306903292	4.10332793017089	1	3.04423299471382	1.9931042771146	3.40473323727563	1.84504611543592	5.64530732873352	4.99287758891831	1.41121653288632	4.24673353351116	-3.0432259921912	2.93566282204692	5.43818668829805	1.4500865812749	2.20900727683649	6.32323914595071	-1.05860818798621	3.17822312255552	-4.64177352095141	-4.14596306582816	0.459370943542456	-2.99293572295318	9.91988588933094	1.79410888844234	-2.6902893182385	9.75639313139801	3.46162119953904	7.15867650879099	3.85119507519566	5.90980094016677	0.423674424482241	75.75	0	2
91	2.11809777773476	5.07623509643542	2.70958620957008	5.24019951682643	5.18659782533417	2.19185860282207	1	1.69024303529165	3.79602989510347	2.27963079100278	5.89976428245867	5.30155122567315	1	7	2.71830856856538	2.95317354334108	6.46976672739347	1.53272952112744	6.77628693904969	4.56296496156729	4.66143037824597	5.27310259637997	3.43269181743678	-1.38454978147475	4.70443377665061	-1.65408773714351	3.91477714751338	5.32294829247442	-1.85680666270547	4.25001234055367	7.95413950429582	6.03904374633803	12.4763889713791	-3.88833052628213	2.95566165101656	3.97932000123593	4.21360146280022	1.48080837254755	9.50394177979455	5.68543850404397	6.93464626841932	2.44582217897624	-1.01200700702775	1.0663241450463	6.16058946411546	3.81519844841199	75.5	0	2
92	1	3.48989681730513	1.81434070631489	1.90180101584604	7	2.99458006857199	4.00064491865383	1.07418053913727	7	3.98365129525447	5.99158806685387	1	7	6.50584760748714	5.80505709674328	2.57857503567593	5.22453513594517	1.71443407772709	6.61760413389052	5.62792416040532	2.01250018513594	6.95894678506937	1	0.367901338617975	2.71955756051864	6.02561285998797	7.70077616095975	6.46975153767046	0.996590831872921	-0.30157062187732	9.53493512679249	0.511401672233514	4.98692126265341	3.6382377696753	3.24316214017254	5.00275246605267	1.28027508917653	5.3598061563528	5.9918179265045	-0.830729790312849	11.4609125086621	3.41285912596974	-2.22227154886777	3.63692492065535	4.76204541794625	1.77844859233537	67.25	0	2
93	1.9526440977217	2.56027150469251	5.37255625803836	5.39412731956594	4.89064679829767	4.81136280385382	3.53451361224102	6.1375370380051	1.08169756541692	2.90624989736743	6.53169772709436	1.51950745432715	3.28225119463048	1	3.04209989840504	2.40460379676613	2.20565127817482	6.72008398463781	3.7893403174909	5.96257940717215	5.52460039285846	6.2825747032524	4.67575002905964	-4.42681031324185	7.44055524254305	2.72439721195244	4.35319819068542	0.31168588329169	-4.06589717218354	5.651212904842	-0.74500299291386	-1.01678608600302	-0.793697325113993	5.48163067595441	7.84391316720881	6.30152688305686	5.60269544768514	4.20337456272568	5.17280718105985	-2.41040562567254	6.58341944852233	6.40847832486367	8.24959244510438	2.0543572512107	5.89662348199847	7.17482783367775	72	0	2
94	5.07350421186113	6.39287187320904	2.38013270589609	6.06138997024397	7	6.31378189641909	3.78694570360125	3.18253239409251	4.64852717265436	2.16906849593465	6.63263038620033	4.96051959781717	5.61326535048764	1.14166346320436	2.05624736789527	6.59047616769493	5.60595486631917	1.19742681560191	2.13279994018487	6.35921535644852	2.21959893844782	5.03517886043551	4.65930929845079	8.41681963763218	3.16396743790738	4.39178626868526	13.704374608515	3.61231508728586	-1.24608309695567	4.09609415619877	7.04667161981321	2.34479870315829	10.6630956342777	2.85142750392322	3.44030546627833	9.96444162099971	-1.41790139263752	2.64976276574953	9.18661216217187	-0.155818514093604	6.91905530715882	4.90971893183098	5.77834968703419	0.197699181906272	5.25653683238268	-0.717338999692744	78.75	0	2
95	1.78846015233355	4.2275570132022	1	2.6217507758734	4.16043188574717	5.2146022898897	3.42163772194878	3.21467878433689	6.72676248482643	1	7	6.10440091351077	4.99040445785761	1.88601560708952	2.66861203948213	7	2.20196284298977	3.66961522987139	6.53830245929631	2.88832882282175	3.71492547010532	6.97228564519801	4.96143332467281	2.21654451806956	3.3094173610293	-1.73428046904725	12.7272948028579	0.321574837306661	8.579923370205	4.02496084389696	9.77947812700764	-0.221802614455522	-3.82069492495616	9.93739585715097	3.21886079582839	5.35672872593025	7.72927299666273	2.41309032502527	2.94915838497277	0.391745734189441	1.44860246002267	4.01786498583701	-1.60632263256925	1.4709188563308	1.39781833335158	4.09644941267373	52.5	0	2
96	6.23495331025725	3.30031219276652	6.00674379169033	5.41332383179458	3.58893028385459	3.74453073184245	3.49134659988871	1.61876072634568	7	1.79026618975587	3.30364447695488	5.70320484145961	7	1	1.78036621543806	5.72939001548679	5.67162800441994	1.70567103645775	1.04421462201031	6.16312704211797	1.14292577786707	5.2125029439822	3.44796035398957	3.7296458394954	-2.79275534273236	3.90263372439788	6.21813434813436	8.08147615481364	1.64492040091199	2.97716447169757	7.42776310304828	2.23638085755598	-2.64824910326816	7.04998250998189	9.53062222914479	7.21919810589376	7.90965348906647	-0.18609943559691	0.237078173671184	-0.324821974960103	1.01639182916179	4.88292541777431	-1.21433403751783	5.69369678548507	7.09291612465147	-0.250695126652111	103	1	2
97	6.99931584103578	6.31924739692927	6.24118625662797	2.99031263609087	3.0245575282979	2.09911487683151	3.65291406660816	6.45958044671315	6.45629824359012	2.09223289184597	6.57750676006437	5.97918632561959	5.00111100099668	1.70999847991924	5.10831617927457	6.9618878669967	5.90291150686208	6.39658440802361	3.17829149089171	5.3717998819869	2.20833021928694	6.72670771732702	7	2.44194994945576	-5.71837640351242	1.27815973385865	7.06913164896606	7.95225797516613	-1.40502777959808	3.78980658527916	4.64500955127456	0.835336887150211	10.9847330400773	4.66681802395489	1.97209643824348	2.58634907161167	4.95995212646703	2.57643025411862	9.65912062973603	4.63121470435333	-2.62111552492267	5.92025868510586	6.29289147138951	4.63633089220315	7.32898824403113	3.19801781422628	95.75	1	2
98	4.08298279689572	3.28227002919184	2.24111892504901	6.50912810990516	7	3.0108449969982	4.54849425603513	5.08107134449623	2.35190261823901	3.84190563626625	7	4.00359878387632	4.82527431914586	2.26776266652	4.62607556912052	7	1.99115784660251	2.57731291204937	4.66880395758902	3.43518254743472	2.81486040751336	6.94071087475518	4.57752620341558	8.35689641114532	2.17201957167127	4.03969374695297	1.8343559900979	8.59312974100733	-0.358099208690215	2.66329894163585	-1.69730340322512	0.621983920605674	9.56577578760904	1.92456215559209	9.1738820137917	3.4886668539138	-0.777086888349337	3.71157410248546	2.95344867396728	1.78658093799331	-2.75181490940702	3.80525057136027	-3.23937141932566	2.42022985495492	1.51250029932268	2.59835843678044	96.5	1	2
99	6.251971573465	2.31709877529238	3.26754370572592	3.49420094574831	5.87764347084765	2.35239878685371	2.89153272714968	1.09809537849764	4.88736989703165	2.28248875218005	5.33287796304155	2.64569616009284	6.23401461336311	2.04363175921486	4.03216019314952	6.90557386369881	2.70231676897084	5.16987522745195	2.94161071002376	4.19270849153051	5.3130688715904	5.14903618302735	3.56925340858089	3.99502564993645	-6.01359701376173	3.02809733158014	6.20929454720715	9.02508681717245	3.13000185683912	0.851211180346702	7.13907377689002	10.2911801173281	3.00026643175154	4.75587664032327	4.52881271764348	4.20622706789319	1.53470680575153	8.17577128617314	7.41510838366806	3.07890121823139	-2.67176096404172	2.83881489048559	0.558308524958529	1.87609567305516	2.45919459231138	3.43766053672964	108.25	1	2
100	5.93418575672419	6.33218998803988	2.55362796300927	2.01079270380567	3.71264179251894	2.32588302463674	3.0812691580053	1.14496397270255	2.1634618265053	6.78848574148723	6.66456288835944	5.59021005924684	5.03808145415902	1.6569694101511	5.90088339489904	4.25798923049854	7	5.41511395550907	2.39652775381969	5.25533333020417	3.64964066680023	3.57274162599281	1.79332103585734	6.33269595270617	1.24677758855795	6.99032511301497	6.51157606629716	3.10188654768812	-2.02186383099672	0.509588803371072	6.22410231079651	2.65685486343726	9.08966518607452	3.2035162618027	0.0240042992665575	4.07968300568632	1.9140017105383	4.4134686424006	1.74971710396058	-0.874192519632127	-0.834239757664593	4.3915378366786	-2.90582619487346	8.5612682082583	1.09653614147806	5.5908319652136	80	1	2
101	6.10657381953928	4.83235447267285	5.88905736053032	2.63480184402721	7	2.45344230659563	2.62585119580616	4.69806014027746	4.87651836817445	1	3.96810220278364	5.85612045217111	5.90474876488999	4.78970047766436	4.30037594428866	3.51443609594834	3.93209892451225	6.52579687793542	5.91482945846117	5.78507228089927	2.55541700007649	7	2.6413426313812	8.0972539789831	-2.07387736449307	6.92177924750098	5.18146168509571	6.26267589342699	-7.4636498078648	-0.626682440216069	8.95134568295458	0.82985126042571	9.36958644896691	4.55175126688858	7.03553982564709	2.11767113253788	0.311497315644048	8.88342539246521	7.73459370399591	8.40549975286935	6.20562680644494	5.6605998101028	6.1450027105338	8.71535942933732	1.28747860384579	4.04478081196824	109.75	1	2
102	5.80171964845027	5.51461398037835	4.52882580860276	1	4.43802508942838	2.72894472736859	3.28166307780433	2.1459502344747	5.94524674646574	1.44339298935039	7	1.99330484008725	1.38623190000724	1.79020189038109	2.95780990473368	7	4.32171323601769	5.84305312499373	2.12461387755131	3.03023255759589	1.40142848180154	5.36174566811657	1.16759215823434	8.80533274731261	-4.48629127071741	8.83436512096222	5.39090677813342	8.08449739919956	2.91582475245082	4.20811133760929	8.48435118021479	8.55609960651799	8.72496080890472	2.43239806012227	5.04701224969896	3.28483869867469	2.50837403048712	5.45615704484002	2.76439448941249	2.47869158767569	6.80391941052264	1.06979035299422	1.22982446444701	8.97287850713772	5.23746841413172	7.95030327520015	112.5	1	2
103	6.49619678891935	6.0978691125263	4.68704938601063	4.47255350053461	2.51435461589075	1.0349756439744	5.79925375684144	1.35920895445576	3.71357604707235	4.99920949771831	2.18139896842757	6.8234703923199	5.90418122689953	1	5.57334935951542	3.43090385632769	3.45057108284656	2.01455898545786	5.00481542307543	3.483997015172	3.42034830899887	6.62756798944075	1.94865616638802	1.03310145880521	0.18624489748794	-2.57182696140763	6.94074673287813	8.49140470225447	-0.465789577227454	0.541979076899152	4.89361824610435	9.89835485067627	4.2925183691631	9.93923376408776	0.824969118401921	5.77719719538612	8.14116152223013	1.01536172891389	4.68202723452248	1.40893131126244	5.43437199763818	3.64575872433297	4.93443202138028	1.59154005876158	9.40806388805453	3.74406678336928	98.25	1	2
104	6.47717994005692	5.25432946719952	3.77858181015002	2.6366078095664	2.50010138599729	1.80016311343901	6.82659531080226	1.09720940711786	2.60222249314886	6.390897243121	2.70120262253394	2.4708800958196	7	3.78157435620333	3.48547959993451	6.30588290156293	2.52898652478895	5.95063575077586	2.73237920564591	7	4.0947126204054	6.33029048174988	6.8939230110933	3.126534359968	3.70138893303379	-3.56897618917347	7.22632711727449	6.1073675024136	2.78494402658497	2.58636895213656	1.34227593889607	3.77451093782312	0.0172131711268125	1.88672822611272	11.4702396566558	5.12498807602642	-0.200315778698871	6.63070759895837	5.66691981251651	6.65665275550841	1.58908852583134	6.81071858581601	5.98705486659312	-3.87560468465949	2.54273301445766	1.73804162640937	87	1	2
105	6.3757941881894	7	2.65909627133037	2.43955869754167	3.98055796015033	2.27900687024064	1.24213471290956	1	3.87063167749916	5.94880009935981	5.52426601914978	5.76602248760159	3.9517331374912	1.36542294008293	3.82646355945663	1.12583994923205	7	4.90848854544208	3.05974286278795	6.56131791561646	3.68609937077165	3.72486893831809	1.17303736405901	6.43279364033782	2.02585842519842	8.13819863240858	7.29151943156679	1.65397375339111	4.71088572630689	2.58575195398995	5.23918681610172	2.0144952442675	8.53956762263743	4.1379755662699	0.885094645073952	3.77112313288684	0.949600570942543	4.56129734478194	5.35515049753825	0.264019075834198	-0.458228750658981	5.42379054791175	-2.77386663060541	9.87424495849864	8.13275144796255	2.85792600521267	89.75	1	2
106	2.89491918141961	6.56302576027181	3.70689951170603	6.89132917650995	5.10196134451342	3.78971182272201	2.4627856050021	6.40580834721695	3.2549205724256	4.05450188599795	6.40594537475096	2.18437391792827	5.24571171414489	3.13528675153117	5.19357135187299	3.38611855711774	5.245688815105	4.11593272067829	2.80285793256192	4.75028679819886	1	2.63077860346201	2.29987091677867	6.80111163386588	5.27145499929263	7.20436722279577	4.10680116768056	8.54664443824859	0.423994541178203	6.77127134910547	2.59779508862659	1.1946991516894	11.0292674807408	3.72351657565356	9.6572697927875	7.56282831228467	1.06824847349888	2.94808519678742	1.52858052175318	3.99800741682701	-0.494943578131056	2.09649780493612	3.48536371448017	0.715163768624165	6.3248689761569	3.01220284948784	79.5	1	2
107	4.74897893814314	6.84902203365453	1.59469464706077	2.27723598422147	4.81800675211869	4.21102329276517	2.68147938928111	2.88845470830085	3.2707540482363	3.77374181698264	5.59891510653092	2.87999007163591	6.30950293234533	1.92515845086317	6.60378895079569	5.12199919804315	6.15455191003505	4.97503139869673	2.81472195406307	4.20367798585471	5.70848707935956	5.56788742811844	4.21874006737046	6.53452462202874	-5.48284577954452	5.45829625031943	3.35828279254323	4.93322611572602	2.7239093845737	7.03963495628077	8.36497524362047	3.32937878536883	3.19399649941647	4.40994558876482	0.339100602804051	4.51034577401196	3.99008031431415	9.45672461234318	9.81324182608724	-2.86954313029773	9.25618163850017	2.83393342542293	-2.19237665832827	-1.61838445150659	0.623017300373883	2.9002243636194	93.25	1	2
108	2.98270236903418	1	1	5.94971422351423	1.88837884669096	1	1.1583700652407	3.56309081668413	6.11748633298741	4.28328185084151	5.36196238342849	5.1693641084022	4.64547133437139	1.09655552498638	2.34088811032696	3.48832759791961	4.81814545839059	2.94157604150722	5.54695934051824	4.92745567313355	4.58736604272452	4.91012270151272	5.19948527469486	0.985751901766979	0.451923852894124	0.815179572232348	3.52429461913361	8.61729920136798	-2.19816147355521	3.54895846069941	-1.317588503625	1.07983526960854	11.8184630309745	3.25215746481109	-2.916869909778	6.14325486337239	4.41148968894034	4.03519227026551	-2.27655875628059	-0.678207986213554	5.05307429742886	4.17726437449203	1.41768075630809	4.28531932654032	0.766725549247897	7.30582937589525	101	1	2
109	6.53958748048896	6.16238345354605	6.03614600693483	2.72045064801105	2.95980833020773	3.61241315694334	4.03502161904001	6.31020759808878	4.38079830930459	2.83618788307952	3.39719397013328	4.15084892598854	3.34658285847642	1.31875699933301	6.68507208864268	6.98299993563708	5.30894340697394	5.8981943869997	5.6453152365111	1.07186016868604	2.13131951524453	7	4.19828444660158	3.66815465385206	-6.10532607414115	1.31546625404212	7.30041617087596	9.09292517801394	-0.587513846675614	5.70419442040977	3.62489531536401	-2.17894842850914	9.03210632516868	2.43726900076414	2.59069635580297	0.036692770028131	5.40979467718394	6.51173528837206	9.20730445492775	3.19817702171741	4.26598115878856	7.63501704966533	5.89503127223506	5.03046866113548	0.70766753097512	3.07486748208669	90.75	1	2
110	4.61408150809785	5.48278546204668	3.33412187777238	3.19849177320897	1.72182412385894	2.37205459693646	2.76461926427385	2.49301007587294	1	6.59791707496129	5.39156381398449	5.04560244701557	4.42601768633904	3.68611392640169	5.94943971592784	6.29920377621679	3.32608216794579	5.60534970308453	6.82092788689222	5.7832418390489	4.44843632842306	2.79020464605564	1	-1.45774478204811	1.51602471996732	0.270484895277146	3.59825702679043	6.1303360325649	2.71975718337646	0.399399540501233	8.29044844391701	3.09355431929542	5.93079095427398	0.04053226738436	8.49987195731052	8.34045025335665	2.44525676300241	4.0267990766277	-0.313889114083943	0.214699470614416	6.47554705814099	1.59498007351642	3.11300067290148	-1.70672397716053	0.543759258903305	3.50106979428773	99.5	1	2
111	3.23490925158748	4.15206780129072	3.95494967691009	5.82288033616379	6.84317674449811	3.67041182168347	4.88160691622459	5.38830847007019	5.98303270001932	5.64131913742011	6.09519119038253	1.20147156942752	7	1.4227949454148	1.98418541529218	4.7512658048886	1	2.83972396512416	1	3.38618505499271	4.52667747907864	7	1.23121473573999	7.28585425355587	2.07341408673668	5.09132269987596	1.24637563572387	8.76719529868221	2.7063449586052	2.11444870947055	-1.69638268630369	2.67395247841359	3.23330567902561	3.76691072282226	-0.626823088497601	4.99241798700197	0.516206135992015	4.89567503210165	4.37630953640206	2.55886981072252	7.55424323402151	6.65550791963769	-4.52464133002475	2.8990942452645	1.25120517374904	1.1848799858526	98.25	1	2
112	6.22273492915813	6.37572821683079	1.64287200427654	3.3117202120548	4.6933863639036	3.22609934921561	2.70748488520558	1	5.64293986838653	3.69303794855843	3.84292347199877	4.02605370377862	5.56162876613008	5.95671202259939	5.69478050612523	3.1983054498785	2.96328991066605	4.10561449597013	1.52562316883457	4.40573505987453	4.11228215309691	5.38873450537754	2.18285182127424	4.69590085057749	-5.40459610733353	6.1734226806904	0.745139072986242	7.17993141335266	-0.578354625961988	6.4582355365879	2.4889201061324	7.3175258170396	9.97031292528056	2.01078808247867	9.80377139996591	4.08830182302925	1.0148958715613	1.48000075589677	1.50579121175934	1.43231213957493	8.53132391880077	5.91143211709188	4.93310254643182	5.65949551202437	4.13983125727996	1.25151883340104	103	1	2
113	5.18785220954302	7	4.7780389927857	5.79989413843031	1.47915490664205	6.57941701420482	3.65187278970417	2.50130870042757	6.17597590847805	1	5.10665101224014	6.32620815696777	4.15163176282492	3.17420363340918	5.5356756356689	4.67111947669272	2.92440867570317	4.91917658326748	1	3.26679663873317	3.93656295626404	6.54360497389842	7	2.1735547463799	-1.15041163070703	-1.81980325528187	4.60149971580038	5.10815033587713	-2.14511832951056	4.23048903905192	6.4584569756835	1.01522065229576	3.49214415242747	3.07165158762855	3.70174177414196	4.49720316072642	4.61204946579211	2.69834664263789	10.1205909925028	7.00016610188804	5.03212680554319	4.77774260318538	6.06685486959055	2.7755855371852	8.48498323834013	-1.31823355718882	77.75	1	2
114	7	3.02343369300231	1.06037212948847	6.37929593166051	2.25645761447553	1.61612799499638	3.52067206679441	5.82067577357882	4.61414015088169	3.48657652792782	3.91088547670824	2.48255623267272	5.89517892675443	3.23847451132937	4.96065059228672	4.76976403598291	4.64450112008061	3.02151479919571	1.75855519325488	5.35236045300208	5.44472739235239	6.79212710290221	1.53167539271351	2.78165646362204	-1.70397088400125	2.38790077480594	4.10105386572489	5.04688224849561	3.52095846007452	3.3176370561964	1.17606088321696	-0.18218890622008	-1.88512079980167	5.32467280645091	0.887702491402532	4.30670212483362	6.40725128249874	1.60385111085364	2.08191438997309	0.187934691061495	-0.817856519104817	2.12643910546994	0.636739555343377	1.02141717833473	3.12914957957944	-3.18383730676507	91.5	1	2
115	4.34951105762082	4.41997386834297	1	4.63434548585648	1.37210523569252	2.20028052437516	1.50862062205749	1	2.06630756251881	1.17656665079703	4.50314589335186	2.03475635635413	6.0491961035427	2.155407279365	4.08466033521953	5.59270848014456	6.55708535205898	3.82533285435302	2.64247335959186	7	4.84430425354804	6.30973940899347	6.94949949313087	-0.304391906809801	3.1593067622393	1.17017508825746	3.41389213799834	5.91145685271336	4.01470942209033	-0.0415801676326595	0.616117385592606	2.34550089841534	10.4581589825038	2.70914649399465	4.75524319423101	-0.607660062330312	8.98952407589502	4.79075866284882	-0.436045594180334	2.0865230460142	-3.37960939753942	2.13708967655066	-2.3904245577942	-2.10678766598928	6.2244182710633	4.55810889336094	77.25	1	2
116	2.73140693669951	5.21015819248674	3.96183966930362	5.81102957850777	7	2.93506462589579	2.37853587415986	6.32359561369441	3.40728954267927	5.03012590572053	6.95287801087192	1.24268385919286	4.24791725342219	2.07029967676939	6.39947717840181	5.86163270647663	1.02408580319303	3.29452526752737	6.43031533850094	4.87215556193133	1	4.19506189104509	1.16249266255166	6.70789218023134	4.03620763869035	4.24283423311262	3.42099410330837	8.50109232853048	0.0177590156131392	0.319500665054882	-0.110509738484969	2.09704458855356	-0.701653733241228	6.49374651805421	10.1737658889166	1.82320385432277	2.98617132433954	3.05169547997854	6.23099515632227	-2.6488876128109	-2.80037251943606	4.13208454161503	7.87089068488537	6.23951134489825	1.71179605793709	3.88216922237093	96	1	2
117	6.16003449177299	5.40673474620225	3.82319411629334	3.1738848848051	4.26086049585406	2.51626624247375	2.90080957781509	1.20633631346918	1	3.49937637157091	5.95183668162283	2.21097663418187	3.72880649662062	3.94846170888717	3.95434948475056	3.18751709188636	4.42036320584308	6.23520840849019	3.94453384222636	7	2.70202228484667	4.09911081623036	2.09629617363616	7.24756613583982	-3.07317408822168	7.40168103288677	4.59450020165734	6.62122874476064	5.31799865786517	8.61465545707778	4.85694760525073	6.11547674853939	2.94181168328385	5.35656064326227	2.61001196926739	8.31468273484709	3.45690732152632	2.00442998498328	2.68764658409522	6.58627986326097	4.94570143392484	3.516799745588	-0.330203589156975	5.17956404693724	4.60388632783748	7.68478722215065	103.75	1	2
118	5.93684483350613	6.05572802619209	5.10198360579918	1.3848868817106	5.09155743653342	6.1705928853195	6.70037033654897	1	1	2.08223383533216	5.34048210435253	1	5.6564092167268	1.79172236213908	1.62982234595989	3.64025819211171	4.11473844275982	4.41804353664665	4.72494228887175	6.17974066157606	2.23679324563335	5.12865227965811	3.74085629881056	9.35572058907271	-5.168866921669	7.9546565328534	4.71259649863893	9.59296563973952	-5.60406080354861	11.3371028812144	2.80853596185858	0.539556777122351	3.53186756818339	6.85492723619458	0.510145999197229	3.16518866270217	7.76513823351286	6.12123060395392	4.30525877034398	2.40356284567408	7.52622429621034	2.67772887275821	2.16628552635142	4.36023648240558	8.55904718688494	1.8958043209426	86.5	1	2
119	5.72946702953525	4.40071401530764	4.70919516166075	3.61678025355008	3.91135275220861	2.03788011765572	1.77610384780219	1.06143194263824	4.02430970758195	2.9457118267507	5.94539870030011	6.51950942819511	3.27307847156863	2.07207389748908	1.72757611440452	4.94654413337179	1.86033002534284	5.47774699484145	6.45511977318531	5.65230869690435	3.58486669820446	5.33697681817219	1.15654844900064	5.30625676197018	3.11784372957874	-2.26283391370503	6.15923622202643	7.99841331945732	3.44945305123111	2.34374030856844	5.17189351408998	5.25729442558568	3.60332759263416	8.05598859890712	6.76444755098247	3.17319081050338	2.32295302367797	3.07633970785737	-1.24913180818445	4.78245010966627	6.78066397305897	1.88767189714019	5.28062638245015	4.47581114959259	7.86965251929083	0.585418837621663	86.25	1	2
120	7	6.52028390549463	2.10059941798097	2.5980532920969	6.83988525384873	1.31574457613144	3.54560655901539	2.79625389105627	4.2931041291091	1	3.90048016335535	3.25505606962561	5.03590286573138	4.73260082157826	1.93104849245866	4.58603122376533	1.87669841058526	2.37890049332203	4.17334000427452	7	3.80817955494354	4.997249738768	4.8920183111576	7.06087407982179	-1.58753112789205	5.97260188748637	5.27460163099585	4.30281667440977	-5.95114183062544	2.04541060965894	1.53732150907839	3.10491555144165	4.32091981866029	6.64965516165392	2.08427470020689	-0.524425755561804	3.42608634593519	3.58400461162042	2.25780689394674	2.78067819619424	7.65481264174696	9.57475199737666	8.49746432086009	3.32367919874329	6.43727843445202	3.20013451307329	92	1	2
121	5.17776549939186	6.15931468475265	5.19445721668541	6.01482501988974	1	3.08872439467678	3.92349004252718	4.26150213790375	7	1.51609922960645	6.14602784350471	6.42724020953636	6.56631476046961	1.91236157926085	1.71055854878297	5.3183781726996	5.20089865052839	2.18821756207164	1.09025426816888	4.40614233090913	1.96728709506398	5.34512566804531	1.47983577140949	2.36981474046201	0.287023421221342	-3.09029944966884	3.81383659468432	4.94055382434221	-1.65984769604929	3.34351574947762	8.75070407677908	4.62841060487259	2.45781105355165	5.98537553306612	11.2687610204515	5.21622576617643	-2.69590653817007	1.77828333792815	9.94426556078091	-1.98242128690187	5.37347886039258	5.97256509483054	0.323733359699688	6.15450908509327	7.10359399583554	3.38874254179281	85.75	1	2
122	4.98909480230458	5.51913201931304	3.22743301261219	3.30740705809536	1	1.38882439347613	2.18692938767011	4.03974574119303	2.97071528139673	2.95044152702431	5.67093017141963	7	6.60277225375862	1.36751681540752	5.46609268536176	1.98316902773788	1.70755050158717	6.63515424940969	1.88487336689223	2.93392496234625	2.79114469780564	6.71742152801507	1	-0.496565797690261	3.73132262457923	0.852675756487262	3.20648932135352	7.21366343459474	0.046696016579984	5.7885155992628	-0.354773982890739	2.301249000634	1.11077889002598	2.76810336580422	-0.603528772534856	9.96059127101504	7.02965648135946	3.68183263651971	4.36614179108429	-0.700657300364743	-3.77692364341069	7.49143914932423	4.74486416332456	0.439414248870808	0.490661632505774	4.20996461613708	81.5	1	2
123	5.0687736413022	5.29034326005427	3.24719854544058	3.34041142136479	2.01468855063314	1.80286964556766	4.94831590500383	1	1	1.19869432033379	5.24208690402174	2.49626964169381	4.3989324911385	3.63150469904625	5.02464613975154	7	1.84339202463472	5.81981860912485	6.79019100156947	2.86014085004891	3.49526764734299	5.71861612335961	6.45013160179211	-1.35794491805997	1.64502067745465	1.40652249302664	3.48333590610328	6.81433202694977	0.0373795388761131	2.13895290512557	7.97575586774371	-3.17014486216842	6.3266980073667	0.150142846783156	-3.42372008707862	1.86588106694173	2.95253403798097	3.89825933482797	0.549049302254257	-0.323646750354621	7.25440006489189	4.14517102801001	-1.02079613830564	5.78893370288812	5.04889843936849	3.45745125909387	103.25	1	2
124	5.92534607564212	5.68716652721088	3.26890849608724	1.99070891760443	4.46620369191958	2.61521969802879	2.95878192916512	1	1.12138200827798	6.82939020355426	7	1.2669966096937	2.6603330987044	3.37598157645667	1	4.68484275210058	1.83064283454144	1.88700720936257	2.88420801675139	6.08480166857374	4.243595908378	4.56065247853204	2.35163347566259	9.0108033010526	-2.83315630646379	7.04867247342266	5.4749534925655	5.18216745304952	4.39582674524835	1.1297401269768	5.47567211654591	6.12771664282446	-0.776078238358405	4.55368354653364	9.70085250568803	5.56778812555821	3.43691223314876	2.0353698877495	0.615505598429816	-2.10739560713643	4.14780724166269	3.86240311306692	-1.63308051564983	4.94929290609459	7.29790827843534	7.41450677558637	91	1	2
125	5.66535424424225	5.25482374964565	2.82189424967183	5.98712965222686	1.34918753433115	2.85319350593642	3.61516033363734	5.00119231754541	1.42225755579126	3.25689288567314	4.45630458340049	2.14109109581572	3.93184966446759	4.283199205677	1	2.0022011119529	5.06005535303698	3.76928308035766	2.694805313567	3.2655027646012	6.07953542691488	4.77194366282181	3.40913946960919	1.75868352224142	-1.51676308527307	-3.153631413121	3.50615446225352	-1.97596572258684	-4.58981337042887	2.20043642414245	6.89785093971799	0.605080445275165	4.63286973966017	4.88099910274087	2.10857217707677	3.33670859778852	6.26196593093803	3.91476460015106	2.69033814515711	-0.216118718826158	0.986519748430963	5.23652556730241	3.84536310468538	7.2763745280001	8.88584815907385	-1.71754224047467	92.75	1	2
126	5.3206725311848	7	2.35631109058609	3.42421700498388	5.96492791973438	1	2.25504429489835	5.72235828654382	4.82229514210791	1.60061578453679	3.10573846468398	3.68710898186915	1.41454610446721	7	1.98997643959036	1.78093551029499	1	5.10839645262717	5.58251971877685	5.86180261930723	2.20102001649748	5.77616596967874	5.10009397385864	4.90754791284147	-6.01890197153541	7.97180300640731	3.01923336470516	7.56175942807569	0.300539479533461	3.24707942480043	1.70993680494319	7.89823500514666	2.0090641238698	-0.467819716827251	1.22961310373504	5.42342617244578	0.353424716809013	2.54209588065842	-0.550643257136284	0.0884859994359174	0.294515993133846	6.10687516342154	4.43204012379547	4.00442255623431	6.05159302180508	3.31200291816732	103.5	1	2
127	6.37217834693642	2.31910988613391	7	6.04654421502101	3.63819889242891	6.55289290900295	4.64258456176482	2.56295840448028	4.44164812288672	3.06339364214714	6.58565879959422	4.66169494032636	6.58773686699433	1.11319312639123	5.33562307277815	6.78414493809979	5.6107340975355	1.65328112658244	1.14677576012693	5.4043605527071	3.18066875550608	5.01639352587057	6.30141550605858	2.60866102704189	-3.25101772026701	3.03068596942487	6.75711167746925	8.15930722666005	-2.68668853182695	1.71491785918193	7.38465580120423	2.5376921026742	11.0143749907294	4.30074407482458	3.81794353959628	5.60527775815242	-1.00147048069654	3.89477874528595	9.89200123789993	6.86028861364724	7.57582382215328	5.56619250568994	1.7792579636313	-0.944199361422833	5.17884488216024	-0.553446640512642	105.25	1	2
128	5.48115164503785	6.8190433748929	2.36943407314818	1	3.09837052027919	5.42851055457556	6.42822298414673	2.09414302783009	4.46185425824003	4.12425660080036	5.73075195949448	6.34207659720892	6.58984347077751	2.19971899249033	4.10179053904337	4.06754987240643	1.83601428141889	2.96514772816274	1.64941331347056	5.46414700454667	5.89678144094623	7	1	5.75836708042657	3.24014748400699	8.20565974434791	6.02600484774273	2.53772295675603	9.25607068654761	0.615544776707518	-0.363323807968845	3.87269524037019	9.19780059125909	3.90389694514788	3.94883685974432	5.30349496365568	4.19747958623322	4.70995463317291	2.74288479747801	-0.220784355599922	-0.807018393574912	6.56825223753001	8.21440252548672	10.1594667593031	4.94028421540338	3.47011639588661	87	1	2
129	1.58956913475694	6.94888634470542	5.53594944390734	3.96429248654487	3.43990853203394	1.90318933850649	1	1	7	5.93978111121888	6.9528811867348	1.04406316270796	5.76782335742122	3.76312665575776	5.11365882622748	6.24562104757276	2.00244505420127	3.64734898562881	6.62629181219879	7	4.17237640001536	4.11779611464788	6.25223426404545	6.48564414165041	0.614564004461878	-2.16926266786342	6.28483898341997	7.78988944195225	-3.02374706239649	1.0449573009841	5.06711447046262	4.17529262745065	8.39370864981652	0.641961561908062	6.97204841170339	2.29882866887421	2.80734171359617	8.9316066175384	3.9157140108449	1.89721974930064	-0.98979062458755	3.5273725994099	5.69373704315064	7.29798726270858	0.286904694636389	5.55569201204945	68.75	1	2
130	5.95942179608707	3.47372787151824	3.47304254406392	6.70101837494413	1.90587659385814	3.63456390789634	1.53503411908856	6.22764638658782	6.52615163371054	1	1	5.16564327370456	4.25678427290727	3.00188468969178	6.1732909726685	2.52503092011781	4.04551188047724	5.23203060584926	3.02929612557308	4.25013342643837	4.16109786345228	5.75256297467688	1	2.23393030711801	-3.26462038120771	4.46289377745183	1.56410160934495	5.96890956526738	-3.01920073427319	4.47265673415988	1.22860028441397	2.21328068462821	10.1765349615484	6.56103388385887	-4.49693841787394	7.51844777236816	-1.09164657088785	1.64478028324567	4.17773595784906	3.33215507191499	-0.259001854083899	6.59711878007173	5.39163503141271	0.140023997483926	2.18992931497931	-2.3910826866392	80.5	1	2
131	2.35668600753007	5.13893351846925	3.94230146482296	5.66869338650562	6.47971184457167	7	1	3.00814158368699	4.74047160295945	6.4966210626011	2.95993026204305	1	4.83849595537044	6.37046853911815	6.73361857945392	1.91604877577504	1.95226890283437	1.59097027685581	6.11339501006667	4.32386889841303	3.64267509381119	2.61529539513946	5.31334029585424	7.17707258027033	2.18446592633172	5.29940176230309	3.58647033780808	9.82572351730858	2.12024041085204	3.57372145457791	-0.619886948136407	-4.66838450240496	7.65426342625244	3.90710686218119	3.39203211172037	2.35994082655005	-0.0975134137917391	4.10911385440183	5.55186528021926	0.98526683616526	10.2613913469352	6.73759527936024	1.52501144339466	2.82125674410835	2.96621298118493	-0.551400898492783	85.25	1	2
132	7	5.35277760279571	3.43325734927579	1.77879474334803	1.36367837492614	2.22440058165695	2.1122565688245	2.33577778459402	1.44318986486238	5.1466156471037	3.58640205566364	4.8513512590125	5.16805520695978	5.72702904278676	2.98278343802806	1	6.71749944906783	3.79852907711124	4.99315673730162	4.63235291568616	6.55934636096354	2.67775995842742	3.75121496913662	-0.557547387358787	2.88806085506873	0.203111658446415	2.9026284745369	6.04206035760409	4.73558300629878	-1.58216417109176	-4.20727771582003	7.94975082861191	5.08732771264864	4.95438525489763	10.5554811678965	5.21528830154594	9.28775546272501	3.25495943379673	-1.00000963491875	-0.665035994471269	4.20238512972172	1.06920366129448	7.46153852149393	10.060476995505	8.65178413074495	2.112063217074	79	1	2
133	6.88748090781112	6.31856145365534	3.38967498174177	4.02017577494372	2.44021252715612	6.6638036018843	4.91745532707413	1	6.24808645506285	1	4.43500276922713	1	4.7144009354363	1.61687468855121	1	1.9525018642999	6.35083969564192	4.76604772983251	7	4.98459027732825	3.82592912641972	5.05815991895544	4.14759689972078	3.30857439237591	-2.24359825481861	-0.144164104243002	3.34693717775583	7.25576963756238	-0.196483403377004	0.360643666260503	6.19648444634204	5.30715250106977	-3.9107762565813	1.56713337334426	9.73673623504143	0.538235024543962	-1.31167688506412	5.76167832335792	-0.591778695311079	1.18204860495108	-1.99476527928236	8.36165682483438	-3.93579042493488	4.54628923780481	9.04060932386394	0.1780291031958	80.75	1	2
134	2.52892438801668	4.4061198061431	3.62589541694696	6.2043702626086	6.32518770232179	6.79965146652718	2.02982822479446	1.62317925261908	1	6.91828880444961	2.86199393910939	1.00085867052331	3.53024587269537	6.48983774394724	6.51333559705265	2.31169367444714	1.73187068281039	1.90108044428817	2.98037985963241	4.49357762020445	2.18891028766636	3.76072437871743	3.98027638433345	7.66067009781961	1.80524518602659	5.64678751349532	2.88332819981144	9.51355741688446	2.72212107108751	0.989585348640816	-1.7788178554179	-3.52917545721026	7.96722439336735	3.12906310759737	2.43136274273245	1.90343982842961	-0.0363871759687517	4.96908243948104	5.90344201888502	0.0642262310634366	-2.06402495325051	5.67793389984889	2.36697115781817	2.65222032920132	3.16293352492245	-0.847716493614744	90.5	1	2
135	6.28861506135404	5.35962153724125	2.41358868601518	2.06617066265776	4.22209472308929	1.98932436272179	3.15042543140609	1	1.19209261555989	6.58471729201219	5.21018828919345	4.28506304100431	3.71044872102808	4.12785594336773	5.26441659396882	3.87742401928397	5.10654143630485	1.0153462157051	1.04568393235144	4.9546075287376	3.03401842305251	4.39221049189943	1.5739729585951	8.81019268433284	-2.63022498515667	7.41803514065647	5.14199567183493	6.51574612379473	3.85617458528271	0.1061545486189	0.771375414051616	-0.934206572973061	2.72113313534743	4.15664232828439	8.5323884367734	5.62734864215071	1.91091953654191	6.24733287791293	2.8654862747859	-3.69202704159074	-0.139244071451782	6.37402705749381	-1.1290828249422	4.24519031541354	7.71234856118701	8.49063381654825	98.25	1	2
136	7	7	1.66561175458276	2.49919828127828	6.62041470672812	1.50306181964663	5.74996614809553	2.56744196440597	1	6.142646309017	6.91752434849814	1.46954422790398	3.73871619879742	5.490835963567	3.50543252284384	3.92311502631665	6.98447048333904	3.75946322483343	6.00300579725419	7	2.50578066179126	6.71779806210977	4.56210084351618	4.02719420829594	-2.70578074538989	5.60738162017887	4.9840709796314	2.42418020401914	7.47511100719353	0.230712169912375	4.93026154903254	0.649821513291829	1.70434909861593	0.283665527731175	4.63179794165131	1.97746515540486	0.566106265310073	6.1426756314041	8.61433805149776	1.11344165040597	6.64403237967625	5.88030122052423	8.76122882975318	2.27917407358597	2.83735145271469	8.6927628889755	81	1	2
137	6.39763211529357	5.450295821782	6.35459146881689	2.31968898899306	2.87438777844403	4.07199937454989	2.22378772379593	7	2.86099613323563	2.29021631736537	7	1	4.9247270808985	1	3.3166669155181	6.12683585529679	1.62735799285804	1.23586341514897	5.53195646106419	5.02058808796691	3.68644929057378	6.61662253821305	6.39230155609778	2.30003566062109	-5.41138485563424	-0.25299404879423	6.73556636917163	7.68387171286586	1.52661712691767	3.18357365829644	5.22799127485401	4.67401695386609	9.35906582277598	2.72253067808911	2.44791668814093	1.83304064782942	0.356703547135049	3.45304924180627	8.85673481576273	3.67377959913622	-2.49687948579547	1.96873601391841	6.06373665115529	2.188501822682	4.27749180328594	1.50675681182876	83.75	1	2
138	5.82994562732518	2.74623236906968	5.2126693110194	6.41204765643104	3.749876264877	3.27197547097539	2.51295717961166	2.11545818701041	1.9711245093377	1.31103066683513	3.74558391719019	4.69366460131504	5.33679462629345	2.13614944629186	3.60783524237301	5.70583785793585	6.50575276657889	2.44279989603891	2.07373363876872	5.75518589083766	1.85463381929427	5.83364757935471	1.55511084666126	4.33085138159434	-2.49644238495587	2.21358042645562	4.86161098576336	8.11634018269283	-2.91060721683002	-0.434389735928061	5.78867461817872	3.6118811603286	3.86493588033614	7.35325610678237	3.26277774823944	9.79650724368113	7.81890617020404	-0.0596614888407168	1.15966267215999	4.56904446643003	0.904940335621139	5.24188659384741	-1.70587788050023	0.664099299256293	8.18135180818974	-0.867501703077295	94.5	1	2
139	7	2.61788574767674	1.4440885258718	5.65358542629791	2.7107129895224	6.92676789120882	3.10558695523389	5.95158308970064	1.86883026028383	5.66139433646207	3.15551619783201	4.584770668488	1	1.70279705993846	6.71728899351367	2.19737906607033	3.13061235458539	3.31715095115909	1.29326091637761	3.29224829512884	3.11767832306576	7	1.34066075607187	-0.893767574062276	1.93241871594587	0.985363190506306	5.02150035441277	10.7478579636086	3.14859500607097	5.53131274669485	8.74143201842644	4.59420162908853	-3.47004347770762	3.12797064254633	5.67998596520698	5.60068930355915	6.96789580440313	6.55115263242271	6.57318335674258	0.690348519829082	-3.26293065573257	-1.4157695925234	-1.16398467630458	-1.75169622242887	6.37384844286795	1.75723718849886	82.25	1	2
140	2.68886491967358	4.29966352238777	3.25758506805557	5.72204337987662	7	2.72056979727658	3.9819112909911	1	3.08682895689574	2.06068653286486	1.96352073339635	2.55913261617046	3.4456859035984	2.21222135154757	3.45719828419264	2.91944869459313	1.36770734434683	5.09906410580172	6.12099987938506	1	3.05332392620762	2.99299253573425	5.96926179358502	8.06022803413004	2.94190892198453	5.51531404059247	4.38825490251784	10.3652003608277	0.705147920766567	3.71793751272139	1.99024425973698	4.41378453557069	7.55451884055328	1.16626756975326	2.36954780221034	10.9347577994137	1.03127203957081	2.90118781526607	2.29484554126829	-0.160880609057223	2.4043132291485	4.75660613626397	-0.641314749908579	7.39398085220854	3.71695828298898	7.33050602137737	83	1	2
141	4.60472844402209	1	2.21426567882218	2.35115464428819	1	5.61400592663128	1.88729129734932	7	6.91701336857078	3.49256026719145	6.3058166789599	1.63901009053212	5.25006236151849	6.08576812183543	6.9651662167898	3.00343179363768	6.79173124732756	1	7	6.8788276511891	3.39333246329574	6.67565564967708	2.72515720768129	4.05672271086805	-1.84165137018626	7.0094383301853	6.45304485430748	9.57398216569711	1.51860526330022	1.23333054602353	3.11918512180689	-1.34932514571464	10.5205769471926	9.52304476956655	-4.96520472551298	7.04267507419154	2.85002835369321	3.76182623936584	2.78621630946293	0.532491173813023	7.36621548069522	4.80226261905101	6.83107472663878	-1.59050536672634	3.420102087313	12.8492726713389	80.75	1	2
142	3.60521050313363	5.38029248627043	2.87756153247311	5.4263436734146	6.69035115399851	3.6287814644963	6.64967308376984	4.63231531974579	1.09605065256414	4.88593903131724	3.95952322033356	1.97658249449425	4.95066142803726	7	5.09828980031454	6.41651979509471	1.04397248660556	3.55516590537235	5.56517741643231	5.62680963817318	3.47848221499255	4.96154809758141	1.99433643144409	7.27206913273661	4.21620888029931	3.63000344692893	3.94867201199033	7.86053006462645	6.5106701901106	3.16377833665228	5.89812197316078	3.59486690385774	7.49177042017785	7.29124580680401	3.50841223825753	6.3436554353646	2.70584858475803	1.60009026554265	1.20884685546315	4.96908092072071	-2.52903459547815	7.04507323089371	-0.503129134740994	-1.36625425167728	3.37304454178316	8.03426073118998	96.5	1	2
143	4.03173140777123	4.60613888919541	1.69376927294455	3.85064166338548	1.01109319316483	1.96662971177074	3.17929565782549	4.33527386229149	1.49696320607225	1.8540726536164	4.36907871684288	6.49675004397809	6.66138089910574	2.14569050747027	5.18611239646271	2.16286354581181	1.08549458002616	4.75806032085275	1.82606674989365	3.09008143617607	2.65754634639257	5.6041499593022	1.97330432437695	-0.215354363107355	3.44658740516648	1.47064038740326	2.94879059800961	6.69815245907738	0.516416778188798	2.88521274634577	7.85930022956431	2.45159905220452	0.744451635409468	0.704404503828936	0.322346115012897	9.9576744805027	7.39100351067836	8.64986900220367	5.11175174216282	-0.720764452039627	-0.167436193674001	6.98412660918942	8.04269207864157	-0.466218686897456	4.89255955567498	4.47937898542619	97.25	1	2
144	4.41682320980699	6.65247849403073	1.55698731395092	3.14549361461678	6.9761477993193	3.41958078922415	2.97757213261876	2.23751382317052	3.29986054172572	5.75041059212217	4.89113256081422	1.25504450997076	4.29552380603335	2.18371457996586	2.08892828490057	2.73523794859011	3.93042438094343	5.76870239787083	1.7628824678779	2.30171432432999	2.33344165480076	7	4.98907756688601	6.59935073411655	-4.90479777309637	8.57782175423882	4.46483411648474	9.64871600410367	-0.222796568835723	1.84332145389748	9.92007831619454	11.9776841879067	10.8722957199469	3.19664271694374	-0.531503558409148	4.10028947628099	6.15721916024896	0.677194560333763	4.05056549683923	-0.213176172971504	5.72100889667293	1.14857922174259	5.64073449201528	9.67626216769735	5.49494460280698	5.05056842250599	85	1	2
145	6.10931796858919	2.41666940139447	2.0617046242381	6.13761637044891	3.46131797195338	1.24724014638618	6.03569583308355	4.76310558603573	5.70534251033813	7	5.71698105734558	3.96682074002313	5.26484485507731	1.50778353260269	5.01279806230691	1.5904639284228	1	3.4601762153422	1.18109210488306	7	3.15776647902017	6.37381906820484	6.09295767159028	0.0637708225422262	1.87414834670144	2.05089514044789	4.52264089982294	10.3075647173052	-1.28052480650043	5.60524800854643	7.45860627264637	1.1344807960141	11.2668208785773	3.36370584758808	4.25426713082473	8.05344857718072	6.97916964473691	9.044072406165	9.5694376580948	0.99036018241392	-2.46351544895464	2.14501442868258	1.09263982252656	-0.044184954508138	6.20643844563128	3.10055852457779	93.75	1	2
146	3.80409259600022	7	5.65882175132188	6.51080524912203	2.95573129262111	2.70500637335152	3.3273155867956	1	2.66272322133549	1	5.78607273119829	1.65797424373811	6.35100065434406	1.4467481452371	3.31120461277865	3.04877971247014	1.33781803431932	6.26458694176109	2.22237189700284	4.25568856780703	2.03024513524273	5.87582905524192	1.31761328856255	3.94305090861741	-0.320256384450801	-0.995290491259797	4.04145992341604	5.36232217477879	1.60996630273646	0.734289454331668	8.51838392759201	4.85411672290607	-0.378703476730494	7.08688358690387	10.7736355498683	-2.21046336821173	0.605758452028539	3.16888454400749	6.06278554785883	-0.578576725062226	0.644806870565563	-1.63932717352908	1.85300804922873	6.96385289223926	2.3555601715173	7.90923176791038	88.5	1	2
147	6.08546050845551	1	2.80376463446243	6.20162867485736	5.70154662172957	3.23756781473836	5.42234532680843	6.24818867554391	5.22758227743476	3.05703379390722	5.97922942222936	1	3.95066134355383	1.72769954068678	6.24814396007081	2.09584447062238	6.74005005007003	5.51863678390695	2.27678646685446	3.53025014259315	2.9778950799962	4.68470686023723	4.44303144753599	1.13552413990458	-3.6104008790526	0.364203606546317	0.235135037176626	7.14268746008053	0.330508671185241	2.81083626389876	4.10350485228851	-0.304482493821781	-4.07620575322974	6.2595013100082	-0.263239290556341	3.14440247131939	3.89388176391112	0.180497142841518	-1.45161420228101	3.38054869822586	1.22495327374669	0.836789541787889	-3.75233076424595	8.83641384659659	3.28276139039523	4.56099380526133	93.25	1	2
148	6.15580255952587	2.32839771492246	4.25489209981413	3.28115644526715	5.13834471912076	1.647818517607	1	1.88176922069571	4.81893924340459	3.51614982919076	5.52023932536769	3.40677520338684	6.29774422574066	1.59326664724174	4.64311550156674	7	6.01775715282417	4.75488349403089	7	5.21006931382392	3.60388613564993	7	4.48350372160216	4.34993396032438	-5.80016499661945	2.37323098991155	6.34152202525164	8.75905801521285	2.88096967049847	3.02166361063533	7.88223795224177	9.00997168921166	6.71225278997367	4.22260026778263	4.48476899505548	4.43389090207056	1.70683837622173	5.80797723922423	7.83861980193765	3.03127072873502	-3.71582536772176	2.97994803185757	-0.107108376053289	7.96822856645179	3.0279978615629	4.87482062789175	86	1	2
149	2.6118981747584	2.26402073868041	1.46352439442178	6.34314726461876	3.11353175992636	6.86034808943294	6.59782433605879	1.41829294496837	6.25798535148947	3.94872379269146	6.37135517329203	5.39952529868527	4.61684154566045	1.25441288405998	2.08783708402216	3.67592670382197	3.20310823083812	3.23163893394426	4.27782150542919	4.19264858566089	2.71179951659113	4.71402161937164	2.83597653236632	1.08289411016118	0.326075462283847	0.117802544217674	3.88093313718947	8.15986928018556	0.337770999794249	5.8315599148442	4.79979667509351	1.88621933698187	11.6452397668532	3.02799330464853	1.85322219955909	6.74172059918178	5.23044015075517	4.24413793332257	-1.76581424687688	-0.392210476134556	-2.82363011187074	3.98514977593746	1.56934285918494	6.07358834414837	2.7121495396434	7.68033271353117	74.75	1	2
150	5.82461612284808	1	1.77395877877051	3.22151277719229	3.5387420570119	4.81867522163333	1.42063049640053	6.3431884059906	3.72191985151868	1	1.28226408451984	1.47415995834905	5.79274570799539	2.37892158231761	5.2601353895591	1	1.26310409359631	5.51098197175085	5.92460373020646	6.63258236152424	3.15170143973305	4.74848306763318	1.09866564040576	0.421504175213515	-4.39649317110625	0.306689227284398	4.92264058413876	11.5981555768182	1.4000197398118	3.28632780312895	9.00560608420021	0.9999414624023	10.7190578075736	6.69792021000853	11.1032208039153	-1.55504590900342	11.3375531583489	4.33366663402884	3.43609977692131	0.529111694187857	6.45709486328946	2.23997281699913	4.68893067856712	7.27173133617747	8.53711761512634	-2.59063355812594	104.5	1	2
151	2.23988054280562	5.0397161579116	3.88946718580418	5.41307316866371	6.59560587322449	1.87967679996431	1.86163061852596	2.21663651801386	4.16463839562219	7	2.35846246297415	1	2.54399962917565	5.83717964056263	3.22794061505851	2.15542269447867	1.65552985533379	1.68148697869042	4.835955326887	5.14477736423286	5.92021475043562	2.46574627708956	4.08153090450652	7.76541627772873	3.09006131909793	4.14898393710851	4.36168499687369	8.93552652820134	3.2109012264461	1.43513777824921	-0.073184270288748	-4.74098943447042	1.86909612643208	4.45855605493124	2.58949679827387	1.41239221898509	-0.733549015667959	4.15861319769065	6.73849227463292	0.632918932488854	-4.11874217522743	3.06750089236291	3.56158477933287	5.2718324882625	6.32599446586759	0.222093256069174	73.25	1	2
152	4.41187912628647	3.22490512343568	2.42923885255791	6.56735007505029	3.70668729457411	1.96115916500544	7	2.27890830054828	4.30152448144315	4.61165239491628	5.75267167020379	5.22031321603912	1.29372995534571	7	3.28042437039011	6.56051159962608	6.30072865549254	7	1.91998330701452	5.09884266590242	4.49100439505428	2.15461957660548	2.31349206992069	1.89917503237678	-4.63736885413447	3.19455030346693	1.65464742136124	5.23567489066084	-1.79653209938843	3.97333419764709	2.85700857033891	5.10005386037482	-4.04771687185841	-3.34950375422744	8.96732478883541	2.21671413998975	5.17491821960019	1.27725355143493	10.962421475062	5.90448012180016	6.82624145199138	1.94671760902202	7.17876614816251	1.26575311806291	6.49574074747775	2.17664190824412	75	1	2
153	5.0889917748974	5.74417998694837	2.53831868689418	3.77596373206624	6.27022160074556	1	2.82721771738347	2.50741195398136	4.72558947617081	3.8519364550499	4.18928045987428	1.89325089467631	5.8973102616976	6.30288161236573	2.65683992696558	3.83377512502098	4.60584766555389	3.93690686912221	4.72114315736647	4.42030157147439	3.61520715589728	4.27296891589081	2.55621836016852	5.22922850617673	-5.52804297932908	7.41645549506646	1.73623356881164	7.52038488701288	0.635319105259283	2.45231930477962	3.48136143876812	8.29593581019484	1.99011156502091	0.0158549565032415	1.27695544177927	8.29457613087999	8.75841278730988	0.26634880533813	0.608223716805036	2.06351905055592	0.73006104604267	6.41339936936033	4.12358391706621	5.37813600202633	5.89507602974442	4.20235471977536	73.75	1	2
154	7	6.14533965104718	3.64532422046164	4.95982627377757	2.58905845906999	2.65002341439666	4.13540187276203	1.69194060667778	6.75036460117925	3.78743444854322	4.73432401939439	1.52557955646335	4.43974608367137	4.07420577763337	5.78567861650126	2.58941500813917	4.44133593825459	3.58994972700037	6.0033410747418	5.63401443573957	2.08427728427058	6.12265522375304	1	2.71998457100988	-2.34088107710844	-0.36098825098984	2.25970334080425	6.93799153112816	1.48906195826184	-0.0939207626179925	4.59443333818319	0.207425986400432	2.45897296007352	3.6795459165328	-4.39715310616909	5.35626990190067	1.83276729517432	2.99659893777111	-2.52131188358718	-1.49544397781054	10.4569097300836	3.8797286671098	-1.5541738889468	4.86568198822273	4.05188430006926	0.456775235959588	86.5	1	2
155	6.20362945601181	1.91917217074864	2.72193260213797	6.55312229602051	3.13119420458225	2.05312919350687	4.57916088259049	2.54734237218861	1.47593277357403	7	5.21463023042803	3.79308173595199	2.30701791058649	1.58375469629938	6.32115918590096	1.80050744540824	2.45881399319767	6.51263189860893	1.21760396079055	5.55286954100659	6.3457135742343	6.8418907234254	3.51915194683355	4.37743130189003	-1.1044552439039	3.38647263004766	2.66819574095504	4.42639773437882	-3.20302757231129	9.44074195893653	6.31406485305938	1.26756458526524	11.5651481329635	8.87494052718938	-1.0043310526518	5.64026595947621	1.01842611985743	1.34785498114033	3.37233552465941	-1.10297150314336	8.01980326449346	2.66117402262419	3.94355915541416	1.27915131342276	0.585535892306062	-0.65408051243184	74.25	1	2
156	4.55178839669481	1	1.61466189247318	1.23028044523123	3.27617424306445	3.89968416350778	3.45701562129201	5.3305296378609	4.48257451927728	3.02732601126153	4.67949012891886	3.83446970313178	4.78455725349331	4.15585350313598	2.70340170977472	7	2.62751884791586	3.33679507070994	3.40449393083936	6.68597929332156	4.19447188572494	3.518714028581	1.13933914129652	2.24467170695518	-2.6259572122888	7.55117483194008	3.83312944793787	8.79375226435024	5.58165126825298	10.213882681859	0.554793825533758	1.1841170971751	1.5921269620594	-0.153895766095171	3.16530842547443	1.05517716080673	0.0165353753667101	3.98797750204081	7.18047402522849	1.90122343090256	-0.86124324461807	1.85515021988449	8.07366212430347	-0.719587326357418	6.3895725606485	7.92274011356621	86	1	2
157	3.35821808129742	6.75139404756465	6.18511307939352	5.76894561037718	2.1703119985542	3.00532518977836	1.77286380137608	1	5.88236972560522	3.533642851783	4.30021205133266	4.76866131150364	1.61098808653306	4.88801202277773	7	3.39565560653231	2.27298944137045	2.12825257561832	2.35386020586266	6.70804072620378	1.28931716365083	5.26455760004553	3.90557882742565	6.45844508324969	1.59478267408738	-2.16194327143858	7.18329344555248	8.0239416928191	-2.14947701579561	3.59668342991543	3.82522305874889	6.14379553818778	7.98061940064013	3.90442047472371	6.68736675991997	0.59630000125116	6.72110967092702	8.90744083587666	3.4473539886508	4.13929631713239	8.74266371310446	-0.0163491012009386	3.50139098494508	5.89322357921374	1.32099910028098	6.98659402547168	78.75	1	2
158	5.80079856611046	5.33967195628761	2.58050498762922	1.13837171994948	3.03823432352969	1.95386084682246	3.54571764984995	1.8110358754039	2.681665073953	6.59725679086823	6.57364110481249	5.96884282786801	4.40085452921035	1	6.74552310371039	5.12663573523682	6.31696686194483	5.52380376417233	1.45070251117315	5.68056020913981	5.38325068988583	5.56626701605594	3.67103280777398	5.4980693348726	1.94336640170907	7.33083791139196	6.60602946296036	2.25369943278368	-3.55552557105805	-1.14815017140965	6.56431643069178	2.43579222833507	1.2983452141967	3.58172486022572	3.47796469181645	3.08072138817156	2.88700203274188	4.350308131682	5.8646471318311	-0.0814818294638855	-0.233869625258203	2.7231435207686	9.90874980071733	8.0989136248504	9.27347279162926	2.71393677922879	85.5	1	2
159	5.61005031360021	6.26633264938583	4.76228003033715	6.60979599385358	1	1	3.68172929817094	1.85240218167158	2.70929449371572	2.10087883306047	4.76060747376788	4.40430533800204	1	1.40994651930461	2.89242043516839	5.0661394850641	5.09084388437134	5.12870931891031	1.20613843831707	3.93798649283059	3.03439593222622	2.3852974533142	1.13793141358271	3.71492286275393	0.239796713720431	-2.43259747663217	2.88784480037951	5.0744925606066	-1.06379935239165	-0.132461267521845	8.39139769436611	1.19206706562273	10.9316612729732	1.68492921903501	11.1908907699422	2.73051239721768	-2.40688982141976	3.0479601638292	3.06417419132783	-1.70224705705557	2.90274839382203	5.71693983832565	-0.144909476572559	3.04897739389244	7.46083260079033	3.77856071665855	85.25	1	2
160	2.79964224661316	4.66182804352699	3.85671930461663	5.45315498524697	6.92204494712316	1.29216467733946	5.82255649712248	3.63243593828797	5.97732191210368	3.75505361415227	3.7928209737445	1.46736737249924	3.06801756143128	1.40329882481451	7	6.86006875703605	1.91741078382344	4.61761572865319	5.54009321166263	1.31842527939031	3.52943672272746	5.94563105971096	6.0251994144504	6.9504721510085	2.80104013729886	5.59118303836973	3.68874543477285	10.5343732124979	-0.304119305733173	3.83916692829142	-3.50395456910554	-0.432069352121362	8.18113328477826	4.72409438738087	1.13801319724054	5.55613384150012	-0.0196997328332199	3.21970676071001	1.73326429514297	2.2839486196759	2.26615210728809	5.42602606161746	1.81262372782443	7.10081414355371	3.23595874179198	0.304940816579138	82	1	2
161	7	5.99396394585864	4.63592064870981	4.16483980087398	3.28652306822141	2.86396650477086	2.94558404063164	3.81714750604892	1.70992598221104	4.45572735267594	5.46942626165934	6.46746164322192	6.84565328099117	1	7	7	1	3.99417084259666	5.03387652372086	6.4074149273276	5.33893079054529	4.79389660607093	1.82726441593013	4.94692037814946	-0.00901096810721588	-3.04786274524154	5.38293704885586	6.32249661344935	-2.24390314454592	6.016478135163	0.464316567574599	-0.0507692640447089	-0.356308460790139	6.64680522351213	1.97230773475151	4.1546959037306	-3.40577381027713	4.57695382439056	5.48947245405329	1.31387047060975	4.07945112030118	5.06443457838055	0.904930797154067	5.26626693630108	8.02595058904409	7.28919306273125	83.75	1	2
162	2.21789079582855	3.78019122160836	4.7751147798403	5.84547146270489	7	1	4.17376797320595	4.20453410081431	5.72941294372747	3.10453983986259	2.22183714100092	3.36145337535455	4.34210975820784	1.306669750028	3.65333661948525	2.5597147431691	2.22477329416804	4.31757439446796	5.70259224038817	6.59045591785309	3.25696137469723	3.22541172183612	1.1414827618345	8.34833885036937	2.39918130277778	5.18746161674142	4.06426897170762	8.99083193827912	1.35349682648366	4.0568006805429	1.30841987822183	-0.439327596945228	7.30991928525164	4.02566212488597	2.03657044160113	10.5640216158052	1.84962899844828	2.86094151027882	10.2110000251681	2.15841098986328	2.55927261084546	7.06875821408045	1.77406816275537	3.8638232757193	2.90774998913098	8.10205190136638	86.5	1	2
163	6.00143951634449	6.45151012315789	3.2593419256112	4.25794994005385	3.30203700117604	3.18748475183245	4.26771899846581	5.87694552941078	1.51542861343932	6.80561032324419	5.3377896678162	1.29928950641778	3.95311173280095	1.32417518585496	1.47094979469393	3.81380538758798	6.1879156561853	4.95687237765456	6.30483136074074	5.32224572686736	3.71846987075832	6.88541816812909	4.33595853417458	2.99834421394281	-1.44484514133638	-0.878089626867845	2.76654012719951	6.86674317796165	-1.43335562291146	-0.965918625744516	4.95181827767584	6.95337754666188	-2.85363275107482	3.58682506087923	10.3487184495552	4.14955590729035	-1.26068123935755	5.9907201573092	4.84057849335202	0.93187004217884	-2.57729816017637	8.6163691314328	-4.21253789002248	4.42211652740511	7.37402808109976	1.18071790455325	82.25	1	2
164	4.93938558533242	6.6799073316634	1.54091504564384	3.83232369462566	2.53234626711476	2.48816857639345	5.82006803840477	6.00445351486654	3.76462766314481	3.33711838747716	4.43929617215992	3.14339698135318	7	1.11294370770216	3.51325767280462	3.18765315672382	2.42366678296102	1.85357347554627	2.38340029775367	3.70281756838387	6.17742770509324	6.92966875959635	2.60362421737529	8.58016064512525	1.42620093096783	8.6243485909168	5.42644546293033	2.43272748444689	-0.778145392476495	1.85023302457221	8.53027154844131	5.33846690290243	3.32224828204383	1.91489251509061	2.42037949574868	1.99191067113766	3.76125454349306	8.34691125793086	3.48379125820273	-2.09917420198456	7.56020766083775	2.22656178170399	4.75786606508523	3.91614512986659	6.16976910085415	4.55114028608622	91	1	2
165	1.71735753461207	7	3.96852566624042	7	5.34106347472727	3.10178518632585	4.8112136871288	7	1.74540179595808	3.84143470078415	6.95952881292334	4.91594988976556	6.14225689818408	2.04700298986683	1.22386748659484	4.92770814214058	5.56148246619822	4.13601861372618	1.64701301835319	6.23571519842952	1.49358260022519	2.29534281241087	3.81399392867688	7.19353193263882	4.85351016609792	6.56993682637239	4.61509493757421	8.84641182582284	-0.311394965560428	6.24500394741881	2.39439462025361	0.561469977887707	9.65352363304215	2.40347654190477	-0.16347309192513	4.33866447170454	3.50087484702012	5.37836093783701	1.77425707109964	4.55950654294505	-0.381424936606641	7.15676152749989	5.39097309848519	1.28870377891824	3.64823953100373	3.90748529521229	61.75	1	2
166	5.60414071466024	2.15186118662036	2.72229512834766	5.46501703482717	3.58664204839867	4.73130634049039	5.39708480062166	2.96073135439072	3.79037744204147	6.62058618669307	5.82227308657004	1.3839758351645	1.81632726973917	2.20869173742555	2.63968628328333	2.95394124243841	4.79280437533608	4.68328371520985	5.98142174829353	5.17301086802005	2.80746252818657	3.88316841816251	6.05464225118951	0.590209149464638	-2.16961597003966	0.647597092577608	6.09996636422974	10.8448952390753	0.429798277184831	-0.744741086417607	0.3280900322141	4.70992145002438	5.86312404792131	1.9249596725702	0.535946691807869	3.20738009893106	-0.68511344444283	4.57080933258327	-1.64320864415359	0.0690059885788112	10.364843753938	6.48394421486975	2.5105256939495	6.66612675659936	2.24706963123032	-1.62060898539198	72.5	1	2
167	5.19708188338678	6.44747897603793	1.12846374532403	1	6.27327183848267	1.89866932632485	6.80662225616683	3.22585117091372	5.13789345502545	4.12615379239609	3.42065605595319	5.27998336252695	6.20943453411938	6.71062496002395	5.59092705085504	4.45551419652172	3.44409131352639	3.55023767103909	4.60697204253165	7	3.42801831027397	3.56376265786948	5.51304513874501	8.59759570161303	-3.14253397644371	5.09864399577203	5.83807022544268	5.08061510641432	1.41256699706271	2.24447002349222	6.96743751425324	-0.629880759989601	3.71270507265411	-4.85309774880563	0.774993665830206	2.15141575312466	3.50189595726904	9.80160245528253	3.65215299608983	5.90531685627922	1.28701304776698	2.57441720513294	5.80653629031757	1.16568126683989	6.54189005764329	6.36705047183522	71.25	1	2
168	7	6.88593783684257	5.56665625002228	2.05544282957147	3.4605866009256	4.42447558737412	3.48686609699966	5.81357499323276	4.68863899502956	1	6.3725258684956	5.01380194284868	3.53998740863176	6.54749024247511	2.45809890084043	6.3848950142595	1.34967698228085	6.66123825695405	6.65078483936222	1.7838336253872	1.55783703967111	5.69956535933753	6.11807704533239	4.23000082468621	-5.2242190120087	1.44429835236937	6.77948876666564	8.49065284512182	0.360028074601596	3.38412346825904	4.64379358718308	4.84167246833317	7.85649163585396	2.278962570323	2.20997379716732	1.24571321860949	5.36137291794459	4.58355530011724	10.0961464221047	4.39477714780999	3.92627104720157	5.24142336180232	5.93666632289577	4.73951131383724	6.87721774169638	0.967665631706992	75	1	2
169	4.77495623826698	5.98244183536594	3.38476238662644	3.48588011097278	2.25828678258299	3.40585030089365	5.29084017668287	1.56979074956821	1.78936224636455	1.01574897891434	6.41396734303357	1.81662528536899	2.31628569084445	3.26248589693244	6.24892990212343	5.79530435931348	2.89614374666049	5.22210712260243	6.45045542935929	2.18716630288484	2.94492176159921	6.59981044857175	1.88601321763811	-0.856102310399742	2.43130131508804	1.23744497709739	4.13684335469933	6.24618570171005	3.70933968169018	2.49134678154845	-4.56062772334826	3.47538532549528	-0.274691708545256	-0.883106612429076	-3.76137400691769	8.00950668381573	2.84757181541734	4.87780827091638	-0.150906705308521	3.11774550220963	-3.30649293927836	2.47029484060163	-2.69839321855934	5.16979177910027	0.725987615410192	-2.91185583969699	79.75	1	2
170	4.77557100427411	7	1.7403074708938	1.50680479858578	5.08172194522532	1.24136164867958	2.7848587259584	1.8513450558358	7	2.92816850017578	6.55592193433589	5.93045656726641	6.47299713230617	2.36409827856025	6.12375610519533	5.05380637114518	5.52299195771614	3.40151676080467	5.58247268730072	4.4193255456303	6.21714617534251	4.57845221386645	4.20708956344497	5.72797980611681	-4.72912632313897	5.02871809490913	4.09719304308297	5.27785947707992	2.64874651376705	3.31495823601182	6.68099459223338	5.31180361917284	1.87642440698716	4.39197116999737	-0.117566728625989	10.8972396307451	-1.55170460759288	9.80198599711157	9.85276714781759	4.80099644761417	8.57960268472722	3.516233431778	0.596592624838296	-0.433373768560667	1.27484007892631	3.29114038735702	79.5	1	2
171	7	6.17114181851226	5.02259192684405	2.59906957923997	2.92337659266157	3.44581303504961	2.99966600779474	5.831612189608	3.18735613458576	3.56625686352132	2.44313973763216	4.4127929484398	5.90214062623243	5.37130827525032	5.39884304526714	4.59563978871582	1	6.64344816244184	6.74291899035494	3.94656686000599	2.25362860523753	4.98033683941725	3.89908645629038	3.36982429775022	-4.76529673316066	0.57432091304625	6.62937925442341	8.57077966047054	2.35238860305319	4.78943736088564	-1.00213715395079	5.01001471861294	9.30026398200754	4.62009423667509	3.10779412416226	5.8490653075738	2.06717661804072	1.89906436108512	8.86452262949	-1.63456642436626	-2.27636430050511	5.81086091222934	1.25212802819655	4.62234009081721	6.96862364264769	5.41954036046024	79.25	1	2
172	6.67272563888638	3.60378721434448	2.4944494933462	5.64822701458022	4.68275905531414	6.79331012285579	5.00405820304865	3.38128669327614	4.81454417466137	3.2889391243336	4.93728270830691	2.82026682636169	3.59808025565917	1	3.69325427256271	1	5.33270861967777	4.28849101496039	6.78007910828095	4.55838469712669	4.42385699043743	3.08808838000881	4.26364481012607	0.959309763495718	-2.95240921602037	0.305590953954036	7.19632027631836	11.4008648750421	0.271880636525561	2.20250254116019	5.98706698892618	3.4898803989025	4.80702664003219	2.31171716715583	-1.09961966166767	3.90111090562014	8.03421083901687	0.438796323543881	8.29652332710384	3.94412885016309	10.4686731535352	2.96868594151776	1.5806699481618	6.0286421685897	6.83643861808804	-0.847966252582884	74	1	2
173	6.87318171567536	5.87713170807257	3.88980106904288	3.24029300342065	2.76669502972024	1.9702805654113	6.52293831235865	3.04342407731968	2.67404201915135	6.95585182093219	4.04974313441607	2.89142886456772	5.97320304834549	1	2.23379473607565	7	2.76887918570285	5.42843007228967	3.36497237100068	7	4.13304621174348	5.81015851005596	5.56877575005802	3.39524219329533	3.14328155321791	-4.37099956970445	7.97940714706183	5.91071746377131	-6.65806944776652	1.53440016817007	0.314140773940933	3.55333013292816	7.81800378571526	3.93982633677474	10.8629815010394	4.32853408100163	-0.553330916590291	0.490113717303926	4.33509766214874	6.7751645647663	10.3923894755705	-1.41877573577319	6.61745324754477	6.45964678271575	7.35634179406864	2.36717522729192	80.75	1	2
174	4.47291875525698	5.78874159013379	3.19638578653748	5.71919289965214	4.56297166999783	1.54491784393094	6.64926988398453	4.17302846071334	5.31883059213857	5.61072729930231	7	6.96235780129011	5.58116149296685	6.32544270308232	3.45083446812457	5.32254065003944	6.51494492545604	4.63565644785659	1.92091581076609	6.83211729309445	4.57844603374614	5.27101333299867	1.98429113168724	3.86394231979058	-3.45637812059272	-1.8336154616528	3.56876281490293	8.66016657998776	-2.29019744668123	2.85124555595249	5.64828898579934	0.209139015541933	1.75871985589066	2.26724784870431	4.05620833263045	4.25722784603824	7.64433223552689	1.21323587950254	1.36336085125488	3.69669520754054	6.19638346709677	3.863598263414	6.27552656243372	-1.32568373495446	6.74240738197566	3.56970603396684	61.5	1	2
175	6.27347393635578	3.67284411145862	1.40540561780446	1.68011174898595	3.41437650540945	7	6.11694770032768	1.57759652887045	1.58053651419961	2.74923067421601	2.19207205159597	5.11161344987145	1	1.91935768616779	1	5.79450897297002	2.13918529948691	7	2.21207404469934	2.50974876658659	3.82370123323552	4.09888892764902	1	6.90181131020425	-4.10777908830553	2.34511814651371	6.27235361091692	7.97067503692207	-2.09621708151709	8.89475045951553	6.79135940948299	3.40509372078694	2.91034721120664	4.22816156781733	-4.16998809006298	6.9108026992589	-1.50946135735253	2.40982681568562	-1.79625869332869	5.49342555725388	2.76981648911487	0.532628218565479	6.69218844138425	1.48385532404451	-0.295105081469025	2.316511746201	62.25	1	2
176	6.72872934874076	4.39577195234019	3.24783980900209	2.02694260464794	5.46025746993553	2.64872372836095	2.28718302199075	6.9402129710561	5.94841770407296	4.6562792433131	6.02501916374207	6.74912067586185	5.3543279426897	2.0962922404368	3.21033869899339	3.10019209062343	1	4.01051364153767	1	5.25698821784337	3.86324887916007	5.35863429967168	2.64296615133801	7.23554979880433	-2.67522491291847	7.30016399347549	5.20164670748996	5.96370723510227	-4.52425597869758	5.87682332044755	3.9171523954214	-1.4936253648111	-0.526274391533154	1.99446969757119	9.60213009866928	3.69900075998453	2.14674400740951	0.255655987106439	6.75902814682669	-3.817897645356	9.49308468390228	0.602487635643303	8.85878885754973	3.94323987696055	7.16390754428237	8.62546104211172	76	1	2
177	4.22938579492843	1.24058382489976	1.41353959598897	5.82304477488168	3.09254616753002	3.35472531912075	3.3618302942577	1.10714864145284	2.54136983081616	5.15412577834936	3.97626034967377	4.6981238905684	3.44672396591885	1	6.22367040241454	3.29632163621829	6.76822219366594	3.60288267348829	7	5.8584511443433	2.88944727753067	6.16772088043185	4.74809165579258	0.497137972024888	1.28190765930249	0.560717733114622	3.10590138941641	9.03870788798522	0.615054710115199	5.40637380717922	4.29968348249366	6.17922750700532	5.0845949357775	3.60308875530471	-4.96433083904985	5.21407186103725	5.08163055061338	8.82289208831857	-1.10507841551763	3.75784620758546	7.31715012072832	5.50947296135856	7.30726000672132	2.07980013580739	-0.0229124983152875	8.2093649422919	78.75	1	2
178	7	5.49474316914578	7	1.99015791323531	6.8357100552097	3.3698126736141	5.78146300819878	1.19747837259249	1.67953046648636	1	4.83032801713372	5.80706158184801	2.81223187145647	6.72463074196127	3.16407794246919	2.86688434081465	3.50741325520804	1.82175007526621	6.44685393069752	4.30122569221934	2.33406111145161	6.41299946675565	1.17005246284087	7.67528527151321	-3.62625333518016	8.19118130332084	4.79281472385567	7.57581415807273	8.62843213148143	1.1205624084666	8.77132067477812	5.88852640744324	10.2043872020541	5.19199260329172	2.81527601254835	1.62834583136518	8.74446408155648	8.00854232622126	8.20061026122559	8.09695595396597	0.404691216314268	3.36956813543963	6.04429018130296	1.83826724816044	10.0345332726916	1.92102082889728	83.5	1	2
179	1.031395196874	7	3.59462546534005	6.94653901380121	5.83574090604064	7	6.02862866533106	3.61746895021648	1	3.78878327966234	6.13198602105726	1.78581753339766	3.47960630042139	5.52579125172025	3.26183150430534	7	4.19710645934267	1.28018738807421	2.82758660103617	3.73475886600172	1.93691120380375	2.81036589855769	1	6.69027893402046	5.65829200106912	5.90164622841332	4.32440899278866	8.31794125115195	1.55123921934054	3.18412861185327	8.20738154129791	2.76519852314094	9.67940810138022	7.94461933379796	9.79487324258755	4.07550352660507	0.184969722601673	1.64186088555632	1.77799277143542	-1.34532154940202	0.870486270847016	7.40585241236722	1.6338194206681	0.269375353078491	2.70437836874028	5.54094016830782	73.25	1	2
180	4.96628841892554	3.82452198372786	2.15496839603993	7	3.26120019953566	2.3182487788081	7	2.15281487429131	4.16619161827535	1.95757656716649	6.22612621403548	5.58221556810082	2.23142582394961	4.91335264800459	2.35018049022339	2.07003766617586	5.91453232967668	6.6657471716904	1.44884308240582	5.18773469597675	5.55662136636589	6.29534537324521	3.08333337473624	2.38990835786726	-4.33102994152655	3.54378360775717	2.24497086870795	3.68636171407584	-2.8802687508072	4.26954990654855	2.68639845642095	5.49550025236113	-4.77138926096004	6.32833191769768	3.74013940585656	3.74152812752266	7.65309965458968	-0.101919654921837	0.546675892308509	7.55455334836148	7.13766294164467	2.03757286324604	-1.66233251981404	1.0870562379858	7.10536846101496	1.39175382056813	71	1	2
181	5.02413214168272	2.90251628031123	1.62688781837199	5.27886775929353	4.15344240075553	3.78814765007953	1.88337682274566	4.70970305955371	5.97764890935771	3.23944049853844	6.16759016236206	5.99855550630752	2.02686796032314	1	6.95427851453397	4.42475963497149	5.1784470789961	2.98573614891659	6.34478628211012	4.94801079668954	3.40219181625282	2.23267947767603	1.10791825690469	0.204929229433694	4.96028857647094	0.935610873365642	4.40284245197294	4.39909176796029	4.00735222897147	3.50834437799108	-0.431700112182603	7.55780028202462	-5.83401915777431	7.25590833183759	2.40150036384564	5.3961513477924	5.02951964260169	2.41399729143764	9.35292583283943	2.49236919839109	2.16728544349546	3.76678378574343	3.45037693412778	4.35348756163737	7.07180997632503	7.03702375114857	72.75	1	2
182	6.92898192178632	6.24207705205966	6.24130204142763	2.13182416003339	2.86215133565487	3.76219423252262	3.12924246603965	5.63531643362972	1.47852760098275	3.26566339670062	2.66381301772513	3.41374942763078	3.08248293050513	1.77480047173978	7	6.10146912465171	2.1116603248541	6.33621581341749	6.53110231222718	4.25155954159985	1.26050253629766	6.75918875478397	6.5664109931029	3.35503084066978	-5.70818492738271	2.10576940870339	6.63492816169581	8.87057667773798	-1.00625572630839	6.50448847555342	4.12986437186363	-2.76241626012815	8.36464407782091	6.41639692715593	2.4118136290706	1.93033303507626	4.3807095661993	6.58747204660501	9.27232134734533	3.07747772128688	3.06468977507756	4.93693772837164	5.86846059077192	4.41126134619603	6.58822938287719	3.276704081276	69.5	1	2
183	6.9442013399722	1.07636528803309	5.82325659105989	4.19831133640138	3.8121931956919	2.37745839597724	1	5.22481565110414	7	3.3702150335917	4.20850325265067	2.5962848775741	5.93215880408552	1.56346637671079	6.52276133603314	6.21140821649238	5.16008912968886	5.27559607605903	1	1	3.04635997564854	6.39060511780671	1.93936791525649	1.42370657808299	-2.74549337029955	2.46013490018678	4.90982484356656	8.91409735801208	-3.9383080379103	-0.773680054368986	-0.893424581691531	2.63080205582845	1.2082600614411	7.65033589912471	-0.641821645352143	0.494290614389789	6.05625451126157	3.88744066365546	-0.419437302117541	2.80936709386061	8.10041157521025	4.14293016930381	1.29852718574333	5.64254041141378	1.90340476933895	3.23969679982622	76.25	1	2
184	4.59149141472856	6.56712475048624	3.46035051201684	2.60327722228996	7	1	5.50182509183701	4.03076536053937	5.27015441445594	2.64881498909112	6.73910056050303	3.86020266035958	3.75858369344625	4.55558835390287	6.22889689373706	6.70886588965228	1.73368715606786	6.14260933695641	7	6.33978679383786	1.36706887574627	5.96575733291628	1	5.05088909035798	-4.59555129427686	8.10979311397773	2.0885843694268	8.150227285458	2.62504940459555	2.62291895626824	0.918498776512502	7.80382910319167	6.37345837550492	5.56281073351312	4.16774060797359	1.22890889650909	7.83481303424059	3.23335911451376	-0.770020482970348	-0.95370505615379	-0.924169207534072	-0.0221734895862931	4.68946776099204	7.74840934773802	2.41558682198957	-2.10425327129366	77	1	2
185	6.67893022249728	1.16470478646757	2.38873942607757	5.99767333749275	4.86752543702465	2.65240192683052	4.8220220978789	6.85662773576746	5.40311588995793	4.22115754345828	6.08537448482717	6.89863379535291	5.86510350903788	1	6.73247096745699	1.52995555319275	1.30951255197825	4.37086996874179	1.73951819327423	4.84879947516292	4.99968892782343	4.4840214793616	4.39489965539284	2.25079963727773	-1.56767684284507	-0.251883245104075	-0.110318011813467	7.50710816180392	-4.61964277632614	7.61139049022279	8.05467660937788	0.107334947749951	-4.58800746905995	6.18449759939297	1.74014886492683	3.59717578456364	-5.27330604535366	5.05734682082123	1.0789257314032	1.62567195742317	0.672063860536095	3.8830519542899	-3.53720226842009	7.88845935805469	8.96193764575943	2.74041794596277	75.75	1	2
186	3.39858782419323	4.47618245310927	1.86390329810653	4.85200181799244	1	2.57049084776916	4.4674261058783	1	1.37649260087775	1.94003983140404	4.29767233203948	2.02242904531678	5.49733567806727	1.94864178636232	3.9581476932547	4.03316266491424	3.22532794402203	6.80410090618602	1.43239388659267	5.92516965757398	2.87936260679084	5.22963672613398	5.69127137241291	-0.630197905252137	3.06980570473603	0.315848132953641	3.09748334363009	5.49621539441456	3.39098669952796	2.89594251528254	-4.29838826052494	2.4389371249572	0.322575503279882	3.19518044792696	10.7982860960891	8.25197833907548	8.91961933267026	5.15216636527526	6.47563645989307	2.7076719320681	5.99660902193778	1.24618066640563	-2.31650824978802	-0.926732055535132	6.26011652642247	4.57041498084024	83.5	1	2
187	5.96951265968073	1.14499514272097	1.42777559159876	4.85433007401826	3.81951335511763	3.79141609932422	4.15110185741478	6.31186125685112	6.47173911199221	3.73483145027862	6.03299082455452	1	4.77408605370102	3.96068668558732	1.38688925680364	2.99208244695349	1.62540834443129	6.98450943323668	4.62543588891212	6.66831052774906	5.71006722547105	7	4.63879393040391	-0.254454977433468	-5.02256844255214	0.975582933558112	6.13053657604414	10.2191654702538	-5.17919501231074	6.46796518706946	-1.2565036019082	0.710907161072445	6.39490290619713	8.0823960561788	7.73843634156075	3.25292827644356	0.141633934224124	6.90488805944547	0.0787583581283281	-6.18462629208394	7.63682409963839	5.62125676387793	1.9160427100488	0.0921565665475373	5.03694017318879	8.36797759637721	72.25	1	2
188	5.35876917310253	3.23799194703647	2.71121239315186	6.35282486652572	1.62849343095248	5.61288309881638	1.81197816491302	4.05948753807061	4.9445415341153	3.31100387089145	4.06445419273592	4.56825825213038	4.47416326498112	2.82542761482576	3.9773861978072	6.88963971621277	3.93863231186239	5.75304171513695	1.0907927985501	6.01027055314683	4.17154680204274	6.14013300342632	1	3.70361769749845	-2.46630276209479	2.50794065703941	2.1664271985485	4.75819650779791	3.29979462139505	8.21552472843111	0.641645197898142	-0.705777473857778	2.53623023904807	6.00314102239926	-0.471183174422574	4.81007020736325	-0.504983976545548	3.13605273383379	9.73804999905576	1.17044470826496	-1.11804825306325	2.77723029526177	1.86128764281337	-1.23685759229604	3.97871151929657	-1.09326895375769	79	1	2
189	4.87798529077419	3.53775090125724	3.28463515768395	7	2.10166515418819	1.52656504081876	4.55023290694073	1.99527905203699	3.83729112758651	2.04941068872053	3.84528737281647	2.23566160563198	5.66723573706511	1.10159544850588	2.3341201784163	2.05692038158077	2.95541018762153	5.58234903933405	2.41782386375357	5.24465122913881	4.35012970971746	5.88316573081295	1.1571594746472	2.99289913688024	-2.86768148692635	3.40906537814607	2.41240947884325	4.29862313626234	3.88720408139435	7.99136809071475	1.46946242916337	1.71904250810813	3.75932855241508	5.01620920370653	4.39065375662929	8.1442704672623	-4.37826197591914	1.95695674149843	10.2708976851619	1.86502572488343	-1.25178924574568	3.53088891377811	-1.04108756937312	-1.69844254572723	10.2565334752516	7.66609253439626	87.75	1	2
190	7	6.61988455314254	2.54239817947882	3.24221227607469	6.63346489295824	2.60469176597881	5.27604539941798	2.52202253239324	1.92787379030243	4.66850566893996	3.41630215394343	3.68982196823183	4.10658533742404	1.94775786850343	2.75654075935645	4.49942221407971	5.83408147470324	5.82065662675831	3.93380573263858	4.0599354109493	3.40601082019023	4.19978567985277	2.8116891082949	6.19652219553566	-1.12908947990738	5.62446852651155	5.01165567558494	3.24065501202942	-5.22132396556278	1.85532429890341	0.480077102676601	7.93666537268224	4.32428939865822	5.64207752741826	1.35831735077341	-0.328205586865964	-3.02729465461488	4.06368154842652	2.85723362405474	2.08614029446248	7.25351410432904	8.81009699621366	3.31703277721283	3.23639930574199	6.17390745556529	7.68939886973968	73.5	1	2
[truncated: 5 more columns]
