# Supplementary material for: How Are Mate Preferences Linked with Actual Mate Selection? Tests of Mate Preference Integration Algorithms Using Computer Simulations and Actual Mating Couples
Source: PLoS One. 2016 Jun 8;11(6):e0156078. doi: 10.1371/journal.pone.0156078 (PMC4898694; doi:10.1371/journal.pone.0156078)
Supplement: S2 Data — Long-term couple and agent-based model data analyzed in Study 3. (ZIP) [file pone.0156078.s002.zip › S10/Aspiration Model Data/Aspiration Couple Population 01162016 064331.csv]

	trait1	trait2	trait3	trait4	trait5	trait6	trait7	trait8	trait9	trait10	trait11	trait12	trait13	trait14	trait15	trait16	trait17	trait18	trait19	trait20	trait21	trait22	trait23	preference1	preference2	preference3	preference4	preference5	preference6	preference7	preference8	preference9	preference10	preference11	preference12	preference13	preference14	preference15	preference16	preference17	preference18	preference19	preference20	preference21	preference22	preference23	fitpoints	sex	algorithm
1	7	5.19513542152575	1.31953585905663	3.9821123279629	2.75659559485504	3.73009484861338	6.77463498164085	3.2791557740582	3.43763267206277	3.55659273934672	6.36822996520956	4.24552682058756	1	5.6702004985111	2.5896675574066	2.04829568415968	1.71192457761993	3.83519512504503	6.68830795873011	5.94764923382206	6.12806354224294	1	1.09277293981347	5.79163706034121	8.78032818901674	1.07437792933187	9.45686705488247	7.54826690424767	0.410153883796826	5.32078240035654	-1.00113923890381	3.69831095611009	0.907726391325227	4.68336044855928	3.90199695001408	1.93910191677885	7.35689886577302	6.0791982804518	8.73342650930235	6.01025439565738	4.59540133150768	6.07584749764506	7.85071015123018	-0.0523335057117179	5.48105857072041	-0.412615105619291	92	0	2
2	1.93127982183338	5.70018448717542	4.35473759135508	3.46666927625279	6.85013738858375	3.92695055236388	3.79670663324004	5.36060138390457	2.28406444899357	2.45219639629022	7	5.74213087644039	2.14303232130484	6.13138298938557	3.53354842161264	7	1.20365632959903	3.25338339214685	6.40788274794012	6.26149080499778	6.81945066793318	3.31308579602682	3.64484820518144	4.47540349301791	4.36755609262789	5.52900781849762	0.704668562993877	7.65506946864312	5.9374608890704	6.91735416886915	1.03347777095765	6.69131174423369	-0.530795680292274	3.22118930529273	6.20528518460068	0.920358618637667	10.16088821896	4.66881407978228	10.2974829011056	4.79988643728073	5.15344009413812	7.28363879191978	-2.75259346654264	1.70894596105115	-0.23508690392113	4.39646877221823	98.75	0	2
3	2.30374712082146	4.92546926160734	2.35557098095493	2.92698541595943	5.04004686835245	2.5731585681909	4.80535825554218	2.2696877222169	5.72390387137899	1.61732965045693	5.39165266550135	2.17826557558055	4.43139973738501	4.12170858799912	1	1.14524762576163	2.31552338346315	3.66879062887752	7	5.60981431547341	4.45580565113207	3.54442425003989	2.48773134551852	6.99952228620636	5.64149501453549	2.91329170537435	2.56848364576748	2.46975473754258	7.1499748343783	6.53813967377769	0.49801658381358	1.49370244821453	3.01251264983543	0.886830291779247	2.93975632699689	3.22908720089256	6.09164702879951	8.75209127321017	-4.17003151074737	5.05240974141376	8.40726516071092	7.90834928117306	-0.0972468075978952	5.26037853665785	1.93136371955773	2.00774144327796	93.5	0	2
4	1.57395103527967	2.98592927691485	7	3.80595154755444	1.56278990112751	4.4391253113093	4.92769585588204	3.927157441089	4.40566663815591	2.94287825305997	1	2.25822287711532	5.41063352124091	7	2.86813128377807	1.69691653631057	4.06043520881849	5.62897860544579	3.16402245566416	3.49750290194222	5.08456136478784	3.74343767263538	3.86298122196096	2.76395632944328	10.434043338201	7.10122139102992	7.56722622776123	7.15506312308584	2.82002350371807	6.06403517613842	3.93929212559336	4.62124762618105	5.25075273651412	2.24862508870465	4.78639824917503	5.0424137798015	5.1149816099864	-1.85851513418847	8.19215382623237	3.69794897186592	5.53837646732889	3.81343503259897	12.2151381077885	11.4913475505251	5.75910122524768	-0.80508925276988	97.25	0	2
5	1.82625281276469	1.32334237665111	4.06492463505741	1.4786759470846	5.85474800209964	7	6.06115778500688	4.38351581459311	5.19987016377594	3.06084042391896	5.71089595455339	2.3234205188164	7	4.24531617367268	3.61913135775781	4.13386067446297	4.87994116117175	4.21150811233438	6.65243714729838	7	3.48549013758282	5.36922946197138	2.02118204271151	4.70681835718264	7.39269694190102	7.24311681255002	7.32685223790512	5.03375505369004	15.5373329603316	6.36973901428049	0.199799570116558	5.69171131439333	5.15591625470848	11.1801605817104	7.35241136596383	2.47919281915454	5.60282171517871	6.56623623680604	8.80994306222182	11.3593363059074	6.10426566235912	3.07147398772342	4.11424923314699	9.00400381437537	-0.957135433194358	-1.75109366401	102	0	2
6	2.16882631232599	2.75467798221252	4.91979170369976	3.88451192939895	4.70660425900831	4.13456885153448	3.36603911433677	2.44609785023551	7	4.74324146719987	3.39705214955536	1.42001988440868	2.89805681269007	1.64571875945831	1.19564569662975	3.237321531117	1.19442472890182	4.6184113726837	4.29845879046516	4.01677122836642	6.93023007508049	7	3.14458862265229	3.40749226677868	4.01374954991848	4.81409611700217	11.748410935037	5.43361068303738	4.92695192697132	7.50008556915766	-0.999155419055537	7.06126519042052	2.23275569187603	1.01954515570994	5.12115495483066	-2.01681251918047	4.03543763048327	4.24582209434111	-7.23821266292316	4.73597858597345	-0.639069607018912	9.13486861454616	0.0365168411138521	4.46470360567943	0.904491988360267	8.69566021960814	78.75	0	2
7	1	6.11025934979708	3.39524124082474	3.7021882519905	5.96219920411302	1.70962966556712	2.85592886671976	2.35108237529516	4.37747364113904	3.86333927370172	5.87845316894224	1.56504281167824	2.44808784125351	7	2.43030742471507	1.85959781558613	1	3.37496362106604	7	6.03734904013601	6.43692776400929	5.47969416168126	2.76148888887963	6.88879569719285	5.27613882245009	1.31262025656038	2.74002048888828	4.03253845433817	8.68136959961971	5.27840911332565	-0.275796853677023	1.76828111161349	-0.246999527117738	5.58422953705368	6.1582028213135	-0.397822831935459	7.19561987064703	4.2118831746742	-3.12177489527381	4.21275726152612	6.53968915288786	5.30637202776396	11.9901062947248	0.611787603434533	2.51903831854734	2.54556471737901	100.5	0	2
8	1.74459393069528	3.33858019900061	5.80428750933885	5.79862251005162	3.47718438537227	2.55612833061421	7	2.70065319149283	1.90821287049679	2.6696873382487	7	5.34565898886392	6.75911984142258	4.86066037393273	4.83775790283856	5.1240755606896	2.11324008400826	5.11313607907595	6.52816735475693	7	6.83081414762876	4.24838846263209	1	4.51391477107496	4.52581809740305	1.86219187273044	6.13049979441154	4.06629104084078	0.135491211080667	4.28026231050189	1.80855311755005	2.35327604035042	1.00748991014081	7.95672205892895	4.92116860590335	2.22917869003026	7.116217637678	9.0306655439176	8.7190656061591	7.37430984463084	-0.405365290601427	1.50201734990724	-1.66020717316509	-1.92137888890259	-3.49567514587959	0.641085603681977	111.25	0	2
9	1.73024125210133	2.99032732526205	5.98577922170466	1.98225202574253	7	2.05964310531134	4.48317194623413	5.54031502792182	6.50110453408991	4.30833482150327	5.64453635677706	2.17460902540986	5.36883685086679	2.76320559572629	4.85032067299309	2.66380011909641	2.98757137572862	1	4.03529229989596	6.2148939911737	6.05263367974529	5.16802806631681	3.12311135222895	2.76997031378684	3.32663433934777	7.79739926232782	8.75182116803465	3.35965216670748	10.9115936934853	9.41320483772427	5.09021378303687	-0.432040919967188	-4.75484114749004	4.1635441088723	4.01265635896589	3.21882792710601	1.09843885353136	3.21723108937668	12.0412616603569	0.297345754212348	6.30217738121408	7.85592832123672	4.10064157226122	7.23647851753038	-1.86609051218103	1.50179252882384	96	0	2
10	1	2.63819733483253	7	5.31845317591543	1.05299568587932	2.30000864749157	2.57693062431609	4.24787755544301	3.91940779920537	1	1.23163073369638	1.69679371237353	6.5696912745653	7	7	1.52567370707759	4.41524226436672	7	3.56748115891675	3.27441849953769	5.22915007240161	3.73856584883745	4.13091142858277	2.61894993344539	10.0213133592256	8.68059885342359	10.0111703616597	6.800131756271	3.04752398687931	7.4054449425277	3.59873546382791	4.33809148451883	1.92897908132601	1.48156867495009	5.07347549868367	4.76535979468561	5.4561880213001	-3.46291273283106	9.98473459358705	3.39560940223249	3.19942201230459	3.85133263067792	5.98705786212329	10.5350966181123	6.65661541166264	-0.673723579438754	99.75	0	2
11	1.65497047071272	3.08103814420517	6.02834343359559	5.60729389152305	2.58412631758626	2.05952112141131	7	2.32414307334871	4.85440012910272	2.15106131797208	6.63560198294054	5.77758628907921	6.89960128012026	6.53508107853957	5.43362882455802	7	4.61767423655058	4.72790637838539	5.75532963937053	4.71033328916402	1.95002048723663	4.11914012855202	1	4.8345306406216	5.56415068790546	1.49414093200799	7.05137681066288	5.07459212645668	0.0442076582864159	5.56160461943625	2.52252477127257	4.94904374320692	-0.196237807914006	7.64122490694912	4.550771403959	3.40810586648354	6.65756401812589	8.57252700586525	4.26964640868599	7.21711028861173	-0.300886164628239	0.796376756912171	2.86518947780575	-1.20430643563258	5.55477625472339	2.48575077800209	101.5	0	2
12	1.10610397475458	4.55710917345444	3.70292175614776	4.93760521771036	4.28621390155171	1.14734962065076	4.32366162013813	5.11283257875176	6.53575197389374	1.30607112610739	3.77350882543029	1.45833280123028	1.77214806665186	3.61755534029555	1	1	7	5.47533558873392	7	6.24789478960058	5.05762788088711	2.5100917091418	3.67952367628908	9.07954088552418	7.14769854453162	4.40848031038039	5.72861872501745	5.47584864559417	-0.767623532770682	6.91804689520774	-0.436991131700515	4.8990587800735	0.20974796411446	5.30761750309408	7.55504742878849	10.3703645170537	6.439115552318	-0.317716342263722	11.6420885477169	11.1319310605331	2.72490583017962	-0.969482616388094	8.23040181658926	0.295240897272214	-4.95762744562472	4.3805321460414	90.25	0	2
13	1.79868586001796	4.35845702231588	7	2.26784947372631	3.33860767265655	1	7	1.50700639662168	2.82029002206678	4.55071444735007	1.27104386241191	1.22320935365974	5.69643368397941	3.58860365663309	6.42472635049585	2.01141839359487	1	4.01332979632636	7	5.19072407169361	5.76049025421834	1	1.63069973035967	0.125453039081005	4.39214976264462	3.34676315861413	-1.15177608526416	11.6896238593031	2.22163741540099	4.38291804891613	7.60961092613984	3.92011049712257	1.82407137471636	6.63365862502643	6.77067328659692	4.25877084124977	6.97304525076627	3.39212504418878	9.26069908510049	6.70228230039912	6.33213252811071	8.43499812624758	4.96359903456405	-3.5936111930211	4.95736547068807	6.81917056572533	91	0	2
14	2.40027147877408	1.40013008916077	4.25153218995765	2.06298210165425	7	1.87316931133884	5.24374650565958	5.25743733171797	6.57574511964545	2.49547781594701	4.69888199163233	4.72600867038388	2.305687603423	5.35700946418391	4.39784930452494	4.45106513532457	5.87048281169196	3.54567676653265	5.01984627717562	3.76356769012795	3.0553812292451	4.90550765169905	5.32796521805023	7.05234353807094	4.29533670268646	7.41649669112686	5.49220491884083	2.91401106990115	2.90536474057246	5.21506909169716	5.28034352104595	0.211181911691615	8.42437471926787	3.96817910550968	-2.65681687540566	3.91919548894073	8.25874280365831	7.32246682435199	8.23440795030013	6.36797638172032	-0.222560267640679	9.83493329837308	-2.20952024685116	6.82515793336682	-0.0695670265469812	5.02123131937782	97.75	0	2
15	3.10151480425214	2.69153677773002	6.14937612397921	1.13227904121057	6.93706328712088	1.42109044808212	5.29908063563343	6.38170434522775	6.61658227324077	1.3310439211171	5.88432354243867	2.03595428066552	5.44197616832676	1.74290719203629	3.85328651358621	6.53873187919953	2.58749469187432	5.71741568984242	2.89809739119674	6.78646457478727	3.27940511192082	5.40800114915679	2.90832651973996	2.90192918417463	4.11743691743898	7.59908880799827	9.98735215173872	3.9895153543568	11.3098510741305	9.0041068252663	5.28431508530436	5.36417473648857	-4.57235619812884	10.8914801595035	6.36810295175468	3.26398049895295	6.74811882929491	-1.26944248493644	10.9563156910967	8.03677368878871	2.81854712759047	6.8019010521747	5.07499934445178	7.84626680471734	-3.00696425170935	1.04541347243129	106.5	0	2
16	1.97661803501411	5.78624546658822	6.29593944219556	1.59506712861557	2.73724191791334	2.26234152463449	4.16141798234472	3.58230632206167	5.26234380273689	1.60796602533815	5.28164472856499	1	3.36491021801078	5.20447064896111	2.748563403261	1	1.38824926085631	6.0510593233373	7	4.6147401361943	6.32405180412488	1.18552007269826	4.32056171009084	-0.123786913676865	6.67245117633086	2.67540562016982	-3.17455737893887	8.91627769238585	7.46660114182065	2.58400865269665	6.14766168566092	3.43467078561822	3.53990972262111	0.0655706731237899	5.90726504127126	5.4372862194291	7.2030930415393	3.28044359447396	-3.76836848807911	0.833496442299207	4.76030615707552	0.0418705635582517	13.9417599971163	6.71042264618083	5.58605706846937	0.256704988029246	98.25	0	2
17	6.53455725894458	2.34942282655201	4.38478721239778	2.47847790361778	5.63960899839096	1.43441323492805	4.27146423512308	4.51953428185178	3.120661984335	2.0361310753562	7	1	6.81622417892755	3.81467132028681	6.6149096778642	1.96148818960647	2.48557530717647	3.96071274528954	3.16677991008182	4.08821700559023	2.24784892741706	1.44549156778239	2.49726254169222	3.53269424792301	3.7205242365385	2.55920506767092	8.74991545286663	6.12180208272426	5.83925445907354	2.87713405744386	4.2711730756296	7.2876511108024	1.98663037198698	4.57909200224211	2.68241660545191	2.4814046998764	4.25950975284421	0.637946947105252	11.2421527707919	0.0690362561030909	-1.43607093970671	7.99042711210497	3.23520306189152	6.56401803910494	7.34781015538632	3.16076192616711	103	0	2
18	2.32273480882428	4.58428592176041	2.595940472901	5.65870620885662	3.37662288242927	1	5.75149693893035	4.67128646806135	4.10411998494234	1	6.95587814386311	1	5.31692343611142	3.07476162471695	1.83679889987837	4.84893819092408	2.47694786103355	4.79447767761062	6.49829501969676	5.15022987021342	4.4723718451699	2.32801426490509	2.44093723517862	6.5107514488117	7.87733032063065	5.78242569147928	7.73929119018701	5.87107189760465	1.99260815298498	7.47066147033602	0.26237823211778	8.24671729473201	4.53017887223937	4.38621629473027	2.89966535919393	2.22901774628875	6.537298006144	2.97908563051018	11.2409440949599	-3.76921593066139	2.40186616320821	4.09952748750555	8.57735966124406	1.40137577624108	-1.23519314570811	7.4459174570522	105.75	0	2
19	3.57499304782949	3.22634369087981	4.37238659571938	2.32113897702817	7	2.82179639428666	1.30397369022046	6.8450288357831	5.83001800811847	2.31202588884161	6.24489025310545	1.3722417100961	1.29868756978887	2.46419351697958	2.97319911814836	1.14621332191012	2.68692309208437	7	6.99501003548736	6.62453335830348	3.33643471027536	6.85109426193717	1.67089212991901	5.28053293364324	4.43448582293648	6.59323390919492	8.78601398647967	3.15984252923793	6.13728093021529	2.28508239766096	0.123696250505334	5.69415674779775	2.13314082563279	8.90367908138095	5.83432450097253	0.869517547907059	2.10114553304957	5.07837175085113	-2.25391861468095	10.5367558985716	1.99346901723879	9.18272473193869	-1.94898140334338	8.16897497634406	-7.64999192319695	5.28087389795618	82.5	0	2
20	2.89713150134116	5.29185263177135	3.23995391072331	2.66737697920324	6.0842130564141	3.76930708134192	5.45858132056243	1.72653788697899	4.78094873932868	5.50703919166853	4.601079661062	4.75865925665696	1.15229031671552	3.6527246879994	5.07072149254757	3.55608915990574	3.88250515653868	3.11728379979807	6.12928606533468	7	2.50967049543024	1.06633230434104	3.28331574119402	6.41341833928968	6.42811285822787	2.23385110895712	3.56542618599442	3.65022915660005	3.79392931444155	7.40317593039278	-0.685571603596993	3.54903180434789	-2.83919807063927	3.57642797346594	-2.98445281556623	0.860815045763419	3.93090857749643	-1.91473037970294	6.15622276744842	-2.72537190922443	3.39425185091371	0.593896769064474	11.266391932017	5.77329403282945	4.96186009528164	3.23103660503591	70.25	0	2
21	2.8199681418341	3.15299098229623	4.64071214879329	1.63206546709398	6.48857659544611	3.53602108141482	3.5297505851958	4.89346900183228	3.26116789570044	1.04707690960255	5.95801770006488	1.64322923790889	7	5.38490930357987	6.66766746406286	1	5.28855104462782	7	5.12852842616816	2.63920521535181	1.53102492117548	7	3.46267204539177	3.59229229326929	3.34503646667312	7.16712255465643	9.1750761827628	3.69064696780222	7.82160795776843	8.68970900697742	-0.252890585837818	2.22442239976983	8.12011758643909	3.51974342110288	2.08787968888045	3.29991808124702	6.09917981346701	-1.87339247275782	8.88505427392458	6.61051719511864	5.52422301555077	6.07146674542948	6.89337076701772	9.34549737422232	-2.52982070169515	4.65386420197207	97	0	2
22	3.15060848119645	5.93135323367734	4.222503226618	2.70348509623082	4.10030044597941	4.87306392522125	6.39502490538777	4.36028432773605	5.03254630389715	3.15573477997515	6.91143170918943	1.68597455900181	3.39865466539663	1.13824830583582	7	5.11710111037617	1.09908135320806	7	7	6.64459129735812	6.0043357774898	7	1	7.00509715918704	7.57486230830784	6.23939495499511	5.59694776066991	4.69234503674736	6.16552603390365	5.4726095644282	-0.265582027956189	0.622146781636457	-1.74791591394885	10.9662647690056	5.05635541074968	5.91477603045541	6.23436016753937	5.38750686261889	3.07405461652785	-3.2957958426143	3.71914232027413	8.39980705491872	4.84271757217966	9.86767423644037	-8.59989145303664	2.07091971491457	104.75	0	2
23	3.88254911269725	3.92361403801158	5.20318907863632	3.15111383033844	1.800442969535	1.84287140029607	7	5.45606695787633	7	1.88216008413597	4.37552910524727	1.31904865650848	2.37986120010066	1	6.88741926418568	5.19771439817838	2.55736987529237	2.57426671777204	3.83666281095033	1.89156212565044	3.75698134232075	3.31098694087243	3.27520033523116	3.65421753395187	1.52462724445257	2.30873481611034	13.1988079542371	0.48588140907817	7.19549328945927	7.62564515150894	4.27615694416549	3.34857714684309	6.04238053673355	0.789343586722246	2.64406515497039	4.27547733808183	-1.7031499649642	0.96174748835477	5.61881629822715	7.24970858710514	3.23096166854502	8.80186993385029	1.76687006277648	5.5192175409729	2.42270375539801	1.73351126161643	71.5	0	2
24	1.62875035125353	6.00200238602039	3.77526731453909	3.98949895289082	5.80894851395702	1.47432568858147	5.6122798100501	5.06398792527567	7	1.30657943753499	5.36730154210146	1.12104254861681	1.69164954183977	4.61435726689914	6.00257650435356	7	6.68867381548851	5.52523058818429	7	6.56698399903197	4.82574430127907	2.44895444218561	1.43298032201802	8.31124356786293	6.81322565923754	3.9436211568012	6.28826698604737	5.00938783162999	7.0936899875396	6.09787268420328	-0.52171415215432	6.37586371661885	0.594183864200976	3.6769617452317	7.70902648710117	10.0679187587485	6.01249299405987	4.22429711800098	11.3781347838862	7.66286644535013	8.41713935142828	-0.920280849330946	-3.43254269146809	-0.2408338057044	8.28147696980671	5.25540430727114	90.25	0	2
25	3.1264402869303	6.93311217436598	4.6730258717096	3.37100475105823	5.65022113773577	6.71195324310718	6.19520001139049	4.64042055726376	1.15388015316152	3.60885190494279	6.11545709781043	1.47845224861976	4.38364228020735	4.9147900360794	1	5.10916293460814	2.13946641086802	2.76708587625035	5.05413849607428	5.44016714926995	6.029796907635	3.35660469903103	2.05247320731788	3.59678693536976	6.05600836574661	5.85028177600892	1.0481237533063	8.30570642978404	6.34613179438731	6.71630608218307	5.80332286686471	4.12807595556822	3.12677976518338	3.44104860549723	6.67372851711718	1.73995243619908	7.22116744517632	7.90588720041092	3.2857596433457	3.76914592475898	5.05189074746996	5.88936328277676	5.13956504487742	9.76637109630396	1.69494382618414	1.91442987275952	82	0	2
26	1.70559307351537	4.95960588450599	2.86782350471019	3.68534316210153	5.0856359391737	3.02334841785386	5.21190041223586	2.49916486783914	5.36385560606172	3.72981570729996	2.75878178280687	2.44852854617195	2.00242263977206	3.98120162285014	6.16856237716433	7	3.24981168705905	7	7	4.59746428559584	4.56598482020305	2.01100347464584	1.12870024166231	6.86007892441504	5.10970482893843	3.80502033967551	2.75182937260407	4.04558677155293	6.28330750480185	4.97464680284476	3.24282771446068	3.72470370551022	-2.47891291789811	6.87663454809089	5.55664944825837	-0.704202006667235	10.7224380317199	8.75611948741233	-3.92050096837555	5.23893621833155	8.04483951569022	7.48143222229002	-0.635346557672355	0.765762922631264	2.70636180875706	2.09150444356907	98.75	0	2
27	6.55156749688595	4.45079635090888	3.71477154081213	3.90821330037231	3.32088032297887	5.14366709694188	5.3209154288845	3.06290238383286	3.63202477072916	3.37965048195529	4.46585499441272	1.56016823743361	1	5.50402464934944	2.11731309188782	6.07825506316761	1.12032857667259	3.55623038775529	6.1202896531499	6.29281458809678	6.3359662964929	1.91758590625223	3.46436213706599	4.55296435660434	7.94769984309665	1.06867822056122	9.6709344479152	6.22163185494497	6.84756786373708	5.93581040325547	5.96484925869399	4.0315002882481	2.82857098356201	4.74689045866609	3.9459650326022	2.13891141650617	1.68340590442921	5.4582968330946	8.34392832902725	6.04210540882463	3.4159531888327	6.17068802360141	9.11748122495373	0.266212014114576	4.81123915109269	-0.261380065281105	103.5	0	2
28	7	1.84672164650028	2.77999360779242	1.33206338760644	7	4.48274003164911	7	5.76930073946134	4.77970164930436	3.13470475206492	4.96229631377951	2.56340989251477	6.05201426349932	5.25214992523998	1.98792084162638	4.26488813888685	2.37086035129492	2.24595980753	3.12902610719734	4.00365497793412	3.49150586870248	4.21158631318798	4.18755430085262	3.36850624757453	7.57576302592384	3.72666300596971	9.41646699182916	3.51634403356532	4.40155638559506	3.7482545282896	0.635593365105331	4.56383228182274	2.57459102210238	2.44439677694475	1.24409990756489	1.60069583585231	5.38425586365267	6.45523061028749	-5.07273145713644	-1.24181130119798	4.58286523490796	-5.19045545482059	7.94714459017404	0.688235033563232	-0.124275706620662	7.14057396432651	95.25	0	2
29	1.62874114877386	3.77687601942668	5.13373052759993	3.04247781938039	1.18606337368506	1	4.98090942678432	1.26268774025192	5.8478272734938	6.74788701987916	7	3.46262640281081	4.06903523797025	3.1962090951142	1	6.36952313801601	1	5.14038181390111	6.34203098870702	5.45367526476364	4.57026311238319	6.61541195563948	2.70825891179117	1.9831127197204	3.46573333351096	2.5802312558982	-0.376017045298836	11.3226475751952	2.52475762089322	7.113821189511	7.74920190793879	-3.04593960708117	-7.14547438864835	0.613219714670632	8.15380669867934	3.69886101303386	9.03360119335878	4.4636180860331	7.38433234482466	0.830579516112623	7.76375078308456	1.41179821488051	4.56347547264264	8.72076353456432	-1.02255491309074	-1.80281365726344	79	0	2
30	5.71780255376649	5.55132494017512	3.03877804554314	3.87370828959366	2.75139946284262	4.09623223677533	5.42116323536282	4.59316301495802	3.59331078832812	2.51947551652821	6.15330804660358	3.59421588155013	1	4.87628708831353	2.15765125784429	6.94116509717249	2.97664565044575	6.22420559549735	6.9476062931596	4.14027015177462	6.19317358997625	1.53003578010726	2.15985792823194	5.63857281866016	8.14141087770683	0.781703000895987	9.91788394122042	5.50124224154402	7.58623609982801	4.39809447179641	5.13664469645355	1.78550057358972	1.64738645856253	5.46733052199969	3.75528165350844	2.21286684445369	1.17343113453967	5.74339940355832	8.49694411587249	4.81906935468068	3.90460786776002	6.24475527082941	-0.753983916031341	7.84261910817065	5.26249508064301	0.14536675923933	93.75	0	2
31	1.75926393609899	1.54248237865727	5.3449578276623	1.82060573219401	6.33448043859085	3.83372706646343	5.91910457381527	2.01659328942006	7	1	6.84867119053263	5.45328777040595	2.656983040417	1	2.84533104887798	6.22049480869584	2.67417080069927	7	4.03298639127366	6.02861488245563	5.91310131841483	3.91953531571211	2.16707419325458	3.44993833389117	5.7492268295867	7.16667207537274	8.66098227232451	4.49673682029287	15.6059527349876	7.58487531044839	3.9706738591367	5.34158020142872	4.84659226546191	1.10942285710567	3.25969037412363	2.66708192830981	3.75386002669146	8.4150092914534	-4.13079073651158	4.71825899666173	1.77521402136715	4.95166590260024	-0.565018062666282	5.52255547508552	0.799826960972434	-2.076231892005	88.5	0	2
32	5.10497179161758	4.47899550033667	5.08533894205709	1.99235009136475	1.13771726637773	6.15321433238064	7	1	3.05260002921455	1	4.63844432596662	1	2.69831591322636	4.07635635328029	4.50957167601698	2.07818515141074	4.28384122764188	2.2117321286511	7	1.3819188771237	5.30281098712483	1.47295381171567	6.06970710791002	3.88948790069775	1.4800379690449	4.05128841063633	11.8551077151583	2.54855221772534	4.91692984205588	5.02061689789585	7.54187888572367	6.03463026439478	2.01218489586098	9.83228016455957	4.22995892782263	1.14822978665517	4.81680112048475	6.72005769729022	4.6395535886637	4.79927810645296	4.84012174823704	4.64127890505939	1.31656319329191	6.68812490831141	0.732018067775876	0.453552960592609	57.25	0	2
33	1.26107555058065	1.65226689548575	6.16540532893229	2.09142054979083	6.5764879036271	2.25059290046636	7	2.13442369571337	5.69420436461078	1.74474770322295	2.50608003180091	5.85446175094763	2.13732192559738	4.31073602983642	3.25458268580918	2.94475079192348	1	7	4.18356592050066	6.80921893447607	4.55543203573137	4.64224924306995	2.78087284051841	3.30859506253148	5.89529393662924	8.81966929507843	9.19902824960548	4.859546746823	6.43146564671239	7.57234635851492	-1.21382215828661	4.62690573463102	4.43721081644727	4.86624287644294	2.73818703219029	1.72683779495076	1.19992797197849	-2.03759224016018	-3.65906088225436	5.09366020894531	5.04551127548455	1.32968462512676	0.318081740911069	5.20985222434719	-2.84551123555365	-1.52628603188981	79	0	2
34	2.50012312948814	2.32390430958289	6.13708547749555	1.40978271810137	6.90647277130865	3.12733431993304	5.3233475100972	6.05818545320988	6.58532071767563	1.75497076817614	5.73982264806333	2.93611514601272	5.92005711415451	1.99584325451009	1.46650924915775	1.51130405336556	3.03491251922065	4.78256958498541	3.15576351402011	6.68124728075969	5.84553456831558	1.62527436655177	3.28886203549578	2.32669563972679	4.1745494546108	8.27697742437198	9.62715435319904	3.53281207002381	12.9952337368217	9.67553309871318	4.87822484450949	5.22145034586256	-5.55814101027069	10.5425768229454	6.0039805708816	3.15340081808653	7.26126257894833	3.12846189211314	11.3378446428602	9.37382248079043	5.08899404805888	0.805035405025673	3.9246473369886	3.99952371807831	-2.02882045900369	0.542027404637199	89.75	0	2
35	2.51994464875935	3.25211477442575	3.99548893529043	1.68537974768675	6.04953074590566	1	2.91705073811198	3.81842310211587	3.8148604570083	1.63759163537714	6.98087093087833	1.21723457828524	7	5.21212427467917	1.39629847584463	1	2.33691121857725	6.60070761980512	5.48247909370181	3.58055927151723	2.73260320317438	3.23960110564193	1.35807839542933	3.74386690455115	3.15658881890412	8.18759453039877	8.87371047763895	3.31774005893979	10.1753973015934	7.512915592537	-1.76296081226692	2.72393255944831	-6.21372442555986	3.40491639216291	1.81577175680346	1.87070499104219	7.14874069891999	3.97610147770145	8.72957299761005	5.9871193051264	4.95635287684209	6.12688681120722	6.09425119892415	8.79126657562585	1.16262956253652	5.2719587109584	99.5	0	2
36	6.31083522735917	2.11362694415355	2.90817609889649	2.09796261080716	4.9232859771163	6.28993100553284	2.04695981513941	3.01323214227977	2.84940207975877	2.38293831523958	5.53393844723672	2.39564787011875	3.86100298115162	1.96528415413331	3.08739451736198	1.44979388350016	1.72737628249049	1.42460446027937	6.58381575873493	5.8719697622672	4.25882625123629	7	3.66582618990074	2.48467402236457	4.06279709073117	2.81140105176135	7.32469061289666	3.23920648190387	6.49572549444442	5.56217731468089	0.623239754363916	6.05688039930801	4.10510312841494	4.10113317121014	3.73006495377021	-1.10931898214321	7.11910755858942	0.817557937144591	9.36649999638446	0.610266496338436	3.70351196067193	-4.37051026231827	-1.06428968912385	-0.835014219583008	0.505475561517736	-1.20584727246808	81.25	0	2
37	2.7876803096824	3.37805716794241	5.18966659879609	1	7	3.83104668459972	4.51934866305002	1.65810314391025	5.29479301274884	2.17570171447608	7	3.99642692487097	4.32178796765464	1.79215053703115	2.86536063624812	6.02493768209935	2.15450711433393	6.74237767619716	6.35303045248173	7	6.33194392729426	3.54328696626493	4.31952640014916	3.08033210196195	4.89111617616498	9.00833195939709	8.73209968321528	3.78939165159189	4.85922569697159	5.53103495003404	5.89172993289702	2.36426571573735	0.728936490300703	3.06278575864713	3.51724573656459	2.3997604402363	1.13970712535795	-2.30935218219788	4.22070308043059	-2.39999994607605	3.86876261848156	4.82089385081421	-1.62892621328348	9.60471681883622	1.45309903405578	-2.36264351448779	83	0	2
38	2.38878392733763	3.24980098432185	4.30727976640542	1.22807801805556	7	4.8553295864359	6.75413035864895	1	6.82773112660245	2.96347583050659	5.56546385445223	3.59860776069854	5.85665878911935	5.17221118417512	5.60814168896998	7	2.00445691372719	4.43553533870575	3.00297776999433	4.94779851355158	1.96523783006414	2.02105291597232	1.64721620655236	5.80763848498303	3.15030481540952	7.21779808074111	9.84837823029154	3.65472844971395	5.60876941057662	5.27651004708779	4.37633259762755	2.47016488993465	1.56117122666115	2.65164779879479	4.54698610565471	4.3565284294239	0.465033403663346	5.19446468471167	-2.01383752457929	6.61427867655341	6.44788484005598	1.77518035578445	7.65640622834473	8.96523065843014	-7.15743807704759	0.388897337018952	97.75	0	2
39	1.41006500318565	6.31091493755355	6.27076836179119	1.75446585684954	4.0614379822969	1.03631040274575	5.11448914272242	3.38518433632319	5.67731108470864	3.46848501163604	4.35219267338706	2.38606443853594	7	1.02576043969374	5.91272592195798	5.38595869418524	1.36366731663918	1.62281724220024	4.7421688921742	3.37525904137266	4.28818133453455	5.54919917729637	1.45246290089521	3.48013078973041	8.56635782880779	7.22196887767322	13.0032417271431	4.61365398851735	9.21275094394477	6.23078713789325	4.89851138208706	12.2506237775347	5.24073708010285	2.83302102091596	3.14349046834419	1.21530456384697	2.13715750061658	7.85707641912346	7.40826702647449	-0.421972196087052	3.92622685738547	5.95818043590007	0.952486825920119	7.19430433551971	-0.926805830246306	2.00058760335039	112.5	0	2
40	1.37558742187607	1.61676218541254	6.50366107385868	1.96448402805945	5.93817695804875	1	3.43361915063398	1.35681377308106	6.33171020134237	1.90048590277468	6.36410741600837	4.60514405920014	1.98203670862967	3.92294734217951	2.25291588598751	6.18528622354224	1.26089635440272	7	3.77722261651079	6.98094211021413	4.94211576944665	3.90421877695869	3.29269072380407	4.36801621278468	6.36043233513717	7.63110261875167	8.19904767282992	3.45249992984039	13.803518700117	7.26410491830237	-1.16284820671097	3.23035360219582	6.83676733823788	6.62415602120504	6.83179462199025	-2.0004224237659	2.43825014381534	7.36908797711044	-3.51596137048762	3.92942716103861	1.98546727450404	4.97867409547892	0.139097226179815	6.58063997425129	-3.10766191420996	-1.0948241292313	83.25	0	2
41	1.98132188204731	6.15331840007624	3.09312581311422	2.81846547634929	6.30340205081414	2.20374633833117	6.4425737346772	2.89693880505361	1.98704295441702	3.17469516992279	3.89137235852141	4.76758626097564	5.93926082429724	4.45607789176757	5.90682383956537	3.68733138341947	4.12017929033278	5.90734157698997	6.10153890644822	3.95409548572519	2.42597976799994	1.69720275428758	1.31223654644125	6.79268403389759	7.15959064340168	2.51144205705388	3.55987390569153	4.2501187571483	1.83291460788352	5.11299983213616	3.22084521023317	3.27400576277497	8.74451341834766	1.42983414837919	5.26937588999821	4.01233977499236	7.85353213382556	3.7070385085899	4.9178752019995	9.2725337867074	4.84762917614059	7.32045096278214	4.98610010019875	-1.75813540228476	-7.85502330098536	5.46444832643253	86	0	2
42	1.67017450062986	7	5.29529738638509	6.15068625076506	2.64551875223264	1.42154028062455	1.92441780404569	5.11494723970249	3.73160873441355	2.6253386870251	3.20559636259586	1	2.15105494111475	3.9418581729323	5.54655704209691	2.48856063026574	1	5.14718625402012	6.00820814880167	4.26911642199716	6.51252110190174	4.28067293858584	1.42785648863121	6.28970221974585	8.73922076736151	6.66146910146754	4.49184255170571	4.65104387261036	6.8009874695041	1.11949614761886	5.16939835263405	4.2675018620104	0.905432063669595	3.68745060891751	4.1469414303999	-0.81606986989239	3.21939174500648	-1.35555106906281	0.243697649548763	8.13309738847486	2.83369816943705	8.54577867090229	-0.1533254785525	3.38050283077622	0.705168598949055	-1.11239238012353	92.75	0	2
43	1	7	4.44756871842058	2.45980304163593	6.10865159763907	6.22359445116881	5.90234331309864	3.16501598357942	6.09294703149072	1.94560329239741	5.01406980060111	1.74848594892386	6.38281198069374	2.00882473186933	1.85211302000808	5.98141809053017	3.04639018038584	5.40937438163176	4.01650270114298	4.24242846797123	1.86547480073434	5.16469340231085	3.38340336025277	5.20543510506651	3.51085121930536	5.88800490848571	1.61839954915221	10.6474693483496	4.59415090478784	4.19148133965184	10.1261825253887	1.97547065581355	1.23351435159361	1.31665019095446	8.23462837506035	5.04007899824362	5.58033234387822	3.10864163944654	7.8971871085897	7.44735026670436	2.36665622084339	4.4431976330431	-0.48771642944587	-0.704045904141796	-2.65406500708652	1.15087444913491	85.5	0	2
44	3.73992559622037	1.54460622029084	6.40215829255011	2.42488037382398	7	6.17414800367133	3.87095961325287	1.20509992321532	5.60792841210232	2.22097233721004	1.57666136768804	1	6.59217734423724	5.6554898823828	5.23782175491623	2.37582151462803	2.15178847683814	5.01522818879771	6.03633539436878	5.32568618099046	7	3.91284579335606	1.16265511927134	5.68879878271214	6.06033624532908	8.46368824726577	7.20123590918378	2.62456853084442	4.21214322765971	5.83265519575026	0.898971468045633	0.222695336716362	2.25290699694979	0.281470948435855	-1.4163644374884	3.71107347093852	3.28109121262621	8.35175736680511	4.02449177862078	5.09573037839462	8.75400683756485	9.46045279897381	-0.617523440460062	6.02934620133268	1.65767969490918	8.19860738252831	91.25	0	2
45	2.63804912414608	1.88801986407423	5.1207993991341	2.58772262692795	3.76529451349897	1.28387246797634	3.17896493863507	2.02566916527068	4.1661938117298	5.62478198228712	1.95103110022801	1	6.31557703633144	1	6.00852388531168	2.3965704748843	1.15097159770163	5.38226648094017	5.53644709632897	6.31586188754723	6.23100652337607	3.07318296579601	3.10161911327279	4.984339779252	3.36180765634198	5.37276842349704	10.2193423132195	6.70045526516162	2.24301642676544	4.65654730481532	-0.830870558806854	1.28025355952687	5.8024417705596	2.15817335998715	2.68204190235951	5.68537142901215	4.66865429765732	8.45778303904901	11.7606314643583	1.22223699584539	5.63290427205521	9.58608677893835	-0.329680793921187	2.28370113016178	1.22222962649534	8.15569111560108	92	0	2
46	5.42331802697568	7	6.92490808805937	3.13763793891336	2.50793410586495	2.72092949505777	5.69589929275737	5.28856913263354	2.19770614651078	2.39314333758757	4.48322066906447	3.42747981258248	5.78851861875129	3.34640959109166	3.07450255389692	3.88085679411756	1.41864662786525	5.36400465007631	5.80697058529004	5.05561734195061	1.40068338567898	5.64098066298608	1.40114945423564	2.18996527816714	2.40195854735075	6.98809551548818	10.1207986970179	-1.25900299677151	6.72316613094383	1.17789882254285	-1.72363856843323	4.9249951692526	2.3289702414055	4.06295415642425	6.22177484160572	3.73848848772454	5.64899412675117	-3.99717305609687	5.63307774404124	-1.81380268212757	5.58146923648649	6.17810231120627	-3.56774472437705	4.11698686170858	2.62527095058221	-0.17459514364215	79.75	0	2
47	1	3.56611957623783	5.04163204980352	4.6309526399859	2.60673219550156	4.60053439649568	6.5429977887512	2.48471500775378	4.27993480706658	1	2.93482554178195	4.21942837502001	7	7	5.05256069858847	6.16717637716583	1.4289004025519	5.77141822331096	4.77496089132601	6.03327157896833	1.61271226042294	4.07422334109403	2.78439381870729	8.5952040077193	7.90458116437947	4.16419597072339	6.39020788669529	6.08184154562316	3.67647439458775	0.142745662870083	-0.276188450948186	6.51567588148735	0.653274277900871	1.8855563736812	3.89775578242101	-1.62454255484708	-1.12150892242059	0.592726442900713	10.7838124080038	5.4308679264294	1.55956601843806	0.979393833652982	0.513190575002341	4.41543651674646	2.00188831191228	-1.30497653631442	90.5	0	2
48	4.47475126525522	7	4.48968663051949	5.87713867990638	1.74241885360769	4.06035222269434	1.61640586895567	3.50727220943003	4.3582956776895	2.76887210815995	7	1.48291004368986	5.92652109977076	6.55501611059765	5.12572432147342	5.80238817040795	4.21701775028399	6.3150336660809	6.45484720723044	5.68919695048222	5.88721807121111	6.14251886855027	1.73493684032096	5.311771181976	4.20277511216308	5.87600872576917	12.7846618293587	-0.669696812044206	4.68904488998936	6.25313173634786	3.56699004049679	9.60744628747803	3.85826503312001	1.0828997221172	7.76460824459993	3.8540960805639	5.51038337801406	-0.536786951940254	10.1523064646493	9.94666619792987	8.8149503127272	5.07696289107263	2.51985365562856	2.01293156161907	-7.84622643700487	4.47203952586793	85.25	0	2
49	1.87275417435045	5.30106544823384	7	2.4496362681063	4.17698477676464	2.18349594659773	5.58133639584998	1.59480271087659	2.81081881770375	4.15715967789317	3.37357859939486	4.74540248858918	3.96509618661959	5.80373887183597	3.70646227660772	1.31951910530323	1.87943687751175	7	6.66566154598678	1.97951407439373	2.99010177426413	5.97687573753046	3.6780925429364	3.71975714740911	9.39338506422482	6.53558638754405	10.7627410742975	4.80573201644696	9.53496657087966	5.12830525056893	3.31139841783962	4.47850139362106	0.449996637070619	2.12962631388693	8.5398115302853	0.934957905159221	0.199204839625671	7.76567340109417	-2.92591562327329	9.07139939573414	1.51949019647197	5.46789581393494	1.12687718768455	2.45264714773472	-3.29159439043152	5.1411413655755	83	0	2
50	2.0201813340071	5.43060035333359	3.5527344229413	3.55200292656343	6.8416893965646	7	4.21175424455342	6.7761791876165	4.02886243670606	2.98849902868151	3.93265934202447	1.25753487082852	4.21244849630023	2.9768728983018	5.31336938345991	4.67935658690975	2.17281163344316	1.66492111371465	6.3211328662415	6.55820312279248	7	2.50235430189396	1.55482631187466	4.50127638769166	3.78833593290408	7.2654046513923	-0.155691885502805	10.2470825828709	7.31208148583539	5.51146744471567	9.30803661784512	4.22081051956377	1.19383249188687	4.77652137858076	4.86783025702037	6.72389768869067	6.76322897456475	7.55601447753069	4.44152592037126	7.48187975528272	0.788967024152929	6.29105528412994	0.491480947324054	10.8363741150864	5.11785627609241	-0.398974775340669	87.75	0	2
51	4.92270258630426	2.4945174655516	6.65151964914876	5.17165029432923	5.2088624502392	6.40790561637286	6.27296730833059	5.88567227037714	1.96389041255221	5.7333129217258	1.10273113105763	2.41960232437561	6.17575862632738	6.00728683696562	6.72833147244257	4.83600429081946	3.55948558295655	2.48518929332311	5.57451182462475	3.84231288274113	6.52270831337225	7	2.03232271280261	0.348104440737706	-0.529810893227032	2.56702917753223	8.74105195165522	6.47832200802139	11.0986246783167	7.69046167653624	1.36510798089144	6.83527874601322	1.28552763471157	8.48374460599137	2.20786397008107	0.0606910158280645	2.60531915102874	5.36763673941162	7.41199082544256	6.0204104135545	1.9501288664776	1.86650272949137	0.482492244641763	3.59211026014508	8.32144802292225	-1.31230766976194	83.5	0	2
52	2.99808818445623	2.23092644256844	3.63022437979541	1.5945032665771	6.82705278246741	2.55496256571578	3.53229790966885	4.70271217275678	1.63773988728279	3.51995822697495	2.43004099736423	2.95302003285801	1.12010588909223	5.45973263959003	2.85446092960959	6.76828638870912	4.14790347190815	5.92421986255232	5.17132665322469	3.54388867371506	2.19409671494496	6.9005085284629	2.23844965903863	4.23173243283803	4.92597699113596	7.58369267150569	9.45889696950078	4.72743781794952	3.03390748138229	6.23215102994117	6.21530488226954	3.17337834763692	3.53277188973741	0.147457972162976	6.61774555434847	1.8094777225273	2.75489065478327	-2.0187702158473	2.81067776517612	4.38391836615086	4.15434246696034	8.12198555464188	0.570624657111376	5.63943088457133	-7.4866042393163	-1.20482880128858	95.25	0	2
53	1	3.85817337972621	5.36861128258169	7	4.58329917751738	2.35880346747398	4.892553053132	1.32737127261399	5.5112024749544	2.12069673084788	3.12760070920598	3.70705773966605	6.14388570387285	4.13302070848819	1.1810648851261	7	2.82392498662171	2.59304602625674	6.65516581124922	1.8362753101588	4.23024394057292	6.92535187222683	2.17624990399968	6.62730943754651	5.65913299011107	4.83773189776601	5.95060947760048	7.85794663971071	2.76927153360878	6.84544411387502	6.61706424372705	5.78206409639276	0.27466745860493	5.96734045097924	4.77183146493651	-0.431142507283606	7.27959538427421	-0.720687602732376	-3.00667033130597	1.69176805151907	4.34601259890152	5.04760720008769	14.0507520023574	2.56192664997625	0.830719119507667	5.1792603390146	67	0	2
54	3.03110030301225	5.09175544983781	3.60257598924594	3.37729631678645	6.64766514196888	3.48304657041921	4.2284143563901	1.59526399458937	6.02221775781265	3.34032918413518	2.22079725556299	3.91059959624844	7	3.55113318744571	4.96650930294678	2.56557267368855	2.01963572510707	6.4857107121203	4.39441352803561	5.2309108741224	4.72638358605898	6.55082731453362	3.79231934049329	5.09746742512211	9.58129835836907	4.9565908012521	-1.07634082050276	6.99070220757429	11.6244400927428	7.99782637032714	3.14238915647715	10.1396613060227	4.31025869363575	9.48583566891984	6.30414043159626	5.5687960151467	5.8382579619512	2.7274815551202	6.29872619596514	-3.27677423143661	2.56139142502137	2.69086682928252	3.41514779078766	8.31610454231766	4.6251810591318	6.63412931724255	82.75	0	2
55	3.66107663674634	5.17411044475426	4.96603653685978	3.62432150867246	2.46682354575334	2.59434774496405	6.61288179404991	5.82195104608684	4.39411849187324	1	5.79916748717601	2.04555124196596	6.5214235051228	1	6.7251669497444	1.2684717526187	1.58815467411508	2.68067881445119	5.74883358239518	4.49515666330069	1.59468745362116	5.83406335604568	2.29577229405696	5.92590249931749	2.02354123885112	6.14166504055863	10.21884686572	-1.48290430003206	3.55440014106131	7.49403651101878	-0.635566591620834	2.39107869420432	1.89904578615996	2.57246696795742	3.19350640948135	1.20051424495553	6.49794606064943	2.00521167099555	4.49535058920335	4.48577926268292	2.92321018241035	9.84639520783463	14.6492680378082	5.38571140145188	2.66457382406171	0.402529483605373	92.5	0	2
56	3.17558460594856	7	6.45366768457629	1.79240625410529	3.7026658917342	7	6.88412675262572	1.96967462924528	5.16032897663663	1.20791839893289	3.27478003701246	1	6.17634061847282	3.13634316189398	1.82629900636248	2.36848062540337	1	7	4.78445141047594	6.74124303367096	2.60917353708013	5.95289898560085	5.57193667125073	0.731559562702905	6.43830376240449	1.8829154122884	9.47310661158818	8.38340848352234	5.18975030016627	5.09221332857366	-2.44613955722954	2.87259833524391	3.24786012953359	6.64176088111664	3.6595145211524	2.32416179460671	7.38385026537463	-3.91981785364217	7.99990390502679	5.03155874806482	5.75127838142512	3.58374951933075	1.4837706426431	7.36084187627291	7.68635755365882	0.191401804389554	88.25	0	2
57	3.13758318079825	4.74282891328258	3.55041773385907	2.42507766997101	6.99521522805882	7	3.15490642703154	3.03516301812186	3.07233037437607	1.41719207762267	4.60740465250198	1	5.66751097420551	4.40575885111082	2.82049432506024	6.56038962151328	4.84937227059111	4.02061879286572	5.76228584539381	4.02638760099184	1.46800923867938	5.78147159343993	2.33656541426297	5.8387167070666	5.5414762730952	2.60809367051769	3.33846781596637	4.03333451992897	2.8967328082546	2.59938542477314	5.0317980929001	6.25989664100767	-0.689404559164869	11.3889419391574	11.2567826626477	-2.31965889265317	4.50912802897427	2.26308097385819	13.3866869580283	9.54527147045565	5.05821250714066	4.16555604570877	3.24156905364715	6.6209585093934	-4.16886361348637	3.97753052232217	84	0	2
58	2.10730889882432	5.61696887821099	1.74049219105176	5.14806604186737	3.89212931431087	5.21544107006989	6.3169046014563	5.3391650577257	5.6518539128653	2.15772245062812	2.60829074556941	3.4705937848874	5.89088916509906	1.18249272494621	4.37263878035261	1	1.78189723574491	5.82041893300337	7	3.88911321803809	1.90040575682492	6.14612081868214	1.28750264810798	7.96737665913575	6.89866588816833	6.3567142759594	6.77566439960731	6.85903874584952	8.23918054207993	8.90846397179082	-1.56378017648312	5.91338734894356	2.53808144329069	-1.43487813755621	-2.39383791292922	1.36776476660816	5.71994578534968	8.12546032454661	3.12177901630623	-2.05363311599255	1.73300325826451	7.34433818532321	14.9802456611018	1.41254017478046	2.16644334079742	1.1851374425747	88.75	0	2
59	2.53268700282702	2.74510450550912	4.34633591984218	1.88652719758394	7	2.11188541516143	5.33135214786375	1.20857747672652	7	2.47381436517065	6.89047646036587	3.22585050387472	2.01301802388531	7	4.15695171141482	1.42658307006784	2.32385798691136	7	4.98523531576252	7	2.44631988821765	1.01725560802981	4.31494378798309	5.27276457847223	5.80588487196039	7.29433851773573	7.03123515095992	2.56341210530555	7.85004229683333	5.07260116480988	7.42876309107434	6.2723919838735	1.11519727403163	9.99451491505268	2.51539379208175	1.47080199451988	1.65313603421161	5.74986628033826	-1.49194535036688	10.3932254668759	3.65622879362876	9.17345839315182	-1.97816969096899	7.79933081973105	-6.49905280754277	6.02605713166176	92.5	0	2
60	1.23364007036604	6.8617715389727	2.95840479194871	1	7	5.3311322863146	7	3.29965453267909	1	6.67529910505754	3.83072446985073	4.1733078925479	7	2.87372405480431	2.07520638458076	3.98945042552406	1.48099179927858	6.73507798683243	7	4.76968755523011	2.42144540431843	6.43467959658727	4.04129202215331	3.45040514612158	8.99009822068139	4.89056109511172	0.126448392629116	7.27406077338423	4.57313122016258	8.12584288384232	4.70576813371462	7.72253017729705	6.27230835457074	10.8480715698089	3.35560646803407	3.94722238295195	4.91073609720685	9.42276402900752	0.563253176267052	7.63040556181357	5.42795383661671	5.30837090127244	0.992340631039041	10.2921619737743	-6.85612697748595	-0.919418793330848	75.25	0	2
61	1	4.8226268165628	4.678053257392	7	5.06950254049027	3.09119357268157	2.80112316587646	1	3.84448187174241	2.23491211210398	4.17736251356705	6.51452028447448	6.20681371589932	3.1226466628298	1	7	4.16153934439231	4.63489493422304	5.59326867373307	1.94325136494627	1.51322066847319	2.32281844443584	2.11819566164961	6.94912189842196	5.52377588258552	5.16742776283319	6.41708224337026	7.95300459751297	2.3930795183545	7.4991950454712	6.90915566102866	3.79147969876033	0.484734452594638	7.97235806350045	5.84575197910765	-0.800186006605043	6.05235837515061	0.722183269413615	-2.03290458940698	7.15709297822858	5.58553987880855	4.4455358375909	-1.17002332800474	1.04219869564475	1.2898443046693	2.81220995265368	81	0	2
62	4.81763472801382	3.02653313006092	5.60453645798643	5.33863527597523	2.38182967380238	5.88531063491519	4.67821199473294	1.58193925370979	4.85282671761225	2.1698771748708	7	2.36825567796477	3.04389044778577	2.88403460551905	3.95744429924864	3.29766022624646	1.78355288762445	7	5.17000451930964	3.48906461655726	6.87976630949785	3.37379659581907	3.35582553383283	1.80143413546189	-1.24590817282931	4.67564013839054	12.1948016232643	5.94213111470828	1.94951102742749	3.88573152311351	-0.38434480442925	8.8243277424881	1.81214366401013	0.103191058538134	6.32173535212293	1.80125063384315	1.69072114598785	5.70288831268778	2.61713722938564	1.6421053790843	5.31222413720177	7.30860289809783	5.31335665434413	7.26243654132058	0.466469451940034	0.481144431933519	85.75	0	2
63	6.3461592755041	2.36037622644985	2.69433278713167	7	1.40577551473868	5.17558536389491	4.90167705524865	6.11315990387289	2.88309356821649	1.50386520376308	6.52518211353257	4.82476301114007	5.66973984477258	5.89714294814656	6.32184286690712	2.36993640104348	1.41048560724645	3.92127496616129	6.13102462850119	4.81358118218133	6.35777219781591	2.26589718393595	1	6.34398525388272	8.26088444983971	0.327273119406917	11.3559027551398	7.76456670576325	5.83628599679593	7.17321279056338	0.444851564296991	2.83286112439304	-7.38743615707941	4.01211209433404	2.54392982122024	1.64869121660173	6.60486549897925	0.20298059989817	6.3467507594681	5.64575351141875	2.69620629460372	8.59566764048521	9.95392616304725	5.21845034941164	1.06993623026044	-3.1076191557123	94.5	0	2
64	2.49722534743701	5.17492874811047	6.41142758091638	2.71803285373036	4.05264377846764	2.08333537098187	5.0629862319803	3.26666052534803	5.52011268224095	1.20875927307139	3.89499240519911	1.56379059891892	5.53911581512455	7	2.9867038550826	3.96760962531652	2.99028486483269	1	1.44745587604892	7	5.60731786694724	1.27786403440453	6.05621116194082	-0.353681160058672	6.50364103314959	2.863374222771	-3.59698662125949	8.78590310174211	7.49970189790636	3.56978307973596	4.72002894482673	3.48152147766256	2.57012891817932	1.92991652625854	2.43356449435926	5.2887436972878	6.65921029698968	8.32847653250129	7.25174882486884	1.13074099235468	2.96181935454077	0.986490263757803	-0.803527400055694	-2.3192848184139	6.72854016980393	1.60230049418356	69.25	0	2
65	1.11379220767297	2.44719694815412	4.09972786975421	1.62461775934701	1	1	3.02036783766546	5.05410055573257	5.30532704749645	1.9033002633738	6.68485098366623	2.99396257574735	4.253074588074	2.43516515760163	2.30198190491065	1.80479433999914	3.63477151974234	6.22765527116801	1.72373180036141	5.62197936817935	1.98991985959189	5.08385785554688	4.28129607404363	0.0368369031896032	5.61489132955455	1.52786411203022	-0.723201334586545	11.1807923375274	13.2162893729883	5.58466843109946	2.1539418933081	4.34046166293589	-2.37361710533865	5.79877740061242	4.79873858766751	0.871674036712602	4.50333853242514	1.9125734731894	7.66016380446076	-0.0959923577533345	8.06748925277837	-4.52276490015579	-1.15341666332521	-2.62669841875199	6.24420903907896	4.36437017493543	92	0	2
66	6.83273780979645	2.13221247905497	3.08004467108184	1	7	5.67640496421944	5.45356307012976	6.00264503041392	3.75262255829716	1	3.4828806784955	3.78375886368345	5.65869331053009	3.60577901853167	1.16577430395305	4.2330921572526	1.330435854559	1.53424524962017	2.21475428526689	2.85019272236915	3.7160136626515	4.4740917693208	4.05768404599643	3.36402154297921	7.85491398866364	3.36290013600494	9.74896143721265	4.2630386919208	9.144535173734	4.16915586870348	-0.288942559536908	5.58712431093603	5.66675643807685	2.20018582910954	6.24011513183634	3.89610752754474	0.791472141942902	6.19362492206238	4.36636750881821	-0.539111823273045	-1.22605065156102	-4.73520174958488	7.92085629949221	4.42603299212288	1.45682847137468	9.34083386107011	66.75	0	2
67	1	6.97565228629314	4.1908672174808	5.0797116420397	3.93113663962966	1.07626571852332	1.78735398282589	3.67329670837998	5.26677083539454	2.40699347371918	3.39880074523724	1	1.97721408192511	3.66270448588308	5.10823059446131	1.85946983869485	1.43519880884327	5.28499340977429	5.44186780432092	6.57252523388221	6.15321138902698	2.90425253507926	6.32575880141716	7.14458482681524	9.19607131877423	6.15578863830511	5.48508546182572	4.58592885482741	8.63264136899865	8.74411793485413	1.7471626074088	6.98978415054928	0.91053056245724	2.2663419371116	4.29059104143356	1.46903204306393	6.6941928140343	-0.00717591078283331	-5.11102740860058	7.88204112947241	4.66979469809977	8.59081128161673	12.5253858397401	2.672466106916	0.046997800808486	5.74996290639621	76.5	0	2
68	2.98929919494525	6.11930280613068	2.15232475836541	5.6690911421334	1.13499593452089	2.83762063527446	5.67257228204243	1	6.20021502388178	1.51904675081736	5.64479819196437	3.33503875042364	1.8312403363555	3.65159518147345	5.70715379927663	5.79609786787059	2.60975174573041	1.9778445034884	1.7823724114983	6.4969423038905	5.39258419073676	6.75019143558048	2.37218311720897	7.78958781499408	8.40352846092555	6.44732570925913	5.56834013953682	6.19150252213057	3.4284834846316	5.81468704624857	0.950372571855028	3.50685189753219	-5.32021941805144	5.22711901530539	4.1102942180897	2.49925273450626	1.93400824642129	1.46360828207187	10.4401800015632	0.152178029364078	0.933475377273704	-0.415983599291447	-1.69463523831151	-3.41747946996586	1.34938639922722	-1.1035123134763	74.25	0	2
69	1.73021036351732	1.85974663016862	4.7726674138935	2.10693933598563	3.3088060452779	3.82259113833779	5.36251511408747	4.97785202420971	4.12187232220831	5.15890161836406	1	3.63485202402409	7	3.89661607774491	2.6257471563195	5.96795802955759	5.30384361083335	1.61641510173407	2.04208432135903	5.5116767911801	4.01858203109568	5.99802350988319	3.68248981030515	6.69289698142404	7.94466506182797	3.1149987218071	5.15967415866518	6.71319655254471	6.85044209177611	6.33326847600858	4.95578084066263	7.18516137922187	6.95491505479785	-0.792479565998946	-2.54315555254423	5.56145713736415	7.55124701430333	4.58046313157916	3.17276011076273	0.564482914972395	8.44169740270211	2.89967559591851	-0.458314201609963	-0.529104549753814	7.58694683651332	-0.686142101248917	65	0	2
70	1.17839889355172	4.95783278206798	4.45112938537466	2.20636041531836	1.60988950528314	3.7126849118088	4.96753547973618	1.13655541346832	6.8879344170753	1.00947637130127	6.4150299382715	3.89096723571054	4.11939257054643	4.66185157939359	2.76885144679688	4.27810078306615	1.1228439865913	1.88358419772431	5.7989068552778	4.95498221815415	6.09339130555425	2.60118123299108	2.48629819498985	2.8126243542327	4.40181244457483	2.55392224022957	-1.8335770472755	10.9964542583492	6.2379599785128	7.82144026137613	6.93832305127636	4.91662728565651	-7.17033037382173	2.39588824437941	2.55016583784436	4.43093660869701	-4.75527217678163	-1.01429980207995	3.085704744105	1.41428185465218	7.63791770646381	1.25633921910421	3.74610512929859	7.31023341349367	-2.94279071683015	-0.806838380956866	67.75	0	2
71	1.91851732374864	4.32606041774449	4.75191968177049	7	3.44028236459846	3.39473879176442	3.73278380907634	1	5.61523769372029	2.08486986263296	4.18191790477651	4.24540250809609	7	3.31253907459032	1	6.9620877212658	3.41323562681517	4.14559121211739	5.78009283925863	1.60114399899955	2.28338567895894	2.26253510246181	1	7.23029936841756	5.65798010299227	4.22545830533692	5.78452996750955	7.18828288454977	1.71811378904005	4.80142486402842	4.19291685166282	5.5321425548617	1.68275404138224	8.62867551763252	5.10931416754487	-0.347887736839151	6.59937653021155	2.55093088846618	-2.61175121740217	1.7090096617972	2.48676775409853	4.41028106601444	-0.867593619347594	2.33920628307482	2.18639592225006	2.51692966561626	79.5	0	2
72	1.35977078190965	6.74915028854179	4.63499407557519	4.80309451381631	3.40073296596147	1.12653633299616	3.59381254797883	3.69676816653612	5.41855658460794	2.42175646949092	4.92886855415845	4.28054366178956	6.70058653063834	4.65609074317006	4.60593386388249	2.40496988591293	1.03756542659805	5.34255224965618	6.56475549089236	7	5.64846402667044	1	4.94064900081651	6.48338245313612	8.98637002982773	7.32050623709203	3.89761422524427	4.79286227446076	7.72891949578976	1.25390465884049	4.4814647366112	7.69264896903916	7.62165103141297	1.83844553515583	3.40497964157905	-0.471754057709062	7.65507111779513	-0.0504454492509509	-5.13549074751084	8.43614232104425	4.53141133968171	8.16593072576056	12.0998825776757	2.57914844447423	-7.44280613885293	5.0002210083105	82.25	0	2
73	6.7847751203649	4.22905561667084	3.55607081070788	4.81408869721507	3.13249454921843	6.26809588904255	4.80460858292329	1.89094265428712	7	3.58273273375445	6.90109069052371	1.86856054434245	1	6.56316749690837	6.27971627333287	5.35227294168127	1.40146181001208	4.39153488183423	6.23267275653403	4.70491178795139	5.94047200600565	1	4.41769729368388	5.64756007400014	8.37888012122003	1.49464179957614	10.2047197117151	6.34812564473083	4.919989246276	3.64414712380682	-0.584201091278861	2.80211614699738	3.94515943100593	2.41486869204739	3.17474652836804	2.66024964165003	0.695232394188653	-0.20187885220281	-1.57348622566161	3.39366354596077	-0.843367212761882	7.53781789718635	-1.70429406725296	9.44906534544967	-2.56867040153877	4.42543704958975	88	0	2
74	1	4.23587517796769	4.11223374441854	4.3207748961342	2.43436331048376	4.58951678024053	7	2.9690193568667	1.64205563948499	1	3.1479708584352	3.62249289524265	7	5.75252852282033	5.49331089671919	5.78362604441267	1	6.88978106793973	4.50603212793933	7	1	4.38542868711812	1.18491845596572	9.59405152107448	7.35953470525005	3.9669880910512	6.18560226073812	5.94990529711959	4.0080666243979	8.0559805146609	2.21368009428702	4.18655250356422	-0.334379135409133	4.54508619050246	3.56546231034561	-1.72631759827555	9.23690858306762	0.34664801454668	9.51765762024795	6.05616019058419	1.97429857883754	2.0652645181458	13.3749511917521	5.30402208112091	1.58879729072652	3.7021381417208	70.75	0	2
75	6.0965686082049	3.78191696198448	3.66469392770701	1.42720802886315	6.00512570638189	2.56702660423918	4.03524062594631	1.87794501838098	6.54098362756281	1.0893730569556	5.62343814382236	5.51943291206307	2.57318861487723	4.34134293982933	4.47388394772376	3.64953006034076	1.86381149632544	3.63447517355905	4.36521241620991	6.45580626016132	6.0122284132927	4.88203506438428	1.15174311152248	2.33625112701182	4.34100464696974	0.18600439848392	8.39185249982026	3.60839133181615	-1.70893739660788	6.28651238896491	6.30626191079891	7.04450877629427	0.974068042676645	10.1379923875564	4.49689246349356	1.72901652254807	2.72290794667931	5.06755967569233	-4.28235092872012	8.56525124411958	7.90183232896257	8.70733410431713	14.1464995837992	7.6294179605349	0.238189951832201	5.31972058312047	76.5	0	2
76	1	5.81176243027369	7	4.3921397963286	3.99258642445445	4.08254632265412	5.16272754594228	4.1293266883843	1	5.11222238484856	1.96256146008431	1.48948664008167	1.24059785238096	3.62040253838727	3.66328967119733	6.67823633775814	1.67597826403354	1	4.49766075573854	3.73047558797938	2.44116175849163	1.78586632510374	2.62442511231475	0.353381077338111	7.11702804751044	1.70789499844534	-1.9082457294437	10.7352199574451	9.665932902636	5.60699251462099	3.96570784936848	5.84848750016107	6.07667934711114	8.07890793407087	7.95205091572879	2.53401712112278	2.98349913318237	3.51855852516242	-3.96621786534816	3.86873870446503	4.97334124069945	9.64080898631462	12.3748782549038	1.73933415337642	1.22104582296827	6.48270833490514	76.25	0	2
77	1.54037524423187	6.51934261715776	2.94668798903897	1.9520218406577	6.68739949544924	4.45635043036776	5.38691017080671	4.55202820284703	4.59594361480682	4.55777974917001	7	3.54579077335328	5.36769512768703	3.06066366417081	1.83436294305908	3.69093278290249	3.96746704004703	7	7	4.34212398511433	1.78088037803989	5.67895786520385	4.21146533319865	3.90838479696243	9.33766167861974	4.45521854734726	0.788455455575597	6.71067905626888	8.05830243632667	6.30770396774573	4.7655369782955	5.82856671993015	5.71765033956739	2.89858543889698	4.40542599681497	5.18476053665011	2.13484153466689	8.85058797326482	6.83855581261366	6.71344700948498	-0.42813456088243	4.15461611228744	10.0330204003585	10.5896266088657	-7.04971126259442	2.28440601985429	69	0	2
78	3.38715308858107	3.505106451686	4.64385402943829	1.44462736596326	7	4.33212306530615	6.76281445908865	1.07218135538631	6.53025656440957	2.95340321529626	5.70264373257989	4.93300271945736	5.81320629211613	7	1.5466342826657	1	1.13205185696604	4.09350643237944	3.39924994471135	5.88285293119437	2.0416543014876	5.98246730638824	2.83329213864953	5.24779173900435	4.88848324489151	7.74116522064313	8.77919032600081	3.22263243303387	5.61306875920275	8.11763425558743	4.5529873475549	2.35344508403658	2.19298745220034	2.77953271756695	8.14415202636015	-0.498336357674601	-0.530037561730235	0.362396558397589	-2.21578493260733	14.8702916906101	4.07169714740793	2.16292649722654	-0.416703920503862	10.4292084759724	-6.3411096224586	6.22336088904706	80.75	0	2
79	7	3.04348142944227	4.18217275292551	1.38015072270973	6.43647548171811	2.65811492270222	6.81932573398517	2.5297041254277	1.42922793237047	2.25589950219563	1.64993340605348	3.95076094075443	4.61331378473832	5.79456625359587	4.182914602311	1.72553219404556	1.16850563742648	5.31246805369099	2.50235462088088	3.73954016816936	6.18624713717862	1.91814628376374	3.53750848049347	2.3557894279487	5.86876658046051	0.449670440814297	7.87555697770295	4.17222286975099	4.76656066006302	5.55034996113622	7.26764394918387	5.5465000143627	2.44631593889814	9.31155375206769	4.88619124084513	4.03529331434738	4.53741483402091	6.39473686147598	-4.1533733761619	7.52863816462222	3.90102208256588	5.45953040365856	13.6234198878757	-1.81976612065919	0.667060507158026	5.35936693492867	83.5	0	2
80	2.61696000673955	5.85496209641128	1.91970115485397	1.79575901812827	7	1.70442794420777	2.90756026060182	6.84951239668181	1.891721873033	1.77002672283007	4.5836465627055	4.81598713956427	6.24188041814184	6.13896027462008	2.81675955376859	2.45382677913474	4.81645384608331	2.50491020918727	6.96792301576867	3.51338814337946	1.83071813461446	5.05584973838142	2.47949327122109	4.59552401899268	7.08757807070729	3.9208721916553	3.64806495894537	6.08448471036464	1.54745829325648	-1.13552748549696	1.96308736859489	4.54705029147933	2.60891446196258	11.11003866783	-1.28015914079408	1.65001584752947	9.42507259082509	4.18727894361631	-4.01007470053218	11.1166571736412	5.85469479913843	7.67759665274114	6.57429775248977	7.0923552424958	-3.70782730097605	-3.49713727110071	76.25	0	2
81	5.36775954370582	1.86575739629339	3.39435777507569	1	3.78570855751009	2.57105350185701	6.41979283356972	4.39891675274043	2.9979028273439	4.78699705485282	3.75536465686733	1	2.3351352901499	2.28534975755575	6.36194619176503	4.44177377399335	3.28328409231935	1.515541930777	6.51812822777675	6.09724260545061	5.89536883351508	4.08137450979798	3.86534056607999	3.97086809768183	4.15933993525932	3.60329809304601	7.47068439010175	3.67174847293251	6.46932424012993	5.93474046283828	0.205597322650114	2.2520282267338	3.77131610055035	3.99763716205114	3.8124049468992	0.756044957987881	9.00203185869583	5.36620927544226	-2.4925219552926	9.98673583081402	5.64331912286419	6.67385838224002	-1.10791302938021	3.18252250292365	3.00065597409916	4.25457836976309	76	0	2
82	3.85581186549029	6.238872092204	5.66239788111354	4.00523645561456	2.46754799727934	5.02316849750147	6.21080073379005	3.87611740702929	4.92376065501856	6.38936754062923	3.62758342812946	4.18458871218311	1.86129831881871	5.69933951396022	1.95117718781006	3.46907067733845	2.98039823812538	1.49406074529896	4.41385598161916	6.9843308685118	1.11932685831461	6.37923771028247	3.428714102678	2.82249918865515	-0.457404574409573	6.42413213327974	11.8625552979945	0.408157702466418	6.55352389538344	7.011417441202	0.361203241555981	3.18367968771491	-2.19371084129096	11.2874757334587	3.82084472907	4.20749893771665	6.33918188985388	7.82690171451396	6.39447222288588	-2.34493674810365	2.51685575137337	1.93693567351812	13.0008998958485	5.26000291590253	6.11666281451794	1.15511102538805	66.75	0	2
83	1.91184587304809	6.72820331793424	7	1	4.28133007247279	1.06114770960535	5.99460658379018	2.43137573177903	6.44791969439164	5.23229806848655	5.79151825840556	1.80710758321157	2.81435818705091	2.56262368511832	4.51207294688408	4.40804218895021	1	6.09200761856863	5.33050805066587	3.18220684787061	5.934017725945	6.03327655640313	4.71490092583467	5.16210046714215	8.82590815932735	7.39672750908342	11.1953808516091	2.96220061666497	4.98238480062353	5.43529608585967	4.58382203018977	12.4364309168394	5.87055929255439	2.72503475257889	4.68610060991077	3.52235766895658	7.56777404365549	8.74763395011478	2.26966679071774	1.10395429869775	5.04253095714604	5.95871731379973	2.20743536780084	6.35717446892419	1.38332585762544	1.4873275616714	71.5	0	2
84	1	2.49634371967367	5.34553849480023	2.82979418747125	4.16839327928115	3.55831480452512	3.89222676803769	2.96696024123327	2.97195403946215	3.26245129347484	3.62608853278232	1	2.1359749929964	1.88365857698057	2.05246779707136	1.65276534186886	3.51583248470077	4.676277972113	5.38959813293851	5.63140403551929	5.66396134586673	1.98041790983558	2.80754080236399	3.88978546175568	3.89722701800259	4.04842264809395	10.0305875248486	5.89877893432345	4.47772153236088	9.11773054084762	3.58276569145999	6.13675735350154	1.80528668492809	2.51733447992399	5.83890553824994	1.39970453257585	6.52345755108577	0.188112929260212	-6.89451860948856	4.29580567588237	-0.243345873968126	9.29859496847369	-1.68075301180567	-0.102024352499111	0.975126533747361	6.39216465693684	89.25	0	2
85	1.95127004838362	6.45889408918399	6.66012904137853	1.40021765772791	2.80712886747294	4.58682169357686	4.92247158591938	1	6.41441040015146	4.08747707690842	4.25420653921797	1.14733696996478	6.84129651300582	2.43060630913237	1.73906089898271	1.75172477174329	1	7	5.35970799824506	6.56583884382536	3.7713534043562	5.62758545605028	5.39720147921645	1.45072300369921	7.21688860389935	1.84311775858806	8.76302955062849	7.85368147310434	3.6992646057937	4.28630519351383	-2.78943366865486	1.81471484057829	3.26063155074016	0.218135398019418	4.19373844165801	8.17924156685554	6.38339177602791	-4.57833917441366	3.32224182825903	9.51768814442095	6.9203920211273	9.26332333501193	0.0715308544946524	-1.61086965973077	6.39092194974388	-0.214593263424569	75	0	2
86	3.13934483409679	2.39742974003824	3.04099471409393	1	6.34481678916272	1.47358269508223	4.8284432098878	1.0415985870606	2.48357225966361	1.706270640818	6.73432490972547	2.89044453189215	6.34658510730742	6.50300631273051	1.1357677150951	2.34305647244601	5.00341253123419	6.8428791316461	5.34403202356614	7	1.99081938010406	5.96199959204362	3.9230191141265	4.40773438002581	5.27633998317138	7.1738620314083	9.9658318658557	3.7061571675266	2.758680403009	4.10901110251136	-1.28335782997381	1.74964246015556	3.8224472676596	3.30879074671674	5.70189839100683	3.00451045989778	4.69347337685949	-2.3553585003687	8.56078501759263	4.80057801694974	3.9068926130504	1.13727750277422	-1.87352056503156	5.9512791884753	-6.85152226062759	-1.81803009413047	79.75	0	2
87	6.55160684556084	3.21128034040045	3.00188892771859	1.52876563544066	6.62995784421463	4.15507079145447	6.90005529388549	5.6518865710856	2.38443088616459	1.20786202419381	4.17185585385844	2.84794976088268	5.30842035945634	4.84272942237597	1.51419917884326	3.95697840023418	1	1.13963638081537	3.01538917613613	3.96702533948806	2.23665421743311	3.9206128858183	5.65685620769771	3.84796626511168	7.40079059578087	3.17996414798086	9.93538956455159	3.86665707511885	8.94758250321822	3.45056496580486	-0.39553221938952	4.32026465546389	3.46223686994144	0.30801997274611	5.30696820251671	1.69735831982994	0.892021738655285	-0.0876407152076034	3.89463353025999	-0.701731491400168	-0.568377218757054	-4.25139159391829	3.11716545079715	4.23554943913695	-0.0399766823183434	9.41636463606199	76.5	0	2
88	1.35579219250237	6.25440835665759	5.38650622662095	5.41458787284123	3.34800143124747	6.68032307826819	5.50017691044572	7	5.12087433546069	2.07539307888347	2.24352676339909	1.51176204288898	1.77126050093289	1.01794815008545	2.5532372609682	2.66553221355232	4.00430987464552	2.18971871789684	6.81214536560508	4.43167115706462	7	3.27325860873237	5.21761769522982	7.1536254375897	8.56469174286574	5.87327742246344	4.56310185048152	6.02831749378534	7.15905547210866	4.750333207186	5.21828954603159	4.699023383174	3.79346958044418	4.36064589403908	8.97652070026278	-0.111329604881673	0.92487470463737	-0.894050521392424	7.51627907216216	-4.91114934469554	3.47223131161015	0.7269873471245	9.90682209686187	9.81866616580374	-0.702513796515851	-1.11040166990779	68.25	0	2
89	6.27918776637476	4.02579017116439	3.78142397751982	1.66724877615167	6.85556028060068	3.55918579057902	7	2.65983635731994	6.59586472772688	2.26970254034137	2.67499695084207	5.0057637225732	3.36474390398743	4.63844176773451	3.07269905097963	2.4446795566466	1.08043958289691	4.28976019776295	5.90451162110983	4.49268402564244	5.62860569069716	2.70932459856755	3.54497535641728	2.51172266477432	6.81498522956046	1.96967010800101	7.58661858546314	4.94773257673865	13.900975181509	4.86026460061363	0.658594057024623	5.01351213370233	-2.41199667066111	9.49679904405822	5.84905415043939	3.90776601222181	6.90475032937867	6.26945086947096	-5.20007933028985	6.59402196480064	5.04343865815304	0.00161354305597744	13.6201440970816	-2.07811602707683	0.725081416942974	3.88354499599264	66	0	2
90	3.03419166234842	2.81017639176503	4.03528125868093	2.40239894451481	5.14620392676585	1	2.32497428089864	5.45940579258007	1.83357628309486	2.06086392031968	6.75595649670019	2.78391417565781	1	5.51453941748563	6.31796818230875	1.94162483322168	4.65609499449053	2.78956715171539	5.41266156433002	3.58529991347666	3.71887069490798	3.93754028915712	1	4.83264065943686	2.50878155724082	5.40065597950752	8.46125028953502	6.67935805490927	6.13355868225802	3.49489007221753	8.53720584514408	-0.331197439889388	4.50317293705734	0.268685729225172	9.48404273973792	3.26841451580487	-2.85981172576769	-0.644035300336613	7.74287803645751	-0.583781647839564	7.68950764425778	2.30771740061142	1.94716584997031	1.28480108293534	5.42870916036749	5.20979322455243	81.75	0	2
91	2.44223072981683	6.13243940266801	2.31806101233102	2.70919013341657	5.87611010630694	6.20306000996864	6.80328646476124	1.91029338551644	3.12247527310886	1	4.87912802521481	4.16788668805534	5.98778672551191	5.00826425239411	5.46371158677319	4.32019719055866	1.14655833302279	5.27279426394139	5.80224366463169	5.56660402841657	1.3081421771552	4.81851670467753	1	5.70048280059309	6.49690020731176	1.86630115824036	3.04865660559782	4.57934687121458	2.03397905202186	4.4694345005076	-1.09431616015292	3.05168944469031	8.28902798171286	2.68005418722886	10.0621969042209	4.96307154427214	7.56720565879356	7.14247115880409	4.86098295945045	8.70275625961957	5.25292119918707	-1.65067455617533	-2.94939153625514	9.05504135472051	-6.90415761855235	-0.27361448398991	70.5	0	2
92	5.96535003099855	2.63304248852235	5.08735558307034	6.43852749168602	1.57678188455792	3.2474431371368	5.17706088403598	5.9705666319617	6.38284046811241	1.74972938963262	5.00799855531783	2.16509928312779	3.59352859799789	1	4.9813479848856	1.39006415026036	1.74020796898814	7	6.29480004943422	2.60947769279711	6.15963948884541	2.73783997762322	1	5.47816503992818	7.86881203375138	0.165030776247527	8.97886533931176	7.72891001774707	9.55652523290426	3.93112528057868	-0.783507746530122	5.2880805638802	6.63009086600387	3.89963565129418	4.3932565315483	14.9550118001274	6.24170553142564	7.41686352847423	2.95252875999464	5.73082444913913	4.8286619462437	4.96153192199226	-0.626929137200549	6.5926341451328	-0.561660267560663	-0.312226780505057	79.25	0	2
93	4.58580447030893	3.41859477768204	4.1280779331927	2.90642729319586	1.11547709880391	1	7	1	2.51763651627659	3.07837123739886	5.68564418119233	6.3630634398813	3.9082609904329	3.40382172888406	6.72498691107344	7	1.36748629769789	6.30061573708178	7	1.11231283163326	5.3888284583695	3.34891741626267	5.83577597528186	3.80698760324889	1.50300981648744	3.40224467274112	11.9459281242609	1.13760318727913	9.93815326613421	6.5218254887661	5.37120915474437	-2.55403151752824	5.20684920410358	0.221914771326464	2.86825442989596	2.89636611780326	8.47429339784468	8.08804844850172	1.58795467318963	-1.59130911720483	5.11742951715289	-6.31046668753787	4.87679617704897	4.72216648988509	5.45768985709251	-1.95134084565816	57	0	2
94	4.53233998422324	3.64316709252064	4.28887161559134	2.83473748550166	2.0541085764898	1	6.86742274174082	1.38300760708961	5.13286790809504	3.14840307588865	5.02818685699126	7	4.75959968315036	5.90465277380115	6.04044117716489	2.11109157914717	2.93422672645285	2.61539798799519	4.38570828836249	4.1163797857642	5.28502899936351	6.91580856581907	5.69077949517687	5.40453570162779	2.33634666062635	2.80585520609725	12.1005462770696	1.13661803193406	7.63812246210839	6.01601780993297	5.15477911314366	4.6068684255973	-4.1513231898675	1.15276591917106	3.74250527308667	2.92602935551923	4.2011209372224	-3.24415567645725	3.00004274121255	6.686045543413	4.48083726134033	-6.64963507443497	1.75124165995541	6.2526073194349	5.83997136956836	-1.81103996590998	70.75	0	2
95	2.80721768083285	7	2.58496551369576	5.96452866421181	3.86177916797608	4.09709356171942	7	3.10739815706294	7	3.13142655788432	3.81670970257558	1.37627985541814	6.16589566317749	4.83209905786791	4.24801228070334	5.21637282738304	3.98148021303179	7	7	6.46634642070349	4.25837509496927	5.21167664265566	1.98568534040361	7.48759455991844	7.38156770486749	4.45921801487145	7.05984897236403	5.57863137063448	12.8988698972513	5.10480209518406	-0.61391722704938	7.0278964990091	2.68171962847426	11.1538265865379	-1.10273362531468	2.03053868540902	3.44870316791921	5.86362435311043	-4.56320391392996	1.41214410353248	7.51104897761436	0.293710111883139	-0.0183265800586823	9.31426689383581	1.44992967424824	-2.17241881467076	74.5	0	2
96	1	3.03403533986983	7	3.07766718597279	3.25830350936407	1	6.87533046550521	3.06954769905486	1.40181679683916	1.02535500251311	6.16122416783382	7	2.3873832393283	5.37217290182069	1	4.34412719153122	2.37380157106814	2.4317858109378	5.79436623485882	1.68101385536715	2.6217640420753	1	1.56295580779576	-0.26486900344428	5.53452311674377	3.09580894206358	-0.767746055737509	9.2505678216902	7.7819953051455	6.15177426970941	5.29915374189597	5.82434287221051	-5.12542974576043	3.80093169941076	8.0576080262804	2.70913293260352	10.4129688876908	3.81413962113309	3.39794173636048	7.07345725455621	-1.3907085260588	2.1607161348868	5.1990625255047	7.96429087214703	-0.738067400409965	-0.809653916048634	76.25	0	2
97	1	4.53550374672502	7	3.85275108756776	4.31104960897803	2.26761787659047	5.20296348921728	7	6.60406661724767	3.4743221182606	1.73514380817983	1.88217018739268	3.19646973521171	5.66951267405305	2.69282095735993	6.04350180982558	1.02858496853822	2.6164905558377	5.20507542315896	4.57035571669843	1.62057120636231	2.99253795431512	1.37400992455557	-0.0631488321934016	7.95022419206126	1.95370429490982	-2.28796926970161	9.14579606405878	9.40517084709078	5.03563959092819	7.60025769058955	5.24683555654014	4.88721158916154	8.47436547200841	4.81584705451344	2.33424824273368	10.8739265808466	4.63030860432867	-4.99821819826469	4.00065111852574	4.40347677118073	0.279353855302524	-0.4382236367261	10.5430821578577	4.52231396156944	-1.15925568944028	81	0	2
98	5.71135431808968	3.03357851184487	3.81225124385669	1.64424180533997	7	2.06059396461625	5.47048551514594	6.56619796298687	6.91989547038354	1	6.29401244236019	5.60114906085661	7	3.52700900947231	1.81682924553733	1.99461875611419	3.48288304489412	3.59432601284843	3.51488055178032	5.97352186773414	5.00201483020076	4.73859045525607	1.70683771843733	2.97722913003406	5.04125397139063	-0.841055073003581	8.11663819039824	4.3330895761843	9.88698756800006	6.40801555481659	5.43407198619578	5.20421264257933	0.92752123852038	0.926426992328503	5.7139358761016	3.09686716240763	4.2980999052022	-1.53299373215909	-3.73263376115859	7.99266500321591	7.80806103420181	8.58265905291675	13.2269289669668	3.45747593779452	0.958262298752506	3.86700500582424	86.75	0	2
99	3.04216877337556	5.20654887104256	7	1	5.37969185831503	2.24847116392825	4.5963174817791	3.04949346780051	7	4.83391157454853	5.01171123368931	2.40643475145217	5.66221128329686	1.43519190792797	6.74728160622301	2.87793390882922	2.34170662099562	2.57377532627094	3.90239893724612	5.60772086638234	6.86923896679664	4.75480127830305	1.64145078129343	4.04726613778735	9.18920079617757	7.4136696857319	11.3081475172195	3.60528326297508	6.88281503978061	6.61482271983591	4.91846004947818	11.647553306431	6.03796434470814	1.25047785175727	2.49346996696712	3.7034181598152	1.18168756883697	-4.13608453250123	-0.284370425903232	-1.43961899648325	3.82970678801397	4.9530420623568	8.71992862466222	7.68542401156817	-1.81537141202404	0.704343656057333	88.5	0	2
100	1	7	4.44165770529454	1.61582389733256	6.76675060880471	2.80297828515726	3.78053867414579	1.80321774807849	5.11170635704319	1	5.79515583069054	3.50045062909755	2.62954223295494	1	6.64154322897954	5.5617129643195	5.55591479038713	2.82574461362791	1.93434509221105	5.97000696613987	1.78077211607833	4.33441818069763	3.93015370006583	4.21958605921191	5.01169738746088	7.47383632666855	-1.13555775665352	-3.96287893181442	3.29083851896619	5.99877913043392	0.918080572826255	4.74129553307657	4.51633035766334	6.01247876028776	9.25464627906426	3.42216999987513	6.04644721094509	2.73762918807425	-3.80450705827897	0.105239273420858	1.33245603583053	0.153565956733859	-1.70796531075642	5.4507982523414	2.78121949673564	-1.17790971736331	101	1	2
101	6.78066287552712	5.8431332119781	7	5.50668358584157	6.16061885308402	6.69308994784733	5.46650751102341	6.08379482395658	3.14600746366408	3.08509380826299	2.75624230033709	1.51190261117401	6.82680974733379	2.93165771807837	5.50468851479438	3.5582938709922	1.29916182949137	1.77878354676522	6.37853010558477	7	6.11301467565897	6.03136252371743	5.55118063172598	0.799898981286574	1.64485671114313	8.82004146175309	-0.201816418416811	-2.26278817210361	0.171706244954043	5.68853269790284	-0.645802961236469	5.13026311798843	3.58508719054142	0.601481345228479	4.60826224614919	2.70517327081971	1.64779442473567	-0.237879385046289	12.1248164836987	-1.67375868266978	1.35095679775612	7.44053650074016	1.73312182793345	11.0498474118843	4.01628288751908	1.11012678878273	88.75	1	2
102	5.19958187196149	1.90149373800118	3.37308274804642	4.7439121648366	7	4.15363529162603	5.31570585548424	2.55881880454887	7	2.83991625902325	3.3988439024633	3.1056298083923	5.95190536863804	1	6.41550853828087	4.50166656098649	3.86881290040887	1.80357496730806	2.14132796801483	7	5.66015742045727	4.61555551668532	1.50418402701988	-4.72754489488568	3.32175655864999	5.16587005224861	3.98296503506071	-4.16101227491089	4.44350991551677	3.54132490782095	0.0945452812410019	4.57009952120684	2.16222481275491	2.18756304407935	1.81981476081098	2.80306890571086	-0.320167195992708	2.44720898966776	2.45592666252612	6.03573877037269	3.75773766100408	1.01491113250505	0.450136459350749	2.30812542420479	1.4816841664797	0.542747610852224	100.5	1	2
103	3.45810635924026	5.54669692792415	5.86703113943326	6.99843487586547	7	3.46635722858192	4.23517073987921	6.77674880771164	5.72964614832442	6.24464557198679	3.40843389807391	2.07673053394352	3.89379726455908	2.59387822562493	1.01333087310807	3.4631124222664	1	6.61091024262149	6.10536314412141	5.06097485892428	4.67686931217408	2.98546094938156	6.60344511922825	6.43715828697248	8.46113772080549	6.37127854975659	-1.09479299668592	-3.30960992824493	2.18896591897914	7.84422689592394	3.87796921943128	-2.14001340307531	-1.8713513676233	11.5357824707338	7.65678997002733	4.45746032567654	9.55811475175494	-0.174511891980844	9.39440140253717	-0.231739897893307	8.38110554551845	3.71950463364385	13.2595922692546	6.53652701254884	-1.60344515005909	-1.27485020764211	83.25	1	2
104	1	5.97463857694167	4.90920155434451	6.7177904037013	6.28274075437948	1.29821909338722	4.16875688292512	1.95969348239461	2.66627247481661	2.65122231231219	7	1.18998550003946	1.31922800982463	3.98598629978911	6.50192025760568	1.57813914196879	2.30190075606726	6.24045781926893	5.21784571866076	4.87516903893775	1.34066274151201	2.67293017427607	3.36305240022828	-1.15257355937774	2.32250216921132	8.3133331125328	-0.195591977817792	1.81477695099204	2.49410582836699	5.76339410830344	4.43571212409499	1.94077540774471	2.77170298051329	3.3968303072053	3.27739277999325	5.18491624497591	4.17970011683725	5.45648261617518	9.88356777906563	3.62620968684473	3.75733613865134	9.54046658493378	14.6737319291084	-0.704924744139235	-7.18256001652973	5.65161138725574	98	1	2
105	1	4.98429246154262	5.9236882231923	6.66745959094181	6.67637035691132	5.05298470279189	5.8589557305612	3.67095130461194	6.31784605587233	2.18021644329501	5.49516157027156	3.39179003674533	6.46031516373556	4.48961084507887	3.95343876613503	7	2.030084174081	4.40418338008364	6.51153300298927	1	7	2.76003677062732	2.06922264737218	5.79129064701939	6.04762624352838	5.42793011100881	-0.684297606110998	-3.54125698358387	1.49513437772691	4.73555672847609	-0.135948714287832	2.99690870544294	0.438811377326076	2.01601876895548	4.36835988850772	1.83414709582456	6.70133105793702	3.68380496261557	3.0991943841097	6.45596905379983	6.56114357863724	7.93787902787401	11.6685337854808	4.76738180935613	1.50431657170786	8.94664749377738	91.75	1	2
106	1.47889610173762	3.55640640846342	5.41012278410202	4.89910696951382	5.30233372868344	2.77920357212367	6.04618791155598	3.276985582928	5.38535041606045	3.12174118856287	7	5.66200479793411	4.24895617186851	3.56166298184584	4.42199556372362	7	4.95244660371365	5.18789487176406	6.10828333344347	3.88242061527459	2.14377148618008	4.11730602409091	1.13765228163727	-0.0976273219812394	2.8516664291724	4.70735476239357	2.55783250892725	-0.278067574147078	9.59360868012129	4.64087742739242	0.687369024790925	4.45434685712014	2.44804441982147	7.40080321658273	6.21983779202382	3.25811620583034	5.71387384335097	8.82125525236859	4.6359421837119	7.7588338115199	3.6331512905191	1.44215134723024	2.95651554756006	-1.60064246951921	5.03823048418846	3.3608781966091	98.5	1	2
107	6.30352321083201	6.50802116442892	4.95680035784217	6.77152626482118	4.89069880732429	4.39942342551821	4.51242861258511	1	3.00795457958744	3.04106369120355	4.75811550425478	4.95889349903649	1	4.76443997641945	6.58749754569128	6.76033991822692	1.41128225221698	4.42671301889569	6.69771224258821	4.96752061619153	5.49802300084838	6.68442828837184	1.89353205652694	-4.03974171016058	4.47224371880381	7.56662318123869	-0.201489272496892	-2.96010764242402	8.22627800907853	8.27521829156985	2.06631285815171	3.38629293532957	1.4957759613049	8.34592969452425	4.2771325380889	4.05586146153418	12.262851760878	0.113375408311447	-2.32208194970677	6.65018817979341	6.07202698213224	3.65892096761961	6.5778708334705	11.5835131087891	-2.58287377677201	6.73941693755202	98.25	1	2
108	5.27995498153171	1	2.74603202435753	5.47368577597662	7	5.56198257712826	5.58190929763809	2.38841549403065	5.97185884709997	2.79769167001912	3.03866115231838	3.48596789436635	1.94678722437444	2.56894089853184	5.11625363550104	5.96447316451793	3.80371113590238	5.45102393709983	3.80682053031033	5.03461190983918	6.15374558164832	4.82796976800018	3.00375395694828	-4.42455776528371	2.7791623908062	4.19828896143081	3.81277129052752	-3.70983500179739	4.71081454187751	8.30608511852945	0.302748992069943	0.792144495855151	3.86832908854343	5.76098461732881	4.01461400642967	1.55128512444857	6.2003963589484	1.5767398321116	3.18853644587844	10.5765188919142	3.45097954268352	6.01911083777886	0.652385813227232	2.69154695251013	0.986353461562978	0.165425424348541	91	1	2
109	3.7190802670547	2.71196288565693	6.17759778142652	6.32812028318007	5.6647500484191	3.70493636261521	2.6932116392783	4.12143447595663	2.81342399557706	4.26917895295325	6.22645741333583	3.27470108893728	6.17965600658009	4.70132385040283	6.04646950632281	3.64771525180487	2.19529775338013	6.97292496243937	5.0080684891246	5.56451001630971	2.33363905152288	4.30210756665581	1	-4.07372694091726	4.32741399913436	3.74731583739592	5.34563629735237	-1.8936804012982	10.5806392952956	7.50880321061308	-1.63720016343041	3.49305476644772	-7.49097129365029	3.07163709600292	4.32262964189417	3.00449790693635	7.01940792020543	3.49852309698972	7.25764212432671	6.70521457399823	5.67616475775809	5.14412447210862	6.81347105558598	11.0733205854418	0.759198620548436	0.29957434625179	110.75	1	2
110	1.07306319222585	5.62823370454671	5.68470485826553	3.4584832053704	4.63892026064955	3.00412343330086	1.79040202410053	1.64499728032984	5.45326325673328	2.00161629336309	4.04372398474982	4.26803617271635	5.50636478674866	4.72845157181289	6.57706662316843	6.70665679286775	2.66355201081099	2.32916613396843	4.64222051205919	5.48580080417746	7	4.18988222117724	4.01855475182972	3.92260079479556	6.54422791000746	7.67659442874049	-0.598428734911904	-2.90856116937506	8.21227772763706	6.1499182774988	6.41314225335342	7.96647319056731	-1.55447062821038	4.69852962569389	-4.31480485030052	7.37151181017919	5.14667349750345	1.66168344321125	4.21973277754464	-1.58183966384619	0.267886184602478	6.74761463971279	-1.24050154391579	-3.1783269213378	3.00862898246966	-1.74421825386724	86.5	1	2
111	3.52557262867361	2.32684765141662	4.57682518318451	2.92801887472474	3.99130955445074	1.71256620324007	2.68056132530188	4.12301950763213	3.94233598078714	3.52981536796676	3.05297810033899	1.01095990917461	1.97982822828553	1.15339226561575	2.31044214156616	3.662241255421	6.4323817135641	1.57332886151788	4.93525787108503	5.78690943608085	3.73936170676962	1.02950790464349	3.39259620897389	-4.37289418442237	0.155271275069266	8.57253239032012	5.05959583154183	-3.68336190158254	2.76860594283947	3.62527655107005	-0.307064830743972	6.1470631270612	2.5477835521895	2.47435660589997	5.4075900224048	1.65339807055016	9.18181622693915	1.82410421012857	9.67980557114332	8.62822066547683	2.32150323731713	8.80572566592613	0.237259461772658	1.3727252074813	-2.02392055944255	2.55906393776522	97.25	1	2
112	2.29821515037696	6.08141588349666	4.31179687069401	4.74130824432619	5.82118103328725	4.99199418273625	5.7366499668298	4.64913312919429	3.38338482800101	1	1.64265881309538	2.9105943609195	2.35007656558032	4.69176861905452	3.62029392275323	5.29432885305557	4.39853824645807	3.16118807363673	6.7888908572415	2.98302234590188	4.03972289920893	1	1	1.85858891139917	0.531088510743893	13.6883876178583	-2.9399243596192	-7.87710520236835	5.6517325058412	5.82924077079816	3.0531672898687	1.72875194363756	1.80316836520889	6.18171681685706	5.21910795006852	-0.485578701460577	4.1459281677787	2.52815313472603	6.30571264908763	0.372397786133004	8.9497511631262	5.11165189022581	12.8823173562817	-1.67975513462819	7.46932862981919	0.441765829788768	98	1	2
113	3.41183500387996	2.28168484608998	5.6659222873991	6.83884204029277	6.55031559848699	1	2.80329713217439	3.88758142426287	2.12362286713578	2.77969589757493	7	2.40547426161667	2.49757435391158	6.38715464341762	6.61152798199095	4.08817305467525	5.2148305888419	5.01853808020362	1.8714787449095	6.165225889359	7	1	1.94742170645747	-3.31212037416707	3.25050068723788	5.66024009985747	2.65158039655488	-4.97048218239233	2.96898446211354	6.28547931444595	9.36254462744735	9.90927236013572	7.3632455308206	1.0296958999094	-0.837952426812323	3.35568546919089	8.70844696920504	4.27120462824292	4.05892486635831	6.97483555867487	6.6389853995236	2.10834279933536	0.165934885803951	-1.3533318275499	1.74499064084253	-0.197799972002412	106.75	1	2
114	3.34809979135233	3.9257899022801	7	6.35536876857494	7	1	5.82929294838687	2.52387167031586	4.54208420346594	4.43166079858462	4.99682836574792	1.63067048915518	7	1.37120704931269	3.96382188903959	3.79446313650609	1.33519663979433	6.59712091072181	5.53862855701807	3.20529479682878	4.87061816241352	4.09102303774272	2.02238308245256	3.5152602934267	6.34069968501269	10.9260405775083	4.99620335464772	3.46685880149378	6.62243544645915	3.15625416092058	-0.638988023891782	11.0159121357235	5.56176429789395	2.38550572418652	3.51408962588355	2.93263585563605	6.18351271451703	-4.73922986611475	6.73929750851327	-1.59099510855676	3.88998919027524	4.89957144540482	9.12600278505409	4.80153547298402	-6.49553816783987	-3.15975142536167	109.5	1	2
115	2.21414084244783	6.75910193089074	4.41417350852653	5.16617301509649	5.91083891519693	1.60544712913045	4.94231844378789	2.1999900022322	4.1405383912154	2.95085227524267	7	3.32462734475022	2.87758081482399	4.55608714584903	4.28565921690398	5.5476455256467	6.50172891884546	4.42108102158953	6.56421522688087	1	6.09129063584474	4.3431803484965	1	3.12248566151491	-0.71107687692373	14.1341828313044	-4.12520046439239	-7.21953755550308	9.66164165246071	7.08466693574238	3.08297834219713	1.58972502048453	1.72777429173661	3.6398740927468	5.95417509667738	0.0850352416063744	5.73448398082687	5.37453958246106	6.60266259433168	-0.885759179675739	8.73233502684265	5.41916346335293	13.1109341018957	0.630029342204813	0.557856203294329	0.491665415362583	108.25	1	2
116	4.22837743033708	6.41790077508243	2.7785092448457	7	7	3.77093320904793	5.23620365689262	4.67787364435039	6.95248259054827	2.6492122302295	5.92643677775803	1.07662666795184	1.58476942146903	5.65140705253041	4.43271575176722	6.66081072153485	2.64004778985896	4.2298110230709	4.37076077733753	7	5.89035950202428	1.70268584764278	5.21062530094046	-3.13971873995607	4.74230896901064	8.36987906788449	-0.251804989362793	-3.9522818973305	5.78453891159957	2.66895972189619	5.31108627260434	6.54849456517998	7.22148239314529	8.76381354680147	7.38969527878454	4.07034037971606	8.93841901170126	7.25063406597617	-1.98178048941064	13.822558735015	5.96531487249709	0.183366237849939	-1.4258085540292	10.6246512956917	-5.79425628142976	7.75685636296666	87	1	2
117	4.16910678087045	4.51524676132131	3.99526564244844	7	5.63920672864506	1.70299054766254	5.92112787634005	5.9346009702158	4.48332275265761	2.89345623216116	7	1.07063592890971	5.63400255240726	3.20341134705982	1.10084856838824	5.90362280054979	3.78144315320211	5.05773453754551	7	5.80001300018483	3.69798257066971	4.0207852704061	4.36199286356556	-3.21232225277829	4.48133969053191	8.60564368193547	-1.03881434767372	4.66987588714447	1.45308672426622	5.01730618935273	0.78151221486714	4.73503252725196	5.40906812193702	4.25239634309671	3.29704636071102	3.30154379220879	6.20171323943507	2.3230133914701	11.3519277352917	10.3241227646523	5.2216973953457	3.52743860252453	7.39590368052064	8.91511285898094	3.79149806823268	7.20722063199477	87.75	1	2
118	3.77881206901765	7	3.29102959363243	6.4665282821502	6.7061767495971	2.10634614385447	6.99980075220328	2.20195479589933	7	3.5872105336152	5.23344236771208	3.84662152878471	5.28793875637303	6.67600642768274	5.07062230657525	2.25769409642372	1	6.59288762771329	6.35677724291995	3.72825009988732	2.73936035270932	3.08683763059983	3.57645287325479	-2.55788916637503	2.49857765584476	8.4466942987336	-0.137734114258488	1.55354483093469	12.1242076714187	8.63249471157891	0.906192293908376	4.21912744415461	4.55038475082376	3.42359720379271	1.20312117005382	2.6607189358189	11.4710102725627	-0.492410329422367	11.1706195190666	1.32329936053599	3.92126931070515	8.09738104224917	0.654457791953451	2.04384766225573	5.30552009574766	2.68356925167552	96.5	1	2
119	4.51601361212131	3.05235795585104	2.74763134032002	5.14559227960432	6.84996987100093	4.66704228858633	5.93435580147833	4.49966557598529	6.11588760815142	5.16392126318363	5.1991020363912	1.36706054423212	7	1	7	1	2.96453862048843	6.45731541035363	6.39497092835758	5.70655228965297	3.2017499738617	5.09401671640705	2.28783141352558	-4.60303371809658	3.72085625948086	4.94877148981158	2.86056704147163	-2.52511167281886	3.57365240973118	8.05965697742662	-1.10260862709682	0.812600444467613	3.59979176898784	2.49455246988937	2.08447862412771	1.99435548243987	7.02744800803556	8.13928500692723	3.18695097767823	0.824294927037645	3.2102901195653	8.50872492398111	15.0678740586968	3.83150691891919	3.23409478967832	-1.5968369772937	105.25	1	2
120	2.32989850629839	1.5826251621588	3.92787266799128	6.67957058836697	7	1.55783590023682	6.55068815744375	1	6.6862436554741	1.81533172598471	6.5261135744091	2.07692813984123	2.7096802732873	1.92106336744409	3.15044226122665	3.06239593942354	1	5.2827256590278	5.94017106583224	6.52164426428725	6.28512410170618	4.53057122524202	1.36723638969422	-1.06079150091708	3.89103093894043	7.8016627691565	1.75837149873105	-2.8899672651846	14.9655046084829	5.74622140218748	3.59972894238973	6.18624907955245	5.2918185946859	6.36926223616976	2.64299621070996	-1.84998346414005	1.45404923915277	8.38290958952435	2.85683633216105	4.13607474600515	3.01951406398376	5.35287797752961	-0.782160682650163	7.29148949896084	-4.2288621789038	-1.62586824184206	98	1	2
121	2.62689854356052	2.18545568010069	6.05206396409349	6.34064235453199	6.03628805388226	1	5.96089664105079	1.86942941899638	3.86135886732086	7	3.59165146557898	7	4.76707964137412	1	7	5.00290822725744	1	1.30905955290643	6.60819088578739	2.51432986962435	4.62187123914211	2.79604222455783	1.86278774452082	3.02283891693408	6.39599240435422	11.8791801015777	5.17595133803096	4.0828657322085	8.96917499146112	2.1849414757131	2.60905310720553	-1.59187535222076	-3.77200902866671	6.95450264922768	1.88059865606982	0.618082018097312	8.27340221603827	2.90160520608314	3.79001762553149	3.01624924481927	3.30930754456227	-7.374699530635	-1.98096137357371	3.65577447735854	-1.52184687571198	-1.64794935310401	102.75	1	2
122	4.97000608502476	3.15967613969958	4.91687136762693	7	6.46013150770771	3.20585575045362	4.07469747907455	6.7317471936332	5.88274157763222	5.38572809734137	5.34287463405503	4.91937652772207	5.16813196512132	1.17924083917648	3.71643427346454	1	2.6140019479166	2.8824555619681	6.25276329031783	7	3.22827880799219	3.67936313715365	3.58807510089003	-1.54444824757467	2.74108740704095	7.15174203387279	1.20729871735595	4.2436979705598	4.49469363357945	5.82309906419098	2.48304889715134	7.03455786776911	8.34809063938645	3.1469312387981	-1.08917948294143	0.770786692434887	3.79773462404677	1.51830446229151	4.0693337724484	-0.372610446275418	3.01488218344009	9.29911055612524	-0.841519120802068	4.88379312204487	-1.26633107649092	-1.88674229768315	100.5	1	2
123	4.52454291227412	1.23655191595545	4.7977416329552	3.32864223039135	3.00419570789211	7	7	3.28562014782013	3.92775893831244	4.10499899760616	5.33968567581916	1	6.83340489761901	4.93856856039094	1	3.43154340049843	4.19058486059995	7	6.9747212954525	4.20846189123218	1.66089747204634	4.93537857589158	2.04860320551705	-3.30204517565693	0.358871103456943	8.61084564625958	5.47971751271008	-3.76134695924272	3.23284897429027	2.7290061989128	6.17007402074308	2.4568680235239	6.44887141508387	10.819698087499	3.49319095883879	13.7828093069879	5.04243346882644	3.36173561579766	13.881885464347	9.77903312769447	5.06316837886638	5.92065415779131	3.96452420083407	6.57205906285198	5.8829537103964	5.93530890796719	92.25	1	2
124	4.33503518121615	4.93724920518941	4.1080993729845	7	6.21400222544621	1.02888245078949	5.43190938435165	5.15619076213171	6.90831717000611	2.79977654426662	6.44445091252169	1	6.10396723763929	2.34095906413285	1	5.59975523175498	1.9990565571625	4.34445947380836	1.43872171072775	2.72887389030849	3.63942167615939	1.87902921695568	3.26419899787143	-2.83971329738492	2.26688143120219	8.84884772226383	-0.88048057133196	3.8404175102281	0.293816856100169	6.05951951867636	3.14321917923744	4.90837916165691	5.36101484599731	3.78320560983944	8.79793315653278	3.72906584134167	6.31701822089597	2.5645561378568	6.85594920327066	-4.75093970908798	2.77326122827337	3.53260476018325	-1.60961996569335	1.35199006971987	-1.84872264543507	-0.775211608302	97	1	2
125	4.66434490439436	7	2.42761480726474	5.79471506949498	5.76853533218663	1.39819313044441	4.75691736983989	2.20662275755156	7	3.50770930475913	5.79283563408769	5.43865462788019	1	5.76112140259835	6.60527241165666	4.89630786478286	1.27138302309594	5.41704058019392	1.76166920009518	4.9381856657167	2.21153157621073	5.82421520937636	1.22936744811515	-0.968529367223872	3.6007972611094	7.6459199036723	1.5405928732301	-3.17790027367456	3.41525791691415	6.26899976675237	-1.09030685586229	2.35807254829933	4.63875539120474	3.45021654321583	4.70472034976699	3.57032816026397	4.6543226790725	4.33452286096407	-2.43789508124726	7.63056127043799	2.64088165894079	8.15069143516468	9.37857675151643	5.25520960791888	2.0914775888285	0.173694139719467	95.75	1	2
126	6.51413245013805	5.77794380199063	7	5.47658727739004	7	6.65265986270893	2.86235735712457	4.13908210917094	2.36364620590382	1.15860691188191	6.29218808998118	1.33024828177029	6.56687389186374	6.3125162098723	1.94362010652455	6.98145159352058	1.58813753053433	2.6291473612859	1.67726237235695	1	5.20298713165224	6.49986968472996	1.89866279395488	1.30877378474917	1.58485764361478	9.11419582550977	-0.612560926561064	-2.23791212991755	1.69280758122977	5.50856569929503	-0.58203133646217	6.073059047479	4.73947630898521	1.15364155482474	2.97721481056135	1.48976317155541	5.70038466226269	9.5160858526957	9.28484434898139	-0.31578316193699	2.1350660677357	5.351978014721	1.99653809148322	9.51917966936338	2.30459714490811	1.8465937986123	85.5	1	2
127	7	7	1.53028540201434	5.5406453618389	5.36836971362025	4.409401906087	4.39782307724497	3.44142991652993	1	4.79331954548239	7	1.01821346431873	6.87655304566271	3.23917229710412	1	3.97093555523407	5.18925938188771	5.94527327455288	6.01138376064075	4.66904553342472	2.5773087673519	6.63153826392466	3.28568106649786	-2.75696221433653	2.00126132703138	4.23184319771682	0.146555173258589	-0.706646500953106	7.81388033263772	7.26217231154833	5.29273296594139	8.31439003219007	5.03117883809805	9.98946510555271	5.00826055876576	4.60083539005751	3.56477471486944	3.07258466072648	0.484988599137701	12.8182424029581	5.42699619861238	4.4273918571052	9.58281136443662	7.51000638618842	1.71374716906003	-0.256304807769527	88.25	1	2
128	5.22248569384067	4.07448097932294	2.70826366752299	7	6.41733079781121	7	5.46908334452096	3.05562584801062	2.58420922016788	1.85378569072176	5.57475008479418	4.21651119141431	6.13132601791759	2.65771865121584	3.82946216495857	4.72557564284268	1.87474177675417	7	6.40953724800496	4.91899777922732	1.37281422404824	6.77951727775241	1	-2.78543126182414	3.62257136885281	8.47538165571799	1.21151463737623	1.36117989095856	7.65262448432822	1.97765783022637	-1.9560576940091	4.61579580305756	5.44857727378675	3.92090089743237	5.87834468486252	8.26206087061171	4.45407916093502	-3.19066336230324	5.24203187169782	-0.634139585262319	1.49416344577607	5.75656370127583	11.5514802312544	5.57142430571982	2.23302971482944	-0.275765824507759	97	1	2
129	1.44558119002268	6.48977745519584	6.92900442760872	5.99930386999854	6.93868609458593	3.32965408285648	5.54831289230184	2.43804338810626	4.68856285385156	7	5.99002470967668	4.72546661852488	5.21438204785118	1.95944420004248	2.4905167620159	1	3.414365358071	2.92051176881728	5.91110829214222	5.84319984729489	1.56416673323183	1.31264118351602	1.36951467547603	6.43912700072393	9.10166352420502	6.7755960984811	0.552794459416033	-5.14544641868187	4.57886893894592	6.59747790356022	1.62740319722306	4.05371874331407	-2.82577626227534	3.51093840388802	-2.6294260801946	1.24931665435011	3.50316878389927	-3.22307707379408	4.37300737959136	-1.83678968948652	3.96011069578414	0.515918972280221	14.7296577575056	3.16226953475361	-0.626686730019729	2.92234542928942	91.75	1	2
130	5.76170096947106	1.9488738748681	4.43379572092088	6.35262029072409	6.18216255396508	4.70082268976302	6.8846380082056	5.20760993038676	5.02614413595467	2.11367140085895	7	3.50847755466538	3.16165012807649	1.2489206877789	5.07156126633605	5.52149109866242	1	6.33493209106588	2.71695296032357	4.23550786683836	1.6745243386902	5.98500120231893	1	-5.5833281697306	4.04271488848042	4.39434629214678	3.19210571140962	-2.44631299992208	9.00661643381933	8.74427880848267	-0.907038162392649	4.99854382439479	3.18268997289798	-2.11855328769331	-2.07255443977104	0.407986025085768	5.26926963200495	3.12624006531431	8.86591533060482	-1.7516672529101	3.40102796608965	4.94874079735566	15.0555492554697	-0.663124469619975	0.498794944330776	1.86024147430238	107.5	1	2
131	2.45364899152716	6.03485759655458	4.41574265990823	7	6.02144661858075	1.20075780362362	4.082109735768	5.42184512430321	2.3320298470226	2.49089351748773	7	1	1	1.97024519603043	6.34657161835587	2.73872179289793	2.13983936883699	5.79721129494284	4.97842673052022	4.15806995127101	6.40537179437336	1.27750033540616	3.39572505454924	-1.7360884954771	1.93700795857995	7.93150955521098	-0.144070698495812	1.8396903122781	3.27903178660141	2.87518647792372	3.71144050903808	1.41012334564627	2.95570548481093	8.0789824318072	1.98908838410104	4.65124283366229	3.33487606507568	5.22305785142752	11.3522002125885	1.19904559066782	-0.18149697484704	8.47413694740285	13.9048561167753	-0.0170260212689923	6.51784081785611	2.27892218673057	101.25	1	2
132	5.75423520061533	2.08620465305352	6.1431163098394	6.59997152118023	7	1	3.08585692334043	3.96119158253726	3.05561677256629	2.36505212569302	5.64473529178995	1.21442985192133	6.25258254306496	5.30575222182655	1.15856094678922	1.02334413133908	2.26198834610995	5.45746962059251	4.91875863288505	5.71523232857095	5.45450331246257	3.44445617963735	1.02669988628834	-3.85211706470091	3.80595930226653	3.71447851862865	4.84767416266615	-2.96415264245404	6.35504676420583	8.33517543877068	-0.415190867907562	7.65001789978214	-7.79767186546117	3.17858902167849	3.9807781993275	1.68074857113196	11.5598363680054	4.00061902925927	8.1165381891888	6.27629314621858	4.54007669380653	6.10409966728255	7.18497856780726	8.32176254497271	-2.06515404068998	4.38722400687006	90	1	2
133	3.12876599883398	5.46783603490868	4.96530041878632	6.79911893539963	7	2.13252689045714	4.68370520565987	5.12580903150281	1.78784763130967	2.3311443712324	7	1.01655280237529	6.52114536450816	3.8212373150689	5.58234795775309	3.52612698794167	1.03676581124523	3.9283596942625	4.35186974739806	5.44690042774146	6.92597997844947	2.18980502879364	2.88226036343534	-0.0990383529954784	1.73479630457665	8.50229325029111	0.763227857369732	1.76905691979103	6.39678647745169	2.98093853766146	4.62228957787434	2.70130067119812	1.89155199944075	8.41322171328127	4.08715164784851	2.6282774981284	2.87055335464727	1.11460000430954	9.06791300735433	0.0262141628222434	3.49357663774762	8.427857711254	2.94762195852702	-0.447217940031867	5.99119020852638	2.25264009655587	93.75	1	2
134	4.6424388977504	1.9063490445415	3.94650172396321	6.94004636180058	6.32838170309282	1	2.91817305258506	2.62751694420875	3.54590101813861	7	3.59778022497471	2.52601566300871	3.01282933304189	3.02249912809474	3.58993747739094	3.81285231460803	2.59639103969988	4.09225448412418	5.18048217114664	5.59739508265051	6.60335017116801	2.38723654969036	1.5225265002851	-3.16155419864949	2.53205259950231	5.90089027123554	2.70007616081358	-4.985086383733	2.77422985258521	6.12794599546163	0.794098543671174	4.83391118003905	7.0134442932312	1.25200835523079	-1.21292913739134	3.13004517324224	6.17530526805887	4.32304478467006	-3.28459430399801	0.516930563163816	5.96301087652253	2.9454101635915	-0.411989771395432	-1.63611815233235	2.53544229582444	2.32684769208431	113.5	1	2
135	2.2300354927822	6.85317064895889	4.76250028734335	3.24743419144224	2.18391701992674	2.80380701958465	3.02091423686284	4.47395430859506	5.64721679063196	2.22707468023984	3.35777300041365	1	3.41687081582775	6.96401678600531	2.6709211687018	2.55432602636171	2.48926167982267	4.12113573529599	2.62219792033698	5.07265779081096	6.51633161057242	5.18707919081168	1.90250104011536	5.00827466489118	-3.12677860677403	11.6758990507014	6.05521310228898	-3.66418021203815	5.98505312553778	4.89533388421391	0.238491403973556	2.42154111407297	0.727482559404203	5.91081585210968	7.46655989343673	-0.970386991457034	7.64973586966751	5.70999974837589	-3.44806288927214	3.76792269347964	2.97146550095076	5.00751868056178	-1.84577962322137	0.741823093390326	-0.881394331806503	-1.87640107160825	84.25	1	2
136	5.92601273356548	5.81063044165634	6.42722450625396	4.34248753871866	4.88370434884564	2.07263050167177	4.03465146587978	3.34179010984666	5.42807201279526	1	4.5355067847758	1.52426899972614	5.0090998298057	6.56683383826118	2.36310941510299	3.6051344008905	4.661010046412	1.91263330047883	1	4.7604039881088	5.57818618699386	6.4410677972901	6.06920095451348	1.15704064365797	2.08471052439128	9.93203086428886	-1.24985428371553	-2.40060054639864	7.94329799196325	1.81932909093726	2.97467742706379	3.62432326581764	3.2947660561358	9.24344975451015	3.46850015030806	-0.144165713229127	8.11033409724942	8.78212358649427	6.57513351582449	9.06906999983791	2.03318019212685	0.7329022683934	-1.14587586256166	-2.11614422133209	6.30681103977212	0.82561694335062	86	1	2
137	2.96382841580196	2.3591389798986	7	4.97766799091272	5.66698969334641	6.34501270696235	7	2.77021377425176	2.27148448853368	2.18894186030869	7	6.53828318632835	6.50743931597708	6.7476856124798	1.17292094791198	3.76657042296708	1.3621072834595	2.09405345585095	4.59865470275241	3.67975259066711	3.54309736387517	3.07245960638451	2.28488112451581	2.10283293754754	7.5201959773374	11.9108084932542	4.26943568767165	3.40661904324633	11.8202322389024	6.36193055713147	4.88285928589967	3.60707608400984	-5.37389200492146	4.03589742995053	2.42567571901057	0.67808611629715	5.85537400967745	4.08367697634465	1.4862103299896	-0.0612274919336602	-2.09727813187243	10.1774865133922	8.91068798603243	1.66027057641647	6.6211604754469	2.33036561969233	92.75	1	2
138	3.96443454105446	3.06823064185041	7	6.18298166885211	5.58190220099481	1	6.4499129667082	4.48037015105184	6.40082397432158	2.03893674856878	1.56805878586202	1.69632987958471	6.34461403728772	3.14203507896056	5.70364877663263	4.84905760259743	6.24757643886017	6.01125077023755	4.1950025321596	4.36606118120846	2.32265528963636	5.3414749191443	5.77722558897464	0.639354037740565	6.7338142819782	11.6652967093735	4.81203777170833	1.39973325510786	2.36576052141187	6.29222198988014	6.14142016411611	0.230983795500041	5.7999289731188	3.83479563950543	-2.07807399235939	1.46464515616971	5.70598733513317	-0.265973728708063	7.24071797835419	2.48620375893495	1.76089134325697	9.76418018367449	8.4557282970582	7.37447305013898	0.340500163560016	3.1966587383062	100.5	1	2
139	4.71695840418696	5.13432303902012	4.19824220513698	6.41600634574314	7	5.99017659478172	5.18537951540406	1.65624395709343	1.79423433219082	3.84459228316876	5.43808029190284	4.06901078078204	7	3.54157817403409	2.86504102293592	2.15989153132016	1.59486156189607	6.80635222814244	4.68351842822797	6.85631882029171	1	3.91311957447736	4.08517500316591	-2.12062124996311	3.88502199479238	10.1333991416246	0.861169713380454	2.62980569941988	6.19514309307917	2.23913000852817	-2.61459188609957	4.46061047988594	3.06794660663824	4.08881801801779	6.42844752278916	4.02826936641736	5.30619728057719	-0.503994129265405	6.15646151101655	-1.79758601462116	4.60907868498662	5.37785630484302	10.6155506315499	11.0268089133248	1.43143188929297	-1.35734173763815	86.25	1	2
140	5.89190331872623	6.86172923537531	5.48588349137016	5.42953735940188	4.7645588416602	5.13171574853966	6.92984824455839	1.16108152144076	7	3.21145305751728	6.33054237445237	3.40217245096611	5.8579503446517	5.18512410158354	6.62144269406963	6.92342701183332	1	4.98539224663584	3.07224033639075	6.02287292338102	6.32470544049864	2.16885737586634	1.30701343208612	-3.86598860479035	6.00171987782811	6.88862914528272	-0.542674086695921	-2.41079099501999	6.28324076782132	4.79563890079198	1.27975513017213	2.87618708959658	1.24847514716194	8.41920817131645	7.6018571142656	-1.01137302187279	0.152193864167836	0.329469966221817	-2.30779623202659	13.9937031602474	4.05829558882941	1.68364155338763	0.159272179373922	10.2977573133424	-6.16723661228101	6.14705845230307	96	1	2
141	3.20484104646075	1.82036766054015	6.04189330296086	4.06111738845893	6.45794490081135	1	1	4.52076888628582	4.86634444575447	2.29397017402588	3.9454282382941	5.13675318319863	6.87144631015915	3.77125145608766	3.88492382663044	3.13932406068938	1	4.85041260194152	5.80734998503556	3.43902730801115	5.35026395150042	1	4.24879098438434	3.22568233655613	9.13263691849813	8.08939178148002	3.15771666033081	4.66459291721157	7.73875431636662	9.29087990828272	0.796535012606223	7.25038052155462	1.56103954888428	2.25599236118268	3.49117495060357	-1.13334263655664	3.46566437443592	-1.39531339798838	1.61393203403494	-0.279941479851969	2.85393221047641	0.351717318544084	-0.0802623850462689	9.27122411097261	-7.24694357505416	-0.746717473309531	83.75	1	2
142	4.72920236944647	1.36399023418951	5.44096103210047	5.78495272186712	6.97297517006513	2.66293716351817	4.57135733465567	5.84371433456969	1.1332407243442	1.8419688347679	7	2.61393949963577	1	4.74791645598041	1.944149994754	6.65365991416962	1.59728135915644	5.92665911187964	4.80190437457348	4.12488937746893	1.57482207187303	6.9611143055576	3.06290946992061	1.76228171605048	4.7147648454879	13.7403872083769	0.67910839668539	2.22616427887781	2.47223276896025	5.13995169523418	3.632662350471	0.927814919581574	3.15679266555231	4.12969054299323	4.92703014147253	2.57468784256109	2.26426921494186	-2.54192273570248	2.78272568446902	3.97771401365319	8.46385427216019	7.6470838645026	-1.74152531492753	-0.540637178926614	0.734390862103705	-0.407068225068813	95.5	1	2
143	6.2055059809397	1.12607710525821	3.44716675557655	5.20376687479682	6.2921936691681	1	3.9297480885985	3.21136343541411	5.48053398402036	1.33241743209047	1	1.03712177745454	4.66791900529075	2.46400967593524	5.58304233052664	1.79052087814105	1.16114145763533	3.73339709851866	7	7	2.31045736726251	1.55533015686677	1	-5.69164743757918	2.99270475991516	5.51140443654905	2.06923209690323	-3.24459274007349	3.51207417673709	-0.177705163290495	3.51915765467344	4.364547702641	4.11584049188262	1.84177870730701	-2.87712316274738	-0.9808625654766	5.93625287607074	1.28311480573948	9.51245691364152	-0.1012006915523	6.12114433577091	1.54575201915439	14.0724585064259	0.271623061040604	0.387321797032629	0.568756186601462	111.25	1	2
144	4.90859523076942	4.47819501773883	1	7	7	1.8546522539551	2.79066774892825	3.86705467582285	3.83198291173986	1.97467299560001	7	2.28978508820554	6.09506247179166	1.59061193505317	6.4687691442693	2.22204233056429	2.28431428102396	6.7408429455384	4.52985634189501	6.23352240535594	6.9022851097207	3.15408662012545	2.64663498368937	1.84784707081974	-2.06240859099196	9.0466295956887	0.843272135205357	-2.06240319592858	2.35685290290248	5.95803634425727	-0.359479566473213	4.68659188229147	4.99234386669874	1.59021983083846	-2.0193324899516	5.36125884677692	5.7859077808622	8.94135371026908	11.4590162286682	2.27028968960173	1.54309956364304	9.7404095082429	11.3788955783552	0.773143688950014	6.54668984389133	8.23571871879564	102	1	2
145	1.23859458317802	4.0549662045139	6.04083992031166	5.82878979592063	5.39309684763249	5.69821868197677	5.21270274493783	4.56635466799347	4.52253314521097	3.11877831809203	3.26625587726987	1	2.38876160356858	4.61861173268656	1.53855502803403	4.60571202532419	1.77030158231897	3.30328281545373	4.04005857030874	5.31062500686238	1.14863724391923	5.43886865753027	2.68584503242274	7.24111155056562	8.64089275570483	8.02676910292822	-1.0262656232263	-3.76649934145606	7.89374594848575	2.07349299166375	-0.138447715692745	3.54474434527274	1.58853881673837	11.156274773386	-0.469894835386347	4.50664948374713	6.67028741580456	-0.620335992723979	6.47179347010539	-1.77728805580147	1.82651810165444	5.50825391535891	13.8607946901006	4.12767073608082	1.65566426156827	0.553946454694631	96.75	1	2
146	4.57786547217796	6.82766862509612	1	5.20547567643297	6.64458009870306	2.54212034587171	4.84444120254635	7	2.21022680649037	1.84974038687251	4.47575379241783	2.11861239516607	6.85077535855855	4.44358463072575	4.77643541002898	6.66407062186912	2.34329412522139	7	5.71423174012192	5.07068120275817	6.5203064053191	3.38892458931977	2.77168303852259	-1.59767792950576	3.35174998718568	5.23189926031682	0.403232077174076	-0.674001535301819	5.37775320645075	5.45134869339564	7.25581101375803	5.72070967482727	3.17302529659838	-0.339808468884192	-1.48348044373402	0.986495390282285	1.98218533185763	4.28522941672783	8.35893432222204	-0.0314865354848368	2.53022668074352	5.66720704157931	4.45585090767817	0.353097172883512	1.3713512160018	-1.33011568335348	94.5	1	2
147	2.77278550030934	4.8935159105683	6.21704024440257	6.95674211606214	6.50864257797842	1	5.78637418593647	4.64915455642456	6.19274323163872	3.77275202112228	6.75955918064287	3.08816905718408	6.22944941551906	5.58904830306615	4.39316661396254	6.13087695287462	1.28582913027527	4.76330489586056	4.83717384461543	6.36977826012551	2.95367709354329	1	4.54095575632953	5.18365675618971	8.35697771346396	8.17469222587671	-1.80081757804272	-3.30996111256492	11.6375628575286	9.49457417053145	8.37830875771374	4.89283442615232	-4.57170097002825	11.7685550414352	4.159772996671	3.06214326241622	6.97790033481458	-1.1164631316721	8.21200116400169	8.92147651145939	6.60994807566911	7.79260230678716	4.53122560800875	4.04225991029102	-3.31662649544294	0.632104500147106	92.25	1	2
148	4.1452823229733	1	5.22136104879936	6.89065767491968	5.45526714447128	4.75751547079663	3.15876471117817	4.48774155924853	2.47701065444915	5.98332580318413	4.03514544100391	1.48278460253659	4.95020332329612	1.88468573707673	4.31679932036557	2.9668135674339	2.52775107823604	5.6562552577136	4.47213473656442	6.58034302928672	6.33075070032951	5.52869296220208	1.61408546507256	-4.28960577303011	3.49866088365989	5.97137636638276	2.57649051171164	-4.4570794544524	4.27628985931411	6.1777928838956	7.95909006347857	9.7051883364267	7.0387700035897	1.6869468735669	-2.3367682835203	3.21685867790729	9.05529611421465	9.75794868453956	-3.11195201156642	8.26617646935058	8.17230965351482	2.65847707978683	-1.61246935766859	2.24717730700193	1.93298983886616	2.18452283730694	87	1	2
149	5.10373245369487	7	3.52682714789592	5.92504130771446	6.1695055529664	1	4.85373777314646	2.60459125295791	4.55507287152786	4.26983810085062	6.78397603626761	1.50333014875456	1	6.16893398158502	6.10312876077035	5.89270300726695	1	3.79782370832795	6.90814433568695	5.78311979046159	4.76241111974349	5.60007375819209	1.56527864955128	-1.61205945199081	4.18072305259552	7.74007965374864	1.40233792264631	-3.17330563519184	6.09304753978176	4.93279897113736	-0.221313453260953	2.57305176602573	3.11665404031809	2.58459241931574	3.46343120474916	2.52383857812007	4.49419690959309	0.460334268662571	-1.25495535507295	7.32528421237322	-1.58876373345364	7.94090493432809	10.3261957971516	6.29797780946413	1.15038375533314	4.40763475881586	108.75	1	2
150	5.62390726757469	3.75676886845383	3.01590494960422	6.43587180979721	7	2.35316998995278	6.36057901438951	6.22919779419017	5.84375898275205	4.75969265591523	6.73311461849762	1.90863998489848	7	1	6.02772029918876	1	4.28725494585552	6.98280450715968	3.71018923517581	6.24551202359901	3.79587356659158	5.98603788514226	1.93919055329786	-4.73926651236458	3.39516771680037	4.52843200581407	2.6429774605908	-3.93865485464554	3.36740667518933	5.93604927505128	-1.21977774488866	4.39077298192436	0.686583429625302	2.47269976548217	2.71211845666848	0.147309821727359	6.58537126483407	3.1717040087684	4.12727706688766	1.27100591811634	2.21367729212599	0.983015561647794	14.2927233922847	4.06917590098813	3.42974865484829	-1.87945611772286	93.5	1	2
151	4.31692034709826	2.84210395788366	6.23279726512527	5.44194892251689	5.4881342503085	3.55047746230211	4.23701044851646	6.27919760187684	4.87982212549592	2.84424057276369	5.55486609688456	2.64157492101272	6.42525819992842	5.35488576471057	1.8161509313544	4.51315379985467	1.44771686615002	2.24179699195192	5.27640133256563	6.36379138827671	3.57209813321611	1	4.35121585848647	0.288620497061946	8.69031256728879	11.4779402459882	4.92336606890471	2.04032324418652	8.71201001292232	5.56042082668331	-1.43847760632207	5.02776151055969	3.30958923024866	1.02727158314661	1.20297619086875	1.42373504382454	0.570429372661896	5.86805262353644	-5.08757026653696	0.440608603852556	4.68738016956563	-4.27169775623802	8.07095697333772	0.322497631008132	0.14264053361577	6.57971942293666	98.25	1	2
152	5.46640993854429	2.92758624360217	3.32831016900117	2.95202077213727	6.86676332915166	6.48134444486317	3.78378958135074	2.04841389020994	4.81763705383422	2.34556058108273	6.30214987116479	1.9496479386799	3.98806518689757	5.74867359527888	2.16659822518397	6.53152074794137	1.47972104501541	1	2.30956359230094	5.29043052589598	5.51240879821359	6.17655977916151	2.3374186306932	0.333981804182633	2.31355641956665	7.83476689803104	2.1970095292406	-1.89061483430121	6.81802823442816	5.89254000566001	-0.735081805974563	3.46603765726905	-1.26092814593778	3.77612477569977	3.92737560432302	-0.674748098284707	7.07061312590296	-0.077646787352826	-2.10202606392226	0.0648383794300746	7.6412745029262	-3.94441149706586	-1.22370144345332	0.728907190646015	0.363969922584587	5.83933153140602	81	1	2
153	3.95228129931584	5.32586825105505	7	4.28080715847783	5.25169525303062	1.79318715727246	6.55589604263261	1.2437868569269	2.87754530972232	1.453152569009	6.58083764607705	4.72827523502947	2.40449015415508	4.81803956603909	3.34902134982062	6.9684084995051	2.33237183000181	4.3144967198055	4.96086728072338	3.06169278569743	1.44560791571096	4.44989931824975	2.75429822120309	-3.15368882345333	2.63528834837312	6.40954302948703	2.31573388513073	-2.67590920156626	6.46913372860978	8.52823568589554	5.48843980023508	7.64136439008656	0.937270292027514	10.9696778221902	4.61368392387723	4.55749071602443	9.81482954858662	10.3780339030042	11.3781460840413	2.15193684304743	-0.842683140924665	2.01025350086358	-0.76734978615441	5.58103014419647	1.77483431515477	4.80292186034681	89.75	1	2
154	4.73744491215819	6.96747508400459	1	5.95124939223885	5.52965782319112	4.02282707446994	3.7487513297479	3.26628815052279	1.09328189518093	2.43491047491885	4.8537235546721	1.48972913398212	4.39159903938228	3.23521126252373	5.65440905528528	7	2.35322204674686	7	5.47565223310653	5.99374458473034	7	3.98153794875963	3.31954880519719	-2.83615484321755	2.64732654631647	5.0582050608897	0.674803057923285	-0.323695504634951	4.29404648990414	5.7592905988738	6.72023190592563	7.03887973794607	4.20193800401025	10.9111213554528	-1.62640398308794	3.60626015379711	1.73384324661809	4.66205263050205	11.6404843879004	0.84375835081278	4.4517927191943	4.72013937408722	3.77178898660658	0.852224370130254	1.63507306537361	-1.64472250831825	89.5	1	2
155	2.11234915644596	6.04928104300589	5.23971221431008	4.73665275315846	4.66448978692537	3.79618554956705	6.17249627955814	1	5.85982623131495	4.10446806789501	4.01735003836434	1.48010378879154	7	5.17391665304267	2.50897880653779	1.03542130321887	2.96425466977029	6.91945116643494	4.44150190714015	6.77297515399242	3.1232521534881	5.73951011703807	4.42848535480156	5.38622756054476	7.79283203696795	7.53807544178791	-2.27357413446178	-3.87942719828725	3.34978154710411	4.37742662669602	1.19654378020043	2.45783182109154	3.1319522838387	0.864413581515915	4.30315000051999	1.69821268486677	7.22281255428137	-0.65476537054753	7.62546003860297	10.6337469424203	7.56236067794549	2.68912821424094	0.372029623741646	-1.02803536937647	6.49447887206596	0.483840370400675	75.25	1	2
156	3.33927281420571	1	5.79742072445215	3.17935445254969	5.35086452542284	6.71526364977041	6.79799343621755	2.08834960047433	3.38057234001239	4.14155615097473	5.03220727805073	3.38242209494449	6.84783355306627	4.7738991437194	3.01409196207988	3.65165623001177	3.47308930834165	5.44349716317751	6.21814192680829	3.5938607183127	3.86787707266301	4.35687627752767	1.19221835358945	3.00602681808819	8.88129801253786	8.08464936312315	2.71346984706854	3.65737682453043	2.17953785768184	4.46956254921186	-1.91560123218134	3.38863603837256	1.56963960641489	4.1458060864348	5.82330740069715	0.268517249184266	8.53197582923716	6.40138240083789	7.01216383885597	9.11296954804785	5.93761534952764	-1.98361468442177	5.48520380589153	-0.794849122833959	4.40107935209793	5.56691977590967	82	1	2
157	1.35605487422343	5.81869031695055	5.38710775991502	6.13304598627354	6.04037034430991	1.26968365529727	5.49793505416419	2.76447068396831	5.08961830922092	3.04057899582493	6.80818767970433	2.07216633534485	3.38227709512096	1	5.59705314046485	6.7694347661283	1.80602624701837	3.62753697266036	3.09954321891738	4.53324965995958	6.77511106705711	6.63529040360493	3.83412341970832	5.75186048002733	5.68410590480488	6.33379054382084	1.03084999456314	-2.55014067059934	8.22306373350767	5.67106870513166	0.658576570092728	0.64247580858825	-0.0740282612104049	4.94319356039315	5.42055165855841	3.22095521062006	6.65572876425455	5.05486251112696	-0.924500240918298	-3.58167456084379	5.12941842843648	8.73713668494741	0.439511602306442	2.45396195474138	-0.977012760855128	2.98249061309128	102.75	1	2
158	5.58205014972839	2.66367678672613	4.12264125825853	5.72227667769518	7	3.28865866948093	3.85392674634828	3.32056551661091	6.5451309052982	1.03722992874313	3.87685258562047	1.80297435352605	6.04308585450042	4.32727438039058	4.31919861793643	3.45790992508495	5.33091555397574	5.64130687121398	3.56291451814638	5.30815323356153	2.02457472797704	1	1.25588874708001	-3.70598691415954	3.91125637096685	3.18584065850181	5.63973648418143	-3.5751119129741	6.40898179109821	2.41099807972672	9.21345572095023	8.5316306235765	8.17832389619052	1.30991109287501	8.12020185191169	2.47228276790289	6.68609080868517	3.00007203990312	5.74834867292489	6.30626215729964	4.95736674240296	4.13946423270745	6.52318915750539	8.56270869457736	-1.07606591265414	1.61133667465715	91.5	1	2
159	2.13627923602829	5.3009957091743	6.38809776452749	7	6.52288888689179	6.87768934155961	4.51607299599277	4.1488319156007	3.61389557454325	2.11075329290703	2.61955529232437	3.2199469447243	6.71299230369279	1.45262302613887	3.68889557189805	3.13158380376237	5.27315048826887	3.15000030007407	6.18293328644868	5.02360494405609	6.2430122436391	5.93771795707971	5.17009720495322	4.84393089291702	8.30496846207397	5.13994287631329	-0.671247585662434	-4.30590711495097	7.97130119643526	6.03515520296559	-0.100654265199636	8.40926088783065	3.21836236947933	4.87340338614902	8.81316860443547	-0.267081278767647	1.15175228515873	6.01335821345642	0.633611128771027	-1.30191641555484	3.93734090629674	1.10584478179246	10.1578859813756	0.27073585419274	-6.68639042939368	-1.6178152052428	90.25	1	2
160	5.50763760252121	2.26052976249839	5.67670300145363	7	6.57462289504626	1.29829131331384	3.07497065867197	2.92935593328322	2.10639765768264	4.60131934149821	6.84045209053053	1.5970399806357	6.6001278465725	5.42615185825961	6.67261068260319	1.31293367386182	1.45029553374549	7	4.43732589812686	5.13736575077215	4.82349263216609	7	1.16593549193272	-4.25442305612261	3.91630197783522	3.60576245641366	4.81730615864192	-2.68417737130203	6.77701248212108	7.82806876927422	-0.548812823226096	7.30424533253619	-7.54346311554997	3.63849074487878	5.23776638233967	3.47310259265482	11.624265646358	-1.05702495825993	8.96610988822808	0.0410380433197906	4.36860396724406	8.40637467028252	5.52884922318285	11.6007586768616	1.13695718241932	5.81488972545242	100	1	2
161	4.95945188515378	1.8672405305405	2.62849337077427	5.5620387941534	6.95775492794192	5.2371355980594	5.34976122039471	3.53741653025251	6.59020903775993	3.40538596029479	1.38569962600433	3.13440382569549	5.05893029349917	1.46606476740018	6.05788419446972	1.25878977170021	1.91044567428084	1.61841115990916	5.5384178941936	7	1.85127120261838	3.78256282525112	3.47884787363748	-4.87751731682757	3.56574397895169	5.39074866918977	3.08589635343122	-2.08829077983378	4.79947421183301	7.80209207791071	3.98620520202638	3.64184207360714	1.79772001823936	7.18946597026855	-2.32636351722828	0.681961504960585	5.37144798988017	-0.361835561969494	9.12088810632993	5.50892102276799	0.301026075956491	10.6492100356424	13.9708623862946	0.0302053553612189	1.22935170360405	4.37840298402972	88.75	1	2
162	1	3.3309063443114	5.18090078887409	4.39343624693213	6.97513008968286	2.48453961148954	4.37090724853147	4.39678247678591	3.79853609857206	1.31531316351509	5.13061094868984	4.76766990769035	3.87359648093255	1.46089841205162	4.90603952891289	1.46099498131788	6.77848067431849	6.76426972534245	6.79653326502502	6.64673617092452	6.65784631192747	2.27320839346316	5.14229792709703	4.9260480167115	4.29490971733795	12.0494791762758	8.63723279500195	-5.359925853292	9.78426879341657	0.700809807183502	0.244264027832332	5.02681301387074	7.46199968790433	9.07186351296664	2.18777749267046	0.991321522415522	-0.175906583623325	-0.703793846341361	2.22744363695344	5.56299171206389	8.52427280331501	2.76982027947843	11.1071925720607	6.04064453228442	-7.71110631353647	-0.52040128044731	78.5	1	2
163	3.36935864465487	6.50720712409075	4.24994670720997	5.77317148973325	6.29438304049027	2.6767913579015	4.39745982437661	4.36987528123346	7	3.51944965626377	1.72930844795377	1	1.86507440544543	6.12545697929528	2.93353948353766	6.68801676670443	1	2.43371969276608	5.30962050812121	6.14051356355784	2.06064081614128	3.03653880044587	1	-2.47975144600917	2.14408947083795	8.83440741922433	-1.84379600371846	2.41772100409415	5.0112656753633	2.20226591196614	3.71833559683135	5.74756147771129	5.90279807591387	-0.165896056348308	7.34147924886161	2.48345894790241	10.561174733709	6.2543226151744	-4.85275367238998	3.59683295162665	7.64717897004028	9.09890464623553	0.707693958131178	9.21499169281653	0.161740889603038	6.35645021114872	92.25	1	2
164	5.93133204102968	6.11085018847263	6.98147535305765	5.18569143329209	6.20406229603884	1.25288682347711	6.79700548544537	7	1.15186908859887	3.79524580341577	5.97576337949015	1	6.72410115812238	1.49083285122827	4.62378609861769	4.80005948635479	1.73670801461826	2.56550543090424	7	6.77535035364462	7	3.62205024486458	1	3.25113189059781	0.110885899642085	9.72160035253442	0.0661746175128157	-2.82191743154481	6.81007975019205	5.25406752470589	5.87027240777933	3.04468272479212	3.1544787523745	6.04090683848842	6.38450759917069	2.26316068295812	6.47539819553966	5.06534944720862	2.44212338908415	2.36164898436749	7.4546800056413	5.74842468332679	8.8115394451532	10.5083514593459	2.68047014233114	1.35493471821845	93	1	2
165	3.52128857218514	2.05715153011099	6.15089521830688	4.86752747806908	6.58993069799482	5.11969035322675	6.69024126984974	1.27831354495269	4.80259266061613	1	4.18855927087158	1.99709975151998	2.69465926094341	2.66083865618312	4.1761242519107	3.06626616751808	4.56149213118756	1	7	5.36922628751133	7	2.97734738694328	3.58856001522976	1.98597799325982	4.13575170799785	11.9995758742429	1.38891289897092	3.05754845331909	2.01863462150072	4.20495051995546	1.61744879986967	4.53926138590327	3.59118472072561	0.510167700411393	6.44225054942536	0.913523834401369	1.54422212872623	8.99258230211923	3.42741733447456	6.72392417293132	2.42839751386709	-1.82626667309895	5.03200915785146	7.06467327565396	-1.31924897841075	0.248642234746126	80.75	1	2
166	1.10244359097933	2.03671245008051	6.35022627252999	4.29368874281619	7	1.93738250283594	7	5.22629585749394	2.3226711693228	3.51309517566957	1.27107463473565	7	6.161413328658	4.24684031368879	5.23679876926963	1	2.44725695645012	6.10450206896369	7	1.18382947884538	4.04269420146034	4.25516294247157	2.85476907576284	3.42699875155042	3.39584699560606	14.5150525517266	8.4700475451818	-5.56825508431499	7.36839963138869	5.00139117543752	0.523788612766062	4.76372246656046	4.1193763414648	12.296621177891	2.84070587023629	3.31563136086376	9.6560148249435	4.13494334559033	4.24216542937312	10.4890538392223	1.10022146463245	4.74972834933339	10.3191436111304	6.81369095549506	-0.339561255838934	-1.40659762298532	72.5	1	2
167	4.71164736003153	1	7	4.38230903946994	4.46046102323111	1	5.86798009612033	2.65593742483428	7	1.61956820623649	6.3272240101422	1.73943531944575	5.87849190327108	3.73916963630635	1.01082473230551	7	4.59423904023237	4.1894406764746	5.75248064876941	7	5.75674303974897	3.53179448134166	1	2.34884011418476	9.51985383762567	8.60525244807899	3.65756026337132	3.56859130716748	1.99917272500661	6.44043488939365	-2.09870250527722	6.5946273690218	4.75220587592505	2.56080004810987	2.42623900443442	2.06802638596015	-0.942075409284619	7.08196562935807	-2.74462262790648	3.4801011192988	-3.13377593708351	-2.18256400244617	-2.63246712957393	5.70873672781092	4.00650976124502	-2.95055427825143	68.25	1	2
168	5.53304468932983	2.81947370002434	3.07141078898411	2.41477581298636	5.74874828896518	6.17225128111958	7	5.85248964263368	1.29597548599347	3.05179790370311	4.99145055462138	1.56028073644522	2.10773987929761	5.74926948633117	5.50311662588033	2.54796050582022	1.8963394145278	4.49767511993329	5.70655640037687	4.78735743637268	1	2.08080355923905	2.89026543051755	-0.961399053874304	1.52726339714938	8.61094948143764	3.23486137408688	-1.78876216172471	5.02660479934668	6.09609514835552	-0.084850970719502	5.3750403463262	2.61871246705003	4.76632308021627	5.06301500944314	2.90406274128347	6.06929780032275	0.42027119861933	9.90684470866363	7.23519544902122	3.62560377136477	0.0804879780998553	13.3999825923923	-2.32696926350631	0.625045760621357	5.53527050709073	96	1	2
169	5.23667622384061	2.87249637927166	3.75294430693093	4.66576219503819	7	4.64783614244627	5.3265406208696	4.25855285384561	6.72266811084574	4.20764584427049	1.1953544160928	3.36377196061039	5.49710627324581	2.5128848101666	5.72060338209851	1.04623929343267	1.69616182768625	1.28941865979857	4.67778043386515	5.202281798209	1.83070679922171	3.79170106602457	1.60465050781376	-4.81839528761971	2.82116368563264	4.85368166500615	2.82370292619955	-1.56928796871731	4.43404101626448	6.46392035343679	4.24016738478748	5.81636983712506	3.23393912614101	2.46015412467007	-2.29849206299467	-0.948401955782455	7.60284085982578	2.02665448998307	7.50030489267486	5.5914512405107	0.560002954922674	1.88067811675105	14.5748746211941	0.139749874949468	2.89740908255365	-0.627753156380513	89.75	1	2
170	1	4.16378096129087	5.45060390886944	4.81070732905636	6.93596423194242	2.31939663987153	2.29518377336049	6.15875758454429	5.34190705489822	3.57752073347299	7	2.99816764290606	6.27505969355727	2.34103271227129	6.66860296271028	2.887806373854	4.35096308605617	4.89967585902571	6.24984249359157	4.10624849045307	4.49823159723323	1.57520521716093	1.8258558895219	3.68532854096108	3.23173712015355	12.8019236984338	9.71715375366502	-5.92304711781344	7.11801467680543	7.81484188289899	1.25475545745776	6.22332022490325	2.28960053653677	9.20096492561426	1.52354005498506	0.739517542227248	6.2055118340414	7.19539241728948	7.15804948134443	11.5026290243895	4.32098845551909	3.64261387511074	-0.0574952751209207	0.732547772015397	0.459742100395016	-0.570712926363927	79.5	1	2
171	2.35902194801106	4.52381992218248	6.16378624159196	6.7622032481919	6.27063216749208	1.45627540363879	4.91133239827109	7	5.03122281033551	2.264728499154	2.63154509252341	1.5744058019268	7	1.45738653073315	3.24902363790632	3.03691414118522	5.73996710781615	2.1365782265579	2.02104763916011	4.6683725622189	7	2.8674654301356	1	4.35908192484616	8.30317108739773	4.65787079492904	-1.07089373945192	-3.89268831292108	7.47802908098455	7.31149783280514	-0.580657478237785	8.50755048823227	3.66543010912994	5.35957326119449	5.68003012004044	-0.281115005780321	0.812963164825747	5.74155676607057	6.28490434368393	-5.22371414978422	5.00491781589847	10.0786226329713	1.19640510028042	0.46834624292888	-1.5814559400199	-0.747680885812381	87.25	1	2
172	5.24640694052093	2.68371819009565	3.28973548488103	4.78093166577538	7	4.83921736118224	4.45894188098467	3.5713968415505	6.38730954405316	3.86496990075506	1	4.33102161482451	7	1.73912750003567	5.28135249526322	1.77174230670169	2.48135234657323	1.39019046411399	6.59653349236793	7	6.91349778034197	1.54484743130311	1.71646490494705	-5.3519332648969	3.90237299580478	5.37447671634174	2.82199203207856	-1.87278571843188	2.04429671989196	8.08171181169325	0.380310153921442	4.96811262241408	2.46559074750918	3.06764520482968	-2.56610436817818	0.0583383273135873	7.23651534666289	2.02539237883238	7.70202444699992	0.36015123265189	5.97324877123999	10.6230601997285	14.8746994511507	0.0208048921000439	0.33736460167161	4.50373805568246	82	1	2
173	1	4.10460505802941	6.27186536871185	4.99794425286061	7	5.91256578768893	2.04374122358144	6.91359882885048	1.99660753282218	4.67315183414884	4.48156694353663	1	4.08743451894583	6.87661538290158	3.9263652305937	6.53547815152988	4.15274833066968	1.64374081999532	6.38676785465532	1.14250757640383	4.51166020101227	1	5.72855506662873	4.06398970950457	2.94542032891005	11.8151115958948	8.9764744408371	-5.45816323340175	6.86030717064237	0.115458117141991	7.61127075012574	5.9265290971652	2.53292757485955	10.3525509771054	1.87193412320501	4.05415181816428	3.91413642250577	-2.00043180941487	6.03600674083633	3.33405372174745	7.01856251676073	3.93088303284853	-2.44934079926365	5.47316268183724	0.75584705698908	6.65333112137022	56.75	1	2
174	1	5.95667106965058	6.32711176219721	3.40642195593675	5.3519982680844	6.73655824803537	7	1.00289486012575	5.95912923643734	7	3.18516853912144	3.74051612705487	3.87969783226962	3.57799061952806	5.8563092894114	4.6485283409849	3.57794739435271	3.308930694837	3.82378824459336	4.31150034094254	1.44505085086989	6.7242923337798	1	5.04682118417914	8.04911972640007	7.51135786863081	-0.68082291552593	-3.44269238129182	2.12147188890638	6.7617571394025	0.421923486452609	4.7615055433907	-0.921459906296811	0.585957734206787	-3.65791458854093	1.42707717320653	9.29620405989619	1.94390016367424	4.63766903577046	10.6383271942219	1.14121628801447	6.5398424835896	0.95630306086949	12.0512301038865	3.50122273283533	-1.5046883175899	67.5	1	2
175	1.0868532666618	6.53779255335573	6.03158291454226	1.6020482860314	6.2219434324177	1.97172011239739	5.26844505937151	2.56556904673552	5.81899482782735	1.0250827073365	6.48807527497082	3.38863624858262	1	3.13629158356282	7	5.76071491436927	3.68961692375841	2.65896484327006	4.77632396365798	6.24074648005027	6.24984565002148	3.67300148810463	2.31678746902654	4.1666293111082	5.75521705932853	7.96209565329457	-0.243026036714374	-3.49189834522084	2.49201033963324	6.36134767797165	1.04429520450842	8.02220524745153	-5.55896781640805	7.02800424217138	3.2478690880311	-0.109427172179047	1.12121449342055	0.71540641765224	10.0120668531921	1.52230489066829	0.359303867618974	-0.596003685851843	-2.46940625010805	5.43342438234226	3.35826787640004	-1.34869160090212	79.25	1	2
176	5.12007686233475	7	1.97254106809697	4.76211824268227	5.38296601901358	1.81252236982998	4.92492423640511	7	1.29708648634595	1.23771303351083	4.11027932687982	1.71551613593079	3.72379535345275	2.6507195426613	1.33073088313851	6.32542786466182	1.7150207198653	5.04861885437814	5.51415662491906	3.45410333772038	5.78845117578122	4.57604094415893	4.54686984108677	-2.34201116546414	2.80601108451951	5.33202501790211	0.103009172287671	-0.742958857776954	4.64686836800449	5.46221735101946	6.3434784146796	7.88086925227614	2.1861856416146	11.7126055024535	-1.85951144694119	3.69895272322714	7.54093945419104	8.12665766519339	11.1561381750261	1.19491400706604	3.68296308326649	5.45046516607512	5.0055074814802	8.07643337655381	1.30451761428332	-1.77507611791169	83	1	2
177	3.080361721094	3.75082300292126	7	4.27295275410208	7	2.24421065965582	4.6228641987795	2.08746415297243	1.36619065205265	3.62866502237696	5.98208558012487	6.41387083913177	2.08757853792411	1.88622478130786	5.50106244752404	3.72265663405047	1.46435969163758	2.09896231735154	3.87702488024852	5.43007889471706	1.20364950925459	5.54649423215526	1	1.6858329673207	7.1827155921818	12.275722399848	5.1933854338781	3.9762801770272	5.84578696371349	7.19453181788247	4.71267311875693	5.96846937884704	-4.02394125695117	3.83068194592963	8.84704358191757	2.41775023969546	8.88736447934709	4.34332426084457	2.84319821208831	-0.696047470933384	6.16318400120262	4.88724459895385	5.10036175748237	7.45951396511884	-0.227402010874911	0.107701297909556	74.75	1	2
178	3.52853757702619	3.31007983726458	7	5.64035622678742	5.23561318967664	2.59224319258545	4.71808002163662	1.86680954273796	2.8604773211854	4.00183911542344	5.52968709739406	4.48889610724579	1.19888460257098	1.24763348852628	5.2660958903459	1.05754528990126	4.45514767066576	6.3264135167321	6.25146182994982	5.5040560099157	5.96678698764159	1.15967401232427	1.48972358869186	4.49554206098033	6.43946714471873	11.669604592494	5.16193273344944	2.83430224876753	6.21191243862408	6.14244340449496	-0.193320273485215	3.38182023675547	-2.61074489907645	0.568833928770756	7.11777068328759	-1.5457509387368	6.28008734751971	-4.62275866283954	7.72562981554415	0.740234309132208	0.609828686900775	7.90352393716395	-0.731307147656652	4.22652129212854	-0.700659243812469	2.5561743504977	80.5	1	2
179	2.066320177946	1.37410645347158	6.21458936125744	4.3122248913313	7	3.61340559568961	3.42883074657379	5.26175071416876	6.34256609964566	1.47623791076095	2.91602184148672	1.64642268467968	6.76255046377354	3.30590838321262	1	7	6.76345163518243	6.47509974653993	6.08307929316067	1.02808969539363	3.76248169511552	2.79595801149304	3.71294566372015	3.34628025275526	8.40668661237954	6.68326546529544	3.17979180612185	2.24894826323201	7.70027671567251	6.46122396830592	0.105800927784817	6.78801094379587	1.7734167594398	4.83886047820685	2.6887299165471	9.61498557522406	5.51883447004488	0.0893970506883234	4.91639404144124	8.0161629297844	8.61645825561545	9.16061973682955	8.43267661888449	2.24887622839329	-4.67737212466082	4.23507040968068	60.25	1	2
180	4.39172032282983	6.87683817460414	6.20132135363163	3.5105190732404	4.84852210500308	3.82595996307463	2.00930311142257	2.09529934550169	2.12682368021501	3.30341331631582	7	1.70157069438642	3.1563854261815	1.88646195052099	5.55372275120212	4.93441115808727	1.96326857302523	2.90407410195481	3.68960803371281	6.73212255692144	2.18581004079644	3.8698487811079	2.38481730091726	0.555567358828026	-0.0316131056097736	8.54987944925971	-0.769629300955179	1.15220679362647	9.02928946717918	7.70340574204847	8.71668711160986	-0.29001064468844	4.92378795468636	5.91593023655576	6.10551098064501	6.83576534755732	8.07914752002225	-1.6026380793156	7.53018574598511	10.4393682844691	7.68699261082802	1.0276906097481	2.15002677202707	-1.32428985350038	6.53438029384326	-0.858284002528703	86	1	2
181	5.26936791157326	2.18623588428827	3.06862350780005	4.7404858069141	6.90316159392327	2.18285541319625	4.17837883944076	3.54184139738803	6.64910892809455	3.04181756188901	3.9819280753171	4.62717897833047	6.97486723125799	1.32952275421119	5.44533926679418	1.17519413351201	1.80736874368231	1	7	4.14102701130982	1.09108962047497	2.3386988259673	1.33912542896903	-5.31593652876935	2.56274501927156	5.61813879457068	3.34771811768716	-3.03195213974621	4.20650425501395	6.86571907842269	0.222191947224831	3.94943416847646	1.85871106946153	2.61888056783953	-3.40162458580999	1.42527256122615	5.62387999647595	1.78399080754708	9.35468310390768	5.59415853893022	5.7875755552858	0.700634077280175	14.3233344679244	4.03930624770352	0.212675141881266	4.69291833337867	89.75	1	2
182	1.57892057822868	7	7	7	6.60883963838119	1.19595206759122	4.96122629424963	2.75846777237258	7	4.22754969135168	5.1531527892118	4.28868916550516	2.84143269877935	1.5963462259568	5.63246062070816	4.88672688574183	1.4880277878454	5.2012712354491	4.51657736723829	2.59015944206734	6.31963072929353	5.75319173032353	1.32719516432562	7.30246579156452	9.05131057881444	7.69677925763611	0.845395082201355	-2.04624117922625	5.69460262229482	6.06629531980772	5.01613820105608	12.6684168913587	5.1485873516558	2.1664004582367	4.46378822974154	-0.447805868937471	5.38627272671565	8.39266437783829	3.34235797838002	0.333999534121871	1.91803535858246	2.07998840990654	2.7869886350761	8.08523255020628	1.29167139301401	1.40374258488228	96.5	1	2
183	3.26161845806566	7	4.70366005787672	5.4087721273832	6.71217168849946	3.51402983246937	5.41308410262509	1	6.49325329602219	4.16843130541923	5.28978728953412	5.85472477876984	6.90988310585376	3.42133493550463	2.90140801507005	5.54084643798652	3.02067456887402	1	7	5.28996579481406	7	4.36884682336651	6.23387144045053	-2.66814511584361	1.63860952496944	7.05238500838283	-1.99341546634908	1.73361540603686	3.62010120464325	4.8021646100624	1.13064947808351	9.17173903606173	5.38004834823748	9.44359725592331	9.39493753733367	5.09634264143017	1.46739997898397	5.39880647371085	4.45666765560024	-1.43322066547628	6.24828308651648	2.39458854418469	14.6746169600792	-0.202897540715626	0.72437621934249	6.04583652934344	64.25	1	2
184	1.99204038328197	3.10375546820237	6.53189952353079	4.89393623182603	5.18784702921835	1.56940365686303	7	1.24270260979851	1.04230778945491	6.02649746018841	3.51135231062253	7	6.78304511111366	2.16175580116958	1	5.68019765729995	2.17116600514826	6.24292129043942	6.87904494255458	1.42613063835235	2.30880701003992	6.62125609369305	3.39027306993389	4.43087257454474	3.64326471610471	14.3281692109608	8.18477071599105	-6.44175814377382	7.8023789491417	5.15093981382703	6.09107316354721	4.24706399860009	4.24640066202096	11.7419662206194	4.17921724106459	2.7885746276198	9.61523376379083	5.01172197094063	6.59601845192641	9.44464202876604	1.78976045728215	6.11661174384929	10.7660643261501	9.8689691132527	-0.469379833236764	-2.06429206060309	77	1	2
185	1	5.99069395846201	4.31332950310408	5.55523715975103	6.86536542869768	2.46720121243344	4.08821014123415	6.26873995026651	6.04749833059995	4.86675642971508	5.02233251311756	6.67883765676641	7	3.66199055498644	1	1.53998636385333	2.02122197409987	7	2.65530450385362	4.42900133014139	4.13774393836543	1	3.78867248279679	4.85260207265778	8.3286319698004	6.2665860747587	-1.80263514708465	-1.01676073878677	11.2327770001992	5.35697171034519	3.04570876177468	9.26688329113341	2.49980806701541	10.6322927693919	6.74458883431848	5.70934290838375	5.43121172180687	-4.89863894724197	12.0069658355878	5.75976718356252	5.63095491909365	1.71115034663942	2.84904615693112	4.7117231804161	6.79014157754998	5.43949447526233	66.75	1	2
186	6.85127459790621	4.43550333556905	6.59077259572718	6.17690517333787	1.44193174449234	2.73608162706838	4.76485460715643	2.35049223972338	4.65282351593727	4.84986658424176	2.34099374123884	4.97538000199843	4.13063578567324	6.20230087313071	3.72622067246344	1.38188835158214	2.27178607178974	3.3306609936311	7	1.21077832769075	4.05673646733194	1.38447334355777	4.42458351235773	-0.0208305272066811	0.894142055934264	10.7499573526555	3.11085004334266	1.65810020641983	7.04632930109917	4.59181073665401	6.43242881425796	4.32169075473259	1.19482358400342	2.65955699044437	8.65197859109996	0.769078126185707	0.499052990565942	8.08517071352467	13.5677936756121	-1.06096300767099	-1.36101334923429	6.02675421432949	-1.90941284395006	2.87880406625276	-0.294548687958872	6.35259394372677	65.5	1	2
187	1	5.15126829048317	7	4.17198669236875	7	1.16949778535136	2.27709278215099	5.9953354616914	3.20426719662649	4.49327689670418	4.53134572002468	3.01817782485411	2.68911083551634	6.68968437681484	4.58802894335395	7	2.29469922286273	2.66635261913837	6.90087081387556	1	5.02002463617278	4.72946043356333	6.11277611484255	4.28842667730863	1.71408137015888	13.2685764939924	8.66907272626571	-5.01676370686603	5.11242313400191	5.29400281624796	8.08080056044644	7.9255220288879	2.12928604133753	9.63910897546522	3.4384413604245	4.34682732648254	2.18328343185803	-1.78540920840073	4.90182057596036	5.71045917921633	4.68058710029376	4.0194679598827	-1.9479572687476	4.74385169712458	1.50298644627273	-0.68671160104037	59.25	1	2
188	5.06141989681568	1	3.91144471253864	2.22837367951835	4.13142598880486	3.00392342964454	7	2.69264677420576	6.34305638338863	2.10972927975741	2.30818766941626	2.59623331625786	5.53740393432539	2.91735541965896	2.87896986827071	3.73819355223917	1.41941503214557	7	2.01978370474513	6.62470325575543	4.05252747376208	7	1	-4.14413025028276	1.60890422403478	7.16858161066136	4.88144207794773	-3.32808175347647	13.4263163446085	5.199209426583	1.92630461176188	7.04103657326598	1.05831669867827	4.81258787367724	5.43119557885616	3.64716757265669	6.95307182919383	4.43056737862801	9.24049387243285	10.65694267635	4.35984541802786	3.38226338876704	2.44143719444485	7.02190266043311	8.08172819645558	1.3644307839732	65	1	2
189	3.06588769487731	2.34177586817893	3.70620562388265	4.73957970790282	6.4761809063428	1.96757070176677	6.15421910222167	7	5.18610669246255	1	7	2.81862006539286	4.29326842100182	1.24170807203434	3.37394566437878	6.92187270564478	1.42866244382806	5.77755465372375	5.99471784583572	6.26695332790223	6.90135203735209	4.07611608207785	6.42209028643477	-1.42245895109225	3.60103557931595	12.4037631339197	4.57550181661036	0.269690791857576	3.92408870844568	6.30160216941475	5.26004097985692	2.11885410478875	0.989214905870922	4.01472060267013	4.54438983579683	3.02344954861492	10.6261776361971	1.51544335184992	4.26220165454864	-3.10432854217613	2.70483745076954	3.07602292859535	4.28574191313228	10.5834186785456	-7.2395232455187	0.427010798388541	102.75	1	2
190	3.59572939028505	1.24535711970038	3.99209690442081	4.82545474363634	5.20480356144803	1	5.86780964715599	7	5.77631556585571	1.70831282318109	4.40459000877679	2.53360924595294	1.43441630764446	1.38528139575916	2.53968967593588	5.17509614160572	3.84584845450139	6.16387926032296	4.69064552019045	6.78886363037854	6.48116918266122	3.33273762978649	2.84898880737379	-0.523133594645361	3.02873793015153	12.4832407858743	4.77019851694175	0.270313656318419	6.40865652436872	6.00194658186649	7.76572994683355	1.41834413676576	2.83386186719596	2.94040185915113	-1.33486418830191	2.83132544552158	10.0872573528015	9.44778973688771	4.44895227041671	-2.00896325643878	4.12028833438356	2.85187511835488	0.248885325367914	8.89332784541695	-0.16870293744975	-0.111677458191655	84.5	1	2
191	5.48997896225371	3.01911058401141	2.68790714581795	1.34015675988634	6.91929683478397	1.00597886087742	3.62824234720722	5.20074050202003	5.77759544505208	5.19247968909016	3.52016344916492	6.88544647741299	2.65198167845202	1	4.30108206468909	3.77408485291998	1.33636208024891	5.43929519263259	2.40005134182363	4.28468919881639	2.51192976258652	5.41612563673601	2.18146945204331	-1.02043107732419	1.9837785254881	7.6751242419907	1.93351545347407	-1.57649030876305	7.96402929102683	4.86501443295912	8.19268745289981	0.947796228895123	-1.8902775222891	6.1604470677501	6.8785895940387	-0.0464800198649863	7.96561510871237	-1.98677289726107	7.66046062314601	1.29171550743918	6.92585326048562	-5.89444994878274	-1.2773346665737	-2.92446510633694	0.340815578437875	4.1556280799981	76.25	1	2
192	2.91424021273213	2.69468862450253	3.24520764475102	5.24795001727479	6.29819202565874	1	5.06554488659303	6.11299147398908	2.78841789677565	1.73436930483981	3.81263578862716	1.87334730838713	1	5.19790629132557	1.87597060929945	7	3.86959172903342	6.63795312028524	5.75910625738271	6.7765626082644	7	3.03059777189553	3.67885431749259	-1.13198186692922	3.15651679419568	11.4253651818455	5.00438712720183	0.328675854480494	3.82625426086376	8.3987692235804	8.36002148232009	1.43970974259142	2.33729969194884	3.63717820303697	-2.56833185529404	1.82652284075672	-0.223025279243468	9.02195362989827	4.14899635801363	-2.14771999741118	2.54827281263942	3.09947962588032	5.12559632186724	11.114261507604	0.31907731821838	0.795605351716434	69	1	2
193	5.5986555904942	4.96820729160678	1.7309491433584	6.61647890665067	5.88086520867337	6.92648417556316	3.95000277486659	4.23352530775644	4.71001892375648	1	5.74740232627535	1.25829388227789	2.31420727064861	6.49316787443544	1.49905539381575	3.7598892610043	3.40714255735889	5.35539464201804	6.87206750552196	6.37793437478569	6.24298411002865	5.0928585747339	1.28455995358788	0.764170180802357	-1.69111043056887	8.71262559912391	1.79376348621262	-1.21287760365343	7.36644673415092	5.76041875180112	0.352767435448246	2.61458687368661	7.65790228584562	3.16400734915743	4.21206906317677	-1.26541505314329	7.34814836350146	5.97168028654689	-2.20861028040835	10.58596425954	6.26918243732249	6.62445396617791	3.9685146632846	1.59707589853116	5.87950915214265	5.48042368901785	84.75	1	2
194	1.66841141238754	4.47668783968631	5.29396775337968	5.7343330096011	5.50782537549238	1.99652398205436	6.05975408751463	5.30703243172432	4.97670377230562	4.19911340532415	7	2.10750739068034	7	4.90194088830224	4.49518888268347	1.84260776138645	4.58475794042887	3.27066368768829	6.40817269555443	4.72561953394094	6.05662641192024	2.19908173113352	5.02094149244292	5.03413029945694	2.7452594012643	13.9769822602068	8.75677053192775	-5.30335857387634	7.02773779710988	5.9878081849128	7.94129679491959	3.33765831324132	1.73737169840297	9.5363201076475	1.57758155184078	1.65830825478492	7.72757194799168	7.07921480950109	6.83431226058266	11.0707829225185	7.35384832015293	10.5417827253465	-0.0309588617339663	0.149240758126354	-2.31981913434625	0.0261480140061842	87.5	1	2
195	5.06646415085079	4.9891282994412	6.27671629313576	7	1	1.42742335918217	3.52068930405008	4.88340489671021	5.32092063286562	4.87930239814273	2.49552602096363	3.69323988240414	2.7475673612877	5.88795416018826	6.5739885847267	1.87540913350539	4.11482607692272	4.08713478810568	6.72090327944279	2.62120457892308	3.12623047573053	5.34479054890683	2.24916730517793	0.0143036063978659	0.881318083538698	10.1628720424858	2.32039722177434	1.15321186674591	5.73410365142062	4.83130082950691	2.46585622886635	5.72473091440154	0.478308967261653	4.04811392434106	4.72343713807739	-0.355615151113934	4.90145412279258	7.16139582852891	12.6423798216035	9.63861354469956	-1.91805901981066	4.13850088841633	-1.86105176106566	3.08827413942907	-3.36853605521176	3.71365420813334	85.25	1	2
196	4.34438339097658	6.84413947190318	3.17934454556796	3.73710483546778	4.6626538650765	1.84337927387713	6.45005339280819	1	5.77359233971874	3.02624707348374	4.37855008779801	2.38140986508776	6.86941024204348	1.55015960058135	4.65489689341052	4.49392073987825	6.52161909695077	5.80811655707742	7	1.69586391774143	6.30558754711518	6.6370558335367	1.11365468519595	-4.3481441720204	2.14206286838758	3.92459526508006	1.71578832324872	-4.60195701041028	-1.56225611109678	7.73299262738635	1.05509972864297	8.77309717342622	1.62134403939019	2.61758602290356	2.67225925447481	2.66225937364562	5.9362456428771	6.47423875730599	7.49024410463563	8.23227355149876	8.98841368942286	4.71367730663482	2.00881077753704	2.42209557293356	0.307933369554681	1.00755718670966	73	1	2
197	1.85730633822314	3.02510423422245	5.58167561350826	4.72790134601701	6.41096642988188	2.5778911646801	4.81527215886111	2.38806608276258	6.2261846883894	2.53728505493256	7	5.01811969065227	7	5.91816283749169	4.66780647385505	5.42853137909224	4.6560489459624	2.81192531414828	5.87362711484888	6.86827266369068	2.48216284274389	5.51447042603247	1	-0.450349598553602	2.28341717246168	4.15952904980843	2.21589113567186	-1.47672549255061	9.40592492983777	5.64378423434768	1.48479371927565	4.5437983063456	0.61772007819738	8.72643678415612	5.17320621267129	1.1097015935149	8.8191320026662	8.5400339693705	4.57047949263909	11.106930476686	-0.725054783110168	-0.0562621709224895	-2.05630917330779	-1.45736437999504	-2.999628165732	3.03249895913607	82.75	1	2
198	2.47561797267895	5.95401736689522	5.84136064315733	7	5.67037759275363	2.33516362699704	5.77974624294826	6.01692806646948	5.72584971696888	1	3.0215775607375	1.51141303906157	2.63714971834262	6.02530935607788	5.82615120824653	3.14626013764582	1.58892301531719	5.18823421651808	2.67262821603115	4.58319531127901	5.30300032186124	3.12760238586619	2.28454487906778	-2.71306796267721	2.44625994141218	9.96484310343152	0.406647493134277	1.26949005133204	7.43474582132506	5.4842186568331	1.54500992151725	6.81295457628802	2.16579577231533	4.37863537904468	-1.17945895814926	1.86662540832438	4.77762492572911	0.551858256752224	-4.76556613870487	2.62955632695124	4.19341102782554	-2.98503835155915	13.4787085973803	2.61674450430823	-0.161741162116421	1.53744860899616	68.5	1	2
[truncated: 5 more columns]
