# Supplementary material for: How Are Mate Preferences Linked with Actual Mate Selection? Tests of Mate Preference Integration Algorithms Using Computer Simulations and Actual Mating Couples
Source: PLoS One. 2016 Jun 8;11(6):e0156078. doi: 10.1371/journal.pone.0156078 (PMC4898694; doi:10.1371/journal.pone.0156078)
Supplement: S2 Data — Long-term couple and agent-based model data analyzed in Study 3. (ZIP) [file pone.0156078.s002.zip › S10/Aspiration Model Data/Aspiration Couple Population 01162016 064750.csv]

	trait1	trait2	trait3	trait4	trait5	trait6	trait7	trait8	trait9	trait10	trait11	trait12	trait13	trait14	trait15	trait16	trait17	trait18	trait19	trait20	trait21	trait22	trait23	preference1	preference2	preference3	preference4	preference5	preference6	preference7	preference8	preference9	preference10	preference11	preference12	preference13	preference14	preference15	preference16	preference17	preference18	preference19	preference20	preference21	preference22	preference23	fitpoints	sex	algorithm
1	2.39641577694434	1	6.730588778683	2.10525371119922	3.66016085191099	3.3459137156177	1.63990606327145	6.45340227189266	5.15536414777344	2.92687493489466	4.02992338613944	3.09339808098737	6.48602344013659	4.99243149342945	2.60633869996761	3.07557144978059	6.53765498171612	7	3.2723720830742	6.32907443006434	2.7722749471703	6.98518192291306	1.2883182382097	1.23008081199837	15.3136077445914	-2.59093739407854	3.6457424138177	-0.950886739766642	2.04826298006154	0.0836291659750043	0.183706313765962	3.68528895880264	0.915411241104545	-0.686657611061229	2.67257795164961	2.75041906538147	6.95608104937515	6.75163792999245	-1.07343550299	1.39236222984318	6.4462021291638	-1.82233728641075	-0.497309517932628	8.98410693554207	-0.914933158653544	3.26622435303	102	0	2
2	2.61058613834116	7	4.37713165145023	1.67444174041924	6.4758856701624	1.7158588934792	6.0336526371586	2.76100894022968	1.52128759850392	1.59552187781954	2.82032674347128	2.09046189743342	4.82616031454035	5.18447985217503	5.31671786873788	5.40330168881842	6.81134322916883	1	4.58406304911989	1.05515428022162	2.87280888166299	6.05133248992192	1.28388235159344	3.47400823181579	14.8529701596688	-0.593642007594297	-0.405092827684682	-0.78188366800652	9.43167163759763	0.593642215500507	-1.28361671827338	7.32496229725411	4.23988620077185	5.0298817629847	-1.20784008461583	2.14761434987666	0.974565173398617	6.77576099350002	1.34133425917214	1.71718734004794	-1.32453657650898	-1.68202302919583	-0.20918798479428	3.11893277236754	-1.23725592273267	1.94955911427306	108.75	0	2
3	1	5.15430132783868	5.91988179827463	1.12255627065776	2.65540930363507	6.01434834709229	1	3.9851680970586	3.49567827977087	5.29028338031366	3.39322914546262	3.75046463591977	2.13122860670864	5.67287516085158	6.04832225847628	1.90978352603244	6.45233631725927	1.52005902879813	2.2977448389428	2.61171802313694	3.32511693909183	6.34330096529187	7	1.73406592748067	13.778681640636	-1.85458215715099	5.07545784011477	-0.0321629203332604	5.98239033816752	2.97508703715277	0.477779393262723	7.05696160928293	4.77602278997443	4.00841238622669	2.08879282381145	-3.51440260040977	2.71175497679873	1.51774591533914	1.06154766745311	6.37315656443693	-2.49253254312524	6.39728416941933	1.63350584496874	4.41464299009872	3.25947720264148	1.84505015242827	108.5	0	2
4	1.68877414857164	3.01506872382283	6.64492829964854	1.57816094830425	3.657719150317	5.99694741058858	6.35364153561321	2.07687704054355	2.40448826200316	1.70495103118352	5.82520196006878	1.62185144776022	4.26518930052869	6.25725729337827	4.43484577225434	4.15764200945126	6.35068909468577	4.82363746171365	1.20286698772165	6.18384426390005	1.32451987969211	1	1.96720813344358	1.58049284058959	15.9363811572353	-1.32220073991901	3.19564891855105	-0.419453546012856	9.9021250067879	-2.57560083513684	-0.150947481848802	4.61321395123239	2.31076905223184	5.36815896012893	-0.505290699447128	7.12451763585279	3.22797133696138	-3.48180135482873	1.9472564746539	6.99273952053011	6.88000559167711	11.2639524042285	1.4278792579689	5.35484391524689	-0.0567144923919133	4.35271719399766	104.25	0	2
5	1.81391439086274	5.83098803501623	6.01212180796065	3.22954243386777	1.73619300931014	1.70794121927462	2.73451653068896	4.24358932735021	3.36390643367283	5.56527299695093	1.41024975406704	1	2.67274025924468	4.94015976116442	5.00046408261039	2.15639734680276	6.90527161160707	1	5.38019060368565	5.71492134860394	1	2.0620028561964	3.04366214484341	3.84532942429717	14.9747235481956	0.408811484864621	1.67616307889906	6.15050945653738	1.7642371142769	3.73290479448836	-1.45343265155003	5.3980906132445	1.26477474033898	2.70848039309332	-0.344414304309005	2.95849456503726	3.03883895425559	0.699881777761455	-1.43184381574711	4.22764314439162	0.105247229864045	6.90354936196817	2.15535065645008	4.87702542526797	2.53318870138184	7.71478895694184	99	0	2
6	4.13975108184005	3.34794131535709	6.86556365351236	5.20977175931418	1.02833860550015	6.25956300552481	3.44763289528941	5.17645395701933	2.53302653619353	2.54036043696834	4.29738046841485	1	1.61994978146275	7	7	6.3602715676382	2.38817105175595	3.19489844767216	5.19216202013971	4.50119686531985	3.09242215627444	1.02259364899509	2.68416434438285	2.4827413430158	10.6358705784207	-3.38960605710313	5.56996373868454	0.152226673950576	5.6726703618836	-2.66686557410154	-0.976092009647575	9.01361827811496	5.72656927582929	4.72319060943251	-4.32030789902409	3.04203862863619	3.05174689217464	3.13219319995384	1.89051846872186	2.90539255830775	4.20693637034647	6.48086427914929	8.16318033242395	-1.70467058900537	1.9336141495488	10.0249263761613	108.75	0	2
7	7	2.43574026094554	1.36914619241363	5.37349033716225	1.22596774368344	6.61150295407542	7	3.37369026925328	4.15762581933157	1.02688722820392	5.21678995423648	2.64732160681241	3.59725957342985	4.67499063245493	4.66614311315796	1	3.63321521782196	3.72167094650095	3.91309512844777	1	4.84676274737381	1	2.39556269729833	10.6305349119205	4.53301537254602	-1.19981753020062	-0.941846276463171	-2.57362988410377	7.6836863597698	7.82298725364003	5.91367892807479	4.31402870898498	4.77578771930883	1.80303193724766	-0.0646142008943513	-0.681011650057711	4.00147188221267	4.40660957437065	1.85132578709464	9.20730722649394	4.58463225220787	5.7577720160434	10.369348445397	0.0200328306166548	-1.37883849786827	0.317662265093197	81.5	0	2
8	7	1.90885538876651	1.8588157556004	3.17775473980417	3.53393346148267	4.59020748106257	5.60420814542298	5.94368211147741	1	2.36567152158818	1.46318975922962	1.7822931087567	3.91071089701082	6.71815799035017	7	1.75692654775353	5.67153082218631	1.12715365868878	1.63078635173744	2.96242804740933	7	4.48703177897358	3.38928292734498	12.9288222570073	5.30098335333148	-0.926544106502138	-0.143581958005963	-5.01235372527588	8.1603681290651	-0.313668772202057	6.11952349767386	0.191791136317577	3.49902984277761	-3.06439701393707	0.982174343714202	3.01561296539966	7.54826714069392	3.27463144263305	1.7029603649108	7.47745854291144	0.199374841055853	5.34682769048847	-2.49017800153131	6.24957272873623	2.51157003996294	7.84079559762997	98.25	0	2
9	1	6.24253610958907	3.56316378194722	3.49495924955476	1.98075604215497	2.2637606921283	1.26063974487321	3.85287670691861	2.13956130536603	1.25311766226525	3.36520039687216	6.88625443527693	1.61995943477581	4.82936083171353	1.11384586321542	2.8615767776368	1	2.54028910878003	6.71258950042935	1	4.47578321205125	5.23580507225855	5.56016037903367	3.47858641724573	3.69515506124535	4.45617068929262	3.06346489219669	10.2460411114349	3.60791442471957	-2.51910316726854	4.09859409317503	2.10502636437758	3.24567458274082	1.43245075750744	-1.59038779890628	4.32626340324688	-3.7943024255244	0.204414019427732	3.18413103277246	11.7262174700234	3.40318546745405	-3.71314231111217	2.17024819468299	3.70705796843145	3.69162166255556	-0.0762448107691653	104	0	2
10	3.93352654764337	2.4243577450462	6.56846879039846	4.20989561638578	1.72676239191586	6.33426990177979	2.13291223247116	4.68102680352739	3.22162508978667	1	2.80717393711444	1.96728524942514	6.46636699349395	5.97233959934719	1.52184224445315	5.57822553903677	1.17563117321063	2.61975822480689	2.20808579984575	5.76025233156356	6.1559538439588	6.0195566607435	3.55580484169287	1.0964534490547	10.6359217477223	-2.36644763612575	6.83339396991675	1.50136578302069	6.53382538949003	-1.18865987266624	-1.58602760986851	4.02098861351207	0.0417691878848657	-3.12521579211947	0.294007607475675	2.88507264545154	1.54517842996347	3.88851779063273	7.15003838736906	0.665052034487664	4.00849867112286	6.17744241362163	2.58794047465272	4.94355003510503	-2.50058334804651	4.35565188803335	103.75	0	2
11	2.19926063096164	1.11910299892543	6.67742481648029	2.98368158704915	5.31875152402237	5.25065179469609	3.36468880188302	1	1.55223446885412	1	1.89940603321062	3.29121965837632	1	5.08542125832695	5.98784431858925	2.35127245187914	1.90397327178245	4.35264951240284	6.21168314660795	3.50687469061802	6.34870197842903	1	7	4.12040836740568	13.4420904822589	-1.25943967671236	2.55460179930854	0.245266311758656	7.19903517351968	1.58428053301975	7.74467227050135	1.51135054261358	8.24015154367389	-2.33660136318946	2.91120792059155	5.47504506676576	2.85723060006577	-3.2619443849296	4.51066139848672	3.71868028190056	-1.07324684353066	6.3777103181873	-1.61830165832061	7.82623942052927	4.00126250387996	8.66716183979891	116.5	0	2
12	6.06615316797083	2.79859381922722	1.69078178165066	6.41204556474431	6.22574808010047	6.73693638485084	4.83522425610959	1	1	2.89999676058019	4.84910970439913	1.00662245823525	1.9365678309769	6.68045795553627	6.73664830581779	1	2.79525255816583	6.58829124772256	4.85563370954232	1.90252189975519	2.98584208006384	6.08571774231576	3.07048938142424	8.42492129142197	4.25321708157823	1.49016795943394	-1.29952449740738	-1.7190590641982	6.5063393595077	6.13021535763963	5.96223749688835	7.6501003249522	-5.1193152005849	2.32597245842566	2.00731711869198	2.47800866002807	1.06111756425952	1.61951777650002	-0.308950654267345	6.32341951896088	6.7702095997862	3.70426820159137	-0.844422014132864	1.39851187296094	5.48497527843118	6.37042594857948	98.25	0	2
13	7	1	1.67144353312171	4.764835081727	5.98413218461859	6.43618453300646	6.78719977180481	1.37887346151224	3.86216279400643	5.29182314010996	1.7421260404849	5.20275072839015	1.26545172697866	2.46666072961132	7	2.03630753535797	7	1.70245917095076	6.62003875185815	1.74950021174745	4.47762181531633	4.82996724042517	4.44595885644957	14.7596413511513	3.91824544825412	1.84387104188552	-1.52942541274093	-2.99172597915913	0.755146000806224	5.75187786234256	5.89329061637439	0.876830046609093	2.47128628504963	6.03677014615326	3.66895224170163	4.09159795638477	4.21519808968445	5.95518457688286	1.1167797966932	6.92568204437567	-2.86697175539833	10.7230839315282	-0.381888014616177	1.49249968522795	4.76565396370304	2.12457275822893	83	0	2
14	2.46279973329301	4.9236676758218	5.70380970306372	1	5.33504664290092	5.70037372705774	4.52894557799861	6.88844294303613	2.88061439827122	3.2511630795996	3.42037876175689	1.01733107422306	3.43486411007104	5.47255890597305	7	3.30696608733655	2.42637588267413	3.39191423987005	1.32882601596785	3.44825006738662	3.58356127265624	6.19525825702599	6.8116176653624	2.69065392858888	18.7335559281458	-1.17640885665173	0.757561250526392	-0.641001777704099	1.80111558685681	2.18092593327478	6.40920372324315	7.6246609385742	-1.21435816215022	2.79419509608996	2.32606115509581	3.88557389278512	8.98075153915432	2.39036953174696	2.81751179946718	2.57407681205232	6.56153790397626	4.59484573335777	1.7079627668402	1.66390820245688	2.8538428640918	-0.268957864645436	94.75	0	2
15	2.31021061467561	5.56077801865914	6.82770968892993	4.97237322975645	3.37055052999871	5.84111292934188	2.6623525717231	1.69291752260726	1.71790266726309	3.36528680229122	4.33852841235269	6.93904451215875	7	4.08194143315631	7	4.66493685924169	6.88102341794605	4.26802093374171	6.40916699815593	1	4.23276561133482	4.87127925593782	5.42816386113314	4.63015848019119	16.0488872578726	0.460715429991611	0.64295953707662	2.79695821781977	-1.03789474175578	0.000443331731576735	5.33751138186496	4.88209989029324	2.97827915306065	5.73729534536061	3.50021404705811	4.40092487225248	7.48398422610417	4.86840782243902	3.3546426675149	6.52662564397931	4.62187953579749	-0.366240010139147	1.55628130501307	4.57941262794891	4.83256607741492	10.7089078288546	102.5	0	2
16	3.68695819749963	3.36147079121211	6.40352726386008	1.24512943535927	2.11752066182165	2.9749508862212	7	7	4.24980870342094	1.95029031658334	2.414716870419	6.63261007201549	1.13355319477676	6.29219764239684	1.76646157581619	1.82930634109324	2.45215543529494	5.63579314017188	5.02435114412575	6.20425925782184	3.29575733429718	5.18440964376302	6.71300457490046	3.23101884377596	10.2366617983882	-2.1126315864684	4.2620740768299	1.16828327733614	4.81193874871709	-1.66526413963733	3.84815867154133	1.84393238033483	3.58522804659223	7.2374992140008	6.09872757511036	5.09440692452613	4.20473061758644	5.0752118882184	0.402139189599958	3.49502179807908	5.33156089450857	0.931988984865942	4.99086010284036	4.81894560126751	4.87534855105464	4.43300855156952	72.25	0	2
17	2.97357326552027	1.83557410863531	6.2383876658999	2.95123315028793	4.2649683258834	1	6.92359627156783	2.75501798716277	2.10857666536367	2.28195626503075	1	1	1.03449034923077	4.26476688392906	1.61292860543142	3.29286908053307	6.46737990443887	2.37849988676743	6.62040247520431	1.28696107163878	2.32278075550525	3.104633877915	3.14554423012751	2.61410921810392	14.9766426650283	-3.82450838636745	4.04845215174691	-0.8905688182887	6.48898885384912	-1.64914274231412	2.15556851272351	3.68769240044857	7.22388961326945	-4.40103550440402	0.412450873449171	2.26543665296322	3.42708436697402	-1.98003584226946	1.36974941572228	7.15130906722547	-3.41323112674358	10.1300571779428	3.69743840180219	4.14885046165197	3.61928105207065	3.76385249587714	80	0	2
18	6.26132474931558	1	1.78960507042738	3.37229532764257	2.07763860830696	2.98297421572601	4.38182090677254	6.33259242463156	1.54162466144693	3.48100150977472	7	1.98635779646313	7	4.22519237970565	2.36432090465089	1	6.84963191020578	1	3.49520923091386	1.62884444489101	4.50398121236226	1	4.12498417868375	11.9213955866733	0.0689319310028237	-2.44383072239195	-1.04888863659968	-4.12480305061945	6.07874870518698	2.00657472182775	7.91817050653879	0.715574095523826	1.62044691784848	2.48809605693101	3.06902271305919	3.75319461802363	3.02144003570348	4.04199437355601	-0.700866719523211	2.1323562005789	4.42476324830838	-2.50021456679831	5.77127478181624	0.0730176063028317	2.10178632745429	4.95875408249182	77.75	0	2
19	3.28621334803164	1.61600666926102	7	2.76218921469195	3.13122967325738	1	2.96877665264691	7	5.22050992973782	2.95386076920688	3.76708972780342	2.45378231978201	7	5.62539789378039	1.6337160094673	2.72256991884835	5.78432769773524	7	5.41644959714531	1.31417624861373	3.46609934120817	6.75633152254631	1.90365386478045	1.57628820023109	15.7937592211009	-3.43774676300766	3.61042477387439	-0.787348616357356	1.303686654365	1.41679284399368	0.178563774349677	3.4755856141053	1.1707246978835	2.76773957550711	0.91918260881006	-2.83874153219573	6.90782350110702	6.01972554232906	3.3080199931882	1.65930122917124	5.87021922366514	9.5908992961295	-0.0896631967247692	8.69017264873614	-1.17332906383459	6.89782907248427	96.5	0	2
20	1.62694105223386	5.58812836596344	4.48570995176802	1.13450557263823	7	6.56370368044038	5.91697651258365	5.52995038007452	1	2.64556212061393	3.28314303803217	5.53438551161565	7	1.4621556660149	1.45420342701925	2.60139538902572	4.87088919604926	6.19902701375852	6.84444183872627	1	6.66741080260586	4.39296459737814	3.19968429013959	6.49104734190369	16.7332856598645	-2.34283124981837	4.14322859711929	-0.0172675237266985	2.34569078996684	0.952533256926588	0.0693216891150298	2.73983846323119	-0.189660408400241	8.40137633613784	-2.65207810096388	4.60536261474705	6.21620534271827	3.51752742206924	3.87071258656096	-1.96537998326279	-7.18698123629103	8.74812697975683	10.5267322307809	5.40914583661293	9.94968948105462	6.32699922795937	91.25	0	2
21	5.18874076096302	2.78317141612449	2.29908102786078	4.22402296260191	6.12568521064951	7	5.82620164763806	3.38110656028948	1	1.06143286553619	2.5189454836099	4.87622001995903	6.52689505232597	4.91339191476233	6.27438327975049	4.30096019663057	2.29910425004515	2.92639091470595	6.3118618604251	1.38835409979482	2.09159083515029	3.9232692633933	4.931747591286	10.1595847295047	4.01230433004788	2.27150290828969	-1.96647193361943	-3.97274871665766	0.99686295372366	-1.52756706274596	5.98155147633218	3.02124492246277	4.61145693525322	-1.00659482544023	1.41790412865551	1.88172067135626	-0.883254690113747	5.39730396755538	0.117143269076523	5.3720644354385	-4.89781386654094	9.16115468095396	2.36155843624439	5.44236347801737	-1.43727894383582	8.17025205354362	93	0	2
22	2.94769335123219	4.36918239372028	4.66482551071149	1.91392427371095	2.65430565774585	6.83494857851415	3.54210149220822	4.16216202266793	1.96622044853411	4.99888402519365	2.9549692604115	4.27499171947023	3.58309246528855	5.09590890973415	4.668664071363	6.66864036721988	1.63281585783392	6.88689497735117	4.54672646369269	4.49633052744494	5.11167042141019	6.93968064276423	6.91166065930993	1.64014256973769	12.9124713280691	-1.95167733145051	5.5246404129527	0.012461843425373	4.25981009059069	1.04150093401294	-0.87273850073553	-2.10876678726805	4.33676042230006	-3.24663447829789	0.986438362259172	1.05364240014331	0.517640307052173	3.00084367372649	1.62018282594738	4.38859735284437	3.6761168439811	6.28504172197723	3.71250990631225	4.53893669861417	2.58893502074475	7.02239026746815	93.75	0	2
23	3.13101671967008	4.90191143992275	5.69160721291809	1.47631042697279	4.32060141791622	4.76012215199671	5.51144840884266	6.11737018772363	3.36705512385496	2.25355390290189	5.7588152079745	6.77424575960178	3.48182017951023	5.08323677953615	6.68485968986843	2.67747439626027	1.80328874551167	1.25790581918848	5.5376299916057	5.75667790717335	3.90969957867562	7	6.60184841247306	3.54316033894817	17.334307480362	-1.2150924620704	0.826171731310384	0.384872188164139	3.00193994808741	3.79424055646918	6.07862768283423	7.19742032065521	3.64086772499391	2.05108426734078	3.63572184990977	4.28815999764978	1.20508617700418	8.50465686228107	5.15555452878187	4.72793810321101	-3.05691449505775	4.79314669344215	-0.189799528949618	2.84874912199364	2.9639790220543	-0.59408018353093	87.5	0	2
24	2.55964451953474	7	6.51066623998139	4.87472929612332	1.90698224730434	2.15777183964738	1	3.65352318561332	2.90702430663265	1.06415824012274	1.9211530619527	1.06356808018415	2.5503988970006	6.46007950924895	2.24978168740892	1	1	1	4.78892001702725	5.09852373233219	1.53322527840583	6.68312012830556	6.24775481363807	4.25807064339248	15.1767915459363	0.842340877164632	1.15016504632865	5.20649360168679	2.61696091150642	2.79006733472794	-0.400903764827115	1.9239871988222	0.572098307858846	2.37627252188133	-0.43735841806495	0.562649464257781	3.98341893376651	4.13401889093515	2.30119328163933	4.33794977576192	-0.151912718117514	6.96409349962528	2.78016377475952	4.35384585594567	1.19637453386296	7.20363512242827	97.25	0	2
25	6.59210950362207	1.71829359646849	5.1702261426434	5.36357865288355	4.64434740806283	4.87140720740295	7	1.70353056786051	4.73247721657135	4.41905321392442	4.14973264211359	3.8304851803642	5.50337525690934	4.75084899614426	6.04129089627506	4.9549037939459	1.0018016556103	1.15764162839979	3.31275958562944	1.84243422876685	1.8586598564619	1	3.56635722665557	4.80875812494104	13.255772526649	-1.90057477710329	2.90361941176067	3.88130194925487	6.6205995185814	-0.787517169552455	1.09414135870664	6.06320274904115	6.78632221988917	4.62847978967585	0.675788176330197	-2.73168403521663	3.96688779737511	4.6637133743806	2.33128192260238	8.24073217369326	0.653855752718983	2.64993608883364	3.57271365536887	1.36907684546678	4.91893199753289	3.7581203884173	92	0	2
26	4.61437039241337	2.78615619946765	6.8150354067725	4.29385420691754	1.54984720270739	2.26040673543109	6.44370181048174	3.75216512848844	2.19174289614849	4.88068802915561	6.57683065251932	6.35660509835159	3.22692369178989	3.88102204581978	5.93313610444011	2.93180263141666	5.13974011669348	5.68959767712763	4.48881729633325	3.87451396588698	3.62709544394219	4.88915966712312	2.68731789079152	3.58322007319767	10.362522912835	-1.91281620597496	4.40720624267534	1.92208540167157	1.17008658066266	2.0436529795615	2.45998181898143	7.93273432737052	3.30398427970702	2.1191343794018	-1.25086930843924	6.77034127966669	3.0390220820117	1.18535331291027	-1.31459069757144	-1.47355110058194	4.89860097923368	-1.29175953729098	10.5643078786583	6.82824562056621	0.93018628059187	4.01565815977721	80.75	0	2
27	6.60195771554583	1.29577884122197	1.71097710517788	4.48071190162419	3.57329974837223	3.87473828170574	2.62636683736543	1.65497464831721	1.87017636192969	1.72209972666303	2.56762256510428	6.52028993302257	5.42309391441792	7	2.71445257400307	1.00946274559718	4.85266530677809	3.04817744492575	1.88935299184955	2.71495876787326	2.44921884295809	2.56605278415519	2.87472337458835	11.4157523178272	1.27145693248182	-2.24361495688172	0.875423302417686	-3.77824944416701	6.34266158826089	-2.42421981711096	5.5625298285721	5.49986791610252	-1.43765580959026	-4.111908959994	0.817224319596038	-2.46317489517228	4.06585562026122	5.67732030601996	0.463877776538995	-1.33339846939544	1.53969976695169	2.45392900126539	6.52318525166255	5.78240364178689	6.33133725336865	2.77023124797858	81.5	0	2
28	4.32850267125911	4.78715263206793	3.25150923773296	2.48123558524728	6.45100426761308	2.44825702523365	6.70982452412944	1	1	1.78667102403661	2.26028355846249	1	1	4.84927001871606	6.53129483776641	2.42457182187449	4.17683820599652	1.7185986784325	6.30094882366629	2.26053474161457	2.16077818168857	3.52036825042699	6.91913989151597	3.79518722375275	14.0343773969424	0.525618446359599	3.75022785534077	-0.317519755148492	8.18414777011781	-0.254858236059441	9.70045080970466	5.99604033867381	2.4907273394783	7.05330518644879	-1.23186083611187	1.93011105026983	2.47970804181911	3.09741175552289	-1.62616135160854	-1.84970451059258	-5.17953351612589	8.00213694439305	5.59818137620743	5.32505136157972	6.27037582579439	-1.3551734984164	82.25	0	2
29	3.25711325386746	1.15624147777696	6.57551917185191	2.4773111929663	3.94468613138698	1.03971900014344	6.85104503516669	2.55113509645006	2.30020454815371	2.62147869116963	1	1.38168268724618	1.22660393216193	3.13788599023351	4.27863075479156	2.98867525671127	5.28240350342595	1.31046130606289	6.17411056756491	1.27578081464598	1.82739637495419	2.83955937110393	2.98304184308037	1.53167709339886	15.9506603880326	-2.47435352811935	4.25806229843594	-0.246136148657758	5.10766120183385	-2.33736862962756	-2.00137401280244	2.95473964930054	0.137567224650227	-3.98527847906509	1.97207647932338	-2.75845882348714	5.1320712427204	-2.97330335614174	3.10037448810094	3.40661285309393	4.8701225846164	0.513913325136557	8.73634806059182	4.67935796538453	3.94370355738769	3.15071168021054	89	0	2
30	2.88687205497138	1	6.80407744836261	1.85626187617002	5.41485300229363	5.99364943563752	6.44597128362425	1.52654218176812	1.52283596905716	1.65155032982095	2.57694663774147	2.60329099828486	2.25805080466119	5.41680108600859	4.67444829653148	1.70853616433589	5.85535604581078	4.17230063802367	6.96943294189652	3.33192663209524	7	1	4.1460865048861	4.67964999835103	12.5594515114977	-2.00838479404348	2.98367773179607	1.13205154133398	4.86805853226358	1.66988901279992	6.96689316598858	1.08467993082683	7.7068559884127	4.98724851136931	1.65288936394791	5.2151740444224	2.17148889305631	-3.07962507963283	0.494323745196207	3.45206063579297	-1.06285278706296	7.04992847074966	3.66174943848975	7.96696009331934	1.55547001446684	0.0454637596727562	115.75	0	2
31	3.39659636295723	1.79356140804975	7	1.51605775725381	3.263195584109	3.41647269609592	4.61372534466985	4.72515865056825	4.98767162475332	4.2287937599787	1.27713929425724	1.8030257461201	1	6.80250609930924	7	3.72076604796346	7	2.28552832629746	5.45114215415565	1.15462600323086	1.90460070272177	4.83360192704319	6.24734433155513	2.27849425995712	8.98330515707216	-1.60983480245744	4.03253421377127	2.66040974784741	9.26304806635875	10.4775609209953	3.49264128393937	6.36950293674162	3.68210760761952	10.9925790085544	7.41893706764361	4.15712877662093	2.54539727508343	5.80506301292082	5.68949929445334	-2.53868302126361	4.049932593505	-2.06774496884383	-0.544607961625142	1.60858361347576	2.3722528157326	10.8551923060044	99.5	0	2
32	1.74066565287716	7	4.43996546895714	4.92107833271635	1.291738702061	5.22452355795273	5.68748266874256	7	2.39716806207392	2.47996537349121	5.88799558732167	2.64966979250327	2.41402417108515	2.41348029965584	5.40541353882507	2.13621214114069	3.68522593369069	2.9457902372486	6.30274897083556	6.38376277781939	4.08131566724741	7	5.08203991011128	2.24631720746638	2.95562206045371	4.21646355844967	4.33713497505078	8.55502537972264	4.45545056697843	2.73041795617376	7.42413371219421	2.2786909378184	-0.228467122186876	4.87015743667115	3.98748704461151	5.80688608527949	7.04452069632759	8.2459233590484	0.326219975569807	7.34033266458089	2.01268650929027	6.0307852201796	3.31825140122456	4.66197889724275	2.19733568961647	7.3515365573657	106.25	0	2
33	6.94215679226459	1	6.50843436048641	1	3.19703643329262	1.71770102791156	6.46462286036722	6.82182461948614	5.37897735543082	3.79358691685923	3.79546868086493	4.2976461809831	1.7176895132746	6.52790098195806	6.7147855099197	2.17334985544502	4.66036505856935	1.64285246534209	3.80106766810052	1.54324644974494	3.9266293753952	1	6.16591625969304	10.8677127490035	4.15035106314405	2.91516608399544	-1.72235887593572	-2.11907072192691	4.66797065849234	-1.49118461386036	0.801857415725448	8.71758607315242	3.1094535811384	8.76824630977256	3.23434311890618	4.65211442859506	2.78466379103123	0.923002845154739	-0.0102523046803099	3.63596516991546	1.8261872459826	-2.92837839039333	4.58861131587165	0.179564859307582	1.69026132138277	0.832905538925447	92	0	2
34	7	1	1.87280509002686	3.94872343407503	2.71542836708755	1.69950430956829	2.75510567394019	3.21110126774048	1	1.76918155686793	1	1.48584956809448	4.79633787830195	5.71516543822958	1.36329885362147	1.85322966815971	4.22446705242132	1	6.67553802283569	4.00990172238435	6.01714695877989	3.81864455350063	5.87525170876243	10.737991762262	1.39474206143061	-2.47140530160424	1.61055392379671	-2.19069359765687	7.68219426129119	2.85672570991917	8.95474805989246	1.23762394032088	-0.975136037598752	7.70985008793784	1.37124163931771	-1.69581276437815	6.9309755763711	1.3944947252311	0.10279837905759	7.03731304518601	8.16204521047342	7.84270567944792	4.58514812690161	2.29995867751439	3.41138657065611	3.36489652193195	75.75	0	2
35	1.89015826996257	3.47856097308509	6.60525025784057	2.01988358199936	3.13671413120676	5.8475862096386	6.09803446193441	1.92110306315108	2.79828243660971	3.17806556564586	4.81294811373598	4.85023457852763	3.19241560136338	6.6212081830948	3.98940608284836	4.55117833980504	5.16840911780475	5.44574185643813	5.65774598155603	6.75736733464325	3.7532643720086	3.88617148182842	4.39946055332651	4.48518640880025	11.0886952635233	-3.48148562722764	4.57465958329174	1.01149509751011	6.26837345794236	-0.472662764309091	1.96392873186936	3.05577819477633	2.7223890359398	-2.98428902318456	4.1486471809686	5.70614785175502	3.67931518471679	8.01738538304386	-1.69121971216554	1.48319316460111	-2.08398388848303	7.57422122996851	9.74784358269301	3.58832653901791	9.7610751114602	7.07152949360956	112.5	0	2
36	1.80941378716574	6.43939871432962	4.99607382181019	1.38308620273651	6.27014427628631	5.99618039894717	4.61794411912923	6.32960878667705	3.08777332133541	4.53952559163707	5.08914593690798	1.47746930690464	3.48379731200694	5.99268301100257	7	2.67006561380577	2.64309794551375	2.97635354548196	1.54487633877953	6.78648274780509	5.60400762581753	7	4.15800274144145	3.33269998007978	17.8376552758118	-1.56721865423618	1.66991337168925	-0.782920644272767	3.37684595996606	0.513924878175281	7.29147290609265	8.95300101959821	3.24290789564487	3.24154870985275	2.9856067685665	5.10703936246739	0.455510257078521	1.79968563007836	1.42948288439539	2.7739270542346	-1.81221383490725	3.64101959186356	0.840183572699827	1.22888193734116	3.64463586096695	-0.648204409908203	80.25	0	2
37	5.15143446354619	1	3.42161254358648	1.21395092669302	3.4627619437792	3.06715633252606	4.0740387299143	1.01103023669575	4.36785352523182	3.05516215184837	2.55330024181225	1.25262390336219	2.99138618577987	5.40883835351468	4.86735435062971	2.76936798928629	1.4388396666822	5.71270145783564	4.69996306083865	2.21241408646285	6.39004128915245	5.38756222984458	5.16431757056306	8.74928811087751	0.945895023073421	-0.396336601130529	0.574486210523266	-3.60893155697915	-3.01513092228225	1.397809952816	3.81959282140531	5.61588445316388	3.88533477641057	4.57933204009812	-2.67186272702369	1.83590530092512	1.64390132667279	-0.16563130577598	1.18322196497342	1.38009322328036	0.377850572236033	1.33156389276619	2.55648318201739	6.82656393184444	8.61826361652319	3.74488796407751	75	0	2
38	3.68647256152215	1.92532268650138	4.01277592190385	1.33455190747114	3.26260281375851	6.73455022128419	6.37411752707285	4.13693926752641	3.62960564284301	4.47742973122968	1.88404953344272	1.43533242777026	3.56157363943299	6.41313429824268	1.77737088258005	1.49008878866142	2.89236666510228	5.20106025138973	6.30551064668444	6.83676082041808	5.99515451839149	5.93567948104284	3.8696809894957	9.53989770287887	1.57064611580967	-0.792189464340425	-0.789580453397045	-4.78339348685418	3.89792432308986	1.06882855884195	4.0441754943747	2.43440929259124	3.39003481730856	5.70951745748122	1.73600079407775	1.56173827916629	5.05300809710049	1.49440108299706	-1.90987674180741	4.87812939938527	0.222884428012252	6.98629396062996	9.22617924889307	4.02794467524554	1.56249894787776	4.97384722715492	84.75	0	2
39	1.61529178881141	5.17748726961226	4.74212955611207	1	3.92679884352228	1.67080472411219	2.63621361260644	4.34208677766399	1.88255886977785	4.77367976477752	2.9721408988083	1.17236818294237	1.8252972461617	6.0107806089663	7	2.19019421651367	1.36938005081293	1.4221022600803	2.4574296341249	1.92134466175246	4.75108715600951	6.35504588752141	3.52423574817402	1.26333806467932	13.3988953613971	-2.46432239374599	4.40324775156799	1.19628127803553	5.36317805942049	4.49640301185146	-0.618340296206866	7.03972229738269	4.60760159519624	3.87706262233568	-0.692051178374068	1.25704245575001	3.23306439978895	1.94641605240539	1.80351446845434	4.4600419988585	-3.21117069315352	6.33291933873066	2.83974725375083	4.10024406744937	1.41002452973599	6.85439494728383	90.5	0	2
40	4.74966208994548	4.3918905421728	3.59122466539515	2.16171585314931	6.80390240948814	3.02768581802059	5.89020498624904	1	3.54770367698683	1.55293311790305	5.6885089410049	3.45241497670546	3.0554250652083	6.21325569411419	4.28078883282575	5.92576296112812	3.40416766956186	7	7	1.13492461764305	3.27403237760524	5.89437254507384	6.05199963044997	3.92419862186859	12.7662942582562	-0.532785577335674	3.0605348945931	-1.52083632420528	8.73620133902545	3.40930048884525	10.0191993322047	4.53141779475917	0.917615123875233	-0.130244361976494	3.46300700092696	-1.15321347012804	1.4769915408287	7.87509848112676	1.32299188177476	-1.34691243175694	3.31592686557659	7.68715389040931	0.0288377457341652	6.14081864962171	6.28269488839111	-1.52772893428378	97.25	0	2
41	1.02642537113631	3.29093729318347	5.90695936633185	1.90211375148589	3.79587641343618	1	5.672226353655	2.8733647075097	1.82695127999585	1.86792201138432	2.50021647943682	1.79415934340228	1.83138099115624	7	4.22127930412775	1.6247065970156	5.83723675189639	2.61938736596607	2.17500370556626	7	1	5.04566789577121	1	2.86260959750334	16.0232508819679	-1.76962668764959	3.07196405695845	-1.18550646384083	9.19082844288098	-2.62126508625726	0.227067693280657	3.85348118703557	6.94640656533659	5.30888369161138	0.0781683180814861	6.320530378774	7.60720797111074	-2.25548129966359	0.68455890878854	2.70242221951275	4.79755823686654	9.95778805167944	1.53268909711258	5.35430736010827	-0.333897384211709	5.36164646121861	90	0	2
42	1.27158655445829	1.12859228533709	6.91077554749173	3.4695970427201	3.26717158808913	3.7430293506471	2.55929903550065	4.53623106378813	5.83024666858303	2.00275517227566	2.07333158206223	3.42812567455344	1.2565567832295	6.02264927637117	5.87440891907167	1.92313970635101	2.23056492417701	6.25627713572057	5.83088413467941	3.17792045054981	1.27408069963492	2.96352112444877	2.11507839360038	1.85230245043784	9.0940528554855	-2.87670042731713	3.42989902755136	-1.00884088812657	2.40804737786644	0.0836571390214661	7.18126116334369	3.92886442903732	4.97897577646747	7.37803243568872	2.07218739578392	4.50162663249865	1.64580287950752	3.71048269162762	2.95857993695901	6.38768951742372	-2.83706184667229	-1.02869539670303	-0.7124077715377	3.99978785187644	4.4540214209872	5.51115250237136	85.75	0	2
43	7	2.22862409110936	6.56217459887861	1.74145155096278	2.72647101474202	1	6.8452102256356	6.76200101353812	5.43772605868377	3.35097274527491	6.05609956091547	4.04564617545118	1	6.44278570358251	7	1.79409617415159	1.24415156818748	5.8395098163364	1	1.11896715802918	2.67586889967897	1.16787911176499	2.89137451082817	9.92799256828472	4.20813430344105	3.73374908356186	-2.5296732442936	-2.87475514460162	4.95229478824299	-0.935220626157699	-4.51396957407153	8.16129673251551	3.21082753518591	7.1373736081429	3.755399568028	3.65865335463343	0.341648987844351	0.334470333714873	0.194793126603995	3.22563955865197	1.09005065785304	-3.94558172337694	3.28541008693579	2.07625997190431	1.88636084968395	1.18177700468267	92.5	0	2
44	2.48327241641928	6.70663816225346	5.86383073616096	3.72049641775812	1.87152869576198	1.89353030506424	1.86248491526983	3.64215394313024	3.98887687339885	1.80100159829251	1	4.37447938358593	1.42472763659447	5.70885648841106	4.27212081308325	2.08752524423924	6.54529841992957	1.63337052532343	4.68127669338723	5.58763569682477	4.57188005368908	2.18664793363407	2.95361571939204	3.33638075630979	15.6065308621292	-0.367711914327215	2.61805475699335	5.05448196170037	1.6774340823567	2.06084016535118	-4.57496375508901	5.58681026862042	0.855178702642716	-0.541197976320573	-0.148847156469426	0.142467404714532	4.18233568101053	-0.146646801186229	-0.902329515817218	5.73578842450062	-0.163846716720686	7.23119462812273	1.29548411242744	4.57502965386866	1.66042058422741	8.68793650773877	88.25	0	2
45	3.11303973847695	2.31583540401832	6.41840091846468	1.48831536947515	5.80505914839336	7	7	2.18232507924641	2.10350182040442	4.77120487694731	5.69442462450798	2.0884926396538	3.18128777091171	5.23163846176592	4.25787542683348	3.9064248993853	1.47598097507995	5.8788220211552	5.5305543738378	1.75550477760541	5.04222854071029	5.96964611693168	2.29377402774082	2.61133248253425	13.4645755938452	-1.27234297765037	4.2150250719916	0.277921632720788	2.94581614917082	-1.65876574531133	3.96673096113829	5.18659358799693	2.28170236814739	3.49167003124945	1.64055496788744	1.70488273713453	3.64920188986151	-3.38561719521671	4.58389043461491	4.83210673340349	3.34850284453494	0.988614680985255	3.85187538611013	6.35447928185789	8.57117356195644	7.25526146848512	78	0	2
46	3.67376015076678	3.00605597598367	6.39134231745554	3.87554053631397	1	5.68255027240247	5.9041075099828	5.51939887594937	5.35666628528022	1.97627463036885	2.68230757628376	2.92075640688584	6.52950600953775	5.74647083207617	3.87184512598557	6.63513925982851	1.78146317670554	7	6.95148925941416	4.91616403743891	5.61594660962393	1.56960497449932	3.98570676053652	1.13798477979195	9.73985754683293	-3.34888179222539	6.28339530945026	2.1235088535689	6.91912119815364	0.319720706005648	6.4835648072645	3.80990844522633	1.02537411530113	-3.2025630766955	0.411887860851824	3.41984872879613	1.85973378013191	3.16785746054682	-1.41570355618838	9.1056785137231	4.14791040248045	3.83205085262591	-2.30505721714464	5.18235462882919	-2.00739256824606	4.48219531838979	84.75	0	2
47	2.90064993287578	2.44220933531658	6.51386692014518	2.71672719225889	3.77546340503839	1	3.60152067182225	6.3313121040595	4.87400950763473	3.89061448807489	3.25476392434812	3.39130869844837	2.46702032546043	4.07376432375713	6.87742457608275	2.95781905075071	7	6.90440256831192	3.76920700488843	2.15708302510421	1	6.00051537063035	3.12215335621413	3.03321107888174	14.5911385659361	-1.62490321240766	3.13464527703988	0.751655250496826	9.65797122741303	0.453079701060941	0.249550777454292	4.09153838604798	2.074980521367	-1.83872076350805	1.16386271071951	-1.64312681161123	5.25561112594726	4.35085805023982	2.12731511823131	7.18192507775008	2.12426049640967	2.44478391883634	1.65597800155618	-0.564494361100343	4.63708956016796	1.59807816364161	89.5	0	2
48	7	1.18993680131836	6.16388733278165	1.25680408981634	2.09366428648425	3.38960167136183	6.03964580295412	5.07263486371787	6.23121985741031	1.62698333605516	4.57330794521021	3.67726219867592	6.94632202160843	5.80102516380248	3.61880782466224	3.1297045629833	3.91687518309918	6.66271689147755	3.87645087702492	3.27349265531873	5.19340203454887	5.06893385510676	4.61054872786546	9.78073653669368	5.55140133534253	4.12186586337309	-2.6682953303723	-1.41148937473647	1.74752017661194	1.33718239081476	6.44403074167769	0.985407249199695	1.51725393336266	7.87256409011959	-4.11656194961887	2.76903371745189	2.56263120671513	3.86873862681007	3.48507271415325	8.31372767872903	-2.54592786012128	2.26811663432426	3.38403972448127	1.08286162285355	3.15775917156904	10.2451668998647	72.25	0	2
49	2.99780911291985	2.72394326207623	7	2.18438056175472	3.31369468015637	1	7	1	4.64997498081581	1	5.45271914205852	4.5989700554903	5.0378973437215	5.00128633908006	3.16786867778839	1.69488183980932	7	1	4.62139552598416	2.65511630325596	2.5921386534762	6.0603010657547	3.901874615143	1.38553061328237	14.1873439614115	-2.28171691239722	3.17996843736634	-1.78934102091725	3.29561397933888	0.548200085485715	-3.38022792052989	5.58332106230474	2.2086075384122	7.85219722207372	1.16315749855964	-0.050891324813969	7.61450275978548	7.92028730910776	3.14047669860619	1.00727775360244	4.68296659983118	10.4390013311876	7.08169009000002	-2.78620597306336	0.436700291341613	6.21305493227503	90	0	2
50	2.71749008450206	3.0684467923935	7	2.28756550251416	3.19790972688016	6.67928417112567	6.88903037129612	5.96025157428246	3.31465209964754	3.50510356245554	6.40426717549387	3.29011637397924	2.2222326637847	6.63241348773512	6.83297657253406	5.80956991938169	6.64461516045194	6.65369528768142	3.82706682297516	1.2035494154677	1.05066162703075	7	2.71457674830709	3.10101159104124	14.9809838016775	-1.7451620489524	3.94888326670535	-0.77691967945164	9.01669231546362	0.149054724932174	-1.04612497533544	5.22651982379604	1.28586858177164	5.88717980043836	-0.847493096193466	-2.50212620796676	6.40657558001986	5.25464138365099	3.43409468470789	6.75526996534155	1.71788802653674	7.71121985674277	7.27109983415602	-0.564993825613749	3.9450947597541	7.55527231875652	95.75	0	2
51	2.84145852648747	3.46617725498461	7	2.03022542321326	4.30934572094579	4.69725571658154	1	3.45185433347852	4.16333945993191	4.31706296787276	2.51114688226788	5.5309419095569	1.13410168708113	6.29111478065776	6.8716598986501	3.3573197810041	6.92424441408865	1.84830906573301	4.49101789212981	2.50295733720933	4.88279193747865	5.54262872358959	4.82362830265018	2.3327070656853	8.72457948525279	-1.58491289909171	4.60175229379979	2.24375420212376	5.35502672130937	9.71190602380204	3.36596640709136	6.39303140756963	3.89266064866028	5.97044987863082	4.49677560933036	3.66899120049302	3.71648741085359	4.03227808582799	5.99085067925883	-2.9324050357064	5.90135569118921	7.51957506837658	-0.202095061276588	5.38423618868793	2.09324014344041	5.65789203006197	80.5	0	2
52	2.00092050252938	3.85007588597845	6.17441654066508	1.79863248238435	3.89562380549956	6.76917997645709	5.4489071456573	3.24634574588602	4.94459144244797	2.51301754067092	1	2.14469789365042	3.92124006143862	6.42212174456958	4.38265685669666	2.19520038367391	4.26023014614298	3.53503227754586	3.54093855156547	6.66727934971328	1	2.10521540406589	2.73048457875266	5.50374060431872	13.5239787143321	-3.33115408259614	4.09783537457164	-1.92690113524644	3.16153821137325	1.59530024966501	-0.569356091498571	-0.877403901400833	2.98686593199013	-1.69685725311793	-2.53696283232928	2.29016578246032	2.35929222941931	7.97836167399955	0.726631519720051	6.14237894580986	2.87561699609252	-1.14713913166093	0.552949643093095	1.67868396498742	2.28883875712977	3.21481735682562	81.25	0	2
53	5.24030578628723	1	1	4.85790029530746	6.10898259398937	6.73953723046019	1.98623046708244	5.70055389751445	4.8104664813567	1.67926222410486	1.15150393854341	1.72045757438427	1.73794962166184	6.31571214310505	7	3.58068975212773	2.73943818256739	1.50053889183042	1.71648783076192	6.08139538797649	4.06082098298628	1	4.93914066353902	12.4813442913585	4.03203683234451	0.527125102263966	-1.95373743068646	-3.33758985395012	4.81476113366488	-0.68623989857072	-2.25790469110535	9.21461983362999	-0.97152834559898	4.70396155112832	3.11951735553661	3.26338836251288	4.50732388534879	4.94856348682591	8.1581609192715	5.26988271092663	1.15297489870749	2.08621575194121	4.20801724345087	6.03232426262727	0.259045363417906	1.36564145944091	81	0	2
54	7	3.39799628014624	2.02221725084834	5.82301937378061	6.67136736637617	7	5.5397174023198	3.2932398720123	1.4650581567577	2.53540624296497	6.20811434321142	1.20771603770516	1.02530319187447	5.66796221271447	7	2.17654171730515	2.24856383237647	2.53404989801757	6.60613815715374	1.21908704727817	2.67634955011413	5.16263579201227	2.00773544407884	8.31626085419191	3.77570602058265	1.40918968583925	-1.19349491850277	-2.35802503616982	5.63732097021184	1.18027518164444	-3.36549588153353	7.48270617107819	-4.76213128986821	1.97327039746539	0.95778699741855	2.49430029120349	0.845780482185827	1.43409258172962	-0.562437005053749	6.46259703540054	8.0735519778589	-3.19866661100928	-1.50442075143414	2.26381253340894	4.71367086455845	6.7783778302048	73.75	0	2
55	4.47259182688183	1	4.88618901894594	1.2981830581946	1.70795108327117	3.74734472436919	1.91108021300429	5.7472233548137	1	3.3712978433598	5.94523782510938	7	1.86651086965904	5.07865484477351	4.78172647603121	1.40428315290926	5.73111055364031	5.85713680503973	3.82747369426629	4.99139758782538	3.35452884984	2.87998289573846	6.53363082278313	12.4797024238712	4.28096147317697	1.10948260759929	-0.140461153534796	-1.88092669446404	0.929317618798564	-1.16916635067346	7.44007098377974	6.90670712922944	5.97211082653337	6.15017953809444	1.53757779175752	6.77064115566731	3.17865973977761	3.17183471793323	3.60210147481943	-1.97655425388587	3.61441543944579	8.23250717012423	-3.15248372377742	1.40641829368717	0.587656794150463	0.643723944994062	78.5	0	2
56	1.46451060484202	4.93801228538799	4.75983846636768	1	2.7957081706374	6.02581116154764	1.34547858476154	3.59441994970931	2.8248312487758	5.60974077775352	3.19382721003757	1	1.92483148053301	6.38330974957957	7	7	2.00936233914504	2.13481163352915	1.3318335882686	2.09671826056612	3.80919230963437	6.7629444107632	3.90868223737817	1.45555282131641	13.483008676744	-1.79086219102607	4.14883186867894	0.887624109535283	4.67789096193412	1.57416534746374	-1.46485098842637	7.03712152851949	4.05634666417349	-3.37289112709267	-2.32581655663149	-2.57860445505878	3.83450097715309	2.48501557649058	2.31014174489848	4.02748129244756	4.08377623473842	5.55804229456982	3.46770348697282	3.10350362823748	2.67882134736932	5.94988398677615	78.25	0	2
57	6.76438451220337	1.7331336902037	1	4.90062116581211	1.14586138335673	6.13243461956598	6.44261391442043	4.586293297999	1	1.78748029133543	5.39014716456652	2.72338885442137	2.242342579231	2.81987740523246	7	1.25060322586607	4.36515996755317	3.61331770999711	4.34855687288683	1.33840476149283	4.13003164791545	5.43166884737067	3.76866131865887	11.0978233964903	3.74951132668836	-0.0825285504864833	-0.0763060989196942	-2.42855760422001	9.56597360433459	7.85725332657017	6.85513614310514	4.98397961470703	3.89239879937335	6.02039197508816	0.828838246599558	-0.376534616611342	0.89894133255433	4.82510845745048	3.55332389357669	9.99444734074679	3.91490358418033	0.795064329822879	8.21101530541277	4.38029940763039	4.23134516489091	1.65572280227468	78	0	2
58	1	1.61726080317723	5.57561847747426	3.69733058568407	1	4.99391195408087	7	4.31745168983629	1.68573431809819	2.49124788045734	5.22231436543976	1.68144062311417	2.31656688136148	3.361425324062	5.78486935033757	1.88923004873134	2.56918831677726	5.41338373644008	4.80319064273991	5.29536827060278	6.00675928956447	7	6.77810267561161	2.93539912508166	5.62024972218982	-5.80104330387032	2.58107364705585	0.168503458687452	8.05317970815523	4.30341744141694	6.23346192265388	7.54637348057481	2.7134985615265	9.53847026922592	0.256844891584263	5.81665200740122	4.64411559848191	-1.67180398462719	-1.10373254775734	10.0405131845812	3.78844380370826	6.23145972402606	2.31935699186569	4.99962737973161	5.51603538228993	3.6822002299232	62.75	0	2
59	6.69511282683831	2.0267642583052	1.66466153074416	3.18925102080709	4.93581320943703	4.0918990275607	4.92524122010839	3.23303635971944	1.74984612760605	1.66108265165741	2.21452804222644	1	2.35535523149571	3.27941889952771	6.25311151945432	3.45513060433493	5.0257435033903	4.79939390244865	6.47645114650995	7	1.36000736176304	1.86109225485704	1.62725441490853	12.7908244076413	4.54246622403634	-0.949377821675715	-0.553152933715645	-4.73281645639186	8.58787238278431	2.72577773724415	0.858955492781389	2.75292310988407	-0.95626659453312	-3.0351256796794	-1.6499760705686	2.49593066623618	8.13024091508937	3.77784579420393	0.478233181394601	2.87432551407917	-0.599942666025526	6.44542346315616	9.29242884009908	7.30873130050557	4.22017878232839	5.9895817813303	76.5	0	2
60	4.98627890212247	4.28944053513407	3.30401266987965	3.62493938672377	1.28210391277652	5.51035680310812	5.3554874086014	5.15613648991764	5.75480108533971	2.73516674750416	6.17395644443657	6.90941364119267	3.09334762992578	6.50428950385124	1.89243853040451	1	2.93736997479804	5.25027360499289	2.23390430521615	4.79869190984902	1.40544940856337	6.57382280928152	3.20896849344178	12.201459207427	4.58717393353419	0.763448143071077	0.485347543614381	-4.64276682447297	10.0919891155455	1.16464096450526	4.41572403655505	-0.35451916943921	4.8889898611864	8.09560969206086	-2.11810177950854	1.83558110499585	8.00089038657937	4.47299981343588	0.500660861222278	1.05563129575936	3.15551189879784	0.954685429281963	-0.127633590082826	3.64900964053986	0.958759231244472	5.99688170937847	79.25	0	2
61	2.15034361335958	1.32477390947065	6.80881950197309	4.38637360287965	2.67976886612308	5.1091456473854	2.9427595023519	1.23857370638209	3.62532219527097	3.02012767059683	4.05514216328666	1.56254347746418	2.98390678037712	6.65138127927403	3.92846943177444	1.31433135896769	6.59899237562812	4.52271091642101	5.53120191927184	5.73225205667735	2.25844387626447	6.98607211551022	3.44147567298692	1.64970593682872	7.42838895528378	-3.62251832586396	4.59349443947242	-1.87608297094366	1.99890457692866	1.80332368635075	-3.10512549133007	2.03906664643961	2.74483565188451	6.70456838710415	2.89861727250298	3.11431208712525	4.91377586640107	-0.722345812990929	1.38791451658561	5.91795677680487	4.87488814655241	-1.68116603823574	-0.485922139349431	0.0415201402302705	8.41133417048145	4.5710003536685	92	0	2
62	1.9653072381438	1	7	2.06377634040904	4.31297672200928	5.71846343989189	5.96526772886062	1	1.78241967597625	1.46953321042627	3.19886879161807	1.9835570553977	4.26381861240184	5.49505691773021	5.46051871999435	1.86243179564566	2.98229220130478	4.32499748440221	6.42257790689396	2.1801330873754	5.41029144657628	1.0417596185514	7	3.92500518445014	13.4828434218523	-1.25571622954665	4.01940498519921	1.02887788818671	4.43724006076294	2.25891553620101	3.1216881146775	-0.249517196253929	7.34479742386059	-2.7822220425443	1.46810657074579	2.91384681589079	3.73666148511661	-3.10168282266217	4.48393728260286	4.05939630531135	-0.683849815752494	-1.39561744028201	-1.84383332499277	7.98881945986515	4.83184789296458	7.01668032106419	97.75	0	2
63	5.19543022057691	1.03061710226864	2.57591015114506	2.76798486435063	7	3.35710664085897	1.68600565080093	6.69555022097232	4.43226548212252	3.60165515222881	2.49590492727683	6.21346457688945	4.11470083050927	2.77733590038875	3.82588754389333	2.84630352442158	6.06837884039659	2.80123937177317	3.30459692022476	1.78959631292393	1.43327617781937	5.03946794392578	4.62966151967478	2.67012584701161	13.4949908975075	0.0565911525094082	4.59558001723185	-0.127735765509339	6.16720361540027	-2.84403882709997	-0.924218569624754	5.08921401111624	7.09525309659223	5.25223829928474	1.05807578948734	-0.81440957720321	4.50663874930533	4.41285559193261	-0.668954600863682	2.56028317889493	8.47993996754508	2.77849000487879	0.300268706786545	6.95720148096814	3.35934296744225	8.72122288105581	61.5	0	2
64	3.27794171552078	2.22220156102552	7	1.10641967580841	4.42710928829217	6.42910898991612	6.26060531954449	5.71592832059005	4.02974755375639	5.49989430859746	2.4083218174848	1.24817014735977	4.54235576627123	5.01978516553621	4.14359129532407	4.43297759676883	1.05467475728566	2.79979625502349	6.89490146456505	1.16191603777832	4.76165874354046	1.9887948667722	1.89084817553335	2.70169820415975	13.9578497496356	-2.06594991126237	2.77147864314164	-0.156562318593476	2.27372703883451	4.08572874369199	5.0961333138098	5.05000219005666	2.24828067651665	6.56483150538411	0.128730177000873	2.5316721957347	3.84780606342166	-0.117206847360487	0.000146627674555755	5.15284245531317	-1.15734394266236	0.517288737179447	4.52613438327712	2.45127245200126	2.16162555408617	3.06459869557782	80.25	0	2
65	3.02197129105684	7	3.19430620568856	4.70567908158457	2.09166397944667	1.34906814013574	6.16961469501533	5.26908685195944	3.44918234928392	3.0375409301278	4.53574946206156	1.65931990612485	3.16186239884007	1.77782135158966	1.76869508933996	2.13520111178817	2.33431386157456	2.67169420983714	7	6.78217509173629	5.07308295958966	4.0799882935251	5.8697223045443	3.17899020021562	3.65615607065148	4.45296995949625	4.4274850073904	10.1993055046186	3.39410689236575	-0.641336865040093	-2.06519643575831	2.28903113284838	2.26510555918506	0.587733987012784	2.60754707176112	3.72206310292707	3.35265115473974	8.97321677309152	3.25168646400109	2.78125129946895	-5.76730774159445	1.43495106140099	7.928442537021	4.15969427473477	4.19289843355496	6.56740395436364	85	0	2
66	4.98107459190469	2.02743328745031	3.7123216682998	1.22980386080562	3.45203054083453	6.41458233667474	6.07221923846761	4.51265205072349	4.42772307756797	1.45335744484999	1.28099590443855	5.63036494030092	2.47237296065797	3.9669700638834	4.70998953316582	2.75929116977514	2.47209746075826	2.88049424933181	6.49825262045597	2.59701671618577	7	7	3.95146605456717	9.99785726210951	1.06825678264166	-1.46575273427184	0.564469265109132	-5.16362332642446	4.169532616837	0.875671918160368	4.42253812908032	0.847534898834145	-0.0912773705262701	2.37098240457196	1.38854567894339	4.47943529963781	6.43998776296211	1.97308475483596	4.53192503447259	7.07043632183629	-7.65440195127277	6.78125703439828	9.23077384543215	3.64624656215317	1.45533399359154	4.82047459029706	88.75	0	2
67	4.04157762948559	2.07249714150615	6.71385755300967	1.85388238011447	4.11247151239865	6.42254493119812	6.66705910669827	2.85279009991656	2.54264196848158	1	6.37836760237587	2.57679450964428	1.6362644936441	5.46845371864771	5.09324885459939	1.62625698223793	6.24986741173146	3.04112214080268	5.72830892773137	1	2.28015186361824	3.24524838092026	3.25690001398489	2.3263964376763	15.4505862448906	-3.34223978090231	4.12314668792625	-0.410765215342665	8.07939241393399	2.7539551671211	-2.56169162094514	2.75922738135929	7.01160213097505	-4.10117592693554	0.562608399393937	-2.6865155948972	2.44620169008122	3.71472676747742	2.49669455763451	6.89894074048883	-3.59318284356347	0.521395353112351	4.39403086728226	3.6877760441724	3.04991563353296	-1.25055246871985	101.5	0	2
68	6.4833208143741	1	1	3.59713542980619	2.62021021439354	2.84398822784493	5.29941224779332	6.14934335982102	2.77126475066181	3.73625629125546	3.87645150144562	1.19789694660804	7	4.67742027244734	2.2011923526648	2.32171061011741	6.55292774152723	7	3.04214262569028	5.965796475154	2.35121540462756	1.0121860694158	4.24476173504859	11.6560303114205	1.37499087107995	-1.76994203614909	-0.270856399912978	-3.30446729113118	6.18549869193338	1.75146524207346	7.76060009855037	1.05319391926782	1.68387202984613	2.45312803466057	3.63119840710881	-1.08074173448085	1.5545910518359	4.23999459232743	1.12808991813379	9.34958173047202	4.74126015158108	-2.86874827629779	4.94672467258974	4.5291711364987	2.19174048578712	4.76605184658584	73.25	0	2
69	6.60782918923128	1	1.27924089037987	5.94612532865662	5.73529141208465	6.70691059610269	1.39684441761662	1.84851879793674	4.10999573943283	4.18232819930534	5.75845205444565	5.29661083661163	2.51602962197062	2.37633399251525	7	2.78278151760651	4.5699611495174	4.76300447062472	6.0814518313471	6.89806107722855	5.19507562820364	3.08578886088918	4.61473743792978	14.2362350209468	3.68585985607219	1.77422191326806	-3.38931660613299	-2.65601061591928	6.83044449769681	6.53688694350733	5.79335462708781	8.01759615376191	4.02293635127665	-1.66487418354928	3.4632304856565	3.53600965369581	4.56171203366276	6.66544961109975	1.63124822717825	6.92569240564272	-3.38157919944469	10.2542587091388	1.92553961250392	0.668183201426628	-1.8515164037119	2.21971099355368	80	0	2
70	5.9916678174024	1.72817165266313	7	1.53559785451247	2.21869770821763	6.37959521905587	3.56799441014958	4.03894527083619	2.31688906790123	2.96927335483674	1.98106349001277	6.8092265751823	4.20212157599104	2.73271076082486	4.96215892579349	3.38098253141163	1.67134814314645	7	6.82174537170242	5.04599489121284	3.08394100638143	5.69182981549421	7	9.28236313940264	2.98496779505174	3.15195346797483	-1.89958632821044	-1.50902014480461	2.18680640633174	1.65336704450841	2.35665689585631	8.30396568454987	6.43088879444841	0.878424906514452	-5.75515732828888	8.11555053268444	2.95086327507516	4.8109158575975	4.86886686334841	4.83130899797067	4.46636417066045	0.971526542881861	3.55874525335467	4.22256667443426	2.53321152334632	8.81757136771732	78.75	0	2
71	4.00419998789446	6.46404241543529	4.97701096453159	2.48471125436718	6.82547027927703	4.99071922397464	6.80058980325407	3.1058605885065	4.13767612059653	1	5.4583762988316	1.98373860445293	1	2.77953576335171	6.69619102249762	1.04791430728593	6.39432442868849	3.48359238070796	3.63081542935223	2.2099072929343	1	7	4.0905886882224	2.49465262021018	16.3856946383447	-2.6683296062806	0.561028984779443	-1.93667283661976	0.847886949817142	3.95564861218891	-3.71958347824503	7.77753512739618	4.01103491648308	4.27076428378738	3.29433272276638	1.42570212989915	3.69122341041046	-1.68171002675217	-2.88759654930332	6.60320854318629	2.34477633140222	-4.17603472350594	1.24879698667758	5.15591870792586	6.40363887437025	7.88149850225103	65.5	0	2
72	1.31414390528369	1.66835948298074	6.42440257897573	1.96688990148398	1.33246788512185	4.20381046366422	2.68509590268449	6.65887378743839	5.30539881580097	1.46545042778389	5.51305679995568	1.45293008292565	2.62083140412638	3.51829648206934	5.47285104468225	2.42422828176725	3.16714678867312	6.37601081439897	2.51005698780121	4.49909089950709	5.99722390024141	5.93882181151651	3.38899780000407	4.97051178193449	7.98279669625814	-4.90099292852861	0.552419742261762	1.34772600297913	7.25468417505231	0.125554155673259	0.783537121783427	-0.766911734278455	2.43299218526682	6.15805404782062	-2.76267304299117	-1.00126021821052	3.97496665057536	2.78062604959368	1.43996319863267	-3.01785513185285	-2.18578174027634	-3.52116875175177	5.56901059306446	1.52523689057776	9.67872935302066	1.89036318433892	71.25	0	2
73	4.29996711321228	2.74481000067631	7	4.30394209195174	1	5.26906753417578	5.11703607783553	6.04739587981524	2.64782260568975	1.01145188644904	3.67355273858615	1.46026152876556	1	5.47288768861929	7	4.99656007684911	1.72171865921114	3.79411073693773	6.42449572282295	4.80192413903296	6.40598808945608	1.71867556852837	3.31040527349762	3.07132475286187	11.1964597063582	-2.96040158272084	6.20032267165472	1.43906149153508	6.50297616201075	0.0892243108838925	6.03492052100911	8.52871963133914	7.17946238756026	4.88587365702761	-4.54585464470672	8.06859276024513	4.34777063263138	3.65874777778455	2.03713879629463	8.01277202400259	4.02213429423986	5.2447725871485	2.69564780416796	3.51189312414254	3.53391289270594	10.3922505164364	89	0	2
74	4.84861143496408	4.1732925678945	2.3265559083147	1.51238007725983	6.61063756903389	3.39155325508305	6.11523776214486	2.63854585516522	1.02100042131747	1	2.9083766295289	1.39954975168864	1.02043561624176	5.50692482646527	5.53571652661108	4.39438551984547	2.41448333385927	6.11787936656817	5.93733796385327	4.31494539406688	3.3141094020159	3.72122770690987	6.00894151914378	3.21305032630558	14.7640996744636	0.665191502090366	3.25346485920309	-0.490141542953669	8.73673755909102	3.26703766459512	8.93426278110766	0.368082835673815	-2.59020965424926	6.09735654834609	0.563580070107827	0.259400769181941	-0.647146287937032	-0.0906875817541624	0.151585203799574	5.54143160674752	5.86826250025104	4.20346555020247	1.07811933000032	2.0572978330457	-0.281675692047955	10.2627372560107	80.75	0	2
75	6.34861149626684	1.01545592595578	6.35526583103448	1	1.52705860667	3.33870340569055	2.61079570743459	1	4.89090360742578	4.34353681437382	6.1604670878912	3.79556525541636	1.09881294122086	5.7558496190761	1.75357347062244	2.89692942940792	2.30722494291226	5.75620638145545	4.25223029720415	5.64003282860189	5.42815454191517	4.1278579913607	5.79440097981719	9.89185516391343	4.4290665909385	4.84643126490831	-1.70696599680188	-2.29638881350728	4.20308222184934	-4.51232083796294	6.96248233503762	1.59767149673272	3.06584192245421	9.9365082864059	-4.24076532719388	5.27974120580499	2.95830744316391	2.4455004294059	3.44371544073409	8.36230361289352	4.95400349410634	1.81343955090942	7.80867639056124	1.11352055300161	2.76424586778585	8.22135842046289	73.5	0	2
76	2.32283363881724	6.59906964064205	5.13641103519003	1.74647857728445	6.11699879433557	3.51786579858802	7	1	4.50328223934417	1	4.40898999873082	4.25415163109139	1.6013846767118	5.05286985837095	7	3.2324682681895	3.6089893485259	1	2.44727391248345	1.29798917297274	5.02450240236272	5.16676993711764	1.5636904569347	2.52400555869565	16.0948426853904	-0.690170044243131	-1.06190151482066	0.0359420579924724	4.96114820390667	-2.52003109410309	-3.35471140425208	3.33591876007674	3.87578699317742	4.78510948979924	3.60138684678461	0.494836847196392	-3.71860795673368	6.35213605149207	-0.0382040546790521	5.7083718312288	0.085804273076598	-1.53046225924167	5.94550843050278	7.11294938676956	6.14518849670206	8.20532128344347	81.25	0	2
77	4.2215540732359	2.49959529947883	4.11905878973309	1.45971902366134	1.84974153141798	4.59347707478926	6.58473161755029	1.69088485903891	4.16692858382369	4.97428976082981	7	6.05510854694249	4.77992907355372	4.37321171201319	5.35516964776164	1	4.23609132014838	2.80317955218734	5.64766765290253	7	6.91982890731943	6.18165224003896	3.85743516477736	10.6689347823495	1.08585366666771	-0.645271710602948	-1.06946599049571	-4.46272663543216	3.66397439107682	0.598897020091193	2.29251924079971	1.87163616568734	3.70952099384446	3.51872038527317	2.11112366525221	5.51601187624931	6.57081063010501	1.99008140825429	4.69108208731199	4.15765874934194	-5.46392083667234	2.15193451913716	1.12026617467529	3.12788146743963	0.520702891229188	3.64755027197204	76	0	2
78	6.68554570733645	1.15651318474921	1.76864617312614	5.61160675149995	6.60513232769783	5.50355106792817	6.54685352716728	1	7	6.57310048908363	4.81020523643738	1	6.6063986114927	4.91454547239505	6.21435446722309	4.5975982879698	2.21644271913532	6.85712582178764	7	6.2758108308158	4.06713943098202	5.84081451524174	3.17510370161537	12.1750183340467	4.43737661732695	0.957048818048857	-2.46839724205012	-6.23642579436941	8.22521379804655	0.156882899963128	3.57548431922004	7.42093950421727	3.42391046966438	-1.10559843643102	-1.41034334643309	4.21741439901414	-0.515237089043354	1.32157101487459	1.8610365039906	-0.134161585198871	-1.0116556543953	2.54347260147547	2.91474995451213	5.42906929078881	-0.0761693085086003	3.62670801691326	82.75	0	2
79	1.67859741340361	3.62098800981835	5.59819684754833	1.52587243299913	4.10242025510003	5.97397408186968	3.08788236490544	1.60127040620061	2.80507681875186	2.85045457337727	6.7679355487145	2.21853944564621	1.32129455239095	7	4.18933366606058	3.31760133265758	5.97667644703558	1.64449011272587	1.48335941600896	5.20547249819827	1.44237479036309	5.37696794851802	1.32722442014914	2.0185395238272	15.8533207831394	-1.88541226657261	2.24693429853439	-0.816528306991653	9.44602434148847	-1.5948360373626	-0.782184592121379	3.64555278901195	7.04304646535209	5.31904975394609	-3.06036703682213	6.78161042610234	7.31420732343562	-3.28797431691808	-2.13051961516889	3.88604531465025	5.01872938278643	9.78003695093856	0.711496516496125	0.00488947654783001	-0.920485088518061	3.90822865628392	79.5	0	2
80	5.87507271014764	3.6391305445706	3.89907814498651	3.29681763112147	5.35603320280041	4.829043729607	2.12135977846561	2.96815327179092	2.04187432549061	1	1	1	1	4.53469963847056	5.36003815932842	1	1.75709066941318	1.84218061310823	4.28317775483203	1.36669017750129	1.24276478367563	3.65216452875975	2.95398302157616	3.13201046382403	11.0391245623373	-1.4963122342673	4.09356760600572	4.33769587936568	0.609411921021492	-0.855452880333975	-8.00381150977874	5.93789462176218	3.83807646545059	2.9894141272518	2.54808876089559	2.78424048505325	-2.06893383183957	0.789751561553004	-0.906248222917536	3.29046991061763	-4.67828855829789	-4.24477049643282	5.40323621114245	4.44005252177937	4.49938082861658	7.61955421111049	98.25	0	2
81	6.93189744602173	1.24908642725922	3.72878753581955	2.03685742471099	2.25279902702	4.90187305336662	2.45698176206842	5.22857731741564	3.10057048031556	1.97444680762193	2.25397786272198	2.04789633789717	2.58561792531508	3.05201595803887	5.30443718895492	3.33781684999753	6.71460830789716	5.10488081281061	6.16370172326864	4.81238232722486	4.90240363349141	2.52661338312176	5.1688849282721	10.9450019100732	0.0688472173105893	0.525267300188081	0.556891522435894	-3.34038131934293	4.09545676420279	-2.43672671169855	0.985651614595597	3.25633316011732	4.86533335882029	2.56607013695444	-0.690732255301608	2.26344078725867	5.68120642681612	3.50383053130096	-0.462259292818841	2.83873105205571	1.94390644032029	10.3760416374829	10.7604249923994	7.42640074734178	1.20460732440256	4.31529592634512	67	0	2
82	1	6.87043169337441	4.20919872242906	4.75755844498613	2.16739271774546	5.74311849971242	7	6.62203612190216	2.98898221034676	3.33914443002154	4.55439154013592	4.9966524789291	2.00956407710119	4.18378219701149	1.6847971656241	1.49728783367387	2.1933858781521	2.62577751116715	6.45068469742511	3.73411583630692	3.97713092559577	6.81235292317058	4.78621117819662	3.30343971370261	4.2066338505808	5.45513975998427	3.96197649982118	9.05187238214646	4.55371762381648	-0.684244842687494	7.39648460518147	2.66233808153388	0.493705023585573	4.14872130821114	-3.16169310887988	5.52786679502242	7.5668794223276	-2.68313419772983	4.42454708397092	8.05619100536363	2.22778848721108	5.62623586810973	8.21750808723924	3.65350913566091	4.07439973962356	6.15626601715257	80.75	0	2
83	1	6.85958132717832	3.18548106998413	3.98587967654782	1.60925261056196	1.51288587916915	2.12568721759238	5.60537696086247	1	1.78542298147619	1.63449812643358	1.07197148095876	3.95542051058884	5.46957706373695	1.68842935202344	2.06023167953707	1.62147088284297	1.93183815651534	7	7	4.15203265680937	1.22404656431989	5.06280869112908	2.56764076032945	3.16279927050287	4.54458613455423	3.1721057531155	9.05251048843762	1.53387676164792	3.28930003154563	2.71397748458845	-0.409728721814892	3.85722822351007	8.15812767003726	-1.86745871201271	3.92709785478059	5.09521238545845	-0.884325860032869	0.503527831309644	3.59355445818185	4.14746072914124	1.01878606655066	1.06955938730121	3.63624693307111	4.89176909214863	0.172435150123573	66.5	0	2
84	3.93459225701616	5.09307900029087	2.31607998081364	1.82522697761775	7	4.85140169249243	5.45095497150832	5.47174586794519	5.54789209547689	1.84327328541657	5.95103557849273	1.39317411011353	4.26970369207239	5.9754671848293	1.59415823609143	5.00122118954734	4.25855114269013	6.8212475496397	5.04562540340941	5.29243278276229	2.00418853604759	2.76580698543064	4.92367911847626	2.71905751679241	13.5887466354751	-0.536666752326404	3.35681409921661	-0.687788735284612	8.77712811892644	-0.699028277271409	4.61227846954461	0.332031305614577	3.31640766654316	5.08153858204449	-3.17552338020531	-1.0398781911296	4.00385555752137	-0.52172650021894	3.17288201500828	-3.07727504810391	5.08177362449087	5.96641444033404	7.17133976481319	2.00726853790968	4.66735563723694	3.08510502709691	68.25	0	2
85	6.2031235763941	1.86446351068916	1.44306682462583	6.09124336607033	6.39448014652177	7	5.21652176099508	1.05033771757504	1	2.65585168669351	5.93678703939296	2.0761406506797	1.22498714892014	1.28710237949897	6.51709794777653	1.02668492760376	1.57192430030362	2.97001838833826	5.71224131484312	1.56977742994034	1.64775925897969	5.53995588690725	7	8.59501496025091	4.35325182255616	0.0502097667616466	0.369344036998495	-1.90199728810447	6.211085956453	0.821562860579568	-2.52180040118546	8.44193037917228	-4.62868303242937	3.08069003930659	0.664307425469855	2.8602180250491	0.865669202984642	2.19280552220837	4.7228239038602	6.06946572090737	7.75007776711529	4.89482670596633	-0.371791510068237	1.04573791998532	5.32875532996057	5.53225027598446	74	0	2
86	2.29367321136123	5.72296555599835	4.80000917723862	1	5.08464802139764	4.77775270628592	5.81572108852944	3.57033096365558	1.60732457826586	3.21600566304361	2.44921357885881	6.579633484933	4.43440852685971	2.08672388377144	3.06566677367136	1.57132537365064	5.09383552262308	6.05138238766582	5.36711318507102	2.22344563326413	3.55546821806894	2.91732343003088	2.85773698146072	5.80393067074103	17.1347683815441	-2.99560496115094	0.439392397016078	0.860850903424539	5.28144207608305	6.90510593845461	-1.52670697111139	5.82141830276667	-1.74927899487406	8.56874427872376	5.49822058385484	1.92641222475064	2.1306257378157	5.1378579910686	3.7361971626344	-0.157601570524456	6.84629386526862	3.13722871014318	7.1675537896648	2.29862718235228	9.24397082700979	4.43266818073824	68.75	0	2
87	2.70566710033521	7	4.46306815614022	1.89335695823722	6.5894769207965	1.80012857173074	6.41817274907848	1.68553622018302	5.65913463430808	2.47497823999267	3.17683385285883	1.37262581413665	4.93925709476501	1.48238333355278	4.35881985116754	4.18564983259962	7	5.41414213391302	6.63810634915178	1.80107857423765	3.00809171655931	6.01833131701497	1	3.56894931471798	14.5709721091196	-1.07430552665039	0.577171155530665	-0.801600301271849	9.35342254455515	0.160839405251803	6.34653417152254	6.6946268622688	2.69161388612116	4.85830155798045	-0.294794087153462	1.46457899837466	6.57166151241218	1.41613318083717	1.2532528748975	0.803184411773562	-0.838925081683056	9.43324782938674	0.113461733081743	-3.58452753122085	7.3090849812183	4.52480413323169	77.5	0	2
88	2.70544238377915	2.04534484363764	5.07893432728113	1.49528497273699	3.30979867394758	5.50299619505555	5.06408812635974	6.51111810379442	1.97699308889858	5.34916466426031	1	2.01966867460229	6.51885426612435	3.8425184385372	1.11465138525986	1.22430551455323	2.65499963705358	5.41405592483649	4.04768987367679	4.42552158622232	6.03681353678642	7	3.02438807555522	13.0562550820335	5.32953637136457	1.39099717063076	0.121047000549416	-0.966711177533415	1.30351080670088	0.537900810037983	7.52398957422899	7.76584241095586	1.40686401104155	5.41928938798744	-0.689764645040006	6.1304848714845	5.84649046561825	3.71899632402978	-1.70161693762666	8.2595312697734	0.660810077689919	7.69173434392414	3.44743550783139	7.12746543668983	-0.425797946644726	1.46433971719083	70.25	0	2
89	1	1.05536189653542	6.7889754302931	3.40384840422489	3.23008118243401	5.46766586287587	4.53506715415406	5.33666161546511	5.02617910284448	3.89156356868141	3.69631642253709	3.35363062370671	1	4.87558940835527	4.4941050592127	1.69712816338198	1.71884518503436	5.64009108672367	6.51166001434137	2.84816655901896	2.47431110325601	4.26096222988337	3.31619108814546	1.46175753501256	8.96074560987145	-2.48662244156908	4.62013927684213	-0.727888278712215	5.17753611407077	4.36377459106271	7.04715070306108	1.41110592908811	-1.26360569368576	6.24898153751835	6.2650915254113	4.73120315535589	6.66725222138085	3.86920073524073	1.81389037798402	7.99511481047693	7.00696508328911	-5.01786434121536	0.304162840793172	6.0785985894903	0.844139767726451	5.02207866610503	88	0	2
90	1.5264469717551	6.33742994258041	2.71728070296777	3.82574622297301	1.28147409936329	1.63859192294061	1.04832634789907	4.59900944923389	1	1.7561164959674	2.46015934639003	1.1203433867438	1	4.24560323840671	1.29358555020658	1.65766628790905	6.77004182920621	2.31965152132456	6.23319893977801	1.80359944811386	4.35636247669356	1	4.64796090972652	3.03416284774887	2.54025940168202	4.01691708665576	3.52781088243973	9.73083537268393	3.93194494434385	3.28069069774944	2.5510283844701	1.85637416185889	4.18168980151038	3.31678787302847	-1.30727076873712	3.67570103038392	-3.11702394118117	5.53863656759646	1.30810300369856	3.53986336544347	4.46572197932391	1.42666146045523	9.22114060127358	3.99965976001688	5.42422755847233	6.87290587149054	65.75	0	2
91	5.53471154456327	2.24535561647935	2.01773865004765	4.82788693472543	5.04976750023695	5.52583735636376	3.95892096217706	4.21774243355321	3.2615386002021	3.339492701895	1.67335595683163	2.84429432087206	1.59421515538048	5.46564364856536	5.39817127458171	1.84715001977634	7	2.35721318163998	3.67083950676758	1.29350816598175	4.52273953276133	2.19362459904239	5.64334318353007	12.4208353892339	3.5410822642734	1.29657290672863	-1.2626575020596	-3.92398968247597	5.94908031905206	0.234648131821216	9.33659515624933	6.63627357082012	2.52632691110229	-5.40633762023223	-0.230378338125559	2.5004696990425	6.14916671528686	7.20531078296803	-2.39163124158646	6.84558484494711	3.05592573900472	6.427034262421	-2.39561369200973	5.09175889946662	-1.90120783698434	9.68524571719201	79.5	0	2
92	1	1.82805500677725	6.77500147401716	3.61840483849527	2.96127105985051	7	6.32044873518495	1.71019231967572	4.57971793878156	1	1.24425954271244	2.07629066518138	1.67498278572989	4.68068589462936	6.85685039044411	3.33274474932449	3.94194770596993	1.0311122209311	5.17221049807991	4.33898304962717	4.7215288917268	5.31493858701481	7	5.15246759892683	13.8356989955758	-0.483640988794716	4.06650670367858	-1.49151710927463	11.4137301293286	0.0793685896726967	1.47051590566667	5.34865738480049	-0.16548916800365	9.75712136300156	2.73630752479173	-0.908621226350302	-1.14653130344529	3.36344107025089	3.12591619722743	2.71896918977231	8.67728042322841	6.34146945450282	2.68580563690122	5.73982626941633	5.79670455543826	0.288642014983887	74.25	0	2
93	1	2.83213480290817	5.72086216237936	1.14340123615523	1	6.84379922645898	1.56167189219467	5.86041987500626	5.17146054721458	4.72432011965439	3.93195138289078	1.74737841474383	6.80219355711933	6.25204474725697	6.8267080723336	3.12240442771902	2.29877167997267	3.10207642738333	2.85401371444837	4.12537704581527	2.99142939205097	5.12402344586709	5.68372890611991	5.37028957947454	6.4005580111039	-3.19808946158696	0.419321836799709	-0.722787783778241	3.23850851715374	-1.3383532747367	1.31664603301935	5.37526846844349	3.43048898673538	-1.06979139457988	1.00520450844129	-2.39731277754971	6.22290268098451	5.58261984451167	3.87036450489371	8.97171237061436	3.6364919997731	6.2175042838484	4.3949220583312	7.51824706939857	-2.57288766777028	5.25682952357675	55	0	2
94	1.38469125561996	5.21496920391692	3.77267130401118	3.36476020937134	5.00822407850083	5.7325139532044	1	4.31873546988717	4.38572092439771	2.80347364919295	2.94073351116679	2.29622910688041	2.64711062745957	5.76936819182143	1.18377978663605	7	6.69991462915576	1.37353047898316	3.56235366548061	1.14738980613263	1.29976844051199	6.73069912926041	6.14406567992837	3.34390634084495	14.0644568992878	-1.07644397088506	-0.811900839488051	2.52638693414256	7.83807451746186	1.20135333884074	4.26230174650517	1.43153806475647	4.72096203853226	2.25229050192451	0.712115122075912	-0.31813281895101	1.56699890894438	-2.83157511598973	-0.00167217814317266	8.2300486981124	-7.00348957385692	6.13317787659849	6.22317108745382	-2.09243921494255	3.78962487495726	5.46917696709453	77.75	0	2
95	6.03312308730694	1.83887732673884	6.7271980740553	1.1792967119868	2.5556286770431	6.46869728617546	2.16700187588135	5.55178950206543	2.37931897866528	1.53772405242503	5.48652635381423	7	4.50726564722105	1.40549150457759	6.22324949443204	4.0931971485911	1.69457295022499	6.13728331043355	6.91285890282513	5.095463605354	4.96106635199666	5.96701131162175	7	9.11740082634787	3.3017797345054	2.38826875558097	-2.83129959475736	-2.44997588551143	3.64236703105198	1.63504509659463	7.00530958657646	7.25228090030136	0.465802915483333	8.88036019448305	-1.03832758590537	3.00819454938436	2.43039446108711	4.13194211935334	-2.47675962855246	7.38256226806493	4.62730839743249	0.363560102738248	0.143383677794328	4.63086368738673	8.12550188583134	8.22558602471864	69.5	0	2
96	5.16426656483485	6.03991978645721	7	3.22027732221795	3.37323373981143	2.64800293893023	5.26139085327117	1.45845958203354	2.00086021357369	1.09057744235028	4.87577555728591	4.62310954802851	1.43127850473126	3.75395500249896	6.45204634315051	2.22611408909239	5.35859577284851	1	5.86468639651628	2.06350048803847	2.79952732293343	1.06911760969615	6.62596222285835	-2.44608887326813	3.36104460233224	-0.912497057211174	-6.34473462225697	9.4617781152328	6.61216505847359	-0.289036944199797	1.35303572406272	3.64530544761434	5.56490359469778	0.42809188030337	2.77320065484531	0.775308663504919	2.78544821622951	0.534871286709392	-2.95715721693803	5.4971144663689	-0.651670088891652	10.1915967004656	5.51913128648795	6.67352192472677	0.918078444679017	4.10947742849531	109	1	2
97	6.41617857994168	6.00428100716914	4.31760951463116	2.69739234567091	2.41887764259113	4.93788617440384	1.24975506415347	4.62105336667866	1.86843107333126	3.50946671267661	7	3.1664000011063	3.53049241645468	4.8907273852599	4.29447758716063	3.53161111472672	6.12488264907008	2.32021236437224	5.68588060277463	6.72849213600758	2.72249492937543	2.97468882816306	3.81765626213975	-2.39095947500246	2.47028930162433	2.38271303135586	-3.66066899019551	9.79301928703868	6.37072616680164	2.33205866783359	3.77741992115456	4.89098849436698	4.84298206196883	-5.37068002991406	6.12611748842323	-2.43449571248244	4.26578585231312	6.95429287561682	5.15053617984282	6.79220883395236	3.43655968743342	4.41946659751087	4.68332511864375	5.45206565587176	2.115233860747	7.41126128277345	101.75	1	2
98	2.30390103312677	3.73701165857098	4.90714512701083	5.8708478164435	4.24408388884294	6.60883886163417	5.29222253003776	1	4.8582330963374	6.13050061147679	5.72012910168181	1	3.94657552845311	2.29227259956188	1.53652009359989	5.94505198070993	1.86054126933582	2.41213507861047	6.27292152775998	2.90253188222903	3.33660238997111	4.77096211634643	5.10755641284384	2.95574335133064	4.9939491246239	10.7216438412908	2.82702386251136	4.98394623102969	5.19353515487916	-4.49791134552886	1.65429759287372	2.98973468563945	1.63548690714137	3.55295674623543	0.445863923984329	0.359925377813579	6.98151996496805	3.34836594518901	5.51238302549007	8.39123436609689	1.95520444703062	1.536883648031	7.12157143035207	4.27596799530338	8.83808718954714	8.70529992854585	93.5	1	2
99	4.58047576717558	5.62745690717277	6.87552176037198	4.80854848892072	3.20002303366626	3.39914202957602	2.92857408805569	5.12360835626513	3.58981565594411	2.28395461396469	2.11294468403895	7	2.67170033212378	3.15421807235172	2.54212259268906	1.05863531591006	6.19181716848604	1.08769134085124	4.9985435605506	4.16927694579764	5.74743533424325	5.69260707032687	5.38507324924437	1.26433392719451	2.79276167775129	-1.8257221994663	-3.30870822260214	7.81592474594261	-0.774314077811063	-2.59308596827423	6.22522361853255	7.51697122180913	5.64189964274676	2.000357518471	2.11231341656214	2.87961611585835	5.47951034547315	2.66962648105716	-1.24786915372476	4.02725594305836	0.0553429761133279	2.25489857993545	9.76599192464111	7.64315147403596	1.7365321773371	4.6988874456618	90.25	1	2
100	1.31779732445539	5.71410764527231	6.58520944078932	7	1.91769810777859	6.13989273640533	7	3.66297556370397	2.06889641328042	5.7574540691884	2.50714256859673	6.24134538116424	3.4804080792692	5.19415160745139	4.53807348074529	1.52940011175969	6.32075316129104	7	7	3.95513479510011	2.65609308980715	5.4968682748501	6.24722747374679	-0.140186474870616	-0.804459222589498	2.90639789147896	-7.37583283896789	4.11232654903174	7.12601939659966	0.989819118941653	4.25500659420582	1.80859547033491	6.73567318083303	5.6236962510158	2.61693712407405	2.70021789479885	4.10189425384117	5.30345496742595	0.713498117335044	9.33035365656518	-2.95240737035543	5.68504312040832	10.3965762511821	7.1860941630628	0.699935073520396	2.78501890330407	99	1	2
101	7	5.88447302574942	4.20882819315008	5.27591033512255	1.35050286922753	5.20766770899072	4.50013228351681	2.41731567405076	2.1934861942898	1.41178704402255	5.96991738534121	2.19815948643273	2.38801947155118	2.22226818498848	6.73427468082936	1.17306962697939	1.10438398979644	1.38723482032993	4.21886553652694	7	5.58983987231275	6.82623120936403	4.25586509702273	-3.51066877601736	4.28030844995748	1.91824352115388	-4.32763770001289	6.79162801326608	3.90386331697616	4.01871960067813	9.12774004748008	2.0845742424787	3.5529193124786	3.77503181372865	4.64539709864713	1.13770644629808	-2.5113979444192	6.18935434439531	-1.83485986802981	7.3611621473176	3.09170016271436	9.66275207484028	6.30225650673996	1.39610653049512	6.38019392810696	8.81203418850308	97.75	1	2
102	4.19546696185604	5.55296178353572	4.84784671743972	3.99577307246271	2.24585030247811	6.62115457875634	5.83307352298984	1.40028218175258	3.19318770760833	1	4.86076476172118	3.14912008679873	1	6.27695553138612	7	3.53807395301966	1.33208372430038	4.85205339110641	4.29747549127326	1.52313081686896	3.12910086622565	5.07255433250024	1.29994675856445	7.2552717503486	4.87494684680573	2.70918450148872	-1.59167023365555	7.51266487271914	5.63393173702597	-2.28809160967568	-4.18492886582293	3.23981137258	4.9086532335046	4.94248383658717	2.52502028274709	1.5794138029536	3.56100966728101	0.482039305567808	1.37298824540917	5.31324672683052	0.84096002628215	-1.6471454882563	1.49442569864013	6.49338672843453	6.28864374435572	8.48054999530266	94.5	1	2
103	5.04446908756065	1.59964215127518	7	7	2.64816514523556	3.69912857017602	5.24030124314005	2.50545892081088	1.40321960347736	1.99961863837551	4.22783191391148	2.96128015232859	1.91148618155529	6.53633899384155	7	2.0611422619482	4.01849545604837	1	3.50263081486034	3.45589278689587	6.48609740568254	5.91912763502295	6.09756347693146	7.4760047405704	-0.570003545257031	1.82260391625804	-3.6585837265273	0.571314542365199	5.4695600525137	-1.41251563366882	6.37742051304763	1.19225675179513	8.00512257480582	-1.97613231245184	-0.154119778137169	3.43253162510504	2.92759838928855	-0.163373522444812	-1.63496164071789	6.26132807938485	0.8590537015076	6.88645851354477	4.36938139411573	-2.37452301794338	4.65666094490653	4.13046262459928	81.25	1	2
104	5.47754942876757	6.50892039238045	2.53591328188087	2.1287116095136	4.94200164549878	6.62636528039579	1.31033340679714	6.19761663622419	2.82988431737295	5.27717998037357	4.63309419503662	2.43806090840854	6.30005804348118	7	2.47301011465859	3.11952231066978	5.06524991688353	2.45232187429103	3.39501053774188	1	1.68284658572452	4.19160461832586	5.07114333383406	3.45016285802801	5.67400904178928	4.62080818783484	-2.02494941199959	7.94101320437329	3.37564030871334	0.103108000959404	1.05701998862194	6.54608995740216	2.3168539918595	-1.78451053145366	0.951128618667894	-1.51402443910071	-2.02407842548448	-0.0764670699822779	3.45517788333375	5.94000762103033	1.61972530791441	6.87049088702307	4.70845140857495	8.00592119583624	4.98759823517298	9.55152827480042	84	1	2
105	5.64056628597662	2.67758814590422	6.83484501153375	3.16700908098743	1.60178917432166	5.38627899125309	3.64589775825318	1	4.07743077077596	2.41818066937502	4.18722588898601	1	1.6709709876334	6.76402631431127	5.16653830645037	1	6.90171746493033	1	5.93892621395143	1.7342269376431	2.05777385025062	1.84301424661587	4.51140469968997	-3.80905473415247	0.532908871350638	5.15222767609544	-3.85294971886577	6.78087258222128	5.51345347846385	4.46041457392892	-2.94171360587855	2.47602593442249	1.1534510737354	4.03712334271411	2.31942270594394	4.22682312327105	5.5957016125011	-0.906961709980736	-2.07220995564671	5.96507099931133	-2.20426012780797	7.75122980692153	-0.334406238342759	1.19432889316357	7.78317324781908	5.69389507407397	84.75	1	2
106	3.16419398522983	2.15541696004269	4.99655898250506	5.09391962840302	1.45567865938477	6.60936772137979	7	2.20681004362353	4.74607409824032	5.99562241094863	5.81806540001231	1	1.32155201265843	4.50850825073235	6.53425049879752	1.28705860591834	1.95124848412697	1.150613458805	7	2.32632324319287	7	3.710395453024	5.54623212960736	-3.60543618030506	-0.959769034789033	4.33269473125093	-6.71696058740363	8.6520387761277	6.65128610163149	5.14629709726048	-0.86864032337279	1.59237474917012	3.30669006815624	9.32551779845115	4.60507437376449	0.953067543758839	6.43659952784983	6.34832774411685	1.23545495073835	0.643399340278514	-4.2446789701128	8.13671349906113	6.60247191867967	7.72223011254286	7.02180950326293	6.59560300090949	90.5	1	2
107	4.46014485750952	1	5.87276921980747	6.99043117006432	4.8201957054205	6.94219553801174	3.66629063826595	2.87832770930328	1.185130677663	2.83696335913399	3.71009335725269	3.35883803095181	1.51657830172994	2.52014278497975	5.53014091128151	1.16871854331663	2.4840085953915	5.61857501334165	3.82082855985308	5.89286725985921	2.34713360533021	2.28804311998355	5.74675302530581	4.46034474897934	7.08812116426895	7.74755513163552	2.12033581058116	2.64274260335915	5.55193245841943	0.724840665389307	-0.42821980038054	4.84129851957947	-2.24871332041004	14.357643456629	-7.92422279699979	-4.75127675866672	4.30196842469353	5.65042092318313	3.18228216190989	5.30985117159655	8.32406235599483	10.355856195382	0.212633649697701	8.44569206601882	0.236374717523661	8.10069333100708	76.25	1	2
108	4.42501369775077	1.24093051136507	5.98079297944173	6.51474380869025	4.55340290267993	7	2.65571347511136	5.43945286202105	5.0680251475732	1	1.39802131367344	7	1	6.15390573966789	6.65368323241874	2.83271404862451	3.60498139577551	1.25641525297142	6.78955231556922	5.42688419193492	4.10009651188281	1	5.61046995639461	3.7512525252718	7.80310839154245	7.32670320183573	2.56853127606987	3.53122066149982	4.15145478767113	-0.212357091609926	-2.1723716779561	9.25998030286175	-1.80644769561656	5.07133161699213	5.10192667901269	-0.925953117120105	4.85750427381521	3.06730700858313	9.11822828672617	6.19314061436233	-0.470840766846402	2.00887338511839	7.93037947182107	7.76117103214995	-1.70205088360378	8.32547088435588	90	1	2
109	2.79525744728213	6.83865746582284	7	7	2.70738529418092	3.30089645466246	7	6.57378766121032	4.69825973396564	2.31981097835637	2.57192814832294	5.41727308573196	1	6.56618449657866	2.46591154866807	2.5206158705297	2.79636319438595	4.8992486331844	2.68159434746243	1	7	6.29141467410819	5.96241631617737	1.26844715722669	-3.12693292778133	4.07976406247233	-3.70611421566846	4.61438307091436	3.82236989056076	-1.27346639958045	5.5523983289168	7.33989898433144	3.57186849673341	7.98884762752941	6.77428050088132	4.79409123561798	4.13952693221203	-1.70259469067186	-0.640529742836929	7.95546913928593	5.68986965535845	1.35777355913214	1.28369846386224	4.14056833194504	9.47085010611348	5.59364590816313	86.75	1	2
110	5.13715467408942	5.8326576916702	6.13630415878709	3.47287347491007	2.77982430077074	3.81618250316768	7	1	2.78142829677465	1.36538853997354	4.06062956421873	3.72466924411366	3.60245553898734	3.74444620453909	1.50052628263358	1.38120643142834	5.56870174280554	3.16385489337184	6.96588340695426	1	6.87625113068179	1.30639805459432	7	-2.58854680984428	3.91142883289679	0.931639103117864	-5.04104315119909	8.40860557398259	7.09713917964676	-1.98573539959728	4.30897670827707	3.46024119612177	1.8126041270525	0.158411348960466	2.4709514558179	4.50693633495816	2.71435563822205	2.91363221929429	2.79274360220517	6.51674345472047	-6.57929205341271	8.33368608089683	5.77780211645748	6.57091685336529	0.635915044498132	5.28394808663217	98.5	1	2
111	1.1505373722442	1.67111368356236	2.67111625746271	4.39516678450644	1	4.8165279314501	6.3476986101098	3.84342154189034	2.00779503424835	4.34985317235518	1	3.28718196303418	2.85147208189284	4.04921011361316	5.9183440586646	1.92266882904252	6.24655447656939	5.32953308154106	5.01561640638583	7	3.96248348414465	6.74174856377687	3.78704449731993	7.85597523988975	-1.14502838780433	-0.847804280416774	-6.32820995137469	2.08600162504277	2.45558871302455	0.863227104590609	2.29878904948852	7.0641228103909	6.07878608086063	5.4967918723693	-1.58939518623635	6.56231660114022	2.67732645315034	1.60023278516721	3.42343048946384	9.3741519903829	4.65466610095557	6.80175875801693	4.37573689751541	7.32715920390147	5.19227829871373	5.33842792064919	106.25	1	2
112	1	1.47897844072313	4.55133514840523	7	5.21133995523185	6.30449109770289	1.205089677104	2.51974554632144	5.47174320865908	2.20755623211192	4.22674555808132	6.63341431719687	1.38638872564201	6.17084676538547	4.17818067217279	1	4.71994778867205	6.23625617557451	4.79407393598695	4.85061405888622	4.90923332417497	3.40324908932447	2.00896272159883	3.90253831595651	4.86656708784701	6.91444596181429	0.523110687661882	1.11290248051978	6.27302427647543	-0.30200815843313	1.21366882852124	2.33883063319929	1.80838615845726	-2.48782740395444	3.26143777972349	4.45329866140337	3.9430288131211	7.9152157588072	-2.00703783730378	1.259513967295	-2.06003218400308	3.09068890831715	5.88750297920088	7.80072629007444	0.54695925491172	1.98166855086455	88	1	2
113	1	5.14770308973008	7	5.94984772366626	3.11827392676285	5.53301039819183	2.19928295255064	5.18883615631922	2.88396811326236	2.18716996384109	3.45901569081411	1.43971683731347	6.282643540915	7	1.57946158975995	1	1.58484514066494	1.88392214060123	2.01979993620847	5.59691498424165	2.7639373406564	2.87680827808573	4.11955274313809	1.62418608009576	3.40745600331131	4.97103782447405	-0.419801795432758	4.54478187380903	6.64139691077892	-0.700010680825278	6.73403893536153	3.29182936728342	7.2552400332897	2.47048626946691	0.368474223852169	3.6308380293475	8.01126624957955	3.85506873432555	7.1808367715869	7.7604473385148	4.04721433193385	6.06015626513106	2.01571107265629	4.59317912110507	-2.27692482809731	3.03765679844047	107.75	1	2
114	3.53341759603269	5.30731461002547	5.9960796238823	6.03367960186054	3.299356074938	5.84247822008249	6.30414669412336	5.90698379272575	2.68207293843771	5.07294109517976	5.6114382768285	2.41748990844553	3.76271535839444	4.82007616926222	4.59873949678873	4.89375182956847	6.08288985893156	6.11499989085502	5.13526397872159	5.42639510602332	5.63995473008918	1.21720219625601	2.48839441885819	-0.28225229791768	2.9306127596762	-0.692056771783551	-3.86763530285408	8.22513597810831	2.68425942119953	-1.47071254589751	3.90994248163085	4.85947181401444	2.52091426079138	5.4920125551731	1.38933551259548	2.30711193993048	3.53209445175901	-3.21535542678637	4.69657223012475	3.52212428937648	-1.15353923048428	0.149310577298088	4.2832316866545	2.22915942251887	2.58776586383642	4.40990298426906	98.5	1	2
115	2.99511213679387	3.42171261382514	4.39491012566903	3.24055526397297	1	2.13336174916322	1.81123001210164	5.35625970884252	1.33259857054479	3.73856414977886	6.24081500153066	6.5088192444718	3.1380534388784	3.65078995579883	6.21495322242185	1.51516146879005	6.74946368337454	5.26358925298089	3.26668350287145	4.64598100226722	3.68595698607348	3.93849051019325	6.48937138757726	-2.97636349896703	-1.84018454023158	3.67366027930434	-6.42155527350811	8.89179046662305	9.36717049805841	-2.0990682678554	7.82725100813032	0.362569321586683	5.69102037254806	5.1827327014774	-2.33748473660635	3.55485073443438	2.37243890188019	8.1927415313579	-0.564209192367231	4.10338856658182	0.790654300463042	10.5806560089883	6.82657448818015	0.263492495541732	-1.81373897920353	4.57849931829201	87.25	1	2
116	5.19883778644776	5.92154591582027	7	2.53186373495202	3.21559762383429	4.78529565394727	6.25146384851774	1.39991463429365	4.13069012004293	1.49139773426939	1.04637059525424	5.61556101820268	2.47712379295596	5.34590118916006	4.65988359771464	1	2.39503143711398	4.90059847380868	6.26904844249966	2.68064237947753	6.21277077400693	6.00701035000393	4.22396783352593	-3.03998978155676	3.02326602483504	0.769115947181883	-4.63836944083197	10.2388483194075	5.10914094326822	0.678737514627979	4.67427027701602	2.11225306562643	0.358943624450437	4.95398393305663	2.31946236313545	4.07477129242138	6.28583678857219	-1.70819355131174	4.24087418088343	5.01201990004708	-6.56076564780958	6.87573118004592	0.255505738301344	3.01355957121973	0.308907167319499	4.79542405341698	108	1	2
117	3.11337537209666	7	5.58632652684428	6.39003075649985	4.3274384133597	5.79997563697741	4.52217541278539	1.65708721251255	3.16043268657121	3.05254052770591	5.53344539002011	6.51047269064019	3.82963666306274	3.44325720644263	5.74233539959593	1	1.15066188648075	5.00299953371182	4.04965271850906	1	1.14192808058419	5.93108008682632	3.794929072155	2.8644480196939	-0.303353202607861	4.26405751539579	-2.78419916219139	1.64345432923655	4.09284924654446	-0.752296049812929	-1.37093843984693	5.20804122755473	0.984706959513884	4.54156637718179	-0.512237724591305	1.39883979765527	2.52013578458858	6.97719336352104	2.30843511243294	7.67788947346187	2.51988778350901	2.58436985284416	3.97016159299097	0.654486324593471	-0.891235950914831	7.50718261619202	91.75	1	2
118	2.68056504519924	3.83699609977738	4.78160659625133	3.68270167405949	1	4.16813545497225	2.38563086508714	5.31368558828035	1.1981200608179	3.34575308237618	5.37769746547775	7	3.37439966346295	4.71938911566887	3.02156583553076	2.03899069477638	5.30987202033571	4.83703066965323	1.20297414797896	3.92004048418091	6.56033774060235	3.31051569965046	6.46629196559715	-2.82523793642666	-2.24770252153663	4.02914194798261	-5.00766325285818	8.14890814384865	9.39253995977645	-0.493985688460113	8.07002887132175	6.52543565360581	3.80868605933264	5.70195349315872	-2.09266777384902	3.24902328282878	3.69424668149776	2.54935167046098	0.0291198032189846	-2.29257917833281	3.34921533627127	9.58396252356945	-3.60777919187368	-2.92386014284514	1.51685049758275	1.50641051108907	73.5	1	2
119	2.6247671944044	6.43562538458518	6.81893201945816	6.73507798648243	1	1.11393017294295	4.87491831940375	2.67747820173321	5.26729780116388	2.70887329419125	5.10577985005225	5.97175762458638	3.76906756779543	6.55669002050158	3.7843259406405	1.82209194187658	6.86212838857347	1	2.77071173254074	4.55138507538869	1.86354930400697	2.99099138295035	2.54062548042532	-1.04066692067456	-2.30173750123867	2.35695697034165	-4.64518446451116	6.82438437029043	7.11284999827902	1.193720936748	-0.609531280573958	1.21201324161314	3.9145590983112	2.93731548439912	2.64929258437818	2.36567346270792	1.33734306869739	-3.17836563216277	1.1696885122961	6.4292205255486	3.35063619980619	-1.55938478560844	9.61656818888787	4.56686793823668	0.861527144965759	5.6473412445428	69.25	1	2
120	6.80944413307594	5.43520165513609	3.15443073878221	4.27038824460574	1	3.08484408769328	7	2.54495893930804	4.71931157942727	2.44330294272459	5.78042661520451	2.55163665654509	1.72117144693667	2.829871266522	4.71480643422268	1.89655916132324	5.79759843431464	1	3.63481297263074	1.45431272622586	4.28740294686652	5.74844524737671	4.9367703335297	-3.96019774253167	4.00557352484335	1.80013112965292	-4.72034748603163	7.05497081447548	3.47019302619975	0.848563433988239	9.16410695469679	6.56280937630504	5.22818079049629	2.98897574290795	5.35221665114211	0.594219239093609	-1.30273390680878	5.82648131251719	-2.88313395700044	6.54071152346066	2.83853971435902	8.98401562723864	1.98084634232685	0.788281080815327	6.21149930777059	9.17335496240061	91	1	2
121	1.56909752423954	6.82567537629795	4.40446739906266	7	1	2.08120808077341	1.79854861333334	2.07310596523784	4.93386274008926	6.12360153055559	1.18516721283594	1.42602972091286	1.6185366226325	4.32783600106273	1.55286517146637	1.27320847912973	1.26315497245827	2.21156115918379	6.19513798166644	5.04531846014008	5.01132636298828	2.46388573208762	5.62649645662057	6.12987752514924	3.61209011763916	6.36542904090215	-1.91796844695192	-1.27107316964732	2.64254081940092	1.75208059442054	-4.7697779705448	2.38956685984082	5.54776990267596	2.81635012578477	-0.313221122105559	-0.0288978377122841	4.83462692556101	-0.580559545968391	1.71283982474676	4.78083085587408	-0.975566328147078	8.04722062324677	5.39430342574635	5.26872568897314	3.47224888150761	7.87785053655812	80.75	1	2
122	1.4931209462466	4.53767468732511	6.73460991194488	5.54044384537197	4.66460785803674	6.09334604923742	6.42031232900985	1.24004808680954	4.08567017485812	3.54074203342072	5.04569864438009	1	1.04537192988083	4.80607787155887	6.42000329258594	3.90754032963124	2.49987849906008	6.69098910193503	7	6.91304496303787	3.73087227982172	5.45537899524635	3.36574003877292	-0.218457491586016	-2.08903811353671	3.13231488963771	-4.27332242854856	4.43936866623526	9.04126149750926	-0.165908131633193	5.38263971977509	7.51013038736973	4.74983038533495	9.90071090628793	6.1010087470286	-1.4313343508144	5.89900228808514	0.317818362952698	1.45951667540731	-0.874469326869263	-4.76546687062087	5.46036389595558	4.99062965592673	4.38357807886286	2.6649216397787	3.92677799907598	105.5	1	2
123	2.03100521416138	5.55649654540066	7	4.24949569079886	6.52342748036211	5.25356705632286	1.5329145022178	5.71833705326489	3.86281200574145	3.32815765404698	3.25582714398315	1.55461120004476	3.31838606105047	2.57105891206815	6.86924444601803	1.47966903531165	7	3.18102822416061	6.18519107710155	6.57461764917676	4.82775415749835	4.27816055310716	3.60068150930458	2.00471261052536	1.50547278042674	8.37701840451693	-2.10197067939206	0.685908330783815	3.17406596503377	1.87188040686943	-2.17895828186552	1.54452971213888	4.21348505777526	5.23317169032927	-1.73718829501213	1.04903569374074	4.41646258441053	8.16826811023783	4.79153533178432	3.03889722986808	-2.17091299173315	1.66966110748666	0.226527082819263	5.13582342481468	7.68073584131691	5.60250432524721	88.25	1	2
124	1.38742447389194	2.80449985067695	6.82799756196628	2.83688880608229	4.38864606248038	1	6.19430992378029	3.67900817213683	1.46899580628535	1	5.39430750085291	4.46442355017568	3.51156034676556	3.40957071115141	5.68267316312371	1.42243417558137	4.00412690765488	5.38564864340088	5.41936173820691	3.06451035999298	3.31673800315099	4.90562980159854	3.28918233584692	5.31243393507215	0.0817420530386677	3.24929217290461	-6.09711718333284	2.69702418531555	1.99468327335223	7.19938642394592	7.52143951429006	3.08750808730662	1.95034544977547	-2.04222188342102	-1.22228528779111	-1.42101179868216	4.04548500813082	-4.45460224012445	2.16014705737466	3.04300009353115	2.54958375244949	3.89870226406393	-1.43922837304712	4.75612291499905	1.32462997037762	4.15526159104163	86	1	2
125	1.37754770494698	5.61203865997241	6.51613042935253	6.62911921979099	4.4332838230675	4.08840281116649	6.6015945211064	4.27575143387348	3.64718647365496	2.05311764869937	3.1479380059314	6.1101834528838	6.86642336722339	2.51876599617834	1.53962821903878	1.7766818146813	5.82855626277781	5.27024822291259	6.03344077888354	1.56121313441133	1.06670770893591	1.52818328921083	5.47300494518018	0.0732712114393203	-0.981009751768988	5.79266297460204	-4.89569794919645	5.96396758033454	2.37564360635723	0.710433126359531	0.39460088323672	1.61046041616414	-1.77041566299036	8.47068312302068	-2.40190603049781	5.02554156148165	6.30019846883815	5.70720446446447	1.75270150827474	-2.50338154554547	6.61372084160516	4.84619279965115	-0.842855668254064	4.4531594027559	9.70798326411644	5.05514191934667	70.75	1	2
126	2.51541819175391	1.93521727913981	5.56662360592769	6.44693786724673	5.23413500846397	6.37351469113891	2.66826070933437	6.62792454530693	5.77231720616046	5.73771166497079	4.04637712922454	3.68295380458921	4.42469377087847	1.64562280385794	1.23430815538981	5.54522190708007	2.90396894328347	6.93356064414195	2.26174769835447	1.2736287453508	5.00518179459681	5.80879773661478	6.00320396443017	2.36235094056752	5.0609357348528	11.4351113040456	1.76822158164833	5.47927725697548	4.93674221754296	0.993793185859867	9.40297423796142	6.70521765548712	2.09763369595931	-3.13347102034639	-0.383656511184033	-1.25790944120068	7.86538916407718	4.60063369784005	6.01140911556689	8.79705311024917	2.41480015421964	5.85962111713759	2.67990300563704	4.16720612612587	11.3641848235147	4.2728632785416	93.5	1	2
127	4.4853013479034	4.32430490702563	6.24705542245852	5.27743341931236	4.38307346971419	6.04564818322562	6.75268908278655	5.09242026727677	5.55177793271825	1	5.12564178798414	2.1602943834798	1	6.32210633706152	4.66860305346196	1.06664424571436	5.49462649476846	5.56625321094294	4.53603976769031	4.28125089299206	3.86065526116669	4.33188966615943	3.28469113661898	1.60671088366631	3.76113493115628	0.364522754450474	-3.39741915518567	8.22326151117539	5.80584133611111	-2.64568659143921	5.7695142706584	3.0988303677475	4.7938467030566	6.2931889251052	2.38369362088918	0.0162244435809668	6.08460293903588	-3.78880546777653	3.91753394739177	2.58336701617212	-1.59726186798366	9.92148315636353	-0.415538646423325	-0.704758740552567	3.79901630800334	5.9709487834408	89.25	1	2
128	1.17850733461747	5.52122489240386	6.49225615193139	4.94849586538872	3.39585866974138	1.32388047235394	6.36908037780661	1	7	1	6.0863715806603	1.68160162095035	1	4.5819693861382	4.37555877742152	1.89855411639975	3.15965408715721	1.87347725958471	4.63563083097442	3.11205264111409	1	7	4.12930969217077	-0.0102103943443291	-2.2637311903516	3.30060381315616	-5.72307947752059	5.00620118463372	-0.683544091196482	-0.573980175498913	-2.66971107371056	7.28522867795449	4.28931670839235	3.10894268424455	0.901810150427041	-0.56175504551404	3.71040722184267	-0.568370852300601	0.266151556913673	1.87918929539203	-3.41590342655749	4.20929486905388	7.97237847414388	4.48950059542607	3.15487107243957	6.04683240273746	99	1	2
129	3.93398740894265	3.91691184065198	7	6.55423518136939	6.05134693514079	2.55128450909825	1.90045634086476	4.95237229173868	1.13426414862155	2.77130486045402	2.71376704087198	1.10106247351461	2.12575947936556	1.58566567434561	5.15665901399685	1.99963768462344	1.95452453386046	2.43287436469434	6.57748152796492	1	6.01943633916711	3.81197655132608	4.9337031542596	4.0090060032712	2.75290812349665	7.68571938220576	-2.50336017080588	0.632551375517794	2.26599259853808	1.19080287767865	1.98110938567276	0.99038048896903	1.87278488585406	2.63621018640309	4.60547408536534	1.58046082059529	4.00530547671162	2.25368212169467	3.43089997213505	8.59503933219409	4.18316220614383	1.20402336634175	4.17989964665422	5.01922198107776	-2.30519987242612	0.0970191131971657	90.75	1	2
130	3.41621371835487	6.58860003917856	3.88924674500703	2.83209483173206	2.11869171583962	5.70636656183747	3.79649171873807	4.69986214642091	5.04603415041085	3.14426898980344	4.22079256982003	1.19197199048591	1.33835069533265	5.07469037614577	7	6.31522479320372	1.59064880132398	1.52424861941095	7	4.66148029782534	7	2.34001427417508	1.62792949543414	1.28074521682976	2.52666853104699	5.29205472860336	-4.47329989955416	1.4010801683617	4.44108420504962	-2.17069502107359	-2.13825189351916	9.87161675918425	6.4878453544115	6.71359087837537	-3.73396103399954	2.93699844203735	3.55854949581202	3.25216098828891	7.10157310082962	1.06672783033328	5.05687333199273	7.01963920619132	2.7717619782774	-1.72799616612505	2.22282858960841	9.6591578193333	72.5	1	2
131	1.48326542481555	2.1891507143776	7	5.08429944517585	3.20272669670888	5.66133669334017	2.82943999834538	2.29061950032331	1	5.81436757092876	1.62165302161344	1.89672675300048	4.277697908306	5.43981681129949	5.3389398145029	1	2.89325081453088	4.34664850012838	6.28958907936227	3.53515493008986	6.65071430889795	1.17098950573803	7	3.51608799608236	2.76421217833928	2.93211799233835	0.232683621975716	3.16037952592538	5.83122563892708	3.9796303549797	6.85313643598743	0.374526082446055	7.48440391168583	5.82101016738147	1.77753259722616	2.16420996420563	2.25761078200145	-2.05731447121948	5.19077504563051	3.53910267387267	-0.31394875362614	7.47282950553375	2.62481097586573	8.06083664404703	1.4363377070342	0.500211012099375	87.25	1	2
132	1	7	3.58093313884381	6.60988338486533	1.60234001331748	5.04353262504196	6.65039910938306	1.95827740773254	5.81403363177537	1.77731518840196	4.82560984230309	7	5.10891372940024	6.85336517973603	4.91850920111678	3.11050246382083	3.3645726492545	6.11740835387315	6.36777621330754	3.93615247466761	1.64687808690652	5.51218836671837	3.13969597962176	5.98012961066688	3.60914837052212	5.50973916734253	-0.501832945208809	-1.31342001680748	5.62887420246824	-0.631795747598866	5.60266023593041	-0.566169704373189	2.72776104805218	5.19430002775619	4.45205842629951	-0.436977081537618	4.71823386702024	8.60224088633223	1.457988787868	-3.53212026766704	-2.04414143910534	-4.01869116805051	9.36616058165217	4.32828912842741	0.504676595467674	2.38472868165087	64	1	2
133	2.17904899280373	2.82108485102152	6.49494226391893	3.01747708625339	3.5174757051551	5.00437921784234	6.69463161826496	1.17803436072929	5.04934286378729	3.02607943009841	5.41528446898984	4.62038930676077	3.41825736324605	2.52058557927781	5.40292220190364	5.95524452061839	5.11017585697902	6.02131432565961	6.92004692019497	2.1998797212083	5.49384286686126	2.85791321983964	4.04028934819914	5.17777309705003	-1.73350582814346	2.25099181938582	-6.57869684061559	2.51152244949679	0.578262241417877	0.0557703339390436	4.89414492614932	8.10050674199928	3.32874809477041	5.98213671617336	1.57326341906901	3.01432789576191	3.16655018496018	6.15873692746312	1.99237847397216	5.99013432541978	-3.3141530233467	10.8798481020276	1.79425588523614	7.29304785420685	4.50778546814832	3.00113449674336	70.75	1	2
134	1.01535423414624	7	4.8937131402042	6.2663235310969	2.20984046484552	3.663970797676	2.75093223148279	2.89141519609923	2.33857409988507	1.43812537993016	1.42150175628416	1	2.13708024959363	5.86173440564216	4.55921121072727	1.18141366485727	1	1.95475927323591	5.11425309509079	6.15069817178201	1.56838396263998	6.36348845435222	2.17509585765572	5.86483245828085	2.34198752602924	6.10364147820532	-1.60592189229563	-1.17862680211155	3.09611944752301	2.30124849956907	-0.882105978935404	2.51800805717439	5.05887923568506	-0.4474984390042	-0.748100603470067	2.76399943458362	4.29820316537916	5.07336288630357	1.72582780344457	5.48357754618233	-0.361003358983789	7.35560075494828	6.09464554836235	5.53676905426614	3.27315659947547	7.55455178493329	96.5	1	2
135	1.67921031001027	2.12092374882525	5.1231496522164	3.25743930026759	3.82845024945039	7	2.83806109488676	2.31203659105132	3.60545758944964	1	5.99084094691599	4.97190694989108	1	4.4180900130302	4.08523510828503	1.4543375784745	3.33738988656652	4.56092262842762	4.12132203718798	1.7394728890564	5.76628466219933	4.41675310038178	2.61773628790527	4.67014428935459	-0.263699654377096	3.87956692642408	-6.10664329462436	2.69794376978191	2.13738123466276	5.593545077116	4.50528748605894	4.07483283149759	1.11429033655564	0.392997029522704	-1.01986231888403	-1.55067042612477	4.59056483137154	5.95172149378235	1.59686130363436	2.08297078832027	1.65650939763488	3.05972240869877	-1.16398196792979	-1.06691101830866	4.85672756014538	3.95531942571709	86.25	1	2
136	7	4.98875389668094	2.74283497739727	3.81694999167342	2.89188978858907	6.51961692229121	7	2.98839548585047	1.71316639646397	1.19064513497934	1	1.79247708051607	1	2.76305659627669	5.0740206360267	2.55909817707378	5.11916502504144	1	5.5679859831213	1	1.93511230010582	1	4.24865182939895	-3.31962764078791	2.05633313332442	3.0007642860698	-4.50532024281439	9.8589111042057	5.58324011001276	-3.12382173626311	-1.30522493410796	3.78896340927061	0.700386189951612	4.76407240752515	0.97289384955421	-1.72121570869594	2.26097616769368	-2.48167640585698	2.83679717628644	7.18348448077485	-3.28633434640209	1.19937212557862	4.68643321740899	4.13704247288029	0.807639711991375	-0.301851259785422	87	1	2
137	4.96493292615124	5.14066194746721	6.76088055114502	3.26382251005132	2.37634050467828	3.99918302600641	7	4.70999653442243	3.64670445531919	1	4.26044909637251	4.44682245954542	1.70882812631858	4.65645057320115	6.88258166584087	1	5.72071825991398	2.33205674368322	7	1	6.38956271099254	1.03805792607698	6.61918294459529	-2.28416136010022	3.07917201583101	0.0793945950992145	-5.84314309643492	10.0274605705606	6.32646067478293	-0.157996583306595	1.04108049985016	2.51802366743476	5.10068977658841	0.728198625159348	0.0730814438289273	2.96108333343164	-3.34793520069269	2.20486766627864	-2.44566361903532	5.25999247789454	-6.19325526807757	8.29659014371722	5.37697085069884	6.25313877988129	-0.748820026533374	4.36868479402685	92.75	1	2
138	4.80213444237891	5.16657831620402	5.32100156099795	4.0901658407106	3.61863965080863	3.84805841521	7	1	4.25847424202164	3.51967124857927	5.36296553190585	3.3969640847489	1	6.83217252487993	7	4.98165580835977	3.47813459650907	4.6284043983857	3.91454631295652	1	5.02560972651571	4.9264304013619	3.49222540153259	8.02938715765274	6.68112803984475	3.41722542888026	-2.27080470243054	7.81900599807476	5.28113553421779	3.58786978368971	-4.56342684575243	3.81602703888659	5.06247402188101	4.00561806583471	2.30151246313038	1.79645853554683	-4.45574658663578	6.13724150008711	1.49285229831988	-2.39279159965145	0.0402590787976052	-1.04939303027446	1.92569753395269	5.94856797905638	5.66585481902096	-1.34466225575733	82.5	1	2
139	1.56847511380657	6.01708103652413	6.95303829201155	7	1.88241395710198	6.84277227198051	6.82586607886382	4.19025367462256	3.07956905158035	7	7	6.7260805061954	4.6259900273586	5.74585806700317	4.77956184833274	1	1.55773226417512	4.60286711759068	5.86553857601742	3.88983205573846	2.29570600120323	1	2.57744732073423	0.0855090368083541	-1.47051992347349	3.73020519397686	-7.0614966486418	3.88407990717667	7.13418636096995	0.95127833236446	3.72305284661576	1.5845498900858	1.6589393729379	2.47265828329007	-4.79591871970466	2.14150571810025	3.68683906222104	-1.94338739023125	-3.17663779949667	4.87180886144211	-2.26250336363792	1.77744088941438	10.2539567816693	7.62997373426313	0.823603218168035	2.22776327149946	70.25	1	2
140	1	6.1598564629209	6.70202390568279	6.40320350483711	1.10490375269136	1.5868253701494	6.98514701354153	7	4.94094342273434	2.66234270538189	3.12162293237563	1.53973175752006	6.55292452443311	5.17862204507822	3.97918061586445	1.06696045695871	5.86630130995258	6.88189129807478	5.43573843298588	6.08760690112381	1.19130981943696	7	1.20912046822577	3.15746368766471	3.12702680191204	4.20258282840885	-0.756866499977065	4.53285992227886	5.36512228103801	0.555188822846815	0.590570644940156	4.49299368611912	1.09532773562418	2.85837924968288	0.856853106394194	2.86527764465566	6.78328657293814	6.81177266878653	2.53611758411909	0.390475581382009	5.58479849204962	9.83547986988439	2.74748629915213	3.48285698274994	4.00033679357939	3.86672468197736	100	1	2
141	2.19976865947617	6.89015845035772	3.99947117235855	2.15679137784734	2.42582449006959	5.16548773911651	5.5785823396588	5.0649510893452	2.85327621125252	1.04900880396258	4.75549962963513	1.54037562299648	1	6.88365110972069	4.07403170488974	2.59816634509711	1.66175807994515	2.58864637752287	6.35659611152558	4.58550347271573	3.67903281271094	1.18068242915018	2.59863402582303	1.23307611878563	3.43896585281246	5.29989867434584	-5.06787365371812	-0.0793628919999289	6.71146128807246	0.0965833093081886	-0.591899733049904	9.37793858001791	6.63026230135823	5.52232761041792	-4.20380543372997	7.85890114526979	2.95337563866337	3.86728845124697	0.833209942559608	7.85405404542451	5.28161940819622	7.59017758309457	2.09240149460408	-2.58009519006979	2.21208205427721	6.330072068071	84.75	1	2
142	1.64089287458103	5.90213718691375	6.74664901508773	5.15883805717915	4.90093551734936	6.02250504786906	7	1.24334619377485	7	6.80733904198501	5.22545644081784	1.7302790993063	1.48490586078755	4.84838490514815	5.83503845306071	3.91663386602533	3.54029883064717	3.48063788184534	7	5.94759535623627	6.21121325836625	2.73347811409064	2.68691708078989	0.859155735623503	-1.98169785220284	3.87128955552325	-4.19563997358604	4.48419809635853	9.0762784019258	-0.301707984613252	3.55021015261182	6.07739442975681	4.83828000414099	-1.20119472532245	-1.49249469149658	-0.620390254334453	-1.06282812787938	1.14213178542014	0.0405630942729209	8.40901968320018	-0.295517200674889	2.80991896271697	3.92601878829838	4.16604520346006	2.59833961921202	3.79235302098254	71.5	1	2
143	1	3.49455838798007	6.03299434804149	3.6775114037093	3.48329769853231	1	3.10465461389099	3.54808629142038	1.55815142311621	1	6.89004962799814	2.40105022221331	1	7	4.73719364459186	1.14098281509904	4.41409427603941	5.26270986442135	4.69612721078384	2.65058885601618	7	7	2.00011983637195	4.59803514815925	0.0882127658886359	3.63484522208307	-6.45392045972319	2.66240391589649	1.65623148183691	5.84883556930054	3.80296602373272	6.22990921842695	0.929005325653226	-1.72064156989848	-2.35441653488157	1.33250976906669	4.74720680991512	6.3932683021018	1.96818251450606	-2.00703132629749	2.66021660467776	10.855156927962	11.2449167574587	-1.38838338703632	1.80033116369398	6.85332717785731	91.25	1	2
144	1.29314063273145	5.41649416596033	6.68738329453529	6.78561439603919	2.52681257052978	5.20535629248858	4.96705795080111	6.50515415942063	5.668863248833	1	1.69941993476666	2.48968962116328	1.2050599904409	6.59469723447918	5.25802639469692	5.53427980440941	2.53832249252719	7	1.87956454579196	5.53104992948062	2.58317265707844	6.63028265943848	4.04240025748488	1.84246499760764	3.26097190315298	5.01437556024176	-1.28113954217939	4.52561473024535	5.8772845833029	-1.71234948974968	-1.23286704506655	3.94226447255867	6.77461307473913	-3.45548715063229	0.738039308007752	3.41283066876953	1.85608997294006	4.3432831390007	-1.2110706973932	1.21606445391202	3.64231894857892	6.08738551859222	-2.73187270022226	4.88811591335496	2.09268602389716	4.38822330914506	87	1	2
145	4.75660403989544	5.21775690611997	6.51017825852556	3.27449965886074	1.74508447538684	2.43870858606889	1.70912477790935	5.65890729414315	2.85546753865321	2.59433577545925	1.76645607422999	7	3.15086307802193	5.61775407172233	2.41988489662093	1	6.90036889582962	2.16623367294334	6.06445859248375	3.87748006285498	4.51580356815966	3.00292760559178	5.71167406603988	0.482942816351665	2.69177274692754	-1.67119398551762	-3.13959279624288	8.03706964444689	-0.69131750209452	-3.28690488437526	4.52646416212519	7.53148552911028	4.85785462566399	-1.05229474791691	-0.0263457986808111	0.909606048088392	6.41000103669534	12.7835627641451	-0.639368271468852	3.10463602349293	1.18724334488941	10.4945188424964	9.84017842937507	7.69047729081561	2.22911913297075	3.87846759893511	79.75	1	2
146	5.95255514058961	5.21025144195551	1.42961750583673	1.62931490211018	4.24266779057845	3.61090103339129	6.8710092639825	5.48854934402299	6.29967305349643	1.40642412299421	4.88991625955772	3.9531234755422	1.15734305926826	4.61193595876588	2.57341637256228	2.85380166165838	2.2435106962744	6.07046476155882	6.46645792888947	5.84389531346603	4.0153491939522	4.50302658668051	5.65358306231551	2.97115905370748	6.17471093132309	6.64745916575944	-1.35116162575019	9.05112933619845	4.71706762412429	-3.35141439120089	7.10847953769512	1.27250775205323	4.03002458143855	8.38452814930008	-3.21768075865411	2.15410396831825	2.06522968706281	3.0417487869312	-0.501409679203446	9.10914151935817	4.08682817561571	2.38434666213211	4.59847969527634	1.25155394925854	5.70055178835957	11.0475407600564	77.5	1	2
147	1.02984677252855	5.30564128331682	6.79822062309685	6.21680854226699	1	1.47379840554077	2.37301335473899	7	5.358591726315	4.42187503442008	5.47763082702112	2.75688482846463	6.11173939186697	5.06149596104963	2.21910404116296	1	2.53853389399305	5.60132046205764	5.62505738833851	6.92216061119755	2.80094064717665	7	1.1568348899876	2.54124024248132	3.77152591635189	4.51129471592564	-0.665668578340296	4.32581693016195	1.8012250363577	0.117689305214007	6.09408345727029	4.78211200065389	2.80889927729914	-0.67754670636071	2.07538243812668	-2.6638312683984	6.92995625556524	6.12910417138753	3.46461962415102	0.611551512581269	4.07845487950569	-1.09287744335571	-2.11171534537884	8.20595993054846	0.259211652846497	7.71324594455197	86.25	1	2
148	6.39267936558334	2.31430528547779	7	4.51395536656238	2.68677047464149	6.72249621519659	4.11258071548194	6.20687440486934	3.74222530230145	3.13269414299519	2.24797376507083	2.11551453626295	1.48843865804089	6.09049258510367	6.40379942493435	1.26082961263255	6.87531042881016	1.53504461916072	4.16563722222026	1.32953573034997	4.5195818498993	1.26362893001543	3.92916558604579	-2.62093765430318	-0.258066794204338	3.08655638612757	-4.22123954766248	7.79988622794469	4.36456371712544	0.281403128938924	1.49938142186261	8.11348703943852	5.60883583469382	-5.22639145542131	-0.0440018604640109	2.46592171350153	7.09931177910738	3.32437255758547	-1.26752182757109	5.13577612223476	8.47037643772985	6.66089414954136	1.09112516822541	1.92407773177866	-1.70781563831984	9.23297678413131	75	1	2
149	3.55579553455106	4.39125586832528	7	6.85442431262274	4.83432380524298	3.2602123170381	2.4869271535598	4.91825890226889	1.66566286777453	4.69122066811588	4.50470062040185	1	3.97022842788782	3.18386730160712	5.96219451457811	2.00651697228864	1.76359741526291	3.07626367371935	2.96592845172746	6.85182378055012	5.38231589281913	3.0545587899058	3.85051753249753	2.89214246787038	2.92316883340598	6.43247105156769	-2.54122818009916	0.997077473087956	3.53318971386343	-1.36452186028993	1.92287433004755	0.892983878472296	2.64792381973979	-0.962344775260574	4.67126029339641	-1.10313062907219	4.74427967783132	3.27138327676282	3.85146488554414	8.88021189940966	4.25220967702336	5.82915602872429	4.78359630483479	3.39814710103031	-2.06269067680406	3.72790163668921	59.75	1	2
150	3.521983836183	7	6.14833229571232	7	3.09412715976157	5.5071155322886	4.81647751530155	1.89793641679549	5.71327108486933	3.49407310656992	3.88546086630406	6.03821225048866	4.06063304992702	3.39609486475891	6.18303154340654	5.22143986797301	1.05802119470768	7	2.83436732441379	7	1.38161922602485	1.84210472941942	3.35424694816513	2.31040448918612	-0.51836531454026	3.15456844852491	-4.19832989860069	1.56092490185704	4.05844556850388	-3.77356507422325	-0.884212897747014	4.97426296439066	-0.345066430037861	4.61426324189112	5.33155458357778	1.26146933664848	2.55797433549784	5.55430820114224	2.63240877007867	8.66165473509808	2.10781960522154	2.64769185256342	4.90050586145914	0.96007056389092	-1.46294401865482	8.0851425102881	88.5	1	2
151	1.79086937498275	2.20631465532444	6.96299047622931	4.98528788056726	4.41352534232131	4.61041632755624	1.96644234022434	1	1.70173608717394	1.43650963774452	3.03554825651242	6.70623581605873	5.53510400733596	6.72394731175798	2.87117462566921	1	5.37891516431739	1.34618835961424	2.44675020841146	2.8243914277931	2.05880589202155	4.21467982206615	7	4.88420381900208	0.492012118976972	5.02745002373725	-7.21466815411108	1.86201739712002	11.2358282149439	-1.81126117194827	5.92559658799959	3.65418943134313	3.74339928438348	-4.36096484040581	1.97878861771741	-2.88761522133316	-0.92471659826991	5.40370093399774	0.0266628496548595	-0.647887257622535	1.91091822389514	4.52920082364109	5.38645322473814	4.81014297632949	5.37589962362089	2.07687356895315	85.25	1	2
152	1.6551241632615	5.52212549811332	6.35583146215016	6.13083130923294	4.11129219029324	2.93553131644341	7	4.99546049757994	4.72536609800405	3.52094837168528	2.96066491331356	6.54788568098266	6.79741782750812	7	1.23306435179578	1	6.09707664739666	6.46599338916525	6.13715547758073	1	5.76154025052851	3.00927058295686	6.13528871844992	-0.576448193314492	-0.239046987058892	5.15325735115426	-5.51941205303942	5.11967264226539	4.37736183992489	0.593407284813446	1.04470055810081	6.50297404605521	-2.0499237086693	-1.09821791776616	-2.48895125500792	5.73184863437514	2.51164524368849	2.99192743791156	3.56687555744373	-1.25348293587818	5.18844406245786	7.35237604961585	-1.67855928114958	5.55872731127342	9.87194887343967	5.22878968980655	82	1	2
153	3.98365658241979	6.87387931882554	6.00199395585961	3.75137758697487	1.64455506212678	6.64486645152263	6.87854973777766	3.95721080713274	1	1.54123870070735	1.19867694097045	5.48796615988942	4.63936748246831	3.92745814233982	1.94314858262741	2.34622594571426	6.75717807407393	2.4281600202611	4.17465129412601	1.71589937276689	1.97663249973388	2.04366178071668	5.77475500824689	-5.04195169822743	3.95249303723118	-0.220220879851937	-6.42414620734033	8.30456861405183	7.62200812591514	3.25664635209379	7.17476793420413	6.1398876614306	4.64590417220091	-0.494570792590853	3.6220849451991	-1.97444727753818	7.09034556928707	-3.54483779471129	0.587133188240478	6.52948405695625	2.55369805558099	7.92977835362467	0.804050877298478	-3.89715390684208	2.24933732896071	4.16575321607656	58.75	1	2
154	1	1.21035726036424	6.38377318011647	7	1.35627274478737	3.06255624408947	5.0058665504625	1.56425085482962	1	4.58046865713783	1.52891278891738	1	1.75371267288028	6.84460635372954	6.52699853680853	1.65526459345632	4.74717240999611	1	6.91036395639456	3.72583498468581	1.89583584554915	1.19017383680427	6.23677935441336	7.09443541766511	-4.69739922737339	0.635382664928487	-5.6850983274301	6.32079593094346	5.35679094667406	2.30339564486835	-1.97656544723591	1.78491982193488	-1.60498805064235	-2.61845540630879	1.03787982359092	3.18406478812373	2.47671211732197	3.98632060337989	-0.379191424857587	3.49091073924578	-0.710257658196895	6.33636338980367	9.07017250131027	7.20462662733255	0.426308950134335	6.43696714317581	73.5	1	2
155	2.78004326738521	6.05805592841542	7	7	3.92505778784427	1.58982571130173	3.9172497113577	6.98507550773729	1	4.46775614071739	2.59122480049208	4.9340493336346	1.63251961819549	6.64907136739646	2.78767646963792	1	3.41012764255482	4.06272843919305	4.50682421143848	1.09959243492707	2.08252956577769	5.56036628407654	5.36946580688108	2.85196244394227	-2.55752401566873	3.5862051321841	-4.77676053012773	5.75423749203027	4.22694652742777	-2.16445403857902	4.04031852268416	1.03235596089799	2.94658375891898	8.60925340807597	6.63787738916618	5.32323221736297	4.37207821839515	-2.09587926229131	-0.0385201092253398	6.61423726433761	4.78167050557063	1.69627534955787	1.04541526281358	8.53064712497123	9.50509139189783	6.53413977014073	80.25	1	2
156	7	4.87664697188211	3.11815917095188	5.36158998994425	2.16160329672806	3.21773825111047	6.95657984299536	1.75000886225652	2.4414235551872	1	1.67372566266053	1.5856309322117	1.03457574360779	3.19637184386461	5.49535003205198	1.09426959385074	2.51548028115706	1.30153745768043	4.19382922277196	1.62388088391381	1	6.82361979981776	1.23152661490774	-3.80462924994156	4.19851290858749	1.5752781532629	-4.78335270522525	6.57684256533396	3.2999429569556	1.63268934959648	9.99010779015957	3.77167834406023	5.13771978097574	4.2921771686033	3.27614359626313	3.18017264052949	3.84442122712839	-1.60341222974723	0.767194498416013	7.27937697915803	1.56842899518002	-4.68468910882045	6.62726265392395	6.80189940392021	6.00810416311756	6.67659788578326	62	1	2
157	7	6.51862774558435	6.97332387070283	3.65045619533635	3.15801508415521	1.72075505478943	6.65996090723401	5.50330622721622	1	2.45103354508264	1.43107474829777	2.56788292777882	1.63298365079748	5.60766385593849	5.78478448849965	1	6.22461492294261	5.0981352488207	6.37129570724128	5.52547845847981	7	7	4.30440306319961	-0.713428756789172	4.61986792503418	0.186367748885819	-5.30649127047687	9.20635503649575	1.24466794559265	3.45608613927636	5.5527503244775	6.53770394148005	2.47044529077771	10.5358142199235	4.89992298178711	-2.08647143472699	4.21059017293414	-1.22408205559225	-1.34636525629636	7.64725672911751	1.53722998230429	6.8133046550158	2.85265977333578	3.88041918771848	6.85622977445278	-0.393640637229605	95.75	1	2
158	1.60748904109747	5.30980138345438	5.37788917038256	5.83296574416681	2.97491365275089	2.43534262023266	1.74308222486669	1.57425991213204	5.49907849712024	1.0917941523737	3.53232463248589	2.49378401048754	7	4.94359998088852	1	2.35883682993192	2.30432830785535	1.73434111437363	4.20239344408522	4.96550541923662	5.74494233404654	6.98984401142826	4.69902760409378	0.217495913222485	-1.04769650249707	4.21366392953231	-4.68749153216805	5.62235386723155	0.39484340063021	4.56969025396896	-3.02850055544586	5.5206477670853	2.86162195688428	3.02151600191202	5.14879715451756	7.19510036354072	2.87945763967172	4.68231213141773	-2.23493071189487	3.83331053867856	1.62001802972645	10.8112118015009	2.48502982370344	4.88394456730272	1.0952748416439	5.91130449860699	84.5	1	2
159	1.11643366818448	5.77974640705327	3.12388687645702	7	2.62592678431959	5.02685467115066	5.79013464497585	3.16994042860348	2.0757593722206	1.77173744523669	5.91077329982738	1	3.40218061999686	6.69884548538399	1	1.16634591776956	3.51844516071891	6.49934047547383	6.20064661834459	5.35401818498886	5.63198424303874	4.03983107711647	4.7639007147924	5.81587537964477	3.00098117901757	5.6460017794419	-1.37595872927235	-0.191054161375526	6.65200929818072	1.34236522221486	9.94523544012411	5.17153822077013	2.90454371740696	5.05731143715218	-3.22591841518248	3.54906786229489	5.29384260710404	-0.180494120526027	3.74035585860627	-3.30835635439212	5.09041436465662	5.67805787607777	6.26433836690491	1.50007213029832	4.80663155838772	9.46967494428788	83.25	1	2
160	6.35992718488347	4.40815759098488	7	5.93599848524371	4.60252647706179	5.54318419275741	2.33969696094409	1.5167082346361	4.58500130064434	1	4.69725789993103	1.30959905117461	1	6.03348715806836	2.97261258937183	1.64348512504096	6.00046441827911	3.20863975086434	5.83505850112059	5.02887112608681	4.46967675453024	7	3.60260311120929	1.98752004813549	3.94445835398408	-0.548962874866916	-2.84041727525685	9.05625477880234	6.12593571397091	-1.91238852209104	5.91277395771456	5.76038855056257	1.39565260895314	6.29892116806372	2.91631181572027	0.447660561327646	6.36817711871461	-3.84819101203462	4.25703786085846	8.7527458098517	-0.872696735596235	-0.0950309827964751	1.01983217978031	-0.204919109828759	4.92412239116005	7.21071720119146	78	1	2
161	1	1.7879676828229	5.37759325051174	5.44146808287158	3.67629777612923	2.13933941018425	7	7	3.44640797051437	2.83162608327709	6.35467230693967	4.63215359752538	1.84148262043755	3.94848882341945	6.65525220080021	1.86646843247914	1	3.70202832111637	2.1260691617468	6.88708127217579	3.5997044539051	3.49259385360681	2.01484464006023	5.74116903007557	-1.42237458226679	5.82966157832989	-0.924821759382976	2.12922695163408	0.326363365436639	-0.987224082846886	1.09247113334227	8.02928413333432	6.33915919068451	10.3229413664278	3.4485823214694	5.56635516508765	0.570703328760732	5.16814147536304	4.09879321359436	3.44076817493396	1.33030312483644	1.94017658152978	4.69918081328168	0.649588801062623	6.55384565805674	1.11791525407597	82.75	1	2
162	4.79897908967805	5.65429041252721	3.58180887048416	2.88328697072467	2.10309597252112	5.39378534275601	1.91848733054159	3.28884356252873	1	3.07199787178652	3.10148040795424	1	1.8253697689675	6.03117019129142	2.95929069743587	2.99624674536792	1.48105845342351	1.18276890427817	2.1871223630384	2.75521831440007	1.40986819782799	1.11101066119683	4.00564407389374	-1.08964708723253	4.81482860229281	2.07598893693652	-1.84326844999369	9.23791857256244	4.84527911511499	1.07408823860757	-2.94253516004389	-1.00596954985106	2.466702675968	-4.61757672297935	4.69700087175254	5.79150780600342	-6.43363303717276	6.34549131441693	4.43054162960246	4.34494415779162	5.72336337084028	0.141625873516951	0.170756360064975	4.49924100694603	10.9455678897563	0.445667082500089	70.5	1	2
163	3.79571204435595	2.15110848060843	6.64643374947786	5.02632076697081	5.44723765084823	5.57784988602488	6.03199576386934	3.15806286153354	1.67103719861858	2.55518055965896	4.76550211823118	1.85025469662442	6.86356493412328	3.93595995345757	2.76476790354202	1.74447940471124	3.85256441206635	6.79022927323907	3.98606112455201	6.6698545836399	3.016209230128	1.3315727921609	4.8063555958701	3.61608639940783	4.77995701053111	7.40374187289668	-2.55532301715071	-0.613050537222623	5.94055362362238	2.05018433873324	7.02925531594077	0.405396232650241	3.96079247671221	2.79429895659435	5.21640397058656	-1.60912962788259	2.62244285861801	-2.90669490156972	0.597680953703643	3.43738652834946	4.22094681733598	-1.19703583581913	5.17345948084442	-0.948747352488951	1.33606336309799	5.94199450700436	71.25	1	2
164	5.36850706028394	4.53258441717813	7	5.60543057001582	4.43741119542815	1	6.53236082363985	1.47752465010107	6.029720832821	3.0044977883048	6.39183515234068	2.24258290812179	5.1980122011855	6.39301552741544	3.1538029486587	1.86940834067351	2.65849752539247	3.20516405913818	4.19262361491533	4.44101966313526	2.26308731274614	7	3.44521162392427	1.87331502695584	3.77923450654642	0.355926770418052	-3.29923547330411	9.20375405948534	5.01013204484679	-2.30745676748703	10.4215811039966	6.39562105642342	1.60848702330402	5.436021092058	-2.17907732178233	0.59794722658611	6.41871499921829	-3.97690609481905	3.98267265100973	8.54953055822033	4.06382441029784	0.605156281344296	-0.363471733171831	-0.289648758503645	2.51726216531931	6.35266783681641	69	1	2
165	1.36432691848938	7	3.19627022234323	5.4937690420126	2.21777968683884	5.59396206702449	5.72418177431436	5.93701218102687	4.66830820530756	1.90022159572503	5.6676684744337	1	2.95507464782653	4.31581058414123	1	5.27559088253505	2.46905375075301	7	6.24325735908374	5.87429965283016	1.52879828499335	3.48801449155649	6.61089615821252	6.31014996977212	3.71872550179213	5.47195298239652	-0.69665844641504	-0.947899295643736	7.43796822893048	-0.968692209888672	9.89908850385798	4.06209993528742	3.70053181078221	7.69216597026504	-2.97131193133577	3.50728010188515	2.28380641979193	-1.06633736759723	1.40634864045713	-3.40440444837935	4.15478018578783	7.2055504790594	6.21386658201446	1.79650535915408	-0.865329927464108	8.00941105408078	80.75	1	2
166	1.0233150641288	7	6.59022444527597	6.70783797856656	1.04237995184755	2.97256108072194	5.63549654085169	3.81820126703999	1	3.41445114722077	1.15779742621298	1	1.41861225894184	6.10031044198417	2.60717172418215	2.26054683562391	5.99148962479551	1.00014721352086	1.73873127629972	3.18848936597412	1	4.94001731741048	7	3.14186952147747	2.74365540527255	4.2736104287152	-1.9285056367872	2.79203831341731	7.44679404360445	-0.0472424210055317	6.03256576568571	0.584422409532451	0.650039513203236	-2.39759526182114	-0.488110171174319	2.92604333101314	7.81723997392628	3.31346594557508	2.13591091442021	5.32194546861415	0.707081211953992	-2.20238425869095	4.0893437544543	6.81493110091687	1.53227490453487	6.21744642614062	78.5	1	2
167	2.95719863887593	2.57711250031818	6.02350471400039	5.93812316834394	2.64403213369583	5.56070888374076	4.29118377598031	6.80981781295424	6.3567230869496	4.00741235826071	1.00533679841863	1.74394027941561	5.64534331326144	4.27092113194718	1.47250967547415	1.67515085998408	4.63494590802899	1.94634578640125	4.42312628676701	4.90977600238558	5.91819640588249	6.88485473918531	4.16239238616109	2.87418031669252	4.97105527415872	11.5810190011094	2.61436696900773	5.86237188726685	0.650076462110812	1.5750857044756	9.25915620655466	7.20346382605544	2.2182437436204	4.89112752432699	-0.743688593225323	-1.28468306317829	2.29182377475904	3.34424154106184	-1.34168401724491	7.98678613691513	-0.731436573397945	7.79813192823853	5.11825323281482	5.20022444913116	6.64909253504231	5.22156923188252	77.25	1	2
168	3.10507034232756	2.10712629226723	5.71961675271585	6.91078968847044	4.4092980453607	5.54027652629664	2.99656960662054	7	4.7338886331964	5.32552550090695	4.98043959880713	1.6576635145068	3.14059670131383	1.88838969024162	1	6.64983541336043	1	1.44723260240621	7	1.14596945560935	4.53951860752372	4.88014812543293	4.93074739508671	3.97860693630477	5.69125999817684	11.4118576274598	2.88460227768178	5.57775648854122	4.79816030968034	-0.945135121060852	1.07393834597778	2.05619575586402	1.67792608748675	3.49310799510915	0.192418297690493	-0.0418034685515913	4.6782156085137	5.03520107701728	0.2790747919398	0.302424283680767	2.93315465706911	1.46020583291049	7.02953768498421	5.45926052820174	7.08440752801669	9.11320403513654	75	1	2
169	5.0365722369083	6.31657651560401	3.54278808233683	4.12560318745865	2.42816209115162	5.12121055041079	1.1940974595438	3.30019696106752	1.32030657281353	1	2.85544464575639	1.87317331369323	1.03880882973221	5.31614984230698	3.22154651961123	2.39967678824861	1.45555770864871	1.67203641667195	2.30279546329832	1.90525789389336	2.46734469552258	1	6.74148890255721	-2.61765730970478	4.94257931699126	2.35707964337074	-1.88412642323764	9.26873087763089	1.89309691181558	-1.37111412707717	-3.92859198905376	-0.318320011595433	3.35227549842681	-4.28978368500989	-4.51753495229444	7.09420926440338	-2.60884510680151	9.97778769331739	4.45714087264903	12.31141528667	6.16920623220086	-3.62299933528004	1.23818536978368	5.93890478324886	11.0227406018781	7.35627791609159	69.75	1	2
170	1.13648395884881	2.83337581064198	6.74500000503168	5.72655910113118	5.08743142207248	2.80881437168708	4.64277923519622	1	2.11994661903571	2.30439935430558	4.98728518561436	1.48841892438745	4.07197933371499	7	5.4680453905673	6.52112834208826	3.51996871699559	7	5.92363139434825	1	2.95704018226447	6.72539766261744	6.30517701043022	5.34992423355918	-1.79539917748774	4.69816747329594	-2.26740943663517	2.67006396655229	9.34551399401843	-0.602832684375463	10.7811882505951	5.02523055147329	2.84365770518053	7.3786375303984	-1.98566569293709	-0.602171415555873	2.79087185294211	7.3125511038228	0.650586642307551	3.36082168109147	2.57194657136136	0.128279935510334	5.17610419130115	2.84393164556267	5.75960811778546	-1.65494398853105	86.5	1	2
171	1	1.44886589747155	6.24282108547058	5.84125049563909	4.13486694703078	5.08284999423455	6.56958469965903	7	5.92319160358193	1.94297353202611	6.21129383910279	2.6211633620369	1.75369076353317	4.19244955269657	7	1.75912735521897	1	2.26225495155416	5.17711142689338	6.74527910432989	2.41858871134649	3.66196132207827	5.424184678509	5.72789352161163	0.380271996499492	5.00607748595523	-2.12748955361172	1.90709903983204	4.55845733323555	4.04317366569062	-5.62907234679823	9.454726183266	6.55534002973497	5.78638945275583	3.42278394463947	5.17550081815329	1.70270114448315	0.645145991938455	3.80182369262343	3.6310870619875	6.24833005587509	-3.49035713026392	4.78485311978403	-0.347729989825429	6.89860353233816	1.77167860614715	88.25	1	2
172	1	6.19400744447817	6.12980144144721	3.98146625831643	3.99105817093804	5.58108760255293	4.5842224841059	1	3.85815365542565	5.16326197061658	5.96420062614351	1	2.75215135756145	6.99477918162686	1	5.05554837177738	1.10503199886226	1.57656698339409	4.47071739392143	4.63175428237024	6.58637023044523	3.48332100657746	2.08368900867163	0.030787508259922	-1.77983146597141	1.71133245128208	-5.65339361181764	3.93479824032778	4.14337880446888	-1.77139125429236	-5.96995331372416	8.42235115576646	4.25895217504478	2.39119945760403	2.81679578935107	1.98798731913626	0.902154843181967	0.515647047553043	3.21024046187058	3.65768480778626	6.88551641713728	-4.23658557820209	4.38576367189575	4.15694662364472	5.06012564985927	5.68246012638066	78	1	2
173	4.67758455189089	1.79455249878794	7	7	1.69602764790799	3.26034371863828	1.41381573393902	2.86591778337639	6.00459105865697	1.46238934630839	1.32077788462461	3.43819380840406	2.45828555615291	2.86821689894418	6.73600976135702	3.0528301230502	3.87477736896758	4.77687401975707	7	2.91100095698098	5.20263652888514	7	6.52975233197498	7.44049700765126	0.166424837361079	3.48669042886184	-3.78049396348373	-0.433891295115432	6.82707751621136	-1.45218152356696	6.17086417900187	7.68197448424243	-2.26913159218465	5.4255269681574	-3.24666989059722	3.52749382849985	2.78292466636838	-1.56720315669669	0.041207634359032	9.50304717961456	2.05064218891893	9.12854022386682	3.9407696932234	-1.34254517264092	0.225963891330615	4.3209909883662	61.75	1	2
174	1	5.51914639177321	5.58951655172028	5.77387466079236	4.89099170658714	6.18673543831472	1.64723247754077	2.85573173537267	7	2.18439846967133	5.86279307202724	1	7	5.37250626636266	5.65921802001429	1	3.88518854392047	3.85032198906144	3.12295805061514	3.63898808621874	1.30606274576696	2.65757238161628	1.90144738865786	-0.303318242212423	-2.31742890689863	3.65938673963896	-5.87893193960552	4.895641917312	0.264868955486153	-0.984200494695042	-7.58297114982221	6.70166949204906	2.43562157944887	2.90117315851052	6.08270059469321	4.32730451308098	3.45705254427432	0.0905111558000503	3.82519801214351	0.856731632867789	4.72229576734524	3.84260352639228	3.65968831101942	4.04237867310732	3.61571670275513	5.39251805336598	69.5	1	2
175	2.38977717788565	1	5.39252223175237	6.83910259012772	3.61879002948501	6.69068438772208	1.96760050885274	2.0877886250529	5.17234907898923	1.27508113199526	4.68319399880188	1.73866844687187	1	3.96483845346178	7	4.21942417082761	6.19450068384385	3.5563533932893	4.16581378719892	5.78084830823833	4.85694488000795	2.80526640341721	6.35172177548997	4.45482235122578	3.35059705429904	9.65692198939163	2.58793216700884	4.74036867477989	7.04042674941952	-0.647028532606669	3.10270323984316	6.14963623594428	3.80749481355774	-0.0830188285358873	-1.44039168136992	3.67141136725004	6.79878885463268	1.70943053158307	4.84397752166871	6.56440597163309	-6.45598973845298	6.61684695444485	1.58243936639745	4.86025573895805	5.3298555088627	10.9172585141646	67.25	1	2
176	5.3864741547082	1.35816296797521	6.00273784128791	6.85330878917823	4.17947244134263	7	2.12602959170444	6.00884448086507	4.42749754874156	1	1.57290324501024	5.8327412976028	1	6.71931505035785	5.01606823096298	1.35970890840207	3.89463859790763	3.9714016574134	2.20065439532954	5.63498982513909	4.40561650335592	1.67656429099291	5.2316687253448	4.5438813235803	8.09885391272725	6.52825076873193	3.17475118132854	2.54559352380136	4.73065971362761	-0.300280460453865	7.32630867291647	4.9036809185945	-0.709444755380244	-4.99803746852953	5.22493655684525	3.94327293803404	4.59728881229995	2.01435562642869	1.58546421991563	6.42333904498096	0.0585745466159756	7.59520261618472	4.28073126683756	6.76073686284957	0.996144580389845	8.9780336965789	79	1	2
177	1.61352499685182	2.95574661502261	4.14037698620995	7	3.18414793648523	5.28692272885115	1.45831496736946	3.97704080314041	5.08302309557238	4.28097818392225	1.14111383969105	1.59581198748971	1.20813231797173	6.71586072246677	6.53632834443596	1.55779017627265	2.32965710222845	2.04916490423771	4.58986868640642	1.22081429160591	2.89718806165646	5.64376238519947	6.97214733811313	4.01795272780086	4.58401694553203	9.92501913441147	2.92930707395379	3.25294548307843	5.94714575128805	2.91529317591501	4.1454799512038	6.45673389588281	4.16730924874587	9.76134612890625	4.14930998448185	4.80749369589226	3.15880834394815	6.05483219666912	2.21719214183867	-0.0362118511635464	6.7849752128608	-1.75645150378815	8.77729740134323	4.58199737536013	4.58351420638279	5.8318289956033	80.75	1	2
178	2.33404633323329	4.15968559531117	6.90980169316549	4.63291236040722	4.62557269593787	3.27457008896284	2.94611471198957	1.18425905840194	3.51983459738975	3.14387032607578	2.64236237840306	1.9445980807343	3.59109494964179	5.38745502850423	5.11214363981503	1.73613155022664	1	5.94175311727218	3.91721985351514	4.02035380902588	6.97063030956316	6.55934643504662	5.04724651643698	0.392140653976055	-2.23515271624375	3.56502239931225	-5.19424170164692	6.14360507878651	-3.11421434507326	0.0966432030683158	4.04593906839398	5.90661369368772	3.97118441309429	2.73756154642596	-2.09129755627734	5.58190720215623	1.10261455658075	11.8711313265378	-0.301064767898151	6.66532460843393	-0.0512087890444941	7.01520656739187	2.41982412906349	3.12564892712316	-1.18179657521678	6.62265180641167	59.5	1	2
179	4.06632372270118	4.13721745788181	7	7	6.51541510782855	3.56786915025235	2.33745714550622	4.66633251079851	2.0411656022894	3.58012853544645	3.57444173808869	1.31295522819003	1.90932672504956	2.94627218849197	1.48534015974895	2.47456013096189	1.53966423316819	7	3.34775378195708	6.06006434919458	1	3.70365218942883	4.68866320568424	3.36162480951499	3.11481617711586	6.12830966607661	-2.216504329735	0.951726078852785	1.54533208653074	1.93485027806833	1.35413917132184	7.17869672597697	2.88442958045538	3.09099109873212	-1.90960934562583	-1.48223532432514	3.50461714666609	6.07258986952813	0.243721058681487	3.20799403953467	2.79092542984947	4.85464414565286	4.90001072330715	2.88757922488381	1.87047382955499	1.25452011048931	79.25	1	2
180	1.4493645588519	5.18186633314479	7	6.21904225669682	3.08234866753356	6.94159858681469	6.4765187960095	4.36883366105418	1.62176237135555	2.25461263469306	1	6.67744452178216	6.90437640797732	1.88501316572271	6.45685955794188	1.65712176043706	5.39514320184613	5.98367561627234	5.76616802205525	1.67701285185602	1.06668264277278	2.54300948359171	7	0.71526501868973	-1.42066462627498	5.69984913616489	-4.93306819203616	5.05201899851223	2.74579799096687	0.288082656989823	2.39462117089953	5.23384007609079	-1.36277063162414	-0.620793909916618	-1.93795888252897	4.50946285691844	3.86176693213142	2.89244934918735	2.04011003694667	-1.32284612563327	-6.34009713803225	6.62898018162234	-0.234564806768199	6.23093381448043	9.43680976508753	5.21895028072809	84	1	2
181	5.39593870406962	4.97522704908337	6.02872955593555	3.70299021923273	2.56860387881419	6.63667361656618	7	1.76966959945946	3.7765823186976	1	1.89387240096094	6.48371764758185	1	4.49040049716702	7	3.92051880429021	2.0384827340905	1	3.3639981112289	1.58827325803758	2.57861493650809	5.16930181750209	1	7.68188102189805	5.8899355823814	1.95611417412706	-1.27477807292269	8.54042572717101	3.1585620240454	-2.57115851866388	-2.75959694451747	7.51033439858217	4.93755522633556	4.47089135498205	4.3652243845574	1.48875086005219	-3.56914277617727	0.0683028089442003	2.20177198641079	5.63406861419532	-0.781587205395821	-2.59313745839525	5.23074528013161	1.08545439523313	6.53487487742204	7.38709977315038	71.75	1	2
182	2.39558977224255	1.62893214423633	7	5.78429460530142	5.67852305475261	6.27000616110661	6.60039980833451	5.50279281431056	1.23981573466391	2.22934779524654	1.37856012640868	2.68374257846341	1.37689723976135	6.92953843281869	6.87703712260625	4.30404337625305	4.95512108422379	6.58175497283159	6.32649538528068	5.95566139194032	1.74049308913427	3.08936703393556	4.31231031221235	4.55520645413887	3.00585342506583	6.06229294886053	-1.30522114190428	-0.113007439507653	9.66677397541625	2.14458802247668	8.73022674206273	6.02072430036052	3.68866138524877	-1.81311100498817	-2.5300780518695	2.18965039266853	0.660302581189783	2.86254673411807	1.23808249169312	6.34604859705768	5.6513265846515	8.12070648189126	4.57415103830836	2.37985003961427	0.509962870950247	10.5430298802555	77.5	1	2
183	1.97093002653336	1.32597627664708	2.58405653746922	5.02486038115277	1.51876073230265	3.09090035804119	7	3.4739794974137	2.203344404616	3.64863592740786	6.47649162921708	6.76439668311178	3.82000540860555	3.58168385298981	6.16320458558049	6.04126712138808	6.12250564827887	5.6165493134649	5.62026239267958	4.32896525920883	4.51413980345832	5.06832580946954	6.75820685400615	6.83988367750713	0.000101937059014678	-1.28892461729232	-7.14753127743765	1.47952655946827	4.66372125471763	2.04807250465136	2.80127874051845	6.89266936308778	5.07249006043483	1.57338737624672	3.93486564044634	7.34949141723226	2.71428497109546	10.890576847592	2.63608932830108	9.34182351703346	4.3009526411209	6.42385533275157	10.9812657593011	-0.402603103575684	6.09480676681134	4.35262485644737	50.25	1	2
184	2.09799772371082	6.77585225201118	5.69995677634477	7	1.19957214089985	5.23429437816706	6.22720225074427	4.864499695754	4.24653775364196	6.07258200264625	2.27728629963357	3.94619640822523	5.87797794224423	7	6.08584754430343	1.58615214842204	6.19654735098705	1	4.81059417673919	6.89172982035052	1	5.58457295022676	2.30221546164306	3.72047950082386	3.37204400362776	3.79165692757738	-0.783277045302905	4.55300489973176	2.74389515458813	-2.09656768341296	-2.85341829443251	8.88985278877747	8.14047785131623	4.00374486325358	3.25147355108659	0.96664970944549	6.63536322013892	-3.48439556466809	0.817757160429731	4.35689427226531	2.15382140170561	8.19506661146727	-2.26233442690296	8.07270752533087	6.18521015905589	-0.161348001773269	72	1	2
185	2.78714837447042	2.03732588525676	4.95774019616166	5.3312358057538	2.02488063694919	6.95959517928834	6.121393174762	5.71580004753056	3.45084262696278	1.06554742729063	1.27968646407972	6.78445447883855	1	4.72909481440882	7	6.69667812827315	1.32554665527959	1	6.82587332930765	2.59111423799495	4.94668646811751	2.91252949815827	5.82505825368439	-3.02997524836269	-0.608404426481113	2.68876082537077	-6.69699003900829	9.52636286021257	5.35336115310169	6.62505474401035	-1.02324874352165	1.68698967395461	3.03440502963737	0.625856447895873	1.84740726500558	-1.39252002282156	-4.84136532987123	8.33993914464877	2.00939069843857	0.568971210717107	-3.45175327779418	8.19930882764411	-0.695195010241158	-1.021195287021	0.0912261136991753	11.3306124477422	70.75	1	2
186	1.62417266519141	4.77590784303055	6.16868845839655	5.50159890780852	2.82599967895136	2.16447340109946	1.45317665244754	1.1018229343794	5.5755670885281	1.82675073636412	2.31913765529775	2.43341372194297	4.03839791547144	4.90438096050021	3.11185787044389	1	3.30976012897321	1	5.35368916761404	4.61060279154195	5.99479204356872	4.76458550473423	4.65015540301787	0.471409670435852	-2.57345369631012	4.77948220736339	-4.95704455433437	4.95620405030726	-4.00522052214428	5.01971804923904	-8.94953609591058	6.51520942460089	2.31795548418023	3.12000613998004	0.165203221584574	-0.269018466538956	2.58151715240474	4.64144402296483	-1.31332341006827	3.49156284503414	0.358763043547823	10.8483367941546	1.96207653794295	1.15851711150487	2.24414717815545	6.3643261738578	70.5	1	2
187	1.48077935313117	4.90957531736969	7	6.43037521927562	1.49862730867306	7	5.47667252295989	3.36230664011479	4.96745163272448	1.53677765467256	1.61164037449608	5.85059120073436	3.69070496391044	6.18994197651784	3.81915323505848	1.71871846828142	6.73239528294792	1.4014714426372	3.3482614087214	6.98324323715997	1.40842724098183	5.46447986701569	4.56280450389231	-0.153616708390498	-2.68784863905119	2.67813165122678	-5.14997077061098	4.65809677621283	3.82103637588495	2.1092187171316	5.43216090287332	-0.836731548964295	6.07786810285734	1.59167380914331	-1.79320088502904	1.32724223194932	6.37357232040517	8.02497215762396	0.625419758197056	8.67519964699294	6.25666898912014	-0.741949483439879	0.492636433090173	1.72389253894347	1.738408510305	2.53760453256807	77.25	1	2
188	1.95690921823645	1	4.66539568442851	6.08907722264358	3.13030167497554	6.48618969697124	3.20381870920608	2.09770231169547	2.55321056476335	3.53311925679866	3.79095495825636	7	1.02004503067367	6.81437248177188	1.87528607342439	2.03018775758832	2.46012009962848	4.52807587091694	4.80790780474705	1.48591730474891	2.51582345552063	5.58836009948012	4.27487587263184	4.22812824969013	4.91027669362472	8.19137221403917	3.58353680138033	4.21294562906366	7.42569952468642	-0.632449862766288	6.45436937377122	6.11565165262305	2.7911195870889	6.54830000545933	-1.72868098653814	4.61890073346892	7.55215683713609	1.16411662044941	4.12401883691671	5.24571669819133	4.88268591337572	-0.655117548453508	3.85326625340446	6.81080525515906	11.7528644960088	4.01149602199783	86	1	2
189	1.38747114382083	6.21476167456781	5.0296045659722	5.84856940170141	2.71615612177475	2.81701767875558	2.2935614488502	1	5.66611199881091	2.09230019562023	4.11977442908339	2.26858315594182	7	4.54024290117291	1.89656488932402	3.24660792471859	2.01229461267705	1	4.64803669342763	6.57884428905585	5.66030209438943	5.9029281246136	5.75268236753062	-0.187912607792653	-1.23592474377155	4.68522492897602	-4.04386459109159	5.70514405855585	-4.33473990636854	4.99878725382111	-8.62527899767331	4.71341289148659	2.57888492484417	3.29025770609212	5.99868798099039	0.418853492141995	2.87522256216474	8.23007051810845	2.83052287215805	0.738963109784384	3.8322382529126	0.739403310457901	8.20504866461047	0.78336152414109	7.36530026554604	6.38491053279432	73.75	1	2
190	1.75035994652988	3.35721033698339	7	6.02213942643308	5.05277720464041	4.2324214794908	5.43818594798997	1	1.97513967246266	2.3619198233695	4.65835687408137	3.5868719606154	3.6097380595561	5.83860114164903	5.34038449970148	5.3966404839156	6.1411027856368	1	6.68403786496231	2.59590924249711	2.88736624393125	7	5.79507185212924	6.74731520339105	-1.48406440853033	3.8831480232748	-0.335758056193835	2.40593554497635	8.6105059616569	-0.640248376499029	9.84021322029688	6.2189270776763	2.44254512478186	0.415521161829655	2.61074525685076	-0.962051896961436	2.29513511757498	8.66529381189665	-1.66892290084963	-1.0029470882345	4.06660695187385	6.71278928676976	5.66975806245033	5.90503278110436	4.5441447767679	2.74715115170691	74.5	1	2
[truncated: 5 more columns]
