# Supplementary material for: How Are Mate Preferences Linked with Actual Mate Selection? Tests of Mate Preference Integration Algorithms Using Computer Simulations and Actual Mating Couples
Source: PLoS One. 2016 Jun 8;11(6):e0156078. doi: 10.1371/journal.pone.0156078 (PMC4898694; doi:10.1371/journal.pone.0156078)
Supplement: S2 Data — Long-term couple and agent-based model data analyzed in Study 3. (ZIP) [file pone.0156078.s002.zip › S10/Aspiration Model Data/Aspiration Couple Population 01162016 065207.csv]

	trait1	trait2	trait3	trait4	trait5	trait6	trait7	trait8	trait9	trait10	trait11	trait12	trait13	trait14	trait15	trait16	trait17	trait18	trait19	trait20	trait21	trait22	trait23	preference1	preference2	preference3	preference4	preference5	preference6	preference7	preference8	preference9	preference10	preference11	preference12	preference13	preference14	preference15	preference16	preference17	preference18	preference19	preference20	preference21	preference22	preference23	fitpoints	sex	algorithm
1	1	3.46937151849918	5.91758062113037	1.51415752856522	4.99305698018218	6.89916207372982	1.20787660452851	3.2312375234703	1	6.54485610718938	7	5.92802165244983	5.04711399774687	5.11699568916729	3.49643836013614	1.67340643151578	2.84498445516716	1	4.36912827144162	4.1519329794885	3.22417974637171	4.10189652999008	3.47334019436874	-3.35422325595786	12.0030798355019	2.46064154139571	2.20498029719232	4.52682373665133	1.78853725320393	1.01705082142353	0.0411027154294961	2.0791547419471	8.45921454508828	-2.18922192107559	6.30600129337349	2.92961208582757	1.22161182460026	1.90281322433007	-0.82744173402692	1.74590898838412	-1.70146097216837	1.60784023095586	5.52502155720576	4.01570929681512	3.15532429212392	11.4529941983978	78	0	2
2	4.26107454533145	6.6816396315883	6.71336114571515	1.54967076019713	4.97679157587311	2.08813973797355	4.65184030552218	1	6.70589406785274	2.22235658452337	3.06906377933739	1.95737494560131	2.4766709118107	1.69475807175384	1.509214457111	5.23131123586752	3.08117771766876	1	3.28313199885417	4.84643378472442	5.66401791362418	3.73115846026947	2.7886366445509	-1.64646120702658	4.74674177764397	1.38727176326751	0.724187198638301	7.1245424942149	3.82525332772771	6.41597953311868	-6.78927761995219	-2.50759311795311	-1.32757285144679	7.19710040461415	5.01533118422666	9.94692700820356	6.45343236474386	5.66190030972907	1.59445959830088	4.46225011258967	4.77240926451767	2.97399161413979	6.08999892703767	0.210537414510309	1.52655188406364	5.61979695913676	95.75	0	2
3	1.51897799505159	3.58439992079124	5.48067349868685	1.73257013630633	6.47598086605039	3.97550856218157	6.21932912810995	6.8533873656194	1.73157323694982	2.96295111607029	1	3.9194572578444	3.05724864398443	3.90495493023698	5.82451045885275	3.99920882914653	5.08936065471237	2.83549757604075	5.59718176479605	4.60845023079863	4.06275393531562	7	5.79404617681497	-2.01340807445195	7.86079727587316	3.21464892454783	-2.27916100185608	4.80058608632377	4.10138281873497	7.12489839697682	-7.17002198171284	-0.585563990031615	-3.80527927717325	2.54884166116549	5.62836645424739	10.4611699901005	0.950101394621934	2.90297556039139	1.9058298444813	-0.167852683425362	1.31958031321388	3.57551976737807	9.89466667974239	0.759569533300362	8.59678893733894	11.1635188729595	94.5	0	2
4	1.24616536593857	1.66420186001965	3.53890352213712	6.23431466577758	4.32628758440856	4.86597344901947	1.85751943479731	1	1.10128586104124	3.60441177659571	3.21355323503371	6.0803532270671	2.24796913896631	3.95488146418398	4.89560582874125	5.33181658863266	3.6564918063129	4.57598617015946	5.36012851343104	7	1	5.75432267079826	4.4312033233961	3.17310977683787	8.94133908572745	3.09883694682701	4.20126174167681	5.40361007897815	1.73267080667652	7.52478276747277	4.92274693201107	-0.401211887660515	-4.2924939629154	3.32664317195067	7.28942244696663	8.4660378574994	4.14927345446809	2.42656762365322	3.85477514889591	0.788598431064464	4.77930922457973	1.71117263557903	8.18785921465551	2.82920723150571	4.32539158542627	6.13590540529762	101.25	0	2
5	3.64747401219423	5.78548659539495	7	4.49476398016375	3.69382030081553	5.36151335841602	2.05100667275623	4.23295630428475	2.73711597700627	6.60469808245099	2.92851611448537	3.3736066289535	2.04871817058353	1	5.72680762492716	1.1947805637123	3.0388120139184	5.16790200860102	2.68174565059504	7	4.81485537271797	6.72472726085625	4.54435213539579	-1.0280339602345	10.0887658307887	-0.84725803528538	0.213051077601714	2.06302413774173	4.28337147764185	7.70071555066196	9.3656105224285	2.64582567053993	8.3330733731167	3.33043831283554	7.33644017319924	9.07703208534121	2.61732074336297	1.20868419128503	0.794658947912716	2.20297705497184	1.69279770455294	1.84926241614217	2.07350444460013	3.77390678820048	3.09581685580939	10.4812187389203	76	0	2
6	1.78698202938602	6.28661471130745	4.70779328557266	4.28674689726807	4.25268601918825	2.67155881231718	2.48481881090511	3.72183893109555	1	1.5658524351322	3.76066767425876	7	1.53087807776878	2.43157840882058	1	3.17895983876543	5.74070447358527	1.72674226295032	4.58389978847482	3.06984940139067	6.04310170355782	5.89909179573887	5.97784362105933	-1.32120973170072	15.8616101238715	2.67091559908355	2.87651605218615	5.84866088088652	-0.357723231569955	8.80080528507325	6.95192477384848	5.44364058115683	-4.80114382451832	5.18704834309934	6.96741277975872	4.31820418523659	6.85033778917849	3.67359944297016	-0.217912934915765	4.56577804128322	1.70827471255976	2.05062119208686	9.13945487751308	6.58756546468364	9.35841425005713	-0.159495552940384	100.75	0	2
7	3.4102281224596	5.54790125012204	6.31561135280691	1.22016097597678	4.60611971898633	2.80343155614756	6.66724974812734	1.58045596008729	5.2514413474496	2.8010467253209	4.10522750029573	3.02669136613727	6.52317944134617	4.46100812948517	2.01784547905068	2.60272374993846	2.30337622756221	1	5.94827467064533	6.40692371413827	5.11489958701233	7	3.59211970920291	-0.840341989295548	13.1830541241488	6.24067966118052	-1.03870580721779	0.976391036690844	7.77895671358472	8.01499244374762	4.42035721048009	0.111880703968148	-3.48099978692171	3.78773601369198	7.96264834996153	-0.750926551169542	4.84351818160359	1.78857987703638	0.140173405796357	6.79920142805866	4.90320224157499	4.73708422830075	7.86307864977849	5.88922103627532	2.6300707266416	6.32217163060263	90.5	0	2
8	2.40138751230814	5.25639255947556	6.02550501226001	5.3265896254356	4.27761510435812	4.86863058243717	5.28243565679208	1.20641501405999	3.36850961975467	3.8391902205924	5.7105693200982	7	1.79652066831184	3.10108167432203	4.49345665422769	3.56719146330142	2.01540846914144	4.20922535310053	7	4.31113267126626	1.46302421462638	5.84800558966964	7	-3.89068071487558	11.5428073986199	-0.811109433778621	-1.01502582329348	1.89361249443966	1.69232464914967	2.51423377675109	11.7551190564634	-2.19131988770474	5.39830293297841	7.1357368473917	7.18558841882673	2.31583650954822	-2.1045298788436	3.1565034692261	3.57630401683317	-2.15704460465337	-1.24408629808937	3.38266054684817	3.82240907591643	1.32249795531374	7.170232080739	3.60853580686601	98.25	0	2
9	1	5.99957460150137	6.26778309766896	4.29637487550242	4.60299562418908	2.88959073068621	2.87523347302648	4.61284469469302	3.98420508622371	4.46732273319123	5.26815937163964	7	5.13549380965619	7	4.13660815769433	3.11812103345482	2.79945411159108	1.36669010293657	3.84247471294456	6.34552389195812	4.98878998286496	6.53313486773746	3.42757902046637	1.08368005879766	14.3932190884372	1.63487089386995	2.72385904148736	4.34266038261548	2.7853619254496	10.6077675167541	-7.47350627587039	0.171739402524182	4.20669619074349	6.85707339625542	8.88639870701109	1.61971161475305	1.54125951374725	2.50473305547817	-0.269428740060551	2.75328345798601	1.85162105452768	2.87249520302254	5.81524267787198	6.22365264704328	5.19618629872383	4.69082365528759	90	0	2
10	3.59565480131725	5.71869478599291	6.91568118429949	4.79041215792552	4.15857440719651	7	3.23158556811193	1.54939362907059	3.54896828687457	2.54983035951122	4.96437335816335	1.52578231976682	2.90504605194089	1.63285193996906	2.94965224541599	1.17864084829889	6.43140793408616	5.91506622251336	5.07877760312176	2.36956643093819	4.88424132781952	5.79642333121968	4.95891975542601	-1.895304709022	10.1408926527761	-0.632996033868081	0.119010638960468	2.13104683274602	-3.21946572015964	3.81870776044899	8.56517849168386	2.0953246522147	8.23149966974284	3.35995344438045	8.560164953923	7.30016424689954	0.960344981314021	-1.64901570920534	0.0414225743565464	3.44659604739127	1.47896762054595	1.53196214144135	9.43045635618252	1.85065958531033	3.45143212522682	10.1875791184617	73.75	0	2
11	3.45935822470292	5.14283974912771	6.85070460358128	4.47238118859588	3.77349511882641	5.12803696748018	2.59579512749756	4.23469498230184	2.69811864467847	5.63404231982945	6.03149318118483	2.00721956763914	3.30275361402115	1	4.44942255004468	1	6.41596313408376	6.48936160302596	5.00301555411701	6.23044009842497	4.40135053794352	6.8606855041482	7	-1.05929126320961	9.61126687838707	-1.64194222293493	-0.244844380199801	1.61259520681122	-3.43232661171061	3.10156783330973	9.90028600252707	1.29790011549133	8.67794824608792	3.61554509413626	1.18924006462173	8.45584407623016	1.25366861013281	0.83377870595908	-0.172829338767833	2.16211498698649	1.80231128368885	0.812725449321187	1.11408935231025	1.02919623083851	3.99073247669889	11.6631931567758	69.5	0	2
12	2.81963006015555	1.27050633245369	5.83427184975053	3.5719815378835	2.36578652355181	1	6.76185465390954	1.24620185969688	4.3225687643611	3.37539846578311	5.85517735018609	5.43350894645693	3.69268120027288	1	4.62368430404243	4.70049320934721	3.12294228826304	1	4.94505885638018	6.28239827739501	2.59628616286372	5.73635411697721	5.71676131365832	-1.01204288312032	10.0944877029773	3.48552730054748	1.18018863948522	3.99265996386802	1.87620000965476	11.7625411277652	5.20610257645085	2.19672934684344	2.04796151684016	5.4294645529594	7.79371308559637	6.3861490880731	4.15125814046581	0.441640503928127	3.13563997536505	3.64694470795835	-0.879768119967052	5.81632370599596	6.20919634200499	2.49230538978384	5.82205862498014	6.58825563482906	78.25	0	2
13	2.90835303128697	4.63513392167595	7	1.02229259548955	6.01657910163907	3.276107845941	3.27138848834592	3.51882382943315	6.83759252635662	1.25159388008492	6.52694977782738	6.0329824611936	3.40696281192384	5.36371138484465	4.14626120304326	2.05941879701258	2.21164158593437	2.96937673245848	6.29675971454385	5.45649756093318	7	7	4.07932240379177	-1.46487870735191	12.3896555816363	5.68499920061888	-3.32817740918651	1.12504615633027	9.24450931481283	12.7611572423806	3.62051300046698	-1.8414626254972	5.08676986645856	3.42145608816725	3.62497068517336	0.180373612996203	-1.12890852689154	10.7076293488918	4.31514223672438	2.26033066279803	-0.165723619985462	0.322568793603431	10.8462856036227	2.56313130712808	-0.201979422106771	7.86559661412864	89	0	2
14	2.28502372180362	5.82554890309387	6.82625674682044	1.57443994548633	4.45075874241253	2.69168938972793	5.90406585121629	2.10986573371036	5.43852950994917	2.78083417277397	3.53323822549826	2.04238627806287	2.54261304720229	1.54919084806705	2.70679331985638	2.96344944674103	3.28780332130601	2.1537291241132	6.01658533070155	6.42508113481015	3.56211541631841	5.87387486700525	3.18185981527595	-0.855107430029154	12.9722790082429	6.12708637689072	-1.93130156444881	1.12795370919708	8.31196489675238	7.70757248359118	-5.23153404745492	0.920099566549115	5.36247783963276	3.20130576846032	8.74334574195379	-0.332586170840258	3.73668951708851	2.83153181673223	2.28027639405108	6.74589958283851	8.05494839552452	2.74457251241187	14.7224794460929	3.78737944073877	2.26179504984559	6.96299329502783	94.75	0	2
15	3.70788231276058	6.29868431235585	6.2144348131416	1.16749995042797	6.43865620774405	5.04532151914455	2.09163887694579	2.79161148667041	6.45028162773829	2.90743965409695	4.89086266062626	6.33461341644569	4.12896230871486	5.55801674922863	6.58995797196404	4.29893530009552	1	4.70236207236211	5.65810314176145	5.4484338536894	1.38142486314708	1.79131731712363	4.84065238931096	-0.175719324031889	12.4037421643615	6.69369349584189	-4.09737108672824	2.30933275146225	7.49126371034426	9.47155343361475	-0.668141464002461	-0.192871514193158	1.83852770834405	3.29217381606663	3.20579661265567	4.22265837455196	-3.51801223917684	1.76408828449267	1.16831519766627	7.63989827800227	4.16330059131954	1.3315707508246	2.62267810959749	3.74120280994383	4.83580975965533	8.98722592729091	88.5	0	2
16	1	1	1.6699196033333	6.47411131979466	2.20405965968517	7	1.1764253939068	4.51630260037489	2.81707187674986	5.58726585008888	4.43856266937462	5.86503308960692	6.6124664835518	4.21790972728992	4.14242996687422	2.73984922370739	5.25388513376661	2.44145427465479	5.34064123586708	1	2.04294945271228	7	6.07635321812442	1.89081565814041	11.3998346674721	3.98515287405401	3.16411224313323	7.22153087013063	-2.82976377535567	10.2767463888712	1.98984593510398	1.88667215626376	1.88674337468068	5.57074290434204	3.30375776664949	7.23154435152858	7.32973947859187	4.913479785882	4.47987351268214	2.26149995985176	3.96413301109533	3.33487222855356	8.96248567333672	2.10545784676603	10.5128003647968	8.25613210007473	79.25	0	2
17	3.65578434284717	4.6397958038178	4.82158311262226	6.42692482450503	1.60289076834922	5.59086244729006	1	3.90108708310988	2.83488405806588	2.6313316273236	6.20720534662351	6.2620747261392	4.20132519590826	5.47700749281921	5.72347127485705	3.32928424381605	1	6.99786441741288	2.69834766786677	3.04597213765849	1.98214668616019	7	1.99896357737709	4.69047993653373	6.99315409846085	5.65144912812628	1.64768350500134	3.2548220456894	8.56300995933076	9.09127739128322	-3.27156425700675	5.3262107731235	7.06281929868559	2.68221323838659	1.65850266304276	5.28663705533174	2.87141075215283	8.43124454340058	-1.46734709518988	-0.708642423874132	-1.10869236939357	1.95912331145183	6.03202757083364	0.782465310917388	8.02763564879684	2.31514542936959	75	0	2
18	4.91222889427896	5.27875252744227	2.93411738937111	3.11394119351379	2.71863922003034	4.34714230802179	4.11453912690473	2.67520310730297	3.85586351192821	4.37053887591765	5.90562127310183	5.82390876732717	1.09837915008407	6.68001856476629	1.85310586257211	1	2.09038824808662	3.08051119033465	1.00383007670873	5.58666578652048	5.90715734982268	2.55318912615777	2.42089183926261	1.76313927125817	4.55096756444251	7.91701660573528	2.65617882550905	-3.82527939676907	11.3450565457031	0.616938845602844	-4.28036114135738	0.321770785316852	1.0174652216514	5.91285019235389	5.52889917990194	7.67127234369013	-1.52943196103272	2.88290569936698	-0.347387271590549	3.14596561121671	0.0922208010422127	0.494088222846065	8.62137471576658	4.08791616368312	10.2547400008876	3.71191933572928	82.75	0	2
19	1.78789856023598	4.70659654083667	6.80287011131577	2.83392544924681	6.31412935412253	1	7	1	1.95808527280792	6.56801578519133	5.9451161207836	2.84427549821879	3.00705994521772	2.2778532964255	7	1.58061719910105	4.86411303647792	3.03650013189228	6.58836867208075	2.23985161202706	6.59080610654915	2.29447817429811	2.145513140759	-0.807649439700672	15.8533210312999	1.10787163865275	-0.903502653405841	4.90076684209239	3.66711350824061	8.56556617036698	0.417467175893454	0.731566197164236	-1.98869175597907	6.87012710555063	8.69497272611243	8.41898900595025	0.932827892922353	4.45457851675331	-0.743169544673873	4.57097590071981	3.48544603189638	4.61293150486889	7.94708801399658	5.37752245088328	1.46241496965309	1.4240990483951	94.5	0	2
20	3.6032480493128	4.90625944387461	5.49970101101419	6.98293472532978	1.55663045768535	5.63809277422654	1.34286631120367	1.16661447495968	2.59090347277994	6.31638139093878	4.95898428658363	4.54977337148913	5.14541552580518	5.67881890592195	5.70171508977428	3.04964948055722	2.41587306706931	7	1.96759396341912	4.63469474383336	4.16389284872726	2.41234503825438	5.00226789949546	5.03192811566301	6.70325700524698	5.87800377459242	1.88317476480451	3.26330606928234	-0.74296631052686	4.1173051549279	-0.134395782752472	0.289490043907383	6.94967950773911	9.48106359146069	1.20941617589544	5.29811323535302	11.716892060849	7.69383240999084	5.34155492740745	5.96965505816001	-0.652794392700229	4.10558667266302	7.95924109594144	1.94254351437552	-0.0354243735283078	7.51083406815707	84.25	0	2
21	1	2.21032151367144	5.06935254557311	2.89466241418756	4.15959652296818	6.86168222552727	4.72210447178282	2.85918387952844	2.15516944610046	4.91861588547813	5.32465164742171	5.68392090531334	2.97302591257895	1	5.36735199958172	2.70894196657769	7	1.85381682754247	3.13734748131047	5.94945195543314	4.05418176224453	5.99145911773707	6.61507378307019	1.14963452578139	9.85490451600177	1.17931011634788	2.14563509981613	4.40182665125595	7.95646702048648	9.60298671251658	-4.62997269956988	-0.508933162535432	2.32257507946136	4.34092299065039	4.5956112586139	7.37691507557476	-0.192436304121783	-1.78070730847274	-0.476408365600587	3.44885437652103	1.22116690053858	1.85180520690376	6.58344735789284	5.2005213534517	4.09803618690929	3.35664814686245	84	0	2
22	2.59126678971388	5.28297478530868	7	1	6.08699974788531	2.03992250508999	2.86272267788487	4.8356231545975	7	1.82457517024839	5.52651833416098	6.58134446183532	2.97357290856699	5.25561700128698	4.49740575727892	1.46002074820743	1.8246120482528	1.02298755761901	6.91889907192994	6.02289551961404	6.37933486864161	6.06242951269624	5.17503551167405	-1.96623088759621	12.3297203992941	5.75335782531295	-1.59980366671383	0.589484666101054	7.60516109014487	13.2434104019536	3.72614966770873	-3.24375212103335	-3.90739778147262	3.91513282761772	5.85255433050373	1.89185162011858	0.409635364876227	11.6006583684858	4.45266849591473	7.21448108281911	4.95629824901344	0.894160686532975	8.50838082294941	2.9548149171996	0.655750412043312	6.48454084292841	92.75	0	2
23	1.11683894331115	6.67611899277185	4.86414705674873	3.88762053678375	5.78629874534807	1.45730786857272	4.15072696392951	1.86521564359332	3.54949701988473	4.65125392652459	5.96419585562977	4.23081881073978	3.06895145495282	3.33569014429379	5.73135838031757	3.5185725871017	6.16067412001521	2.93775614724838	4.05495400736924	5.00904009760363	3.21707176253482	6.66945825611688	4.33387868629314	-1.14199961362658	14.4768564421427	0.562676054527303	2.03610525210048	5.75703866083453	4.81475249055854	8.08440605060807	-6.43896884015243	0.491432970208278	7.40609760324423	6.42008165862385	5.79739061856904	7.26722253865322	-1.28839242109147	7.77030589016097	2.58386437188236	3.85506451839801	1.47476501702807	-3.13219991319103	8.62616459647369	4.45608174045523	7.51228835825667	-0.90583399729536	94.5	0	2
24	1	3.33212576963852	3.40475564400601	4.24412681725194	6.28640194371472	6.82764562694134	5.62169068073281	1.73071365573762	1	1.9709003545956	1.67243997343015	6.24106097662849	4.65696281132673	3.82639556274425	3.67862618996992	5.3361583110635	1.20053947660731	4.48657307350826	1.92967392587532	7	5.2064752372308	7	6.37072277685064	0.307657664204072	12.6841382441336	1.43841557736581	2.60428312811578	5.73876437232588	2.37544530202298	13.2188608778683	14.3080419706909	-0.231489845220208	9.02362055421042	4.49603461679888	6.68272969403816	9.63456448990174	1.84372051907598	-0.594648179353116	2.36822989421798	-2.27468599824722	4.11411733468103	5.76127409063891	1.02584774324256	4.28037083061114	1.54029457330884	3.31746464124845	82.25	0	2
25	1	2.56688097205358	4.21438903299724	4.28206748770107	5.08158672500874	4.96678619215222	6.61461326137272	1.11824261545905	2.15124125317197	1.06381040189596	7	5.34772513480885	5.04984037677691	3.73097849884621	1.25668794855256	2.03069645764108	1.32753212207321	3.71201609936096	4.70142007840629	4.2157940714174	7	1	5.9057264610105	1.18355121234479	12.1845670627504	3.16953423898764	2.335913279009	4.81315143058335	-1.29122572402602	1.84724704617406	-5.97269391355272	3.64194658861515	1.43756191035998	9.57474042299643	7.57407285022224	6.25833757284455	3.52424941602809	3.29729115695498	5.73980012083647	-1.36738489430237	4.70862457511002	5.07276592834831	5.40633305434689	0.923283248599249	6.54759483864294	1.70448580449488	94	0	2
26	3.34537903160124	5.05739933185519	6.57971243840371	3.15651610407495	4.23389319311559	5.45057984677959	3.4391822726036	2.58480469108636	2.92288183053269	5.90290513164355	2.00087569835256	6.99005942446663	6.52465197268318	5.60222104231934	5.37463472442662	2.94482746994019	2.10514252642778	2.99746019886343	1.02067604212246	4.09850586003871	4.86398315667873	3.35833695839779	4.02403919752922	-2.36488258558099	12.1103316696613	1.8977810618897	0.203581778484409	6.41754438252101	1.85460857791764	6.55688203422698	3.55369417176286	-0.221365222960833	-3.85450991591844	7.53307398815998	10.3657314377719	4.55114378451563	2.437494056555	6.80675542507247	1.32783382337852	6.50399903414399	5.45578308626031	3.90740443654916	6.61956619491232	2.46216152557754	2.62394791730623	3.67185814470474	79.75	0	2
27	1.19782604772208	2.42138511761254	2.06918526843082	6.46685641557042	2.94746228150955	1	1.34344235977472	4.42970349496127	3.34750653938828	1.73985896406216	2.20146789564538	6.37744542570265	1	4.24710879558405	4.29822300135254	1	2.86517434093999	3.30682154518819	5.76136987346315	5.85657615449255	5.73107154129867	2.57134184336646	5.29419597354625	1.37780480502012	11.9942528888551	2.36928473624768	5.24056349022735	6.81891693189644	8.84322843648427	7.57163348898832	2.0560298469113	0.410412474672027	1.15332455388967	6.95719999478025	8.36388548529023	9.01445806508525	2.14605938805517	2.4443992305915	2.2352373595282	4.57614154814367	2.0553814394439	2.4373760860779	8.69126865558282	2.65506614760474	3.15142101653045	7.17792970523199	79.5	0	2
28	4.52783652895534	4.99075381668038	6.07505565530368	5.94112383382218	2.31042635318705	1.65793012237527	7	5.86212371364508	4.26496099823652	5.40723886317799	5.47025038061246	2.8530794408742	6.30505092752679	4.24695592914766	4.12213026622487	2.73301833334962	1.81543513025029	3.3634999416185	6.41088697438895	5.33130349108042	6.81011678482711	4.03856176792857	3.1505872419331	-1.96747956052502	9.38609076774915	-0.491382442146211	-0.914364523638756	2.00561544216502	7.3052557163509	11.6767730380136	-4.51087441033737	4.54063666127946	2.01760954422749	0.15374265836648	6.44722428762208	8.50543247958502	6.8608980323745	5.49072048695062	3.1330556975056	3.83493392459125	6.8228483863674	6.06823504556189	5.38073817240049	-0.966682832888068	8.76320125255637	6.32426370120967	101.25	0	2
29	3.08295868821169	4.49317122788814	6.69214816360734	2.96372809935162	4.88046974327803	3.37584804540065	2.10735096929078	3.68380785710351	3.28154090601563	5.77166567819377	1.53528284323664	3.74849181022102	2.60123707638865	5.72800495561437	5.06484810453416	2.02517348140758	2.02749133817065	6.76222988532685	2.22402561508993	4.5059065871987	5.02254635603949	3.04540008120023	3.99307140122098	-2.0010659221899	11.7718413675243	2.82188028103437	-1.22038689582633	5.23837532681811	1.9765017146294	-4.39586488842266	3.99624308733443	-0.595231604081179	-3.7838577253146	7.43922332552639	13.4098975095139	8.81702953501166	-2.7858145289712	7.30551526365108	1.04311250249522	7.37346067356871	2.17070765334279	1.73165909154724	6.40032968160622	1.56877001789461	-0.442391742781604	4.46101276477274	71	0	2
30	2.53368192650992	6.87141544089915	4.62060198605764	6.567471410996	2.21374364393368	6.3839571443836	1	1.45839765211622	4.16665007656755	1.68637042313481	1.85606188779827	6.04786545804883	3.36835812029772	1.67860650766745	3.90533896878852	3.30435320526942	3.02392209243545	6.78511970032794	6.06629232095526	4.21729955012254	5.52606679768234	6.45855242772663	4.14805299818529	7.02629341846158	5.22875338024275	3.84979613947177	3.26877544099208	2.9227671933891	7.14120625814769	3.77536242753604	-3.83992367509317	0.332364998132672	1.04427745023831	1.95712071258643	4.60480110227216	9.37356231333683	1.49611346630266	5.96237451507031	-0.165914099043287	8.42764867902376	5.14917318779838	-0.466217095866852	9.74482879859199	4.26672680867564	2.852826447478	8.21023340942155	99.75	0	2
31	1	3.31506592447209	3.91399094651876	4.45304036506415	6.06054231706252	5.91079326260529	1	1	2.14461662141321	1.04075283582199	7	6.27768294248305	6.96553171553974	3.5948867139917	4.05230615043442	3.03365573526653	1.73096839967511	3.33077856576985	4.81423347917548	4.43893459853668	6.90682512031635	1	6.35044285608986	0.645571163925135	11.5003148834566	3.10436532421895	2.60222936282362	4.33378510807524	2.37743441752834	2.6545595852675	-5.98568999831586	3.3454736086958	-3.53974085451561	3.11692565525288	6.68960972888281	5.98799201123954	3.21596614469813	1.55988579089407	5.58616968340042	1.57507776400121	5.27629496643474	5.15791758620159	9.87729537511731	3.78303277090439	6.10546606829141	3.43508135416702	104.5	0	2
32	2.66831535267822	5.56376497513258	3.32980900391118	2.27086505190609	4.87957580774338	6.87932586104017	1.90087256187758	3.48516743859998	5.51678314487637	1.77708886817806	1.0002423027182	7	3.72174895802136	1	7	4.19804216572981	4.24968838604257	1.9336433791978	6.38346081617667	6.14838923567576	1.48517280683432	4.6838503965214	5.07443610576064	-0.69918218388312	7.23046216265392	2.77842121137242	-2.6531134429493	6.46711387786198	2.75586542946817	14.1242912124218	6.70426670094912	-0.775279931693704	-0.757036471822799	3.26474810462981	1.43697533568421	0.362783624537243	-1.1788389139522	1.17147073108406	-2.15191780346784	-2.8595055801721	5.53180738592121	1.85466102791433	5.88148732758199	6.00745990807604	6.06809880569833	5.16612709891026	97.25	0	2
33	4.6895827145375	3.75810403239476	6.95365994149991	3.44530283862046	6.24906930087322	3.81825152644519	3.44949802148148	4.44735030619242	1.49134671867602	4.19896240560346	6.21270749038022	6.11714950867469	3.42862094323484	1.12283284035471	1.58439281618604	4.5913441025113	1.95430700596249	4.73958055530444	6.05737532029212	3.76536693564263	4.62302988238889	4.33305988524172	3.33730391710377	-3.33560991100177	11.0418850815137	3.00588016345587	0.349519919477793	5.29817575147233	-3.30255008219574	7.80926548007129	-0.258410714217884	2.85337986475177	4.35875661539258	0.0443609741896867	4.31685896202183	5.89072277228004	-0.10239792358215	4.69913596585412	3.00842742268866	5.21022504891814	8.27791343810865	5.64268219848303	8.78420113966868	3.52834021871286	2.60788432749108	5.8839957816518	71	0	2
34	1.54571752488278	2.69827798586799	5.14425784642779	3.74013069554906	3.48561863169583	2.5485952904249	3.07208026330529	5.1791218665509	6.31397560519544	1	1.61424298743468	6.82178948143817	5.12206233997943	3.37902832190174	5.43607226904706	1.86213435374929	3.56702085042686	4.91302129934255	6.1650298439269	1.57656706197305	5.3544663026707	4.27022085290031	4.46285776342473	-1.42011990724006	8.99144023148656	0.301925219607559	-0.158396723131889	2.91674197051642	10.0568586511307	8.78880806802725	4.1425771014208	-1.61891762131231	-3.39543136019381	10.445829125309	9.21162278526496	10.6860175034003	1.27303735457174	5.1795995404541	2.67868137436285	6.41451171327019	1.03686091697391	4.87262776575766	7.61943333965353	3.73362051796774	-0.0850191433144962	9.28155398514239	96.75	0	2
35	2.07633693701232	1.41632428647743	2.88377381173734	6.65857805641794	2.50110245145992	1	1.54122621151533	5.32239639550032	1	4.14149228703089	2.20702792261837	2.36981649964448	1.56032326991289	1	5.77498910573133	4.45432744788186	2.36797371323718	5.06762749989584	5.98652920357268	2.66771536843425	1.78349270724739	3.6961760476218	7	1.09855100088759	11.3942024141775	3.53364652064684	3.73126181707852	5.6499485067864	9.09404412623719	10.4946533560416	0.612275920319682	-0.495674474141751	1.88694366870257	3.51221979995444	2.91956840004029	7.7132662708844	1.32394104444785	1.2887454261317	9.46927996167347	4.48696670312985	5.30594514956083	5.02790460428429	7.34240886143357	0.0112434603936177	2.85750672956923	8.64083757952239	85.5	0	2
36	1.52497435853517	3.83547609580226	4.80978487410929	1.05863248390083	3.33449104917009	1.30766161911838	5.60164985163872	2.76625310594174	7	3.96016599616976	4.73192178541242	1.66975149956626	1.16089333042775	4.10784220574924	4.82388110325748	4.11856260073885	1.58228170355392	5.74598899018447	1.85325868181202	7	1.88402492862234	6.3793946503415	5.55564618850978	-3.05947198975234	10.7165259886884	-0.338181330675013	1.02240354095677	4.34041584429472	5.11359439893901	7.59952572424292	3.18206117426998	2.92519598607413	1.48212074202595	5.83303498164959	4.48289944685681	3.95764250494628	5.06659440582639	9.19458621552748	8.82526867054511	6.41142959850986	5.35177993278822	3.57988107711406	2.36461565132644	5.51290616137071	4.77924522677073	6.60303319192539	82.25	0	2
37	1	2.01014856152031	4.80821158175341	3.58988174613078	3.54768226556592	7	3.52527456002376	2.89545196116021	2.16135160558504	4.41534672194355	4.39369447081769	6.23282736966596	2.80968443976824	1.66529961426114	4.18282834127832	4.00885248281749	3.44585246176456	2.36924363128668	3.43462692660983	6.9094284284004	3.56083834019887	1.65160835862883	6.07303919227568	0.424545052460493	10.4750901065198	1.55514998350948	0.904323333681242	3.78425909521868	7.83338531965893	9.48560553555872	-4.08100600480685	0.446635256602	1.69812568024019	10.5065688336456	5.0226006120032	7.25666627478101	-1.56122631020971	-1.05751096297782	3.29596891242088	6.90294960482401	1.02411646966485	2.73927460370783	5.49289992246674	5.90701797020165	3.7411268841246	3.08487541273307	81	0	2
38	1.22779271152646	1	2.10887603068101	6.20358110513083	3.17507765213811	5.48413507822036	6.7698438064571	4.20680838379853	3.95910524395918	1	2.70969733508092	1	3.32493218294135	6.18995772414482	2.54939834213585	3.63833213435479	2.53106217843357	4.55162648575427	5.85674193433366	1.23480668872331	4.51627026102436	1.20146078846513	4.71640458071982	1.32325839033568	10.3323540028684	3.9180899064032	3.88855845738302	6.86690904997732	-1.30800131928443	11.1698529893651	2.07032369198982	3.70804158789186	1.51493689784498	-0.875340301571047	5.41060477712628	1.21973506497356	5.55970718812593	2.29090485692713	4.06771995078589	2.1070533592687	2.366597374277	3.52020079743205	9.25115334488636	4.38413467795287	2.22997629367673	6.99460226621414	82.75	0	2
39	3.97523887135804	4.17701716836905	5.17401840522267	2.12091089825861	2.83353456002201	3.00756928056539	6.67854492708055	3.43575541297432	1.47590883956757	7	4.90358756318558	5.361067347103	5.27486099865041	1.82428854281684	4.03679834671793	3.81258445069852	2.06791151111622	3.44726582080603	5.72067005759842	3.89937369068674	5.39764734378696	2.73766073596629	1.34591687432317	1.73252529046892	11.5271112640334	6.36588096892718	-4.77012145945526	1.13239517367865	10.9672519274639	5.71427972689614	4.5715042648804	1.66581280881166	8.10826317375941	2.43101364668642	6.43024008633998	5.91214606261005	6.10117668266323	7.39585758656454	-0.991651598682536	9.10966466900863	3.51208276942568	7.8308876400947	7.56955064752531	-0.219896292689327	9.43296730778726	7.16827356337428	92.5	0	2
40	1	3.39202801892461	3.05468557005228	4.50926071766307	4.5459617738659	6.11372122809161	4.29530007075876	2.32427948996098	1.24806658164342	2.81896333847128	2.97353915139512	7	6.32515561645467	3.31950696611205	3.45901350511145	5.12291273981342	3.56105623800374	4.54088324947515	7	7	3.75491363165969	6.95654286642965	5.81102824259306	0.439988055791653	12.0317803415866	1.76155964053318	3.01599283104045	6.29015012936795	8.8067121461262	-1.36379091298337	-6.25416586973681	-0.348439928196838	0.907454952941549	6.67547603371576	5.19920376218911	4.26428558042013	2.40961326534487	-0.224889574890703	2.01933608942878	2.25985850167388	4.58493303891696	6.08037606998228	1.20617124471575	3.13165593245926	2.40103899875244	9.86477558561365	84.25	0	2
41	3.16591980416425	1.50613366922969	2.57736534716313	4.54676893898048	2.70130514379364	1	1.00428875213666	2.37980822754194	4.87373069808919	4.73121285892875	3.41298420328671	7	6.70156874028423	4.04445595156066	2.52363628817286	4.04942559502919	1.25225038563815	5.39458950244081	2.56058452097296	1.97455435595428	5.52419015917217	1.77631674287012	3.59573333092307	2.24976984561163	11.0560877075064	2.28462257639508	4.47489487209742	4.03676123880311	1.04736949926803	5.14348773308064	6.84319579816259	1.00504304988552	4.39836935239511	1.43929509763041	7.96297316569722	7.26746332864347	7.18809817303062	4.99915556939396	1.07728999240175	-1.86988213406387	-0.145026485032841	5.22827678505452	1.84634455474474	5.84169841992571	8.51413300008367	6.05921610946908	85	0	2
42	3.62118664963652	5.00851866679379	6.67988131962875	4.80283300688357	3.95340547909618	5.13153142823131	4.82950477587108	1	2.95967703211818	3.04981266637348	1.92793714234667	1.8690614155402	3.24169996106026	1.79663655896803	6.42191552537308	2.35728433207757	3.89386744168923	6.61353398532418	6.70016290319672	4.29425210298031	5.29372176723483	5.08511951447	4.68353470899277	-2.52085076587355	10.0575373675528	-1.97751673117346	-0.474853987535905	2.11115395715227	8.16682010443316	8.2714038472515	11.9552398331633	1.45419356492463	-3.21552036706101	-0.904725983652343	7.38482029844562	-1.16379758850445	2.74020203964305	4.2493601805807	-2.46748338344906	3.26282561187148	6.60818385577068	1.00452723286038	5.84291827147237	0.409033352885661	9.2345786460294	10.0922163316117	65.75	0	2
43	1.26380642629272	4.16009457860128	4.05060146964037	1.22177569880658	5.19202140084234	1.75934882147067	2.98176601003889	5.72423439125659	6.0032887270011	5.51234511579969	6.16927716931116	5.72555373644754	1	4.85811142379219	4.81367591992462	5.96792648853649	4.46105141762204	4.31811646267735	2.94033178716155	2.57077330809804	2.24714370615246	6.93787889908015	5.44945635034175	-0.424792035149025	9.13795112936298	2.79926393155311	-1.50988562214	5.80663762478956	1.91045827317949	5.55468680181326	0.220734239871111	2.96866563113863	6.11163511766441	7.96484665362058	7.42873543718803	9.8431965826328	8.19174696197544	1.62887900480542	5.57967215679002	3.83291361348206	3.91145307644401	0.704528887504102	5.27737500292014	2.77476669718613	7.95731631924861	3.91847646699153	82.5	0	2
44	2.92457227300802	2.3124155342755	4.12429675191545	3.71403681398706	5.32746914881389	7	6.75377284217735	5.33646397372588	2.71347903580761	6.74450382713745	5.2665424709669	5.2163403912426	1	1.2541346663245	1.81022276062586	1.42610977082076	6.33335225997939	4.38381864346929	2.32062437343978	5.72619680634191	6.14970895563024	3.81744382289716	7	3.16248568745734	9.99036721356056	3.72422865954217	5.61840321050897	4.05851193689929	-0.429308625773857	9.02489955621662	6.29239529205443	-1.03942157000981	1.90368803791672	5.0709061999101	7.05590709315514	6.08630394828411	4.10178328344568	5.15881045552918	1.16827190155605	0.0424835615091288	1.54534532579114	8.24147227867545	3.70824514420373	1.11196262343812	8.2474989886039	6.68048551775051	82.25	0	2
45	1	2.43426047398238	5.78536683428597	3.97050400533536	2.00982025794339	4.05651728964009	6.21120526675573	3.44297774938053	4.03554325691119	3.22806511760166	1.32150366472016	5.20696882634122	4.25688181491805	2.67250813139329	5.83549698388743	4.61848875162546	1.81443012801023	2.56946758724926	5.20467350526276	3.39296874043448	6.28551648792203	5.95803976412695	5.44215590368406	7.74341753082066	7.12999164580498	3.66026741709586	1.97560758898929	8.63353279129126	2.7122149986434	9.69982971430976	6.26492281925585	1.55299244481341	7.03454303036265	5.91787074961374	2.24677996424584	-0.239629066122716	4.51019906757336	6.59028979618222	-0.275846143325392	-2.17126840728131	-1.80258873724261	6.88537572108038	6.51011850554993	9.33365686425152	-1.56447365344006	6.09742685481374	100	0	2
46	1.8392379915978	1.21588236511922	1.43341714768005	3.6788620821339	7	1.04159894417638	4.32667863727965	3.20596781594825	7	3.67934339286967	2.34172226448946	4.61969419765331	4.98325596839262	6.70208325914521	6.35079394936948	1	2.45411959324844	2.54078077660654	4.22814499441869	5.67308350891732	2.86292419149644	5.55949579265495	3.76495565750634	3.72374212780515	11.1719832437568	2.45263059634669	4.96046227208664	4.32616953501886	8.42613770495036	11.7259314965126	2.81282640477595	-1.72732183361266	-1.93925467923717	0.699318312219395	2.20904177632268	0.435387476292801	7.55236398050247	5.16890094805401	2.29557912264309	2.68972697221613	3.10379710158156	4.31709632415438	9.49150754510208	7.51926273528206	4.53154330095643	6.10076217670937	86.75	0	2
47	2.0691514655563	1.50747546672946	2.6487595788253	4.37012285289287	2.25555839916693	5.08606722959933	4.95432566915929	1	1.70445877321698	1.67705127921337	2.67974538072936	5.57940623253164	4.27286331829465	1	3.47547036572927	3.19411995378147	2.43791923705422	1	7	4.82269363827849	6.31796216993632	5.73152023753025	4.28466216071436	1.0900382785678	7.70193460373958	2.76388308653981	3.60728161217203	4.4957639875869	3.32217635702692	4.88743441627932	13.5297511509507	2.67658048768428	9.86622714924331	-2.12004664831544	5.80862001276548	5.83508628068084	0.399205716189704	4.72387689940879	3.49728173682137	-3.13783623787618	4.29553609271077	3.98678094373468	2.43396662951293	5.15971209089032	8.26518304018439	3.50265558540178	90.5	0	2
48	3.60648608804985	3.32891458762567	5.33384826674191	6.44738313625511	1	2.26349385013131	6.12308519047259	1	3.28229162478659	4.89107576450497	5.50094982595855	4.17226125036429	4.1158162888699	2.03513765096708	6.27758322692438	1	2.01748663668809	4.28450455159149	2.09353348914521	2.91232057802004	3.51866901952367	4.29929766867977	6.05480815352275	4.83161598130202	7.690143521422	7.08205832208846	2.23310428689738	2.76480946084149	2.9114040905657	3.9794151499842	2.7333021439913	-0.980577584845921	6.9682522148104	3.90613605330282	3.68777919033326	1.71746801154012	13.1431872330108	7.46466881544479	1.87059104141241	2.45238071250603	5.34822222886537	1.8708445341752	8.35556058929831	1.58902716305617	2.43513639747896	6.73189096501573	71.25	0	2
49	2.32176287165192	6.06708638270767	6.68589957075969	3.14410741067169	3.8156274685288	5.1229693667439	5.21657664043725	2.19830278743229	5.51384791136189	4.14360818618724	1	5.78770547579643	3.85112771920065	1.56640748113904	6.68157854721483	3.47652418641149	2.10622804558797	2.18995425101366	4.30801966283475	5.52202556462543	1.85392692965973	3.77738532824901	3.3314865199268	-2.4604539819788	12.4401870145549	-1.50300423858643	0.934547290790956	5.6925326294152	5.36759032386666	10.2667704990323	3.11757657591516	3.14569909091246	9.72703060955998	-1.63952519454061	6.99446360905457	0.649257351226629	-2.24663935393736	5.89251999166703	1.15835010358358	3.65109274353708	4.0835711972324	2.68313004111368	4.80383259810071	6.24170857623707	7.13562193285726	4.58267132245878	87	0	2
50	2.24843929171808	1.89892563612062	3.37173004877858	4.29852887921912	6.6741575630859	6.74355837975381	5.48709665951189	5.55202461162086	2.99899892305013	6.79708811083186	1.71842256410769	4.67930521889541	7	1	1.99125275285007	2.97927412682516	4.48606758317551	5.6358697773497	3.07829058468985	5.0341280574923	3.40664831146932	3.64933506484763	7	2.30116526075036	10.1546551492747	3.13896471356935	5.44658655723052	4.24011491091012	6.96501801646613	8.86765907460823	2.20962710557481	-0.554474497482547	8.78005944476882	4.9685809771915	7.85555685453883	10.2512698356682	3.48560256798819	5.15993575692952	1.49027767668322	4.13297949869752	6.58398806817996	9.17301525628044	3.89863626475539	1.2646763849132	7.64368758538762	6.73740246005971	90.75	0	2
51	1	3.26322360793027	3.5631420810458	3.98959797717563	4.98768365733731	7	3.73868638663545	1.21366321840036	1	2.83304453721192	3.48853730342905	7	4.8299736980063	2.87043791641083	3.82295117096581	2.68090058898992	1.24792074445563	3.66707443560205	2.11920442413928	7	3.29004059889837	6.66386090557807	6.26578083034752	-0.0562758502322662	11.7555460089112	2.03557835905674	3.20984289389391	4.58685309241523	2.30463718719688	-1.19397932058811	15.2052280127037	-0.566640286149596	1.54237216567034	7.89652373042538	5.07281516252637	4.31996932603333	0.86981719855756	0.245111575380633	1.51384890902069	-3.12138812692398	4.83590652718209	5.3189076064604	1.36436390289476	4.56629752502304	1.64448449797129	2.20167595816545	80.5	0	2
52	1.07941721633628	3.95440967510914	4.78387785875253	1.77262166343417	5.71222516832725	2.94253819989367	4.86558679342178	5.49572376302994	3.08838101399584	1	4.74581579694654	1.0422824015781	3.51833122768029	4.9297911234246	4.95903964010699	3.23295159371293	6.37449686882913	1.6466928657509	5.14970793743768	3.46989165662227	1.06330636105443	2.65226588561944	6.7161462849422	-0.772532646280164	7.98225369870203	3.68351860469891	-2.82363598324813	4.01372363522117	6.34607906162762	8.25169932850272	5.85412365112595	-2.60368300239188	-2.18057379416537	3.89150737007275	6.56965938612478	4.09081252195049	-0.432154776111336	1.21337223232144	1.18784190883691	-0.614049318889987	2.78558123502909	0.677729539920194	7.49243369458753	4.09382759118328	9.34178490413356	5.02399088005005	100.25	0	2
53	5.10102789186859	5.09545725552893	3.58454780799371	2.09845605519786	1.39578227270593	5.79343450425455	2.12757911012895	1.89773823493287	6.90466941239262	1.64849042252429	2.68821722899635	5.36066979491349	2.91613903061799	5.48136037665711	2.07035935052493	2.17383295385258	2.91705330926166	2.44655783763869	4.96153198516919	5.95880783532816	6.11246099535197	6.97291636553121	3.95027855425796	0.681311085946447	5.54478398121394	6.74751059531953	1.69486400701821	-3.49532091929068	7.6002860594902	4.83082628638322	-1.88691801513116	-0.396108053968813	-3.08568393490156	8.8261801033229	8.78200524692484	6.12581468035399	-0.778275648967816	-1.47912807793755	-1.79219040248049	4.44154984262146	-0.103821795510388	4.062724233659	5.80867269631917	3.26599942695941	4.55916801778002	-0.010013629856181	83	0	2
54	3.94485146979235	6.31289226290952	6.4967267567226	2.71189698586789	4.71735568347139	3.1202417803783	3.86258267360146	1.32095202190491	6.0537098756127	1.22498349728372	6.02774268855465	6.50337541365614	4.03127572561517	1	1.96519486880151	1.71597645314658	5.77245202226803	3.99129728416273	4.1058508033204	1.37132831517932	4.4395384163013	3.55995794634447	4.30929436509928	-2.37806683118348	4.36386641170451	1.23637658739015	0.888019381225198	7.3127767110957	3.18663414977964	12.6717775318515	-6.178911058131	8.77778154886713	-1.57883984910805	4.86994924274846	5.3859513790615	5.02085561683629	0.483220362996113	6.55978410138006	2.18686064720822	1.57113368931968	-1.35322064429999	3.71986431616515	5.65262849008654	0.776607099501683	3.04361976187469	0.135946956515312	69.75	0	2
55	1.86882886095617	5.65052777826988	3.9116979647824	1.58191543397432	6.34620571090045	6.66686801804246	1.27635101463079	2.70713111807081	3.84343489305335	1.82604497267252	4.75437079605168	5.90914624828094	6.98146842672463	1.93911413793341	3.31151567389641	1.10323770134184	1	1.31412555342848	6.78355969563223	1.49003180926702	3.88764871016746	6.23053782612812	3.46394720441089	-0.201668641897121	8.16080032516991	3.39731207123062	-1.80988274217009	4.68632291638262	2.27702063043501	12.5694057525463	7.85334035917631	-0.886152854819019	-1.33602093643869	5.37830925822036	1.99917058217767	3.86884779237133	0.0342916853730739	2.85331366642607	1.16471076747227	0.285280964720818	1.67702319773599	0.767938255766931	4.19859305716926	3.2245868288847	-1.66054124074567	6.14078727612022	85.5	0	2
56	5.15430974558947	5.88188731333849	2.38724484728796	3.03110250206095	3.32765108644328	2.06922840851414	4.9970465893002	1.05298562668071	1.68922812954663	2.58643419787667	7	6.08750287864535	4.11578051369422	2.61391305271167	1	1.18135726770987	2.42185766548997	3.39046528840446	5.91012143919004	4.52140067727871	5.87735634655398	3.01403303883779	2.68862135696195	1.74615780163166	5.39634889983262	8.54219598667576	2.4068169585423	-3.13469797548552	10.9085157564984	-1.07815767830007	-4.13923896557646	-1.37710594731439	14.4087281848241	8.72884081805028	6.26802633257175	8.47047809041675	-2.20404540248623	-3.79174766232695	-0.541955593145898	-0.971868516161123	0.0623285294231352	4.4610930827311	9.38725331587718	5.93224696678717	2.42097723564483	3.22917900676361	90.25	0	2
57	1.17295847140182	7	4.4804258798319	4.47112399600605	4.16141459491166	1.07478429246711	2.81230779926046	3.10652799646334	1.17128188994291	2.85994134456302	5.17559788972596	6.73266686009747	2.37404984486498	1.83432400167232	1	3.58447572406905	4.66366309772769	2.65267039873098	5.56325254599256	3.69446371637589	5.45127362457394	5.91048535012751	2.92406365067286	-1.69680517470919	15.665537602694	1.4313090216448	3.21831801240145	5.30937948740394	4.06202541226792	9.87028623759704	5.23011270201487	1.32525550271876	-4.82641201923581	5.92047318954473	8.89011370594296	7.86892465005436	7.34107173698419	3.58035649058526	0.399531582894336	6.91806671401099	2.25158362717971	2.87265980542163	8.79586124100558	1.91528387038886	9.50709564227325	-0.447158009648328	90	0	2
58	1.65241616616335	1	2.54902987371421	5.86895810133316	3.04933334918386	5.69190901694331	4.96097813052637	6.97331451750779	2.98596704617614	6.08584724765278	5.61491457534575	6.92686040943327	5.44868453475769	3.53800825251162	3.36884209769134	2.58819961601355	2.7128787923664	4.25796992644383	4.63040977905478	5.81375892382741	5.20188276991718	6.55994032772441	4.21973751977332	3.26154590666473	11.4588965810017	3.5263268396566	3.97055043109876	4.67726982841281	3.63589229828155	3.41221764332445	10.2539273971776	0.0462332827285759	7.51594347707763	9.10319151008952	8.13028936156098	9.94225590615853	7.62800920470359	4.28443670525431	1.51587848833403	-2.24054894180729	6.22429689857296	1.31577158975948	9.04365171219304	-1.1425589528501	2.29939783420725	1.64231589768162	69.75	0	2
59	4.75992945591395	4.25948975200432	4.55259724033427	6.96810167626142	1.13881501229862	5.10017929871019	1.33110682212654	4.22904449333025	2.6357256058974	3.31426348493375	3.52311821710657	6.18963995981991	3.28645296230235	5.79618852222455	5.72037070592013	2.9847293732292	1	6.10456001374431	6.8497789464039	2.69580928566259	3.13835964456896	3.91879604594764	2.13965453610686	4.64479800729932	7.0815718753456	5.45624976966854	1.50055287486775	2.50201026408296	8.715190081559	8.83523211547372	-1.44754086912769	4.60428902390865	0.185725177857005	0.162957408927086	7.82496646743598	2.40916774175081	0.122314082179448	8.40068518420874	-1.55226584468865	1.79574453327221	-0.36916699846003	1.75679558132521	6.7934421033916	-0.728680208041905	8.8797221526759	2.02456715294923	58.5	0	2
60	4.01178824548763	5.73972155471641	6.86513760600866	6.10878701885836	2.98805625851806	4.28978684691624	4.87877356284909	1.37923910374573	2.12297246423269	4.19839647514531	2.05191266266724	4.59098675027236	2.71995970447	2.07394400336961	2.96777585437553	2.47830350762396	3.22658318579649	2.90021717707335	5.87562194134128	5.16748131876467	5.94434753037761	5.91657452493656	4.57258704723943	-2.23137921311298	9.18263452365785	-2.90145893907376	-0.808421209077846	0.438645690288823	3.94702029642937	8.02406509088138	13.6924392832421	0.0616038229092189	-2.48835213794551	9.00724399650426	1.00979847857061	7.30397382902563	0.0118585393850745	3.85129969150361	0.973582812032332	2.96013417392527	2.7742453377154	1.06867203374314	9.03361674528489	1.00427802471959	8.187475261202	5.68785459755544	84.25	0	2
61	2.63336905306783	2.2918834511111	3.66508660399738	2.84152577073611	2.35162494043348	4.86110379118367	2.5687635198926	2.18935852275342	1.30312617257319	5.06936847076854	3.52187871768009	4.99308578905972	3.68733184400394	4.42020802586017	2.59339089285802	2.16228845189456	1.76812714123404	2.32283169702339	4.47687891595696	5.79741187487415	3.84558199555428	6.33085864929274	4.60608262076211	1.03642650063506	8.2384569909346	1.79711201431122	3.27155168684412	4.14844259674226	3.06748496595396	5.757516092167	3.69671477053333	-2.4779497249476	6.44760959550216	-1.80597609154876	4.4795463237286	6.5225961875594	-0.0286351924819344	5.33412683682089	3.9881491388141	-1.28984014600454	5.50373990903602	2.41745507690477	10.2701464888318	0.425612367358831	5.81166371068487	6.40048415214622	60	0	2
62	6.10728722778917	3.95364636878407	5.43516741464541	3.6442706221524	5.30718800781257	4.53151433016018	1.82874072571596	1.2033211910085	1.88984682367459	3.96201289912954	4.01362924346477	5.70103388972751	6.08364780318498	3.30403083172806	2.79213696466688	3.27862906255797	3.12045793347377	2.91778737168157	6.39318782165119	5.71404253375816	1.04894953218513	4.73183656803996	3.43360097156182	3.48875085828025	10.9285705990612	3.43177729152346	4.28017650319898	1.10741768302085	6.49447745937091	8.84393698408592	1.76355033903838	1.77108745226128	3.97578598097164	0.0708881405349865	2.02770014881413	9.21576481696035	3.49431564372101	2.28542652097222	0.996963283420009	3.00371301011164	-0.294429529944939	5.44474723526735	6.75413998775957	4.81755452866168	-0.591115880453472	8.30402535279543	78.75	0	2
63	6.22133088670496	4.63757733833106	5.30245587208749	3.58553587862145	2.9902507895838	7	4.64746324839891	1.66016785964533	1.50761716107597	5.85136320096466	5.13151566950529	6.8606255640157	3.53711185314544	4.40432613980144	2.8091097829461	1	1.84393847599026	1.27563420367742	1	2.66157894836426	5.32606259636315	1.09649556193946	5.49807401318003	0.844879295546142	6.6188852571997	6.91316268924134	1.04453669584973	-7.74338096774362	3.87032904930365	2.89127224637721	13.601994705868	-3.15993780251241	1.13149623507792	7.72511684463991	5.13067678943546	0.517200465839428	-2.76074447529153	4.42380179083073	-2.41638403081568	2.68125031906556	8.26598022299781	5.00142894419057	9.54434984324377	3.41473198679638	5.1112727112767	6.05617637341198	85.5	0	2
64	6.14801622478681	6.16997794915682	3.12328981691215	1.3344152215931	4.04452902008328	4.72195706322574	6.56690492898498	6.16180605866632	1.67772722807537	5.03486687004252	6.0921101238032	3.77774021389129	3.16565334066572	3.55881840412351	3.7124689530779	6.42412762360618	1.06027778105231	1	6.71401035544572	5.59678989963698	3.46719854850241	3.32258646621779	2.73638670646349	-3.05262219183268	13.6088545925229	2.48407205006037	-1.32077253583189	2.56724114128019	9.19628420267089	-0.577102616804202	6.6483478843646	2.61476540113837	4.0912145772425	5.83285141712272	6.09459965056312	10.3312829190718	0.293026997157833	4.18553294715505	-0.0547262840055802	-1.96567708313064	2.8670738909542	3.80843520869584	1.57054928412061	5.53691205222789	1.27518431122675	6.56332872354211	79.25	0	2
65	1.84537827651664	4.81607503920734	3.95682289690261	1.29730792236362	6.43240517572357	2.26974151658847	1.27388678980699	2.83172211621104	5.7379069906858	4.88260030848436	1.44774854170605	6.29100206602614	5.59923759954118	1	6.92061872808266	7	1.83859870300483	1	6.46501037153377	5.54707309757409	1.91227393156469	1	4.22729411633213	-1.14582796805294	8.21842773247422	2.13887526029455	-2.981381846372	7.49135017376714	2.45164555874867	12.6856039983285	3.22302026001876	-1.74139725537414	-3.51849567728621	4.45303339147174	1.88026016641065	0.151572604092854	4.70399635222487	1.26432351406091	1.10645551885321	4.4032597026362	2.77331049678365	2.35824418468023	3.78553019432764	5.96179776906854	5.50335751507673	6.3290405090536	91	0	2
66	6.73480755854093	4.76894882948557	5.55625619960034	4.28056379011737	5.19032833597955	3.67765194053008	2.38620629762452	1.65019710202423	1.48794193806634	3.85736003716392	6.06822866846747	6.46876762036897	2.76863949855555	3.46994530920761	3.58379126863028	1.61800804735826	1.23051818565667	2.12720194365423	6.93477053743867	6.66338616722421	1.35170041176966	6.19920663102998	6.07062350774238	3.18566892122424	8.76073848755281	2.8268156087364	4.26311319597448	0.411172322278152	6.87598552970426	8.12758242682552	2.49945957283179	0.855625353484754	2.9710132078207	0.982828980004347	0.617179392078057	-3.39318435469459	3.66888924990108	2.37625365891947	0.604152882204491	8.524550852397	-0.0176143155754427	5.45394108303262	6.99205273452837	3.40107638043912	-0.0711650168206984	1.67919567595201	91.75	0	2
67	3.08766238933096	3.75579533618285	2.14219552839547	2.61852775607558	3.46450850642142	3.99039387617853	4.31115335561544	4.06558742216595	7	1.07515412878509	3.79816098476467	6.04498472015051	6.08188210417798	5.41352833045387	6.44931896270117	3.11767040646229	2.73780768669431	3.67463530182198	3.6862850192037	6.58095814558524	3.39601465068778	4.52421962475497	2.25085128033788	-0.207834779380003	10.4184280866092	3.27684770647594	2.49986523667416	5.85511069896929	7.83257073246759	6.24394143295732	-3.86954539590038	0.605423849842534	-4.80001341811185	1.09224434884189	5.15049599715266	4.96426265106726	1.47821006653973	7.88567255758401	1.34997116314727	4.29085968065849	0.988468052425503	6.36185213419802	9.7314143784111	-2.36335345326867	7.07799511280533	1.75482811109703	60.5	0	2
68	3.95986510827387	5.87285362015788	5.48669847333066	1.8796085033723	3.40940210474644	3.85433331852716	5.120621645779	1.78860303479677	3.86993883477025	2.56760939360975	1	3.99748953097461	3.42030238810103	6.71213057715718	5.66453023913788	3.08685833631538	2.23098993038321	1.75248242653118	6.10055773888895	7	3.05975299326097	3.54822747749869	1.9274351019842	-1.44474757180745	9.72755734463344	-1.68121344527831	-0.125929856384643	3.97926695309931	9.2843655691332	5.75979811256888	6.46741582271975	4.69902783022141	6.54934610360019	5.1250829695436	7.63647074442489	-0.614278776427425	5.71301697542572	-2.25981618732817	1.10728432559779	3.8972950137743	2.15574068773174	4.74629824170512	8.44452498040962	9.17535876110955	6.64020210356167	3.12923322831451	83.25	0	2
69	2.18046935524935	1.31955135482509	5.64714920617007	3.37944448627018	3.09512266443494	1.49328399207335	7	4.76951349982434	4.54787721852595	4.31951670423744	5.75788264176267	6.25327218560024	3.7399661518668	1.74964769491333	1.78443814849354	4.56413508740305	3.30464926513381	2.99956726927961	5.1403340075981	5.36038322588062	5.00046767588532	6.00484392762844	4.66994718387203	-0.167174518867601	10.3531851344271	3.48156835535843	2.52522679884748	3.79441872091301	2.06827820746244	12.7428332355606	5.11600971827314	1.73485024678224	2.78192969732803	5.33501878620109	6.94097307056405	8.58406599745245	5.60863012398581	2.66410444440107	2.25591706184469	2.7761999218039	-0.923117940604125	2.93083122247834	7.31351286674294	3.40530437159492	6.16737185548245	6.22488874675563	76	0	2
70	1	5.14095558599406	4.79800664806733	1	7	1.1913764766643	1.05142175977781	1.25415433263546	6.64388823908194	1.04487455544269	2.60143057635987	7	1.8480428103681	5.67446380680618	3.82910723591567	3.38465235684526	4.06696902602008	3.64998165496349	3.51733646533223	4.20548849789978	3.79450794211232	4.48866301099547	3.65897850290184	0.623996550147495	8.80270870766656	1.82232906354009	-3.00968608200033	4.87741480043652	-2.41957658595548	0.647911193257111	-0.997377646959287	-0.446168805961198	-2.09847872709879	-1.37304342115967	6.48057615975687	7.93606356757973	10.9357311313578	2.18036078256773	3.0847543030421	2.56625588544309	-0.822262065319041	2.51598024365285	12.7160537415939	4.31939384235233	8.10032720784335	12.2842219961428	89.75	0	2
71	1	3.71579493259359	3.01085572843667	3.15628093498962	5.28272229963211	6.60574033887338	5.70888644556945	2.53872265268818	1.30693368129842	5.85484650022588	2.78977963322689	6.03006235033178	5.91015005354569	4.29256980043666	2.81076712229239	3.29615134848162	4.20030314314369	4.18582829372742	6.77030618839789	4.32404862515334	4.57285702974876	7	6.29909855438187	-0.11756854863621	12.1716726225473	1.24569631377613	2.50578072670486	4.90415444011013	2.02088253871072	13.2859698881813	14.4715019329946	-0.758791288403821	1.45304730016235	4.99673741093865	7.00236953575828	4.5962102328228	0.0960372328918783	-0.707415718120131	5.17853148045517	-2.70859383081675	4.12349665585571	6.14680320441393	1.63727469205537	4.35242308317283	6.03735411493852	3.24170521995839	72.5	0	2
72	1.45790563746244	2.99105019740509	4.84197300736351	4.79370113881462	3.16248953123192	1	3.7994786129886	1.48874549226755	6.47612974131493	1.03971749929353	1.59588240544752	6.84292985488759	4.07132721925132	2.9686603485333	2.98898068850737	2.98082713143507	4.49786899322249	4.23392088735839	1.20161231969905	4.4029777278154	1.86367769903116	4.36996436709898	5.3748386721788	-3.04271192008024	9.31305840546427	0.894636679165077	-0.671128348146732	2.94019203571973	10.1510179459796	10.4796283754705	1.36259310091699	-2.18472484077447	-3.55103014218878	10.0782994387291	9.84590197101775	10.2125153640605	0.708754577062538	5.47459721807491	2.57480205269581	6.5921121370356	0.970917572297562	4.7794374205075	7.45119163588785	4.39101208757716	4.20332092074812	2.35024893091917	77.25	0	2
73	2.37415262048014	4.88353783843819	6.97706671150931	2.31297612138632	5.17244761991017	4.8616505319627	2.50884493246256	5.76486444642734	3.1384715536478	4.62116989409813	6.22464076348866	4.47075091260315	2.01513506966492	2.39449247329067	1	1.77375604222469	1	3.29904429188671	4.52784816975662	6.43516426221192	4.22606040644818	1	3.9206040666966	-3.62069682006986	11.8433398382386	1.99289652569304	2.48098912516966	5.97273841534243	2.4786685207549	6.79948159743681	-4.31611540019749	-2.37397196801717	9.46333290010084	3.16738677148991	5.79176719495034	4.34012068359063	1.09558457801466	-3.8944839467957	2.28656576272866	-4.05928053148938	-1.98376150976185	-2.0180575312607	13.1134384874666	6.85982247385253	2.94399510845856	1.74800863936977	75	0	2
74	3.54694564161736	1.02358051666429	2.68227814908336	4.32452319564656	3.46059399077577	1.56856267617744	1	3.2063542923002	5.77612023270088	4.58892591113421	3.60476374344755	7	1.96793271678065	3.75263195408268	3.44469195898365	2.6821307007894	1.76690488722357	4.6242850223085	1	6.64396054820875	5.40060087706106	3.79101187863607	6.6801513368757	1.72920699309057	11.0554600459404	2.890871008672	4.85205513096118	3.91145725473487	3.67523367854825	4.59910253922098	0.291798122869322	0.0266338426021396	3.90359628525426	1.70251758455457	1.99181061393792	7.47391382840634	-3.61923505933043	5.26362090912418	5.44092616968897	4.10432491611436	4.01004642935347	0.59737922095932	2.51019447769373	0.334454543939096	8.91502211797503	4.61662857472779	82.75	0	2
75	4.01659565988064	5.10495438169732	6.94466814585907	1	6.01688815817416	3.18028475911902	4.05908229422817	4.11365139908004	3.16244089206889	2.3898002192202	4.30064006043174	6.20471692339293	3.04025681401025	2.13732183200175	3.93769501032989	1.67271560596244	2.55236690133517	2.86524442821352	6.59632719170927	5.53522987745963	5.12376538840483	6.01488429348656	6.63693642602569	-2.23241473485187	13.4345955609676	5.37047151590576	-2.0431277656306	0.532841070663222	10.7310017323226	9.23694841728157	3.75391632505915	-1.42678856130805	-2.72121211217354	2.39445356817521	5.88952911162419	2.05483433769025	4.04034384989345	10.3056915557946	1.70587714921453	2.99009242479912	-0.231630366072753	3.68552809244864	7.38410109790548	2.55701546634266	0.181928298156733	8.36912265793479	64.5	0	2
76	1.04060288999853	3.45083547859154	6.0212706307462	5.15556597094718	1	1	3.08823486709448	1	6.85505972013372	7	2.87339064664672	1.86766474154004	3.46838294618626	1.66150617741897	2.68102343750418	2.00423127390692	1	3.55824309524349	6.45698132602883	6.86872484437231	6.62989756243048	7	5.49962515105848	2.8326768126795	8.15445378785942	6.86443186727383	-1.1974595285936	6.70996824437531	1.1211100514089	6.45921822189531	-4.88212740029691	5.42434211386508	-4.45251670845222	8.75356559762125	2.09289760703517	6.49617790847038	-0.942628516168457	7.60746273563496	2.0481855594872	4.00789596191604	0.308713805008123	2.26919999451476	4.75496013997556	7.60551535226817	-0.529667353075519	6.5373873430547	63.25	0	2
77	3.29759834526987	5.00587601361796	6.03025226562415	2.30554104070798	6.18555142920026	7	5.26176977404158	2.90416164758156	3.02185764257625	1	7	5.70998127890062	3.16574049559223	3.96525832718558	3.70732469263968	4.76958775352512	6.03537241193941	3.30562474369264	6.83480253495133	4.77203651081575	4.59933887255264	2.51452744129143	2.7262527559274	0.192558820776187	9.5079591475815	3.92071730828296	-5.27262205138593	5.41494845245716	3.52017441101031	10.2142595652409	5.16593288928921	0.723232078657623	6.75696591549797	8.40947266794507	9.45431395602803	4.38299736905349	7.58203937660867	9.24121683325752	-3.77136488073595	5.69489108524719	3.22047854234483	5.21819593161901	4.65471212546698	3.09898926438823	-6.12867942986325	3.6371469495181	75	0	2
78	1.40607466917985	2.32077869512985	5.82315163816587	4.17692987002154	1.85023532345503	6.63815656846868	5.4314087108034	3.13316278070563	3.13637898942092	3.29196689754329	4.20612597769514	6.45428328316499	5.65801736178054	1.8266206935161	6.78532357114923	4.37709458324721	1.35517786130813	3.2275611959003	7	1.36478520410841	4.87104846044807	2.30453554293264	3.96870806261207	6.85844104881653	8.31995165938778	5.48469549124058	2.54839325394622	8.51046236886622	8.75133514628013	11.8712986234518	4.01860141282808	1.08533774451828	7.27221957166471	6.2369632641704	7.10860498920832	-0.17968360933494	3.65278841633895	2.88895169669288	2.50305524722963	-4.619683366943	4.2423274662817	6.48369609113933	9.73713255673592	9.65770397297135	-0.0765705714736754	6.54326934990599	65.75	0	2
79	1.70152316134606	1	5.06300853614776	3.92979668804593	1.26878740148722	4.83675310445949	2.55731571016686	6.43003576426747	3.22043541853368	4.45181527072805	5.1076955368745	4.42914957543414	6.85833379454875	2.44906010087099	6.45301273792771	3.46542303746591	6.23110582046839	4.13952980144978	4.5585665881883	1.72517851336787	6.4944635505789	7	6.82341829596397	-0.848131570859699	9.58458198178834	4.07467640569077	3.85297224445542	3.6429241856761	3.42969173912269	8.54524317204504	-1.80566553146612	0.397075866379588	4.66532378800598	6.2026653129135	5.18740385003901	1.44252841216713	3.11187027029119	8.24964858169532	3.78380044515651	-1.67920697818087	4.34412554014844	6.2641209068464	6.28982472243262	1.93104906320899	6.49231851300677	5.39125366271653	71.5	0	2
80	1.2688551991721	2.96327658769665	5.98850262502164	4.36571456859685	2.54641569306152	6.20964278546436	2.76495042646959	2.99538158758512	4.18099368913536	5.95755685230641	3.27464996485653	7	6.00480309424443	5.18404043171324	5.45303335775888	1.96870044991696	5.76454708341115	5.35756059610048	5.3326007796926	1.55659329467682	1.90353984084545	5.25919071006526	6.28277882524423	6.15848034447579	7.72653759295705	5.9870044703945	1.6309196456602	6.22492906157478	1.97242664125355	4.8878827784551	2.93038197176096	7.58502604006503	2.93782961595336	9.17320922371198	6.33714231260556	10.1419862911292	0.747802398665802	5.01240147740383	6.28923762378437	1.10910669221629	9.35290095362177	4.76316409881877	12.5616108911676	8.6799098996025	3.3599986534351	4.34800396705365	75.25	0	2
81	1.8050986390599	1.10203421722164	3.64518056816957	6.36461996347156	3.15661945788588	7	5.95232380227503	2.6849235156021	1.80791869769401	3.65430360319051	2.63964205445531	6.96599251178137	2.09331148721237	3.99386940804003	5.47390355438606	5.26778627481461	3.7058541418678	3.23624575166017	4.85435881385235	2.25366094139236	1.4476729508458	5.58241152471361	5.03893720788979	3.80416494275013	10.1904690888002	3.63008553681627	4.41028437154477	5.71942052468494	1.64830697908566	7.16147596304152	0.22782668841186	0.190985436092391	9.07047931317597	4.33446825290187	7.29478965464845	8.84072215170643	7.95080132996997	3.04480040849197	4.6318067600727	6.26999682619233	0.962360988816051	1.92456973637606	8.94943462013457	2.75053117562338	6.59917369120855	5.61319938831006	94	0	2
82	4.11002160865572	2.79635295629986	1	2.50393366043055	6.96171310778245	1	1	3.6718138090494	4.45361975625928	1.09090057071201	6.38849385838754	2.47819422275546	3.74732693643434	4.79375381402099	1.58356191081306	5.43425188176076	6.71588409601392	1.83138709866239	5.72014181379291	1.43322957586308	2.60529212524174	2.81521172953987	4.27275627276961	-2.94247969422461	12.9739429511815	7.34527167913975	-5.9655708020848	10.2318295559919	6.295312907228	-6.51934694057597	5.04143247969114	-1.77532201468297	6.22745723081758	0.198267161372225	10.3280259596148	7.19794680577605	9.22922779617413	4.34485312767224	1.7961504268289	5.21541873275222	5.05689147959216	4.94260607777738	7.21894048478027	2.55435178803704	2.02148879942697	8.20205549549676	88	1	2
83	3.19158209601985	1.90324682469998	1.73085586022402	4.41124061416627	1.15676320237176	4.93237890236227	5.50075040038096	1.99113873506894	5.9600041953283	2.44119224715196	1.63493563826769	4.91378846452539	4.30054143623461	7	2.97141314209568	4.29119908016278	3.63286078233544	7	5.00492662062171	4.69374489153388	3.42254974531057	4.88888027893619	4.96196952704553	0.810945364255401	6.06424984216982	6.45796335265719	-9.88134952344911	6.01654823355074	5.15003159201894	12.0199824004217	3.6796910839871	3.1102454730159	4.59072336928337	2.18972287173349	5.28565358236118	7.67614211992865	-1.38029438032625	-2.51099266728418	0.678634808272876	8.71805633485667	0.414317949380547	5.23162305009108	8.65852244389506	1.35396059080388	4.80353519331516	0.746015565037526	91.75	1	2
84	2.19977589999186	7	3.2955263427196	1.43423843558852	3.55055569308492	1.15255994776057	2.42580974993779	2.6909152671041	1.57981573138615	1.63677364181509	4.09416818798813	5.30831354697203	3.50015149252784	3.92809748094288	6.82500293360315	5.12969144438138	1.35220638863577	2.62237760968782	6.04700812118324	6.69188874034244	2.99810070854692	6.96652620399581	4.74847493753737	2.07412107996482	9.08792055911324	4.3458306867595	-4.45640666340599	6.55075932090736	0.624292306122229	10.0965167946572	5.04357229358967	4.57764836390326	1.11835037042696	4.78100989806766	8.27732810730075	3.97145994760217	8.58428854306681	6.77237425730802	0.784769693194491	1.63209330197434	4.67123832922429	3.98023266427227	8.14431103607156	1.62543802706821	8.14060204011904	5.51444188084678	97.5	1	2
85	1.39090111086664	2.84774632366493	3.34083340758585	3.88473304182898	2.24787246764208	3.40922143647339	2.86603549202946	1	1.66209623174232	3.7086383656104	6.42253053849018	2.81698249408829	2.78667616443374	1	1.59612736945187	2.30758348203859	1.32303140857232	4.18810905013661	6.52485823386494	3.62279058292155	3.61328641928423	4.18538517205225	5.1498739407501	6.48228549094082	9.18441163456323	9.72581663436328	-4.0304548036747	1.55500982699688	-3.10557816065724	6.74187433876888	1.04546392983178	2.79724457530304	5.36566079569579	-0.204044101185517	2.73719921137918	4.76327568793841	2.21685673412681	4.22073009183683	-0.554734293355322	4.83052948811319	8.19181447383808	3.37391325056717	8.36507669340132	2.38779640702107	-1.2672223122067	7.83516037702605	89.25	1	2
86	6.51433504330292	5.6720913587473	3.0005614815775	3.39151537621373	4.70950981794591	1.37607490910074	5.63600946868218	4.83800754985935	4.62558782395725	3.30737988921371	5.47493716897289	6.62851193398538	3.62464349791312	3.44902757402505	3.02374224093045	4.58291346456966	4.53311251575636	1	6.05354249894255	7	2.64480135183847	6.00439315257264	4.6323223096275	-1.69467296581894	8.43840463209346	2.69834432126191	-13.8764977777849	9.61330310766551	1.7321419185779	-0.584510309275902	5.04966616124142	-1.42594239677066	2.26453759685364	1.27648525985693	7.49288195363934	6.40200160744813	4.76960368365941	2.97438082935037	2.06831986612721	3.7599131936636	3.61288900065027	1.94754789712753	9.57375321627571	2.57691648390024	8.5192096757935	5.70642070550648	104	1	2
87	4.52693589904746	3.25263303575201	1	3.24752120642821	5.68577789652739	1	1.9970794071984	2.83354585401074	2.66317161086894	5.30983448850602	3.90425757643837	1.04102144686988	1.72418664027159	4.07045002488426	2.70237305031031	3.55347088491471	1	4.83840079700456	3.29269897278356	1.94042788840717	1	2.44767162001039	6.82882610552239	-2.92607806800441	7.97510383781883	7.12580413462675	-4.06077190664266	11.1476675410649	1.15009804553397	5.62789570057795	7.0639409544749	0.0657417207706112	4.10724402903191	1.10849730244744	6.64591038153792	3.64936558015346	7.56080534004604	7.53744708856288	5.4203928412597	4.28455854223847	-0.420331332153429	5.0797709735413	10.5044390380112	6.63189589881223	3.35360304619977	6.95799268584272	79.75	1	2
88	1.78356695745447	6.77394970705443	2.3291399047831	3.54708613098482	2.41853612244873	3.25450868715281	4.12072019613806	1	1.48499644322388	1	6.40051780206404	5.57011043620456	3.33609749104787	1	3.54458832216848	2.42564085594508	2.3429073118855	1	6.69626414564872	4.24836814771199	6.71984102085848	4.54033241684231	3.37217245828254	0.993841742130977	9.67932778468144	4.73443217820069	-8.61275728014385	6.27707509177311	3.02924067215693	4.91208847093424	4.7886484987174	1.18043677903175	9.61859263509921	-2.74106281099467	5.740930478805	6.04051172382184	-1.05413183155762	5.70082581455449	1.88650993687627	-3.74573360285435	-1.08268353879387	3.30369598132127	3.41809211795643	5.0655851167551	7.30654109374144	9.62677631703173	86.5	1	2
89	2.74618126123014	5.24048287517019	6.27437097253361	5.8443433023837	1.09105025321883	5.91591800371702	5.99378520136412	4.95153410895124	3.64157921779816	2.98045011504204	6.28690297307285	4.25456477166236	3.11058393334803	6.37550843949443	6.44883400837319	3.3582511528084	1	1.54471118378236	3.73102411863389	7	3.09981298856137	3.88248877316934	4.05748506251497	4.84084440226205	9.49018484213782	7.50411454264438	-4.54756006774975	1.76868854059071	9.59863419543601	-0.504740616236382	4.53435224376164	2.6706574116289	4.10983346549979	6.19533036766032	6.07164100684552	6.45360867807818	4.4622002879433	6.63907854994369	4.82021143246388	6.76917275759754	1.50218710854635	5.28472027867101	3.32025912272431	1.89758607222894	2.10295946480075	7.67509200255401	87.25	1	2
90	3.48779902912588	3.23233420244182	5.60781971846987	3.58016282137452	2.77589385899971	3.82380949098028	1	4.3134581934683	1.76352033708273	2.9691218639846	2.49178058232524	6.83216625344498	6.40994306434728	5.1998898776124	5.71584400990349	1.23173646161211	5.21449093270936	1	4.83349049921261	3.48151475544294	5.13908624189689	2.04756487160898	4.37919033405293	5.641654397517	9.12051272347463	11.0746687747464	-5.03919386121324	2.00526693742029	3.54116527978359	5.08430194336535	-1.18634572400561	-1.1735096970049	1.9336740763252	-1.13203252766562	5.53987502180331	0.541599048817567	-0.387132745114047	3.34346176786468	-2.02058280104063	3.25926826066797	-3.14684344277848	2.91274397288287	5.61772235686233	4.36351318099832	4.31105548782194	2.11979506827982	83	1	2
91	2.14428437025615	1.7982038539432	2.16753879991675	4.22233676266693	1.20523510397056	6.77218536807241	4.86434941733041	3.72686617848913	5.09815345359806	2.31519730853872	3.81927053666476	4.5359510754257	1.75725068684301	1	2.72643645498829	1.87434227897007	4.36317234022061	7	6.78725538856154	5.83519920756724	3.19335772325489	5.85415547918372	3.63892657283047	0.227274897007894	6.70188228753414	6.20159058921007	-10.0718450123135	6.09819559342746	4.40892086536704	11.436948277463	2.99389261180347	2.63191869498616	5.2619072993703	3.35040144684373	6.4048067852764	8.17651065672094	-0.83637973273311	-0.804751424432349	0.483749287589034	2.30415267647559	-1.28617145642901	0.99869152536917	8.02990382446947	1.44365899644449	5.16341150461393	9.0839436597132	81.75	1	2
92	3.43400648401537	1	2.66787494413324	2.66536123368464	3.16203878117274	1.58934042022034	7	1	3.61042287619471	6.01763933302367	5.83597304414491	1.73605239285046	6.17963454735269	1.19782376568502	1.98928723759164	1.93943632497316	2.32677903663714	6.59744830982295	6.79138399911404	3.69209695620549	5.85819794432131	3.47201594906799	4.00703750776773	0.187485782769155	8.11680410250898	6.5527404649347	-7.29774183353917	5.41340754224468	8.54101516142772	10.2061919854676	0.275722768175835	-0.0449519742691983	-2.00525126410741	4.11073298290725	8.31721161836181	2.40036465232024	-3.02697704486571	7.41812252815697	0.801278981946468	3.45098170529315	4.06702365026956	7.89089944576169	6.95248876063483	1.17912999145256	9.64501529503496	5.91580310460323	99.5	1	2
93	4.19882859979596	3.17017855862989	2.11778461652209	5.82129369799289	5.01297904346444	6.93657919376331	6.56783170674118	5.28584247361397	2.61462384898341	5.75319853947632	5.30076927848432	6.98865665935537	1.98422622425405	4.90682229865631	3.55838958439475	1.40110141530944	6.0352218412675	2.75385540711853	4.11696559608325	4.40481346129769	1.73247647926194	6.32549331077505	6.97010579583626	0.0325390550025027	-0.775441303564111	1.53991266224882	-0.0638222492430008	0.228703716633438	-3.35992075583535	9.15014216316874	-1.35009115547394	-1.2609560917066	2.39979296495768	5.35049942430684	2.58761323401141	7.22912292711572	8.51552124708153	6.03598360801543	4.69220025893761	6.38822032109963	-1.01400441447119	4.52200479583731	9.02274987281099	2.81648692570908	10.510490627238	7.45447676797694	100.25	1	2
94	3.03242789079973	3.71537350671704	3.7351752530918	3.56503657622261	7	4.81383359910094	5.66361731496758	2.27734642451292	2.07924259970122	7	3.5849385580806	6.86365837838793	4.07461918759025	5.86724026517985	4.08187349764689	1.10756482466788	3.41076823526526	1.08792328927533	6.89140888880384	5.55874766453349	1.72204866429693	5.92513132490151	6.48310149898023	-4.97814471050254	8.64815199448882	5.00634367305914	-2.59756055454073	12.7558722442043	-1.18909687980002	8.93198818261976	-6.62836239590865	2.73166694643897	7.0643317353761	1.14966409813544	5.69205480399739	0.313304201931731	1.18591308560735	1.98835165237848	3.64098495268697	0.304431060485141	2.21789333951298	5.96823790749827	10.2891184548334	8.22190101592873	5.94308420503107	6.45210186335797	96	1	2
95	4.34295026121946	5.23834266477026	2.8803831580651	1.96208406404647	3.60827570643744	6.63490543231515	1.71007398352583	1.10214471056677	1	2.75763807151675	3.16199565286713	5.60589559274245	2.23872357114237	7	1.74956976719671	2.66522678982527	4.31739403342906	3.23355038485776	5.09155461406524	6.5022065979539	6.33277398091204	5.85781820154219	4.95469808842024	4.70721269551498	9.98804191114269	4.77257807452697	-3.41573022483726	3.80960024967681	7.43535866388178	5.81013563304668	-2.52796626721759	-0.341149253116863	-3.56658109401201	9.62056746182326	9.42415856417743	6.8227339311311	0.395921445644463	-0.656132776877483	6.4076614911819	5.15412798621689	-4.39797586210153	1.90528610558322	5.78626508655734	3.7215465821198	7.92443917835086	5.73746508533052	97.75	1	2
96	5.0845061779958	5.202519231715	5.84270036805305	1.09519976586805	1.40274007742589	1.65962953011465	1	4.4568622559399	3.83481471279921	6.28560448903461	1.70755324489974	5.68208600151303	1.73893974296285	4.50571623042569	4.41754251687083	2.2109021103396	4.42709674310569	3.21635063638317	5.69054161701388	5.12915352119651	2.03647197318694	2.11343687284647	5.88189360965447	-5.40760889717308	8.45649815166647	4.79546593530471	-14.2036499828704	10.6349278601805	8.6172705130891	7.79468999923813	12.8441395556567	-0.512511228791656	0.50777738880372	5.92145612097	9.77666446069253	8.16376971652782	2.76606437377192	1.9420764792899	1.6277860072819	4.41557339853844	2.36709652123139	1.97682761517376	8.73132580511146	2.98786429043766	3.4541167576695	9.91272651106045	90.5	1	2
97	7	5.05128325466722	2.78882165212846	3.46700921584897	4.94469613712488	1.02238398753332	6.93335143456195	2.05431210434422	1	4.51445785337117	6.2268355051386	7	2.83372779381912	3.28463451795046	2.92814380040112	4.44950244250406	3.21848536558091	1	6.48008478821107	5.99807092034749	4.80138863412835	4.34900745839729	4.05053956495981	-2.97524287621659	9.20293198775928	2.9182570036036	-14.6668239322739	9.69999248790103	8.60722360478676	12.8952819569928	-7.86703557361695	1.26887490060744	2.66134581538694	0.291785234761288	7.42281563306046	8.33778714384936	4.73136079175003	2.53036461036585	2.37744397229967	2.40047680638074	-0.322956553520747	5.60681357576868	6.57585838290154	3.2607690113438	6.11307993003705	8.62895648998871	86.25	1	2
98	2.27765331906016	4.65058593470256	3.00101143050638	2.55208447943802	1	4.49780138754573	1.04229686957996	2.33028660988922	4.25217198499384	4.92164739312101	4.36238419860197	4.96722587565729	4.82343333299058	4.09452995873743	3.91736626292349	2.3399536953708	6.62395283900081	3.36966757141512	5.41557304138862	5.14522865321134	6.24666294540059	1.63783667139568	5.28061242689657	4.37778571595835	10.6353846992534	10.8289693800076	-4.27928846025295	2.95647583948159	2.47200560694761	-7.87825299627855	2.3565635836169	5.3023824372233	4.8784069516255	2.3656817092142	1.37563612715929	4.73743554689173	12.552784140737	5.47613563081175	2.14951093075702	6.32067840722238	6.27970831797476	5.04491442198964	5.26197075891685	3.12464217061757	-0.392673488311871	6.13753193902002	96	1	2
99	2.47828490683636	4.25480314044492	2.88303124423297	3.08090053383675	1.83282943434876	2.52150493795176	2.68804986911723	2.63350537130873	2.74155461155545	1.14910769316599	5.17734272987339	3.24808280340285	2.0403188361025	6.47733885834579	3.97704021750216	2.01192354334528	6.61314216781967	6.28297558417605	1.66767966122392	3.45251059459598	6.10911408531445	1.935724407078	5.68175633980995	4.48135615914261	10.5847880428977	10.2678478250033	-5.2272219137867	2.17095096230717	-0.64001914102425	5.2026093398282	0.889691653309081	5.12967112408062	6.54348118053908	9.65674985969678	0.685977343495354	5.55470400736776	12.1006504857562	5.46249563169058	2.28980297824849	6.63085661290955	4.88913691939627	3.19802807050308	6.46398720319872	1.42172786759091	-3.24880455261152	6.89052718919521	90.75	1	2
100	5.14917864721267	6.29830103470213	1	3.70690921253408	4.99524423108831	1	6.5642611465544	1.85230038123306	1.82151832169347	6.89221243654139	5.76169287511947	2.85912753963404	1.40956632961102	3.13728127030454	7	2.42878872727158	1.16107717319144	4.61122755563808	3.21185715531639	2.40138446390773	5.98678599679062	2.3877536004694	2.85065195131098	-2.19902628213601	10.2688620446627	4.87331420323779	-6.48568096634264	9.58335599874697	4.09825624746719	12.078834760593	-0.216018124553312	1.49452177348772	-0.565343585193971	7.67212439158326	7.77107644766255	4.29548779538898	-0.0913105701104668	6.04437955674587	4.95767035759931	4.13112129589619	4.26712053800214	2.08403387945742	7.87411229790542	5.2563099478913	7.41471969702971	0.955936473162511	96.5	1	2
101	1.91498716234284	6.3737711683353	2.35940431044668	1.95053039424272	3.7260724178984	6.36888089603703	4.95428826834227	2.63316550600229	2.18617744283978	3.73186254102273	3.42305326739722	6.55500705737947	4.18287160978282	6.98113040486864	5.84842536621125	1.96705814683435	4.22286915299517	2.73039145545154	4.19605731637961	6.06533978224887	3.78280518357185	6.55034482519448	3.76688030681295	1.85170732444085	8.36379645929239	4.63942927976659	-3.78072534193713	6.56464195913387	0.646834795523907	-4.30526079751173	13.852153373275	2.63074404117078	-1.19731668784854	5.10333681861139	9.14903697247775	4.26957922171334	1.11706054016659	0.965221738917484	7.51221085463313	1.20012431006269	5.36656153852026	3.96124466865884	11.6796470764389	3.95211025990958	-4.93909348737338	4.82544222457476	82.25	1	2
102	3.33252857475312	3.93331846082827	2.38754696331925	3.89015565327202	1.52327415652026	4.42495395709434	5.06906857700887	4.74250928295343	1.06491820353463	1.25471766611781	1	6.84197324175085	5.44105746050924	4.46957087266668	1.3483267832661	3.15062014836571	1.66460214053749	1	4.81467086163658	5.4831929692639	7	4.98965003027297	5.24919163658861	5.36407785327864	11.0807346965322	9.26981581390229	-3.50434235926955	0.0832863156133734	2.60046548438067	7.69001215562143	4.07625390956742	0.243739949904301	-1.93497607724472	6.09162566108185	5.77623199607625	11.3692214716834	3.74205594404488	5.46231775951212	2.82421795115931	5.74791214516785	-2.97349027039805	5.93962760846055	3.77332028885691	5.58360956831438	1.99707697884771	5.77634744294368	96	1	2
103	4.44181954236688	6.34288497787086	1.31467155635798	4.78140444016764	5.17882194551013	1	7	5.75412415499928	1.0150055982726	7	6.25084526097358	3.1354652381611	2.08664930463046	1	6.80485992359994	1.43803056897259	1.32493123150361	4.05797579032801	6.11991766743106	1	6.1195169740903	3.22484127961934	4.10986491546063	-2.1744531040494	8.74220094154665	5.03525180981149	-6.07046681639863	10.4286452886413	3.67935438381243	9.59145842848895	0.851167367026448	2.13592404203295	-0.566441998105851	7.09645349866801	8.32366653143342	4.49695304968829	8.33736409989519	4.6588609930877	-0.723713292140825	4.25778183673385	4.20422897266169	3.53815242718428	8.74234160609558	5.91099053651044	1.19006088531099	7.12117418983799	95.75	1	2
104	2.87763938874808	6.9350524985973	3.85278421765943	4.79150599067779	3.91995851153797	3.42305323751943	1.7869244530933	2.76674949338215	2.62818169983222	1	3.91921770988098	2.26044446605022	3.80551913506888	5.81105912611005	5.1554899209646	1.63080441354627	3.764936297826	2.89336574079472	5.69966803885955	6.68755253876055	2.64292876095636	6.70209706154525	3.37536771161211	1.23137715141093	9.42328764624591	1.17954827866645	-3.98779679281067	5.15367134063736	6.39601458887756	11.3321545685335	-6.63545570106729	-1.77312430453847	6.4102073367992	7.07428752057645	2.21879984589135	9.19811822782071	2.95029510342817	5.85851044501525	1.83579203866692	3.24574166760368	7.07310648608307	3.18326956422017	6.42686205355579	3.26781825715731	-1.65053423350194	-0.660738980391966	97.5	1	2
105	4.48343690180363	3.15098802054118	1	2.00090733421886	7	1.90394213446127	2.73664760050378	4.59730988920501	2.7367907478901	2.45962576159368	2.11032899677118	7	5.62201665908796	4.00662506896333	4.05972053767936	3.73436217519259	5.6470177149084	2.22536534309017	4.85202769509323	4.10503887089342	6.61059991774205	5.441636835735	5.55000695535396	4.8822454618754	4.52912568107458	3.66648883601872	-1.8979242278993	2.80348174097249	0.301598561278611	4.13559226649025	-6.99949466947044	5.79181097885891	4.34339195981597	7.90882623922892	7.84248287777854	1.97683608130075	2.80825274324672	3.35914212746387	-1.14845364842858	1.69136728096337	1.27563635370146	2.67609545802416	9.25799397457544	0.84500248024233	-0.899962751012913	7.40468982903821	86.25	1	2
106	1.56350530692811	6.25633210037502	3.87974652611808	2.4415602081435	2.10891781008755	3.20070671515764	5.18761835033976	2.87454801219612	2.66698176216545	2.64440299375982	5.45173630621286	7	4.96198632383644	3.45397050894916	6.98808503319138	2.64748900915626	1.99758323744022	2.14520162875364	6.50731518889695	2.9204567390647	1.04661398551061	6.31295650359998	6.88460128536645	0.712073343311417	8.00905795705588	4.87620184591457	-4.40910357369011	9.03723251431599	4.87555047168894	8.17678564210962	2.03622421425184	-2.53182249552636	1.84500350365374	11.2711120625266	3.56840614464818	0.613031956831152	5.43529844865717	5.95125373050103	-1.62070919692742	-4.94230521546806	1.79601524360428	3.79705542250713	9.9287337311121	1.19906615210715	3.94250124998862	0.0837171371501459	103	1	2
107	5.41392928746147	6.30462398991417	1	5.14408353016946	4.48371882377131	1.17109961181119	7	1.39842317260131	2.41823611043432	4.52736354428131	5.87228334046357	2.24744166560658	2.92861441963059	3.45136470139806	7	1.14302036140845	5.11489728316558	3.28086625915963	2.62852140033363	1.31386433249842	5.59253990422721	2.39108750192701	2.55648491681155	-2.41204371734474	9.15884191971295	4.9138712693703	-6.95315061128582	10.329347337182	3.74475008337088	8.54969706160021	0.379800296638047	2.08331166778715	-0.607276039516061	6.37066781506181	8.12067285836851	5.32545486763305	7.21323023553186	6.56350580510894	-1.20553872258788	4.48060799015108	2.64380559428558	-0.188627969283653	7.56050701873808	6.02662724491269	1.70457708363328	2.31255908282139	93.75	1	2
108	5.37242732719025	5.61357195684525	1.43031981028376	5.28833180991145	5.67007280086729	2.55258620401566	5.65667054373448	2.15012449345282	2.42433136661945	2.25644555581276	3.30943820293904	5.41539601552822	5.16148391904331	6.71357614775717	3.35685069689854	2.07554763570643	2.97283626519788	2.5018137498624	2.14043592073987	5.39008609377374	1.28360961940349	5.34565016986123	4.40608326817375	-2.4309260976135	9.15604156298324	6.08693034927039	-5.33822996140347	11.5051915799727	5.26215134941216	12.5388779622121	3.82871824521128	0.0308629395772571	2.82695154153142	-0.736514952338808	0.0235899086571424	1.00661578468364	0.896127325898861	6.06186204971505	2.42269394925861	-1.76530563292137	1.26407159653074	1.08564180779355	3.0692072341568	-0.32349719070305	9.0689354984928	11.2746173903095	84.5	1	2
109	1	1	5.54200604261672	3.67453231216315	5.68418831580868	3.87453534964427	2.59064734602231	3.16397611682761	5.83961575887527	7	5.85696544192884	6.4606990767515	6.08822572563022	2.26837854766284	3.71602415491532	1.15122550210951	4.07306465849749	6.79093334472748	4.60280278489536	4.11910896581367	1.94230533750371	1.49258003187186	6.03632892844463	-3.59698876877566	9.29199434569501	9.65516399700586	-4.94600587499708	6.8975845291967	-1.01594547731562	7.07476194669851	0.474073699726135	1.47474234818665	7.4007011026011	0.859183014400057	6.72697405808943	0.570402912620837	-0.369751781454846	8.85358440806906	5.23900940716673	6.46218678122979	3.30529982719294	4.73840721668423	6.56786457260522	4.90699391079647	3.34485238063045	3.51453829961502	90.25	1	2
110	1.38993780626535	6.28862728095339	2.35105211400102	1	3.54191339799047	2.20747987296942	5.92755942617341	2.50007876484308	4.57936913661888	1	2.75468389824558	3.63895340632406	4.70115114504287	3.73807671235423	5.19906949756338	2.25209244728918	3.53933921837804	7	7	6.04759610049114	1.25169939305996	4.58720217553845	1.80106924514794	1.96722206589125	8.73457797664726	3.41468218888514	-4.29304499282244	6.36572760952982	6.40005055505218	7.14210263244102	-6.36790222794588	0.883777466297573	15.5109196086355	7.89569315983007	6.7312882110274	5.4291783755417	-1.77763362322229	7.2395909816669	0.392911958198141	8.30922240954574	-2.75772580636472	3.17028868631106	4.5357662432515	2.85974716819053	3.74688473467777	6.29252062298554	92	1	2
111	4.46608628309565	6.89540895043333	5.27197829836332	1.47109260775842	6.90946874044039	5.17542119385322	6.47110375424561	3.04540543301288	2.5785271286115	2.25687746224502	5.59350120405991	3.63752744185029	5.22299131043328	5.53966901768398	5.64867596667839	3.79561458563182	4.37164594192758	4.29934620719936	3.8296368627787	5.74858627926511	1	2.51929180516985	4.44099039604839	-6.1499421919126	11.5254129767991	7.34529133582526	-7.13246188704012	4.52451590786608	8.84326632597844	9.71268574462901	-0.698510433388594	0.480927384473716	3.57128743627118	11.127625427357	9.26489042208165	8.49223953980179	-3.37608994650264	1.93260380826602	0.410232828404316	-1.17379521250599	3.48208266479485	0.757602363188139	12.31031384255	5.67653337018778	5.33683749769193	9.12470390927445	73.75	1	2
112	5.37850700468824	1	1	1.78714057280023	4.64737122343443	4.48290218639518	5.2448011037367	1	2.84568303376312	6.67129272253925	3.93992698280886	5.57117102335597	4.9992936951135	1.96651962431457	5.834565317745	1.47580476586008	2.80528154552231	4.64616429140168	1.41964769196196	6.42178018359936	2.83562244905398	3.61601700304346	5.67583585050059	-3.4287503939446	12.8707918563356	6.98965057523232	-7.11282082654887	10.8732345944187	8.65055879931524	3.92839748489939	2.11217841384068	-0.683509293936773	7.37330391328501	2.89093055926444	2.77321909729468	2.2280453774083	11.5982260877945	7.07346321986792	4.68493981934185	1.5977848148956	5.37340316662648	1.85406931344155	7.87689935914758	1.02735153607374	0.812556845065662	6.59257669548125	74.5	1	2
113	5.13464159961867	7	1.96629206890046	3.89893624986282	5.45194888420384	7	1.65028029926873	4.48339544473179	5.97543183730408	1.94290683426555	2.88001842168727	7	2.34792393237123	4.17632187381684	5.41461667525383	3.62329160236456	1.63406038562848	1.3090260767057	3.87717602869509	1	5.93486239519614	4.14134608269354	5.65847022645384	3.47666125011802	8.33494784136163	0.741329367318161	-5.59843201105077	6.6043383923516	6.89422573933909	10.6267424718473	2.87687254579648	3.12076084804249	-5.07931125541348	7.30206621200599	4.15268418775788	3.94809507333396	2.97815368411031	6.95672397245865	1.82695930926871	1.71100880853686	2.34660229776089	6.81911591800503	7.38514076877231	2.50522614575831	3.37794482446671	6.60587413352767	78.25	1	2
114	3.31055233959458	1.69927728765947	2.83304696454669	3.79758144752866	1	5.25466286601166	5.48481010837317	3.56034105579301	3.47901717801724	4.55683340593674	3.48725703531271	4.27509398305381	5.41938398418729	6.60715041188044	2.35969058021162	2.17654464502642	2.4084378059984	1.32600480904744	5.34085658607244	4.96101302641549	2.37437599111537	5.24004760682941	5.24221266370912	-0.577689059343532	5.80906248207233	5.72156496972413	-8.66530875212386	4.29801621284318	4.66518954388627	12.108073348803	3.82620246183867	2.33136879347054	5.91765036333644	4.24452893714638	6.08605672247394	2.81622306013843	4.6164807082244	-2.58693930811132	0.140531483954017	8.80833373671133	-1.34172025973529	1.54460201260342	9.10726835502232	1.22143049804896	0.248965081107251	8.71392254074946	63	1	2
115	3.48059619491914	2.85387654792219	2.21913162282931	1.85988856626765	7	2.12034584100463	3.26403969587574	5.84699348792484	4.3695493053891	1	3.99456629280525	5.62401304534892	4.4424576543644	4.97941469888109	3.86202959983339	1.9192996106693	2.27701100839929	1.59040453457619	7	3.63012959986295	3.38338854943003	6.60512013727287	4.24582887280274	2.71177283387939	6.04082520060749	3.75512473823732	0.236468227581502	2.45307109511915	7.47832269508796	9.94985521340571	3.59185715197795	-1.48955441733795	6.50064818432096	4.07321823883527	5.96022600536678	2.54734327035944	1.19273470786171	11.2073583425618	4.76717687420897	6.27817954110451	-0.830179760509996	2.53873061101592	8.57757755542771	1.93009121014316	3.32178880841166	9.08611064785921	89.75	1	2
116	1.86231739371167	1.70589300477332	1.55108785231493	3.97744067616683	1.83047482560385	1.82591597588297	6.07386288165886	2.6263793258292	3.60314756340325	3.52820818758919	3.38965646629799	2.45799825718239	3.29107699608796	3.98114140193993	1.50011292523509	2.56368234840094	3.03871823973867	2.47773454711695	4.54545039386677	5.95982686344212	2.79916586069379	7	2.93823312229268	4.30496718706477	11.1149640680294	12.1188350014665	-3.52789393826808	0.487834249239424	8.43431084947339	9.52836409158083	4.9674549767178	1.10077842464296	-2.79651903164837	7.38630143806624	5.38302438860129	-1.53374977356047	4.13711422441743	2.87352471269377	1.88490237960533	5.99843833739822	7.68925240107221	4.58951787362871	7.84632658174012	3.55771559753075	2.74682466224859	6.95748452241265	87.5	1	2
117	1	1	5.81795081446458	4.79321269293635	6.54114543068295	3.09753598050704	1.50694436016609	2.11289010842117	6.92082372340736	2.98585071967619	4.52994230606914	6.60318957939501	4.9590171301586	5.29356345142453	6.025013370533	1.25666027278632	4.64780235244918	4.98497409488517	4.8259844353773	4.0796432086208	2.28835350759027	4.10305678015526	4.78527194432808	-4.98471780111961	9.00825268898997	9.51154845018098	-4.57136282916178	7.27411320751114	-0.900689005944657	6.19029508224079	0.273979491547165	-0.679954695155911	8.27117834455278	8.99460845318308	5.44683517792273	-0.56735392204545	-0.770162183191708	9.3093394591324	4.47834615167521	0.89640517456812	-2.35523961391733	4.76477329432264	7.97168024638882	5.8568099681043	2.24215572818335	3.45336272843909	83.25	1	2
118	6.62378100999891	7	4.23503328961249	2.44465705849904	5.44923905478383	6.49846020502501	4.51772203174234	6.7608026892616	2.66534104240625	2.10608088177222	3.84861230476756	4.16177233420335	3.65372829738933	6.22240810470665	2.5718748385567	2.58908252436724	4.73987160863116	1.12733233920033	6.59319151285217	2.71736439653271	5.56943460460481	2.92941652612093	3.27860856349106	-3.8793299808162	9.78275665651273	3.36929994604241	-13.750451426553	9.17227271120748	2.8452485007921	8.14039981438836	-3.51268636416952	2.5886840775665	1.38060996879246	4.42041907005301	6.80818922947479	7.32627980204379	2.44646279745191	3.24927729606094	-1.94327146166073	2.17201279132209	5.87719357265311	4.34686818522416	9.11332736911523	1.0375784089038	7.1578815386794	6.021725093571	86	1	2
119	3.04236233274283	6.42501507801678	6.53693096374182	5.8061179125106	1.65278562950886	4.8407539316515	6.62149297727131	1.31668113140278	4.27848514260728	4.66475760684106	3.03474632789761	6.78399905538441	4.92608777717676	4.6078221874064	3.97034340465794	1.32881608982861	3.87988205141487	3.42218825239481	7	4.21957906178881	5.68197479828427	1.27588257017043	6.43758128925576	2.13611503680162	7.97088677777121	5.18777823583368	-3.90601864817129	6.1784813251534	1.81325449604863	1.254373169995	-5.63077549194623	2.95275997923204	-3.28421599596628	3.11512103330027	6.04259801993902	6.61006359217521	-1.8406823525203	1.58689393496735	6.28271082540271	-1.8330432475107	4.37352615273256	7.04508600201756	8.71821999294392	3.61749022193077	10.9100072744339	1.04331511414525	91.75	1	2
120	1	3.30218740141857	7	4.59924160421702	4.27704243358232	6.40248499127911	2.89743362598799	6.08911508933286	5.33766602690912	5.03337870480531	4.15018841398999	6.34243637114667	5.15092848580755	5.21235322095268	3.61101643357707	3.92363877645522	1.11069255875914	5.36338543436503	5.5357769716464	3.48951301156572	4.6266834567582	3.17031678155431	6.52921350273214	5.39759675164052	8.09698406730442	6.77358477278815	-4.5643615673909	1.38538333125933	8.73322600373813	10.4926262086697	4.44800104529575	3.51930877557901	3.21617621634699	-1.87319873762264	0.665554225365486	1.25835222962051	4.50489780415318	0.183118322069324	0.912897181736607	1.43419613685174	1.15495820573526	3.11174047443775	12.1167949131978	1.46252455061939	0.754298767218297	9.61355778004126	81.5	1	2
121	4.27388418736662	1.54653189118741	2.16957645475197	1	6.43008224524559	2.51772617548359	4.86216516596885	6.21158121090661	3.16892981533729	5.25044190482105	1.67551817338262	6.38743711710473	3.23901008660059	3.32389523610551	3.75245462993647	5.18534933504104	4.85390811354491	5.04282604889831	3.40558204404822	4.87341898319666	5.96281769565687	4.56157713502171	3.31319537729382	5.49280956036983	6.12605481244027	4.17993309090848	-1.33644777761785	4.02622444507734	-0.327288373744017	-5.19354766067021	4.49486735731548	-2.38997827809066	-1.2886686873455	4.52013758635495	0.720538108235876	4.04921745202679	9.90220076860225	3.49964404386827	3.80106439028953	-0.729349943829288	8.54817398997037	3.32911848323675	11.2734373348257	3.64804177133259	6.61362718362131	9.01896471727009	83.25	1	2
122	5.73495948899469	1.22678540845108	1.9188043777036	1.81803395000195	5.54492268697224	3.58682090959061	4.1554934099397	1	1	2.28928264043405	3.92328640899615	1.28711196341609	3.72186338663428	5.22334845976241	6.27407890208812	5.5293271399014	1.72497473535694	3.2883403203965	4.9617613840684	4.37160895075878	5.08103198574288	5.40915066576288	5.86070862919499	-2.75054728203362	12.1519693125152	6.19644140893607	-7.07884591065887	9.10130226816058	11.3479543642672	8.74541933195427	-4.20430185351095	-2.76754080326424	-0.679994103068553	0.629602977538046	5.40591869768543	1.15318182196083	11.9217015308674	7.41805832533811	2.69051456040729	3.82363899391647	6.69777771868979	3.24421229766977	8.31551076369133	4.18525337097466	4.4170293384261	-0.392784581271446	76	1	2
123	1.51845690400185	5.49146395020778	1.65120372493966	1.6130747194624	4.46543209791396	2.12318287319355	3.9360845277325	3.17326490783306	3.55327057855322	1	3.41495022522067	3.7955774216751	4.4078799872267	7	5.32294137127957	1.16645347724792	2.64294281278404	3.30508080751339	1.01962020591504	7	7	5.41695368737075	4.6932291976978	1.61077134412661	8.58781334862134	3.06879032894656	-4.0818623965907	6.77236969499298	5.96632791136929	-4.55984182406148	14.0726415284571	3.55478858568665	0.717568763335709	9.78584922742418	8.59148136672907	4.32239080016903	1.05009059057062	6.72372666406226	0.547576068758732	4.46538083335342	4.48900093765871	3.76350525817741	9.02754353577758	3.94849370393495	-3.60903405680677	5.30324699638242	83.75	1	2
124	2.53097173224098	4.7767729479011	1.19668132242177	6.7086076208824	2.73629253546815	2.57117396584152	1.45420413462177	4.57908190596567	5.88929607867541	5.27976043023636	5.74133247610937	7	3.99540198861529	2.50085351111796	6.05651875056481	4.25601011439826	1.79853719015236	6.124766005091	1.36520230381371	3.66506711535838	3.66550178528431	6.1368767347666	2.04082982182396	2.37394539543942	10.1730966860884	3.15661248144496	-8.792831365044	7.543443230014	8.30185697357927	-5.11606550675531	3.98995809118139	-2.62577172472592	16.7241053431118	1.3864910072968	4.62090806741366	3.66845102152657	0.799324780140101	2.75816236862579	1.0725931044778	4.16809894731672	-1.45290861011217	0.974402439002971	10.8815196051188	3.98479322457123	4.75486245281783	6.78208003083473	84.5	1	2
125	4.57795686761077	5.39395791893826	4.78043908014234	3.68976963554843	5.59399071652408	2.46504914818416	1.65503438981872	1	7	6.05301294580036	5.24532585773807	5.64669176895984	4.3862946338049	6.74566534267888	4.7552910351148	2.93048878166917	1.13287551665695	2.83183061579303	6.66361954942198	4.22288353187894	1	2.11766995794709	5.92525055370623	-5.43373450936787	9.44295473699193	7.29208990042836	-4.53321347894095	11.1793917042077	-1.56083426674808	0.839131314107964	13.6887571039409	2.14305454826776	6.77087565376547	2.26514740611071	6.02313914308115	-1.34964339325827	2.20381325399674	6.84764119555966	5.53869064068603	0.496361449881257	-2.21348840251507	3.61871897649921	9.42394385265104	4.82892166351285	3.82337333582972	7.44462279503472	90.25	1	2
126	2.55161876852015	4.7401569402958	1.66580387675035	3.67267391445257	4.37130823746963	7	2.82708424814571	3.85013480645133	1.918294534359	1.93614007474254	1.93165176592446	7	2.63010287591983	6.73606921612728	2.16212279100666	1	4.00193134687382	1.03953328345266	6.57572755405047	5.65541322873493	4.37249780054053	3.01520569313953	7	3.16107465030957	7.8954032899636	5.25007181049248	-3.2448425796051	8.85243607043351	13.638382851131	11.5059213925519	5.19151899117291	3.60453002845564	-3.64239404482812	6.49302765439369	4.68450965319336	1.05698686721185	9.08842211729752	6.64722503146728	1.8050697882903	7.73317370905485	-1.3715585142477	-0.512396425088639	8.22444973618184	2.38405887681883	4.89824593993891	8.77402765877931	70	1	2
127	1.07909144540392	5.51511111435139	2.22827022677718	3.44171091192565	3.49042001907768	2.99238134618424	1.58530730114535	5.0824232656049	4.6469986129576	7	6.18646356495667	2.74710937623039	5.47400600117959	4.35400454292794	4.77784512179204	1.97816928600529	1	5.84485490569155	1.46506785610674	5.27800645242627	2.15878524145319	1.8452595475545	4.32816389166249	3.00323785819946	8.67080975104559	4.35236552203298	-4.53555444183977	8.92817016440377	2.35198059179033	8.72758548609324	5.00714469713715	0.280532443350657	9.00469985413208	4.60132553745971	6.96950628897828	5.93230190743496	1.9218819014641	3.03858011100247	6.35913409994147	6.91828062328262	-1.42013111919132	4.18632592210426	5.50536582204893	2.17070634248123	-0.571361001027715	9.69672821201238	77.75	1	2
128	2.0301804364161	2.78341742623186	2.5121644156632	4.56640583726519	3.33413189588512	5.43878616069507	5.65807609333153	1.75529856635515	2.13136247527081	5.823448893907	4.85691827494803	6.94174481151159	4.31221973177339	4.71251557446095	1.40245444428671	3.67325779828171	2.36584369254426	1.39054472544899	6.44915626282766	4.42231909343305	2.62195691725346	5.26619551397949	3.38066775892769	4.60100170645702	10.6159557431773	12.0485993762205	-3.49989335369743	0.768141002430091	1.69476429434893	-0.455317873160921	6.45533758666236	-0.0536126964998454	3.77904443675172	6.38580331015503	6.86184598476848	9.53906950889298	4.67728289441527	7.09258515920453	-0.222218413977176	-2.77345263519189	3.12422147423386	4.6686495358398	0.518176675382371	5.87369331832079	-1.10867740301004	7.27237754267419	98.5	1	2
129	6.71588732907857	4.84521896393483	6.46991710009233	1.57893283232219	1.21868699568629	4.64733181577883	6.24686013757579	5.22147611264749	2.63650793690863	5.76551846940056	1	6.06716878345553	4.63607223725323	3.10504526283555	4.32656322731746	5.20233314129899	3.86146011486362	5.75856576349005	6.80263673017291	7	4.74776002776971	2.49588405561699	3.27044094282254	-5.7360676862109	8.19735962513727	5.48661001502217	-13.9191993240501	9.64887072215242	1.89014098156967	5.85424068900176	-6.26807049325893	2.23840134686285	0.084866304000783	8.44717675562884	8.65984781316907	11.4938640610842	2.42779472628998	1.00387662125511	1.06551110260392	3.85175523796562	1.23130561628154	1.00682882753807	5.57587495444308	4.55469201098248	6.58220092881833	7.2512005089486	84.25	1	2
130	4.76476310848635	2.00166509670294	2.01650558374676	1	7	1.91029830840091	4.79551269870092	6.36056961526842	1.57949293194276	6.05153288448626	6.35796014065091	6.24253975953942	5.13072868456357	3.64502011113698	3.60424322348379	5.87807293624148	5.25401681626309	4.66431000067529	1	3.729617644872	5.10083206338444	4.25075723260067	4.67271950423225	6.12174844054192	5.64449298871782	4.36433299711207	-0.990849183860056	3.12019703516699	-0.347038555875805	10.1870291672923	0.338495777224328	-1.59409828998816	-1.43321404653136	4.04247445800894	1.97122319652065	5.83373874788401	5.03893933064547	4.3045691576957	4.47327754882478	2.38975130586531	5.36560058670466	1.40292886796431	11.0250234948138	3.43622354197164	-0.664316953069874	7.83754268196288	75	1	2
131	5.89363540380025	6.69318779618544	3.57170867068197	4.126577661529	5.20135891609349	5.45513047126971	3.05679521701306	3.75482173495308	6.72705540162362	1.74889755447112	2.17896278674513	6.5625496549477	1	5.39888658047549	2.24076528745674	1	1.84652052434027	6.31219402068188	4.17750436078855	7	2.10858347366309	4.93013558322127	4.59555765916093	4.6018170037369	9.35278869382574	0.725861628245113	-5.81199745093093	7.5677082955318	8.43197618940704	11.1849760490976	3.14594886155659	-0.151227885654871	-4.21112078737382	7.62062994366254	4.50808570189823	1.08864502638552	1.65683992599667	8.49244213415379	-0.837065016594587	1.88625694843348	-2.45935378874705	5.30737359648258	7.76688714793955	6.09545753350219	2.76510217464876	6.38431036501422	71.75	1	2
132	1	5.82634381319082	2.71834175921918	5.93266744072993	3.37332127546851	4.69486778048426	5.01406910818102	5.05342474522379	3.28695304073333	1	2.09120386539714	2.89208896864123	5.37193445760455	1.4039047749175	4.70496761780312	2.11316227064986	2.48193535593476	2.89415892957066	4.78029817976009	1.81714725046913	7	1	5.09414860976398	3.87005637034944	10.3086477877402	2.13127832931603	-7.55793902253315	5.3386055021414	1.7636806660622	9.82920706658631	0.378418292995535	4.72656371502579	9.85867304304341	0.68198835185833	8.15169404952411	7.81456496508987	7.01027238273023	4.78737280960159	6.07949917068583	-0.90531494926772	-1.99290531883156	0.98328468802183	10.3994983118634	3.68607374294108	9.32060795384749	5.84334588646993	76.5	1	2
133	2.25397271839624	5.07777405410822	4.56137949094986	5.29179599485137	2.3921298249973	6.26729508808937	1.00107407192341	3.79485544189696	1.97091300636645	5.22527475892096	2.70905431845128	3.10299810172731	6.09135824441193	4.31755834039795	4.41678789626121	4.25938789193004	2.28640632244657	2.44964008476398	1.00050878092392	7	1.77136296906003	7	5.39943358229356	0.481562729631928	9.55925353461469	3.13014084134038	-4.4207121517449	4.88569111173723	5.63717659459655	10.4472969448441	5.14922126429312	1.18811264127406	7.53858925172922	8.31477274161058	3.21512822753834	5.26290536482042	-1.82050203041997	5.81872675982502	1.48062387548743	3.78722914949954	3.58251707822426	1.68070029607852	7.11374749984101	3.23891891007147	-1.74795110871692	10.391359096732	83.25	1	2
134	1	1	5.1287283792896	2.41194832537988	4.5374636371572	7	3.00682862943774	6.46400314194531	3.99863384892159	3.31374312007894	4.57070596417361	4.54860385733735	1	2.56885020293197	1.39942320098769	1.71359270927316	1	6.02055308632249	1.76923729627568	5.84944276434485	1	4.91423767794238	5.66208897520198	-4.15459104468616	11.1608617425352	9.1908144838903	-5.11200132990679	5.53873558521144	7.92986422790329	3.35790251555653	-3.42302213417564	4.97548935032453	11.3945246372833	3.95775217786614	6.23571550988368	6.44522754972756	-0.16726769777065	1.2418182707244	2.74040817813755	2.62728136056167	-2.19051124479846	0.249568907515615	8.39003222083173	8.15667008248545	2.62228716733778	6.65579846932603	78	1	2
135	4.95993420051094	1.61588536955834	2.20420728072855	3.04082974177562	2.74736274250112	3.18185883557924	2.94568786197638	2.01049990303305	3.97046657549198	5.87418766120518	2.92698795421631	6.3698519876449	5.56029997845109	5.02723614750723	2.25596055676222	2.46505330406724	6.37586562527318	5.28458150868516	2.52513907840165	1.02778557376005	1	2.52109624292622	5.20643865222839	-0.379074853823107	8.44010201369997	6.82128531098242	-8.12789092592217	4.43426853068137	7.57096841553927	3.66148742345361	0.845046051629507	-1.62772649685177	3.58143760398665	3.72364176238977	2.31454095882269	10.8790250523283	1.53460815346648	4.82512839146118	1.28577925286629	1.4778143137737	8.96763834026511	5.65340038296149	5.19024932051835	7.91944036974736	3.26971544402007	5.51210530686764	79.75	1	2
136	1.94368341258572	4.2461335603153	2.68670281545834	4.43966566845891	2.34515154292812	7	5.95055080733224	1.65825839131005	2.74425674348634	6.21452875974837	5.72088934801985	6.86768253207645	3.81994943833924	7	2.79175619594664	4.42994562134286	1.63590026574465	1.0968019682192	1.61975487694086	4.67193110249814	2.83408845052473	1	2.20696810349435	-0.0466855776281588	11.8446596132449	4.31286948803954	-7.79162213781186	4.28490266346303	7.33636212808282	4.16934557730364	14.0706201776053	0.0793405243323166	1.34404521200406	2.48483732663392	3.05308024962963	8.888667037907	0.375102171115099	1.89230895750856	2.90176634523118	3.86783625992006	-4.14509847860711	5.26643437622892	9.94236363595819	4.34012652078496	5.63449882963372	3.82147490864549	77.5	1	2
137	1	6.81919513474379	2.66966884808085	4.76830425063705	2.27210714573519	3.48578219667265	4.41441287732559	1.08496473040796	5.15984260516416	1	6.53400551131697	7	4.46519090944483	1	3.19577837505402	3.5283502764218	3.7843263964065	1	7	4.78384012451686	5.69966764513438	4.80704647146898	4.43033095264877	0.464697625475918	9.96351606583676	4.67392506963345	-7.09513168781676	5.74902964606372	5.00819274129352	4.45717574863484	12.5920076926756	-1.1885396105619	9.7351058438813	4.68937785442141	5.14603433203118	6.68748380244408	0.746804521446135	4.42736497816875	2.76482539353257	-2.8396324065306	4.8560294892715	3.46327253107234	2.69256312192167	1.94011759521098	8.3341071913947	9.35185835304466	91.25	1	2
138	4.12835477171128	7	6.00193700407521	3.64330616846034	5.32968667155529	6.94004637920081	1.78453933330786	5.45876984673156	1.1956087390583	6.30534914604991	5.63570971446488	5.17198036082245	5.08547221373061	5.87150141649327	1	1.61539830648029	1.15093965185227	4.24807362733909	4.94648066617675	6.54356081724023	5.00366709299707	4.28112582259571	2.97080283552062	-4.68307729461658	7.45313734676208	10.1196648461331	-2.65638803090542	12.252020801319	2.67651344004992	1.56041605074025	3.63256292113008	-3.84551767549604	10.1810646259204	-3.09948168742595	5.0472826147195	3.65511105356811	0.475674033524583	3.12510325785103	-2.25129168114161	2.11547851938627	-1.21005049271136	1.55777708116531	4.54576765616379	5.40151195792958	1.51106607229534	11.0296315439615	70	1	2
139	4.97880487407866	5.85728776447419	1.16993564704438	1.7790664509038	5.71285528229178	6.25252546577381	2.94437648278045	2.92615186241946	5.89235692814139	2.99367619891168	2.53324776817626	6.2297676692991	1	4.34390568340626	2.05792492318938	2.96915740674315	1.52858182835399	7	4.18872599603933	6.96092454363399	2.52503913344525	2.51857339969679	6.02222629503553	3.5157771575825	9.19435676242543	1.7298237140042	-5.05590059490936	6.36723483449413	1.86732943540521	2.21873727912494	4.02148573802251	0.884936475884729	-1.70540546240168	4.82283015101137	12.3352793336507	4.9181523825011	3.86688738548934	0.997136337791924	2.30043266781146	0.10832402377529	1.75397319217422	3.08932751280756	8.32982780014807	9.88334470172003	6.12073149654897	6.858926364847	70.75	1	2
140	2.8125961092923	3.89497527875024	4.73365281956305	5.20657776840628	7	1	2.9379269474727	4.37133238688486	1	4.42334387564251	4.17837070304199	6.00615435418154	3.2760869328985	1.00640613829005	1	2.81788314346853	5.30943060242129	3.91141532140773	4.91409718405975	3.98442623220037	5.36392127484408	5.93104759905919	2.39308838357406	-4.77504008514628	7.49161793414795	6.32173365611631	-3.79443356569803	11.7024392641316	3.89842272411721	8.17438437937695	6.59247487661867	4.89295876761302	-6.27626152067288	6.10114583429967	7.11621362015556	8.14900905240644	7.55111642179206	3.20007301593337	0.70342869150135	7.28667676073078	2.42217601620237	5.49858171252809	9.45319768000549	1.34457408644649	0.00421845099540241	5.11899329077959	69.5	1	2
141	1.71633544690484	1.82467718733665	1.13900347300528	5.70021519199303	1.49198273160841	3.37382420631101	5.41091991417727	3.05388110744946	2.19321387259481	2.04647250046532	3.29728038968295	2.57336388217564	6.78335232603882	4.74000730190893	4.31402668647926	4.39774489381967	3.37453133727763	1.36036697105518	6.31017917718855	6.68123892021961	4.95144367522565	6.71632346089775	3.95853690048001	3.30822203750273	10.3602729499075	12.9778443709755	-2.4446112658418	1.18535230893273	8.07992019011757	10.5905351644743	-6.8578388353391	1.95505997769201	-3.8605161238694	2.82083764956932	4.98339600840581	2.96791884178484	3.64405990627192	0.830138140716214	1.10052624501632	6.11285932312522	8.00591844604448	3.83401260439101	14.0683418926424	3.46997486953284	2.32848296282097	6.09204690229235	69.25	1	2
142	1.00036567534612	6.36595803719864	1.75217388064758	2.81411403203353	4.12207860201356	4.47783134657873	5.46391232248523	3.10588723576545	3.04176753382888	1.40050461295171	1	5.99410258525699	7	2.4245249813084	6.12857080608613	1.53661767591345	1	3.75767869448146	6.52700621127397	5.07753373395997	4.21430646172849	3.10563943702785	4.59732487039405	2.2341585247599	9.77862168968243	4.71049916090021	-5.61474745760652	7.24447240626764	2.78997406387871	11.0085591304048	5.30169000006619	1.88654223623331	7.03360305273807	-1.32087874406298	1.61054304252579	0.749062324825622	-0.132697352982825	3.76426850655489	-0.23407503331196	-4.90340804138547	-0.938606441497309	7.13829658595496	8.97267365212621	6.59470233273841	3.34867754824061	6.82006043856426	72	1	2
143	3.00089716619862	3.60974937988741	2.66187135783155	3.58617493182421	1.0714432809383	4.26667535773772	7	4.02337009357074	1.6545788857528	1.806427594942	1	7	5.39712907475611	3.72221001016499	7	1	1.77691765011706	1.13138645849381	4.39992925994661	5.10309594653159	6.58893550613009	4.74334934841463	6.04049459799073	6.67893282137935	11.8373969450643	10.2116870022685	-3.72556295659186	0.0746958681719514	14.1955070163668	11.2540813597812	4.39313270928325	0.503274793543404	-0.717778098110977	2.17271053994261	8.29748301422315	10.6456672171681	1.90421084388491	6.18972196345311	1.64019543662776	4.75952683530585	-2.84870380296751	3.73953048144295	6.88157109119838	5.26959735142708	1.24575586825458	6.22266862365244	83.75	1	2
144	1.63964581943442	5.76364505932853	1.82888723230536	5.47394210316116	1	4.4349808837897	2.89580938787285	2.26860374661666	5.76666972352629	1.13499311929565	6.15218479317911	5.23760363052752	4.89450598932908	6.73312347797569	3.70892531365659	2.56464845053377	2.67915949203197	1.97665937567714	7	4.75653579367389	4.87296604978124	4.43954451159788	2.34272880194842	3.69841166920131	8.23553398568066	2.62435820554886	-8.02557532399797	4.51407784588519	1.30495842074534	4.23042398394953	2.65984403862282	4.43363767936365	8.08635516922392	4.35171648881071	13.0707893977417	11.6566126368733	1.98875198484567	6.06932919557307	0.587817462999666	2.42867822288688	-2.95595391455967	4.21270071554499	3.91140363784293	3.24620043869864	2.29740377402282	10.4487345459854	69.5	1	2
145	4.62320492642783	7	7	3.79015744497956	6.54751591157405	6.41112418325628	1.91804131384122	4.99988405056404	5.90969868162553	6.49415434210385	7	6.40146615395671	5.26866031113434	7	3.36235015680198	1	2.75592612363918	1	5.83365932315026	4.11426819807639	2.7700312358009	6.50682710360615	3.01640054576154	-4.31092975661665	7.41859076252864	9.60738470959454	-3.08091157056604	11.9979767104926	1.73324480767769	7.29322680536756	0.0582927613668511	-3.58799443237539	1.57364853845127	-3.21824255612771	5.93424521543794	8.77675609062999	0.506047897875116	2.33099318384559	-2.20729287642774	3.54107067609919	-2.52507185205243	2.19854331100213	5.85159826394943	3.60594965003349	1.88342165228445	11.5643869635744	62.25	1	2
146	1	2.22915559037084	4.96543219246749	3.47107459257161	5.60969372151339	5.74344364974902	4.45728925292157	1	6.58034889308524	4.67045625517903	6.78778703611299	4.21340296151038	4.41065137700258	2.64088851929464	4.43346804434118	3.12358583046014	2.79962629136521	3.26512618222122	4.98740118814315	5.4322963970292	2.93625798544806	6.96312189469905	2.92392913163933	-3.76753675837219	8.10119310669112	8.27574268209219	-4.58597849712921	14.5577675636597	5.68132278106687	11.4802025034957	1.24714522578802	3.17154785397607	10.1398836672073	-2.49978593986874	6.8156851772486	6.22238512732919	-2.25654962692736	4.11407041419052	1.38496433181804	3.86982122261472	4.08874873238979	2.68866214457955	3.45198904858133	4.26512559277955	7.51639587055665	4.95501727507061	76	1	2
147	1.08680998982157	5.39999834901524	2.7150157229588	6.55936693281782	1.91398084405909	5.34868791358419	5.72335916294388	2.97694566447537	2.26958717547849	5.6316686308741	3.45677720197314	3.73489314073185	6.38973111550291	2.01101917613898	4.06830671190041	1.30422257946476	2.12979305727166	3.06587036566844	3.29989558154353	2.50123281789156	6.57768527270467	4.47443910498543	3.40020477017116	3.1648640250602	9.74642716251801	1.79144768109007	-7.96973731306881	4.43009371550965	-2.17107360120688	11.1246743485662	0.719311957477436	5.26532792486083	10.4531664297036	-2.46430299003387	8.97035955146328	8.47510274757603	6.91070223093007	-0.00860055092525498	6.72416489297104	-0.273681749248315	-2.06541030754602	6.89908689855924	13.5769983065531	2.71963408235654	3.42612447596714	10.0103771113312	97.75	1	2
148	6.29442326234432	7	3.8507151531892	3.28340284107231	4.17918820250991	1.42254975420497	2.55876112101539	5.53526138081792	3.43523072735774	1	4.0345156475579	1.35380746654963	4.32428488871961	4.52708288323325	5.55523201022451	3.56384831376518	1.88785298464843	2.89093355427865	5.20640506541574	4.1002630953815	1	2.02542277893667	6.71228010927259	-3.67980779573654	9.15821319803958	1.1309224154663	-13.8484078884361	10.0610824333896	12.7741407008627	8.34381763130027	-1.73069185980643	0.705339706867764	-1.71137502195155	8.61147015869136	7.97376234064669	8.77980002075689	7.918836005003	0.566616888347053	0.0151274666546777	-1.1065963463516	2.21933432533504	0.329925803221221	9.2754615157991	1.50856485687991	3.78126246977432	6.31160946976153	86.5	1	2
149	3.41139567650737	1	2.6399875727226	3.35594630315606	3.74480917376021	2.97542915366862	1	3.38911132156596	6.39620951840671	1.71529287879397	6.51157940079408	3.01310722049412	6.08306394716505	2.16469747421301	3.36755445133784	3.34571896965125	1.88293905020843	4.12987553054155	6.86300655354195	4.73110098289283	3.70641072602825	5.32849653340564	6.06042551686009	-0.416870792734713	8.03587977418225	6.40234314532538	-7.97225385671506	4.38504738956811	7.40894164327488	8.65219296046291	13.2349574587755	0.0293166354364072	6.15828844766626	2.82095258415385	5.69377671521397	10.3979257382208	-2.85121086277034	2.71371489479415	-0.0123007211608788	0.343451848421225	0.221796660531711	5.54905669608791	6.70699299618694	0.733956484162639	-2.18592477919606	1.49605774500892	74.25	1	2
150	2.90711417952377	3.98623139505306	4.90775053650785	4.96629322188889	7	1	2.81355331212769	4.97226957023183	1	3.84125043789892	2.00572069618302	6.65592626881326	2.52657521974331	1.58710270023522	1.71756679591652	4.09333366776975	4.40868743391047	2.98820945162013	5.04967808608714	3.86065543422334	6.43755723043727	5.78451259750313	6.26105697996901	-5.09241245436323	7.99633009306699	5.58699770490394	-3.58869869911944	12.69448404903	-1.39712171505378	8.76824704547263	0.375082822871875	4.79277728787617	-5.14807164627981	5.72709095899821	6.8027299157905	8.37272083380011	7.22082161514551	3.19790402693589	7.15167399594238	8.53345209305504	-4.35187211583361	5.22772993019532	10.5857212609665	1.51770474347188	8.85871513085826	-0.192546078651143	89	1	2
151	2.6882355710321	7	2.00914390744167	6.61627291531263	1.30396778876972	2.4776242966625	1.34149256276311	4.24954807952036	1.75712446904988	4.93549914996861	5.97539974660428	5.08453482014257	4.98890697188948	1.7397475315558	3.20653796973518	1.87693343580716	2.36504510630287	3.13304866564386	2.48465360478733	1.26872120688552	3.94147863394265	1.74471391506985	5.93906769697953	0.817069018241023	11.0249526602905	4.16229581696963	-8.39426888305529	6.45011045505645	2.04920662329613	4.49012517470342	6.8064980587151	-1.18130024022171	-3.54949256278808	6.36774686956098	1.28840236015808	0.335948682464767	-1.12005986845963	2.85009379694676	-0.849437652631761	-3.47081253376432	5.34736848003247	2.44613506627253	5.01893631352466	5.77463272656016	1.92941854612848	5.85011654070693	71.75	1	2
152	6.92609034889746	6.22045495287964	4.78207743841659	2.5645980853773	5.88486052300158	6.49579666075405	5.31616299912618	1.91756943991423	3.50476636897945	1.41615311579207	3.52216672683272	3.70750686852862	4.38556429257509	2.46530185327139	2.41035832923783	1.36571992282115	1.42392765081529	3.08277790362557	6.53683585260973	5.81184984814822	4.84002279306418	2.21166617130525	3.04562039456354	-4.12812716480363	10.1058015347828	2.62924502564129	-14.6210119247634	10.8752729652152	1.91940171651215	8.26347557245654	3.96038419471687	0.00486266688097675	1.42078958793022	6.06137126352763	7.73277292900247	5.8150373141306	3.68161575963066	3.30466252383834	8.07177577352734	-3.55625037829629	6.00953450958986	6.37994958291659	9.52789596105541	4.9887428481232	1.49351761091649	6.23439769173951	80.5	1	2
153	4.895632605522	2.57231232707439	3.04593347517343	5.44499168345231	2.31646013239181	4.03386445038295	1	1.85935818800306	3.87537640085609	2.66776375446583	1	4.72280095119844	3.6627496994481	6.69179279753879	1.4913123847016	3.56106879447365	1.88682127223057	4.40968610391974	5.02587299109003	2.50625896891031	2.25758928231435	7	1.52722336104959	-0.614373962395273	5.98015456924674	5.84964812528966	-8.2532129629662	2.91270017862682	8.11717583433605	5.76018195510077	-2.98418453046856	-1.80678597047755	6.61624123281358	6.01964383585341	2.15223181828235	-1.56633473449914	5.7462929060518	-2.06781610147069	0.811581285385446	3.1400695722399	8.56922177548687	6.2720407951809	8.52812380668534	8.60913877777317	7.49668135873709	7.45895600955403	84.25	1	2
154	2.37815480258585	1	6.57857426122145	1.97584762898001	7	2.17550930983571	5.03733146379741	2.32215553666	5.7900330353495	3.49447902199359	1.19383525940293	5.64535219497925	3.97933041124373	5.9506399538896	1	1	3.0201883837437	2.94150064598238	4.31948427510699	6.49057202462137	2.32837233071899	3.84808052168046	5.77990859778689	-0.782630995203439	11.4316236950267	6.25210660522266	-6.02595602368392	14.584831296201	8.71581931319639	12.072878319535	3.38462197884826	-1.14767233816914	-1.16909362385655	8.93317531538109	7.65651351047061	0.622475054388545	8.8146118910411	0.674761433015538	0.822267499739828	-3.46011577860659	0.0731158593011338	1.36871679831658	7.2434667686856	7.40860208129074	4.36605779672266	4.89750124640228	69	1	2
155	3.54677602329306	4.45443689129994	1	4.25073679224401	1.31868223753054	6.77565168020585	2.9438997749319	6.64558025879069	4.5174726764228	6.27768956759956	2.88719187033904	3.77398469517682	5.50671065229203	1.35531572927677	3.01340721848131	2.78111997060995	2.30800322117906	6.42839742328002	2.47473190666162	3.915388281828	4.75950920089306	7	1.11098763580768	7.51962040189287	11.4909824664921	8.66538546283718	-4.13483305691674	1.51846206199402	7.65185238726005	3.4707563137343	-1.50608473309588	-2.24116565220189	7.94360036071422	3.54306047350108	5.40727027485977	0.98461354024735	6.60523541581806	3.1579755179016	-0.987119994717207	6.44152271856245	0.760894563269778	2.05731845796893	5.63312635866322	6.26142077386629	2.5501140848493	3.70915277694902	56.75	1	2
156	5.34905503312225	4.94492525991752	5.61619727600747	3.04893467804461	4.97476702667757	5.81241854962076	1	1	2.80564552996773	4.32820218469326	1.87112762333037	5.70229012079091	4.8286184337309	4.9996670729689	2.78076434604995	2.18237271371314	2.95823956979318	2.91520489877377	6.8538160127163	2.01878660140827	3.81886163473865	7	5.16805248868021	-4.85195490555016	8.2094772044715	8.31051000968894	-3.80166739902721	10.7057162959787	-2.3171323823474	5.52342874019365	4.10000144434464	3.95024414823711	-1.21383325455806	10.0312825403857	3.72956454796421	7.05881531907077	-1.44169241294412	-3.44524482710336	2.16811720149235	-2.02301284405408	5.61011422265565	4.49463264847304	7.68844502217647	5.1547947664777	6.64324917509616	1.92009390663124	53.5	1	2
157	1	5.25195563879635	2.7878046993969	6.23156653678547	2.66977885051561	4.38686427895205	6.54736373241632	3.82292166841253	3.22824808631618	5.86668274013903	2.46555897949668	2.99675767635817	4.73211137748742	1.77820906804539	3.86741038646867	1.322101947353	2.09914974065724	2.58581916750797	3.59367696823553	5.38987391182948	6.99869342755769	3.50141198745014	3.88340873856001	3.33040727536072	10.4138033533573	1.91006179310642	-7.82571880284285	4.30728742300073	-1.43339479429697	12.6132177162511	0.349369175690311	3.16273425229117	9.58319323556331	-2.52237697157433	7.92496514342513	8.4182444315489	2.814861107868	-0.218938300521797	2.58925981916843	5.97443817738899	0.271833948265683	1.38783643209941	13.4797111396086	1.99029884086416	2.652872324568	5.31264348220438	78.25	1	2
158	4.15239735425913	2.81225232748025	3.73876245517729	6.20125205076911	2.95193803287107	3.35945581190615	6.14367178378628	1.67542345770509	2.93721155774365	6.4169448955292	1	5.46921919451182	4.32697008076944	4.43913880397029	6.4224537262104	2.69611326019857	1.55705823093895	2.042954980586	6.20638677506362	1.52316635622646	2.84449311378823	3.87740380049614	1.01641211841114	-0.0855842442986361	6.23515365820321	5.75003950009111	-8.00263121496793	2.72649957340677	8.72307684772159	5.62870567462899	-2.99502354176947	-1.96420272122286	5.66896668786108	6.38082047583174	6.56677078554698	0.476942680050563	0.179810284525939	6.11352595023126	2.03667854332124	1.69953724463908	9.45671856270435	4.78228038374193	9.21492967236551	4.19261006935327	6.63559860885213	3.34002765616873	89	1	2
159	3.49431032627933	1	2.21185201882214	2.2636921279156	3.02498315178022	2.24545967894471	3.43078322173077	4.74441217304045	3.81681339857876	4.95678523728469	1.07805804421858	2.24135804496999	2.77144428909739	2.39308345216616	2.15543367519655	6.13174810390629	2.97586472073198	7	6.72374892972026	3.88972092382126	5.85614406549154	5.68313100421001	2.96086918538647	0.621079645148217	8.6155167130125	7.57349226083165	-9.06715693172031	5.11231829393096	1.57927157556853	10.2878224922253	11.589420270114	0.401738293341482	4.97960778151624	3.25689337745398	2.20182766104607	2.81776462898294	-3.08019676442582	7.07278070052863	-0.658815170800806	2.87256056050271	4.15575974046469	6.28994456358615	7.56583374553733	1.29555986234817	5.39466689740348	6.08672720292611	93.75	1	2
160	5.67710113974992	1.44380637951883	1	5.48498881153806	1.59232810167415	2.33550937208357	2.28379706197424	2.56777941333709	4.15507622423388	6.73036546116127	1.85364081614295	3.97933826791399	3.85065395696864	1.54050701122536	3.70335540735366	4.31760817932345	4.54130664664895	5.26545660278018	4.02837088705533	6.77031925724511	6.54300266830772	3.07186137191501	2.06810781707609	-1.79621303200678	7.6509547303291	4.32339779306725	-8.85033116593082	1.34492106603243	7.42228850461207	8.20646183937296	0.000840281719983044	1.52744493632963	15.4247432592815	8.01923877692076	7.30687451416028	8.21317456344533	-1.53642640213428	6.47198384007502	5.37086116169278	4.51839262599944	8.75142114605558	5.37326960468407	5.62877268842341	2.47615849349906	4.17422154682479	3.17706910799261	87.5	1	2
161	2.30822175838331	1	2.92141827205428	4.03010008953809	3.70520011859002	1.61108698775362	4.1096498454891	4.69183423315827	1.28979439077994	2.12215772510304	6.26699635985912	2.89468290522209	4.25154675454771	1.18990859521614	2.72007613915946	2.04586016016624	1.41647703423737	6.29935225236977	3.95621719184234	1.17444429825935	5.54646039931436	3.85419834805957	2.59817737481947	-0.735526247660321	8.16686175115013	5.37924606308276	-8.21028695669859	5.51847294275505	7.87139626881608	8.95148366579291	13.1106701313038	0.686542604958174	7.59854897539564	10.0047034811507	2.05244318309403	10.4917106936659	-2.88061743273516	5.09967992939274	7.70437204157492	7.65376214984148	0.941037571110205	0.495544489403773	6.55877978529104	1.00545451017313	5.19885316695645	2.83811170053242	58.25	1	2
162	2.11804001971463	1.67830842191654	2.62874058725004	5.43958152744252	1.36588788044228	6.46506512539378	1.42877142335031	2.4654998259671	4.5903308449114	1	1.73449259974774	5.67253347262093	1.71962557673302	2.68033445196916	4.62181508870414	1.90604183470248	3.19632653649748	5.1192644628529	3.22480610576753	3.77747323527918	4.70410818533471	4.00112749225731	5.18430221609778	6.84129551461955	10.8003592713777	10.631469223777	-3.31926663463942	0.0995983779230872	7.07378788632906	-0.179598908496674	-3.31217490122035	0.360907573565973	12.0427671375382	2.11470696176693	6.56880172653759	-0.679738318456524	1.84798871114906	-5.05779927250732	-3.5083022404941	8.3483419375423	8.23371775531067	5.97042875629555	8.16661584482991	3.14285768332364	9.94828733803937	6.2276202580325	73	1	2
[truncated: 5 more columns]
