# Supplementary material for: How Are Mate Preferences Linked with Actual Mate Selection? Tests of Mate Preference Integration Algorithms Using Computer Simulations and Actual Mating Couples
Source: PLoS One. 2016 Jun 8;11(6):e0156078. doi: 10.1371/journal.pone.0156078 (PMC4898694; doi:10.1371/journal.pone.0156078)
Supplement: S2 Data — Long-term couple and agent-based model data analyzed in Study 3. (ZIP) [file pone.0156078.s002.zip › S10/Aspiration Model Data/Aspiration Couple Population 01162016 065626.csv]

	trait1	trait2	trait3	trait4	trait5	trait6	trait7	trait8	trait9	trait10	trait11	trait12	trait13	trait14	trait15	trait16	trait17	trait18	trait19	trait20	trait21	trait22	trait23	preference1	preference2	preference3	preference4	preference5	preference6	preference7	preference8	preference9	preference10	preference11	preference12	preference13	preference14	preference15	preference16	preference17	preference18	preference19	preference20	preference21	preference22	preference23	fitpoints	sex	algorithm
1	1.33547302135284	5.66875967875981	4.16370774533054	4.19003377018617	1	6.22725888166813	3.18911236075318	1	5.60344433255542	2.02297380112772	2.28038560360143	1.54857204267264	3.18317231762263	6.07193309479202	3.04806655474823	1.05352770836637	3.24951259110337	3.98962675287515	5.19630500423435	7	6.43731675515835	1.4312479785272	5.93104451188182	4.38609865886808	10.3210324557897	2.06606778205388	6.63595456243264	5.73354829244795	-1.51931172336955	6.19967155566839	-2.63557797969129	3.50617609163724	7.20995401339533	6.28579929088198	9.16767173261349	6.49441291445185	-0.997129410969498	5.75977674134945	2.6841672498953	4.19723002363052	3.17629594963034	0.0198226487743832	2.9637773883051	8.02764157303384	4.83888485274815	5.93150264490455	88	0	2
2	1.49236230352694	5.46571629268449	7	2.32536079726612	4.25472281430142	3.4636784296068	3.92150026031332	2.42681851797442	6.1564959240831	1	6.88482601410125	3.85621350527107	3.02694317535428	3.20043560273376	4.46349612948686	4.28258092630071	1.74212861693796	3.82320552777389	1.68051293219745	2.807247053527	6.30558683819757	7	6.50120570226953	0.705338006700396	8.54866174018866	-0.974451110980465	3.5194436619324	4.50255695208121	1.14019654369735	4.50906785200222	7.80038361940909	0.135795065189862	3.39188373285039	6.08964335667502	1.90629485129784	8.11924155874532	-1.70652463834474	-3.31202608989785	2.69580037810389	9.67368403873363	4.97668314765786	-3.06625106632912	5.38592505222841	-2.95501035266924	-0.818949500225918	7.10896425882677	84.75	0	2
3	3.87584177550448	7	3.18178830861755	6.0950004460468	3.42146222471545	5.47865421779923	6.25531966284091	3.50535204650015	5.84125146172168	3.20424375653241	1.03053130034509	4.08064386615675	6.1348070617459	1.25890675159767	5.92675595356396	2.34060825934326	2.06058068360343	3.35735291128028	5.80495573438906	3.87534165982275	6.02544150250421	6.98805274294862	3.85437468738392	1.16862878828417	7.57155700159114	-1.4780950137373	4.55078337742454	4.87670496519165	3.69295505947056	1.76236649110467	11.727798760188	0.92962042604156	6.34544075432618	4.96296827475952	0.125434450488703	3.04643976049112	-3.796924401487	5.62909862024844	-3.68553775047337	8.46230716186753	-0.041234868793136	6.6359349772463	8.91188721900243	3.57613348851766	-1.70196645851566	4.96179534004213	106.5	0	2
4	4.18943425122832	6.24512993964057	6.382692748064	4.49104933657685	1.58927925459212	5.85678254695183	6.24811837521991	3.18865307227346	5.22131303891918	4.37603117363353	7	5.19935824248837	2.85696746171088	1.80549014057336	2.22913921149945	3.16864269687054	6.58216415507237	6.45417589239023	3.36408449045284	5.1369256540806	3.2176452644128	1	5.59051699469616	5.30048953288481	9.67937480938627	-2.28499085217466	2.48867141179382	3.95686431573237	2.09868135514315	6.49421674436799	8.27070484733308	1.90981387617791	6.53247504349603	3.7053339702865	3.09071566566142	0.211086003903349	1.2946773961427	5.78783675938713	4.22933135997841	4.87824986838972	2.1689942031753	-0.49344159461566	3.35097773490472	4.62311334635049	3.83358023102556	3.77211293508676	111.25	0	2
5	5.78357577241761	6.76284837076279	4.49076937799443	3.8301042914106	2.20161781190116	6.6685327027058	4.89777628772864	2.3185614930631	6.67817251219294	4.28122166280209	1.87391886239397	6.22539088396888	2.52037857865435	2.49884130587051	4.59542995034593	1.91537745539199	4.67265496974419	4.42830224699942	7	5.81395641012837	3.41871507521261	4.59028222783414	2.72818310271612	0.0285809832197899	4.85365923497569	3.02974490429056	1.26793830531903	2.8304700068498	2.07943622691333	1.7573349831182	1.103272810945	7.87989890839104	6.16300725257235	7.99542129211088	1.59844328868813	2.67379950147556	2.88998029512616	3.29615229347657	2.5142782125086	6.41124157034838	1.95854786229929	-3.07301132469767	3.29775080804425	4.51064163697184	2.17080003125725	4.53669128206564	87	0	2
6	5.29505526758318	7	4.36677444487939	3.08881517855896	3.83750737583924	6.68607291181723	2.90702586777367	3.32076028459495	2.3552833326768	2.89760391729891	1	6.93561088161642	2.55621650378041	2.16469414223885	5.77502930657408	1	5.76053984464383	4.87019772311253	1.37413042924802	2.30662491938472	3.35913470868729	6.16975378312328	4.65641783836175	2.1087483352036	9.02191526451919	-1.40113874169676	-0.845369354236952	7.92649438305473	3.88018594827064	5.07493622091642	8.42810673433106	2.44907322004383	4.15816668612051	4.44264196584544	1.26003145637143	6.24010652283207	0.608408912239463	5.51492368756806	6.25038124595798	6.16710511281801	1.81487854957767	0.0136286421642614	3.29750229480213	3.19751102528989	4.41886966181225	4.2120505072795	97.75	0	2
7	5.59546693368099	4.62277569528346	3.09185429935494	5.13641888441433	2.26944869651716	4.27384216691801	1	3.50483681141963	6.69961665765271	3.72238849083569	5.32182650125394	3.1140798909187	5.9471071285296	3.01834745668691	5.48934097774116	4.55149674129785	1.14542403778148	1.80485473077409	5.59394579304862	4.49873776392709	4.33479590896364	4.07209229221167	2.56787299313105	3.43779921411741	7.12520547489159	-0.421091154773314	3.67639081811544	6.95999705789197	4.15744340398973	6.01092474621957	6.22542496489515	6.18628678976172	3.75860670309008	6.97058858665717	6.19439336811461	7.6046440161471	4.83412335694949	-3.25616406954673	-0.11245798810245	6.67501653378986	2.53444294858361	3.09218960574446	-0.369137839719376	7.98851648067663	1.37645107460273	3.07673088171576	92.5	0	2
8	6.38243208561331	6.51368217373857	3.9302449279097	7	4.18277382928693	5.22251088454148	4.01010434953421	1.39503691731393	4.06904295807436	4.66261640386836	6.70707188256124	4.91472777201933	1	4.92482682876317	5.1035231279677	1	5.28299033798032	3.19024142211708	3.34141177820828	5.57638383352657	4.94378042573565	2.03345821437779	4.14195632992684	7.03706688926381	-1.65976491423636	3.46343469774903	0.410242112387517	4.17849578501008	0.227409979167995	3.60906929070986	7.66503965388276	-0.201475643927348	1.7092033140487	2.45555862196828	7.77399834495413	3.41483217899136	-1.64335859903873	4.35921238172014	-3.59035673407256	6.41766877029773	4.56313390307463	3.82417140556541	5.68518182746297	11.0513555029167	2.33098752167896	4.14895335608562	90.25	0	2
9	3.9604011116377	6.40134045488671	3.73637403977258	7	4.52347424716251	4.30051233274948	4.14997882007427	7	7	2.19140824411758	4.55037634794395	4.98474934876466	7	2.67418020993354	5.75812224134501	1.69421636770573	1.39516340542908	6.6748387844686	4.30343458306095	5.1504382482914	6.54067725729807	2.18326160779537	1	6.09705070186582	0.493392626459176	-0.346868268460001	0.964383484741318	2.01295736187421	1.16320948941471	6.71275459629963	2.09027544633052	2.45969448701642	2.84902159266646	3.75025539762606	-2.61287546703258	9.00172203734641	2.40049343181793	-2.19439201483378	6.06103758494674	7.12663577602015	1.80405031728054	0.69000711931614	0.226608447587776	6.34133305126833	4.12227931149552	5.83258678096588	89	0	2
10	7	4.57208787906757	4.74756915874414	6.37091003541993	2.71267001037897	5.62781264982626	5.17294201562949	2.47313139283107	2.84168727579026	1.0504970548812	6.33012956325978	1	4.56710631777263	1.27728528529778	2.42914398999136	4.60266006845481	4.50687829729979	3.97586763441873	3.08638949125713	2.86673281890833	4.21071318922874	7	4.94074971082953	3.45060260451215	4.00002684360028	-4.29926454430961	2.82467550977845	2.16610426562048	2.36067119139631	8.11046800650818	-3.3970930957175	6.04673477377925	2.74498312270588	2.82588233405092	4.45594767185162	4.68352884653497	5.89824744673182	6.27201117487869	-1.88359249162324	3.89811204752245	0.913633658254685	1.87821616493344	-1.27668545579854	5.43094437719642	6.49721491969436	3.7658553588902	101.75	0	2
11	5.52757462480584	6.4726554932859	3.02201485548302	6.14836723864062	3.56588167220279	2.63622111372716	6.50769661539509	5.53358001181847	5.64946216181778	1.2132665708041	6.41236673138835	3.80729411489864	6.84872398814108	3.21884116813571	1.46045684367366	1.52118233129693	3.03190022700705	2.63571520565763	4.33825729914353	5.75075288863516	6.79197863273099	4.42717285526201	1	6.22833869939296	0.0669274471174446	0.574289762620959	1.18200186888235	2.79103733623023	0.0913984542742472	7.9390371317516	1.62972436158966	3.74031952009035	1.84034687153774	2.54437064662072	-2.54943121471016	8.92932129294805	4.84455901270221	-2.12542700968867	-2.45158962446186	7.69217950242032	-0.398508796862	0.169584145859939	7.56893349021138	7.23713974906825	-2.54167438060173	6.215656989167	98.5	0	2
12	1.27717574462224	4.09464097045464	5.91094759447344	4.48733210734768	2.54587550014089	4.57987383519017	3.17013200457885	2.59752166162685	2.83220947585293	3.57405608216927	6.3049348469698	1.32371263028065	1.82690728199634	2.8960946331993	6.96001786387471	2.17326348425344	5.98546349705266	4.13955993266442	1	4.52937754529134	4.65992802574941	4.10140681681745	5.2420788107214	2.00915828726491	8.6087588634256	3.35787094508355	5.68467297461873	5.63428546334301	0.996675526943775	7.48717286286735	0.960878899247877	1.43437765262009	5.32357716801455	1.34347601357893	1.94807416233386	-0.036175659804365	5.8336911434584	3.88759771547662	3.8629822789502	-1.37394613969245	2.45259932178489	4.77162701721948	-1.48542838946211	8.64486556092665	7.36404616665833	2.82678739079531	104.25	0	2
13	1.36127212819686	6.28445766332352	4.4428554439187	2.71297897431232	1.6425935506152	7	5.12883294109603	6.39610959206193	6.58481994675772	2.36886660455878	6.05339314525258	6.11356370587318	5.6517196065748	1.73087220954028	3.43480303511047	3.46996587986167	6.40907419031362	5.02298355778186	2.6012331354576	6.31280898332524	7	2.95355213885689	7	-0.251797544610061	7.98444148886862	2.54858798629377	3.19266904266283	3.5402606850896	0.464152306505111	5.08097864076162	9.3144307975314	1.19095864721309	4.53689095480072	8.18910853132166	3.62021134185187	5.1279040691396	-1.57720739647055	5.54923270834437	1.59064786544748	4.39324807653328	1.08159018199701	5.42552060407167	3.37938136428443	6.75402996944275	6.68810911968272	-0.759507363002171	108	0	2
14	2.48410641687386	5.28430260650857	2.81888590568401	3.34487568216696	1.30650329894411	7	2.48103418285899	2.47044874410047	5.72916205216405	1.664821764776	1.09459163972587	4.94446687657444	5.8061445332567	4.79547678875785	1.09015465812871	1	2.93903174718311	1.39490819356128	1	3.50882475721276	6.06187931519387	5.78298015065694	4.49859713601135	2.37560817288348	8.19157342846838	1.25686045999691	3.5091207699236	5.72838177439333	3.21618763678634	2.17972548524459	2.36943797586245	3.61180461171274	2.99457971936789	6.77430297718914	7.62313597294806	7.75789495773039	-2.1686637650284	6.83368960337264	2.13236661249332	9.2743481716102	3.50229821872884	-1.10574287733715	-0.127687437084078	5.43276054932985	4.7553045753783	3.32022500428178	89.75	0	2
15	4.55199084690039	6.70643611007464	2.24502583692249	3.14790415693342	5.23332125237382	7	6.78694928793162	6.5867997050512	4.49576633083143	3.21482518371757	4.18836285522292	4.63719405834962	5.38721478445977	3.46027592779273	4.72534745657573	3.57170114347798	5.63534798735393	2.01445851901584	2.68063381129072	3.74524909388807	1	5.06147512092041	3.03851000981025	0.916928274263625	8.84709285113953	-2.1908309567167	-0.903526766304733	8.87597304232601	4.856859500495	10.5649558347106	4.75939527393266	2.94761444766075	3.601936511439	3.11137140335643	5.9508731132441	10.0748569281648	6.23541016479583	4.26221047670209	-0.675302662646869	3.99417945507064	-0.71465679616618	-3.64595600283869	-0.713107832197438	6.5350953574911	5.02883420603013	4.95459825898108	113.5	0	2
16	3.42377483477388	7	3.02331382483275	5.13554011577145	4.84421523719216	5.83152182324804	6.09891129899315	4.19202942837484	2.91101210276401	3.67118327332166	4.82662153767001	2.23501620477516	5.86170608260077	1.34531495576875	6.85309703545634	5.20580212366601	1.35046038664914	4.32615167202778	6.58394463980465	3.74362637279314	5.79598871250976	5.74153148532127	3.88676219630963	-0.219217805637114	8.47702117965316	-1.07251053487419	4.41283204406013	5.13895010347835	5.40163660248872	1.50913315897914	7.84987010238669	1.90063209261313	6.53638922132583	1.10332336984909	-0.783993501777416	8.35140997538262	5.47684406103587	5.30661701132317	-4.48550801126411	8.59009185027914	-1.36132870281054	6.45868873493608	8.846687917347	0.220202895849216	-0.976967913503499	5.18506348589859	92.25	0	2
17	1.28299049246442	7	7	5.08074129931429	4.07363622469029	2.94808518095777	4.83895477480285	2.23555871786406	2.09838051068093	4.21882703041007	2.4647435867219	5.33219955904987	5.65283774122454	5.81757225646615	5.08099000382012	4.87931896741272	2.07254857846882	3.96499531839559	5.38861366778222	2.25609817699403	4.31132304833093	6.36028153887736	4.10872142906819	2.00993467740552	7.84870154286328	0.148972350058403	3.39091403695903	4.78565039934302	-2.94092944568267	4.89915422991837	3.37182931737896	2.39607955794356	3.36996610371167	2.27065959528052	3.27390566545083	7.85443782607065	-2.87526669304053	-1.41826676633129	3.97582649338592	5.44940005022275	2.73445058354288	1.92050904194827	2.01201707594753	1.17574644903875	5.57305984282357	1.74749273343825	90	0	2
18	2.29415367379197	6.16797387701558	6.07971754091214	4.54539169188786	1.34323304389326	3.58885207938734	2.96892793447106	1	4.29432362839691	4.39848472707806	6.91096609950259	4.47977491867789	2.29690808632044	2.48290699103258	1	2.38356511980058	4.25501720321742	4.96731395262139	6.23673333173206	6.90108628340748	5.11674461388436	5.64954542855305	5.34891299766704	4.78579145635134	10.0293501225427	3.87851859058741	7.27147509153051	5.88838389193767	-1.09865653549898	6.74655166375531	12.3148752786599	0.514458497588888	5.4697104072584	7.58268112461586	1.40176155886998	6.75905492048092	-1.49662353620114	1.53082510227801	5.38929725367194	5.29879296308973	-1.29766940469144	2.31723842654053	4.09862387475589	6.82981252135178	5.4305927766125	10.5253897987511	86.75	0	2
19	1	6.2076440143293	3.61423026168612	1	1.10047546784936	5.44858056914107	3.61708276529423	2.75686906378712	1.53728534914784	2.0328412703741	2.59402842699	2.43818456112765	3.15486770334015	5.04280004744998	3.033562053633	2.93846499209198	4.57632181344478	2.50579650669639	4.39279703020369	3.57567601524537	6.42838963712769	5.01456034191702	5.61611329828611	7.1632779967596	11.3596981972992	-0.728092075002413	4.16280474250985	4.91421980458646	-4.15498927789316	8.79271339293513	11.7685709085436	4.62623337872968	6.26315005898268	5.24158346575187	4.45373128595308	8.48763140888742	3.05049935087005	4.78393437724435	-2.7038053802364	5.03796741520807	1.16393934644468	-3.55448380389082	0.729745505758938	2.45209989450966	4.92336890244496	8.69134832810646	80.5	0	2
20	4.03993554527485	6.69349167066293	3.44396775915286	4.92684002142217	3.0148682256071	1.03199353104161	3.29541753146214	1.55932334618795	7	7	6.92665994010084	3.42929056582093	2.00664414684056	4.40297238977537	6.81985433168474	4.61293931360738	2.8951145635591	3.57822016272157	4.76078918900296	5.93049063992982	6.09609370485476	6.42693025351078	3.71586151768429	1.26559958869482	7.00004341712851	-0.250142531474018	-0.677276310082461	6.08234873311605	-0.793802641586282	6.77621856625898	6.14271998326894	7.75431677294838	-0.63420712482773	5.28748253461533	-0.906491593165673	2.85431475001706	-2.6934668788654	2.56522424499511	9.13994477494384	5.99572986020513	0.767471684145088	-1.54743281817359	2.59130607264587	-0.807662766849918	5.78053028474653	2.61029080479744	80.25	0	2
21	5.72211837558179	1.29232504379437	6.33530026118856	3.82580467181839	4.43866657927928	5.51250582750539	5.45516338173385	2.88463907925868	2.56005425569874	7	5.31743106643431	1.65397138419688	7	5.36101066361734	4.02974798890321	5.18139211892539	2.65993838041797	3.65350560807804	6.57998382507851	5.14911619981734	2.17604256448733	2.92830735776355	4.24611674994253	-2.65072411810248	6.46894690722241	-4.1175538154853	-1.28270543407403	7.65512546561187	15.0740413657067	5.10957874505355	0.197779572836139	3.67503110216622	1.98681527450883	4.98255262259119	-2.93197067578257	3.96506982717615	-2.24491597452641	4.48735420706152	4.33744610006874	5.23785784646146	-0.119686749189998	-4.41957783889819	1.89110258760402	5.92676388558391	6.96463452671374	3.66959955550546	77	0	2
22	4.85510537525309	6.63608994608045	3.10994057464132	2.89460597760767	4.19198035549003	6.18776612230614	2.19908715207868	2.49431792883999	3.89061281784709	3.8272267510347	1	6.63585528299126	4.14763919949869	1.86027590912716	6.2719866264679	1	1.98944247551322	2.23676636945349	1.32534747481408	6.32547828333273	3.72681120467513	7	5.39095636850626	2.96551011093212	9.5249936029469	-0.555170229740531	-1.69011383925854	8.47745077073058	-2.31428398517153	5.01458406949445	0.767075346981447	5.54861068373448	0.555249433910988	6.46443889143974	2.57325864724973	5.42991486839522	-0.434361984040132	4.63677430780353	6.46876752852328	11.2496689523735	2.5495599431689	-3.19047203891236	1.72655160280404	3.76700589880984	4.2667621323356	5.35022250601374	107.75	0	2
23	1.1354320618765	4.79189338104495	5.72318883545441	2.95541584249864	4.16304822979839	2.31876154774058	3.23147375725018	2.7397025864975	1.63642099337802	5.01784669579416	4.76786976740503	4.63152441511574	1.65351246391423	3.11131748442863	5.54349519820273	6.44551563020419	2.55440860499945	1	5.32630907946697	6.33889951716315	6.47976768270171	3.17250354310843	2.65958448014628	1.6189254550164	7.59398748402301	-0.941666247838393	4.85532761024489	3.58642639372264	5.17887960419252	6.62802275335129	-0.331861783167015	2.95366928275698	2.2701918006409	8.40379873483737	0.724514833113485	7.45671911965877	1.0974269812684	6.17304626362018	1.53489187101075	7.64482259485106	1.40401612275917	-1.94360921783411	-0.124361633739048	-0.790742674016058	4.22097021622932	4.30800796355693	69.5	0	2
24	5.30217829565518	7	2.6739808207103	4.2141914904843	3.65061255495115	2.73570003504427	3.15986526361287	5.40258162735906	3.85291034409057	5.23004936110432	4.02531748865149	6.77639438713715	5.9755882653154	3.05650919674697	2.59041585379829	4.8322564241216	4.79502958895728	7	4.53569300205273	4.59234551095522	2.19273225763481	1.0619438326714	4.5875641389525	3.46065670777497	7.14853815621149	1.854834355567	-2.59786189034472	6.89077303380768	-1.09287578570035	2.0739387366263	-3.29698044668435	1.52080844640877	4.13008244563659	1.37931003986532	1.43310284997258	2.81378048786546	4.28426636075779	0.0647108453362317	1.98180576375016	10.1718704624828	2.79177668649491	2.43362459874941	-0.577283052119841	-0.0820655672245663	4.85980564576606	0.834092630234951	88.25	0	2
25	4.52300569383565	6.01512997631683	2.42808119042749	3.89024759947253	6.04233418524005	7	3.32050186188591	2.76767255210961	3.08063398833623	2.24120800920211	1	4.38219231665678	4.49721379459363	3.11701458282352	6.47131483445215	1.60620575166263	3.73385961132899	6.71337394591114	3.40254211194129	6.80772107603474	5.3841524909623	5.26790512290148	1.30042523073045	-1.20019188057017	8.7561172654105	-0.393086864287557	-0.45198952418733	8.94947643082283	1.38560970358895	9.56792985956688	2.08313264936837	2.11611945457005	4.72542406947773	1.99118786099223	4.59475210574258	1.79967787960698	7.0224267011963	6.23150950148344	1.52165831530461	8.64425914899955	-1.25088978262266	-2.91025205713193	0.723458414590846	4.51890458689027	3.73457425220157	3.21337551318329	95	0	2
26	6.65458225907141	4.2873390590584	3.03318509082882	4.48035464023101	1.74409506375884	3.50066543304829	1	5.34137875885765	6.19840675838228	2.4564816316105	6.74656205963037	2.29820577184137	7	2.89671766719767	2.8345348482047	4.9327468390686	1	1	3.48812143253792	3.97250438184998	5.27346840468193	5.29206536385683	4.14145232574916	8.32749751390572	4.68991673743779	0.69501481960266	0.143508054155088	7.43166309102896	0.556760522500253	5.97399756308482	3.69455723569057	4.21185515017102	5.64325992517315	2.68417235418186	1.95330362316788	6.33954636068277	8.02346282791227	8.13393446464645	6.37691514620275	1.75049203513913	-1.49154443247402	0.816315267862264	3.64742140148864	6.98242643170432	5.52637822037888	4.83216042783756	89.75	0	2
27	6.53046636041552	2.44822094599961	4.55655678680985	7	1	3.50378665463699	3.86131065673981	1.38057393933499	2.23043326218448	2.48256406677163	2.32761822138907	2.93372101722025	2.55840744747535	1.51592971470998	1.36203278559347	5.10919741881013	4.62231717437186	3.65080831349765	5.02941653252422	4.01900837933504	5.42877077724704	2.2016717161846	6.14036527316223	4.926743984369	1.09656996320533	1.5434507250277	1.07667973604745	3.69167459809671	0.152979133881469	3.52843866365105	5.58844187464671	5.93925790388942	5.80978147658729	6.32937211064301	3.62795647799638	7.4294549791704	-1.5902227781099	6.67959790822648	5.3388304036959	5.92015284412781	0.0961254524524736	0.202554810337342	4.66659932316211	6.7788526976296	-0.221289838006368	7.34127068380738	86.5	0	2
28	1.83687619668194	6.34272313733252	4.94399783017819	5.48287821850121	2.34834503602163	5.74565245694837	5.6233713007563	3.13912534377223	3.93063984223738	4.28870892774855	2.7751198373529	2.42689191399006	5.51494524973355	6.54948809896939	1.41124936532365	3.59990179654313	3.24016608842037	2.34513954638636	4.55450852436397	7	5.52896390914185	3.65668226833738	2.33560393189542	1.76863635164494	8.86788295441613	1.42211432885408	3.8032416884113	6.43722791519045	3.6581148484379	4.83174794999934	-2.35926643685085	10.1005391808227	6.80293560855272	4.40923473074949	4.35432094224986	3.62713791227981	2.10606307751124	3.83546710856995	3.19325939140904	3.56443483208933	-1.0516354675934	0.467747589408299	2.11850927823516	2.31733702515567	7.26864258305709	3.18132117088565	96.25	0	2
29	5.97317686452032	5.38311771018972	2.62396138875001	4.55743931919031	2.46106598305291	6.43452640261865	5.32341236313596	3.11626953773921	2.39422349698949	3.00169125904569	1.86467340144623	3.90099316072504	1	5.18096233555453	6.39601821281288	5.30065453631625	2.51391425492702	4.65449874395155	3.61780919012848	1.23687194619706	1.86700554954773	5.39562948828975	2.66842948980256	1.92308772411771	6.38468005518805	2.5493916858802	-1.78179023870548	7.10975222877576	1.96612498748413	6.68577884611666	2.50332153792565	3.33614623056672	7.90344723842726	2.24766878629003	-0.714049125146713	2.21669731430216	-1.52247582802575	7.3372625672693	2.91715299807517	7.80830245270378	0.734201806296542	-1.5174262687005	0.186740271652715	6.59364129915683	4.28980458521725	7.19797223178026	63	0	2
30	3.41389095446967	6.1139458688503	2.89463598818781	6.81640913886513	4.57733566991021	2.32106854336147	3.71677752187262	5.53719000232232	7	3.44465589647054	5.79730613920539	4.51214728632216	6.23390583080146	3.62774405811009	6.11800482035462	1.72722455490686	1.08571242685895	5.57926358700165	4.19660573743753	4.99070823879461	7	2.79657283311842	2.88456801761616	6.71418810461005	0.662994536870395	-1.06497952570795	0.581553228024176	3.02157441704031	1.60620492529261	6.2122049697023	1.78713761547185	2.79084745019541	3.43513739599666	1.68562001618184	4.33009145612129	2.95228073808684	-2.88431348835286	-3.11620209059121	6.73124523079814	5.96065258109521	1.62150635514753	1.04883904136417	-0.953985581712106	5.39094561848305	4.52402871476237	-2.04711269974027	75.75	0	2
31	1.57769314114924	5.78253821804537	4.51485208529775	3.54542163933045	5.41851735935605	1.30968480154242	3.87852411275375	4.0981906214741	1	3.07722713889377	5.44541628716371	7	6.46736651736716	6.031093902722	3.73157337395634	1	2.75484304481042	6.71332872205864	4.70587892449521	3.36801641466687	6.51514928784419	2.08454027465192	2.08305228052624	0.423266864084659	10.6616487865743	-1.55665749459276	5.6994761097138	4.95064885585194	-2.96146288136314	0.414553255624214	11.4441439421512	7.61637583469333	1.74884260679749	1.12904250142489	3.00595077683873	8.65514534649711	4.6335605831727	5.04266627399716	1.44897208217246	6.90703102915553	-0.173990428656445	-0.802653610391574	3.00409709521994	7.56974889480596	6.02382513598628	0.800298113343962	75.5	0	2
32	3.71774033096922	6.88847997539854	5.49322955542033	4.46253622318423	1.28248366681628	3.70457936002771	5.34365716292853	4.36131666779684	5.42506729605616	4.17214300288993	7	3.7159157709309	3.61845983442837	4.64634541637063	3.32358434633667	4.56574669147443	3.28301229388028	2.26031064561524	6.29407341479957	5.10845945949875	3.62389450378952	3.46603423917595	3.51873415033076	5.64356162001094	9.92211956327726	-2.81617527700444	2.69236381524991	3.02933952726035	2.33169136794161	8.70420327531175	-3.09332763380709	0.363393123621419	8.27805061641587	9.75567011555834	2.3468956131208	4.49597012698109	3.82813061752634	4.57303031657817	3.26227245748158	7.25775523598057	1.84338557389558	2.26409661952775	2.70799632484087	7.22053576522088	8.30524861473405	3.69171174472397	94.25	0	2
33	1.30943671427871	6.18152738675431	6.54283103161114	2.90175746582007	3.74481616096036	6.05131805199284	6.68641760319014	2.41877436617531	5.77281430735115	3.64823832020573	2.36255335919059	4.72245038125582	7	6.85743876805852	3.98501616673489	4.24495763267399	1.00748676365524	2.52304679549253	1.27854357152016	2.60246544294653	7	4.27451556454794	4.89296640608908	1.28617236203109	9.63905875052416	-1.54825809707591	2.67036147372585	5.25093386294266	1.34635239025164	5.79553919106179	12.1061429567853	1.74808690860558	1.93703211883002	6.76535345527925	4.71617487149728	0.747850852009699	0.0258456899704304	-2.58370189962307	1.27440743446884	4.57838937992795	5.07382037090173	-3.13911320464634	2.65683795283228	-0.445115460577661	5.45637611910281	-0.234594073682933	89	0	2
34	5.27449872321485	5.25756478694038	2.39643503689054	3.42370591483142	4.81865988314783	5.13068646658646	6.86001423850427	1	5.6598433360075	7	6.59677016759527	5.99049604401243	2.01984422420364	1	1.2003158612283	3.64019921700046	6.70398609047234	2.06784975189794	5.14264619338165	5.85410735148335	7	3.73939935883943	6.29249753361096	0.165298929164589	6.24171776708883	-3.75112960863169	0.628859531425266	6.84227702834048	4.6952774407365	6.80629465443818	12.5718970383015	5.45220046308971	6.5355102548922	5.56238478997455	0.338581809162528	3.8687782972944	8.21763889939739	-1.36660230499981	2.42234724186621	2.61549874473535	-3.29195222854881	-0.219741759721144	3.03394440549286	7.24476804711559	5.69148803905266	8.46109808283987	85.75	0	2
35	4.77356317183577	6.46899545919061	4.19869654582528	3.45018841319237	4.74942195561116	6.34170234269862	3.7625959366946	3.21678351316616	4.41581265972241	3.44357145213905	1.55305982286011	2.58269740585968	4.88762971155368	1.72484295266044	6.99744448146421	1.76767098477458	1.36125525756862	2.45675664335039	1.38392839435799	6.1805326590691	4.51587880847462	5.60755978780472	5.79336615978606	2.28440243604798	8.10282336428263	-0.823724316158238	-0.561753907920673	8.5966859533117	3.71144554831364	5.857956795411	1.42508697055491	4.45945720717081	3.58342957097392	6.36680618598549	2.17302664150742	6.51953149448784	4.5631196069049	4.97986479532499	3.20018257014341	6.11857342977364	-1.56352930374893	-2.45454207798383	3.30729872356006	3.72305355028612	5.13714524560593	6.18033135724768	98.5	0	2
36	1.15803658710031	5.72662348089815	5.11536427861206	3.48544326065915	5.38897146519763	4.73081160183893	4.55088689277269	3.71281753389431	1	2.86767047043583	1	6.94073848970296	2.63995909343427	1.74888175138314	5.52931072973105	1.92000408031629	5.50346905401695	7	6.1182104261061	4.12692492880551	6.52467701779394	2.6805998880279	4.49383801215935	0.475199165364025	9.71322179449455	0.000620961020748378	5.00122363171824	5.28996136784219	-2.29615401215289	4.92090174672302	8.83479130625228	3.19961667009765	2.73411943042114	8.476414436508	1.36597396794628	8.81634231135226	-0.558627769883857	4.36010404615936	6.22512134386925	5.59031100800288	0.406498008311809	-3.30190275266742	3.84291234765251	6.83967860665897	6.48628225461548	5.35662323881448	87.25	0	2
37	3.09805257349792	5.29421784916627	3.95060853415061	3.63016155217216	1.60324465588966	4.20435598714973	5.12402994724099	2.22351517958615	1	1	5.6857035376126	6.62326023171185	1.52292614309733	1.91251494374972	5.65730408535722	4.00910818926476	1.47278137636559	6.9085216781741	3.12089945018292	2.29633704765236	6.44988673503192	6.57650679654283	7	3.27926802005487	7.43883600905935	2.22450312599465	3.04976255198791	4.30212392695534	4.86778190823012	5.70026286846855	-0.149543984701836	9.40070301737594	4.59481779324279	0.228670457790818	7.18592336809644	1.40386722755807	-2.56836216532125	4.82619563333528	4.27590989200893	6.58325562121339	0.643493690563891	-0.395224919147376	3.42524283872137	6.81037291047701	8.81556661797003	6.97257362591548	95	0	2
38	1	5.7712597774052	5.60867517472289	6.34619119851889	1.80532220716654	6.26679966243927	6.69084346936096	5.87420273561602	2.26021082312728	1.75239243576369	1.17552438460664	5.07973171803964	1	6.39360774022842	4.50828609846478	5.50827712400667	4.00963258746491	5.57166352980656	3.76377765207741	1	2.55894031064367	1	6.4776494697255	4.90702532508669	11.1863268044214	0.766076902537553	4.96162016393438	4.58801318609893	1.84258696143468	6.58177689781869	10.315892701707	0.855289534188004	4.40484142290267	3.93175947077591	1.19388892400105	0.396469974177323	4.15344042239077	-2.66135687057022	2.3114846448458	4.3828451181925	2.1828019119099	0.0976597587283409	0.490375524925411	4.72054532334365	-1.9051483664134	1.26051120657627	89.75	0	2
39	4.27832836679493	5.73011126416633	6.09843734948365	3.88320238514769	1	5.87330730035698	6.96821340268208	4.27425011589259	3.88400991678391	2.46632013307545	7	3.56756011711402	4.1997154711213	4.35610422081962	3.15907448306457	5.23696872468834	5.82882871385961	6.62320115392003	4.07058817566885	1.55949405653584	3.97736666955144	1.45984913565446	5.32331217320085	6.12328206689402	9.53557884525705	-3.23706740856425	2.2700551387514	3.71528506836569	2.41972822804104	7.36232407090558	4.51765667654623	5.06065693785966	7.79492581635117	2.08455033094759	2.31685743839666	9.0011942067015	0.65708352947973	5.2890340473133	4.29027081272941	4.4925688497727	2.69677793394282	-2.34970787218612	3.70602936100764	5.64156503139556	5.58652450336401	3.60753149424206	93.5	0	2
40	7	5.55679400119006	5.43225260417574	4.30169258029924	4.98602210454358	4.14610130995327	5.29978627955772	4.67096592628234	3.84991867256883	4.45678752114416	7	4.23397078627721	2.96943042417332	3.4975975950894	1.49736007907891	4.24930707100645	5.445158451785	1.65281198449868	3.15707428521758	3.01370761774422	5.46116283336194	5.13276284252704	7	2.0746036098829	8.95928158906753	-3.8106496019605	1.35224085561763	5.92778683120151	5.60885848438694	6.45948072917847	1.11751033786218	4.90178987040141	5.71930841676763	3.97303272991018	1.16544210332973	3.43396433146008	2.12933605657669	1.80180525353632	-2.17270800768631	8.91843636136002	-2.8652513372847	2.25767483948923	4.33452209856848	8.00418896869393	1.97223297809034	4.32206521557446	90.25	0	2
41	1.44511206656302	4.3240059994624	1.08522794446249	1.87133810061792	4.68129186729076	3.10052002221517	6.87331110215186	3.35440364073821	3.21980458940352	1.4247493317197	5.25423592247865	2.32780552508135	3.59732309374296	1.86212577924787	2.88340545866403	3.49404269800724	4.38864298993825	7	2.06802263208697	1.72625446138196	4.81149475796334	4.26973034429297	4.45796468839122	6.0644584751423	8.17985863540525	2.87123978685642	6.17701858123008	4.02114620727949	-1.61212937948397	-0.126800867776421	12.3922842052477	-0.538223368356712	5.09237849838422	7.80722013892722	3.39721740857142	6.82404527786672	2.62674466002562	5.02234926846897	2.15450729785731	6.49671951307399	1.8044779812837	0.517311192862149	2.31187928068895	4.88127854050911	3.20131239787377	2.73604540022741	76	0	2
42	2.34261221626369	7	7	4.91032755823557	3.87820249274025	3.64848581986012	4.75003241612366	4.03605675962594	4.59407354550052	4.22387381898907	3.90770436874549	4.80888392292487	5.40877934213416	6.46551163798121	3.84285138629754	5.21176958784372	6.35552749522095	3.1377744340247	4.4607800322955	3.01511645447113	1	2.56796716999605	5.41390548467066	1.35733011520096	7.70157112443882	-1.41579094071705	4.21082818912036	5.25310799308417	-2.14561376217071	6.12237792629063	-2.87835102054683	1.62745106992967	2.22667244387399	3.059783613732	2.90184338280328	10.1807742919353	-2.35313480655881	-2.53138086759814	4.55177215918278	5.53725148777234	0.204332702169081	1.1993003893534	1.12491886165108	2.16432866569221	5.38581744424563	1.73356676412806	96.75	0	2
43	3.70978513014211	1.52463645881811	2.43402034723419	7	5.05072805817906	3.7671301050365	2.74870550625081	1.22859003571504	6.74819397995359	2.47603244179779	2.07431116518726	2.0394212272545	6.59270243499926	4.77724465453274	3.5054388173839	5.23511586833286	3.23379583860843	5.22060421808417	1.6036089811883	2.03600082094948	7	3.12625689527596	1.73237016234111	1.56283066763211	4.23309395644927	3.96073646039381	2.1684684309397	4.4228899387612	-1.61842231269852	8.01515972306956	-0.738755328554897	1.63008024080991	8.5984592877768	2.73693198761902	2.63329638061918	7.57991369504077	7.86876550416868	-1.32152498031239	10.2793254195415	2.39362801114738	0.682738571564539	3.67809782081528	3.77785468131304	6.14890424853609	2.26618284182218	3.85671930032571	60.5	0	2
44	6.79643799715552	3.47979716886287	5.59194830006352	3.03628713091001	3.33389814893299	6.19883771636234	2.42756055689872	1	5.38255944260491	2.59969730070653	7	3.7847995570016	6.19152148140903	4.64810268744084	5.19420609810448	4.43341477740552	4.97800908405658	3.22902511518597	7	4.74020964653545	6.55246464196491	3.82991922469585	2.87156881543391	-1.49127653689227	5.8509516980348	-5.82329630691232	-0.602197222960716	8.56425187841257	1.19690203653222	6.97678107803069	2.38582724908447	0.422831334623226	5.65527315822109	3.64653645874178	-2.12136981540617	4.28623469604271	3.31837035662834	3.64729021831497	3.24000284798702	3.5189822097786	2.85322512154824	2.30545888856408	-2.28189553806731	3.45891164736296	1.43974433458052	4.44677049346818	84.25	0	2
45	2.62685901062191	4.72329645681076	3.12724017867854	1.18606732096281	2.21236655679426	7	2.21588825782772	5.72334697164972	3.50944850381017	5.30302151374662	2.34941187251499	6.2918734412471	2.77786222424624	1.81909731031796	4.65901984727363	1.58055195365035	3.384703143239	2.86472872448348	1.09437274841599	6.24579777018597	7	2.42230356423818	6.30596339749394	5.45944952592053	11.454578596655	-0.11287649297879	3.60072587522428	6.07263896561393	3.99204675316902	0.533043101191112	2.90141291433136	2.83060422061958	2.99802961413843	1.71240971872474	1.63147354951641	-2.71414446510927	1.77020040707411	4.42744480450553	6.81394374144622	5.79794268816279	-0.993180170700711	1.13249374721493	1.0593804041875	9.29766840984666	3.1102047447913	8.66852751271275	77	0	2
46	5.67042032097199	4.96065332607749	4.0438195958866	5.03569577712106	4.04261578749776	5.86746916765745	6.11452668078189	4.42446772777858	3.77793580291477	3.69272031896589	2.84361941108342	1.05770220121178	1.75292324721939	6.18241727033646	6.78253453065879	1	6.71528861850525	1.48356642208616	3.26727110986933	2.44885201013559	4.92248410765286	2.57890945402702	4.74539403423004	-0.438884506507865	6.97942032441785	-4.4509645006766	0.848102831201136	7.29371414396704	6.58215974241917	5.49416209613323	2.67187898594493	-1.87340758258381	6.81753755866213	3.46311692188841	3.7066371623042	0.241429613712609	6.69379249687749	5.0468991678418	1.32541099279167	6.79173716200225	1.57310304941094	1.99997177400573	1.59239782612246	-0.510686820559189	0.959820591821924	5.16922409722494	92.75	0	2
47	3.29593147147155	7	2.81751272989707	1	2.50876124922961	4.52548327692767	7	1	4.77366458631857	5.27896417201543	4.55393941788451	6.9011078385017	7	1.72389562676802	2.71200498979861	5.64231090392778	5.71638153307386	1.99297784245152	2.84308325758691	5.64442167576191	3.30348761526138	2.82746923160186	5.68065006559368	11.1649908596245	8.37422100726684	-3.25398795372649	13.1969003059497	0.849743657365928	2.39432938598812	7.87500146500229	13.3085427571516	-0.438221528316418	5.5317048210623	4.66646386552579	1.68086643102712	-0.356143545398086	5.6901906210997	-1.26244228925821	8.72538698526172	7.96619755316225	8.63621700589658	1.81234077380977	1.73526320080071	5.95369874394105	2.75135726568333	5.46173199865443	88.5	0	2
48	5.91164911753086	5.49120742016095	3.18120610985241	6.13424928581585	2.13818768656647	4.98097649697634	1.39343451456197	1.72611056010867	4.1578896318041	3.90476225030178	5.72951408165404	2.38514630965311	4.92851428669455	1	5.08527922009396	4.35272674565068	1	1	6.61749548077054	3.9169614482519	4.14329062566932	6.79838194128522	1.83541034474526	3.76947977481353	5.54719114149362	-0.0603405939691807	4.11758827844427	7.194026636642	4.31700774115332	4.99159932019197	5.5709335863936	2.51122416079258	3.19665350034093	1.46309585654288	1.95265242735902	0.43436134426046	4.26533335543771	-2.0043891522116	6.98792612493486	6.27819296464083	-1.64003421310366	0.381166563601417	-0.342754122101819	-1.42030008265596	7.12747891056788	2.2573335578562	82.25	0	2
49	3.94074059389621	6.90233557107788	3.83841571088433	5.91230959109414	4.95643458874138	4.94750507845259	2.23991489201534	3.58746692870708	2.61485899489286	1.23371810939272	6.3712603324602	5.4265000515715	1.80127062047669	2.10780803227925	6.00677548025461	3.0938106262344	2.78713037247554	5.9462571273057	3.1746159386266	6.33345819604203	1.91533913514415	4.38501082930227	3.63368530160122	0.142771928806373	7.93839987896912	-0.963087669562889	2.70302988312833	5.60387179499629	1.851296665642	-3.2159331655577	1.27443620619218	4.59090937350225	9.72631669314669	10.4341676350221	6.83395207831877	0.620950589678785	1.11484711708672	2.41394720659083	-5.71501604396515	7.33591662540531	0.497192821948245	5.57016852116192	4.31161423398567	2.8827952284662	10.1945107214849	4.9435812323719	99	0	2
50	7	3.06732313884846	4.1776238525064	7	2.76815453954115	6.54137833345565	5.50871928349474	3.82688010595652	3.47332748259952	5.60567917279823	4.77287505041743	3.18174127030497	2.86300577934636	7	1.0359333288293	3.38310112875044	4.18841689566125	3.47644554499922	2.3125730118055	2.18530842345945	6.03919882398152	2.91519816831287	4.61529538725225	4.32135512284765	3.92674989238341	-3.93882681070358	2.47617901264531	2.22494607305176	3.20715401903266	5.50175358872406	-3.63052362438433	6.08838868167003	5.99417361056853	3.52189886090947	0.963219554671231	4.53526346129858	5.40440773150296	6.23723777235051	5.69126094447928	3.33597021050664	1.87823921190202	1.6927893580242	3.66624000110096	4.70203853718779	8.19723104348045	3.67874245288174	90.75	0	2
51	1.94365670891464	5.6983746150563	5.2222689641755	6.82675421966753	1.98944469936361	5.52995180732466	2.45325891715508	2.19515873937127	1	1.8111422423191	1.15346665175207	5.2060909958369	1	6.78601858285151	5.17257414167755	1.81733065487646	3.42756609033154	1.33549936940661	2.89466078567174	2.62953867034825	6.83078930024793	2.86479628481933	6.61266540704352	3.91644867194346	11.0285190048138	0.358671297905415	5.60408848420271	4.36754702715332	1.77563428543604	2.06928839170216	10.8074641440833	1.27999416102752	2.94504822473818	4.93386526286614	0.537323504889481	-0.937724950550208	3.59328329636556	-2.03570760802887	5.06964511569101	4.96089452103283	2.72669986436381	-2.97254389732114	1.37056370868366	5.59843173171843	-0.235134334722427	8.58839062582515	85.5	0	2
52	4.04032346990292	7	5.58448117733752	3.65105733304426	1.23915293846866	3.18322609600486	6.29657992900377	4.26320375885247	2.94996928518671	3.61584303101048	6.21369061846671	4.94112209867667	3.69100775931284	5.26122046507426	4.74023729085552	2.76460887765731	3.90738775292015	5.96770340111759	7	1.25770880290548	2.29253005519361	4.50275643658627	3.08758548066032	4.93725965300074	11.0753032024192	-2.81742872607935	3.19333016381419	3.74524960818578	-1.458050819875	8.88543338027618	-4.08631842528468	1.30710028456912	7.86668916439029	10.7818163866238	2.55456424546837	9.41600605810336	2.83365593514503	4.84379378716675	3.94395150111323	6.50682955002185	1.46482523975832	-2.45933868928448	3.77221446234457	3.66446896529596	8.24624627311956	4.27215634335856	84.25	0	2
53	6.36190955046707	2.18855673877077	2.81128851407869	6.84514575675595	1	5.48290457090488	3.55621283702586	1	3.75439235371938	1.09623864835193	6.04415006295747	2.53077730405516	4.41128821205691	6.46312508632639	3.20313412231296	1	2.54618981318513	2.55590438726766	3.2942317111975	5.24475387757755	6.92806640630942	5.93386735395865	5.97176871567463	5.32246509680205	1.86693771111273	1.63126271211329	0.639017698115263	3.82957930526808	1.01924957833843	6.10969399511871	7.709881805446	2.55187263408568	3.18282633845104	5.60363066284423	3.47694103679551	8.58513281349492	2.38718168147361	4.81210709654207	-4.11490407689704	8.78148729126783	1.36996067641531	-2.53534593899799	2.03988257029327	6.49793246862951	-2.2224936530925	3.54413694560134	91	0	2
54	6.15701677576108	2.3555696551857	1	6.34731325046882	2.81431890165389	4.61648865847325	5.74404347177987	4.67875196985299	6.6376689631412	1.68714080926702	1	3.97212265702818	4.79422283810655	6.01898333685026	2.96088077206379	2.03589356373741	6.64053286369644	4.11090697296979	1.93992561877249	5.83936946545335	3.04172376292371	3.19573156989943	5.23830886635968	0.0251110648636802	3.8371182787248	4.57348410911938	2.39650813846291	4.57885194774191	4.38950385088178	7.3004399687258	1.55021995554309	9.93717224392601	-1.83491040454317	3.61342046401318	4.21125257966224	2.78934740613151	2.83810761476541	4.33001126584358	7.04963312951267	4.41435604703746	0.408318368967331	-0.301238413866235	2.00058175113143	2.56719481884178	2.70854925306479	-1.20732576475897	82.75	0	2
55	5.3837342594569	4.70253723697084	2.22731236302202	4.52132561654056	4.78335848882855	5.140713905045	6.60125460441138	1.04171104227889	6.10267597104563	5.97849633034738	5.35513722909892	5.78431061505027	4.93785763152538	1.31933653282601	1	3.81944324047727	3.11140868967543	3.85865988909096	4.28419193191273	4.28815052689307	6.08254482724481	3.58372970981374	2.68067234102293	0.533683021470062	6.35772572170731	-3.69157085451843	1.09938180626263	6.98446406769315	-2.13600982847536	6.33469067385795	14.1266017633566	6.29901132339334	6.3881280876151	5.46309664636972	6.14174803795456	6.7184744611974	4.72655010853349	-0.771085514568944	2.69540086922777	5.57168166937567	-3.24622071505435	-4.42903946640021	3.50642377672056	6.21911607729394	-0.613192927477345	7.59851072018629	64.5	0	2
56	1.92723663857792	7	5.64968437626776	2.5658547846893	3.45214946951472	3.53706142883779	6.30259084065498	3.75883510194994	1.55520000315472	5.06936200178136	7	5.65991905556297	3.56067557540576	2.93745733981757	2.73014298713153	1	2.38822866243532	6.0830976355001	2.05885472320189	3.44697802245726	6.33133121228882	7	4.53378559556546	1.1202258552221	6.53322273364263	1.46397486122866	-1.50972454225771	8.43474161931496	1.9020833227214	8.53630418514376	4.45234151288095	2.65856236075732	8.48720232413774	2.40760842809597	8.1723036673336	3.36237992797041	-3.86585328472558	5.13777881855617	5.21551630060674	7.09931397285294	4.11279826641395	-0.420122602626898	1.94733949010393	6.48629440291762	2.70273628649314	5.38792334566494	78.25	0	2
57	1.33754809355536	4.26571394209304	2.45100026451331	4.90129447665985	2.8759901688526	2.87861421340119	2.29676833989188	3.33459377663787	5.86385766066855	3.88798652895374	3.3483802808868	4.84176783210348	6.97979726332975	6.08959453834311	2.58899509164576	1.47621453316747	4.56484725388625	3.53384201773309	1.77563242014728	1.23401978045842	5.43110805208122	7	2.96937140916926	1.05440281541071	7.90029824652923	1.53745062969487	2.30793120411123	3.91725289616515	2.81684231348278	7.18771711518728	-1.19388987284096	3.24112085651922	-0.430087273079148	6.98234523711316	0.51754879302133	8.66594096858907	2.54056441279962	1.72953027235994	-2.79772749733597	0.127715869223067	1.87571821467726	0.471565762383843	2.58483839342761	-0.784246805932437	5.66898638588277	5.72539438596927	70	0	2
58	1.95636509946286	7	4.79347131266286	3.64387462932796	2.11371123846694	7	4.85943607701717	3.38202290857609	6.81099713675622	3.90677648035422	5.65269875348642	6.02940409193874	6.02386678429581	1.64772058051783	4.05658508091485	3.77864805850739	6.22152748344431	1.51162139502009	4.88816488832832	5.78986961865942	5.5346180554174	4.15224788999681	4.22845105208229	-0.541969252871501	8.73274202845149	2.09381531763082	2.77932982300817	3.10284644996843	1.62792069551471	4.8746613024276	3.52443248323156	0.763020591974915	6.65448183359949	4.04964936790167	-2.18077194869285	6.71748131450186	-2.26176200436097	4.99304983620353	3.01426151124789	5.7855998422831	3.21441899242291	4.35252783989253	3.65455605597572	7.37527720392786	5.09827353609339	0.0419258988232679	107.75	0	2
59	3.39240270374134	7	3.00924172416812	1	2.09367034262394	5.45505514458737	5.92268579345891	1.50913686002315	4.6258380659815	2.09767614397749	5.20417351604868	5.17281067595887	7	2.4955876009361	2.94124064536997	3.78097640456909	6.1170026572056	3.21485775155569	1.53405545494652	4.62576245235243	7	7	6.54554125575789	11.5172485061685	9.42646026750557	-4.09480738433468	12.1933189653916	0.84937925044727	4.23003908324455	8.10596996704081	0.847389142684285	3.31334562021953	7.857016402051	4.97164328178498	4.83741351752896	2.27060847348229	-2.18550317404265	1.93270651929714	7.77364131627665	7.61220844218254	8.15685993781427	0.558623394023151	1.28718156220662	6.96399968261973	2.08209025200633	4.47909360542033	97.5	0	2
60	2.03606504753888	4.39140377241152	2.98199328469403	2.76861379740577	1.15875340108528	5.64596483464274	2.89996376308864	2.15716598730445	5.50638457361955	2.62329106803633	3.9556665511037	5.7561775142111	3.45067393835473	3.8071371862715	1.07907318268089	1.89910081125344	1.20778098244036	2.45801162747496	4.50712521270207	2.86822795208581	2.46897717040795	7	4.49041586326874	6.99547575699606	12.7320674720064	0.434533173342098	3.17750089523005	6.72457135998982	-0.703683636610697	5.0663934654276	11.5365881557944	3.23323486289033	7.1673698926827	6.20896388012383	-1.39787631047748	-2.49590484747219	0.540863536418356	1.63308288029679	-1.8040284719615	2.21346416262722	1.4802384902633	-1.99285700254286	1.3255003853615	8.48142942729561	5.59578310990748	3.94297455787687	71.25	0	2
61	1.38637744025828	6.10547765283059	3.83574306136442	1.4167461073787	1.83925294721757	5.91101008120429	7	2.37374544820452	6.29087640304087	3.09068310366974	3.16745602411703	3.70941495511332	2.74420759463647	5.7507672799979	3.46539234561293	1	4.20064198511773	4.2496981826388	1.14731165081399	3.6403426423438	2.54730561934618	6.71725782654521	7	6.92644166295818	11.1103374280417	-0.230995477412436	4.29916929653421	4.87157707886631	-1.2983116760178	8.95312173939487	7.3306587353301	4.08604069276381	1.98467288706121	4.5862377404475	4.04984300646788	7.4491938301475	3.09974151391204	5.33495933261075	0.56523400334506	5.46004970264977	0.608943693248794	-4.19300560281317	4.65944186550822	7.68043017545267	1.78474823600047	9.57335127480735	84	0	2
62	2.64035818092839	6.20225532005218	5.12248413487702	5.06437106260805	4.91809014083427	5.73456599172247	6.03678397531699	5.48922563024095	4.58900699958358	2.71322180119668	4.96309094257114	6.53299984001547	6.32336070492852	4.66665136514694	3.48488639684111	4.62670398286085	1.34091526367189	2.85722075688348	6.85546331405409	4.77955934754315	1.50710622977866	3.64198869257545	6.19106864595502	1.28142526283834	7.72081729381749	1.61298862474766	0.680743252004567	7.05915838747873	15.0183682120729	1.31417694690839	-2.81305552144107	-0.26086463289918	3.4101941302822	5.46057538684312	3.69369516122843	3.15596449389714	4.66535312612827	4.7501155599926	-3.63611111041351	4.7067084685723	-0.616402838518104	1.44405696418654	8.80487890457379	8.28995646232753	5.78078199009451	2.05997822536934	74.75	0	2
63	5.80841308134477	6.55138661104679	3.31692343192428	5.42795628482465	2.75950896930568	2.61584326805002	5.68582844794847	1.94534927618462	2.00976061330149	4.39124693732732	4.7440043059635	3.76419180086943	5.96202752039946	6.61107436707364	5.85410935079168	4.51929944131033	5.399739623964	4.76594613582121	1.9648331686669	3.47469811062488	1	4.36812080713195	6.72123426290055	7.10654548700111	-0.449279096343847	0.175949876229679	-0.569833505377953	2.19021474160892	1.46446448309278	11.4137711090885	12.0906742169692	8.96214174685956	-2.92476916289408	6.5721565795759	1.73178219278319	3.00626235490682	1.94649465201689	2.47236167551798	5.10361624173811	4.39637745526073	0.218302436052739	0.606911554059953	5.04446661523523	0.403726788664238	-1.75966120024442	10.5092889974206	59.5	0	2
64	5.71805461807404	5.64064563441369	3.39220242858054	3.60212012264417	1.89270713549531	2.92673043782728	5.35616820410057	3.77238210947293	6.5297832154495	4.93684263963236	7	6.07753139782738	6.90712369910499	3.86156861386841	4.5750459654257	2.16843156984032	3.76949755700706	3.88334675984173	7	1.80923752247245	4.17654496487652	3.88154566510349	3.04018708044019	-0.00025653967717254	4.40434024720898	2.180088644103	2.10656919630492	2.94651378654573	2.14028717577096	2.26039420513403	1.18540328976801	-1.06583264004596	8.68537386538591	8.12124488522042	2.26793735418251	2.04194534423881	0.180835215701491	2.82299887299454	3.57358317230207	6.79348586570257	1.37797995530356	0.111901651946691	3.9176658756616	6.49418686807796	8.76737342198683	0.928889790576881	77.25	0	2
65	2.75174493216	7	2.45550155698642	1.82115138652405	1.94921011880325	2.07305048418073	4.63000290479894	5.07471200672615	5.57987009360148	4.84964206945059	7	5.75800590771442	3.79862291623038	2.85557889872853	1.13665242362805	5.65716347900996	5.30432598640563	3.54841703995477	3.14696921040406	5.96242874398006	7	2.85125591181596	6.58640003543486	12.1696540910891	8.28977861836536	-2.92265682464502	13.3088661013811	-0.0757353815132611	4.0886342550341	6.96706749359513	12.5321096569476	0.180160502969007	5.92008649996526	4.95174697839514	1.76913589092644	-1.15812295627558	5.89147601115742	-1.44258334979781	9.24895079398707	6.25061345816301	-4.07531976946774	-0.19159823286412	1.7444948249339	6.34687591646036	1.81761436650199	3.57760524248331	67	0	2
66	5.07326505232295	5.45544434473784	3.35657413629317	6.36629142037263	3.21574230190858	4.47014056001345	5.79661043706034	2.51220131357056	4.78846546141116	4.58710301149945	3.95065337543427	2.36448340386125	5.39747244997366	1	3.78243824328685	2.26619799847496	1.37896885437943	4.10421139833326	6.8700791190038	4.21449447016429	4.940673375677	5.94998421482019	2.00668637562106	3.95624725906834	6.06905097174827	0.122165144385995	3.71062542261002	7.4379454742669	3.90688422663156	7.02435228092952	6.12006450499244	2.91820321834857	4.49996626871389	6.49633602060871	6.3113980228183	0.16426922946531	5.38534748583924	-3.81244443010995	1.51886904302908	5.92085241527834	1.81124622288775	0.188377265416214	4.32103869446007	-1.77636261539872	7.26417392061635	2.45153485942231	81.75	0	2
67	6.90624587319921	1.80788639661989	3.26567300323483	6.36988180888078	1	6.30027657089336	5.60498442117952	2.74695651169007	3.932199879625	1.84666933171958	1	4.45433515621752	4.25340231834774	1.18071489391071	5.54265968755209	1.56842253688481	3.71175327846069	2.0842159973818	5.61370286838401	1.49546988595417	1.66944952598666	6.58166004755146	5.27541514788894	4.15255281678215	1.77195306155717	0.254345816443294	1.0527467051468	6.08269545698495	3.36835174777753	7.09884910098141	9.69833622199499	2.22448274169191	5.44553487954971	5.05935999400442	4.75720373845976	8.55160304856824	0.109886616258229	5.39823158672006	-2.49194131629087	3.69428077321629	6.5034655311097	1.86900904407349	-2.18263448886165	0.699662911806953	-2.11724150726269	11.8069674373004	87.5	0	2
68	3.19769264818589	5.7070170488526	4.2242557273746	5.00910426584788	4.79401819128188	5.56230577570865	6.44370794586993	5.8873219256248	3.55795123993575	1.56306593325969	6.3749026325171	6.09982923803474	5.9653889872912	6.68802744818751	2.64628993853505	3.90358520217218	5.94464459823909	3.1255877817896	2.90406624080559	4.5592534681847	1.47006778325308	3.65368784916971	5.76462168827386	-0.132459803374683	8.87913864000515	1.99034949773328	-0.627054636310725	7.0096132774838	14.8530309560808	2.35705990262283	-2.2415362702139	0.464700830952736	3.6481531846859	4.15720892971844	3.05221997744772	2.96497590910092	3.0046628533608	2.47539347567955	-4.29193588618858	8.88490707256475	0.307398931855907	2.81138767782279	7.27202651483586	8.88117852147782	-0.707353766321784	1.67400507572242	95.25	0	2
69	5.84353034428147	4.32619071247324	1	5.48419499928303	1.47263627537253	5.30627462578385	2.62934376626054	2.80737505095603	2.2235503631384	4.55286734959344	1	2.87135551618448	4.01275445357888	4.62469729967741	1.74505070664965	1	3.23347171029049	1.36466107878399	3.85529613079445	1.19584086169766	7	6.0050165428969	5.29245695261175	4.44917468586606	5.21766141483041	3.97998131392775	1.37978353035435	4.50442980500807	2.4616809806237	3.96333912799801	-0.255023695904865	1.44845023013131	1.54633505875965	9.08800024093049	3.77566277914451	-1.54940814230993	-2.67771820888023	4.53886622753397	0.325315083590291	9.44099071334137	1.14588025300945	-3.89206080835363	5.63322709065832	3.99854057403123	4.39065996111674	-0.136272414372846	64	0	2
70	6.60617449229801	3.51972313115605	2.82191313736292	6.76263458751111	1.30764778806695	4.75272942065836	5.39068410935789	3.48134590381029	1.10716986100858	2.17931499884021	2.80803950494938	2.37248234206234	2.88884906991006	5.69862519154972	1	3.80259775277272	3.560105405255	3.77773335810267	4.95128226132033	3.35027925133217	2.83087057583118	6.45271875711893	5.81996030210562	4.03584378899931	-0.153332564977945	1.64815288552711	1.34355550575685	2.43196033935927	3.72876368555802	5.04703270147978	8.90400303935554	1.75564762903364	6.88849854287682	12.1198246802588	2.74270549317722	3.37670771273071	2.93100394909752	0.775622945191211	-2.89557258352998	6.245599212552	1.84957330617287	3.13724429064533	-0.0118658742831225	7.57774914103157	1.81211145231737	6.66736558231826	90.75	0	2
71	3.72810192940208	6.41581057320893	4.98952798094267	3.83675624612601	1.77847386576437	2.30009104667721	2.83148681217228	3.52426755067337	1	3.92963599744132	6.32043208289154	2.41138219100485	4.4479222454059	2.83928535800651	1	1.8942901900736	4.95096021799387	4.3638668756978	2.02824107951586	1.5431784099697	6.93965134718141	2.15437982928873	5.70649611370179	4.58234536449603	9.16979716502108	3.65354646815176	6.56258402126394	5.94398223217119	-1.02722684481233	5.75336934112756	12.6584905272662	2.69645211825696	-2.9703876495276	6.82186779111857	-0.367455013433438	4.52442238654909	-1.85838696404014	0.228958716475335	5.73316094548006	5.23384098096206	3.88694888309281	2.31361394010153	3.47758791599794	10.5735061641695	5.37177606719432	-0.713242301006089	69.5	0	2
72	1.30057961546892	5.86311563466358	4.52694056757074	5.03097765076905	1.57787963132179	2.70664935304232	2.11192094500334	1.3417926681397	1.75156958218152	2.85788723742028	5.5545585483384	5.85364289865083	2.78574324257398	1	1	1.87136133222939	1	1.40281533651874	4.03833161809835	6.04885384567692	5.12445828285303	1.84293768626257	4.87159017545984	5.98211226670536	9.31613850335379	2.02518612539924	4.31931625892582	2.74205190706806	-1.80074309320163	-0.856602833794131	1.2991691342091	5.78664961870191	3.91134274052031	4.98543190414306	0.227582932568206	9.01594858688823	0.981589517231904	4.37883885526255	3.54428530233929	6.75549298528019	-0.461652605422857	1.67614652613008	0.425144712727507	1.47981603863708	2.38926374275305	-1.54421408048683	65.25	0	2
73	3.61598974355829	2.87884658209522	1	6.88249879451441	5.09883827875683	6.52998400527652	6.00726622899753	7	6.84967339660493	2.85560387897788	5.18620496484029	6.32205901501874	5.69263313882454	2.2230179278215	4.97628460740904	1.22356120838453	1.9080206352583	6.66612460793596	4.02831860518902	5.30962099732803	4.82556332813846	6.90144786166715	2.87552134568614	1.49139744505115	2.98468091726123	2.76595615473534	1.94894811139661	4.8971164016026	-1.36373625289629	3.82348781186747	5.75293513510107	9.15891817685114	4.01899315208758	2.59669813891668	-0.238752744135733	5.02183312376776	0.466067389268616	6.82342594797584	9.87395713937951	1.74794716999025	3.1802252341517	2.39460932692928	1.89265052376409	4.74090806358879	3.76227298873067	10.773153064563	88	0	2
74	5.76354686346255	3.50633113312651	6.5274796803915	5.31126794063362	4.4186079194581	6.98569485430336	5.16973328253135	4.634195982925	7	1	5.10021428877628	5.84196827140044	2.06006346398367	4.2778739866135	3.35126465720153	4.42866201409604	1.96590766778367	2.46175581551359	3.05718809615943	3.18716992197333	1.63367245499677	3.45453786015463	3.65485908822315	-1.5977226328947	6.8912065760149	-4.34241599841129	-0.618991555685877	8.11911674220858	7.29165957936048	5.56423288490945	12.2241175995536	4.07361939328177	0.60265688009127	5.43000709113551	2.65552470757886	-2.64104153972276	2.81787459244746	6.36190898444045	7.2683526117487	8.65307937846484	2.65950171526779	-4.05812063559764	-0.215049050814243	5.76327548435656	5.84271994421827	6.96426121006782	67.75	0	2
75	6.93417323451199	2.58583693153154	2.86588291058766	6.83432041808367	1	2.70977516213499	5.14853043019024	4.74562221826631	1	5.96634638663735	1.73491765985685	3.32634228716517	3.25972808959043	3.49752815121672	4.67997530023461	4.38819605994527	2.56573870619914	1.91897270551203	3.85569638708091	6.64598999973209	6.63526441295243	6.95616298388383	7	4.33587796308608	1.70678963627959	0.00704470087042675	0.992972107814591	4.4170762373344	1.52127213305848	3.28071728488146	-2.35632350817147	4.37555661445169	-0.258679475700145	-1.13872312113818	1.03943696297194	-1.34331809977796	-2.25346268408151	-0.0869774680441214	10.8513323709973	6.45422845832947	1.2776105009724	-3.09440070068075	0.770082043286064	5.52861080218563	6.09808042811209	10.8393654634829	88.5	0	2
76	4.12183751119417	6.82039133900429	3.04768638730506	3.78963726282307	4.70896439253321	6.88436907120194	3.10778380167868	2.27257863088731	4.05334727163448	2.45850685900964	3.3630564069931	4.01900966260373	4.31398305321387	5.97100291868014	5.41043213629366	2.67758587880907	3.67014221025424	2.53203922929076	1.03019772773698	3.40256639099011	4.69916385689644	5.11668496445462	2.01211770680936	0.106995753827145	8.61237499431929	-0.862458424468964	-1.27013165341538	8.84507108778906	3.68967596225168	5.73623079590607	10.9787827903315	2.12548234473975	3.31177738215135	2.47095858051379	2.94140500054788	9.52918084461903	3.89833955397051	6.30981797120082	2.65520633535791	4.1874489559169	-0.0607261741754164	-3.45399904675754	1.06555886765357	4.06919447160383	6.87644554428789	6.29911012304344	76.25	0	2
77	4.96050794839523	5.95156369723741	4.57644082211021	6.87462898781993	3.53201152865449	7	4.53041126214867	3.88564771035523	6.2238278937647	4.66632697238741	6.78138327980208	6.97703908820552	4.73885746517096	1	3.83535877542243	1	2.38615219266774	1.16044839900142	6.21336108686064	7	5.76731077413537	6.71561326173784	4.38209276369305	6.21929318956434	0.566108046933607	-0.169643864749433	1.86280694421023	1.81665591526778	1.98995068059069	5.8934707658011	1.51001537007133	3.2343578250861	5.8752060279363	4.96407065985857	2.42202912341501	2.82923943230728	2.60125138130334	4.11291805662602	4.3610336078991	2.85889974305429	2.03131216481984	0.497610290613549	8.46277453935236	7.08827648610695	-2.80922693641552	-1.92819150021352	88	0	2
78	2.5766554010596	6.38075080876774	5.34638982730271	4.17347276074015	1	3.18154280567761	2.61294529971145	1.09930172733414	5.06003407046211	3.77199193612781	5.95218358063986	2.24963574585126	2.20150466874294	2.12585559229724	1	1.26040238179531	7	6.19172160467989	3.19778625518294	1	4.6022423205748	5.91746507743131	3.03321102871715	3.51752180717418	10.3022089024259	3.30239808800393	6.45512282259214	5.69845796897429	-0.892696279941425	6.47962804933873	12.5087910984814	2.68081096773127	5.65049520090796	6.21253881262764	0.452367406145342	4.74580977279268	5.7121022739854	0.546858675099708	5.13382292950267	5.52292489538244	3.95070071122619	2.19922600583559	4.11325993125545	6.81441209569847	3.42130915658122	-0.614769362900239	79.75	0	2
79	7	6.2973367114796	4.16006875536642	3.78827608962843	3.10217007809431	3.05567463520952	6.62774981090371	5.89417085383047	4.24600390436258	5.33585843169907	1.93666793101308	6.03028289614919	1.02558394704423	4.17200301537451	3.31781426641795	3.33625434511471	4.49293980446224	6.77302570476827	3.5578423154195	3.37168987656685	3.84355164415002	2.08268333813022	7	1.07740186238664	4.05445642809577	2.38774037998749	3.61623346558357	3.49957176718924	1.51803556749493	7.1359393102268	6.73528945509657	-0.143972356501418	6.33551752181326	6.64743236731368	1.52713641047854	0.0354911229002873	-2.13412259689397	3.10021449789041	5.94169628544016	7.70908610633876	-0.726524658012789	-2.1219321492312	0.0746622325563771	7.85003084578888	3.36068475828185	5.78623969701532	51.5	0	2
80	7	5.8764652512404	5.01775219939808	3.17428118344487	3.65402454003899	2.26195524100477	5.71573024339623	2.54402486231454	5.19191854184745	3.15455136007292	5.96528561467908	3.2332912639003	5.04380794184551	1.72592987055616	1.26066384475807	4.11314068845418	1	2.4261353246357	7	4.72685417200355	1.55588297326574	2.47574840329723	1.58612884650818	0.987625783416698	4.81463104148318	2.20870320188099	1.66958023892315	3.19524974142571	2.07189403629071	2.61053330059426	0.512310806211121	1.6122712447057	5.28640139415348	7.16441372694135	2.17089563254862	-3.57378567787978	3.44444725370194	2.62634336441133	5.71924676240701	5.48840182576865	0.762770418681891	3.41093929325888	2.99684414011725	4.91977322476051	4.39431313302962	0.66846747535832	84.25	0	2
81	7	6.53222365339479	4.11210231933936	3.30173738918508	3.17815258554211	6.85722845454319	4.57290915889498	1.39663035927326	2.75872504871552	5.47666842572478	6.84406619015721	7	3.70067779795016	1.93422310087108	6.06717627900531	2.86536318016855	5.43541124053026	3.94598332604988	2.10377890959107	2.62630522780466	5.04515119360743	1	6.53121199718422	2.11383367393957	8.23758412336042	-2.18018705015938	1.40364380795384	6.04746862261476	4.9264517286679	5.23008366886949	12.5853958842865	4.58490450307862	10.6860110792271	5.05549488647795	3.60870285571296	3.17509507130842	-0.0523758173159032	-1.4067758886233	-1.32020760881068	7.85330483383811	-1.29650423298586	2.32096759675062	5.89924738734573	5.42714351713357	5.78804403380985	10.222015819637	67	0	2
82	5.06736897696493	2.87783584125405	4.38193032479178	5.75920707414349	3.70313614352098	2.86783985402779	5.9326331552468	3.39479256159371	3.74255228973968	3.27284750562014	4.55928657043799	1.1769589218807	1.37837590436711	5.43877735286192	5.54463118466491	1.57990596474179	6.60530918212672	1.23332249168021	3.99459722000144	7	3.4044473761467	2.03743842364715	3.49734792882764	-0.907119585743988	6.43442640403053	-4.21980373608333	-0.00861167562802909	7.64663010515314	0.218160882896592	7.86446568438406	2.6227019767595	-0.990508064165837	6.93014808315936	3.11893488729935	4.58192049993408	-1.27129687516656	6.99640269644322	5.75286252401631	1.50012815545542	8.22808639254822	1.00209621888963	-0.125679734386476	3.33974136143407	0.802904188968957	0.219800596872292	6.08322093891651	51.75	0	2
83	6.49660116796939	7	3.93651904462025	2.62130227960292	1	4.66949661911675	5.92979610542148	1.9231309055677	4.53798407939153	3.46155465658584	1	5.36373736634702	6.27049047898507	1.42231141308404	6.10283203778134	4.19278117898982	5.73039125800314	2.1963020235704	3.6601150680487	3.18739630399167	6.33004446692009	4.10560174276798	3.79079308278395	4.02907862675825	6.24337774632104	-4.23388467441546	-1.89575440094078	9.87735650789621	-0.959340740503024	7.81325822032536	-0.0835651083871925	7.20348663520154	5.24972425186951	6.30497629203442	1.28216754146888	3.30918146760448	0.548729900351431	-1.23188917728661	6.36201298042293	2.27503458593945	-1.11279571789527	0.867549189744406	6.22466520542567	-2.07056003812999	1.76771188943534	1.24270588079672	80.5	0	2
84	3.51249541213035	7	5.68900093207432	4.29832602885248	1	6.24325430808785	5.84202239376349	1.76087293287872	1.95907739792713	2.11886215974701	5.56863840838392	1.35351290595684	2.84800762139745	2.57717282479275	2.15631527077368	1.2727650938305	1.95168485583335	4.4121370095098	3.34389277188333	6.31686754399448	7	3.31882392841992	4.30549324215021	5.32983012881674	7.784973075478	-5.03825839387715	3.69824983812454	3.71029696464646	2.33238943295777	5.1447014738185	-0.50727115447266	6.0890266139954	2.75035663427276	7.14467822995518	7.55410506164751	-0.368004923827365	-1.3906196187148	2.90341580899348	-2.85430464077118	2.20931191930745	-0.693742876870594	-0.0951780138709509	3.09906787469182	6.30586911280237	3.33448321028915	-1.06678616735874	86.25	0	2
85	7	3.08789892621084	3.91047903270755	6.32842333800099	1.07506147161987	7	3.95620859145473	7	6.18567559263331	7	2.14977430832412	4.13976354267088	2.941227747195	5.48721107601998	2.75199342247106	3.48510254235669	4.52934676270233	3.99235325671544	4.44765948502628	5.00073572982616	5.85818496344472	6.75976987024392	7	4.81083170625693	1.02091936895784	0.313701731109125	1.12894230487363	3.50926125689223	2.0641795776173	7.49824028729611	-2.05374575923547	4.15886010286674	1.88558709804497	-0.261788544644571	0.673458374675272	-2.11644702568771	3.90813429422759	0.228504434321093	-0.120675684238725	2.00946816514171	1.50457995172997	-4.18666069481766	4.87758906867374	4.91928641069205	9.3582128517045	10.7720289900108	69	0	2
86	6.97121603451649	5.29370800845603	3.49325619357149	3.8863924004026	1.09480288128499	5.49594108209862	2.6403922407253	5.07816804581254	5.33020014794448	1.17886475271213	3.85966052997309	2.76280987122131	1.35350558476471	3.41271981539032	1	2.49787600980554	1.02026269379777	1.28883665996859	7	3.74113992795115	1	4.76979112654814	6.58612681824037	8.62005377609253	5.23507961480894	1.03998260270408	0.856345114711439	6.63271549724822	1.01472635989054	4.88269380561139	3.7323715832893	5.20660140371994	6.07188908348328	3.6732182254563	-1.92907847707986	3.14098219375663	9.64178858458292	6.35481336385463	5.54373511424555	0.98294368074997	2.23463151023414	-0.296298537695641	2.12673374227713	-0.415621845277511	2.65335145534366	5.4530525588589	78.75	0	2
87	3.4766254310857	6.90780727379036	2.82021525558393	5.03350742999764	4.41848519991655	6.38682967032437	3.02127948112241	1	1.04618640675999	1.6957536492268	2.12885657947868	3.24224000805696	1.48526694111166	4.89109983094261	5.20313294712409	1.57590490768493	1	3.42118234532484	3.62182252996583	5.80643462835535	4.62898374476755	2.57743530802767	4.7260925505944	0.326127634890127	8.65892152530073	-2.45942790597133	2.14637856028545	5.927473045887	5.3060568852397	3.86569890516512	9.97233805518325	2.2576002530936	6.39684202271338	3.68453630402735	-1.47458877348661	7.48433663176205	3.19187183523748	-0.24598912281343	0.55490067195854	2.95321369526994	0.526903167671246	-5.45523096045704	4.55861242130292	6.27743933644937	7.14312243602235	9.26799014820251	77.5	0	2
88	7	5.16519136403007	2.47157114871575	5.41387429459017	2.56545706456338	6.72133013706373	2.82844899315615	2.93181637826089	2.92636986570351	2.66700803169896	1.28805824717927	4.64774087181937	2.67640079581636	3.53051690807033	5.89585840278057	3.91354409022551	5.81751194615956	4.71155944651343	4.01240591278877	3.84310038454834	3.62724618663447	1.22826079540737	5.94475707709	6.43685203570769	1.10059335750274	-1.36042860912495	0.27618253816996	1.43885989819378	1.86969663523699	10.1874521296182	14.3194783248131	-0.226101968217542	6.99276706074008	-0.48211700395396	2.86574078307949	1.1770612695087	4.45124054691118	2.37292227869188	-1.4926231333323	10.7401687341249	1.30391988385364	0.569837966639915	7.77460285481606	8.3737443574352	4.77665702431626	5.41905728533195	62.25	0	2
89	5.64055306315177	1.97917250670675	5.55215379131391	2.66604995371271	4.42123521329527	5.56025472975461	5.33639330748995	4.96199439090487	3.11354699659153	3.08888909679215	6.50984627580698	4.40370147772994	6.30521723456884	4.53984624737269	4.31003032041055	5.15360921635386	2.84058645736767	5.02380462086007	6.19332693418382	1.48567598040764	1.15121116912693	2.28513328232134	3.40412652511696	-2.80743178894	6.26563732368335	-5.61520686085645	-0.720375710921602	7.97015510161661	13.6639434662992	5.0961398604104	1.43732626277071	-0.160628586482887	1.99898982152618	5.42986851768877	-4.29126669969987	2.6783462895104	4.30842883229902	3.8402030706625	4.32973330699292	5.36033957936868	3.18881860412206	-5.7799677215082	-2.82816363132111	7.57756799106632	7.34736964769826	7.00837099721637	68	0	2
90	6.51003336466018	1.99478619061523	2.97302490467757	6.3550193034244	1	5.50563453271917	4.55382625248266	4.32556912465458	6.37582269247846	1.16457057367775	1	4.46632424248212	2.8591992772982	6.64393613106041	5.74332149798365	1	4.19473333665624	5.86886282621119	5.66919450913645	5.20579728685148	6.04776771347092	4.81347150897532	6.33375753987464	4.62811606131784	-0.255193940015101	1.71315331528589	0.525463151932213	4.5745260948008	-3.09725320066484	7.7129706523737	6.47124655623627	1.6697276474934	5.94224954655611	5.33587603234104	0.70317153595755	-1.60633421639769	1.75247757996329	7.33077049369685	0.5926756725848	9.16930612530348	0.129389294283163	2.02335380858963	4.8424125606358	3.2486538050267	8.37364459743843	11.166505354829	86.75	0	2
91	6.85252016807031	6.75292430475629	4.66196232462003	4.32571439489926	5.28214701024434	3.50095155008874	5.34409726187944	4.05882935948941	6.21429625889169	6.89641617244143	5.31712687311337	4.93770212435377	2.93966807473008	3.90889462412981	1.84973633486073	4.43724557300268	5.49897687501366	1	1.74253383098845	1.08104760579878	4.35074778055829	5.78193466886765	6.78762626047047	2.71115294896083	9.44595846064985	-4.03015601515251	0.0545005268001335	6.72363192579856	4.71991489062666	6.75062438057162	1.69397013907075	1.49395980972532	-3.28870485977156	4.3979189480428	-3.97600004804775	2.75753312120119	4.61682888679498	-1.58298354752294	7.4185951787141	8.73564488685246	-2.28061216457811	2.20200428566575	3.64076029570065	6.43113701094571	5.79833636783503	5.51687566579375	66.5	0	2
92	7	7	1	6.40878582129201	2.0869014488531	7	1.55818689281828	3.04582238987112	7	4.42526642587559	5.75644341457971	2.61687164194113	6.52522520938012	7	5.60479248885246	1.26029321940383	2.91156708792257	7	1.50336928058712	2.72915792185057	5.42317009255146	2.87571519166857	4.06542055853589	2.13582465458793	3.70569497581736	0.170957066564321	-0.353867822016905	6.1922628680996	0.225957847123789	-0.929556422151011	0.462399009412764	2.01745246959371	2.93978229851033	3.15877957474997	6.00756960318807	0.686073095015125	-2.16555712003782	-0.507104213257076	1.17189903353537	6.61616538380575	-0.896105624592082	-0.918770937662894	0.189565328039271	3.02188451614713	1.95742610603081	7.52591632461142	72.25	0	2
93	6.77591566156619	6.36275784378348	2.81817620700898	4.68184705533195	1.4756311364834	6.10353488507534	7	3.00605470075986	1	4.37486532342151	4.72490960999676	1	3.75070504267938	2.78852128038689	1.11124907847846	3.15129382742065	1.29716365092987	6.93829084326849	6.55329365859602	3.58702296900045	1.31887144910975	4.68404517494143	4.6878133814489	8.48169306570785	5.55873983512234	0.114386966620511	-0.280565377653642	7.04989591904666	4.80553633630494	5.60579077629152	6.74957445420768	6.77862029567125	4.99597477241789	1.61546894355882	-1.28495803499707	2.24829043399947	3.25064116611403	7.80604426408635	2.0573844517942	2.69204131845979	-2.23080306952841	1.49265596990882	2.37964972273968	6.46473750650304	-0.300718730566081	4.73862284978716	76	0	2
94	7	4.36970269019762	3.43599113769711	6.15026840016234	2.34771495064777	4.77518681714838	2.55987804071642	3.65693165804362	1.26841338746369	2.24075091851036	2.6617382174593	2.55478382329253	2.93375029890483	6.84538398436986	6.65567473167545	4.49409772011199	1.17161199087113	5.37089049715391	3.80864868441602	6.45164712876607	2.61810895656623	1.88461748006917	3.76329457018406	8.14587944545133	5.81363802291585	0.0425480399323572	0.447212493722567	6.57371557513524	-0.0592677236832536	5.34685516826976	-1.37991207564672	0.526791203972175	1.68967848600819	9.51843308789573	5.2952092823786	5.64651547953704	6.18302616080695	2.27375386012026	-3.8367386996172	10.8238892122656	-3.23387202744906	1.54434475460563	1.90203646545803	3.08652884472744	8.9840989965152	5.06055467509904	77.75	0	2
95	6.23947299030939	5.73392942141376	3.61560562134499	3.94616316959618	2.74346403368012	6.37378339975035	1.45688359415475	2.52086415132363	3.60983591371869	3.42214769184595	1	4.17394750177341	2.38339638763972	1.16183639114078	5.8969759409832	2.78175216864841	2.92860529059823	3.60432861800628	3.54279246464895	3.27722024498749	4.10526851933422	7	5.84770978344814	6.66829620764765	0.701800983258606	-2.05060090844084	0.185524960829991	1.18554726563371	1.69424194613423	5.36343444212382	13.458162595154	-0.0607256770722245	7.88733824641481	-0.625983974995481	3.85769191594847	1.31939337351812	2.72347991578441	3.59905342890746	6.41812095720366	7.48245392648145	8.46420063098001	0.221097218648603	7.54912379169195	8.45666373754091	4.49910770221009	5.59289008640618	66.5	0	2
96	3.77471562651926	2.23500800565303	1	7	5.57960572868019	6.82120679575534	5.61172953425395	6.38130223327776	7	5.63710967045527	4.06198823678441	2.33947456834478	6.5442094764984	1.91959020837676	1.80656307732578	1.90759314797061	1.76742213333887	5.70601734636831	5.21171194322137	2.97476424377467	4.26605027661185	6.64798006914036	5.65431199385871	0.690657248394675	3.10302452040353	3.9711168747103	1.52658947266726	5.05317466828422	2.1547279510027	3.25534772120401	2.4650701107309	1.92071381637708	4.46539913760428	8.37692612985524	1.72105912265103	4.16823712591715	0.311812653534945	1.87151618773067	10.1287469149788	6.68417719576157	1.82569358349268	-2.63797028447851	-0.0500513921598649	4.65296248119689	3.71850390599207	4.06194587375586	86.25	0	2
97	6.7824821649034	5.55795715067946	3.51029612788525	3.96634074558964	1.5791176887507	7	6.51541276619523	3.88510851107978	7	5.87550110179548	4.92895361538905	1.05813706074622	6.33220675068692	1.40329039462985	1.87433344854926	3.01912255464524	5.12151788743622	7	7	6.9731081315224	1	4.81958336545128	5.37467824722474	9.92366959666125	5.74051144836151	-0.0106762765848076	0.767560686808309	7.03786839327514	3.3016502591335	5.38919978097174	6.00141989728699	6.15231150642123	5.03255140487005	1.31087044586853	-0.32523889143226	1.63036679898471	3.32727848688655	8.29479608340575	4.67805707121669	9.62464817889512	-2.54130309063064	-2.04496398147528	3.19461139801704	6.38226470626853	0.0817627075632393	3.88954642055523	77	0	2
98	1.04205343725437	7	2.53123815245466	4.67288346439178	2.71792783879209	6.01766493612608	2.55619539507516	1.8873972322847	5.40242978591855	2.72378689429076	5.86344105640534	5.30859786478593	5.82735533246696	1.61780008229554	6.56655546450779	4.88806724278213	3.84243805999729	3.05839286726336	1	1.91330732058593	4.16616125147788	5.54890595570011	6.9529273583597	2.34115859964945	2.95082114363951	3.3711145021245	-1.54435388133165	-0.55338456817699	2.80187189727348	3.24233953105493	2.04159987198204	2.38149592119471	2.6989298621723	5.62147987513246	5.12059220833117	8.72995621151951	7.32847035751478	6.12150335268615	2.90659301150033	8.75843559200665	4.44348618463551	0.653152230401053	0.261452994548584	6.31751023008696	5.91573980601598	9.9681680938397	108	1	2
99	1	6.5124114138176	1.63199563086291	5.99346182331798	3.47940558385856	3.43708176223594	5.61089950418118	2.19275933007322	1.5327662538541	1	3.44323939570654	3.27757194540384	1.90030084598508	5.76361612634865	4.11869728834933	1.70816585265445	3.30701025962307	4.46335104181351	2.89471819777985	2.0175502495045	3.94719291892495	2.47542963906077	4.17001290217279	2.89442397317094	1.81699797434576	3.38353687815389	-2.41524900580758	1.02715089408576	-0.408629161289063	5.86745783440795	0.412643878690309	1.48095775303532	5.86730275436998	5.55745692457506	4.51964450388177	2.91210671409122	2.07993428985715	-1.76282799677803	9.44508772951763	10.2517057955252	1.33349084718581	-1.03896995111875	5.65568380127768	2.52167789003024	0.607694154837956	8.29157060289575	98.75	1	2
100	5.86185558519275	4.03503470535931	1	6.7536735473164	4.38642165273714	2.41785955767039	7	5.05530072004674	7	3.13496556699038	6.16850709794987	3.44581068370277	7	3.25763786398759	5.87777512364653	4.42137444252542	1.73130852297792	2.59538729684271	4.39695646658489	5.61080255007199	7	4.64892248016254	2.20179284352771	4.90709232740993	7.49952590685199	-0.0280696828596545	6.15268772647093	2.75977180933036	3.81573457819549	5.43697294047854	1.30553429909962	2.6870266570019	2.43934796690964	4.89974624796452	-1.95950951463847	3.78488346239159	-2.82899149483826	-2.32223809628849	6.85296453429534	8.01120797173503	1.85685666312195	-1.4074718903921	0.817536052977283	4.17441105039812	-1.79993855005016	5.52124324950455	97.5	1	2
101	6.22419750707859	3.59736660018509	1.13352662872198	5.45076266923231	3.90849841304793	3.13978058446408	2.84434078249962	2.29770948518348	4.60054256589444	1.04536522255795	4.23541119123227	2.42809823197757	2.85574300320319	2.94910675928167	6.21966729086664	5.65178502943137	3.65512150709376	7	2.54416077469317	5.88185452720842	7	5.66657415910145	2.19596968794209	4.05142138572283	6.81024416393692	0.149255658023057	6.37859090169137	1.54751419023301	0.834524811438108	9.74123214690752	-0.677622721093983	2.05530027071689	4.30199616833365	2.93782217893361	3.69675936637488	4.76846874551014	5.59761436435768	0.786900094628188	-2.6433902794972	8.53734396290091	1.84182885127271	-2.88803437411836	0.401789587441828	4.39096377524401	4.31586229355293	6.18706019986698	90.25	1	2
102	6.60649072184628	3.89127798671221	3.30206990918925	5.13666446820131	3.0081289001976	6.93871294218014	4.59137040598695	1.17550541558353	1	2.5601522730225	2.93885358140911	1	3.06691769933279	1.04179279520096	1.98426927270864	1.54906349868099	6.94935597929255	3.60945537172364	3.50598989904808	5.32569424698003	6.24234681430227	3.38871440486891	5.85731651024502	7.17194111944367	4.22511907718905	-0.184856231366348	4.84858878104661	3.13063540655859	-2.1553387743574	6.27191428008078	3.23156864516467	1.01820951760703	2.61074366817353	7.1049371299004	3.50387863073048	-0.825307284990145	-0.143246161617666	3.75537554476396	-4.10047088371499	7.0899211823288	1.42661337634307	0.40183679303994	1.7791136421372	8.91744089136223	3.81596675325989	6.26981365739297	100	1	2
103	3.7051521387166	5.78868511273265	2.02423704163794	4.01143423085311	4.3352961784268	3.71273096400114	3.35920616065348	3.72806646019522	4.77599754900769	4.14360827693714	1	4.00571156337253	3.10578609034443	2.74274028909319	1.7354123921067	1.13062505539024	5.40271929608631	1.41532653768031	4.52913125255521	7	5.00418226559606	4.64316576349792	5.91791887319476	3.75526854658011	2.70700627537502	11.5825048877533	-2.48003762196394	-1.24038013131666	0.598868439706072	6.03994794220573	4.92062068983461	5.46215950776491	6.07629744319807	5.20963539717859	8.81681426890799	8.85853516648793	1.71887558566202	1.65502178190223	6.97294958263926	2.87230519108689	1.58847903392371	2.55312711712768	1.02295359078275	8.32548219865544	2.91681199558492	6.32942887024545	91.75	1	2
104	7	3.58729183838905	2.86993977438572	7	3.13277913005117	4.85821892716651	6.86076531301621	3.87896295917372	3.70280161741652	3.67147501769176	2.7754339107821	1.04837239334556	1.40192251445839	6.04954061103401	5.47282689946908	1.03366403216761	6.84538954589922	1.59577077371615	5.69519054790595	2.19223567080996	5.10526460257932	1.93462497320168	4.34551066913653	7.27861894938466	4.59676908395521	1.29064238164844	4.23074807503388	1.77041583420559	6.04024534991479	5.35698116457637	-2.52925968249056	0.186760794744188	7.44217501437566	4.67971650106484	3.14467692367799	-1.19699720026389	5.36980123340819	6.0882831054547	3.08924519440067	6.72532814564999	0.934461295046173	1.11755196177055	2.66436785989616	-0.308602064388997	2.30145084321381	2.27849358866386	106.5	1	2
105	1	5.94939964723991	1.62674888175037	5.77875348096831	3.84128658151913	5.85444559930467	3.85675898540397	1.47790649743919	2.02996007086021	2.89616046296075	2.75088396530321	5.52652425430778	1.23117220092051	2.58364760031188	2.80535043667683	2.19773089970232	1.62864524986339	2.97264742739663	5.7547880560841	7	2.78420195111358	7	5.83555397438788	2.12127206188839	-0.112174235231758	4.92981764066684	-0.826226492771691	0.649415757767004	1.21148859409439	4.12482207882331	4.76795425362038	3.8818819899757	7.17236210082224	1.38561339856455	-1.91838432807974	-2.43328536766603	-1.49267599506338	1.49998236892805	-2.54527891909969	3.59597982426629	1.5198534743014	3.85128165946312	1.18073159648867	1.09310686906451	1.96565140445392	5.81170548625429	85.25	1	2
106	3.82164182327684	5.43511252630291	4.99803638091023	6.20363800913327	4.05070021544778	6.33278187079606	5.36518747544201	5.6291321197192	4.17349996869163	4.64698639496475	4.627001467439	1.39914393144513	5.77039344558499	6.61565794537977	2.67064957463441	5.02612420109834	3.69701787191997	5.22756424033612	2.26820451862546	2.15892673846158	3.9941069019509	6.14314910647763	4.84428091397277	2.42340889645632	3.09141713834418	0.868831118138273	2.88774387209305	2.72313218418187	3.03280166881485	4.71845053963097	-3.30270931274504	5.52455436884732	2.15096092405033	2.86728093557953	1.12436512050228	5.35276402708347	5.08747153770219	6.16944971904137	6.23408115833348	4.39318794963366	2.07454630101366	0.787686767004319	-0.318562353789255	5.50153793930351	8.244218852293	4.53688474069832	99	1	2
107	6.89297523015366	4.37092316806874	2.99563856305933	5.7022441732854	3.7886747682503	5.92364836258485	4.41278928899409	1	1.71155386801586	2.34371727492508	5.95415176162218	6.63216882884905	2.81483628688919	1.90833414645669	5.61992379627455	1.50344170229395	3.24835019478457	2.96762271156978	3.57947213396522	5.5364567088438	6.63282132254558	3.32469415579936	5.67546029850659	7.54179059528733	4.52482553240174	-0.223047987962832	3.97849789405669	3.81310606240392	1.05925633502684	-2.6808097319805	0.908980641178823	4.70205791731454	2.24235651923292	7.46743251320739	3.12393578916271	-0.71040623098341	-0.245910756393066	3.53199421814483	-0.462858750523149	7.18579798561855	1.4304501296806	0.181576021288998	2.85915044346565	6.11845624101784	2.93124402876519	-0.938275285991529	94.75	1	2
108	2.02381409175429	4.49751114737223	3.82534749132077	6.23559966615503	1	5.44839155333806	2.65811166603671	1.19139857245226	5.88488676188986	1.71328977803449	7	6.83013393335423	4.8161620449275	6.20745888362865	5.14503982398017	1	4.74963343940244	2.68374684034645	6.03680219654296	6.62343128255602	6.7488671227915	3.75486024072852	2.30422097156001	3.94393568813283	-1.84197390674102	3.55662017796635	-1.80888134929612	3.95818833659756	1.94781563057866	-2.22977830280073	3.31074641784433	2.38384463356353	6.10207223088202	2.98963384056714	1.77961299281814	6.86773036959738	5.18750442554982	3.93840108647194	2.64511157588391	-0.226622136321405	2.67283878394766	2.25859319875448	-1.94614675518312	3.31809404285535	2.55991866847862	4.14469297189874	77.5	1	2
109	7	2.99123862182693	3.70937365204889	4.60987122846017	5.15229866177824	4.96772938242165	4.24631205254351	2.96019390621597	2.00165724638593	3.44021375147472	2.22010620432884	1.25362876911045	2.85282067713914	6.97350298862062	6.35659755354324	4.205321739141	1	5.77155567102395	4.81516094825651	5.49346392679864	2.19489477511176	1.40066861807477	4.90695785190161	2.31644282306236	2.94509733442949	0.37703170841223	6.08366545564769	4.2096532244956	-0.280043614503061	5.63824372818626	-1.06904737589365	0.305609159737485	4.89847171039637	9.28681384644405	5.47604349585375	5.669422452278	5.63336440169858	2.60607376066223	-3.06261261073428	12.3323807548884	-0.0611420765926156	1.71550379426328	2.09101439415892	7.10065837353624	7.97549853627714	4.6113614603222	84.25	1	2
110	1	5.95017986321365	2.33528793121618	5.84165469593604	2.98270100053848	2.61617843975885	6.21115496728252	3.32003890374652	3.06594639931005	2.71162329788389	4.94446115762067	1.92644865287226	3.09794470074165	2.07987966067965	2.55182024528858	4.85311286412472	3.52364670438842	7	2.10062289835611	7	4.0446501487675	4.73362067466818	4.91528645940799	1.25010435825441	0.731436535368583	6.03994050982295	-0.0744978767446762	0.554046072336249	-1.51740090506568	2.9786333655159	11.8952675064891	3.17322436079188	1.66939353672952	6.4385920093126	5.16171314275101	6.77986290051396	5.05526740333749	3.79275519895311	4.73201076415253	3.77148729423335	0.273061830296918	1.02139674493819	3.01468229015578	4.14186469258716	3.1740927912629	2.40998702809702	81	1	2
111	6.00259314873391	5.26692027363544	4.65423181238725	5.36692124328249	3.31238828342245	6.82714453331319	6.22717820137211	3.44335756350099	2.9276167594966	5.1602921246548	3.00764837044412	6.21090923961614	1.39085071516277	5.37922129139429	1.23180089337417	2.69181624882441	2.40432487467768	1.79680417114428	4.29601421314441	6.16674029093655	5.53073439020243	6.98814759042965	3.55455785168958	4.55871970131196	2.17842973750816	-2.00346360003197	3.20519768904682	0.842235981137689	5.86881835871456	0.401965250252379	1.12236292260414	3.39098112379643	7.24749884173929	3.9682035324728	0.716986012082187	4.31203510071932	2.64813021961838	3.32907069762789	2.70123623521398	3.75620977918235	-1.84259439047073	1.18429229912788	1.81156039959426	1.60022359675288	2.51838209259809	3.21559806702391	110.75	1	2
112	1.87839486098333	7	3.59061353240282	6.22985000798476	2.21192527727072	6.52187378009348	5.71831395071505	1.80966904910208	5.57420016707154	1	6.96355333526487	7	6.0553925626076	2.96700933458405	4.6391972724333	4.21110185812993	1.56492990121859	2.10654104977866	4.69698242103011	6.29794460992924	6.54874599562101	4.47902554365072	3.4556512578284	3.67173387040085	-1.88842360484714	4.70473924946917	-3.06886333937341	3.83728493070133	1.50386103097525	5.69768494190614	1.76194642965924	0.18058705848229	4.98464237987982	2.58215096507389	-2.01039247967493	4.57032285296394	3.04002586330557	3.18704542943817	-6.48136184135643	3.62700404719276	-0.359188357982974	1.97192879352403	-1.47626890975986	7.08514366460487	-2.39400000473922	3.37974513087543	102.5	1	2
113	1.83619794442413	6.26911661487711	3.84244096951085	5.25400173634848	1.18116378670092	4.37340293472123	2.95453757717999	4.6298883415808	5.97908082332255	1	5.64411444593931	3.78572479070777	6.83839384888918	4.40413890671629	3.07856077901557	3.00812520129418	3.22717531212466	4.20629807730488	3.57586711778766	5.58517596004132	6.15526512879359	3.33137138142974	4.78467251637063	0.810963340945058	-1.25313208812184	7.22487217616063	-0.805428364458862	2.87013179924665	0.412455610532951	7.41155156221437	1.56603351303114	3.59845707603778	2.39592773989957	2.64191966832632	6.2209183508038	9.37274137521627	2.33457485538761	-2.16095839279531	7.68324442384797	7.83569599099696	-0.374886636723546	0.823947723432237	7.42960633292663	7.81103234754573	-2.6651422998071	3.29454334587707	85.25	1	2
114	3.97270390188815	6.72431041662439	1.15672830810332	3.3946275651242	5.02468498614797	4.59691735693768	4.0172749696651	4.8544267237735	5.41488944321025	4.56549164508411	1.21324120848157	1.2786080049101	2.32550513513344	1.83388214802954	1.42557050100369	1.37970860167557	5.66464334174091	1.69460736951609	4.09071041201396	6.72161334688255	1.0578291407439	5.57799102870275	1.76622190928137	3.80910720786471	2.88976416006129	10.1541416127686	-2.90978400579731	-1.20509916450974	0.821203508543542	5.40785189607935	-2.35850305883912	4.95967098481796	5.50968574655905	4.97862096808825	0.760427438562906	8.69713055059398	3.73919716269944	0.956773507835894	-7.00086814019483	5.09666702291977	4.91006323831753	1.65737826641335	1.57966475705324	6.83377408424272	2.01606848447089	6.79378957558889	99	1	2
115	3.45927846181219	5.48863265568107	1.71943581473863	4.33397525112795	5.37165641566547	5.45993280192214	5.09617967455282	5.41117704433629	4.0664422506323	4.28920518711697	4.0213687824387	6.15668799675571	2.05359984623283	1.97241687398018	1.9620258208934	1.37240403720147	5.32499773953306	6.18124525107841	4.81992404802575	1.74982072571235	1.49624201349229	4.31601306698841	3.72413791284113	2.51341480935893	2.21514807840104	10.8561038655926	-2.08911787405203	-1.87786006448198	-1.25464690510119	2.45161309184673	9.50318146592392	1.33786299299485	4.69116881062907	3.15779774858682	-4.05428283488198	5.26936074091626	2.57898655959021	0.199081490195894	-0.0832298671720273	11.6005226513942	4.59063018681915	2.06825548797914	0.94391782297461	6.22317056472926	-2.57704633612705	9.00190548315136	108.75	1	2
116	1	6.79022913266072	1	6.14521024226763	4.20907246099464	2.8718407238152	3.25140181048693	1	3.67502068714697	6.05379307706126	4.27287184142772	4.71552745004418	2.69105006527733	1.72237538028273	3.2673222325264	1	4.80116755414423	4.37731044201196	5.46391238798553	6.54993373169418	5.33817658849459	2.83247630950347	5.40282596265071	1.29446400327305	2.19093605454648	2.75782962469916	-2.57813335550628	-0.0382900781801635	1.44185029720892	5.43669308494837	2.15166098378164	5.76112390306326	2.34280283376026	5.95889504223935	1.16455016046767	3.21791754838859	4.55210093918982	4.62827606769399	-0.390656883263528	4.91546071662672	1.02350405917108	1.14150659944494	2.50269654312397	7.67871487507792	-2.3757674367361	4.14188597741107	87.5	1	2
117	4.5034886077825	5.47549473243966	1.50939373211168	4.04160529268012	1.73192004251557	3.72806887002762	7	1.11908550086165	1.89138773694159	1	2.35670967434322	2.16225081392135	3.15049111266608	5.05638101817903	4.04734520643068	4.00914183045178	3.84693646911498	2.0390379604851	5.03930421141251	5.47107836938418	5.81890849871697	6.87572793362614	5.88519979213219	5.19381433892761	0.485793705877181	11.1400350134583	-0.279812841569156	-2.64200465421465	0.796964297260431	3.82332854772233	-0.582661784843955	5.58047062411507	6.2494107827795	5.09364897609036	6.23047741267404	6.81702399501047	-2.18239755137912	-1.36218235791908	5.01647645026264	2.56326828560547	1.07008247877592	0.0647300314877915	2.82633726146925	6.99806865521657	1.51199489963165	6.71065049127826	91.25	1	2
118	6.37576356369877	4.53407021273687	1	6.76575552383536	4.14901024080058	6.60381931160856	2.13792954395315	1.98806852845874	4.02269175706454	1.94857274603818	1	1.88548435222756	3.56173295992338	2.24234810839962	6.67139322542492	1	3.79573877569115	2.57223778304541	1.27432371592141	3.16937021804014	6.70640363423965	5.35564557389469	1.13798710785999	5.3933560518923	7.16866323645465	-0.444023679370035	7.48277099999436	2.47325761495751	2.28504154555088	6.25795989328258	2.42477130742218	2.36112479943333	4.39146769255055	4.16814005381269	4.70626940620002	2.27060678997825	7.45316144660846	2.09489227321898	-2.60029953096526	8.2309263008293	-1.69784480172275	-2.84757592315629	0.398422598267892	4.40755018929401	3.45883583237383	5.11568142819902	89	1	2
119	6.16076336054911	5.97517531182423	5.51700076795344	5.16357164758786	5.37123551883658	4.15782967481748	4.55460097863509	1.65998255629865	7	4.08127939678531	1.4986383939832	2.95816917086287	4.58107878710618	6.20692549446839	1.64571022092508	3.33764725970191	6.27302374261991	3.3983745088465	2.9455742523011	7	2.08519061277681	2.81482904302235	5.30021861727436	3.87957044547332	2.56454433553568	-0.52559486869441	4.01911514186296	1.81142542705495	2.65773780800291	5.88868497119213	1.46421153119364	9.36590000017729	6.29841285804928	3.65609832318013	3.04923533321104	9.71201797428791	1.46167772217716	-0.141437635395774	5.85442382136187	2.4519320659889	0.306873361079009	-0.0697215197437459	1.86296951231639	2.79944411418798	2.19259093248755	4.14142123609628	100.75	1	2
120	2.48995540798785	5.51583186960233	1	6.37378991541265	2.49663742506513	2.18173331653165	2.71675750808116	6.53273765783125	6.43856508886138	3.40648121949921	6.01281388108923	5.13256015208568	1.13802609626125	3.13106929786831	4.0886354967862	4.36208904790719	4.08158968733333	6.38089645631284	2.72500793241873	6.85066174690757	3.00516895092939	2.55166444510127	6.2822541680584	3.53026329625307	2.08582133607264	2.03795634276243	-0.696802900735148	-0.793041072008302	2.74697045593851	8.80592100867367	0.652648620848872	1.26171948463109	4.84149895949868	7.60320219127827	2.93732200423204	-3.46531292948412	3.18062148035354	5.67410135694522	1.05527818117126	7.5001115720385	0.457291879403721	2.95466772487423	3.89670828397898	-0.24808293576483	0.35366663562894	4.53107601897964	94.5	1	2
121	6.09877199391227	4.44212049661025	5.31351976069698	4.54610980171481	4.50988680171359	6.47889424825212	6.5588146684563	6.57753604423016	1	2.1447124419483	5.0309078841015	5.35780897980826	1.336777365485	7	4.48974025680246	1.79350822059194	3.30184055347893	5.03746084304593	3.23977670082471	2.23593395076165	6.16293570328124	1.57551724897915	5.9051816833347	2.52288050462429	6.64548804049227	0.186647777347528	6.912141429592	0.828325753918729	0.98521764492373	0.5719282472625	11.3528660268898	0.220065874320385	2.65494462509085	4.94433106214673	0.695117819417261	10.0837660216097	4.08761693347053	-1.72850746945529	1.8351009384384	5.93065660633159	3.31041006155084	1.11479203495139	1.60842537148801	5.45482925024246	-1.97285840512104	9.48869584474691	104.25	1	2
122	5.71702716085579	5.15595217628057	2.27126930184058	3.891363699014	2.73918139937121	4.69758885037462	6.46603177287933	2.18328433214501	4.90496363150714	2.94822051033799	2.08139989318286	5.63394668354173	6.32193591654379	1.60784352042645	5.57052852139437	4.63616626204739	6.52208867040934	2.26532674248382	2.18805465373605	3.21156025965273	5.92019610717062	2.17936007615058	2.75188576146881	-0.136097675183448	7.10644876514234	-3.69451136581538	6.73977444193454	8.38909410010373	-2.61699101594277	5.7486102172399	2.65288681931416	-0.0142863021719873	6.58167542507305	5.22618217258004	7.36714892806912	4.33180123787571	1.27028237787862	-0.297689768472624	0.273920890552433	2.45240391657786	2.00118120302296	0.703097250239797	5.90303015499593	6.35979582785205	2.29740468749427	2.12932574149343	82	1	2
123	5.5923552598331	1.70934890097736	3.07917348663325	3.74705530661916	1.62235605662562	6.31189830192722	5.39280422800534	2.94049785349562	1.50685187385007	4.33873602452793	2.28265297969951	2.69203760586155	5.84044004448019	6.36282968602692	3.05755270477657	3.64482066041617	3.47290172252302	4.20111184004682	5.39302694881914	3.32761075600122	2.42252475652282	5.90315954814381	5.81670945198899	3.87004559750885	1.4810736573096	6.26613551019243	-4.52030626739845	0.963770852422767	1.06755337424678	6.58451788286761	8.49461935925878	1.25103282798137	4.74845149316073	9.15726225609617	4.91980476013064	8.34773423853671	-2.95896056399364	0.775894239695964	-2.88389162695844	5.06310671189176	2.0969052085538	3.13931273547521	0.763973206939696	-0.386725168991787	1.38407600573409	2.96680535534059	92.75	1	2
124	1	5.95653698698143	1.80545949989494	6.60656116642624	2.2620700179204	4.4711468783509	6.34788760260197	5.62495049156493	4.98357838442189	3.22039343537926	5.45829450281509	3.43065063120813	6.9048588747006	6.00642894410833	4.30509508490282	2.21252908015799	2.19093619092175	1.980664573898	7	5.20756394605792	1	3.43606122107883	5.70456518346098	2.65507134697258	2.31142779681765	4.60932998259521	-1.95003494239534	-1.74927611298287	15.9057329131601	2.44946163373577	-3.08097450640735	1.6386065072523	4.24354213488403	5.43239518952537	2.309164495773	3.39725118724138	3.16333835127086	3.97445335007422	8.87849391739554	4.26757095598526	-0.482651672658996	2.94925915376819	8.81360614008583	7.78165555011931	0.0202977198939536	2.89835614249887	100.5	1	2
125	7	6.97485249927631	1.5967234861406	4.14912955330501	3.26232647812611	3.46802345509425	6.23186295437772	3.29470006571576	5.99892187425955	1.71526401532955	6.00431650669566	2.85992737826589	6.26991157122887	2.66860703778876	3.80645551619173	3.53615954881009	2.03435975608863	3.23850102936288	1.74321513690624	3.84783321657525	1.2543570236442	7	4.93840036190257	1.33255787571936	6.18606667829378	-3.21016868904405	5.9022691584136	8.24410002319194	-2.6971037007144	4.75814695571828	5.94801401814102	3.85119823800242	6.82656864024653	9.25932226684883	3.98439879287774	7.40901324379076	-0.51662455227503	0.507084363498634	2.25347355959272	8.8232398416623	5.47328368246538	6.71823808789051	0.501908482720868	-2.22224584662548	7.29754692129311	7.44711646939026	112.25	1	2
126	4.66484820095434	2.48821474662064	5.95617682132858	7	6.21235243389098	5.81425369546941	2.47357517343386	1.8234963741177	3.52447540558799	4.99747405583954	4.85601612884357	2.50664766153725	4.59992052066525	2.6483186017444	2.18768737086255	4.37327087852124	2.37514767524311	3.7836705208993	3.87479665381911	5.86532878593056	6.84060526328362	6.09229322917194	6.30274165228746	5.51296663907494	7.93914097636733	4.32893505403855	6.48063658968954	3.67003017353709	1.43311641718113	5.33689168355633	1.43004986737646	2.20049361701523	2.39461583925419	3.41846714072148	4.30445288596584	7.93907252003381	1.60422871157201	-2.10977143437634	-3.6003273726046	9.19544383312478	1.25063773563216	2.30480287537142	5.84499876476299	1.4115364456742	-0.234192812763967	2.67623528398986	86	1	2
127	2.40925308546603	6.28805921708505	2.55019480609257	5.61817615912335	1.89331227101962	5.40159048915929	3.68514056625749	2.1479654385204	4.49712179758327	5.05514804620642	6.61262104244673	5.85365572782244	1	2.27165473554188	1.88516095156957	2.19073871562393	5.1694269950069	3.84587374716894	1.86444141251825	2.23664343016806	1.91077802391821	6.42435987220086	6.06764513942895	2.82900129144139	2.25254382802422	1.86689719292549	-0.440095370869065	1.80344539469463	4.54216920334603	6.41306717824006	1.18500269817278	1.00738432509505	10.5916099124189	5.00848697606177	2.97208426434011	0.0535786474783966	0.342844286047075	-0.936739701292415	3.29494983663279	7.70044718590999	-1.07825638651149	2.60627039853161	5.59313038354028	5.42186444507247	10.3931372235573	9.85418583667441	72.75	1	2
128	3.93862729421703	1.96737315875061	6.65290306997697	5.57224570758263	5.16787446710344	5.54127167382025	2.93985685592574	4.25203689049034	1.76754196445699	1.40854083536992	4.61006417531382	4.96267997748004	5.50179753816744	1.75505941999704	6.61035937867361	5.75108985444967	7	5.14164193042912	5.23798742599215	3.94936397168363	4.66812169407854	7	5.19860706851617	1.69777627979178	0.906084893680498	5.35403575942578	-2.57231065457253	9.11729501046456	1.27368720907897	6.43227557896006	9.89070628758333	4.87310978068845	1.46127555211627	3.59973484058104	2.49293804545207	5.00242003268258	5.64063904795688	1.51259819975631	9.94487961881967	11.1917362539289	-1.53771321037071	-4.63915657986012	0.0284018276263376	6.62639167364102	-1.16047524448955	2.69833591326421	96.5	1	2
129	2.66664384666139	3.98891018541675	5.21251029355796	5.8435279512282	2.56493642362097	3.13969792174302	4.67860516336824	3.8332319397996	6.03317761764968	4.16295056509858	4.23576182355236	5.41784298746017	6.19202287418056	5.88701991747389	4.00639262759793	2.99726378086112	2.52494074147388	2.48096091478626	1.76183361758585	2.12350078975969	5.0635285929735	6.44584235203039	3.82038266918601	0.00603445581753914	3.37952107861959	6.27519666814844	2.45262120609425	-1.77114488416637	2.4920370003849	7.76113212466136	-0.98172303641707	2.68376549997401	-1.58165685195797	2.40702368977431	3.02139225094279	8.06116541017961	4.20302250915655	1.9612279907457	-3.18613507904841	0.174043281842358	3.68157138982187	0.362889395084263	3.55887756533916	0.472485174286168	6.4979780208668	4.95853970635408	114.25	1	2
130	3.30372555930398	5.44676180267437	2.60485490646292	2.28934558787907	3.82550248629461	4.35594015186437	6.51175622721203	2.78144556011348	1.51223807550338	3.86214666219806	6.48921709460392	4.22830081103685	2.45410228305518	4.91288183147527	5.82928673170706	4.47602256628044	5.08498422575229	4.87220650409763	1.15850267353766	4.83590525603861	5.50626698850582	2.17195320655131	4.43679430489803	4.3168618165871	4.0637841661639	14.5030507493787	-1.15249044536055	-4.35091951975766	-1.02844175560797	6.15957314298797	0.315002688861148	2.31962910282618	6.28191142420815	8.80606242685333	4.85053475828344	3.15239188165043	1.60168594593359	-2.1500647627457	-2.5968609977028	6.27505690881077	-0.230712544059114	-0.00624710114371005	3.68570422240832	3.34802428666013	1.7432858866869	2.34885627249745	80	1	2
131	4.17579370258557	5.24096369819384	1	4.08847200495259	3.29123325732312	3.07622512587782	4.6344293376701	4.06263789786364	2.45750332790584	1.04536812752011	1.42041425511043	2.38802637946054	2.75660577503365	5.59975734768215	1	3.63066230369635	2.55223748076264	1.78911954704129	2.04902746672341	5.35603564373028	5.4355996792026	2.2543239904807	3.52073961667362	5.18837292730886	1.7311052660322	10.101424627627	0.0186896248638066	-1.68958373466426	-2.8315904442293	3.20728261386211	-1.5141663609838	5.437226355889	5.88543131506479	10.0313483162179	4.17613385329607	6.56442310333988	-3.42498650803038	-0.979743610376788	-4.55245441296467	2.19061647095859	-0.351642848108183	-2.81134400867506	5.1176477724342	3.74219263285558	1.71801802208988	-0.182574305266763	90.75	1	2
132	2.09014176897021	7	3.29646014797572	3.96487188837421	1	5.90692304071108	6.32989070290709	4.40271737684382	3.63382345597008	2.34686527030555	5.80896317916607	3.4449521586477	4.51233171559394	1	5.30765483999847	6.0326621884561	7	6.46683817893743	7	2.28465754694872	5.83833996302553	2.53486592144833	5.3067125255752	3.97563158546793	2.01906699221409	5.67024306381411	-1.52210221103738	3.72207083350927	2.7402742322722	5.65730951009677	8.27796043517047	5.34689212052118	6.80352615253011	4.35789469746398	0.865293031735442	0.0140766464213479	0.32015479467479	-2.70933430548575	4.43129298970626	4.96549058531681	1.2628741886252	-1.33659073124042	4.2522855964392	5.04697695647914	6.02563817721595	4.57371742361714	99.5	1	2
133	6.55131793353903	5.51128446475914	5.18842484847681	4.92558066650886	3.55042867633548	6.11796032250739	2.72450035650133	1	5.01548383627594	2.13771280022383	1.6318662284112	2.8232497432544	5.44744842277904	2.73773581560067	2.65326752469278	1.20324974360069	1.84512693901371	3.55048704014507	3.74377763346299	6.12420995014427	2.82602238745076	3.03306596475566	1.65530685273056	3.97924141477836	2.26444380266568	-0.938661152388406	3.15378074513406	3.57696687323343	4.53399109979035	7.54255119540737	12.7574244547982	9.83408985279203	-2.16683505996074	3.61069189308508	4.56063888717179	9.27082440471923	2.97162348971086	3.00042453715935	7.01114439920071	3.26604724210982	1.79923925325642	0.12903191928857	1.21922703625801	2.81072646780495	2.79742438699399	-0.39214779311969	89.25	1	2
134	4.60185948011654	5.72760778038008	2.68472382999992	6.0218643833031	4.21228597314221	5.54558479531679	6.93225960171938	4.32327426333553	1.4348088615635	4.90005964691544	2.45502803698842	6.45871925681332	3.80619614545811	5.26803817534016	4.67038712402906	3.29834115396168	2.56805309120321	5.07405093572479	1	1.61370568774595	2.09050525644267	6.65201099110996	4.02342347953315	5.51492212771514	6.23207146620074	3.35977707925794	5.38710908550646	2.62251804001043	3.62888980476286	6.56281760624725	9.46359932363691	2.32671647832235	5.64336792045031	3.88494397558182	2.64817855726232	-2.62762964140421	-0.295799172153038	-2.99097343401363	5.41856216353549	5.61106660733813	1.4929729217095	4.33511657932869	2.12517191014833	2.14762020502065	3.77419669984291	6.00801791079799	76	1	2
135	2.26322201888752	1.27863281281151	5.81279609289956	6.92922771615237	2.81324529365505	5.40654130547516	6.31536586438645	1.97888781003659	6.98362155418228	1.68356537082168	6.84505938987723	2.03785843938242	4.17852474492611	1.921756895767	3.94486062403588	2.80498820629522	1.760862803283	6.81373466640469	4.74974318762689	5.31478462653295	5.57177933859344	3.72632782096073	3.84095736334402	-0.802173747756303	-0.0802842080143347	2.745146673548	1.73947893845598	-5.42434189412139	2.44660087636228	5.42955743448861	-0.751731465540399	-3.56546320293548	1.58726025682266	4.45526491537711	4.43118142369724	4.72087034914147	3.78525866954932	1.96710172575468	7.03470931615909	9.67716187751376	2.35680597375336	0.44836691891262	1.43383574030993	-1.14315300403389	9.70410947626853	11.0701092738286	87.75	1	2
136	6.72921789664838	5.58307461116228	2.38715853213491	4.11925511778102	3.06416023509319	5.6783580441934	6.19601672343673	1.52632350061966	4.61503451247936	4.7577453401547	1.67136784730959	5.52408721460671	2.3082268246713	1	5.08510037526178	3.43562023718529	4.07529643563284	1	3.81871410196372	2.04290564151086	2.27713156287027	2.82595754638578	3.5185936165355	-0.285937053477272	7.46655898938885	-3.9680911409159	6.12655559839658	7.97477695984315	-2.42773297580275	4.14085080102991	0.811915437342258	0.150474365629758	5.20246200613636	7.95188427511459	6.65271947976963	3.2113505431915	0.958338696614272	3.43103053746734	4.66057906218787	5.01417109559673	-0.140787810567841	0.438853645013777	6.36413401177917	-1.33674010256616	2.58542045647058	2.69507860038352	76.5	1	2
137	1.42194484983423	6.88351191880935	2.95545038140954	3.67390137874238	1.25309110742353	6.17446627895692	6.4084333477601	2.96812120311304	2.1627493865831	5.54823317986349	5.22447481551988	4.03759532803709	1.41248835067106	1.92929163129168	3.24355206888009	1	2.74534109864122	2.21005286069246	5.18900784396915	6.54616968495629	7	4.9402943407917	5.21942456784195	1.26267580983461	-0.663001973652788	8.19716505776801	-1.93641290847567	2.49142413708425	6.72743226582166	1.22596244210476	0.450338220378567	-2.0844616888686	5.72901963716601	6.80498847847479	1.88145188658885	6.81703538835616	4.02983684496071	2.75840065777639	-1.48470845096456	6.69781190715506	1.87304058845172	0.301957653214236	4.71581052147512	2.84594414175965	4.56480132088347	2.86219702003976	87.25	1	2
138	2.3458738496378	6.52567878218225	1.59877986223994	5.31384931140946	3.85141645114292	4.17782289827253	5.28554096056963	3.95329181921267	4.6520673874404	1.79227560630709	6.82392121860777	2.9272505623976	4.13240256671972	5.97586578220279	2.49226504748688	3.05572248907672	5.89025745182236	4.79417504263094	4.84515619763641	5.10632365023322	2.62254583889493	3.06681051778605	3.98691599063714	3.37172014732785	2.75433439985591	4.36129602941807	-1.96165790834596	0.708302875457472	3.35640224241936	6.74962554443764	-0.620115016025864	5.92352131946905	0.280351135448547	5.53245592589569	4.76019969346093	3.76518421943491	5.03994004864862	-0.858230083941008	7.33431593786871	7.17421952038823	2.02946903230923	-0.320690492069591	3.4192572763595	2.90991311723974	0.662829922653418	7.88835465247633	91	1	2
139	7	7	1.57278269388674	5.31359014495245	2.17548100559976	5.13374374803709	6.08466796975914	3.28498030430679	5.39758987602128	1	6.73315680914691	3.52899193320394	6.77352086884682	5.74069715741257	5.02708848659018	3.27812962741799	3.43304415319774	3.29658012404864	3.27271641646052	2.82944840501106	6.54952816416027	6.57411731587152	5.33147859843618	1.64722817196197	6.04256503189417	-2.9613183505651	5.9079702688539	8.2986937275694	-2.61328043247486	9.52214982637971	8.6588868206483	2.12828449464903	3.00358001920766	8.69970812510049	1.2570633050476	0.800192163065443	-0.814431909146547	-0.992825528477248	2.36453871478445	9.7146713545471	0.731684366246145	-2.04726088235532	0.112048146745523	-2.01133484633154	0.300392449407177	8.36378827196732	101.75	1	2
140	2.13659115887516	6.10988938212846	1.17677982986105	6.33004034288499	3.63165036673543	2.43509699871416	3.3904728263262	1.34124995846125	2.16469810332461	6.24830089833143	3.55785386158034	3.56088622951658	2.50931644887233	2.45110893041273	3.8596687491929	1.82820079505153	4.23664276746775	2.55013800301796	5.7106205888983	6.85995394780685	1.17354677782736	3.11178272753146	4.93071432282729	2.13571782108036	3.20173068717301	3.11687525377313	-2.47733709112097	0.995875021481103	1.74209713041851	6.86523374996339	-0.957282810672277	4.53316537404002	2.24778838222745	4.79653380581343	5.88918181181392	3.94231500835729	5.16181978852611	5.39190839379557	6.3397924490181	4.6873234079206	1.24539128307728	1.57110845186046	2.77208253679412	9.18242694535606	-2.4249508777551	4.53136526554134	86.5	1	2
141	4.74730119341655	1	3.29203298267236	3.95953805084301	4.3672599585591	5.94842012995677	5.80735701444217	2.77781035387678	3.53403112742867	1.44998543158318	2.44369076073198	2.93109749076887	1.50429535573216	6.32412295411731	2.88207920296474	2.58447877479328	4.15031984101567	1.0272364802481	5.19439707562264	1.73985157495105	3.5039206613564	5.30281515431091	5.63097308753819	7.26782600761545	5.9888198906249	0.983006722231896	5.17615004279684	3.16856327682158	4.30619425749413	5.19453240066427	5.26436979961101	1.92737681084258	5.6614848796059	4.03063341565973	0.530017008560759	-1.05766385169646	2.19335861880292	4.16822624395526	-0.966141124088744	8.57615271450578	0.174273938706296	2.15347247675575	-1.37316222561185	2.74415263007715	8.36504844038825	11.0937969366205	85.25	1	2
142	1.53834018955404	5.97961906298732	1.24622151073328	6.46595997379595	2.10404435749135	5.20136423429816	3.80219753733848	1.86641262890511	6.10928099341038	1.76580527278514	6.65204997339995	4.72901006099728	3.5452584625414	6.04836586633303	1.26466353225618	2.25932100800269	4.19803783595691	3.81347219094755	4.68566734643817	6.63967557796937	1	1.4294342762848	6.04508113203758	0.780864900327524	-0.494014218931899	5.59109813626114	-0.986347936363039	0.418381647745922	-1.32540729417229	3.74441321779318	2.84597747451823	3.15020154080847	2.27255715976751	7.05520190937201	7.99185882631582	-0.990335383960765	-1.51595888837132	6.76982232629547	1.08317825225733	7.48948889411539	2.46595155157305	0.184489693866661	3.17734197783554	-0.836848047509784	5.36830014773489	4.89171485109746	80	1	2
143	4.75453702273951	4.09047905696352	1.18015574967567	3.99335907973881	1.78024382363295	4.68029179664602	6.89075136683852	5.66170253506124	2.18482366216375	3.83589581731306	3.63739113376353	5.75125000886471	4.58402657387601	2.61068419873577	3.36450433627045	1	2.45171343632057	7	5.81905584523517	5.12057943301493	6.44301794470652	7	4.47734773029657	3.93007962166075	9.43909731337048	13.6334900618833	-4.3838901408945	-3.07880043961484	11.8189776566163	9.09439222244344	5.71459994245304	4.91049741216708	8.49405199225979	1.96618131743524	7.10922847497102	4.20103978575544	3.6330229639208	4.15070592395117	6.38482184210729	7.57657303269144	3.19560392488616	-1.64015439158354	2.50638248608825	5.87429278878333	4.50759478423177	0.608736508968601	85.75	1	2
144	6.56406281451819	5.69134943813413	1.16819132602554	6.51615003915002	1.39246470736244	5.27840934466916	5.0280531010178	1	1.85777093525202	1	5.36852779908382	5.81683172668603	1	3.71721849116384	1.0493688474828	4.46288611840075	6.73057633640241	2.72637296962471	5.51324110498427	3.39351017669206	4.8110615759398	4.68746810610564	5.91098000309547	5.23785927976832	6.45330461107053	0.702228558893821	6.6307496663187	2.60875186367098	-1.96129971124118	10.0258631798518	13.7271771843769	5.91956786911514	6.05730331011649	5.56665559565749	7.72930463189055	7.03554540089775	5.08881817218258	-0.477373900663006	2.87854739114295	4.90008502444442	0.525969132998203	0.766427232803885	2.35031217421859	7.10463323677525	5.36772061578015	3.12114709924377	70.5	1	2
145	5.94736033061406	5.9878546731164	3.21786563588032	5.75936442964137	7	3.9381048290394	6.64340473596944	2.73929144740327	4.82516337539938	3.97339571303315	7	5.44179725332652	3.17982000148828	1.17452632564701	3.31827470009329	1	5.02393842837471	1.75256549815139	7	3.50243583128986	6.51565767236679	5.21248063344008	4.23581258185631	4.01622819491783	2.57049538668354	1.65947636705326	5.68886638357821	0.74324837129608	4.53222032180214	9.22017223617989	3.37038330541913	2.64736397607555	2.49192956352261	6.13878893859025	-0.556656733613376	4.46414291445067	-1.9629021814231	4.49245838551655	-5.3700750407236	6.82347886771911	5.25065849296618	2.47141653907079	-0.559181813065272	6.0870661156257	5.95439176080624	1.88005130685104	84.25	1	2
146	1.23370880177805	6.34888767137095	1	6.15725449399005	4.6341314730703	4.21234872941405	1	3.93496962364351	1.21890898679141	2.54818841438906	7	1	1.88618875632625	5.27380752312388	1.71155089817089	1	3.79116822488312	6.40609676166552	2.86399159338279	1.96134120258582	5.49377041825642	3.12897862683306	4.52853125030453	3.27784458465854	3.11804173399527	3.87797268130876	-2.36635256365688	1.0855830239437	3.39311232649659	6.20596588800644	-0.105036997903213	4.82475688194261	1.52071695210853	5.65776318718808	3.74736271749911	1.56718230418639	1.68551623211655	-1.80359478768156	9.45668027292096	10.8702406421144	1.03630026237777	-0.123923664201667	3.84017214191089	2.56058899156552	0.567778107875309	4.76084000098299	96	1	2
147	3.91067207845301	6.51082758704471	4.72254494600885	2.1261097800321	4.1714196728008	4.95097993498418	7	4.22320170435038	1.54622022107568	4.66248955477841	1.59483846901958	4.4123933301012	4.73115097623392	6.71988819048391	3.40972799387209	3.69864701852484	3.99082032158941	4.57590652429759	4.42934112991256	3.74654217575822	1.20739007956643	6.7315095622451	4.44570178079475	4.13966819166146	4.04107412767907	12.9713570371195	-0.936351162837647	-4.44150642474944	1.32479976450164	3.65591030659944	-2.90733319967892	0.971167137728287	2.41132318935707	3.23682734250388	2.030281305496	7.89728479515013	0.306325487604874	-2.41465205691552	4.7945460266308	6.93570441883539	-0.0941139462202399	-0.375449563022829	0.389603822978608	-2.17169688482788	5.50345669626592	4.83590091403932	84.75	1	2
148	4.03948520702132	6.47612014702441	1	4.20113386436688	4.52623586105993	5.63384531575724	3.35971758234534	5.80315693054703	5.41638995867561	1	6.60757587812186	4.63254524517954	1.05068371049239	3.82623558728462	2.28731836478428	4.52701158257449	1	6.89753956775258	3.76162455690242	6.24226631598366	1	3.9627590780216	3.50525108151639	3.23058116882451	1.44049950244786	13.3842941921128	-0.702939977727116	-2.62531341197578	0.449278604147546	5.25725267804719	1.6536454255109	4.18866149926949	5.36782519499735	3.21942062423227	0.836272209936628	5.12451128790581	9.08947421263639	7.8472076861107	6.03990178689443	3.06013921991333	-1.74779222194248	-0.858718203896439	2.28608477995157	7.49596717378608	3.43087931745076	5.34185218505759	82.5	1	2
149	1.37761768686714	6.53967243390372	3.37953890949304	5.20599037216182	1.89684981652559	4.15588242549091	6.86732455952588	3.479251705075	4.54277078299468	3.61391426579072	2.20221326442887	2.75228333257031	4.38333978268878	6.06460348499222	3.01522551473735	2.57081423115374	2.42237588017913	6.19149843372436	7	1.15764307836696	2.3921854570048	1.5223896961674	3.35802242295523	1.61975294740843	1.64005103959043	4.66978156249368	-2.20128563218535	0.126269459313407	-1.46862744733886	7.94665003254369	-3.12697462950331	2.41718023887103	8.38937295512729	6.3697491900622	3.02389062845136	9.64883708953785	3.36288100506298	4.42967018035627	3.7229933472174	7.85098821298395	1.92733536151022	-1.51829081600446	3.98542643447047	3.80027944235562	4.65969570718114	6.36965017367896	77.25	1	2
150	6.13478969752695	4.77205672365016	3.88391822529443	6.80451382608815	4.53136308211783	3.57612931341911	3.02338507929898	2.65678015315855	4.66941396893015	4.24667168024562	4.20774749462296	5.03009013850275	6.5375492657923	1	1	4.12854311250187	4.88092173653953	2.81494045211533	5.59324559805586	6.49582923520879	3.09044035206597	6.60120685188333	6.53350015170806	7.50077971009654	5.22554390775988	1.67416573668363	4.47430684781891	3.08467592586016	4.65002681920218	7.26617357287073	0.242886817013281	4.93569275661692	-3.25671151561932	0.0203972434810794	4.69294046340506	5.34039541490975	3.88410592386515	6.97612235756985	4.98599038356168	6.27715176082723	3.7687581863433	-1.1178099463895	-0.057377518615202	4.01097705348306	5.81859390198214	-0.39844835495742	91	1	2
151	4.04941115469808	5.25420717190049	4.70643439515187	5.36605569454785	4.3604391875937	6.65813680344977	5.64234805005344	3.06456129429691	5.30218001972541	1.48177051380313	6.62589464930274	1.85530610131099	3.53788447713684	1	3.28839369657779	3.05737018164464	4.52142287853752	3.90382298967379	2.26564268041756	6.60678251330333	4.81792536054154	7	4.73094822823577	2.83073762998828	4.38188718878444	1.08301823839069	3.34069314209198	1.57616838286964	4.10506689385701	7.87766419366607	9.62835952895105	6.10900798365753	1.56531603232335	3.3946018430287	0.324929636530115	5.19174790259278	5.72819510793864	6.5520834560676	-1.76191849757715	5.2057417712464	2.1846581511751	1.40964509558424	-1.10698202385455	3.7564751666175	6.65136515533029	4.42137747739884	85.75	1	2
152	6.88846521815323	6.35323785154731	2.64556712382992	3.07386862373909	4.33627271385509	5.31716289781154	6.67164645255287	3.13607778290037	5.91586435573022	1	2.19088522493989	3.30664452093553	7	2.84112462571744	2.4777991030218	4.55410446623309	6.63458800721033	2.45140939216192	1.68483139329523	5.95620161805021	6.32364847571811	4.7645391951373	5.05075622047157	-1.53097991026163	7.15753099134404	-2.82864849194682	4.98202231196102	7.49142038415342	1.90526899351425	5.34532270734875	0.902337213070455	1.67793621807475	1.76835339478121	7.30360919288726	0.712631751773664	0.385560447621011	0.990003026906946	-3.0725381251496	2.58627790824839	4.55839089847242	6.30016618380024	-1.95311597181468	-0.150360183515931	7.99696764472364	4.99949916459145	-0.764777538225538	83.5	1	2
153	1	5.6663608814287	1	5.93853383499694	4.31886345475026	4.56231586150119	4.15184436794592	1.7498991480641	2.27148381197802	2.84342663811625	2.75217610746489	5.82861664445578	2.64515907968791	1.375158662882	3.69472083154845	1.4850253675277	2.16053531268233	3.60015225616605	5.02920737519799	2.32207546597618	3.6064334103632	2.82026112520934	3.90366043502229	1.22006505888924	0.6254929870327	5.91922707196499	-0.51469548652518	-0.238432069599378	-0.470248164376009	4.61246912200441	11.7461406659121	4.99070027529344	7.89122882347438	5.85860786375246	-1.56915706458787	-0.793162876414394	-2.03424808572557	0.695755196958872	-3.14121898775256	1.9591030727269	0.761772479646919	-1.95063786390305	1.37669904015461	7.6812642247749	1.53382610233398	3.87854448349845	74.25	1	2
154	1.6836519777239	7	3.30996655093605	6.97329805989089	2.72513783128871	4.87558683210214	1.60447785838968	2.98579933236699	1.26329917238808	1.76735336163438	3.24050859930354	5.12006604966724	5.84252492844078	1.74776932307962	2.74871213736263	1	1.36460259725894	6.58181990213003	2.79699060537208	7	1.87915894209525	1	4.87789473970903	2.5059675121947	1.52067953931786	2.58368624361475	-0.808623513074077	2.032493408929	0.997338474808388	-2.59896378488938	2.59978616544685	5.43951958885639	9.82799810590439	2.27339598072477	4.8440863545621	0.576313892183543	0.339341118400432	1.9957043791533	-1.43213265202026	6.85450305684431	1.74826581345261	6.32550075548498	4.17683316842486	2.00971186546612	8.69841875060568	5.37596181821789	92	1	2
155	2.50945437276474	5.14394390095229	3.40807700483743	2.67057171721392	4.58035580858922	2.83158315283248	6.19147633374274	1.90980591227723	1	4.38679363536914	6.22756988088079	1.94197241751025	3.21741923469251	3.25198549396816	4.68956792664167	4.46650768178703	4.2233735388923	5.80489185630652	1.33627839111403	4.59604476430232	2.77352219962989	1.07481832817823	5.23254067008981	3.95166988883485	5.00372360311623	13.9865589076962	-1.27861660014355	-5.48153600570948	-0.974443587495463	6.18895869141888	0.746500675910727	1.79471447631953	4.91494314810041	1.98796472974884	6.26531206318936	-2.34061668409315	2.25170677448401	-2.2332512597206	4.75629731382596	7.17945056273919	3.22761403094866	-1.00016328754791	5.22505603099409	1.69546928514015	2.17091691564397	2.33920930157436	89.75	1	2
156	4.1336294472211	5.57883235342613	1.22887100245333	5.34014159516772	5.1262624706602	7	2.94538355190087	6.65230392731686	7	1.44430154711498	6.37622317327921	6.6587629695082	6.39522530284187	1.65200523864502	3.32753411268726	2.58949594709865	5.38216330494713	5.21152980074072	4.2291750944459	5.53609790355309	5.676586900275	3.64975616683931	6.8326940574165	2.58063949898082	5.91236565910781	-1.06666135781762	6.93998314604569	1.79788738727218	0.233586275229866	5.11904333905153	4.56695482769118	3.79476995173823	6.42870185286057	4.97892908438366	3.5095174574368	5.83493341468576	-1.82494798475168	4.63924542724793	2.00940044870895	4.68328465208685	0.297341642643775	4.02257683818835	4.68595078088094	6.98792186402028	5.41500978910528	8.10422795149228	83.5	1	2
157	3.83172411069916	4.11284398285852	4.85764156809466	7	6.79297020247103	6.53163441026904	2.30887063385223	6.76508861220215	2.37140170758596	3.20992008577231	6.16057900055401	1	5.1976834682537	3.68740295091564	7	2.30340077716077	1.51811084094469	5.85314030284544	6.47873754102125	4.89083489378429	4.35470314277354	4.99069479638052	3.79101739078084	1.35780736256968	2.45445091058283	3.19133924615891	-2.5823160484001	8.61512257364838	2.86476462807154	7.43722534186148	-0.584670800507602	1.92547072362117	6.35256769994175	9.62443057309271	3.4040599314764	-0.558524214176258	5.24566892303278	3.00981258337386	-5.00864123582909	-2.81177557673344	2.85022055009523	3.30272152589301	-0.541924481547227	9.41816114849996	1.84567932582337	8.43589787085432	86.25	1	2
158	1.42262751025049	5.61788255458276	1	6.95566933061939	1.8712932368208	5.8390291283245	7	3.16127265540195	7	1.75397037288228	1.5558702085323	2.57880403344374	2.73419886320003	5.52864834298051	2.13171101830176	3.9117317250374	1.87008446792399	1.46479583959335	4.12060474425032	4.28307443349181	1.42859871851648	3.60154240802993	7	4.24197453093133	3.06623772257397	3.7404468333728	-2.12573932937734	-1.19637895930958	1.01409309208955	5.57449319136262	1.69630767282762	0.909408866473818	6.18430536917337	3.23959805452371	3.99910543557402	1.70962582015158	3.64704811190393	2.34019386698088	-2.87737881863044	10.0677198231551	1.43857638500659	0.307529853838706	5.6281771699861	7.30605232814096	5.89595711759471	-0.30862012713959	85	1	2
159	3.85477995940034	1.93470738390191	6.53585245706075	6.569275658299	5.08537486152649	4.86609656748152	5.78663062696507	3.55462433430256	6.56954442180698	4.29281744086294	4.67654463883722	4.71143481743675	4.57514300552752	2.87649023851437	5.58660887201739	2.2101365433619	6.7725342535305	5.14311751413061	3.70772978280367	4.23883884354645	5.14872460754846	3.54696581361558	2.57884719894917	1.03989125405427	1.93027176575202	5.04291041957893	-2.30659330716756	8.58400102281286	1.01245598010367	9.78796425096401	11.7241182409521	4.45833608551961	2.16252296903256	3.90546002585915	3.21668439354572	4.45231281213005	4.3312928260024	2.60662705710841	3.77286725559689	11.5709643252558	4.23314933095643	-3.57782920918873	1.394920496462	5.4265016241547	-1.20760272440101	8.50263903012166	73.75	1	2
160	6.77423715103813	6.10837914495079	4.03498191251568	5.37087873024781	4.17171943735582	4.76650404832131	4.57243710081061	4.39273203187595	5.71450712078674	1.70860165898487	6.01890680809641	2.78446665470062	5.11420139560955	1.21512470505945	2.67161642135126	4.12213952118815	2.23731027774273	1.46855280624713	4.62172653999557	6.73689226149598	1	3.32267894211174	5.24701943730731	1.37637453113762	6.33250456657056	-3.22020358992705	6.42632141447632	8.41261290392914	-3.23642574327539	-1.7555266916438	9.3520691883247	4.73535437202191	4.33234259844023	1.58750488401885	1.07515769360928	3.67139521123331	1.27100573121707	3.50415070826181	4.67480678117828	5.60834040979067	0.581884884833404	1.43617061203638	-1.64420892832367	4.93121495902365	5.98602237657696	5.12507070750939	91.5	1	2
161	3.47184304599627	5.40681219239347	1.0039790364072	3.21244024913054	3.42904895146544	3.67113278980835	2.41182022936867	1.89220443995936	5.71302036138937	5.43450005084739	3.73092832865425	5.00533756951807	6.83068433374277	2.48394168368678	1.87465577476463	4.5497554947106	1.05608286339933	6.3852626245518	6.32536275472727	3.68412041961131	6.51355634972364	4.56327119875484	6.19648069366502	4.39498719244424	1.098992380345	12.5491483309742	-0.890790056172191	-2.49386544153143	2.09479370532123	4.69626524371153	1.39523168667975	4.5578526217815	6.25435994672125	4.1445322233458	-0.246938870606485	2.68904232747811	1.70162031151772	7.21128839753187	7.54876318007277	2.33075948123048	-1.29083443752414	-0.146345083666367	3.68167259937451	8.69675609469503	2.5917583852422	5.82716533639404	75.25	1	2
162	1.32970876780212	5.60687396145147	2.19337217611594	6.52205124932094	3.0867112129418	3.34195778350454	4.5291431413329	2.53448476347374	3.12846038926287	1	2.94324474370473	2.49982099260455	3.60076017185074	4.64066165148425	2.65504542488503	4.70189546466659	2.8992698254365	1.05815435383089	4.82906780920873	5.41601178665193	1.44838476793663	6.19665830093815	5.02562083897271	-0.55948193196315	0.0103064550984716	5.09878911595658	0.411533134740714	-0.845365260615452	1.97159279798788	7.46756634574385	6.24129568456672	3.31029221101119	3.7615802779407	5.00953544589757	5.4939947700933	-2.1054261056559	-1.54665428859138	2.81095938547699	4.56690121424388	6.11665889678397	1.57701416580354	-1.53898777614327	2.17724350399133	7.97776187559834	2.67385387792533	7.1575467694972	77	1	2
163	5.82662829116128	5.73588565125486	2.22902733195911	5.85300047083364	6.76413322914545	3.90394281361998	6.75752038624835	3.21322601357155	6.48513185095801	6.65076622416905	6.36965115243755	5.54819179533746	1.758558499606	1.40419883425472	1.45448580249629	1.6070301362352	3.49458354532498	1	7	3.54342837531832	6.65486853486398	5.26936408452897	4.65133187388309	3.95073022887917	2.74476139783738	2.80324193456208	4.91540267542646	0.544429431432379	3.96940327187809	4.63677431142518	8.71078123551448	0.386020994107565	3.88785727774199	5.39730524471071	3.33067392847607	3.44584650192694	-1.78171614829872	5.36452825688031	7.38895511705795	3.62490500556386	5.19804251861364	-1.5051683680372	-1.07312343807078	3.23962497677379	1.25893276881127	5.5201161744161	75.75	1	2
164	1.66314334362272	7	4.31403212296579	3.30108472534119	1	6.06652481420703	1.24221295793833	4.87107429987716	3.714798000887	1.93051337623597	5.78737046307691	6.56126744640818	4.37783560152541	4.0345783943176	5.87004867953674	4.58088585739935	5.34065081503287	6.2782458892596	2.36589027321996	6.19867204115455	1.34165326294936	3.59408024990368	3.81472854399785	3.38601888611008	2.12393449078103	5.29021372004954	-1.9984381747221	4.14072885286838	7.88868213435748	3.95969359067006	11.0161861947454	5.38047050340075	6.12630592874984	1.05100306648905	1.88756206379282	-0.881062791917883	4.74355325186669	6.67569030252986	1.07749738622351	6.52067559741544	1.88445470812956	-1.64436084320196	5.91936189962113	6.42296455999332	5.69559773851995	3.50587240478769	65.5	1	2
165	4.57476903308039	2.16724895798081	5.61609516228979	7	6.1857442753511	5.04617561732125	2.61323823830137	6.87062490688299	2.25497193873507	1.83908011242739	5.94169659086475	3.46588893384272	5.04215523146799	6.34621945261945	1.99332534032932	2.909295509173	2.26454461396715	2.27727807257748	3.58591398097014	4.23392801747036	6.48344985346122	6.49026423819057	5.43513793481547	5.00815914244978	7.62935316049371	3.36217986062764	6.88223919780764	2.7470227407966	-3.05317255782655	5.89784862493112	8.08974036737153	2.45071566176326	2.72492738735912	5.66192552631026	4.00501877615247	8.62806020520851	4.16023422169657	-1.58522830564192	-3.58254265267388	4.82423276479928	-0.0135954606922767	0.860343616416946	5.14169251360527	5.87227250500853	-1.91409743300393	2.9991640155422	89.25	1	2
166	5.47880102732526	5.83458504286175	5.33081087632359	4.76801726793661	2.65477310685324	6.3509654461722	1.96700528634899	1.40356681639184	6.40471674942791	1.76982836013018	7	4.16189021087015	3.68516453667948	7	3.40742208245216	1.58245357539318	3.95368779158162	2.79035343931335	3.93420685455034	3.738138041772	6.6031571710313	5.38804335587325	4.95215075462961	3.26268428454038	4.6636365068293	0.929106612686602	3.06536900098434	2.64991471525435	-0.671114763787999	6.89377149066613	6.10712375298632	-3.63557429536375	6.36623951074519	4.62776387444846	0.215297366221462	-0.317654967335795	5.79235834745194	-1.26089613463026	-1.07649178421966	3.74882751111049	0.582366811813827	1.58965126211022	1.22579494901244	7.32932657897021	-3.19447182831965	8.84162566578664	78	1	2
167	2.08910739480655	6.66144021619897	2.71241908833871	6.03128467019184	3.17977713702814	5.7235048399963	3.11360068589356	1.33722379787291	1.57254345823358	4.13680450403011	7	5.99801447865828	1.48521976780226	1.7860011619578	6.47552040832388	4.51544260611633	6.54102993300195	2.24169283590068	1.77380719999858	3.44299396364814	2.42293827487345	1	1.58966460506885	2.63795614260868	1.12352459688869	2.83116471656442	-0.908460965301924	0.966404662684223	5.12045983479466	6.36891641198431	12.3444796157798	0.483155071364865	10.2162305554009	5.09250147860833	3.63689404732839	2.1149245528441	1.08002662319038	-1.65882506713313	3.12069613264094	7.06893738889469	-1.37276538427602	1.12054697833068	4.08861560166184	10.1232174212034	10.2629886422488	5.01895755372456	60.75	1	2
168	2.043985464743	4.73303099250899	2.00111702073847	3.69757119425532	3.29836835828232	4.75707209330763	4.7263747425457	5.68509592768726	4.0269237166033	1.43483731967155	6.10038979993802	1.17375807735826	6.9078167241694	3.22077550969446	6.50264757856336	5.99778784111781	3.90460822525488	3.03626841499646	5.66078053729114	4.54682119306614	1	2.74926436869125	3.77075358283681	3.09106061959148	6.95204011618276	14.1148256337398	0.96820127051597	-1.04321426265424	2.33332842418043	3.18399618667681	2.17181794575548	2.1180784684	1.55167405205817	4.57160544368664	-2.17804658121805	3.8844749223357	-0.901731796555052	2.08155421651772	4.04506848793013	5.5062051040634	0.433708236939658	2.73633551355778	2.43241427504266	7.64961496409729	7.53802496082726	6.19897153309811	86.5	1	2
169	1.00823772450402	3.67015550882256	6.12921370160544	5.25591908167512	2.16070871485712	6.50240568480725	4.844241119016	2.29447107751235	2.17270141112629	1.28622099141851	1.36071664509696	2.66855495602466	6.62794678683633	6.60026108764958	1	1	1.67834909571283	3.37232755516145	4.98527027321293	6.56886411495807	3.54059970917967	7	2.26252862472831	-1.08556127693362	2.98735940320184	5.94974762538021	2.63029565180469	-1.47168630905965	1.80182312375344	7.14808078059039	1.97386817406454	6.25580249918034	3.40410339629414	3.88893925109021	-1.09897475097189	6.56526420934243	3.72338657517922	5.08543560150963	1.07159781298692	5.18289442393877	1.66784774336504	-0.357193367114304	0.171515683350334	3.25126757027556	-2.64280249517452	4.0521422372274	90.25	1	2
170	5.35457608549415	6.03847698012487	2.94054650721346	5.90623150590485	6.07367349027955	5.45716188649645	4.68210246516211	2.75207392623058	2.41263102861299	3.16487306650199	2.87494395722802	3.10635793898161	1.67872369386947	4.56849537074466	6.42188451455841	6.73708548641639	4.14447433974345	6.85095793765747	7	1.34797223343455	5.73535771591532	5.06966745039641	3.61485164612286	6.4256605116961	4.93147801797571	2.58927109001007	6.20367187610484	3.80153864589834	2.21386580317902	6.6538449400413	9.26403271164282	3.11972271019244	7.62612444807208	8.44315369611545	-1.05884570420851	6.92829049955334	-1.26670262898542	6.16880081823872	2.50139668086128	7.95961378886248	5.61039966695207	-1.40842667610648	-0.237420348807674	7.10485565052535	4.60842825603264	7.14122012587522	68	1	2
171	3.55813363243999	1	6.81940982065453	6.98164493391728	2.7311957151386	2.19676587776409	4.16144759114517	1.27461216830732	4.40432973666417	6.64692738523737	5.16307113659271	4.84065551503913	4.02315343352695	5.52706828269057	3.75338012412035	4.20710103553763	3.96427440661465	4.03402461873221	3.15349538976774	5.95369970684779	6.84531348342932	6.90962219071665	6.34711825579663	2.40533380769134	2.25944731645967	2.80078624683493	-0.0298971052425787	-0.379266757413537	-1.92275293768586	8.3187673772653	6.22886198900156	8.22634306117562	3.57621181035127	0.736724534703005	1.16147417947108	2.61517792597932	-1.16003630177827	2.56400005138983	9.60504907690492	5.5275039204613	3.20458627344465	-2.83102385454496	1.36992171700997	-0.472039507221119	2.20950947380974	3.08007617141096	79.75	1	2
172	3.95959507131828	2.40629938516409	6.14321806276631	6.67221206139446	4.73285954257836	5.19236045995965	6.49372655134923	1.02185965634789	3.04685827984231	1	5.3293396536818	3.54509987588832	4.04754256163647	3.37527777875711	1	3.25418486860308	1.98666893693769	2.67155289885373	5.04334885338437	4.95642735238712	7	6.44992747383765	5.71567703577328	5.07061083312052	7.01546472415235	3.96238473902628	6.86668453083893	3.28529987982441	-3.69492979858543	5.0981500447535	1.41575929074957	1.92302682755354	3.41986925203088	5.99513150503398	3.81888056367306	8.39880523869441	2.79004870023885	4.81080944167279	-3.06760729690463	10.0946836044895	0.751682737961936	0.167836788575958	5.45929683379619	6.79666628828416	-0.927104114925941	2.66413861385981	88.5	1	2
173	1.56705478781646	4.22966705491806	4.53789231940471	6.85437566424768	1.3825576026546	7	3.97561212261886	4.88985197040299	6.09001722773751	4.44098707271159	6.34473151214445	6.80533050116205	5.22571745178158	1	4.91513532410618	1	4.86519319372139	1.29623804775045	6.63701005459744	6.33829115869194	5.82418735114609	1.79658365502972	3.55354271069971	3.99780527898812	-1.66793396898632	4.49522563896173	-2.25688914618055	3.88701726735926	2.60799702435567	6.22373447459322	1.77961183560678	2.33894991407428	5.7714338059354	4.16014654609363	-2.08275195338532	3.05854404100866	2.05701166402816	4.3010050729384	3.65644627361144	2.5217630186435	3.25755847786514	1.0073451183092	8.26744717332596	8.5819624066789	-2.14948294395789	-2.79629205416082	74.25	1	2
174	2.12810466897697	4.94444797541412	1.29988707133642	1.86230736745712	1	6.55792425533803	6.22255692072034	3.73247108359415	1.50401866468785	4.0502584005356	6.94105508320729	4.05322254439474	5.44116088537833	5.07340795937425	5.28915761935812	1.54004454034758	3.63580238954047	3.27028280060842	6.03083276999767	5.29264744539008	7	5.95901501944562	3.67655794351487	4.20476275271134	9.41778305683186	13.8078957868219	-3.92599995018791	-3.83293210892551	2.73489205563472	4.39772120979593	0.837764717620046	2.27595822659612	6.22594476306334	6.18243799818157	2.51921609246106	-0.821795926694706	-4.76920276184341	-1.7284867926767	-1.22971424360453	7.60162927494011	1.46398010390345	0.78601005018067	1.02324283875661	7.67379091945496	1.00476709264445	8.62141519237359	75	1	2
175	6.85308105855607	4.75157095160789	5.72210077769606	6.52401520848126	7	6.17469563630448	6.51689214314184	7	5.86357948692869	1.0697057208726	1.3279567565393	1.47955008667613	5.53500655346759	4.61461232866662	1.96305707415271	5.10320754984286	6.81041800535549	4.68090357982405	1.9131179478552	7	6.78932755722584	4.27466181971989	5.83702048600797	4.75208064380762	8.68259151459236	4.43884171570289	6.46972390073651	4.97179881280002	2.70250922398944	7.14242735385531	-1.08416825241676	1.28324292144701	4.99130382688486	2.5630135105219	1.83379833698244	1.54821251111351	3.67176063723464	5.33843718098829	4.33028784676897	4.47319949710484	2.91774605526065	0.995342222986027	1.03293647754511	5.0408754760409	3.62095494183606	3.20682910205018	78.75	1	2
176	6.43090164952831	5.56714184021337	1.28014007458973	6.70422948617018	2.09896254478147	4.87287843456294	7	1	6.85848257940408	6.66907431636899	6.20239918841704	5.63311507032945	1.32027188816328	1	1	4.16001346380874	5.81500451748553	3.83170924922157	5.11524389532638	5.31643473719687	7	4.60274159345003	2.65128220498003	4.10985757773227	6.64469307489337	0.542388550603603	7.56432900853138	3.36812534169636	-1.3331433460803	9.41487584703923	12.743431615139	4.31119699564554	6.33325312093703	4.89231615371898	-0.786059741444694	6.50299869458089	8.46757464717167	-1.13791734253135	2.50134312893091	1.30450947087609	-0.299068398614044	-3.6080869003891	3.99987427310531	7.697503284375	-0.448589034733899	7.55317248465123	69.5	1	2
177	3.74831195129667	4.44456465487097	1	3.84447167519382	1.01880963469764	6.35197197435079	5.30791861330851	3.24257366181776	2.88886733024216	5.65748247539544	3.39468752801676	5.27034099761001	5.72535581713281	2.72476091632441	1.94979775950909	2.82587337740284	2.52751945385575	6.55076863646753	3.11497770223915	4.52248627354883	3.93609123958685	6.75283599872758	3.76209020582663	5.11183951301089	8.86393394883278	15.0554214311393	-4.23071545750829	-3.88050039318978	11.4354987982524	8.46065806599467	10.2205747711545	4.93581565172395	7.86371046242341	-2.24903916550727	7.3273029946887	3.83066938113958	-3.96318111381133	3.87373305770363	6.34594675298029	6.66715407894169	1.22783425057853	0.631065948629983	2.6419138096263	8.70448688441761	3.8093350394028	1.08259740379207	98.25	1	2
178	2.64207491399824	4.59089104858432	1	1.37742162036597	2.08059882916427	4.63434171708205	5.60800616698516	1.641498736167	1.68748507373967	3.42041487005613	4.30167999524628	1	5.86400229216152	3.16377761845032	5.58910894487076	1	4.92383491287721	4.00443742112124	1.59182936132249	2.76515811339279	7	3.41391568888371	6.47404071620834	7.09576003472321	8.95467468159477	14.0646164386127	-3.84112516099459	-5.60503783090774	-0.16237099569253	4.9136539644529	12.3205852065341	8.61721075757036	6.06239483706641	5.18088595946009	-1.72340729859018	3.45418664756046	3.25754856385752	-0.262395424495851	1.53760708073684	3.26714497351091	1.44565443466993	0.0417774592217196	4.03080957962989	-0.6732507863844	-2.27762518287534	10.1191217575301	67	1	2
179	4.04212425768769	5.57785244465758	3.23122020138423	6.84745386392118	2.59128440643807	5.01486958899575	6.95857528440447	2.97713442015878	3.9873179939862	2.35493624924113	3.23864346909084	4.67389447037766	6.02903194947852	3.40642797655766	5.37292995432423	3.70614158082631	3.48114167086083	3.84035120381415	1.48310031941169	3.54691742353895	1	1.18029789403913	2.49968830432061	5.39717573202743	5.85073458100331	-1.34540387706304	7.72973661035827	2.47146842284758	1.75349052343869	10.0396929881943	3.64270652333055	2.38578918524257	4.32553989362774	0.752687655065318	2.96844279447914	-2.23199676261459	5.844065950757	6.05198353674354	-1.75188725344256	4.95464299783817	-0.108425704657339	-3.21122179048527	2.90778417579272	3.92954952576173	5.62738478953101	5.70239838933508	90.75	1	2
180	2.8789830483763	6.46069881202033	1.84051676843586	3.04001153820606	1	4.01589709682633	5.64687841294877	3.33964046513749	6.51736810111669	4.13866323074216	2.39730019366953	5.93865056995705	6.8098148603566	4.34899804637577	4.23774701174159	1.18589874572627	3.38985412008611	7	6.92612788997982	2.54362079094525	3.12101913834537	4.6253161974049	2.19336369727499	4.34221611418807	9.6777591044532	16.2276581701757	-5.10184796476261	-4.72855729916765	1.89611196103511	2.4972794987512	7.7815721783248	8.09602926347091	7.49233055035862	7.42158169489243	2.08097571327523	3.67457038211997	-0.858760716555879	2.83271404595414	1.79158208952883	6.24801884187772	0.910587821664637	-2.0714558827081	2.78871547119306	4.54356893819805	6.83177983206161	0.9750214046478	56.5	1	2
181	1	3.54770906870127	7	6.1214372792631	2.43131809338416	5.53248755521247	5.09871814454755	3.70370246411043	5.96220603078699	2.63755611230381	1.26799187209379	2.89068064259987	6.72495943122184	5.66232386222222	1.10961558930215	1	1.57689960615993	1	5.47616626953903	6.37877279601802	7	5.94865631436238	4.20444895312902	0.496804751379756	2.0442620177394	5.93685289402496	1.2844848641264	-2.0449525128965	1.87748686600799	7.2179482681947	3.42985598287816	5.60802868820332	2.32026004367129	3.67221092315059	1.41754810726378	8.53005384179165	2.47460593471011	5.62162573221905	-2.15126694595603	4.74306357745888	3.25647636755362	-0.586347298721891	2.28497171183063	4.48040617293353	-2.02226466820368	4.97039913658996	89.25	1	2
182	6.17277713311328	5.74976963728652	3.32457545100658	4.07958607322049	5.45171043629884	6.64715115466068	3.26560452247993	1.73743277713143	2.43405850084484	2.22183708174573	4.24175429395447	5.56334676485571	1.64279280604205	1.28405573916327	1.84581301420515	1.64160462969789	1	2.47578892024953	3.12778719161719	6.17691271897333	4.9452227134052	1.97045387986145	3.77185556542003	4.27939072480089	4.74789229089518	-0.94314412612417	6.37396582625712	0.732189180949832	-1.32908551262556	-0.955237789623771	0.743806665718009	4.91876710030646	5.82401196463072	6.96442860953786	0.0288014739378619	8.87587354341002	1.63827496042273	3.90717208341107	3.54091042366561	6.84720311594854	4.80244601853663	-1.99314742807652	1.03753624855837	-2.8637979485313	3.5582825098413	-2.26493347012909	79	1	2
183	3.13341738135075	2.45640269011016	4.6393109333991	6.28747278642144	1.76201068662777	2.13144469967611	5.17940361235241	3.80409143016001	1	2.26621996831944	5.83922343642946	6.13551451119264	6.23354280822597	4.86118161743467	3.32609166981966	1.58997308569484	2.41962723122584	5.74823575590031	4.53901034198166	5.28655480587575	5.51113947771387	1.06123622870703	2.20542833539192	-0.97845459737948	0.936092333949695	5.39881558634852	1.87768989880676	-2.89492329617504	3.07223857248405	4.44981679706912	8.11893297284587	8.30347861686926	2.05521575723873	1.33656748146937	0.903023082665072	2.47967742958669	3.56706513691594	5.20601739342929	5.74050910731445	7.9489631727999	3.60827326833257	-3.71056790958622	0.132838613474815	2.6485224761111	3.84722346413181	1.8110113837201	87.75	1	2
184	7	4.85923712220238	3.55892571310512	6.01120278524108	6.10546488993524	7	2.00348782432162	3.88690191673147	5.03593134474506	1.65193949452239	3.47825165863284	6.07420549827235	3.05352446959217	1	7	5.05428358546297	6.77816527201039	5.95930753188433	1	5.81785100812749	1.7683523855799	5.94097000185611	6.86067502626129	1.55109744168477	4.72162381965921	-0.386328956665073	3.44865830504364	1.41881751001598	-0.862813835189576	5.68272499368414	0.837021735779775	3.42316865440333	6.36692616264403	1.37836925544708	-1.43534315454738	6.67596067803531	2.24136435721802	-0.457234594882944	-3.55114159774242	6.1365679321322	2.65634431337551	2.06552068131787	0.150383832948223	0.988153723178598	5.04326074338482	5.75327010412494	77.5	1	2
185	3.92575756408776	3.90239682729015	1.17598456442211	2.75950669997198	1	7	6.31723935214302	1.79672383241866	6.75756107389798	3.68856782290511	1.05898342950336	5.17548866061105	2.2631168164586	1.19007558722534	5.89952160391481	3.75443499322816	5.83631185944099	5.75457826430538	5.30272424694829	4.86558386550769	6.74040977881128	2.73295806700737	5.15748452651958	4.28050604169787	8.73314699286491	15.7642853126869	-4.84194836503067	-5.06493364556832	0.285018885808754	6.72887411412025	3.61084545266531	3.1435296596351	7.21066822210127	-0.264437163964032	2.24714288931557	1.53638052808193	0.0402510675837001	3.72440799129435	6.28304284011066	10.3107173765247	1.06130173416188	-0.354994123549601	4.31561625618373	8.58987400359969	5.86963526698417	5.02439379077849	74.25	1	2
186	7	5.7106952364624	5.64120981603932	5.80433330085968	3.58088013221755	3.92931834424266	5.80897546291312	1.77945528124621	5.6758555110147	1.29290309254078	1.93388508657159	2.58181867370263	7	5.01258954826934	3.312797381303	5.3149948521492	2.56226079560229	4.03142112559799	7	3.4993445368212	5.97531588142966	3.16024368310103	1	4.41166081065558	2.4332054264551	0.608948379861136	5.30812279861903	3.36727805697431	3.28427063632388	7.45769644576966	1.64853263760217	2.15506869735492	3.06601961568935	4.97273804407606	4.12659171331629	7.79762618418669	3.11214868707489	4.98452291695142	-1.20767140544293	3.09270382007693	1.40527117031677	-3.7509528371711	4.59377276664732	5.8546757992472	5.24933063734991	3.96214382682122	66	1	2
187	5.84631762764322	5.42189663656223	5.26899568895476	5.3365479693727	3.11619881647544	6.99305189161092	2.27491186532928	1	5.89250006748074	2.52257036228093	6.86237847214985	2.48566409590672	4.23688827005761	2.35104898290612	3.62083920256385	1	5.80106918641085	3.01843529460573	3.69248995718262	3.31575490147108	7	3.13887628418874	6.51559212359233	3.35303440647299	4.54654287903112	0.593115574044684	3.11369321930423	1.83163181623845	2.98983202308766	7.52102535753671	5.90446525876465	-3.46835832330051	3.11695203449122	4.67733768038316	-0.198663288672094	9.44316639966089	5.07145448260304	0.467090814897025	-1.59397180810041	6.44103078438843	1.27946567073675	1.77372670741732	5.00486510473044	3.90746617922989	-2.12969224992548	9.13869321182619	76.75	1	2
188	6.66495951489501	6.40674825523869	3.53999501655561	6.13593618309948	6.56835163200631	3.55360290785481	2.43904952293508	1	1.74536354196612	3.56880952104722	6.21503449525632	2.04145546415207	3.22197164250908	1.99136770475976	1	2.29548281593434	7	6.52644880718328	2.16331680151665	2.44150023483992	4.57033884376921	1.67004367860611	2.8403406878192	4.50298427519698	3.59422966999489	1.40557813403506	5.88002381340566	0.917558601585392	3.79150701755988	5.69715895718526	3.80601695143292	0.525427246616278	5.6254982725484	6.45058305553694	0.66872347236544	5.90187683405211	-1.31313903836818	0.264307927899717	-5.23704057766757	6.57200227086311	-1.09457591430223	2.38131941668842	2.69287455372573	10.1325211436634	5.63285731709489	10.5529336241579	58.5	1	2
189	3.10757556150992	6.37536325398507	2.74358841448086	7	2.59910600002187	5.24214501074035	1.56207382965274	5.84724732598253	4.67409660721917	3.26580995096392	4.61449323351178	4.22593478868539	5.14124079916789	5.91310047775644	5.10427413578483	1.63651557765761	2.96370938444175	4.6713765275094	2.47400212759891	2.76123604508282	1	1.50609259619208	2.03770634051371	5.15314246125851	6.06325207398175	-1.11717748929009	6.56063761740247	2.61090058219118	4.59890910565448	10.7712702070985	10.5949385231831	4.73325212429853	2.63131447579995	1.5272981281624	4.41540686771223	8.81712188596939	5.70280452158758	6.40592191018168	3.10401883297804	3.97175727048161	-0.733903249783788	-1.35949883050334	-0.661665514481851	6.37273397860799	5.91991134686372	6.24519086516549	63.25	1	2
190	5.69100302436555	4.0475898440247	7	4.49532751348546	4.15338224015031	4.90377253385222	3.45172485744396	3.2695216894299	2.6600425894131	3.68460565411431	3.49289002881666	3.17506185322381	5.13136813893979	5.27250889290284	4.33569971406506	3.7195593777222	2.67769453386092	2.04377496578813	3.63322166504164	1.22584535176942	7	7	5.53470295460975	3.38988368841445	3.46959904671099	0.124353319826487	4.69569421932312	1.33826736196697	2.51629939136011	3.91412024987689	2.96259057224023	0.729590510329031	2.84884063131687	9.63614480701481	3.68122592584036	0.630295597406778	3.26054755074373	4.84133692078356	-0.181423191158408	10.6221776368187	1.59847103228072	-0.678996407591252	4.89047674512197	3.15641200819158	9.87637279401851	0.747726106166447	80	1	2
191	6.31151340167308	5.56501938171836	3.56619879416368	3.26350430463712	4.63829591388456	6.31697941072919	3.53562733690185	1.23478754369512	6.1376504215324	2.10382912867673	5.37372841844946	6.87296198848321	5.05028111538588	1.21495580593418	7	2.16158482003635	1	2.43459817390671	1.58941229273946	4.64148373650091	2.01358984092222	3.18448413032106	5.2005856877476	3.52600320132045	5.25586395325907	-1.63838676909976	6.85956812101915	-0.189766353916502	-1.97490255729195	-1.49020635697024	0.500229903892988	2.50610292758053	3.93391997111317	5.72533223987051	0.592224155958645	8.6385913174727	1.52386636043982	5.55821041357481	3.84061995992828	2.70802823263057	0.578656325004612	-1.79046980158644	0.166050962125198	2.84874187661849	5.07559258495294	5.47960273880927	61.75	1	2
192	6.88855937411119	7	5.95881458475404	7	2.97847184038461	6.46670548369562	4.98504330198999	4.40054111087896	6.60103765638327	3.47390476316055	4.60013815255782	6.41522336825378	1.32983604530245	4.34951453615001	4.15708172541519	2.11228587919771	6.5261929017945	2.57824671218419	6.46081189112921	5.69865633872334	5.28298203263828	5.32619563741804	2.45815798408667	3.75082121748481	1.71831207130706	0.326841735676327	3.93345828424182	1.09750080162351	14.7427616163718	5.37019529220005	9.748300349907	6.37849847627947	0.351209146125087	5.87917253547537	0.0578216174614373	-1.57718755731486	-1.93858215884175	3.32071341866731	4.08188354602723	8.35766870228647	-1.40446798287923	-4.04137570488188	0.712478949925292	7.45391387800591	0.185804468525651	7.75171745963872	73.5	1	2
193	3.3877798835818	3.44860578371397	4.89251096511185	6.96453155715188	6.65778520533954	5.14352393736596	2.36860068105739	6.82537486208882	1.80862346390228	3.63737910033138	6.36350319609705	4.56574055866721	5.83741635539383	2.70102514001179	4.05798722764728	3.19934748609016	1.76493707912616	5.67141533841223	5.65336763475606	4.89365328053549	6.83350390954607	3.99392378557532	3.9466167922948	2.28720041870066	2.28081043532206	4.14840687329877	-2.39940069944868	7.95118141035969	2.40216414361982	7.10905001113673	-0.925289509768319	2.0190567869338	5.34326409404924	2.04975769597978	2.57196791054559	3.48472349337182	5.57622633278783	2.87904851855861	-5.08030905568844	-1.40196028970309	-0.696839503732278	2.16095867422228	1.14612826279041	9.10372462993614	2.1308187866454	2.39659855670748	89.25	1	2
194	7	4.89065239817675	5.97973181396731	6.40665300074177	6.32813198394001	3.71941821136208	7	7	1.8275810240772	2.12151792664118	2.63027066074167	1.16121924011976	5.08873070860352	2.73458888989223	2.02133073274098	5.27750473215564	5.58446418792034	5.95029952821885	2.24966317351118	6.73979674753153	5.41785667990619	3.71706003780853	7	4.35627630422261	8.98608826137043	4.7940405892668	5.66903044171923	4.45342792788705	3.8658030075664	3.56791387826624	1.5098762767722	0.884174949330556	4.55523103469358	2.61234161218522	1.30946253415767	3.29231479599747	-1.09779737190079	6.78893441693193	1.47079237046891	5.86022745027693	1.1997099659239	0.810055235821835	2.61840421196755	2.29219244305686	4.69915040381308	2.97828059543526	83	1	2
[truncated: 5 more columns]
