# Supplementary material for: How Are Mate Preferences Linked with Actual Mate Selection? Tests of Mate Preference Integration Algorithms Using Computer Simulations and Actual Mating Couples
Source: PLoS One. 2016 Jun 8;11(6):e0156078. doi: 10.1371/journal.pone.0156078 (PMC4898694; doi:10.1371/journal.pone.0156078)
Supplement: S2 Data — Long-term couple and agent-based model data analyzed in Study 3. (ZIP) [file pone.0156078.s002.zip › S10/Aspiration Model Data/Aspiration Couple Population 01162016 070044.csv]

	trait1	trait2	trait3	trait4	trait5	trait6	trait7	trait8	trait9	trait10	trait11	trait12	trait13	trait14	trait15	trait16	trait17	trait18	trait19	trait20	trait21	trait22	trait23	preference1	preference2	preference3	preference4	preference5	preference6	preference7	preference8	preference9	preference10	preference11	preference12	preference13	preference14	preference15	preference16	preference17	preference18	preference19	preference20	preference21	preference22	preference23	fitpoints	sex	algorithm
1	3.22980881829822	5.57877448818053	5.75347413723676	1.3244689611599	4.02411185371989	3.98880893432619	7	7	3.42213829692079	2.78277297850039	1.86476227840481	4.26176703021905	3.4464405585375	1.32197818660839	4.27160875256585	5.21464355773773	7	6.41139581275475	1.9573750852839	1	6.65129090635012	4.21218423089915	3.82426731682807	-1.33321653685502	-0.852382336580595	4.85064275292531	-0.372737833986244	0.813216587952842	4.88002404068921	0.938131721208018	2.41306958426782	2.85141311273744	1.63996251363389	5.70545630079746	1.50391610272209	1.06353243110194	1.73040683909619	7.51276674713926	-0.369825432910249	5.30433704920664	5.14814536651692	0.113464267552807	-0.652483051729377	11.209576849876	3.16015392276967	6.17502231365257	94	0	2
2	6.50106916434823	1.92690560438714	2.61804550630924	3.2428247600861	3.80281440687062	5.70685223385784	5.81518689724977	5.41136764468318	1.84433405575888	5.42098344717897	2.32113403062837	2.21782185099447	1.73043363999883	4.78603162463977	3.25332781945558	1.54558874522916	2.75536443826608	1.46092530044396	4.71000967798234	2.22555977039081	7	7	6.58295146165044	1.37193155235266	-1.39275734189167	8.84369104611315	-3.69117698107232	-0.0612246085908537	2.29437330299118	9.83789379679408	4.35752324907564	1.6856962971262	-0.311077985084622	11.2559895102991	-1.00185206246254	3.36312781950631	2.26630169294363	6.10156961296186	4.20025986016784	12.9279237866919	11.7137442937826	7.57993272017747	7.44188571613753	4.64946713370412	3.36242434643859	10.2379712422377	97.75	0	2
3	3.19833964567756	3.44636163717331	2.18358670553041	4.12103099164652	1	1.21854269543648	1.49370377000516	6.05278881898141	5.15510509340816	6.54504016276606	6.91234904720233	2.59864170222078	5.4860195951263	4.67887577855072	3.92213271277483	6.61212415348999	3.76442914144458	5.99790772718989	5.96697091529158	2.62474844965644	6.1917247298885	1	3.3483672367717	5.17672381894613	5.59136804473996	0.445642269242376	-7.062747478682	2.78609558032695	2.38165252038237	4.29206855903688	7.64202620214764	2.09468816621001	3.40173550583798	2.88514013963131	3.09549293230489	0.251358567257195	3.7450515608834	6.1583083725295	3.17882249363396	7.16602717717236	4.97680903949946	8.62631210459616	1.72225779503786	8.86974463322181	6.14158661467924	-1.79879338761237	80.5	0	2
4	1.15471310478453	3.92127599060386	2.85311816253881	3.89931892386227	1.52265724832289	1.24760394289765	2.27612961468571	2.14632990534302	5.98880376089608	5.00018753201755	2.34069203790054	2.18387409522824	6.36420907962399	6.8039449693818	5.14420713069948	3.42855236594776	3.10027965016317	1	1	4.4114912669604	3.37415332422298	4.79011075916994	2.66718607346106	1.49368212062084	11.1616305556953	6.78486472308155	-4.79378274551035	-5.84191398490326	5.24508780312898	12.3258929825219	-0.979908500189655	2.10600129214833	1.58018707989445	2.32449100867791	2.30786736717745	3.63137470532784	1.80077040007455	10.3922244888666	-1.08120975939636	7.27230824689488	5.94409376056777	-4.13479804181515	1.33200726577457	2.67276877208652	2.91452097079884	7.01128552809456	110.25	0	2
5	6.7185671373085	3.79782880864158	3.19381581735727	5.05139847798869	5.00313692321629	6.38063678119919	5.33471183456029	3.15750412314823	3.04755037011633	4.08685143191201	1.6500310478828	1.7692020097666	1.67352164958493	6.64328253622256	3.55113855056361	1.12488660139905	6.91258868459029	2.62819592944088	2.19425674944363	2.18736376292909	2.80569581379536	3.36435470224984	1.11845276189106	1.3418813049598	0.249002194537365	7.71978689386378	-3.98152964072722	-0.385542347626556	3.62906306053398	4.42140350104	6.36879235989456	4.52144613443622	1.70195169696221	6.28593081328436	5.25082312276961	0.831680635908457	2.30364314161399	8.24146866739657	1.47662978797019	3.05125792815638	9.0596736790996	-0.0236337674395829	-0.709852327747446	7.36483587019425	7.33115492656308	7.38766321501758	108	0	2
6	2.71127829237567	1.33756699796028	6.27220404315053	5.4263214110925	5.63494842171047	5.15703926239867	4.5251260717903	3.72857528750431	5.97823542648367	1.4172665128838	1.43708929397202	1.16360270728768	2.19052078323119	6.66954906243754	6.84319098939372	6.33570068240976	7	5.10276147229793	4.74678669037612	4.02796260976174	3.43201342131158	5.48888404097275	7	7.51039018399951	2.72492811082649	1.74834896909545	-8.64832620512287	-1.24786491355303	3.66767575612078	5.24369119258525	7.94990910173432	2.32631708686483	0.239427562981803	0.276566423489661	4.00560750346969	1.60011118252695	1.97393055775997	8.91419804020412	4.31816495734532	7.8161872839549	7.00072385621529	-0.42000265109897	4.1052190917105	6.50403534159514	9.19269973775029	7.21308692827796	97.75	0	2
7	6.53365565306037	5.28195527265282	1	5.30484045154582	5.31632204233907	3.37269173923662	3.07885351206814	3.73054967596708	6.34731134714547	5.23180102423837	1	1.62535628816506	2.23615660684821	3.72698672287047	5.54696189854904	7	2.21363603538795	2.3149254470898	1	5.15570475216427	5.90731689045917	1.5555664678379	4.33351595281601	0.44016752990618	1.33751573951952	8.04185317696898	-3.00413592289561	-0.417800642059608	8.51189006274403	12.4486193621264	8.41695938884195	7.57158253853961	-2.36691526774976	1.83086359483629	4.23543094169526	0.666001437608996	5.6045680076953	6.74379161994115	5.16615100837113	4.70942677510927	6.29522739922743	6.25944434208714	6.17770104378118	6.12107462084504	9.11673867849325	10.9918904845213	96.5	0	2
8	1.53889830712823	5.77443219262449	3.98711011550869	2.14444604094216	3.51108108331152	1.98608917365643	4.80104745831188	6.67121513210817	3.62073889070199	5.90243894224461	1.8295550608074	4.85149196663539	6.0800844736665	4.44331326121233	6.11960870627089	4.77967534784666	2.10320731862877	4.70054190383497	4.8609385949598	5.23012173740112	6.32088852185319	6.55862506040664	1	4.49769051089682	4.39775740969417	4.92966166338352	-1.62842343330102	4.35895658123495	4.63692764510793	0.938234282125446	3.13709833750118	8.28463422677546	5.18901508233907	-0.793174941037868	1.52555630918233	4.14158450489545	5.07806332687171	10.6652350054756	0.575102147088291	10.7555379770603	10.1161066769607	0.721507266889497	4.94704683962084	4.30580828323718	6.0803859069447	4.77374966857885	83.25	0	2
9	4.04470698143391	4.17973475679489	2.70219816098531	1.89464070089323	1.74618605877758	3.7213770832482	6.96405969346349	5.90816258550039	2.35272494567368	3.99047605807611	3.59994605792385	6.78597643965375	3.50889276733198	6.22014477478162	5.46170054658251	4.07420119156323	6.5410967089635	4.40038721817986	1.66631549674836	1.06953100271394	5.16034535742225	2.57945945979816	5.48628766236596	0.145403067778333	9.92874943527849	7.44453320725162	-2.72884059924769	-3.70914288066348	9.57995528828087	9.54846020745224	3.84780282689559	5.13644220315532	1.29299518200939	4.9763271471882	5.65731446802233	7.45134238132137	2.54296412393445	10.1570700287311	0.685427360743351	11.8883570521029	8.27146964294051	3.27347923583412	4.54298766709148	5.4826179326928	1.24872808184929	-3.38119318044569	104	0	2
10	4.99060736206334	4.99802273601183	4.95655207180768	6.75628075902566	2.75720542263621	6.07461910839719	2.78108302742851	2.29794896946476	1.49608926380353	5.99229092876852	4.12994903351874	1.4291523559863	3.4937187743459	7	5.96819333168151	3.42936071023868	6.65976727306341	1.03558952874651	1.24587735970603	4.60126462702452	6.09341600233685	3.47259751503594	4.04890164147213	-0.473184693991385	2.94810897471543	5.19364158881518	-4.48616157693242	0.425305368274373	-0.180142775398277	1.91540701584248	5.35795617169927	3.41926280402762	6.9646705042999	8.63632030947401	1.80245883119226	7.73282771792134	4.66143055966444	-0.442365957494148	5.23032902652566	0.338769461928861	10.3028089153329	1.42740513788208	11.5753585743465	4.53614231735392	7.29006629492804	1.68839516516485	108.75	0	2
11	5.07003908019486	5.37287122284971	4.91597991090484	5.90278099714696	2.49197468540802	5.58207522827011	3.14472289806305	2.51964431784076	1.34361186006917	6.88748569146567	5.10276097259827	1.48013707893196	3.91615392686609	6.33991546494616	6.62358641522638	2.44836250110658	6.99545906456567	2.02718722624294	3.22875987613603	3.49261101826613	5.43195343530044	2.01553056741532	4.08971666610932	-0.234136804776486	3.69538840111439	6.23983772228932	-3.6819832525973	1.84934707960327	-0.781146355103962	1.64258784156292	5.93955552446133	2.13128253432039	1.48475643507795	8.76111178044378	1.06459722405014	-0.25583579052465	5.3262848966408	0.111408853431316	5.1047017187306	0.947356720574544	10.4643211216439	-1.09228188558028	11.1714044955631	3.08193358767213	7.94051855658441	3.51880367753041	99.5	0	2
12	1	1.7259321129075	7	6.1298791821441	7	1.66665547371942	6.48712986836338	3.06673110272815	4.50133300843998	7	1.55984959735048	3.53846826101511	2.82169602606927	5.75928583933856	7	1.83641736677147	7	1	5.616078277438	1.15063434652138	1.05780401640554	4.6322230478149	6.627854371026	5.63675194088042	-0.115896179510809	2.91094967114285	-7.74684293838865	-0.969432116296861	-1.32596346068888	5.20478215592637	10.2800087398588	3.73601550695658	1.5972423787767	3.80635736877924	3.54656113799798	3.56195652904276	2.79538879674688	5.59262150259618	1.4619649072851	7.80292716882855	5.39446804575384	2.25981160876152	8.51428941357496	4.00906573581833	8.81429664057682	4.25611836322994	100.25	0	2
13	4.11185365188905	5.85704973605754	4.63899442678211	5.83415974804383	1.88827816382546	4.60352511903172	4.613024043364	4.19639234863179	3.80454762629726	4.83480327163124	7	2.49763544771929	4.22247577681998	5.58404444593546	5.02086614469731	6.48201830550763	2.16975346868944	3.54242428618645	5.88437611919737	2.13703158044393	2.36619049752002	1.53044294969878	6.13104518566044	-0.75556813821968	3.15220799007857	5.10890793569565	-3.35378664934634	-0.0763091408809731	9.41234209649481	0.688036971027486	9.42709991201348	1.68888925939014	-1.3492286745205	1.08642740350931	5.73920792680256	3.26446248396813	7.50362063152425	8.47570859391001	4.42214999836192	2.50141010218066	7.45045770688437	1.56394833315128	5.11598221738609	7.34222932223544	9.43092975807539	5.68001334928424	103	0	2
14	1	4.11428120107263	3.12947733422273	2.32004408218875	3.71373811127503	3.06688611941941	1.33515561092119	1	1.26907436026722	5.06545032590931	5.92135528388973	1.37919583941784	6.32316153885046	5.43913132657884	3.99402063759709	3.32809216490553	7	2.23318767297017	1.42147201920093	4.97847524328453	4.19471425765036	1.42678800570921	2.63252605919715	-0.760134017890792	7.98528972122153	2.63370585120132	-0.501126435345291	0.39899277138259	4.74778393205296	0.748892961897866	6.15211175407877	-1.16993754919261	4.18066416141595	2.33135858474203	-1.93002464224791	8.42297519931133	3.91723466207195	6.76695160291599	0.576313431983827	5.72411150351166	8.23417649988244	0.0386713272660179	6.29122973401039	6.98411704023825	6.28361763242882	14.0026753864692	79.75	0	2
15	1	2.04027853004683	5.42633836044875	1.32298907276048	1.72757603155141	3.11830591924301	5.83004415819111	2.16978672406594	4.11030664433533	5.90197450664576	1.75271532327957	4.6694470069303	5.28723581994214	2.56165453883664	2.83397341482841	4.63420095972933	2.42244560240715	2.73053862054247	1.13460142589742	5.25860671989777	6.75487005544485	2.75340168632672	1.67763087992793	-6.09540894327803	3.06497166029549	7.59078686552151	0.852646142474406	-3.46870176019713	0.0423429690273476	2.47646334307275	-0.407797913406279	7.35792504886891	-3.49962709337999	4.62803248830124	2.52706893961142	5.56739684722351	1.39580954458203	7.19903992769342	7.27407545727831	3.39373621311054	6.91743820115751	1.40075822678374	3.89333570868233	5.24509170175743	1.68371263183401	7.22174189720685	100.5	0	2
16	1.51032671340003	3.61120289567495	5.12904736611234	2.06128589738233	1.43592756761092	1	5.9875546949727	6.1594523493602	3.9305330287374	1.80158858879631	1.0060003465442	7	3.79268129576803	6.8960620315497	1.23526628590609	4.80873277451984	1.90483215084986	3.99483311465301	1.68743641404787	3.1087162573298	5.16193933955695	1.12347020658835	1.24680401745906	-5.06851320096231	1.0807340366702	3.60058352800179	2.88018518009936	-4.22613785124592	2.79772548398414	10.094409353739	0.381540203209259	0.572735760113777	3.05436353648048	3.01686745626219	0.0183016093963386	0.903071719034136	5.21478979483564	5.44555577547836	1.88685930648524	5.01017806842249	3.19828524997267	6.5116969195549	1.8415118221313	8.39183530822283	6.09698499128542	2.88906993519548	85.25	0	2
17	3.75580369332916	5.23275258218138	6.10907607116702	6.05116837703238	1.78098200484529	5.72447254473869	3.77392325624854	6.51066363995799	1	2.84236712197155	6.56860234762597	4.1143384057313	2.70721474318918	3.29506987284666	6.08018939325149	4.05008953250191	6.70673948339016	3.38215391325582	6.35015544419642	5.34914498159287	6.41721776440914	3.18124332366849	4.12484747330691	0.137470076929965	3.61783616724234	3.67058949413134	-5.01807567675446	-0.173922796352171	5.76834856200859	2.75538651611101	6.48622652166718	6.70583356575267	3.14238856744919	8.00270593386865	0.393984146712287	2.19738227114513	6.06461818478789	14.972524744469	-1.24678548242923	3.86954284704472	8.49824208279529	4.04726583088998	0.378539298346673	0.823062989134114	5.82791028317296	0.931888165788316	100	0	2
18	3.37221108566493	3.9849419889116	1	1.05809093252438	1.08217100908275	2.0012313716945	2.67209972237994	6.26096367814914	6.3522376176583	1	6.76913114037161	1.27404514709785	3.5404566989058	7	4.55319049231413	3.41722893843948	6.19025269740893	2.84038767297676	1.47700187883145	5.92394808596307	6.13898032744085	1.85564629993648	6.31379628867028	0.258645968220994	9.29776278421436	7.7484023405793	-2.52438960218345	-3.40980152993609	3.29229552796269	7.54728705387343	4.29128088379807	7.87142829082088	5.83555259924977	2.54803912594866	4.46592724143362	6.84367543513141	7.6253683570864	8.91333238459056	1.56675750659733	1.27584375415985	3.36695469597492	-1.04000287569288	3.445535780607	3.73378115870397	9.75281720893855	5.7834990258503	101.75	0	2
19	6.18294201755633	3.71031161007734	1.20540071384488	5.72457353843237	4.45452876576462	1	3.18987646870559	3.46916311791321	7	5.18711592682311	1	1.87478910028466	3.65689634360723	1.21116622047781	4.28893816058978	3.11283571343303	1.0014047333407	1.9277586017789	4.37897421863948	5.44360888816567	6.93695508856	1.6266633718877	4.65799243302779	1.16454716032138	0.454876152471378	8.10918369329755	-4.26180027945472	-1.23950857918086	9.4814447562897	12.0377476272794	5.51420897345105	6.84153244353708	-2.46338439384142	7.34341003007739	3.48118796187735	3.93090034421336	5.17325593473958	6.62363712213021	5.33188784477918	4.854655644602	7.39004219120557	2.99361930464886	5.85703821359833	6.16732200737934	7.24060856236272	6.4440601311757	95.5	0	2
20	1.54311481236464	3.6821543948671	4.14629538075653	1.77851498385694	2.60211683625673	3.21770866652771	4.35210347522186	4.66558640860407	5.23544465709708	6.70646206162139	1.85847711221498	1	4.60192162505503	3.53728455229328	3.38910592449283	4.17174981663142	3.9169514943185	5.61568765762476	4.3489176720443	1.16259027110181	4.80620144536998	1	1.6297193513103	4.57355639182793	6.34135153929391	6.10456396287123	-1.53560746824618	3.78347903246265	5.32217944568628	8.69383111637045	8.15872194941566	3.9889496142082	0.188247365862455	4.30718830657251	2.29805984894762	0.916526647394599	2.09079395432514	10.4500576762852	-0.812782002655173	4.34315119728119	7.83532149981622	-0.230940911900864	-1.38995413255726	5.42131214924769	6.11353463723762	1.9482145368941	85.25	0	2
21	4.41799656821937	5.38091423309565	1.20926702062449	1	1.10980098117553	4.01896250054715	6.71466084586124	1.98440927014987	3.59205822718579	4.28168437627669	3.29008756131336	3.06622426569331	4.58717800618469	2.60854012743957	6.52446131852659	2.1080257598951	2.8276930454017	1.59164447433679	4.62530075180213	2.41109917946174	3.25460053731088	2.87006741179145	5.43732622101243	-0.781186602096699	10.7553436761838	7.69155388071349	-3.98857514429018	-4.0115509357533	4.45703639985206	5.51387010581247	4.85265638970796	7.22795939278662	4.68281924686257	3.24037212269692	5.47076543898143	5.67405231488054	2.60090387667746	6.47918542075063	1.05051573540413	12.8002224169007	7.83428864124867	1.5711126386969	4.96091917240068	5.73945512801424	4.39981341727852	3.49231220820931	89	0	2
22	4.36844966746328	3.33488920489471	4.84462922449965	6.41316147378799	2.25733591310367	4.94591026041073	3.1847355077248	6.17347663915977	2.12226455865951	1.22258478603726	2.08292549399227	2.91903239933559	4.27318163266714	5.74367708313416	4.41270041033561	5.34791208391767	6.340758873199	6.83774662584652	5.82450645670397	1.33824796065484	3.56054290474088	1.85662026585468	7	-0.67493787162011	-1.30550921851177	7.9100291042574	-0.416747608377389	3.1506449904937	4.28080426175869	4.69454676700171	6.0107053154526	1.71655075767926	0.132025512422095	1.19792633736563	3.32654309596234	5.68200920482126	2.47676059900794	7.27330873304996	0.793467937049574	4.58081957805628	10.3538756847513	0.439580413899206	5.59630560944924	0.315236633007552	6.01121650816843	2.38210941455257	85.75	0	2
23	4.26635665813025	3.54414400943382	2.79603176522652	7	1.13095337687327	1.08535974666617	2.24064360392281	5.99528431256699	3.95816377926608	2.4425338088941	4.91728747970948	2.72683828320828	4.97377180131194	5.04374763576301	5.72717148225601	5.10446067706958	2.91786568179862	4.90292428442979	2.92788727858	1.7706810235403	6.13837153911362	2.77266715419965	4.54955158248484	4.21093960411903	4.88260591230326	-0.593275073252777	-5.06708167169673	-1.0077654723217	5.37833572214978	6.67434127091994	7.76922960544194	8.85934100312284	2.53744576011424	1.18668502987054	3.56831287103803	0.425604486204993	5.76410000802159	9.15228114343805	-1.64060427002191	12.3611760456785	7.66249756610198	0.3267666146956	2.80231325314874	2.61227550450796	3.81353573911078	2.49173725476389	89.5	0	2
24	2.84954054545471	1.36110874838973	5.99168967902521	6.54217465212424	6.77472524018451	1.93985990949235	6.29883128267091	6.48835708186427	4.44200020914141	1.07128473149716	1.13358282812553	1.12442497213676	3.9405345620319	1.2151139827607	4.42369121862756	4.63103243835843	7	6.12758074350867	1.90069352511034	3.64904147368487	4.86753013714665	1.52021509729333	7	7.87344687351319	2.25023463971458	1.72274845755351	-8.52627308720623	-1.01135232736299	3.0935773710248	6.81471084640721	7.41084612850952	2.83623152638928	2.26645658305243	-0.699081852828824	2.4450956901938	2.24146587630461	4.07733397766714	-1.68174236179718	4.52165720188511	8.33173122553544	7.72689196074266	4.71581688434386	3.2260205681261	7.09160052650393	7.24842451069093	5.61647012237781	95.25	0	2
25	5.33680979738222	4.50337050579927	3.21006374041247	5.78125051579366	1	5.27232500920306	2.75732454690531	6.67663057728663	6.6215417913821	2.49444048047722	2.71139563721822	1	3.3155344977464	5.06401945787609	3.68485321835467	6.18188731682333	5.1664638665615	3.3628046728985	2.73018904209136	5.90763910724072	2.39379480454326	5.98935597398558	2.43659689123789	-1.43289953238243	-2.0428396112556	8.77385698792648	-0.617497638737882	3.71789257803156	1.69643509127088	5.21604441239461	-1.45287843723943	5.78418436837812	-1.08018507332192	2.39286147097752	1.5962524982997	11.3578963696197	6.31375893628617	8.00894721803127	3.4828598934609	7.53206422925419	5.77706250475103	6.90918612171674	2.10376052489322	1.5275406014995	3.95307107087997	4.77131714502514	100	0	2
26	1.07080932064989	2.98188469049927	2.1515172304688	2.68073473689764	1.69220147337089	2.4107803155536	1	5.62588122538357	1	1.40002458255157	4.44586464925791	2.89001497286514	5.92878277826557	4.84598710613162	5.39177610820127	2.23064158608715	2.59147028806012	3.28908376169998	1.24255269636071	2.51638547049681	5.57888260517238	4.6923467064346	1	0.42541615350353	7.78849128963187	3.91348316453589	-1.42177602216267	-5.98671919836426	3.64246243280177	3.48615008799263	4.60271624344181	2.94653539658798	12.1357193561724	-0.453365808936318	2.74226014065725	-3.05308452682996	-1.42041224818613	4.01195242144108	2.24265422777353	11.0366206234274	3.594321667724	5.18498771380352	5.76147108242022	0.441128646337224	6.57462768198463	-0.523462540228911	87.75	0	2
27	1	4.7586638510516	2.48750808152882	1.99478594773693	3.60143634894897	5.24913919114291	5.82003262131172	4.24330311230364	1.49442107041461	4.99937936239813	5.45503062882511	3.00252600394423	1	5.90065365964602	5.17296703316581	3.52427042861714	7	1.12884969657488	5.07379607411639	4.62055717494501	3.43842971316271	6.29881130879815	3.09016428977985	-0.284723873956111	9.16898439817441	2.35252351159663	-0.655957941219898	0.729584507999746	4.72750321634848	6.78183983926515	5.29321442533763	-1.28977155143452	0.809109819673107	2.7350374542461	-2.49063269897328	5.97327312993364	5.16925286693188	5.40634994222733	2.09681256322007	5.42596706369265	8.00287542473439	0.542059060089187	4.40809211190766	6.7594904154117	6.10541316489022	0.834554380320235	72.5	0	2
28	1.99221912803897	3.02191373151171	3.59318873979646	1.9771035022293	1	2.14004091714614	6.72012350422613	3.31508619139929	3.68295674140734	2.51226341958943	4.81943954048907	1	2.63307039590808	4.34176518333059	7	3.5807198102495	6.1937647110126	6.5741197376732	2.12022969120702	1	5.6633689727234	3.63367208924655	1.79881521300008	0.723937527746205	9.73476032257267	2.04299376365879	-1.97830917144702	0.20809045660503	0.919288647538518	9.45749464037395	5.44441694533123	10.0363662358989	2.2519041115904	1.80693926909525	2.11634623326501	5.18129384051505	2.5578720893235	7.43254964341943	4.1576170356419	5.09388564877539	2.04940866175079	4.47969715214211	1.50886986610511	5.53623393786902	10.2334191086911	3.58620397941442	78.25	0	2
29	4.60956724261065	2.52226463170775	4.3758920728595	3.63556218674325	1.30842750567737	4.4125014999618	5.28933929312116	3.91089401608218	2.12825602145092	5.39385523165219	1.73613339618184	2.725070595645	4.65246999071934	7	5.56903881387625	1.23599667016037	4.9678199540071	7	6.28801778820571	2.8056482602652	6.4952139645905	4.26788626828319	2.98660009792373	4.7760641387408	5.73955467802388	0.532426160799662	-5.65951730546067	2.2712747438635	-0.979063596901839	3.93722184567102	4.86853791120793	2.13484129998145	-0.0269316359340439	2.85472597208143	4.38495459080098	-0.539808519137612	2.10280984426263	7.15181359336944	6.42669888651935	4.70002032588594	9.67633634743901	0.940751361076131	5.15645845886562	-0.277580571970044	7.09878391468828	12.0656037350621	74	0	2
30	2.45313541352028	3.53004959221624	2.34429063835057	1.24669244950377	1	2.78199477162091	5.6740937533155	2.54552684748117	5.61214415661257	4.43104363524055	1.79951136385663	1.09190858713695	6.11690970140849	3.43135858400041	4.22794237917194	4.6729112813094	6.37516216940208	2.66678100679124	3.71832429478246	1.8426313414613	5.90926583723286	1.89716978005051	2.05761127231654	-0.40889606734086	8.5345194692752	3.543935191497	-1.63285778149896	-0.147593365172806	2.1831582485797	4.10798455446133	8.67193813085725	-0.876542208348334	4.13030182904225	0.948167194831252	-2.71968136691199	10.8594936442308	3.54891804596049	5.54880076985006	1.77764971874368	6.3736732905246	5.25163530321264	3.00863349134488	5.85891848084964	6.03043210911775	5.9882617232337	3.32355383260448	102.75	0	2
31	3.02024999142169	2.25942431969515	1	2.03871871104796	4.20530202695053	3.88394041935871	5.97032359250763	3.04317385646456	2.95790334097461	5.46542313858525	2.64558953564863	1.9833936655248	1.76465030578273	6.92487296808997	3.5538943365711	6.69921158040788	5.94031553561814	1.93135233295873	1.39819242674556	2.0006544749663	5.87646211279468	3.32318555328011	4.71941198195849	4.3259178190377	5.8670728870569	5.85335640943802	-0.228354228409946	-2.1419389050688	4.52080942961143	1.89724344808632	2.92447737512333	2.07806522818383	-0.0564149775317687	2.62362803681642	3.56058138504121	3.2839534567269	1.70770978535555	8.89750904581098	6.37371602983985	8.2534245832804	4.65425930998939	2.49890029381583	7.39969824883342	6.97860311417782	8.59712930662747	9.29619644502955	95.5	0	2
32	1.91241755416495	4.73386991761867	3.44716178646811	2.35246295784823	2.387713391711	3.54000351344966	6.64023387995669	5.68031979192437	2.79241645409105	7	7	1	5.21150863895724	5.83227360704695	4.17153388205122	6.20225529517194	5.31551915383332	1	3.21872373645451	1.70814978149795	4.99719733077587	4.15701652851876	3.33308519518076	0.367929364695765	4.90530803187345	1.07866136611687	-1.0740302071622	1.46966374141853	0.136698447072127	11.6924208499812	0.565377693938254	0.725272751894911	4.34889806282105	8.15743896282602	0.767696779673532	5.22908410684889	5.01385152584006	10.1716701642782	4.80232009149807	3.03370651779738	7.81478846354461	-1.12464118912197	5.89528719614964	5.52392216348425	9.03110347032651	8.64996639201941	102.25	0	2
33	2.63602681490222	4.19600758729111	3.39078887170582	2.1376668066382	1.60091944026867	5.24227499615467	5.63058352345736	4.00428391501549	3.99057901592113	1.14549071231995	3.47477651641718	2.88412004034953	1.44195972753574	3.91017683405705	7	5.23878970122821	6.24045719402544	5.65450095927711	1.98689524998623	5.7060131533559	6.33233385346265	5.10763984371235	1.91179783022609	-0.791663009693642	7.95576412974716	3.96975815238892	-1.88210225633445	1.36805498316213	2.28979062798443	10.3162971081574	6.2560871575562	-1.13102809501666	-4.23526672792304	6.60836154756524	4.28100692778878	1.98270052128479	5.29269716418103	-1.92506108970298	2.37360254733897	2.88701906076444	0.732017982005073	4.41704010904646	3.73252175896191	4.11256055780569	3.22313136520521	3.96726754830724	72	0	2
34	5.90272104791923	3.07961065348909	1.5683534398664	4.9415945471215	4.01936835056376	3.94472676176697	5.72446105526291	2.9948018537619	2.78227232875622	5.92945700595139	5.97804428684703	1.31116662385031	1	7	4.45534539300274	3.42278022512358	4.88854602259294	5.70724921901596	1	1	4.69329803045558	3.93701340467378	2.26848436213597	-2.04019412231228	0.111815318943718	7.02649891796115	-4.63315101916007	1.0693343825944	2.29495396654368	3.2118675599004	5.13959164833102	3.01884318627044	3.71756792709892	2.85327103938686	-0.257122536252928	-2.82951390466085	5.29733281038884	6.93138122896341	1.65502517157817	9.75863755200682	5.35702962409243	3.69500733700227	4.26338979639141	8.22300949856211	1.54587868668216	-0.0269296770390345	81.75	0	2
35	3.96029541584457	5.5431107688394	2.81131100376816	1	1	3.66887750080292	4.83896123184882	6.52139410885914	4.1991507092602	6.47126193066147	1.78604646819941	2.35409250297536	6.70257347634222	2.43711024554643	1.20282708585344	5.04723052960946	3.66547496574071	1.81323325154069	2.38977335291131	1.42910730686647	5.56519451125351	7	2.56783390086017	2.17222834881404	8.44307449567106	7.95064011356203	-1.61075755593393	-3.77850250473019	9.42773574097018	6.23503331242748	6.28252449885694	9.40440395408664	5.09588902241575	2.83331520760195	-2.61839298188743	3.86997066712973	1.06467169959575	8.25422253974567	-0.16559447332449	6.79821949678833	1.95921802409671	-0.212947851270951	-0.768729360330703	2.775975384345	6.53411613119152	3.91715048081607	86.5	0	2
36	1.16698180753364	4.54712699834542	3.10804494084517	2.01573267642965	1.88732817819772	6.79608797302473	6.21936571228606	5.67652531810598	3.0543022215779	2.40517585086527	2.21991697303781	3.42295658298667	1.31058383340703	4.35017601500762	3.57757146500321	6.9552794059468	5.25194665422485	4.80626693296701	1	6.6931404045588	7	3.40777193592145	1	0.47105359960165	8.33066603072913	3.90605205899383	-1.37072012797353	0.743932511694828	2.70339451789906	4.03204945985155	6.39770332492791	-0.452384687210463	2.17179894894293	5.5178557311321	3.6791910478231	1.43180661650572	3.74361831927789	2.14275206578641	5.2348571751581	10.8004913134227	8.90317576599735	4.56335571613928	3.62105351656217	1.77467348475516	3.10070655804072	1.71464991603212	81.25	0	2
37	5.47926231699651	2.64022892129294	2.9767874100221	5.05450982394624	3.26787423166136	4.72084129522159	6.71189586544553	3.97695307273669	2.95963046430216	5.2349941400466	4.86776133500046	3.22910160004514	5.45065380422873	4.37462961881605	6.98107507862527	7	6.1220050958813	5.93405119514493	5.07205630461407	1.72898071958064	4.41274217786523	5.28348323819084	2.87970561235568	-2.62209460464723	-0.347258936644572	9.74655915970615	-0.884912860993959	4.70855221029426	4.25050071503378	5.88352389870258	8.62682379173755	2.49209585993004	0.59142237421361	3.0311720576356	2.59936901529467	9.46040365084601	2.84368969529293	7.30225718821985	4.13168136137525	5.7845490103491	5.13525477576753	1.319886718019	6.05829966548596	2.15524951020504	10.585903723789	2.96883577786477	63	0	2
38	2.80577364705275	5.212084230515	3.02325232055511	1	3.2737594464791	2.63877309590699	6.86502528165456	2.41210235645205	3.07062783889251	1.60773571878441	2.23400316160987	5.36320796701573	6.53611068686567	4.67754011857725	7	4.22816547087665	3.99122614092614	5.51842396862582	1	3.42392442504975	5.34355965919304	6.28738660105122	4.70178041883659	1.91787238911841	5.71831064824488	4.7702862575742	-0.764501390952202	3.06260556355085	4.10411499188963	6.19465746778209	7.88338698536698	8.57641572330441	-0.440723682502129	9.73858482270464	3.819254710654	1.81468874630394	3.49028436715015	8.08453348541965	2.08256138080838	9.83993661755781	6.69739557938243	2.69179996248156	8.50459046341728	5.73188581954492	6.87849658461516	2.92341419542972	87.75	0	2
39	1.32839218273358	3.15275350646143	3.05879907258513	1	1.19645220607731	2.12827316712557	6.32025960858823	5.10654777591816	3.90705955462957	3.1096794098633	6.18212813346245	3.01616609850776	1.8007933219094	4.00089889882372	2.03948668984279	3.06399175295009	6.90261655709194	7	1.42742455727703	1.54072838936184	6.51296078227567	3.59823795675781	3.71493921309802	0.675402413337257	8.90986213885444	2.74672469782842	-2.77973577352502	-0.383970394569026	0.860339447206667	4.15245446676647	5.76840060185764	9.99530168660755	6.79127057503702	4.39910027206837	2.43015295632925	5.37323321302171	3.66594877792608	7.30776874883395	4.28677758642002	9.38310190233941	1.10339452334813	0.334570053755138	0.285676091595869	5.86010822319499	7.43384484541757	13.1822188971883	70.5	0	2
40	2.37816286791606	3.39943592705474	2.33916200502173	1.44528904612153	3.84576433877402	6.69701237651249	5.87273744412075	6.36495196958884	1	2.78422401497936	3.61854055406342	1.22089929745945	2.8683024468134	4.25600866131149	3.87133731819496	3.60951090498292	6.8531863803366	3.36245118865077	6.33008597458416	4.1065072266875	4.53319213952077	6.46751428925524	3.39194209676598	3.91933841810951	5.02184256479355	5.39532407810324	-2.39883724278885	4.05858368589189	4.71212574738511	12.6945134730461	6.19629300641256	5.80769205031654	4.09804052574696	2.55327453397629	5.83070804901978	6.04182399839571	2.98599362820207	8.87276138042091	7.33102780989509	11.4200681186524	7.86340514696262	2.12212947802711	3.61764272066786	2.2908815281683	11.669408362244	-2.4102281032993	90.25	0	2
41	7	1.38662601976798	6.75085768836808	4.28916893967565	5.70228199295906	5.14946778739318	6.27582199346181	1	1	2.75925283296735	4.02909314704743	6.48168512672091	6.21573284432484	1.90101933808658	5.67250794157047	3.38475663016448	6.36925241889076	2.09425679169989	1.4030259645055	1.19105670636288	4.33088716999085	7	2.83237803196125	-2.23674472003894	6.24416208306143	7.35093595339535	-1.03201042099543	-0.490007427723429	2.53464022193214	6.30967863073143	1.85142263429021	7.78571526953766	5.2157794078092	6.19445291814052	1.17737227368812	2.88800201661495	3.11251538962778	7.32122651963455	0.749195523649672	11.6138605891482	8.00880508552998	-1.56483244045375	0.389381817941865	3.1080315457169	13.8811727043179	3.5489723271011	67	0	2
42	4.82635696380422	4.65724451902222	4.64335612911767	5.0930959328104	2.21715534169583	5.26570440428421	3.71688681382276	5.969865734974	4.66715755458458	5.9788671473579	5.72943185524925	2.04995459340206	3.87926025295408	4.18143786020801	5.39744417572705	1.29071200642756	5.61348471935626	1.69523452098478	3.07610858270779	2.42398792363251	5.11813902071272	4.36339771777375	7	-2.16485372197003	4.04566260306714	5.96790937522519	-8.4337043558465	1.41146429959207	1.90962082065001	8.05004346804385	4.34621521280323	1.10403335110944	1.19904420469572	4.73920216431751	1.40392901251546	2.04003067450964	3.87094322851694	6.65290661451114	6.9111398510865	2.5834708001643	9.23345934108234	-0.714777332320432	7.78198577835193	11.5236235903318	2.88545993586964	10.8140731079396	101.75	0	2
43	5.80775254556977	6.40709541696411	2.40009101629725	1.69773365002293	1	5.202938194396	1.16815095787147	7	6.72173095982418	5.40814206918595	6.78564182796363	1.95051088288802	2.77651911105471	6.99066475091617	4.078168751563	6.93070921700166	3.54867523986042	6.24477614034952	3.68069315334716	2.6733437409506	7	4.62310119850096	7	0.933197989591037	8.53630306324233	6.71735637377096	-3.9266989392975	-0.684165852090817	2.4133382997264	3.30206319754524	3.88369466190879	5.55321077213937	2.37200636557611	7.88178852306501	6.46420710858972	1.11807701518859	3.73352650173026	7.88305692742495	-0.40186675327074	3.03360885771639	8.50498196285113	7.74894113511258	3.41686522409767	12.0354636228017	2.15707005136067	5.04006930692888	91.5	0	2
44	1	4.63406386637126	7	2.37832264500733	1.4144879679921	4.664813432118	1.61019860361174	5.49114514382423	2.50422827464636	1.20677184963352	3.12634193819927	1	5.98407204785798	6.19830049998968	6.85559538407572	3.04781621050418	5.96901523927857	1	3.24771220605143	1.56373400260593	5.44445047898906	1	2.9228281506217	0.342488962667282	6.04186397519601	4.21231878081449	0.0800463447838686	-2.64597405412941	4.72341820075602	6.61286678601594	6.20877789085393	-0.495847115721073	5.74340869882489	-0.197043883338483	6.23148478772583	6.24216851610264	-0.213655565186031	9.80165235977003	-1.63635181306641	10.0231796776704	3.28535074239649	1.2664260398223	8.3533127153813	8.69651136741896	8.62626140385672	7.96255187818383	84.25	0	2
45	2.4506549874437	2.28447051926613	6.06687965653497	5.46573558069169	5.90544485366608	5.61975635911663	7	1.61892110662553	5.95283373419736	5.19715568738057	5.70703553965489	2.17226004453454	5.68775535687477	2.88277978680996	5.1861838659259	4.36609142387835	2.4786549400833	3.15606150265578	1.72905392690141	2.49996418764031	6.30901264372143	6.36967653234989	7	6.74348973755089	1.41627169694873	1.14039164028406	-8.18075235314898	-0.941731393250109	3.06519540961251	11.6410040224248	4.46765087529964	1.10817226461726	-3.98982216973811	6.83349928894195	7.16690389117841	6.0050021120258	-2.06603002644482	7.04278096547238	0.97997312796825	9.24611523990162	3.23564994278181	6.06000764350869	-1.10549722464909	6.67156713190361	6.84209561491669	4.66252908505837	107	0	2
46	1.30503460448742	4.03389052315092	6.81485368441879	1	1.21653937244224	4.31845510547834	4.57760417880743	7	4.57086224221505	5.17974381818268	1.10825652012595	1.65930325676904	6.18165717794924	3.66167794308727	7	2.31119673949698	6.8191829032979	1.48699606914438	2.58705766631121	2.30885705535383	6.71769557118445	5.43966441533107	3.91072930021795	0.110279161654051	5.63452291414389	5.48036193609742	-0.89960174295877	-2.7727201731998	4.41724981490423	7.4222741098612	1.35289023759344	9.5618301967408	6.34761933374841	2.88405985048411	-0.771753342233502	9.22076678719864	0.344741926340974	9.2457733198935	-0.134045473800301	1.17702066902684	3.32540147135924	1.43088717622175	8.29247840369998	9.0181968146611	9.30851111281957	8.67763446689604	92.75	0	2
47	2.94616939927748	2.60553337222434	1.86487838744796	1.3956452143842	4.89662031363973	6.25464399592237	6.08566605902309	6.2068669243801	2.50188008330634	2.79467214266579	2.4310067563125	1	2.26840279656979	5.8478879588956	4.99958384513668	4.64950779043607	6.54095718520853	2.71583071564266	6.62214876719948	3.80390260025794	4.3645331449843	3.77642970643385	3.69434360967299	3.66984786216024	6.83788371383056	5.13103986174899	-2.75515481302653	4.37503823415306	3.04444661357452	0.826624106607965	4.93807521794901	6.36867437556682	3.00403107322951	0.645494743430435	-0.275938966817043	6.00578002421483	4.01127640229498	6.93237152421221	6.01030533772173	1.93443607784619	4.53221402816206	0.493348830825579	4.80912391682978	2.56471798741635	7.42057682390509	-2.04492650624539	81.5	0	2
48	6.35094089421457	5.88714686112654	2.78735748226774	1	1.05721427780858	5.00295612287375	1.14678402266744	7	4.01101597799596	6.74778585129458	6.43515600952474	1	3.78189032350734	4.56204086647849	4.22949062253058	7	3.32931153808622	6.85724876286962	5.44705128333572	2.61812750023846	6.06498041155633	3.84796057880664	4.98379099409489	0.311285227706992	8.33763302000015	5.32519647731785	-3.94716529026218	0.131667299796739	2.09209855076334	3.20238507360458	3.26459597969228	7.40236739937922	1.56424497598697	1.84184921988013	5.72356076008515	6.55429647971653	3.21457584250096	8.5433534640179	-0.416089502998875	3.0120334523933	8.7609245734724	8.07324676797509	3.24487187064268	12.3702244406395	2.61118539190842	5.77308225600238	73.25	0	2
49	2.22083243953787	2.3294042497738	5.406512688565	2.7801127148201	2.55552859596181	2.39532245148519	6.51563160914919	5.89532780117306	3.41823747429754	6.03714434425423	6.2515559139406	2.95255463674024	2.1633497082046	2.81059307244939	1.94546160168151	1.32464121475849	4.55136509157875	4.66130606332164	5.50321026711436	3.4200776987923	5.21834996757396	2.30454444598773	7	-6.04282296862358	1.71657881138508	4.10673710248656	3.80609152529819	-3.93150664785716	3.21382219378822	3.78019631013742	1.70188509909247	6.51673019276759	6.58675441011983	-0.0191348936595286	0.400897161560012	5.12561303339757	-1.42367869373633	5.05892641564138	-3.71529983911288	4.02494137757106	3.13212229912771	9.27510103094828	0.771937819760706	2.82546745100253	7.35412016439312	11.444529577046	91	0	2
50	2.31095121036467	4.13415904032937	1.33467980840848	1.80779353136738	3.77460916787184	6.89529578541943	7	7	1.31938427883222	3.22572439825859	2.66856463073712	4.82590625573002	2.57070441007209	6.71405447309644	3.31409011370727	3.70590374857076	3.66555926273269	3.38179778368108	6.26630646592145	4.08022465762343	3.92388105529089	5.88341230301116	3.33392078818051	4.25521746988514	4.95298451748097	4.49095647978101	-2.55279202726238	4.54048309111025	3.45447130932856	2.11668958337681	6.04649234841727	5.34552548380838	3.25797307342175	0.475349250688663	-0.708323032127242	-3.25171002606208	2.86065155115272	7.57684262243141	7.70105954697458	12.2231970793966	7.31336015050323	1.23863556463133	4.06346385919092	3.6417788169145	7.51843030105878	-2.66359517030773	72.75	0	2
51	6.9471262407476	6.35190330683261	1.7056525217186	1.70217564933294	1.01829403683816	4.51209208602151	4.45170925917728	7	6.48307424297583	4.60884204283711	6.28164122079621	2.33206390212622	3.73719840532491	6.26661432635536	5.1186420896559	1.37312042872508	3.70049666199324	6.18800728512413	4.3057761857744	1.7441417416249	7	3.75153698657647	6.81475783101534	0.457130852947012	7.86386155676513	6.77373683371795	-4.12630012892042	-0.211928070098408	1.54760508952766	1.89615171564998	3.56583830971302	6.54928806257152	2.03153639091151	2.33525797242614	-0.597642112211776	6.16996071307862	3.42361733847304	7.13289012733667	2.65783689367008	3.86706569649193	9.11575112531415	8.08146248518078	6.42695790294086	11.6142719271398	2.80779959610244	11.0594063227049	83.5	0	2
52	4.96987828290299	3.66703840694115	2.38045187765793	6.71536968972371	1	1.25863407221694	5.35870093453413	4.47535084850982	1.46007308190033	5.1234814911111	5.2603935268891	2.79685753389153	1	5.43866067754042	5.66908224143118	2.42510171970606	1	2.35756798035842	1.76725691120197	1.14102873560111	5.8021488327564	1.85209092822985	6.06650711707614	5.36849456325312	4.68009394865581	-0.39081622224316	-4.83470492286496	-2.37011857129021	13.0327419671982	4.16500383012244	8.06364708906037	8.89915737492611	2.58863449339516	2.27545674410564	9.30977279905951	3.63027270517964	5.83617523045355	9.04271258001201	-2.39213090986149	6.61201924635568	7.49599861388194	0.466424796133221	5.62500956903075	2.92850849029427	12.0310214459578	4.68223814615209	73.25	0	2
53	6.45109195746567	3.73317143454571	1.48212812415668	6.40546606213827	3.72284391450925	1	3.28917611713217	5.1846860831494	6.3276948199789	4.62917405911467	1.15635282531583	3.90775860837616	3.66873029248258	2.26803108071256	5.04161477177564	5.19411303588522	2.09323012581967	5.38777162513291	4.5154284159658	5.16469322794114	5.72582328173389	3.5083017975372	4.90599365833047	0.42198833286576	-0.281475990952911	8.05541560013226	-3.55477770694364	-1.57342699604727	5.31931378280548	7.99695512571581	5.11441248425191	7.78359521912698	4.62235711033704	3.98756097938272	0.0742701578732554	-1.3615267984231	7.57667938106664	7.72882453217064	5.45047926746543	4.77624394662562	4.0986354609477	8.40403232535785	5.79437633874622	4.0410312718611	7.70333333446039	-1.92796143748721	81	0	2
54	3.51919438488821	4.27498632608351	1.13374276692678	1.58289407722188	1	2.07114397639461	3.39706275952633	4.89800513619504	5.81079233701308	5.5584598463313	3.43055950270016	3.23822869368149	3.78048474767837	6.52918641640221	3.42065617475914	3.89586899472586	6.26564067135217	4.16560910633893	1.58228742642517	4.53534791026672	4.93435462160394	1.15240721636072	4.69462471134903	0.586374796967997	9.09792782864797	6.27493191877277	-2.95903214537608	-3.25533762814353	3.58435526184272	10.7004873839286	-1.54449767749318	0.145103923840177	5.46492104524257	1.95796259646243	3.97872426899003	4.2562230235884	6.47857590782585	9.12749999858133	1.55005960326574	2.61599517177277	4.60828483646012	-0.966110509939389	6.07228660048604	3.02912139426619	6.89385020132815	5.69700614631665	77.75	0	2
55	3.56197959988864	5.06265360291778	2.43427634672894	2.95596743507332	4.21206830740386	4.13454633368082	6.91354210945358	5.59045462221166	2.06663063993018	7	3.82882163122449	1.46740629345353	1.97105061716253	4.61032598770666	5.20298104379296	2.15195649602559	5.74933077783297	5.26647875792773	1	1.65825654342761	5.86242523779288	3.8562135472897	1.80547167119334	3.83836716346016	5.31662109068581	4.62947653429381	-1.4789780259936	2.49654547857428	1.40298047871294	11.9743271176448	4.61626016344842	2.52096792904385	7.51895832209844	4.40604603377714	6.77165599836729	0.817975501287679	2.76117103613577	5.42632363944083	6.37185837704135	7.9613155359603	10.5371023687507	6.05176004940478	4.98017224379551	1.96776796054127	1.16967778911942	2.61598781739623	78.5	0	2
56	1	4.80732372149926	1	1.41048865799481	1.4379735325189	7	7	2.21844006849243	2.23663304806783	5.33958133281373	4.85234495645744	3.72878427112832	2.9426410951416	6.76446000211375	3.65472720728132	3.24796899316077	5.70748213517622	4.55558195726949	3.4799123514787	3.13813666363685	6.84576796156036	6.84139928270204	2.20832399104943	0.710193169220758	11.6165778009855	4.36355108274643	-4.00193954498683	-3.78745966012238	5.15344104096909	5.63742492263782	6.75483391490631	4.5134505460587	3.57630492568022	12.4176703010479	3.94143171042869	7.61201634950943	2.31795776878935	10.8809388205321	-1.81792766473344	8.87151453427325	5.11161518975785	0.44649650293893	3.54986564903315	9.03397777049303	10.7317385692818	-1.32758824577961	91.25	0	2
57	2.47784009392084	1.3814111681643	5.36177244429826	5.25181855757751	3.97116752056359	7	3.04246943072911	5.65833608110325	2.58171991795892	4.55822599716326	6.79557911207917	6.2853161857482	1.50074212689181	4.23079879558768	1.16060825043	3.90257136390789	1.1811704518708	1.81144677654233	1.62205368502043	1	2.64022548107405	7	4.18942711873485	7.79375350024775	2.86948145141987	0.138846674474594	-8.48841601681215	-1.29475579886445	13.3385320080659	3.97509001407866	5.68455953728483	8.12192440610794	3.201756781046	1.38958831879157	4.71882647442878	-2.59874050941675	3.78570036072549	8.42538551660029	6.34588809564566	6.83513287098371	3.08834409830806	-0.75535247005821	3.08384645459852	1.99466723884604	5.53717082114107	6.41442638026369	86	0	2
58	2.77138245722037	1	5.3199364543815	7	4.81668227707565	2.33876619348123	2.18577595197621	7	3.11620742148656	6.49347715080113	7	3.18229085672185	3.58559068874546	2.15839906350016	2.5662744846483	1.46295462299307	7	1.83660751683844	1.2815682348978	2.80545487024509	3.0859781038471	4.29225987209217	4.02612287472143	8.13075183119612	1.6502915639896	3.15231035153395	-9.51670700073798	-2.72699678733674	1.38778523341292	6.64505296657004	4.19517538395713	3.47745075779657	-0.98676493534883	3.00309896276385	4.05643813507755	10.1538618003567	-2.14578580367437	9.52055593617743	-2.66204910986254	-0.208762150375177	6.00045311395433	4.25040974383533	6.7742762914213	10.0445688856315	1.06196294630558	5.30061930253326	96.75	0	2
59	2.10313350285424	5.03032244885901	2.52283164653833	1.52242039844922	1.99747686141587	5.2710255727755	2.48479213981087	1.32384591927148	3.42326782755632	5.05222567140546	1.65302845898456	6.48207343212507	5.70543060563828	6.56199148869125	7	4.19167639784966	5.54739497007803	1.00829958195092	3.85569703410493	4.37429562897071	6.00327970969365	5.76272611548599	1.81837436989169	1.35608056701092	9.98622662876285	7.01174629151879	-2.66871526034552	-4.4280594178846	4.1846072393373	10.8501095578047	1.20630828305389	8.87172190039253	3.0410527973762	5.72620624885502	3.08387774752209	10.3375356682708	0.393765512975591	6.38075581773044	1.12275751947921	7.33478907027826	1.49126718323084	2.02519399769402	6.29895167568382	13.1558936550183	2.15273003811619	-1.50753027437772	91.5	0	2
60	4.6697930293182	3.1373316172466	3.74309485290885	6.51034375970486	2.13986471733371	5.19705652160697	2.71207921330128	6.52291937263284	1.93331646501668	2.60446865289839	1.65187044698371	1	4.02857729173551	4.84792315649942	2.83253574975626	5.24210582250294	1	1.00944961150925	1.33831931661018	1.4191979290568	5.77363272076071	1.76746079158201	3.98719063557844	-0.0974400440839129	-0.768217944334983	7.86353292279337	-0.3500776513568	4.04133455858006	2.20935867444818	4.26005171509143	6.73927665422994	0.74283202623293	1.65938321039609	0.527269615681897	-0.309424050912279	5.85471001164283	1.96553457829521	5.09171677598396	-0.0838378820111471	2.70671782284047	10.3579612188696	1.67662103562599	5.42043298967893	1.94124784234948	7.37631052912079	3.45589196056366	79.25	0	2
61	1	2.301020144339	5.23177235639476	6.60141085637503	4.66070926288591	5.54208840938976	5.36380504795576	3.95038188646364	5.76290967016513	4.77743126262554	1.05435366843618	2.22060273952813	6.61915822930922	4.47061338166377	3.9223686636308	3.77694744523582	4.89754848932061	7	4.21893808130724	3.00071016406696	6.94627236175153	5.67248136033272	5.96050856063902	8.21678005113769	3.4924617898527	-0.824589665560356	-9.88418838836656	-0.246668342590545	2.94677581904872	9.24501232020921	6.75594766024382	7.62448280856793	-4.40855873188406	6.85761646908465	4.4543604100303	2.14748909849632	2.07399391763233	6.31870729223409	3.99914497431119	3.81486131145242	8.65017077333346	-1.10332117843278	3.97622563581382	11.9166952343211	4.01006306253901	8.50240639497703	90	0	2
62	3.30619569200546	2.50738583514768	2.16495142996406	1	1	3.24006229197597	5.69868047904682	1.96758032807512	2.33469960517757	4.54859688667956	2.28737311831013	1.14316399711689	6.31331977794051	3.57551819851324	6.51463276950725	4.82983188368485	6.04972634637836	2.60597624719752	3.85895838222098	4.24124591125195	5.87485292745513	1.09426333742573	2.24601677950617	-0.498215830554008	8.57578692707804	2.04616345647858	-1.96790764027177	-0.0554889120871639	1.62764748566033	12.0794977576422	7.8898634467931	-2.47393632187109	1.12254717657054	1.4886078290829	-2.56920889014583	3.41531889135115	2.66067805606768	5.51118547556638	0.507213197470551	3.19581952680035	6.02163419153557	-0.789172890219313	5.54182357483896	7.13187354070472	4.9966579341469	-2.64846498061156	84.75	0	2
63	2.13365262979274	1.97996392546926	6.34825173821749	2.70245233914761	1.48794396810599	2.04524493984869	7	6.76187018889097	4.06259697584351	6.31984688870561	6.59067180466515	3.6906469006192	3.29725784231456	5.89036127715497	3.16933322553712	2.34034992733119	4.28362967325249	4.48011664166229	4.2738093333806	1.96381545888043	4.99297913125167	3.073408427145	4.55661689570154	-5.17385146845385	0.432704353258647	4.83822599781961	2.95772074455716	-4.39882904597191	5.26667889804848	3.35122816273916	5.54747324440694	5.20267019183115	5.88066414995128	0.186280518915725	1.48691424751923	4.05386673882712	-2.15154771178937	10.8602244656254	-3.22920728027168	4.07992302426481	1.0000051884643	9.95660216506045	1.40402814414254	1.46283431026726	0.990611385424341	7.12256335055078	97.5	0	2
64	3.97108692700611	4.94508825442218	1.41953040200038	1	1	1.72338235741235	3.98536399986549	2.53744744166275	4.50906489051858	5.94655656778858	1	1	4.90803667282041	4.32762521304475	5.61860509302974	4.84535969653724	7	2.3352140198745	3.15677700008225	1.3044688751354	6.87726000342512	6.75790244759586	1.70464537369863	1.66961165567499	8.98468776674416	7.5221362085777	-2.19033148971034	-3.25734854533607	9.63453520132421	11.4453151586864	7.13004936329926	4.47619588178582	4.77444332387339	2.34752241529695	-0.0857724170361186	4.93332435767728	2.00173436761855	8.93910634249456	-0.826849495255977	3.12201664031326	6.57567026954063	-1.46491993963925	0.0295782781939567	4.58220825076588	9.0258137765921	2.44239865874074	88.25	0	2
65	5.11487065925894	5.73045974835183	5.34203928956711	5.95171947127228	1.43348825778895	5.80541248437706	4.02091848631411	6.28818274045074	4.50836404809791	5.98467430705294	6.22189499086315	2.38608255887551	3.35186616901419	4.16827970975168	5.12552024809557	1.14016280311723	5.61893038935732	1	3.55035223564747	1.99110162357097	4.96570866513872	1.27672598314405	7	-2.33785754112094	3.9134236295288	6.0593433484846	-8.2983066664747	1.94441381172233	14.1967828816056	7.18856743688575	-0.956628827936278	0.988725935421636	0.412586392506373	8.161195072133	1.20972981761755	1.98521126226674	2.00896071064196	5.20908944208357	6.32200918316178	2.00995447312244	2.61230615760159	-2.0785774330303	6.77544158051807	2.74523520156661	1.21035741906047	9.9497530439513	101	0	2
66	1.87220067272389	5.44107336318693	4.30876021840378	1.08509032132489	3.78212359254066	1.48593214537592	5.90106333531921	1	2.01740726430862	3.48643140343006	2.10476711444538	4.09373762253389	2.63577492797421	5.30073250041958	5.20041493904574	2.66070854028462	4.49910689093277	5.72203701558397	4.61204796887563	1.7594363253885	7	5.55834123263039	6.65637400374795	3.19396642847237	5.708401501211	3.31161151790743	-1.91604505303549	5.28849180925138	4.55841353947138	0.86969206268804	2.58220035582506	8.56598254890804	12.3082132937963	-1.02772728111138	1.70590303596686	-2.28057873592368	1.98518935706768	4.06049410682976	-0.549869035309856	12.087776543438	2.82524548805958	6.06944097943244	7.88804090217517	5.37370831414436	6.53293745435143	4.96056430612755	73.75	0	2
67	2.84005175854429	3.89541865382057	1	1.46728968040883	3.6352394753786	6.37361999126386	5.58599685505355	2.39792157115402	2.80655808309331	3.57528435404994	2.70478671785492	4.56783929027477	1	6.95037605859769	4.80650266698788	3.8842718511334	7	3.56051721127991	6.58385157898886	3.38630253106529	3.64104127666562	4.25804085695766	3.66442411234193	3.45126303774825	5.1501907119981	4.36416000487981	-2.7546413538967	4.16999971968282	3.13578536591468	13.740319589269	6.29287372882017	5.41887811233741	3.1903034595672	-0.819445777265711	1.20450356121778	5.28528727964415	1.79114764603712	6.93346444165223	5.40828496546574	1.4536464834177	8.07864277373783	1.72142715340205	4.21495577149124	2.86198029408295	8.77536972181467	-3.50964166663264	66.5	0	2
68	2.3627406483499	4.02578725281017	2.90628822200271	1.51663158403794	3.10644524227925	5.32843885431253	5.46523526524245	2.76467648405238	2.86631474835968	1.8764695593276	3.05100446559802	1.6466673438394	4.83654600751113	3.72517225612359	5.54103138807066	3.98215191232586	2.75476872953033	2.36877025342454	4.4080293107556	3.2433581604536	5.22744572349166	2.61653041135791	2.18427852301102	0.180394887674981	10.4934449249106	6.62955940411877	-4.48508203632498	-0.553671494242296	0.554740341499199	6.85524379747841	6.24414299278631	6.86027109087018	2.30325397529121	5.19834979434192	2.01124203001468	6.54368416410448	5.34110473884231	4.75838607333586	7.52571028682301	3.02418960970242	4.23682340358641	-2.2853035457117	0.790810318155652	9.36017868850121	0.520123065255763	0.0614735214148763	82.25	0	2
69	5.35342181144727	3.15240979719768	1	5.20357836117063	5.50018801149527	5.39894522294524	4.17491166162996	6.56547278245684	4.77762308230584	6.91221977544968	6.40084903181449	3.16563579407314	2.21161127350588	2.20403905167857	3.77217021792965	1	3.56739111567168	4.84684273916234	5.71740224360766	2.92497182128275	6.70550500570429	1.1994801037657	4.66878760534616	-1.42213196679787	-1.91730273496703	8.70401730920769	-2.66210246507114	-0.922981415593955	9.38089465786833	3.12862566831134	8.06783224347866	6.01148056221803	1.30901519738346	1.09959757012401	4.96381933145648	4.76378518614617	1.29725786940283	6.02650425682171	4.74095909130721	2.22507397968525	4.32349670123746	7.2210213539464	1.40989086956482	7.31762075545618	6.26574518118817	8.6887900469019	69	0	2
70	3.26784889360516	3.6526548544903	1.95711938584703	5.65609854123339	1	6.05916469621905	1.32337001996102	7	2.90351297636444	7	1.15594214120093	1.2430740399446	3.74831927874199	1.28966141678588	2.1701987950955	3.30724492372992	5.27631392150825	6.46165077388616	4.87813950256457	7	4.1136991926082	6.93731966134276	6.25533968544998	6.12588554963647	6.03000722588823	2.56070887211719	-4.72701927519916	-1.82170426082446	10.9880643687466	1.55337394263614	7.20355470083888	1.82580413973791	7.66191982126707	-0.154431838354057	4.4471830186054	6.72346139631146	-1.89990677191845	12.2193170731801	-1.87002817775974	9.40456896097985	4.2539474901465	7.29567843082203	6.92238912557291	3.62798867531383	1.13931838164144	3.60691960843506	59.75	0	2
71	1.52832721065327	1.48438065743494	5.61455242162541	6.27642893199631	5.73358244750098	2.87905057572545	1.91856516854062	6.43568501879517	3.7359868714104	6.41978680351065	5.9296534023483	3.23154741411136	3.64633768905028	3.06470165440937	5.60217573977778	3.36513963467681	3.05776553428831	1.79247538964356	4.94765277951707	2.81927817235956	3.67841146632089	3.7660739488316	5.29017466465161	7.4477354949355	1.62004118581356	2.91905880785176	-9.4517135588858	-2.29378025285284	2.26498922882737	6.92900333221442	4.16882964551379	2.9345111660226	1.30523305683658	3.35111325913633	2.90227269629497	-1.62903037155368	0.924436337649923	10.1695064505713	-2.81276073945673	7.40573026386919	5.75088935815482	3.23227459798119	2.18474130315173	2.60529389509387	0.446549112409781	3.34528886249638	82.5	0	2
72	3.8494369955747	5.95549860914861	1.22550089964251	1.70799079883723	1	4.17944664194085	1.80963347510519	4.94045647126986	4.26674198048378	4.71202531961375	2.72180077431332	1.09353595215843	5.08897836073368	7	5.69092532880436	5.63696832454963	2.42486846576764	3.4256834744646	1.16906997988235	3.02715193767456	4.39913019471225	6.44236974271206	4.03622136735825	-0.653442383302845	10.5884647287828	6.71348868189712	-3.14376603147847	-3.78288842873129	4.543769980055	6.95734505341957	5.68463639939158	3.4760486467162	5.3640503931569	3.40125541753465	4.48752613017318	4.87717615733006	2.64537255655744	5.81901541889168	0.910794062980328	12.9010484073296	8.0423629151363	1.60109770281114	4.61179294447547	14.1819740505279	5.7535321620904	10.6406913591441	71.25	0	2
73	5.50800519715685	2.57317603038169	1.71386708350702	7	2.23863089361998	1.23908031698999	6.31771809562759	6.64896579561778	2.75092562641529	6.66828485778365	2.24824852613748	1.42739484737916	3.74271335872044	4.7047723458198	3.75611022806842	5.46047023089358	5.69002105692721	1.56595084455758	2.41153781859545	1	3.64785115800571	3.07877035507997	7	4.42212365420476	4.78998142292409	-0.0121243463082048	-5.86489381984562	-1.36259050144532	3.84734808770473	1.45452323527475	12.6955572232616	6.40503525485764	-1.86155241012734	3.198461196435	2.02053273251711	4.53525439456008	-0.45930825284029	12.4470629915207	14.3117491057515	-0.0913512870306709	7.64775146947021	-0.556176280824307	6.8328078683472	2.67526857173496	3.95441986717926	10.2036277602204	78	0	2
74	2.17112673298124	2.70776150722089	5.41639306150648	3.33419003444256	2.38265116498292	2.87569240406616	6.55315249610369	6.32632708968963	4.35180446786812	6.28080156822034	6.70017792388754	3.47037338426116	2.72650138212312	2.72409004459752	4.39485831823809	1.69839518705565	4.45217813425673	4.57269376224564	3.94284596635763	1.0465267838482	5.96364750980258	7	6.53931056865762	-6.04295972453456	0.894530374020344	3.72332691631157	3.29536975890204	-4.9489816479355	2.53066582478232	3.79806973572386	5.56441804066139	6.07116423389815	-3.19006970365173	1.55607928617379	0.368967691346022	5.1675739844876	-0.536961425133552	11.7716303936384	-2.38274641936682	1.71026877433488	1.94752459167327	3.52068836155277	-0.0867979157620542	5.6966876265279	6.89029836068619	11.2195173126127	89.75	0	2
75	5.33478650993568	2.07520493926899	2.60910141948127	3.56196693694662	4.05687513359347	5.60230168382486	1.02385835830201	5.84885929511308	2.84138795909946	5.9879977607923	2.21497050974298	1	1	4.22268332123578	2.43360919565617	1	2.23988693094774	1	5.23176435241315	2.56665580137787	7	5.6081901509958	3.12248561477578	1.47169720742677	-1.89515707768453	8.11772042419478	-5.60749755445294	-0.674967962648612	2.95438783406187	8.97181173616991	8.52971901810148	1.99161446858957	-0.224355543059753	2.5054410732281	5.87062166964203	7.35025509740153	3.23310725513019	5.97287043235707	3.54541780619558	12.1406434201896	8.8722839254017	8.36999469835665	6.15896760329602	5.92834146054374	7.11207988534146	-2.45589697638866	77.5	0	2
76	7	2.96519747246813	1	4.6333675442548	5.53137136257237	3.80818667754927	2.78334119258251	5.73943771659916	1	1.53363898336926	3.05569422962536	1.76597029099941	5.36506330864097	5.71794454514163	4.53568131396341	2.6924855370076	3.59594390617176	3.62251516163232	1.31140722412082	5.74683070715717	5.63604819997963	5.91482833027815	5.31557565012408	0.638921236267792	1.19009219154538	7.48038152267951	-4.18788951339633	0.906909762495643	8.50319908681115	5.74502818185228	8.27919565949417	7.38681225700902	1.29125138831983	5.00595528882538	-0.232810090268596	7.11850751134704	3.64672140238019	6.76913676033116	5.35843638530513	6.21624207102142	5.34121725554282	0.61717374413629	6.59502907594427	9.92948859836586	7.8538136571005	6.86678353382453	77.25	0	2
77	5.72966048300004	4.43111713942486	1.4933836070221	6.89706754289222	1.63451739853468	5.37356402841113	6.88922683548798	6.34870192691264	3.29867879605686	3.54525226103621	2.94266024662515	2.19920976385215	4.28952202616547	4.27907584034027	5.23938697341319	2.17245297753097	4.79970303782451	7	3.08140210807513	5.47447826809318	3.80981153965446	6.18711475722109	2.31919765150978	0.660593952056334	1.80153885864921	9.05600756755627	-4.51592817431861	1.56389844838988	-0.410874578922041	1.49232213906557	5.69848870827279	1.69228329897536	1.27058102032485	2.93567807547481	0.169044978109574	8.85537169790829	4.99094327800262	8.58194867110705	-2.57017195590061	1.14742027338952	4.33187195322018	-1.72147019696807	1.84218652104229	1.31932192158148	1.07764808348456	4.48934269097149	80	0	2
78	6.5460807823367	2.2437489357361	3.28925383882404	3.96079483699846	4.27390724393104	4.74570618940614	1.52208575133205	4.93718955759017	2.16446333622565	4.03005028023703	1.98353783559696	1	1	2.52928801696864	4.7012944293486	2.34936951927313	2.10214162650854	2.53554535775855	5.5580810245781	2.95786321843605	3.56819170695002	7	3.40647777573417	1.69112746497198	-1.54131185599526	9.64047456372345	-4.50832654955105	-1.79037955555039	2.71769517056483	9.01866696521825	3.79802496488817	4.14192553948608	-0.418657989204856	4.06375294051717	4.84455629332851	2.86381155605349	3.22008503030309	-2.50198030309051	3.78044582282916	12.6543395130782	9.60694416167254	7.73701842266177	7.65044949419296	5.25827945561326	5.60151422840453	-1.949066587423	75.75	0	2
79	6.93162367708213	5.31783150999503	2.07947650963954	1.54130076739688	1	6.21139723529505	1	5.24991928503169	7	6.67970450826114	2.9251956839989	2.15725137503158	2.04594758952452	3.62749240042422	4.49816437695215	1.82218403105549	3.05390598187401	7	4.61079858724381	1.60459590393337	7	4.26652334376487	3.10266067089818	0.247747829065756	8.3342824409717	6.69808265761452	-3.58326287832165	-0.922098343809804	1.72961869207651	2.0920562012216	6.72124525150626	6.55585972394105	0.981579109978254	6.89467944511135	4.9134904152722	5.83484868153797	3.29535123120344	7.2529241825834	-0.552913047588996	2.90177816224043	5.20137354837297	5.78661177049435	5.95298981109429	11.8433582780861	1.17273142629634	11.3363286949593	63.5	0	2
80	2.26234477423895	7	6.71329498501808	7	3.54733580273137	2.93394391170761	4.72641255400811	5.34246438657072	5.78867606717371	6.60500409088586	2.27314727595972	3.62154518917523	3.1648745522144	4.35765915571823	2.66028340729894	2.52194716817655	6.48484418681667	4.50026282826217	2.43043005078048	3.39018119664907	2.32707232127352	4.75065336017342	5.09494202568986	-4.13438565268955	1.94424596156233	3.77492017347505	-3.86994761363777	-0.555367035055778	4.11623882088406	10.030236220591	4.71184184220519	6.23354883482077	-3.66889108614264	1.74061440191676	3.33248544528751	3.1771788199343	3.27483542644121	5.40188476778535	5.40563676229258	3.09964895800417	2.34283541562175	9.2099769558094	2.33576810169029	4.15043399265815	0.00133854986093609	4.38717296452335	76.25	0	2
81	2.12529130765633	1	4.37325419463039	6.3872964896862	4.40139458060139	6.55041012522567	5.03346631702639	7	5.36658964321189	5.68936271097434	5.01042630181358	1.80144401108656	1	4.38649233833801	1	3.30710738177764	6.18130880274808	2.92642147446391	2.12269293500175	5.41226591361344	5.47579995436363	1.82632028290374	2.37983545818635	8.07857567817647	2.83060332398316	0.970377068875804	-8.81096481323908	-1.69098916167573	12.4985838929665	11.6027841818097	7.30221016760997	6.08550506929413	2.78882714169379	2.42242054692776	4.81328255534456	0.869301713340639	2.954449816507	8.19420585253605	6.83133541036395	1.8536789556354	8.34462613715493	-1.20368048509792	2.1304576866153	2.78313818585259	5.53324154957345	6.84141686397275	84	0	2
82	1.80374948551364	3.35813117967597	3.3878922240182	2.14306531726631	3.69760367440664	2.98498587792775	3.64591313506374	3.34567035569681	2.68136936127501	2.67430489637873	2.4078860774586	1.65369494917621	5.15978463638617	3.39401995587386	6.01298178793082	5.58431764615022	2.86682772842085	6.37985407572423	4.10193213816068	4.64860903374125	4.89684618809637	1.63476654882492	4.25349827985661	-0.259267995467106	10.9414137549457	6.28716512641386	-4.11353040427213	-1.70453474692101	6.47869947832571	6.97858545815549	6.95908802056718	7.21231579706781	2.42894701216052	3.24644103209564	2.52581581296072	5.47036986772987	3.24359866155067	4.10693683775805	8.64902274836957	3.37963612056104	8.27976725101919	-1.5688048994763	-0.422109297905556	0.405575988667589	0.879775237785205	7.12230042075689	70.75	0	2
83	7	2.1361450572567	6.16612646973529	6.07962029844726	6.23208933085581	6.23134950569747	6.08290508203809	4.03244241778878	2.02388581185855	4.74278038239991	3.31108517020624	4.7092121223655	5.8871481626065	2.76390212641729	2.84803158626528	1.37262028098877	5.2124923458105	3.9767737970961	1	2.25103585850473	5.57875314651805	3.47702512425431	2.95612372121039	-3.13535596971681	5.39632205269156	7.44761245008145	-0.487565950504204	-0.813373102294345	6.82444332021362	9.85142500834885	8.50827161493367	7.53053503881919	-0.0878572873914162	4.60706091059428	4.48413885931479	1.31712796426549	2.10616265114901	10.2256065071903	-0.249847475681556	10.4159944447555	8.29070067197278	-2.0737180534711	0.773693557639511	3.14174901744071	13.851819422839	3.90474449094475	83.5	0	2
84	5.44146950516648	1.50143665929667	2.89239628446611	4.22513313707985	4.13187198033021	6.12397053045072	1.09652241617472	4.6165266253242	2.25124670284833	5.64106402617391	3.42963061220744	1.94741354044944	1.21135780237673	3.53390848248086	3.07378518747226	3.79911717118888	3.31286514789277	1	6.28017494225822	1.81405032423688	3.41611420256356	6.57806253747053	6.83503169269976	1.31820218712641	-1.57819804356773	8.74785353217081	-4.54516946513035	-1.00744039252545	4.93792023507674	8.08541968705434	4.05355651932751	4.07194271698121	3.59198521071241	10.6642272265313	6.1755678403025	8.06277433959342	3.40445145681131	6.32961053007112	4.58082424969605	11.8309501010526	13.2420038357248	2.56989664033096	-1.06155639870318	5.22399996477875	6.42054087129578	-3.15017966318515	67.25	0	2
85	3.17396469864317	4.21465592714992	5.2233126919827	1.31046350998778	4.85750790734512	4.66760298725685	7	3.3548459293749	4.2065613053693	3.21243836649256	1	3.77745924485989	4.79474097601286	1	3.26452608021101	6.83813767261668	4.22050595562303	1.67259783067548	1	1.88920495601601	5.36080716638623	3.03788384146172	3.69546355092675	-2.03007126208719	0.0182159188704876	4.77189618473206	-0.858204693413028	1.55384881397302	9.66668747298144	11.6430275719321	1.43739391509178	2.10260328538256	3.52912937909428	2.85027334148533	-1.97147219651279	-0.0530101796801651	1.53629924958553	5.6537227332666	4.96685951550774	5.24343494795476	5.73039744099798	1.50884425838722	-1.23346442149438	10.0729553045726	4.87440921116205	-2.86788686906133	74	0	2
86	1.41256960715966	1.54071795680628	5.16565790579753	6.30608139194469	5.98597617531885	2.5420851328637	1.90130410154819	6.46266414892281	4.49918480185876	5.59734950049744	5.95210250648906	1.81438289078954	2.23231425675619	4.92411695932275	5.22638817696031	3.67631218020584	3.55143003334986	1.02343538448872	5.96149987468142	2.18569331610791	4.52954772497452	4.04600243407003	5.18927976155187	8.18274023367896	1.9803522265699	3.67508432174705	-9.9254642573757	-2.45572421703962	9.8224669640771	7.22089857852826	4.33925187259011	2.910259298058	-1.12760179661206	3.58610580865655	4.4995760680713	10.4005459950446	1.7468100061164	9.28080792267293	-0.98966737414117	-0.55005460634287	5.46547035199978	0.392853370733913	7.26322811062608	1.18160139454868	0.0338151763101482	6.31678632823174	80.75	0	2
87	2.46101579695653	3.39011923312005	5.55422467525225	2.55694593196615	1.47223286152517	4.60911031900453	7	6.4275642192998	2.74689368126024	1.67809763523854	5.82016500993605	1.19368117396367	3.43355148257581	5.768166674481	5.63833925172127	5.24078800532882	1.16199823675794	6.69982708652906	3.68282671170995	1	5.64973201607841	3.54199525945451	1.9250753313201	-5.10540971946906	2.26318118081644	7.17069745201209	1.99703883099784	-3.28235294900875	1.06438065615194	2.85500467016282	3.59943430670439	3.68153480673526	0.283199951535464	8.33736683307285	-4.42923616285586	5.12982863592755	2.4923589854649	9.87185575649784	1.9075456116967	4.02552058817151	3.95473171768805	3.32546700530848	3.7220976085542	8.4374955993356	2.29600264160578	5.2855997475304	84.5	0	2
88	2.21922743523475	1	4.6286810819047	7	6.54768583722396	1	2.64965979317603	7	5.11934264746785	3.2022511755059	2.33134052707993	1.89090823376786	7	7	4.53402858888035	6.59578846486716	6.76881176722263	2.79474959861654	1	1	6.28239401454863	4.93679272193416	6.50749708615018	7.1393230642474	3.84939185698375	-1.30396954499055	-7.19026502947008	-1.77777127164721	1.44279181634708	8.80073521153377	8.79929378676138	2.02427478715333	0.692013991687064	0.508836017010085	5.84658040814462	4.00705629345801	3.8200135907023	-0.777648137872782	7.68993093274333	5.1877243216101	8.04197167462343	2.6745616322899	1.5098204688194	7.18722686327159	2.75120584063212	5.30214905266705	111.25	0	2
89	2.23884669276559	1	3.87733577329323	6.84370830866139	5.74043154472545	2.46022555766979	3.92450414122443	4.47348740662547	7	4.54449232258708	7	2.9943711670364	6.7251902176476	5.06608627814339	1.40437552388048	3.91712451601019	3.88640077932962	6.19760775327677	5.59278720251203	5.96481809775512	5.9808697356644	5.53492074239876	7	9.25162615022387	2.81376791190441	0.150394429898837	-9.7004584703709	-0.33620864916078	2.53928296301597	8.48923432755809	4.09019244771153	8.24471929781392	0.0773846781617823	6.35332780269448	5.032380034692	8.82618216517324	1.58156571525768	6.86040942091834	1.73135227301944	2.60398846871734	5.50902333224404	-0.501885702110513	3.51809594611192	12.4896593306926	7.36734838869963	5.86927352962395	70	0	2
90	4.54687447143838	5.47229402288995	4.92920263036867	5.47934210847639	4.30290942336693	6.90382187405937	2.79851696954151	1.36627268539115	2.56617397995654	5.50829073615677	7	1.05931290795893	3.39469805619747	1	1.68763022872819	1.82865516665473	2.59674258385729	1	1.58213796930194	4.4206876587767	4.68407871528537	4.32775825859105	4.25648499574725	10.2512248240581	-0.751670220332239	3.87010805165233	-4.23611845045924	0.448223166501624	6.3665713200594	10.5525366458949	0.599176442658305	3.34264010443312	2.96754364739905	3.63277419813401	-2.44368657198955	-1.61041447981501	3.76746349531404	5.32687272496333	6.59920494597739	6.38277672630749	4.26086070495367	-2.29488381436497	0.771898263202204	-0.919454897214425	6.17927408032919	9.30674562338306	77.75	0	2
91	2.4104079752115	3.17933380630364	5.37108609736504	1.3101259617934	2.24798400204237	1.14742461365938	6.22020914331494	2.00976557638395	2.98741775202642	5.15972970677708	2.15364511176518	5.58767619223573	5.54913892258753	6.34090727564706	2.93940710811169	4.49571615842263	1.8452156611116	1.91537671582623	1	1.52814951316644	5.90054494805456	1.48592436516987	2.80645640085277	-4.23883132257992	2.90040309052203	6.65521703431075	0.427908862834486	-3.35982147225358	-1.00692993961415	2.13644191525936	0.0343562981407362	2.12118285316702	-3.60033753843437	0.874230859639831	6.59004000089535	6.45759399022905	2.80289811606495	9.86361501655172	6.18875531963804	4.34270458032291	6.4013958329409	-4.72741760541143	3.30912194951071	4.78271834891213	4.66910324451826	-3.63284632233045	88.5	0	2
92	3.08864727508437	1.54571845324427	6.65762994963743	6.10999556109815	6.05071179009331	3.95371500708309	6.18028167886593	3.43070833018119	4.70662725491805	6.24683792129836	1.78443052247589	1.52653006384271	4.78835512021139	1.65456525140423	5.93222906220106	5.77476295305187	6.10316702993906	6.73637326606102	2.38058468747214	3.8961961328427	4.92669772073657	2.10423395132659	5.87409736768308	7.61865578292633	2.14565526811939	1.99946818236654	-8.57221208680452	-1.16480566159493	2.49323613592519	6.52951290154245	10.1791355329029	4.65944969813534	1.11157354757786	8.96203561038315	3.89839368002513	-0.580851176627628	3.20489763250506	9.03468610124273	3.64885172191794	3.61791316093314	7.6422475203508	4.36128399798423	3.70787311574085	5.64361612362471	8.055775016673	5.48359545803063	69.25	0	2
93	1.09580270843419	1	1.96707620301956	3.11087469013619	3.94822389807979	3.1367358529996	5.09072893235011	2.35654808504012	1.95916608607291	4.09720181912703	5.30701428739088	4.51689551452373	4.81051974945607	1.27462946387982	4.04973742766083	3.34452851187117	1.21908563775566	2.43762453425169	1.45347423268729	2.88783733439867	7	1	4.79214402780402	-6.28208606520564	1.32547636597993	3.30191918904267	2.39611492242808	-4.53569298723331	-1.62388525691512	10.7232036527357	6.94903957471716	1.7442808126083	2.48079545940926	1.07241855004633	4.78948985355082	6.91036522678878	1.39769886338297	1.70572113613695	7.25060973556167	4.33088841484152	6.31103736125802	1.22944181834187	5.628231195438	-0.0309941334093444	2.41087119659275	6.13913180181966	72	0	2
94	2.64933991360565	2.51042807623051	5.50109941655004	6.34317521170557	6.85403413854117	1	2.84820249944286	6.7159184709842	6.28739827876639	5.68934748778678	1.46986869906995	1.71762737543018	7	6.4704486590348	5.16531230579205	6.63524536820607	2.44753462275449	3.06536311334913	1	1.3786768981836	5.33985357485655	3.55231278437733	7	6.95179036903428	2.24920380670852	-0.290813924219968	-7.2802663947429	0.079574432506103	0.58423451085564	8.24536482697077	9.85330770159022	2.40797252321361	-0.947156844769945	2.42068829656172	5.26952946802607	6.06232139010036	4.83086271071589	6.91522183278721	1.15820677861513	6.35648229595417	8.04874759847797	2.51364023490545	1.57299649898128	6.35209198895534	4.36762917988603	10.4355797861866	97.75	0	2
95	2.37750929564735	1.70152571758775	4.24043349735949	6.92506476000969	5.55027018278908	6.48401094209442	3.49351098494229	3.78742582729843	4.92800909889562	3.21154259061432	2.44196260488919	3.1384335882454	2.60183387182821	1.14834775697986	5.34933015966451	4.00728353781977	1.71635290942947	2.14552525969878	1	3.34201660257236	2.97765534836589	5.89042448684533	4.03985015962572	7.74011529796148	3.66051720091562	0.674077990886059	-9.96272034869947	-0.658688731773291	2.10977028545548	6.72882676673434	3.55585898509212	-0.313577113652802	0.252651427720645	4.54445635597708	2.4673007411944	8.48669826360578	2.32524224276718	3.43655652398704	0.971204337372747	2.19549781322993	7.45653086855966	5.48842441055609	8.66976454724787	0.507794202769828	3.44990000998005	7.40497437209398	83.5	0	2
96	2.1779077269973	6.93817609647329	6.68214011231322	5.51139013087269	4.25449888893686	2.90957150411866	4.21680597115402	7	5.48169782722356	1.86301734624313	1.42411035584903	1.80431082384086	3.46911774571549	2.3690456175925	3.79313977571302	2.73440566092407	7	5.00673780463739	1.73785383390959	2.13725872011093	5.76713610049381	4.58918018801775	3.94861935857697	-4.90049967753172	1.60650986255371	3.18123720867665	-4.12269801483563	-0.406389775313769	1.38348017189433	11.0836171085943	5.06767605245136	7.58022095966738	-3.24537868856989	-0.041276141821611	4.14800011798868	3.8111522765737	2.84894371246316	5.19434232474926	-0.170675160159425	3.26860671093116	2.41663983141046	8.4926277996114	2.68591895226426	2.68547898181735	-0.938078910923515	2.07682464744863	79.25	0	2
97	2.55317531007312	6.52631648556917	5.90381022409422	6.34881780298889	3.48442773850718	5.77810958861387	5.08844426156313	4.11745231643569	6.68345727399227	2.90722955297159	1.5513700288423	4.08392115625612	3.51480133992786	2.62976214248372	4.11557691416515	4.64532772047652	1.08218881332332	4.47836183010285	1.60132708299002	2.32891087420854	2.24198752653552	5.16122701562671	5.59924230494238	-4.36620945692995	1.86778409615763	3.06597199313419	-4.72808023721644	-1.73530138177838	3.04381492837693	10.6295788489657	5.4131744113753	6.34634113206722	-3.4242227430387	0.554304395641451	3.83812131544718	2.84452762206928	0.764741881370632	8.455305184557	4.46923667801826	4.02327888944833	2.57187882776308	5.6571825692719	8.48227129136256	2.58308660625451	4.37202239400963	2.27167225004705	75	0	2
98	2.07137861084237	2.2362699384539	4.35115240154946	6.49237851337254	7	6.89976159123788	3.264148486532	7	6.11388601714536	4.48565968631897	3.04599924032582	1.22808671655808	6.18720143198037	6.52375126261059	4.38406118243619	6.35668687275474	6.94585493478028	3.15426404842386	1.9028301272538	1	5.66428694217355	4.52816375622119	7	6.26030812816583	3.19416211101699	-1.16746989998796	-7.38169942969505	-0.0140951059233096	0.0270134362684968	8.79889365984082	8.00164545687209	2.28579711500245	2.50211852557653	0.659556902978854	2.63712430842289	6.77691055083668	4.8816781166747	-1.35297161650788	9.18644928072127	6.92704948515764	4.53192468718441	2.63801863037321	2.26280210982991	7.40685850848813	3.62071631560215	11.0341202718055	96.75	0	2
99	2.49648952365082	1.01811514819716	3.67592467528252	6.80284610665988	6.42797652770305	6.71152222102896	3.90124213564434	6.15375491741	6.88562718727684	3.06388183696003	2.79185620867816	2.4754131087708	6.51657218509331	5.28938043955359	4.24354663097327	5.40835483752765	7	2.95784974984223	1.84825697092407	1.37946418240542	5.94728087949519	4.13647329246169	7	6.38256404160026	4.02001987803001	-0.233803596062978	-8.00862219815599	-0.0711331682749232	1.15638215457998	9.32266350083284	9.31657195955258	1.88673183376919	1.05291121799117	0.306429272579567	5.39622937125644	4.12641117466181	3.89116547878538	7.67047075193233	7.67344255518866	5.7898044906312	7.49390770342236	-1.31070021050995	1.56888651526281	6.86463758289996	4.54248017343153	4.38836985934752	85.5	0	2
100	3.54600181481831	4.61141957233095	4.74067153661212	3.94811581886502	6.74952634534847	2.54723120006419	3.02353436374396	1.07432949019735	3.16717281150017	6.36223394885414	6.02552278736895	1.20229310209938	6.84664804272592	6.67814335260974	6.90050976856474	3.91560003339695	5.81956492705877	3.31011724341571	2.67228345997618	3.32838283811994	4.65834706554044	3.83194319514311	3.56933638313605	14.9727959897014	7.626292568166	-4.21788209961799	-0.0845083298407918	2.5218096339565	7.19136358422679	9.19312968338189	11.2446871266537	2.42764493499268	1.4033357266497	8.46018745024706	3.06367581476572	7.48873676216584	9.74225674264481	-0.153745721304483	5.68655434531578	2.82075592522879	8.42438063740221	-0.613425573480898	1.61084859803925	0.822857616805231	9.63033972100894	7.86409088337881	103	1	2
101	3.37041021898662	1	1	7	1.15559045258435	3.34350970909874	6.90684374993121	4.38710044240323	3.40768903510324	4.81491223649617	3.58407330217251	2.06525270249713	4.73696166210504	5.69054602020034	5.92545849759177	5.98345010533106	5.49154811018259	1.50898205229746	1.47404238948504	4.35938664505677	5.46868612886109	1	1.94571292038313	12.3769186206784	9.09021445842219	2.83220281745182	1.21292634591734	3.8815468548721	5.83206265778529	0.437409677092825	11.4272595584398	2.2108871856071	3.43087735470187	3.7927585661833	0.855186917363232	4.21556545470094	5.0521184936044	4.16500038496921	7.75326833834361	7.14386548612802	4.05396545921451	-0.941444793806917	7.33404490256781	0.897982221751857	6.94342573556602	-1.95254447015039	101.75	1	2
102	2.2617907619087	2.25516694957776	1.41705255427687	2.50753931811996	1.7685625419543	4.95267193211853	3.65624827706816	4.99939805156392	7	4.77394208750161	4.76973585004225	6.94800884827016	5.44478922584067	6.83762762261912	7	6.8632375867812	4.7158999618961	5.63915400304249	4.08914775911562	3.58571162576163	4.42538363277822	1.65498864857904	1.5509822270694	0.325553554768004	5.87293681131281	5.49833780978532	7.77480375792976	2.27052750974326	2.08334173219922	1.74063342464302	-4.97744969224376	8.59047406930503	7.90220501688576	0.970502294034711	0.489594181851926	10.5682976000644	2.74421471665489	10.1093636193135	5.36041970537144	1.63276248819296	7.15246612568859	-0.475579545711634	5.83972794851908	1.61025828700497	7.11001666332298	-0.872932993799339	93.5	1	2
103	7	1	4.48056654139687	2.1903261968318	4.0584865090572	6.07105337948225	1.22823695776091	3.22621672858478	6.6350210681871	4.95648522765576	3.35689228560258	2.16708927818267	2.86557867325122	5.92729614774597	5.49786069377538	2.13480635928594	1.27023346495761	1.10414909253773	1.28623450976093	5.57173850494194	5.38112260452885	4.75916599237955	2.08388520984072	-1.46070094920618	12.4458499352568	1.94138862790806	0.876873631027698	-0.915011314702546	4.90601969903758	1.4780774321243	7.89217069173523	1.81229182116377	4.26418124403735	1.54506377726635	1.49831202651918	11.3180889830252	1.75566411986669	10.0812836425202	-1.13796753676556	1.11724334782709	6.07305570159538	-1.28999889340612	3.27829583612119	5.41109771503893	1.6675434736166	5.71112424280376	110.25	1	2
104	1.43860732742534	5.46097582946803	3.44374020821442	1.84775902948701	6.83178464035553	5.21752823066872	3.1943659619314	2.90373589163152	5.9820518817986	5.12519919615863	1	2.08667041686185	1.90071295426725	4.70406826575202	4.35821891286218	2.79254181554322	6.42987097025655	1.82381785332745	2.32455553406615	2.73931095515799	3.2451981567904	3.67502562927374	1	10.9134174976526	9.87019088443369	4.63033143495486	-5.27122646215432	-0.543772194442071	3.94786579373682	5.1988136853167	5.65415849417465	4.37211968329794	1.09511575767204	6.72028496998026	5.46489467999365	0.117747672231781	2.81350506566923	9.99587979594702	2.2274935046273	2.30250096842407	4.11980424986535	1.39760219417847	3.5663947962005	0.272786814248456	6.57468152641384	4.19687292792834	83	1	2
105	1.76579846408275	1	5.09915021162435	1	1.58336599258695	2.2973968335207	4.94681954618352	6.51108057705515	6.64180481346136	7	1.25865165839981	3.26821828060479	4.4483120643589	1	4.54415147569431	5.17440379012955	5.68982170335645	3.98744541098891	2.17866316071627	1	5.64593450573936	4.74591033049146	6.04760389130112	-2.77788967092919	16.4739303730268	4.68980995404026	-2.26180795437326	0.391111122721465	9.73435654204801	12.2699540996993	10.8641759356512	6.07031861270677	5.76073852360198	3.93790489137131	1.48792722606549	6.3819209975458	1.39064792139155	9.89577727409988	1.53341917378775	5.48699205455508	3.77028817825137	2.00722019797065	7.65027459732743	6.54634640861445	5.7621182628516	7.85357662282914	94.75	1	2
106	3.44771627198766	5.01797028733278	6.40173930004987	1	6.66623159607403	1	5.20961738341372	4.54552627772947	2.45462232562532	5.91133504775854	1.18191471233157	3.7378582479396	3.3884335249998	3.24597695860851	3.83841489271046	3.7672766804644	6.89876284794737	5.46189430668387	3.88428764643365	4.10544392801086	4.61405155164159	2.85510390434307	3.27584927991153	13.4353880795454	5.62053821237114	-1.42989389712549	-2.16014146309421	3.43809746525268	4.64881562547028	6.99999375361426	12.7271349852437	8.64949042927816	0.892207172051829	4.585995401122	0.777696424256601	-1.47851273193563	5.84220273072098	12.6763350712076	3.03321872909125	3.86686892289939	3.96823800756118	7.5028923666545	5.48822838083229	4.01138101473542	7.78772402302999	4.72494130568006	95.5	1	2
107	2.45282400771712	2.55357220917045	6.21735776327167	2.14250593959842	3.20497388395286	4.19300033353594	3.17074348445154	6.42269130994136	1	6.93460515214377	5.42963813152704	2.30248611889791	3.21877996172975	7	5.25494548329296	3.04288218016132	6.20227450728224	3.82907424114671	5.98233371735305	3.68928136497143	7	4.31037753326818	2.7266572171788	14.0229540400184	5.9188873309274	-2.59956954486758	-1.96625634950969	6.16772396351393	5.06927479362921	5.77337993932395	5.53963001925325	4.47394597625439	-1.61199372470144	8.09656656158196	3.96511333077256	2.73596467541128	5.49957450629397	11.9258754043967	4.15480745852272	3.91840216540824	8.10648769127915	1.22145665413078	1.23359226691052	4.07677588700581	6.87006585273243	0.648089285753049	84.25	1	2
108	1.81995556221077	1.28796049317169	5.93956664352536	1.09463259087119	2.56870909837768	6.18126259669885	5.0856254546552	5.02868131611859	6.51973564683849	5.22769330543721	5.68921249730865	1	4.38363603257723	1.29248547149886	5.89186986809558	1	6.49239842388972	6.67558367201135	1.04936707096098	3.12692777247046	5.21117689385851	4.22223600590516	7	-3.54818664041043	17.1315342148686	5.74773680484524	-3.20949313052181	-0.155921438583223	8.1132463577386	7.57618672994292	10.4689909685409	7.26430416116938	4.42826832290088	3.36122161034259	0.778467649912911	4.71356656663933	2.08704190378729	8.24149475297447	-2.57207505434095	10.2498490944827	3.80083328123063	6.68577866822619	0.14885710172912	5.09967871085845	1.11049282471208	10.8519232710882	95	1	2
109	1.76422898462972	4.44950736004029	2.27388184313809	2.65159931342216	1.96487026304422	4.4260752309443	4.25854882772883	5.05562422334667	2.32145844003477	7	5.94772599184618	1	1	2.2768704134326	4.54198562448847	3.48663258063946	7	6.17424170039178	4.92749654986556	1.60661199935089	4.78632786657887	1.40401616372113	2.50429772647262	0.911536163966239	5.8391406813791	4.40589690575032	7.84186483584038	0.676507616954194	3.70842888479282	9.79398454298466	6.36548175273627	4.33125412751752	5.82984617184229	4.18268925588002	2.98089263526307	0.511075635688099	2.64023928629998	11.4771802061188	3.01295184569012	8.32425895822491	2.33071502571399	0.829429070398972	0.321342813923125	0.166395717387646	10.1312001622295	4.88402046409418	86.75	1	2
110	1.40036366696714	1.22129172713313	5.2347382060852	1.01635476430021	5.31632281629224	4.33372615241364	5.19572632384269	2.74644571967291	2.2330351103908	2.05008537016834	1.32239078462454	1.52663164510863	2.01677892129722	5.9488006025329	5.77985470926854	4.24222848043292	5.82061732250669	4.376913991753	1.20297596105898	3.56251898817288	7	3.70680717726695	1.89859932421308	9.47808886106871	4.4670067532401	1.6124805705399	1.82133031139026	4.1631230781996	3.52681529968987	2.84484457630223	4.12705568957071	8.52750459602684	2.5603045222006	3.96699489305477	6.27401789000884	-2.31466294173583	4.8707889023735	6.70658006039415	1.44793911099714	9.3052529071486	6.06401254714283	0.996290060428795	5.0588627744879	2.57303346417298	1.73820353478581	0.0474801491788324	89.5	1	2
111	2.49723717815164	3.88314066213159	1.5285094332955	5.45169988329445	2.11537111775857	5.62218778639216	4.00275936643544	6.05726491587065	2.22843144119562	2.12015477717828	2.60358381312127	1.95207111531947	4.93679788190154	4.53721471030969	2.82621828723832	6.63201358408525	3.88727568981109	2.79304020894439	2.92594871375456	4.51601255272615	6.21801374254876	4.94154019663998	4.5381524038781	14.7232814423909	6.89840600096624	1.55572678594933	0.503916974242621	4.73208551342083	4.13491350412549	-0.940593044930972	4.1166368002837	1.9703165205639	0.463982966154406	-0.00772948055248149	6.03261535799172	6.25136008566775	3.9105731208134	5.91159026965896	4.81070171262818	4.24588678741392	4.11576299165544	-1.18039414336791	0.661686648852025	2.90998266879638	-0.0405778289806452	-1.28174632637938	96.25	1	2
112	1.5226997479204	5.25870376824214	3.16656687576526	2.54782098632384	6.75955801917614	1.94403871210362	4.84131232819491	6.34083687021977	2.6152527556242	4.17441902530124	6.70238371267737	1	2.73732575058118	1	3.89816109874581	4.15004649525407	6.01479105045684	2.72032260903819	2.56729946873689	2.79931511009009	3.2116011521659	3.46103253993118	3.23367566406451	10.5087170627873	9.56691487854947	4.86846410686021	-5.27368945944146	-0.547085939595238	4.81017825714869	5.38022553342201	6.02478222559871	4.67386523600154	1.08729877127469	5.1032413700749	6.6021700148693	5.45146823991189	2.3895365977941	9.36754344844722	5.30142331027788	9.7654036609245	4.76247454821721	1.32620215956191	-0.327321343949417	8.14579330568986	6.42661901218289	4.55892617856552	101	1	2
113	5.34850586940103	1	2.76466546849518	7	2.39284763220289	1.57488568149373	4.75834650983466	2.34479568824919	4.38520148727797	4.45201797662703	3.65744290495384	5.08258089591681	5.59918614527433	4.51375665607892	2.73800569259345	1.24933842264986	7	1.31739038934632	1.08468818136958	3.2600358927501	4.90706961717366	1.8968390649366	4.58574453525352	13.0893638940684	8.60413533677048	3.01559284191158	0.0173545556417925	2.99085335558218	-0.907356611038416	11.489786820486	6.59939367590334	1.55706241212673	9.22666958991452	0.760783170147108	1.25484190902543	3.15960089157605	2.59891769829391	6.58468852044286	7.32582112952986	4.08736603790041	6.26531633707549	1.07676149083582	5.03500597263586	2.90030332059525	6.88558082726915	7.0176619659502	100.75	1	2
114	1.53477625030249	3.12787476687238	2.16366218877529	6.62301385447708	6.54470719832867	1.97951651242195	4.06454404364665	3.8361642005477	5.96588222487217	3.6246252440469	1.9564674994684	1.22888806663124	3.01911927651206	1.11580485841078	5.32903691234722	2.96978384488578	1.48090421863472	1.48728035452571	2.99663930538381	1	1.99021629160044	3.20026320054403	1	14.342238588159	6.6929316706643	4.64852851445725	-1.05966489558991	5.12314143482182	0.832736632553207	2.27866106010602	6.64311638163593	3.04699452660565	8.55411437487991	4.76755601918976	1.32431584215431	5.71328409353656	4.73724332127848	0.508587455047233	6.51328774568459	9.09540848459663	5.69396961720186	1.68836288092528	3.29754662813697	1.50686497228562	-2.0461052789199	1.8506880705291	101.5	1	2
115	3.93099880435542	2.56632171595046	1.71709581901857	1.53925897139064	3.22191223290861	6.87141296740603	3.24360112486271	6.34359894916649	1.77347297627187	2.571434234434	5.59510083500696	1.29903480638201	2.45219104097427	1.94811141342052	4.29052538546998	6.57906898418189	5.09631751000663	2.51047262010594	3.4869361517668	6.27333399023889	1.54719766022992	3.63243085754432	3.97987834322749	-1.38209651829877	15.4886426518883	2.99051726528758	-2.09109418298629	-4.89794783072746	3.52038988345307	5.63647938206091	7.54644833348922	4.92634705926224	3.07531286589803	4.77450553400573	2.36900007621527	11.3388301146889	5.14116553904899	7.38118581050492	4.92193487308411	8.06527586427159	9.18315330797348	3.63104601672376	2.37664220001998	2.37432824537819	3.73958176106573	4.36854693490035	93.25	1	2
116	3.83379490151581	2.24815360380265	4.83112551762018	2.26420352368042	4.21942076651236	1.86986768187802	4.64112910245783	5.23770739749743	2.05059120320517	5.24718892500786	1.60280811409977	3.43065898601278	1	5.18508671688252	4.6510500410303	3.33128556792965	7	5.11008376190164	1.41969021669933	4.59500304509467	5.88188908203228	2.33122795605806	5.28796156597282	6.60878107061813	18.318863758442	10.0687515095958	9.55776185177908	-4.79749873341546	1.9553621149818	2.00201829611573	6.99389328819892	4.0835445682399	-2.39706268348798	6.34026654616896	2.96413845412261	5.03785405234651	5.83507167540888	9.62732195604565	4.96671192374919	10.9667837268538	6.26718262718748	0.079940099164668	-0.134597678152776	6.98390263121877	6.65156774173541	1.0517397861147	103	1	2
117	6.67828521359499	1.25847270771511	7	2.94340342538823	3.17907442638634	3.75235711989107	7	2.74903349917905	4.95553167863965	5.32658265853141	4.78239955272827	1.46950326167002	3.71220078477021	4.14742117217746	5.25076504368268	2.68689300161221	2.05520356953651	1.1300580452325	1	5.13330372820997	6.6102827563773	3.37673983320417	3.9128937928676	-0.734973058607443	13.6954353738663	4.08558777037034	2.69657484283671	-0.640383267698511	2.52275003277108	10.918210351386	8.81007690570967	7.65580412929193	-2.19680891904046	1.09566196270932	3.96949257056722	0.141781540096978	3.73514981693282	7.15000296270582	6.3052978817681	3.49091609124623	7.76702171769232	1.76455893335687	-2.08417792958944	6.66069893875122	8.54257860256581	11.2426092744413	92.75	1	2
118	2.06313346877709	2.31695886282164	1.14741519887296	6.50203398058341	5.1584793708938	7	5.50784266949583	7	1.99635397139681	4.68576967806926	4.96143684411147	4.24897216604995	4.12075405626588	7	7	4.58060951324833	2.56993783849446	5.83523358458091	6.92520779695183	2.17755909370192	4.40120051933243	4.14474673001448	2.2759764240554	15.4970982056311	7.81680655613299	1.83190801393285	0.503947248740545	6.52656903106944	2.32910797920091	6.41255319714524	0.948121360671553	9.52683836711473	0.736879647046242	2.82555438874467	3.60577106784847	-0.12678988574587	2.84463943868243	7.55000452281844	2.54840965613182	3.93053856564004	10.1415376603772	-2.67939310756171	5.19444931987447	2.37452025433914	11.4993905469973	2.93237879799799	86.5	1	2
119	4.00607204822121	2.90221277328738	7	2.45453682902193	5.45708886134624	6.79258377766753	3.99012936211556	7	5.04210853013844	6.77416785570585	6.07746351294358	1	1	2.19357171756318	5.91892291229648	2.28901808795424	5.26472080256596	2.21193231722636	3.44704959107851	2.40090130229962	4.49806376515698	3.19630036612928	6.76141004945942	15.192896557778	4.42571219975505	-2.48385645228125	-0.800684792809746	5.35136201121232	14.3959345248356	7.42280601310147	4.23138783433091	1.9088007948172	12.3277266805887	5.03030744454756	-0.436513798637541	5.37863915212933	2.00897628913339	6.58986852447666	6.3626379708568	2.47523461736233	8.58090172728207	-0.655375929520328	4.80273842358735	2.80098565879566	1.80656213274133	8.96268695864785	100.25	1	2
120	2.56495718333198	6.35732265710278	5.34943962595241	5.08278907294623	4.54062708553781	3.05927157327645	6.01518283689626	5.05804633742034	2.36980371719858	4.46618946021927	1.51633869594377	1.3983050514061	4.82452026163216	1	5.85303330077337	4.93503014733612	1.97076444608858	2.70853675215811	1.38484339100102	2.76455291410299	2.86622066838862	4.19687632596316	5.49204996634217	15.1467451903448	10.203695646986	4.65365076883254	-4.82125074079445	-6.49520149578633	5.62899057698954	5.22673755016622	6.91111106603722	3.61119363508658	8.00377355941112	5.50109499904373	5.1073410650023	1.35734119102913	-4.7176657419817	8.03771761491209	1.08289425432142	6.41895224353514	7.76132210555878	6.98843889701788	3.77635796387492	-0.5000586098304	7.11506890846619	-1.9397151036698	94	1	2
121	5.51378161901424	1.05078063906299	1.95247469951897	5.12503589953693	3.23163685758096	6.17359758036228	6.56453515280252	1.57141550676379	5.55334185128712	4.67403676394116	1.80126616491621	1	5.53481602434859	6.72529950542757	4.45653238322796	3.55103019741884	4.54825140556797	6.44342279662003	5.30322390776462	4.48482308056331	5.72685760208513	6.01761236857858	6.18038069166303	14.3563228467188	8.41186248507868	3.93287383968706	-0.452322698816643	0.962871105718401	4.71756993985405	10.7792611983139	1.27446118529701	5.45309132411646	2.95261707764063	5.1459237051402	1.10804950946874	8.41327899836275	3.45623125422477	9.02637103853153	1.01468198981746	6.79368520260167	0.961915444304752	2.88587283572442	5.78596910503383	8.63122805339255	8.16234830147482	-1.96441034007011	95.75	1	2
122	2.78326710773741	4.89633374314588	7	1	5.97104407788695	1.76059172808342	2.72882876880491	5.33002919662323	2.31639920575597	5.25588070291977	1	2.99047329128031	3.16943279104778	3.38861044686107	3.73989616605544	5.48995192498138	3.34190595923332	6.02247444564891	4.56161695133559	4.39103204657739	4.07117492962762	1.53380107287566	5.96746965928125	13.0105007535192	6.67179335795997	-2.01772505477768	-1.29990057678043	3.14281891642479	-0.610274008107768	5.5136843700976	5.44424534527599	8.16700373286695	3.6684139143032	3.70768749740907	0.294504388520311	-1.99299205462857	5.68385577665977	7.36379556223931	2.39327927159318	2.21616687494913	4.86636319105606	7.35162570096685	-3.68141480265692	7.61604134650815	8.68989796963242	-3.28176540949599	86.5	1	2
123	5.39763474892373	1.0846378963014	3.65510841007201	2.13470157390704	4.05936947517834	5.71665730519432	6.73128300177258	3.00654761179479	2.8908959631749	3.99272025587477	5.34780942277759	2.94207628320193	1.65085027198901	6.92331984265527	3.09659427817524	3.37171925109275	6.10596424740738	4.14210415696727	6.12306389712161	3.0748791781495	6.68053599886491	4.51894635623982	1.885496357093	5.76548136399356	18.4348614208038	10.2432037997784	8.80529502145849	-2.13731635652706	5.12618014727845	5.35683960609602	6.27001175184431	4.13301596228003	0.91298916808018	8.97080423727378	3.57751678197955	7.40434426847976	1.94775570117499	9.53460497648894	-1.55675334248197	8.45623496072614	2.14556549714069	-0.360505044750334	3.76792143588851	9.59198808205957	5.48182529190271	3.61156385370127	81.25	1	2
124	2.73448817464466	2.83485104927842	2.50992699152829	1.74183433131974	4.22020854427841	1.4687403341855	6.43431248688242	5.44853445842858	1.9503983265432	5.84919301460044	2.01098053682192	2.17977548785886	3.83377674461413	4.18257529521341	4.96958240441856	6.02777716301875	7	4.43284520687506	5.10821836917027	1	2.12783120250074	1.88163226826193	4.27554225153203	-2.46008778606021	15.8103403354772	2.74718460761717	-5.9518057301446	-3.72096743873274	5.58076729237078	0.810473325556247	-0.662849162029329	6.84794013761228	-1.12808156661724	2.11949166198057	7.86208294375443	0.304770853359048	6.10911633682535	12.2613757598476	15.2265030348424	3.42185376502525	8.70116606034265	-0.647900667305445	5.40850733286981	3.08033179282043	8.35701667323354	8.11586623614706	77	1	2
125	6.59439197066602	1.49567304541596	6.96044482942335	1.28360508865193	3.37055739937767	3.48299451740599	7	5.63622573875121	3.00482159204415	1.74892988719157	2.78145863097961	1.48385437318209	4.49633736049844	6.70610833416239	2.93509961353116	7	5.51854443228439	5.56425559829812	2.18035729128563	4.26907558604276	5.00816252482655	5.97546258293605	5.931773212356	-2.77737961977371	11.755965437023	3.80214783312469	0.785774863982249	1.06052347246945	6.47015549716053	11.3752365037235	5.68705969867615	3.08344931209688	1.16562283850493	5.82432748368529	2.48981223105131	7.29176006642341	3.79726237563527	9.99235755515057	4.00791568325466	6.49267293902271	2.11178106408408	-0.218244666336137	-0.159587805177881	11.2510841448653	8.07710524960176	6.18132017729272	90.75	1	2
126	1.36046741522991	4.57500902078677	2.60956750151501	1.45123716791781	2.36564773837444	5.70035099089735	7	3.48460675781461	5.22339903317593	4.4008332458559	2.27091567460778	2.51844396280356	1.86977781418136	4.2289959986997	4.05999786503774	5.02097791876383	5.27064796963903	2.79230681584865	2.22871929159996	3.98410515018969	5.28820577161704	4.38247203903151	2.41575897055029	0.698845716145266	7.33074901691831	5.17751992951191	6.06106482750336	4.55843654377305	4.49030947207299	13.0736221701543	4.12604499253056	3.9769356171888	2.42885661939938	3.32568905581376	2.32657040433816	7.43736540184416	-0.00674540614395222	6.39142558962711	4.59822514872662	3.52391731398839	4.38939814477011	0.212742346238719	-1.755385072878	4.01912434856783	8.26732208561529	-0.482203886777673	85.5	1	2
127	2.47158405661548	5.365540742309	1.9331804225658	3.70310511686534	6.16957577885535	2.39474290430393	4.88022911278886	5.44690173526254	5.609342403886	2.92879765990348	6.74355454455392	1	4.80210432851472	4.43034537716903	5.3391837233408	1	6.5375883244048	2.22672910024957	1.73749086678652	1.02552566288957	5.58723960096899	7	5.85666655083656	14.3563558286853	3.79271806070553	-2.68594577236175	1.09400185256492	1.55368696333484	3.98173844037259	8.9382916174233	6.75606232851525	3.37615521104194	1.76885748133096	5.33085387387758	4.68986427612861	5.79690673586518	2.64825846790387	10.7166121973143	0.885618703043411	7.44684794941544	7.36021788789134	2.97627165366096	8.57955536332172	9.14174477258197	2.16988380896981	-3.75082651736071	108.25	1	2
128	2.77811249344168	4.50664863738473	7	2.28731500329914	5.23785675539554	2.38363193670702	5.77453945799535	2.80486572682623	2.1859613218595	4.79554418115219	1.55479588866581	5.73974060124111	2.77069511068916	1.22780410454332	7	5.39839226004472	4.10688163313621	4.55146370084784	6.10290322078382	2.79303600942976	6.4890966391332	6.56843874103369	4.43703956504736	11.1844206602312	5.78897309798653	-3.24622580019548	-2.84853870360966	4.87769680549162	4.48315402889853	7.49002315875037	7.23662084529201	8.44016820017706	-0.150834847353651	7.69396867342961	5.00527170634328	3.29858553915844	1.11535692075537	7.67783776024754	2.47923551712967	10.1453631995726	6.74411692754821	1.6927971658524	9.36126198388371	3.78053583339473	6.61505241111235	3.39368842045586	84	1	2
129	2.04763286146076	2.45003925803004	2.13265221663586	2.59507592203725	4.26069091728493	2.17630159013189	2.46101379397665	5.46618794176792	5.87832554168927	7	7	2.78305142926169	4.05685378175263	6.832759559261	5.27848951087435	3.15948299022007	3.89979851241171	2.123468236309	3.33699477392838	1.09705135349804	5.98564772271696	3.42922587150003	2.05814518808143	2.28595742262207	6.78352854687602	6.79361754574322	7.28524330695272	2.74798867529358	1.96482474364597	4.27069880599975	6.53247668972341	2.07618055079179	1.39153719216788	3.69165301824376	5.31945445165659	0.848702623692797	4.44150221770193	5.06673086487289	2.68498710632321	7.04280329008179	4.56168412983313	2.10127346157487	8.96251508171415	9.74066510327088	8.57366430361489	1.98491443494202	100.75	1	2
130	4.49918055037972	4.09319316340896	1.46800607741042	5.42067745749007	1.77312919880299	1.61266629958016	1	3.71075409116023	2.15384342384244	7	3.01121970387124	3.4747302632395	5.45914630615307	5.71713902786297	1.63734718702189	3.13758710100427	7	1.23914104476418	1.39813020157667	3.95994100904311	4.36503945319659	6.24184698377879	6.26952972647205	14.2552789297895	6.56928051681325	2.06835288240546	0.559789196935354	3.7616267827506	6.07573674275992	8.83104418469872	-0.875961164896912	3.79911552754226	4.91891814381896	2.47215783512512	1.81943356060587	4.91177572784769	-1.11386975645241	4.98008844512647	6.27187643969834	3.31884929947014	4.10994356249588	-2.09209952470461	-0.08948851188724	0.327101082630696	12.2794424467308	1.81805950723182	84.5	1	2
131	1	5.10195479599643	2.20408277545259	1.52269813804428	6.67864591161264	1.85138577650429	2.41132863931936	4.90891925421749	2.28305665967947	6.71479728207984	4.91718348945126	3.56832362345367	2.15821656845137	6.36573753726739	5.40671201231598	5.72990261538752	3.50886270530106	5.84157080326024	3.80283276877796	5.12241568803193	6.20116558937925	3.99878395663947	4.10428051881194	8.93081300540255	4.95861989052329	0.686865676133851	-4.66478644459308	-1.0647225446351	2.70107344357325	11.0674784014829	5.43940083398653	2.36313119672332	0.764097666518454	1.83271600080525	1.07587564833436	10.1709389643965	1.15738269214629	-0.978138963536052	2.62747052221179	4.74755539964912	4.73847762177238	-1.48675273299131	9.05912541274834	9.73296975883912	7.36854513105501	-1.86253537651027	80.25	1	2
132	1.48689154666686	3.6642142725104	1.55387054848708	5.83063381441883	1.1142503830628	4.96099153360166	2.97592131693164	6.19944798676325	2.53157012118355	2.60143262533622	7	2.59888526711345	4.00143207435752	4.00609455347495	2.56951612483623	6.80479925539758	4.04683353084031	6.63849455980528	2.18548036918088	4.45331528509994	5.90571707124462	3.97968584726808	6.46996943028281	14.5055733168756	6.44186739312176	2.2067888639261	0.562181507734953	3.74167025087239	5.95871198091775	2.69531511392158	3.39907255185741	5.91610819602969	7.17637120013825	0.157312327855861	0.191672938882281	6.95573068013901	-1.81934410459098	5.825427324927	2.18528438610017	10.7196393020816	8.22426612683615	7.13762556003508	4.87476906304218	11.7557987385654	6.61096006013971	-1.50469592905778	75	1	2
133	1	1	5.26710192352673	1	5.18210269907747	3.51480127452813	5.93618460514797	1.85473569460905	1.88423101124077	1.73309907956238	1.86149712307651	1.97319193097654	1.74018025489651	3.49668253425935	4.41655016624297	1.93998831367838	6.17761161069594	6.22593616919325	3.4364976103796	3.88817363537638	4.87508676908447	5.8415431806923	4.06202569530252	9.21073153307156	4.27407505090455	0.502910151231876	2.05653464130188	3.4510062073418	4.38520448953754	4.26751432675273	4.20400314421129	1.64814528320535	2.33532417698696	3.45827226857009	6.2543375534178	1.9207971080503	4.80665137227165	7.36508927134315	1.82441863453759	11.0956913622211	9.03898090409043	4.48489846867876	4.21631178751107	7.40753897022031	5.56633458450038	-0.24254396070124	92.75	1	2
134	1.68248645711582	3.2729758976307	1.2055238223899	5.37056567055885	2.38648032320309	4.88081433107649	6.79622963743943	3.01526203663544	2.20971633123318	3.92004213454971	6.80849756138724	3.93425633724953	4.23861453205418	5.01693788972941	3.55857425319706	3.37248584163041	6.2211061343888	2.32741187121398	2.35448350419574	2.68218537151188	1.54098946652972	5.15422111001414	6.68670503934581	15.0781271730453	6.75059942382216	2.63641111904704	-0.271979747899686	3.13946503769106	1.41677464935476	0.452705826557026	-0.250519254613862	4.01807572646737	1.4020262136944	2.65780672923428	1.77846915713689	3.12720429225548	5.49654050478371	11.8734964619038	7.58695174872169	3.50524996095724	7.07826168730791	0.837874274829853	0.764521082784308	-0.738159435017502	7.99716979300591	-4.94145212802576	85.5	1	2
135	6.82338888418171	1.04263342145498	4.75309674215267	1.18403228397157	4.98495144516571	3.46717370046815	6.24838649998755	2.13713421128398	3.22955771214736	3.21836768679056	2.7258431916501	1	5.63969926423259	2.8042811496324	2.1647273277874	5.75979391251242	3.9088758576548	1.63202236057804	1.59527378637378	2.52757736443517	3.49613096390767	5.0742872033156	2.57445631522279	-0.68490181912357	11.3593812978746	2.2084763394528	-0.15356095839627	-1.51817815965339	3.71603671662312	4.41637332263203	7.21691305724098	9.74414275570152	5.24493343818839	-2.07751398920667	0.24835829273076	5.00604613764948	5.38000751051151	9.55333874435174	-2.74489362325645	6.62905534027226	8.93211735585895	0.557536699517189	2.02637295216294	6.65583100817389	8.15943131416947	1.62231375746392	98.25	1	2
136	5.03539258238735	2.60705947788024	3.70500563441214	1.64614741005221	1	2.61632627970805	7	4.93124632205555	7	7	5.87691467922099	6.10870423921878	1.78004490208542	3.15141140337157	4.19361019417701	2.81850168416195	6.54192198184872	3.07803983322526	1.19868943157058	2.94106444899906	3.85235570733937	3.29031503202946	1.69362041440035	1.37999543467578	4.29404560389606	5.89659911498939	7.44266229799222	1.30073435832036	2.38450249986807	12.3384510393881	3.94777338885812	1.56514055950831	2.56450539886795	4.57565122635549	2.09253929764723	1.21364876139247	3.38863441417896	2.70564594860286	3.2223676660147	7.51365255690656	7.00305495740487	5.36426540875242	5.42460505137204	4.61460258511118	6.56889625891988	11.9496341909852	94	1	2
137	3.65173219543373	2.79592328884562	5.92428671513285	1.46053233802849	5.31570504092846	4.87924595241935	4.01945567429616	6.61632780153	3.50819926256902	7	4.85608839723417	3.29897469382085	4.68594863593968	1	4.70258056062124	7	5.80883555961764	2.0392696834012	2.44386151410817	2.78653998290863	5.36079813897029	4.42489760073668	5.66729807599097	14.1463751572952	4.0290352477284	-1.26944522208981	-2.5793547348538	6.08234163677564	2.49074575900487	7.33936772327319	-0.151086734826217	0.00279550060978973	0.860282247659642	7.45194132689006	0.418418094505576	2.02796977262521	4.35787501062613	4.81908265611079	-0.309494864649854	1.37965632025966	3.75096437647585	-3.42815264486834	5.47611800268886	2.23470131693924	1.68169632241253	10.4991963607632	80.75	1	2
138	2.05208120979511	6.11847115486922	6.08683656573069	4.91691018947842	3.84695889591915	2.29958595334669	5.74270980977974	5.27799736319095	2.7139758841949	5.27635402933813	2.09118787686694	1	4.03211493331731	4.86754968150296	4.72094559606859	5.88861844320933	2.49090610535991	2.15372700482463	2.75790638144749	1.79256845290523	1.77336079690467	5.32707030305645	4.96979103419735	14.8594869911508	9.34413224998167	4.77669458514632	-4.39561926840922	-5.65879493387147	5.87182484932235	5.03615951551043	6.20849041218977	-0.692402802017742	8.33379744622709	5.4653329437161	4.99302135555953	-0.343715555704733	-4.11200392596195	6.86132178665471	0.91333730389705	5.81696020180508	9.22753784969016	0.0424508332114264	3.49313835520523	0.120842641627024	7.72631246733428	-1.32820869718407	100.5	1	2
139	2.23184495585119	2.0704456235733	1.70377984086526	3.7347140278738	5.66992271617451	2.16237001158132	1.25511211043289	5.69260087203879	2.47966628793151	7	3.185834147216	2.98496162985706	4.72342618894311	4.14624928781073	5.06893804879326	4.38714696939918	4.92068313334106	5.94250999103789	3.47268569034929	2.33398607644996	5.92379763080701	1.12742634607287	1.1860227454753	3.21727942867117	6.36648034628775	7.54966357966552	5.99251662500639	3.25338036034941	8.66602536679514	4.3020108194413	6.76318359619271	1.19509335250388	1.00507457192966	3.94735568998477	2.99925779008355	0.98271745260913	4.0086105841812	4.28702750272872	5.16635622911793	7.79096641724385	4.16991826760025	2.02101602359494	1.40748100079085	7.50022140619869	5.45203133940544	2.36123338276286	79.25	1	2
140	1.16107858796024	1.90946256430842	1.37370425799056	6.76757986076399	5.65845404224919	3.45825255519196	5.44881724798949	4.63864589084627	1.8513343556763	5.3029568815413	4.76232052693014	3.76353790296655	2.99523981940513	4.24710585118099	7	7	1.94875900221696	5.65748378343456	1	1.37923082046844	5.16892140104324	5.21838417487778	2.67301229066469	15.2745020396917	7.79467701010194	3.34591801037149	0.0617111332719823	7.16413249898779	4.77162721508882	6.15621464509002	8.70277615597449	9.51863450886552	0.353047953218519	2.42430394490952	4.10888690877307	0.153835557419248	2.67984440549807	10.3419511608661	1.83493210001076	5.83017219933092	10.4387808431395	1.77239740463866	1.96126273776994	2.70349844229681	10.8619821421843	2.92877489490199	101	1	2
141	4.31482715877854	4.32717125281315	7	2.14636558808679	3.83539871380013	2.09597440076302	4.31055511298065	6.33873614242214	5.26572839345146	6.64173189878094	6.75946090069557	1	3.57661396786187	6.32458320504316	2.31570706361438	5.98227542616465	7	5.10845140344376	1.87948585737621	6.70145337026159	6.88507651564371	2.41395242877211	2.15357779072606	13.8182732682682	3.65046925516721	-1.79194919243229	-1.4378261429932	5.40414673318886	2.04622917604551	8.6346770571482	-0.831056806760665	1.69238404926052	3.14261558259573	6.82326902042847	1.35675801389592	5.16169293183954	3.87046986856079	9.09833502773694	3.59002360452229	6.88868156799796	2.87882045981756	3.75222784500706	1.18120911369739	11.1810412467592	7.36587930075619	10.7617671713908	85.75	1	2
142	2.09025973600377	2.43982948408358	1	1.60700497107264	1	5.62573062760873	5.88122449643111	5.29694528288562	4.35254595629532	1	1.02951875062788	1	3.45606882607054	5.71792245996139	1.04315141365784	5.13776711621083	7	4.49848775772808	1	3.26375062462492	5.15529800639254	2.04125254540149	6.92194100792163	0.43167028221276	6.18046690238575	4.87138564594597	7.65067402513696	2.59601001620782	5.01865602472822	9.05389731314039	8.46021477537477	8.59011645582351	2.72391103315208	3.53750652321486	-0.66747346610802	4.49680263267146	4.63130147993427	13.4094090645059	1.86268172519177	9.04778566824645	3.03177191897826	2.95540622063947	1.88647745387863	7.29428052842939	2.39206928094646	2.48342339262253	79.5	1	2
143	2.4857648057914	2.18245789256222	5.77888362808043	2.06273821926916	3.78878416789961	4.53811645761265	3.24941452286162	5.41140590967588	1.51914594837178	1.12245669716225	3.28973651534355	1	3.52967280849193	6.36607368426979	5.24249696435751	6.48728777890783	4.40423273423058	2.9122168511957	1.54428946482525	4.10671369492477	6.32057130594585	2.86965106845015	1.78294959650391	13.475755447692	6.75509442347086	-1.64022072002133	-0.402903920955869	6.09233326478286	6.46298616738241	2.34560214569047	6.70648690234132	3.62035492227255	0.476401002270698	3.40840553668882	0.263407502649428	2.73170443448299	5.89010545357512	7.30798719874616	2.10198204531398	10.9149300405591	5.85731905850125	1.67777069480534	6.5496485700721	2.76899768144642	6.48548722429001	1.26712268962864	86.25	1	2
144	3.84938166077394	1.62591720713509	2.42313111658383	1.831128574487	1	4.4139835076438	7	1.13381132935322	2.07807245719317	4.79487925774608	6.21302652675562	3.09580294305231	6.50817866743772	5.27262898055401	3.56145013383904	2.17510392144242	7	4.87184100411395	1.93458201438802	1.54967692141195	4.15434238557233	1.69571933690868	3.5994970311984	7.53237728743689	8.13230744403501	-0.318685569655242	0.755610147107803	7.21626374243163	5.27523910474133	1.69795903453751	5.5283425399156	7.03781235473475	1.01673896245071	1.99087996640195	1.43338776364953	8.60197936502699	6.78612839008417	9.41643889106472	0.964300993999531	5.57607535926358	9.10652088710636	2.19532572319159	5.3198483458212	7.4875337733228	7.57765432907387	12.8728348959243	71	1	2
145	7	3.06148521427725	2.29143388888224	3.04410996431408	7	2.55097734807633	5.63419069275897	5.0511222251602	5.84390613958152	5.44913575171546	7	1.27875072900956	4.04947155294706	6.60276859859133	2.92420633021719	4.33256466125032	5.9026839235067	2.59160724137972	2.09727337000182	5.83755392601431	5.0196801031291	1.83639524849816	5.43675745044126	8.31559440760527	22.1249522897477	12.7378392004459	6.49264872274354	-2.87215334124249	7.50414556464244	6.25187842445435	5.0834555651485	0.197574819235244	5.62251737670104	2.35121397791721	3.13239287058646	5.41694960961777	4.41268705633321	8.93921140523032	1.81935519451851	2.22643577674518	4.9749448589481	1.37459974741639	5.4895917832178	1.86829722560095	10.3104257058889	6.26629390207985	86.75	1	2
146	1	3.4224126309024	4.90633026450994	1.71907927445784	2.74419386608634	4.77953360744358	3.3824691813121	3.45724726888785	5.25788151477114	5.4890978849298	1.75546850167525	2.85966160057447	3.60965194572708	3.78987242275122	3.43656802167147	5.15396772317618	5.52087334898254	3.26113150690645	5.35450353392439	3.98176409743235	6.06615376022542	4.08230309135821	2.15489440744963	1.03804950526841	6.95465078620136	5.61153636444157	6.31551218536892	4.09481926801205	6.73262029481302	10.9039576251248	5.08158958118438	9.47263098562004	2.51883002443641	2.54519623569368	-1.85353926062652	-2.68379675359733	5.70858513026932	7.97474740286452	2.66812891228643	5.37089398506748	10.4404088204384	0.39688869325644	-2.3820778543171	4.73870052469372	12.8181939808486	10.5423587485349	78.5	1	2
147	5.52581516476213	1.08260546976083	3.5988110054633	2.08644443084922	3.75975483808808	7	2.0843616820219	5.86686681219626	2.34345778293695	4.15903780861715	6.74150927274482	3.65861824095756	1.8317580890014	6.15631629959797	3.60076060909348	2.67497319007599	5.75407837881804	4.00810997142351	6.28149486877088	1.33787392778321	5.80874474558798	6.41238928947614	5.64306720961452	5.55289918008803	18.9949258919747	11.017405847986	8.22691133081233	-2.23398123878904	4.67662450237514	0.377832591914323	7.31433946214377	2.94358644586317	4.24863730759345	11.7526331502426	4.63013198599542	8.42126059294747	2.57088541052171	10.8743681345274	2.05110688853506	8.55701376664608	3.93913053477679	1.28417642892333	9.23700690305624	9.38800618221516	6.36615762322661	-1.30160720369415	85.25	1	2
148	2.04700914695022	2.78695832821303	1.61540833671555	5.08079783458123	1.11074854297327	3.72204409347021	4.36428166586931	1	2.38177161759374	2.89084559042322	6.07210638343214	2.48217134798083	5.3538434727814	4.3000018573266	3.57154570783643	5.00879897342684	5.4197584472746	6.38799445613453	2.77917113747799	1.45313720742773	6.46386996413972	3.70774466886317	7	14.4394428915641	7.3903684076335	2.41320897129762	-0.4847860990454	4.8336428510244	5.13939184707797	-0.752403004027	4.57647315798831	0.817512118091596	0.365761102516344	7.4878686248598	5.46005757900358	6.78713033604688	3.36008098538922	5.52465780757975	5.49607163755449	10.5259096684376	4.89564029507667	-1.00355893350536	0.0679743594746878	11.6837129124443	6.15668933411647	-0.652746321223941	73	1	2
149	4.38380597036954	4.21269922730161	4.96570198930457	3.39104298744935	6.50919628763517	3.3992294700278	6.26830965269709	1	3.24776642342069	3.5074340331497	4.14489981300663	1.26139243890794	6.57720612314162	7	6.64292989663369	4.01593617574697	4.84066385611318	3.52550499570002	1.35761516847205	4.47977346990183	6.74781799341988	3.2985878500284	3.15558716318394	13.9099435814266	7.01855327324288	-4.22995243279594	-0.68929476948388	2.70251961886227	8.3617781240003	9.95266634336117	11.1343954797679	0.565896829022196	1.98231474193843	4.16529570479608	3.25411272189241	1.64109441223764	9.22034410012499	-1.49400247777867	4.91334099221268	3.141043875392	8.2366535002821	-0.368876776595595	0.504955759037721	1.82166940433678	9.3462473174087	4.23667477311625	82.75	1	2
150	5.3345546349446	1	5.48885729221323	3.90141746494645	1.51801395462511	1.73168555914761	6.3027772355276	2.18306996625148	4.89081763236312	6.61253687828293	1	2.47221224650229	2.95564744993267	2.71784286952853	6.50731107118729	2.13591161630594	6.9000205250353	1	4.80429153338642	1.23262334543264	1.75809056505066	4.07842038265899	5.39122686406503	-0.756500428843855	10.9112027988814	5.19412669756792	2.3738087550494	-0.375073659202603	2.35243457089121	6.67555312213091	0.904349465594776	1.59706150189885	3.89084136944751	4.01356694139452	4.34353928327925	3.69952670286412	3.32789717415414	2.77110558989118	2.52652066339186	9.03341327947913	6.92332291596499	1.13238414300975	-1.50521117348565	3.25254351277927	10.4685285974698	8.04127399707175	92.5	1	2
151	3.10393719948552	2.41511719381471	1.21041652715096	3.23368373730425	1.94842915772022	6.60227420565356	5.18149539529797	5.27516213141469	5.39452053309621	6.26431499225206	1	3.58749654268748	4.7955446006804	1.47093642857128	4.88011180283259	5.23669874902485	3.02614225615888	4.49622962151427	1.2076912812936	5.29345817802246	6.05240736982962	2.8922638066664	2.27352226079667	-0.763931883602041	6.48601419429084	7.02215572050059	9.11982958343805	0.464227421485515	3.59684332638691	4.16326956544056	5.3254699970723	2.34442549145627	-1.7639461923996	5.18290834079928	-1.80396781203831	11.3474618306121	5.95279659759137	-2.47357338874381	7.1893856236676	8.76040011171542	5.21638391091248	-0.0889790636436266	8.74700146511801	1.89902490317407	9.82416533887451	8.11485625570979	96.25	1	2
152	2.8084167142934	1.60665307191965	1.86450154040341	2.48251984850938	4.11329526689197	6.83717128503582	3.65365582407615	6.05069777383934	6.51342387473171	4.0157106413279	2.50488570081993	2.60739886120762	3.2060177340012	1.39728748960794	5.23603203623875	4.8128594760033	7	4.37140934774642	2.99860303872078	1.36367580228469	1.37693411316697	5.22461792612502	3.66942266926524	-2.94164060315456	14.4853442034772	3.29019810589454	-1.70679995816415	-4.88502550956341	1.76687525598777	11.2713048350199	-0.629671962765311	4.76397045046392	-0.194384585485849	1.28040922711321	-0.882438521260284	12.00576256734	4.36675756915892	7.80452795710665	3.7835196082055	7.48306649197306	5.25326618107436	6.96089809094006	3.74350581098841	1.58401752533166	14.1697566326149	6.39401748449587	88	1	2
153	1.85007566729555	2.85756987446814	1.95372619202888	1.74797360248039	1	1.24370130270585	6.21113419304316	5.95032089512214	1.31996380252307	2.33566582449118	1.34502422384461	7	5.12404423142871	5.70547630890424	2.64280805317742	5.55690140972387	1.75920163433931	3.89280244964913	1.19334011376331	2.94275149959204	7	3.35934096907319	1.15753580172152	-0.440547852088705	5.91880601020121	6.06315135393783	8.54174111253666	1.39601872890762	3.24383094789161	8.56624096532711	8.79698677432591	1.13144446862238	-2.72524432837345	2.9872568373939	-0.976540110813022	5.26270131291669	6.01847946429251	5.43169776269624	-3.98991334283499	10.0106565929442	2.83501226981754	4.90214732442247	1.2701986015999	6.46084090048249	6.41610120964277	7.92335947340065	80.75	1	2
154	2.63593225968112	2.89876719232692	6.39511371051186	1.84486466907098	5.08206483671462	5.7741704984382	4.29713281723169	6.63650574229555	4.94931512527877	6.23553306902311	5.31488737997725	2.50770123494087	4.65339675415097	1.43096162739254	6.85949517373043	6.88970404986752	5.50096413347897	1.81357222281424	2.53913066304262	3.09265470260908	5.46028443961736	2.05336894269171	5.96735527564578	14.1867066705111	4.56240504502754	-2.73040273472875	-1.51301363037179	5.89263441135237	1.69807905197926	4.49667760962488	0.407157991940416	0.726649610515678	0.570623577508246	4.61544587635478	1.62237918344291	3.13377849447406	3.68867493653747	5.80560125499703	6.93417150120987	4.04726221455313	8.33062839671085	-2.07939173726213	5.97120663114607	2.06413707414311	2.41720132141263	5.41181217300479	83.5	1	2
155	4.88985628884423	1.63766194315217	3.46578974679734	1.81329892496844	4.09134113235071	2.84705770602423	7	4.03094877426651	3.20476201800038	2.81785715274302	5.71942778984545	1.59514645931748	4.39149666888917	3.82600759534083	3.1042504511831	3.59383593543546	2.98420247173207	6.36702468331625	1	1.35794732389762	3.42361431370752	4.1803809256744	3.64434415468787	0.263200920265744	15.5009687102936	3.56303433612664	-2.68627916523398	-7.69647225234938	2.64935779369655	3.66277018843979	7.44371484745765	10.0059267929661	2.2321708561889	1.05856482546305	1.65273571362664	1.23952320682393	4.38570679828869	6.85852638114216	5.15198727714924	8.32957404452289	0.2399748994572	3.96636683554269	1.38177425677298	6.17366235735274	8.1100574964129	12.8572122289417	65.25	1	2
156	5.30675239595595	1	1.59150165377265	4.87962664741553	3.35985310668911	6.43667162399407	6.65891253503561	7	3.7170453518632	4.32822278573278	6.72549372650237	7	4.20442672400109	4.34941584006857	7	5.20652658807371	3.57887481483229	7	4.65423334465777	4.50062153825567	5.86618241004397	6.17517267897152	6.13346056991579	13.8665203325872	8.56104971863637	3.44789011957505	0.683012343741475	2.06324377470078	4.64970935805496	0.586762961661527	1.27882669280136	6.41185308917871	2.16524281812979	5.68697026790319	1.28975167482532	9.4980245286503	3.30484559415223	6.23818999604679	0.795245939643417	7.00662253069984	1.205750458476	-1.62620145085719	2.6030631744707	8.25798922282193	2.42077914024834	-1.50088934619759	71	1	2
157	6.24103662312162	1.68967134709198	6.16278901142825	1.11266493966612	4.48181938278062	4.11367944924173	1.4151859695874	4.66031782327683	6.46409574657506	1.23038913568353	2.42070759484519	1	5.10880769935761	2.12248239179126	6.65433240077028	2.86331694946797	4.14049500311732	2.10120067660337	1.8974777822894	3.12867443730948	4.93871369582899	5.96843882308661	6.87732608851605	-2.67975107112952	12.0498006710833	4.92799813800246	2.04530545677476	-0.415492221309833	3.85878944854026	4.71680344554046	6.49493384144853	7.60610661421401	1.86379393682981	4.2633843050152	8.50613870720898	2.86404144327314	2.63996003367269	8.71604569228067	0.975611122194608	12.5381242720311	3.02167646598847	3.04237903586045	4.08138855587668	6.17013405959687	3.11222095191681	10.8868105408317	78.75	1	2
158	4.05686469364613	2.65420580660481	5.1274056266962	5.48043009321325	4.63577077355478	6.36254149700092	5.62627047021694	5.43414094351694	5.89039610409742	1.93209829497028	1.06431369980373	3.60678643141658	4.6557012382603	4.79411888053365	4.1720366230301	3.97302893935599	3.00580043437636	3.2033052587185	1.21786245588961	2.98563050853278	6.62862036051658	6.45637806393693	3.88255984105775	8.64794959266108	17.3906399501319	9.84078403876641	4.96943668775356	-6.25097495427901	4.21108646181476	4.11605273596372	1.69920431424003	6.61059299595742	13.1089514555087	0.0573012049761523	1.63628035938493	7.09797078775835	3.64439508245332	3.84999338436155	1.42242963318098	0.58161070134006	9.90288158141722	4.96220373771103	7.13761350766726	0.88640669940009	5.96483458698407	-0.763713194392586	88.5	1	2
159	4.35632149045663	2.53284142277339	4.11570380416248	1	1.135803617022	2.04773284979554	7	5.33098809268703	2.11279901344212	5.43240484170515	4.15232495406222	1.6982982492416	2.00450724470883	5.09264342530265	4.48157713153088	3.1100198897349	6.44756933889776	5.22113735896342	1.2980271915521	1.79979032741806	3.01065804800876	5.88484730701433	6.24369477251488	1.82557823945695	4.88675231188082	5.52655266924397	7.77891488424776	1.75116910809212	9.43077736002179	12.1064425177996	9.85098937885695	4.69615505955987	1.58965427103451	4.33902491740811	1.84362208619536	0.788955184803042	2.45084902427469	3.08631133515002	4.14408853751774	7.25618515860672	11.156190076129	6.11633945029277	-0.589658555116437	1.99772629629117	1.24443234957424	3.18592772912326	89.25	1	2
160	5.49446059483515	4.99048044020083	2.10242002496125	3.84607137020252	3.61707707944878	1.36922543945239	5.32955183047208	6.83861191491061	1.58957062958944	4.46193349178122	5.30090570875117	5.15167827128177	4.9928044764456	5.65142248355579	6.74295428376991	2.4384920944579	2.28475132880555	5.57631751521715	2.55612868943959	1	6.84747696959229	2.43043231414292	5.24665779924004	-2.65194826770976	9.42003500131936	4.15748008984903	7.97771471098574	-0.984897525395736	5.64831448416939	5.72155057099353	12.2068774742356	8.71668627015791	2.25515486642221	0.168400529719222	8.16513005641834	0.958768781913906	4.52233549869035	8.29121971729445	-1.42392133243169	11.3627035601976	8.23417171472939	0.688881198247149	2.13925693224887	2.3815838627487	3.56891996259253	4.7712645172199	84	1	2
161	2.30975775022582	3.58809348223695	2.59322297814077	1.53764141435286	1.12670589040314	5.10378979345668	6.03333932852251	4.25044468861645	3.27698911514508	4.5583138493024	2.0481743436083	2.99238606992874	5.98800058516961	5.7806286967794	1.23163656178408	4.00293367163821	5.28467346934896	6.11058421408862	3.94407293113949	1.39822618386138	4.37399249324913	1	2.12630063963062	-0.320717272784772	5.22477725431437	5.09772285195137	7.60809852748774	0.590633443641728	1.91143201634095	2.36115137565775	9.66279719557238	8.40124311639237	8.79089907935922	1.53846902719285	2.38314742148143	10.7187888795912	4.9360489373102	12.1890823519426	-1.1425533445999	1.89116409499874	6.33538810479383	2.26128646889218	1.09689257033494	1.25905033263595	6.67315555997824	-1.161917016683	58.75	1	2
162	1.41720363079009	1	6.13830388243051	1.17856879857214	1.20025108258191	1.75863085174323	4.1408114850134	5.92327509376983	6.64230471206231	6.83350209036396	1	2.86060679280212	4.07621473326658	4.83855196069862	3.60590336731132	1.3874386720739	5.9210930594465	2.92335126778398	3.46382668094865	1.02681818808218	7	6.20335186786653	7	-2.54080742542438	16.1393104819695	4.25997419465988	-3.32792167811233	0.168108022136707	10.6681984665829	12.265217648706	6.14198618195576	2.67714658636079	1.72760014587997	4.2047973853033	1.35253421503677	6.54825630906028	0.819169979245187	4.98502714371301	-0.870485873549148	12.8270294158293	9.12818113122185	6.31670458684069	-3.99054969647089	6.23113456801546	6.71943742166576	-3.55402965368765	76.5	1	2
163	6.45485324354644	2.85747108989868	2.87958928223948	2.75796941976983	6.86518496429436	1.67386403021129	5.49538834896722	5.20689556580469	5.33413535434327	6.27974621678955	2.66236426816196	4.17235192397181	4.07250093671071	6.11875087625014	5.84946474902889	4.07539141397773	7	2.9042151826962	3.308460894179	6.89348247914246	5.19289562557083	5.18684153711507	5.41858792566643	8.11399999480114	22.3730310705987	13.1827923273478	5.96941571261696	-2.30479084121787	3.00853164439708	7.0512786926856	-1.56980746388095	7.85702001615578	5.38811317468977	2.16742747947335	2.79875532694326	3.63821582545678	5.47351100548086	9.08579864708012	-0.285783586680733	1.1571861839773	5.56627958760204	-0.769137135777251	2.34760179623456	2.5857910115369	6.0968797128585	5.65600408929054	85.25	1	2
164	3.83097762417921	4.58314813373495	7	1.81877746668572	4.45421751082387	1.8746051538713	5.31311447090044	6.52373672024406	4.17752129043879	6.3422520934609	6.17079804982941	1	3.88936616648574	5.79222845625278	4.83637246895579	6.44761717211702	5.81641201245746	5.49076147532653	1.82184659518905	7	6.44304566770897	2.42193967636884	2.5450707721316	13.0627175597359	3.7470897354505	-1.22640490311856	-0.186266846443851	5.36087275051787	2.44057703637312	6.91488458119278	-0.70872590798128	6.85822716487128	2.46732425675078	7.80417540524332	3.5840815690728	6.76133127631158	3.12139076475256	6.29291196493567	4.92255594750108	9.48872442291869	6.65667709425744	-0.309257544163912	7.87818514120281	1.51498661548379	5.77438123053513	3.90123385238083	80	1	2
165	3.15138654991796	4.7056298914506	6.67844798422223	3.5314522589345	6.58453930444955	4.01220223918302	3.51044824148694	2.50320571024694	4.94977659708368	5.90786975618202	2.13738249676671	1.17313003141282	6.80786562566558	4.51933893977313	6.5929594556453	5.68433116028232	3.61660462219063	6.96004989200035	3.0274346866811	1.41971218263434	4.60484266405264	2.12511436752809	1.64573677913402	13.999986172817	6.2272023128375	-2.07241921559092	-0.602676474724019	5.26207690587993	2.94788757007605	7.0141715032718	7.23658749820224	4.61873921172881	4.91534247539901	3.35964865244535	-0.0103889867521226	4.09942268385948	2.02005415557727	8.14976450951101	0.476873807510115	2.072990041676	5.65416192020563	0.413350297800337	0.271212569254316	4.8328450360724	9.18785383881212	4.51848751009852	81.75	1	2
166	1.16905947626525	6.2420151654145	6.08290031047559	5.03197411194241	5.34768013893008	6.31719195980086	1.82483843632662	6.53471381064459	2.45563917030175	5.68082284029776	2.27760404663206	1.48044534672261	3.5838611042985	2.09711546927864	1.91588111376874	5.62290298238722	6.08200456952898	4.58193131613838	4.56708289339386	7	1.27259889549408	6.10892852724376	3.76599288610281	13.4225389080471	9.86691770455191	4.22232530698439	-5.30448511477875	-4.73861027287817	10.6446487973476	5.8801556396822	6.23187488796385	3.7958687576444	0.406701795655652	0.194714911053175	4.79528405110874	5.39778622238341	0.279950484341953	12.3244763361342	5.39982701719418	10.7404600910919	10.2862754426846	6.32520951789792	-2.66900053059742	4.20835604724809	1.23126854786172	0.164306088948417	69.5	1	2
167	3.56126136660631	4.45160012232128	6.37845286607478	3.23460821480794	6.61593860999689	2.89483282714612	3.52100995750996	7	4.99951218781901	5.77698906301504	1.55418266978071	4.3198394336679	6.74519942496736	3.04267404141972	7	3.86055412754863	5.53899118277617	2.45876785233334	2.75208430931236	3.82628061358092	3.75587277461207	1	1.72511048603082	14.1865002523079	5.44764911364666	-1.97522674200692	-0.514227201144321	4.87190143271926	9.87220846718024	5.59362071859384	6.00027692686847	3.79260491039447	5.3959352984556	3.34917754938757	0.609039512815339	3.62163126224345	1.98289866912872	7.88619094243061	-0.846437068577751	3.16142237104319	5.45546094553119	-0.466374780733206	-0.308591043345367	5.02709534251823	9.29930996140178	4.1942289460768	83.25	1	2
168	7	2.03206735808009	7	1.77224135176694	5.04751324484245	4.68757121026473	5.89523063282847	1.50439202884495	2.46945597219764	4.10875927806544	6.48729201643596	1.96179593476349	3.17329202596106	1	5.28552521679368	6.48443737225236	1.02110122310967	3.13121715613079	3.2049358212746	2.15737244514705	6.17506463086544	6.95577736066981	5.84359324936007	-1.08941644067261	13.1262608876004	2.5930170606707	-0.45654371498804	-1.69073854651099	9.00822180275936	11.8805341726698	-0.850967982800643	-0.941549133257113	6.77193762908726	5.54272875823282	0.840401009636375	7.52921215877126	1.44561374866619	10.9455285063973	-1.10179096234458	6.3523169968229	5.4043731702177	2.05657942322322	-2.49799965576635	7.00137732488605	10.7496966982097	13.4894142927814	97	1	2
169	3.04981641808814	1.51694016061293	1.17726274364804	1.27310549655167	5.61480191606141	4.99648629780519	4.56390996285518	4.2442489435328	3.57989043266981	4.81185164976307	1	1.50079110358619	4.42550979716431	7	2.15835181419344	1.65368877252153	4.99506807558555	6.76173685123346	6.37805636620085	3.03201985582054	6.05360825521236	4.79243153621549	2.13618571212541	-1.04585650969046	15.5967339150487	4.00382375879915	-4.65736585334097	-5.59986746645722	1.973840865881	9.78967365553728	6.60133714849512	1.23728090826737	-2.11049848320964	0.755352518180057	3.88135802681535	-0.636079722422336	-0.181853433455538	-1.14036595720488	5.63245961484715	2.21018836248474	9.33675022247536	-1.61748310570503	4.82080753740457	0.13320396668675	8.20752435522362	-1.37900398201328	80.75	1	2
170	3.41881017964208	1	5.80423583835327	5.76167389263543	6.02600245189077	7	6.52258554199831	7	4.37697202763008	4.32702300613174	4.75595628334881	3.8335014632065	2.73903446930918	6.15330491547787	3.71199688966512	3.56456786708325	4.20226853715532	6.82117486085397	2.68870779693039	2.26613964289295	3.44933433747153	4.07411582267013	4.91663237919481	-4.74457373399039	15.2357758291511	5.72542712863482	4.2850640522574	-1.24570346818136	2.37222983422451	4.50322553298728	4.580974067943	6.14924698742967	3.36840114321793	2.26077393990274	3.60210162831768	3.00153673942149	-2.01173468133943	4.42127716550112	6.81343165284772	5.56034257040059	3.10065403285491	8.54699804591333	2.42811064098231	2.36690154589769	7.82206103416743	6.59542124179576	78.5	1	2
171	5.86182787192515	1.29882530007537	6.52913486411606	3.20302395780567	3.14101115794048	3.89059201053431	6.69991102658989	2.74004761307711	6.53194685727445	5.14562318831593	5.59296764231597	1.98930398490791	3.32888716258147	1	5.04812601765943	6.74294828990733	2.66328155948074	5.91432277490274	1	4.76485613294082	6.87041015403885	3.22893728227576	4.50686269478057	-0.657753120961881	13.5052788356308	4.31572410700296	0.933083732311211	0.19076485229635	8.67771310172389	7.62382866516086	8.4271364885113	8.2827116535524	1.68003237064117	7.7090274221226	3.80188129899359	-1.13463473506586	2.6617329949122	7.32055890367369	0.78725651739122	2.94729421364743	6.9464994653344	2.07745677117209	-1.94265641473978	6.22221550750884	8.81550501808359	11.8081849873513	83.25	1	2
172	4.02724828831814	1	2.48271052662425	5.68016790116858	2.3463874098295	3.22517966160055	5.92918840088329	5.56004035912603	3.06066764017605	3.43776575626799	4.88462848409506	6.65520639749873	4.83160176732596	4.6376590560681	5.09719219765819	5.48022767488679	5.48506230079052	2.14720676871443	2.54153887106076	1.48036077624114	5.65458504136135	5.52213235983411	4.43712651787423	12.3784735068917	13.1360032947696	5.19133590930483	-0.107945492635717	3.83112861565674	0.289647102264008	12.7479483258616	0.111251186250779	-0.248973749399796	6.21568630191843	7.8945164709476	1.1354611462941	7.93146348979907	1.02702502428246	-2.66937561444945	4.04675698631268	6.86632924556859	7.82963144085983	-1.36419165218954	4.30893548710216	5.80317475667587	7.3755064678533	7.58036492362971	83	1	2
173	2.09742546015726	1.03395322062057	1	2.2644366190135	5.32622319967127	5.04538450322828	3.18939265570192	5.73886508277883	2.24119385743107	2.43546421281622	1.73590436777918	2.51152072142303	4.2906109083193	4.03716094539014	5.4473572032893	3.11374123019612	1.59473751598576	7	3.53649482339468	1.09418756152147	5.10189401283567	4.38360003437511	6.43755835164712	-0.59891597444301	15.7980964487645	3.43125918143326	-3.62211483461043	-4.52919275006848	4.21631916033749	4.10367521438579	5.74013020947111	2.03459973662343	-0.679999413658385	7.85110111784849	0.0284445616880636	-2.13939395009116	1.44307721337567	6.1209088305968	5.43759157669683	2.4995653176092	5.10504128816191	0.941798647554103	5.08441894879088	-0.10631516113104	5.98624295855385	2.07835056101578	79.75	1	2
174	4.79486171959855	2.14474086175179	5.08170222845681	1.86395681162139	7	2.97850048574297	6.27112223903293	7	4.35970512327719	3.3673074641999	2.23568501022192	1.73394853715946	6.53854744456223	1	7	4.74114476667598	5.31572672164684	3.13549234392795	3.27721792378601	2.17138682285517	7	5.72417990940336	4.82684662687198	6.75655631949281	17.4683669170625	8.99922102929039	8.71945971678035	-4.11220513743363	7.21750765738232	11.645242944145	6.66944059923386	2.47799576529643	13.2251320790083	6.39518109449057	1.88952734434765	5.9583931429991	2.70720971182656	12.3497858976063	-1.52352105000116	3.2967780658541	9.75495158488183	-3.17397200823587	12.45509414926	3.88423219171071	7.22631558119443	2.72232468560352	87.5	1	2
175	3.03612814810716	3.5959230751432	5.84633338339351	4.9426986962443	6.6360722179317	2.12847767074724	3.52464026403072	5.68366620407686	5.0602963889497	5.09448798964247	1.34878880180331	1	6.80038310122788	4.10737158930399	1	3.73983999580885	3.23162826990819	2.36427328447231	2.19784600705364	3.62810661320133	4.0245610117404	7	1.13807186707984	13.5668379596512	5.62036038579214	-1.36523939657239	-0.502426218482203	5.90083782789635	9.6730192710731	11.1856215173746	1.1506792520062	5.14449255754697	1.95890612346084	3.84092851398471	-2.76237005989716	3.92271945712996	1.6873606615929	8.71794003738192	0.637842910142607	7.80410980269212	5.66503833076165	-0.340253554279315	4.29841324263494	2.04238070321358	8.9596999080595	3.92181761895567	67.25	1	2
176	3.69393472385878	2.95552019905433	5.79913342523994	6.18629127742617	3.40018542353537	3.1555923140284	1.05749060682618	5.03973097325947	1.40154089965618	5.65814368216678	3.26653267398114	3.947374673483	6.00509343072002	3.54429116922164	6.71317434325954	3.73417145096359	4.40239282825525	1.93671494226202	1.64239579934646	2.61677959010879	7	6.51096552287175	1.36235176544179	9.3062482589463	17.9067530532467	9.71754268100974	4.74838044265492	-6.60852521681437	4.0722396533901	0.262553937802628	4.62930201616718	3.60987446120337	0.42929667004591	-0.0772506217120536	2.31579442817236	7.80984163272139	-1.87321327287007	3.98281478543503	1.72967162964727	11.1981343570149	10.8301136857713	5.28837648026639	5.89136113573562	0.507004077659508	6.94314378397143	-1.38902095548988	70	1	2
177	3.6216415310615	3.6005838049602	5.22906468174243	2.03415288662505	4.81558233476821	3.64639325987987	1.54526687880943	2.33540154812974	1.94573501377078	3.65346065553805	2.14750217574342	3.00914571564432	2.71110088526342	5.79077667841762	5.83613258020647	3.9165448091746	6.61541267579628	1.86823382484384	6.73930914824529	2.91541153044942	3.31264534275339	3.39216990749603	5.95566097137649	14.1343343584582	5.41616681263408	-1.16006679465345	-2.21586327123894	5.25803424139895	-0.102506050401927	1.55436501095033	5.89504967548481	1.2512236502755	1.62971702674364	9.90371498101243	1.34696130197592	-2.04556321337017	2.94962090287874	4.92265791667224	2.30642124691349	6.00637589790791	9.9204031937921	-1.54067996824957	-1.21940321324745	3.18242966586469	3.40456341396225	1.84802797462901	78.75	1	2
178	2.91640973892361	4.96122595637194	1.62639127739358	5.73552789650279	1.07850810256432	4.72093481138158	4.91448207138223	7	2.08120138564778	6.26243260109245	2.59154932416995	4.07211054638849	4.85061138300462	4.63775042715472	1.83307923479241	2.48307083127547	3.08364532077461	3.76959045377536	5.61676694395894	4.5747719205039	4.59296791938487	5.53399199852065	4.65846354292986	13.9450669428104	6.77626035198979	2.41776572624511	0.2779397266886	2.5203996659223	5.68172284716676	7.62419149525442	6.33607647450691	1.77837816937533	7.77640195288712	2.30941603045873	5.19510756514584	9.30522377490693	-1.29316725566706	-1.84159640814886	3.06094250367936	3.23876473679664	3.4496164151029	-2.14056915151364	0.255567946031108	-0.0817555488295595	-0.1837084674968	7.29736276686941	69.5	1	2
179	2.44250299254543	1	3.19895913334252	7	1.12354377819346	4.30266763833335	7	3.37740541519726	4.90297397894172	6.93913957108778	1	3.3926047080585	6.34003171936032	3.08153985562574	3.72628730884113	7	7	1.9565107289648	1	1	5.50158058933179	1.85792906241874	3.22554719980962	13.8701047041709	10.9488208034015	5.83329306254652	-0.0570146948706168	3.15958332289071	8.33366160880473	1.76022683775326	5.43110091610322	1.73498792442697	3.21577248232366	1.94401012382974	0.923801872395637	-0.789953626836994	6.23122371775325	6.07285560039164	4.59164471869306	5.52154921538177	5.61628056837009	0.191683745129613	-0.530920262408518	7.570282608146	5.10250063940588	5.28676570290578	64.25	1	2
180	4.16767395804626	3.37051718006305	4.33269646961366	2.28621115126967	1	2.13357667352594	7	6.32213941514623	5.68533236909097	6.42034667639352	3.77304095702826	5.32357629482326	3.19821624717873	5.17361002241894	5.23203383201749	2.87179629488635	6.39790229752826	2.77540432384053	1.68552303707995	3.95484713921593	4.69784206011761	6.40066780056013	5.98342044871197	1.22416070152996	4.85742254953999	5.37513723458178	8.1823144896354	1.56865623495851	8.47865350192478	6.5065243393907	11.670947932693	1.09872076541741	6.94165566257364	4.35596015566514	6.66709075412665	0.562269697471533	2.04503398962344	5.10785910452949	5.89141761445058	12.0023457313537	6.3365450169274	-0.684236411828988	5.57445720877888	4.50655272252384	5.96347467536726	3.40310862976286	89	1	2
181	4.21232010714363	1	3.83716958982118	6.54380959425692	1.69307851214452	4.22420374603433	7	1	1.8855991942548	4.21717023482523	1	1.39065505114964	5.01296426076449	2.03461794168125	4.24621591359123	5.32254243000772	1	1.22692521378726	1	4.92917669698009	6.0678799396467	1	1	14.6920317893566	11.3709027656991	7.21413872050956	1.10159266396692	4.39030736403881	5.64340736806576	2.04267382053218	-0.949027614561527	5.58452734682539	3.30572414279484	2.38326538541343	-1.94624802458154	0.362915597404124	3.98388976292969	11.8856631018915	6.63796105320776	3.50953441121432	8.28787448568629	5.83595273858179	7.6172118024812	11.0301208090816	6.25276970450275	3.48754255173407	61.75	1	2
182	2.53936488111707	2.03426057561025	1.33901708484926	2.26212913339211	1	5.34764169995914	4.89918454363262	4.37421536529572	3.48752629544946	4.63290396643975	5.85329689320478	7	5.92648476042929	6.01774606479728	1.55100380534465	3.73119134255207	4.8451640660135	6.71227954709753	3.77969452110925	2.60858474141276	4.54057665809165	5.23011978183315	2.20979447511982	0.445695769719038	6.48366179145363	4.62731365672537	7.48164356440568	2.0665343551542	2.10053506535639	4.16077435553725	-5.75487155442717	8.28284366779534	7.65026821688529	2.10129217986994	1.64282308391896	10.1061869550086	5.09106556435857	10.9364020399987	-0.735737284315208	1.93050422929796	5.12600844398781	-1.16313629371523	0.47215728231605	1.17030068341138	7.06202079080161	0.608374625439902	83.5	1	2
183	5.26428357983535	1.16273106524905	1.8506171474534	4.59738506369107	3.66389177178378	5.80159483663608	6.69309947885674	6.91796176176102	4.64082897566866	3.83437721827586	2.66254361896196	6.94205380000034	6.22298274542347	4.7323522530475	5.05352778190514	4.14947669786236	4.69200615277323	1.28876822153635	2.92948109499513	4.67485185366748	4.14483312876963	5.2711519997847	6.60233428171432	14.3359984891257	8.89309688215413	3.35293558383806	0.626490641313417	2.34338601587228	5.35282337611304	0.98659981154565	5.23955924233288	10.135676199937	4.25624509878496	4.51398253013878	4.65698881495858	8.13322230261374	1.39565492124175	6.75684812862798	0.770801405538782	7.44222551498095	4.78112186547214	1.57451346326614	7.18028944404827	8.93026953571573	2.58891178330028	4.23666997486806	82.25	1	2
184	1.51631985145334	1.69936487492453	6.04993184957094	1	5.06872543757554	3.98197220620094	4.92286296569383	3.2970753208215	2.05051767679834	5.62714628333454	6.37003249424523	1.7073014476192	3.35024957257241	6.40103699459713	6.03941403408388	1.55012588573341	5.612131188785	4.78302817004011	1	3.71262411537358	5.2102973920364	5.02493324283475	1.71569975658121	9.95547647099635	5.3586198042875	1.00003988514822	1.75479063862798	4.12007616794032	2.26706291393454	2.49277815529655	3.10021109281293	9.80441557696319	3.13763008543955	2.86159537763245	-1.24055963454565	1.83268450634731	5.28179295389122	5.94081231137787	5.8866993514418	-0.120396454028786	5.42799855157512	0.988883865244247	4.59793065642902	8.09637039091986	5.73453135894564	5.71716672245457	80	1	2
185	6.32069357670747	4.00352093215538	7	1	6.38457650338412	5.69751443139797	1.6381049330996	1.463598040718	4.32740006444033	2.21599893825889	7	4.01224942005682	6.7913329275707	3.97707295894466	1.35265870018109	2.61351403192992	2.05924607947931	5.22555990535847	1.92112471070485	3.04954500283781	5.91879246590502	6.33929331276282	7	-4.12560671504773	12.3155030505259	4.84136183587412	0.00100756342684633	-0.643546286528038	3.4343377610745	10.0305564512507	3.20029018633156	1.78005343306175	1.37237366487892	6.41387515251456	7.15451625401292	6.66313764889351	-1.93872390513776	7.02759225290653	5.01517106988814	2.58195669162962	2.95753991361005	-0.965470908099123	2.14236665636346	6.09995298012264	5.24179455009246	10.7799405246127	66.75	1	2
186	2.39753862903346	3.25579718855955	5.74995892096165	1.43655722984064	4.38848232839281	2.11848288390177	6.02400815145849	5.04494649666494	6.02489413963734	1.33696685030274	6.40384626253766	3.76296717523812	7	4.36065273211998	6.51747156978727	6.07701985178864	7	3.83805169007288	6.92910996847461	7	7	4.10989931812443	1	8.51703708815245	8.58627634048965	1.428776596946	-3.64650679516296	5.60033758107273	3.62464392582247	3.05672984158582	10.4235528621658	5.54384219269794	-2.46956372822259	5.6263799532155	-1.95937431794224	4.00639001486112	-2.94437196204354	0.717200739761415	1.03343418383667	8.45977036362027	3.4895281967954	4.10173290883847	4.4136624514262	-0.0505890912234567	10.315855320317	8.22701162267047	61.5	1	2
187	3.88071635181487	1.35544162530544	6.15306577628543	1.92813720410134	4.50927931947716	2.10954542173228	4.09035438971066	4.64279218126507	2.48787269461742	6.08727589598942	2.90174577647145	3.84208338620026	1	6.76443805302894	4.87606724596551	1.70381655178865	6.81237871496759	5.42578435464721	4.95496695064471	1.95132860713754	3.52775256299952	1.9739231178942	5.82829440811836	6.9590508978244	18.2589637471087	10.4202864939942	10.1620929017122	-4.9514207920727	4.42042758408552	1.45796948905337	5.29242955906466	4.70372711349764	3.85403772533795	-1.26299580265879	3.23848069056237	5.77100178681302	5.13753910096319	8.9040439779678	3.24451642181093	7.285719660988	2.65559481855535	-0.115681571808366	0.3402843965967	6.65360924286663	6.79712306995331	-4.35256724351405	71.25	1	2
188	1.69140244937104	2.9271114894523	2.56021051071973	1.0475008778165	6.31459878158016	7	5.32784065996383	6.7899309333022	2.23803829052365	3.84201197206807	5.77759514362575	5.55673383227512	1	3.81414956336918	1	2.61470671746976	1.40138515382889	2.04997544078346	2.60577183602577	5.32527700678735	4.37016280641291	2.70079788801236	3.43803527356549	6.63754161956362	7.47003769035055	0.501519662147848	-5.5036008865569	0.970824320147953	8.85407760723027	11.0203925274781	5.02169117570364	8.70691832077981	3.28916654239209	1.75304318155404	5.76758410719577	-3.55096649973885	3.19637109176666	7.91406239110556	1.1347625748394	2.06151216291757	3.72330699822141	-0.760378958911461	1.72534226871648	1.83943434849288	1.00897030486538	6.11467850654311	70	1	2
189	4.16783027635673	1	1.82714318354168	5.75455040807821	3.68904353336813	6.46653479295995	3.28072245845766	2.2662775838113	2.05583464763344	4.27748027976849	6.51763794966475	1.60488486808546	4.16366547552361	6.38782096943581	2.11072051023116	1.09852005728014	2.63905122925506	1.69335801336969	1.5751110215089	3.40979672335162	5.44821934366273	3.6730625097299	5.92306904157722	15.1829360282202	9.03855701828801	4.47928438970429	0.215454632147625	4.19345425759958	1.39800809269998	10.6455458034399	0.688609382582141	7.99227142032378	10.704459936415	3.79025101288081	-3.26128608923226	-0.946094135383887	-2.79330376591631	0.998910136908955	2.25901847194397	6.79527518686503	3.09650597824536	0.957608552782073	1.12863044082392	0.454921801167067	5.96191587167885	9.42041319478645	85.75	1	2
190	4.10614818327747	2.75304546011841	2.99510779678827	5.19066383888498	1.70898623098651	1	5.62909953726362	6.43004835414783	3.77224271853412	5.99127395789583	2.10341497240753	1.90150382672989	2.02296270486839	3.10116108777883	3.78644968203921	3.77240715304661	2.95791068194254	7	1.62412610487114	5.23032007023177	7	1.87449509470711	1.94161547327324	14.0221006094158	8.22807024860486	4.5062295947601	1.0613644944079	1.42500644790286	-0.83714110407876	1.91162808458652	-0.21914830551355	2.00381322807938	3.09411454787475	4.75152653164691	5.70143537305228	5.65774700322969	2.93696861516366	7.49952746450703	7.33712473503947	3.91861098678066	6.31068115118248	-4.14621324390925	7.15372885158505	1.67983478248578	2.83891979694758	-3.72620767544623	80.5	1	2
191	3.58272668386807	2.75529706818002	3.76564216839498	5.73284956829554	4.33095314616722	5.50869024908981	2.07767673186758	2.59445040611066	1.41469178715832	5.61876072257393	5.96190589694931	1.56472924728711	6.4893276657772	5.87570799075053	5.85385618593372	3.87921800564272	2.35714323491931	6.23917813194972	7	1.65791977924881	6.12320542026452	1.26766644323419	2.70005962949156	14.9230428320827	8.43444693759399	4.19384940002314	-0.171087091878512	3.08504154120437	-0.684374666160571	2.96471567213957	9.64061640587157	6.99658168397187	2.25912322147516	0.067353807790465	2.90184389356965	1.43221326093696	0.975609687185917	6.58930295173336	7.78017519978916	2.96355671673153	6.48086064000899	-4.18588185420857	6.89368357536001	1.88670466492169	2.48048810037838	6.33614224224549	76.25	1	2
192	1.60610794101962	6.3885982711912	5.42154144973621	4.31124542782924	5.01512236288973	6.56816661763024	6.79246021357623	3.33291188282135	1.47559909662094	5.31866443766165	1.87019893041228	2.70916026326834	2.7294705571525	2.51733480598552	1.67402063251801	5.07026807519326	4.4398576661135	5.25373318951973	3.6542310266963	1.20901188399903	3.07671111858549	3.16424199473196	5.60868655642503	14.5788510831245	10.5285781848118	3.46564606633445	-5.79858542167857	-4.90109928556906	11.3776904060127	5.13873063905584	7.23517916914557	4.42152939002109	1.19447835388397	4.46775464543452	4.02106015503358	4.96372669498904	-0.195700731827983	12.8236443091913	5.11830622759505	9.88881544890776	9.61694787511726	2.20404030807737	6.6596701265405	10.6719627324868	7.1549021708187	4.59673781123603	75	1	2
193	1.66655383659492	2.58751902267541	1.54717917541855	6.8853726910959	4.29166457409764	4.10440983894479	2.96923853291073	6.66437354712475	3.72369288912302	4.06058563416317	2.31445616645653	1.80819236951839	2.03642872919828	6.03670796232203	1.68571168177497	4.50856254866084	6.67421819649048	5.55861624831519	5.15291803446333	1	5.83186855730484	2.82267176767942	2.31204660340401	15.8263441064837	5.86842709328963	2.62506771294028	1.3165414962984	6.69619665321912	4.62864932903439	9.60209349661182	0.211496928996808	6.65533362296726	2.33723938461358	0.316136728800789	4.93325340173866	1.70714407835746	-1.44815467184184	8.45922048883745	7.9360125130355	8.22743633035645	5.0306645230773	1.88391164728126	6.47848235784318	3.77599489939331	9.47775686172727	-0.322403153747712	75.75	1	2
194	3.36421450795186	2.89574840185966	4.02636861789531	1.34826622150221	3.85246761710938	5.21298420817715	5.15533408638661	3.06217293710738	7	4.65217267127921	2.19480285037201	3.07238817000103	3.70760192229039	7	3.53345592823209	4.86662240307024	4.53992692792254	4.53358075912174	1	1	3.30827740839782	5.17101633818658	4.24444326379617	-1.60072800615948	15.5210948010658	3.63902785009217	-3.5863496763922	-3.80825406337654	3.51922269496482	0.116371490255329	6.67198417819033	7.0819435552927	0.686051105501398	5.0752293241784	2.00708436955852	8.13236658774489	-1.48628185844123	2.52643251488068	1.20116710786866	1.97687827434376	9.26305429113169	-2.52013770534119	8.70807006236149	1.79203497588167	9.16861779888054	11.7738112518792	66.5	1	2
195	3.80933889899339	6.15414793777192	4.10452972428563	6.37406809509935	7	3.10760035044258	4.02669621152914	3.24967863632057	5.25131807487858	2.80204817190143	2.18944941830616	3.54713161145413	5.93739462477939	4.26478023237111	3.90623397747442	3.11513745069275	2.32985288493847	5.11582475667555	2.77493751779947	3.24883402823029	7	5.46164584215938	5.36460675569382	14.2222790091371	9.76167328043616	5.45711634958845	-4.69340197820611	-6.04079701452194	3.22124106680981	1.4520149200253	5.40319047985505	8.8727046354231	-1.46274533156288	-0.0280329368717007	2.54719421972747	3.46691653355993	5.34842336987282	10.6284755808142	5.16063019823071	12.1003156321697	9.28886108150966	6.69566005254762	5.96331557390067	6.65288877827573	6.69522458593192	1.72351210708586	78.25	1	2
196	2.0121767774781	1.52215142348777	5.04343820742228	1	6.19062776763062	1	3.58560988265549	2.6504740648166	3.10608407690384	2.26288945752221	3.6535917094793	1	2.78274475827084	1.76013591609313	6.51412098924039	5.44994233637145	1	4.26408831738462	1.34832986036021	1.27534989145815	4.142876271548	3.74574925475337	1.5817197344891	10.4386289007605	4.92505450688526	1.48094339608407	1.95129406859591	2.82064023015299	2.20182555874384	2.43987573830843	4.47897466373881	7.6090839079193	-0.630563543441307	8.39648244076676	-2.67896353952561	6.96085789732658	2.97753363540261	9.18612739253368	2.58009290036332	-0.484458034395476	4.19432327522901	-2.20276800341477	4.33844471591546	-0.0152961539220803	4.16155630297722	6.86570479811359	76	1	2
197	1.95112585768361	4.95294391300091	3.55519210799173	1.94263843314595	4.18008762164143	5.04708056604561	4.77084661068484	5.11318904760879	2.52455780034122	6.71567595400547	1.60972488385745	4.41994891075072	1.80733790314222	3.62414987082598	3.43573614251655	3.24186138257886	6.04566711150829	2.48916977234666	5.10013216992234	6.50884243299606	5.24110961977835	3.21079784449699	5.0359481749196	-2.23589731372562	15.0618063604669	2.06158502186712	-5.8077961526001	-5.25722241824471	2.61970694140078	-0.794733392618575	6.72883926498751	-1.55931471723182	0.940989241657488	-0.399447131985521	1.53442096830377	0.0834510695872522	6.59448910025677	4.92629559681965	15.2875908803487	7.57938345516806	7.9766671211837	5.74105821403231	5.58112779174693	0.631860388415845	1.03064118144974	2.64371817468869	65.75	1	2
198	2.9238489644418	5.29884327216859	3.86697595696149	6.85753213836795	5.56253757084763	2.35907591633767	3.50115116674458	2.01699625800998	5.50164980143257	7	2.46367013169583	2.77272422540026	5.34133235760277	6.27578637174716	3.05414279099807	2.97417427449076	2.79864190896004	2.46839362060764	5.73597906994823	4.86799722226284	7	4.46664723978605	4.13519549168155	14.0724852329991	9.79718023241993	5.36644832260942	-3.79478280919656	-6.33065810949887	2.45637888906651	1.58465339486308	7.07743721978	8.15900733879385	-0.137981335943711	-0.309345025025627	5.47348751344875	4.6559960138693	5.266028622544	11.0443275312521	5.20322606638957	11.4376703959111	6.89767132418623	7.29546842679617	9.13765456911614	6.39282947643341	3.78023556469798	1.10221480922301	61.5	1	2
[truncated: 5 more columns]
