# Supplementary material for: How Are Mate Preferences Linked with Actual Mate Selection? Tests of Mate Preference Integration Algorithms Using Computer Simulations and Actual Mating Couples
Source: PLoS One. 2016 Jun 8;11(6):e0156078. doi: 10.1371/journal.pone.0156078 (PMC4898694; doi:10.1371/journal.pone.0156078)
Supplement: S2 Data — Long-term couple and agent-based model data analyzed in Study 3. (ZIP) [file pone.0156078.s002.zip › S10/Aspiration Model Data/Aspiration Couple Population 01162016 070503.csv]

	trait1	trait2	trait3	trait4	trait5	trait6	trait7	trait8	trait9	trait10	trait11	trait12	trait13	trait14	trait15	trait16	trait17	trait18	trait19	trait20	trait21	trait22	trait23	preference1	preference2	preference3	preference4	preference5	preference6	preference7	preference8	preference9	preference10	preference11	preference12	preference13	preference14	preference15	preference16	preference17	preference18	preference19	preference20	preference21	preference22	preference23	fitpoints	sex	algorithm
1	6.27727616450891	3.27261301536276	5.89781194827558	7	3.72452473769589	1.73485379953259	6.80403373710716	4.12088471542045	3.18398558093965	3.80895153300283	4.0070351963405	2.15437845150156	6.59214021483616	4.43354320177946	3.89706994679498	4.19688964664608	3.22570370567443	3.91386703324915	4.320374227091	4.44978134357102	3.07977972184024	4.72661525765084	1.58154180216525	5.42999857785627	3.54064835281557	4.06856665843012	-5.12156742243993	2.31876816862083	2.41000572106398	5.06936543694118	-0.867472063711045	3.11122996799405	-3.6931369612519	1.51340615705536	5.56255808275416	3.49409005995164	3.25402636256634	-4.79782770384422	0.657438874753164	5.75724407214561	7.66520511279616	7.04227529645903	3.8841597889585	0.751751549656026	6.27167213812758	3.08217651354525	90	0	2
2	4.40073322908724	2.97242906864161	6.20673178611843	3.44723375595757	2.53468476846826	1.37185218852679	3.31922649135538	1	1.34860639625147	6.9022485694569	6.96787868418839	6.01963503497231	3.08265707445087	1	4.56645501157834	3.22911054150704	6.64767067330941	6.61868480258301	1	2.8244510854319	4.22270269021259	2.73703693306466	2.729289268052	7.88108828896698	3.40830574792707	6.53659014113927	0.884050782951088	4.11429716412992	-0.310082603508424	5.56790576769009	6.77136111468496	2.50036528569501	6.62954078688441	4.13613047536979	1.97651874492027	2.38047750225011	2.49562788923815	7.93634901899826	4.58995894505772	3.7998715632568	6.59060329160034	-0.0553591990496201	4.14149707711387	5.43776542809339	8.42157928297073	-0.287319236555399	99.75	0	2
3	5.11947058372696	4.29075345913935	5.75779110064879	4.42778725326293	2.88980962270535	2.46940221540802	2.84835325508847	3.56014414585566	4.91249665371072	2.43103192806977	1	4.6121627259078	6.71468900445468	4.9977728525902	1.26004439470972	3.05598333673483	4.73975376070628	5.32484573197113	4.69107933579202	6.73329957402196	5.73003402070189	4.33765248700315	5.12150670610411	7.67702264741007	5.71250990380949	-4.92856305110823	-0.911772852062501	1.88793437549767	9.41501404088786	-0.934232593992518	-1.98878879563334	2.79468441768984	-1.22159579144819	8.70288865679546	4.827597059571	2.35262601440986	6.79735249624941	3.64795406642968	1.55659089220125	6.3676508194443	7.1148171489776	6.89306378148958	-0.653062071056687	5.89649778849375	2.37963493885838	5.04760019206444	88.5	0	2
4	1	7	4.50762799832481	4.0086885836972	3.99320746757965	7	4.85080584087023	2.08632847717495	2.28254333217838	2.32252500450849	3.47608580349089	1.23474310448793	7	2.94681419062662	4.1479919514319	4.70331400308759	3.09638635853328	4.88113973868031	3.89186254136809	5.79597935121535	1.60117424744231	1.42848626723719	1.47002768214771	7.84180186847407	2.58014165491841	3.62690934629635	-6.62632268078585	6.29741127038552	5.26176663305114	5.19934733721591	8.83926335493894	1.86922095193247	2.43605627576578	4.07024191108052	5.64200977195567	1.9950222759723	4.3305153189498	3.5809873757098	-0.70394397814053	5.30347755147496	8.01306237940899	-0.320832838495063	2.98948432341663	5.68986935611423	8.47893493555762	4.51898928430944	92.25	0	2
5	1	6.95482404116396	6.3301107609443	4.91315575031545	3.12735622786234	3.54452796483001	2.82630270847296	4.72144440847916	3.95238935545359	5.87204451838429	4.96846341958295	4.94986971798048	6.95886910408775	3.10009617916315	1	5.37789211142802	5.84331023819016	5.46931079176048	7	6.91443551315253	1	2.48741631017298	1.87831959413499	0.582155016960984	2.27750521328058	3.2348485044641	0.953554531143524	0.452321405752502	7.2071448106764	6.19033558369668	1.21569922477981	7.52313653618111	-2.37296617067877	5.16564579514555	-0.362031636362552	5.21776961005673	4.19455609598445	2.41537870326763	0.730139295948681	4.35895103411195	7.74852856498725	5.31701113758105	3.17688453961136	4.76809901623376	-3.86619792628362	5.87301610194583	85	0	2
6	5.72687529491053	2.10626265556672	3.49485423385104	2.26374952172154	2.66083162790152	3.85368922975385	1.86178182612538	7	2.17635748057221	6.36403664013276	6.55229667085386	2.95497137333543	5.08841101523705	5.25238247937482	4.65456202430554	5.31142922369831	5.65431867034079	6.82098434390994	4.29857272968336	7	4.2563574453775	1.3603672782598	7	7.04718338044487	5.44661510367305	2.77611715811522	-8.52066711864162	1.94731607452977	4.40193921318734	7.15936471244673	9.60599864424606	8.95579643583684	2.23910427217875	7.24343776252043	2.73433638431661	-4.25605956382451	5.33828202346721	0.33598144565463	4.64907112693844	8.49771149300708	8.02473361378789	9.70487132889573	-0.217957480631659	6.69807704596361	4.46892221418662	8.49827799546862	74.75	0	2
7	2.98988777226753	4.90889168282107	6.89586604881511	6.61229432893438	1	3.35266934890063	1	1.25122722151965	1.53004688949239	2.220007471301	5.75733176091921	6.42305927775554	3.60855129774998	4.64724280667404	1.22810270806342	4.69987909890549	5.01720926637518	6.46578239725532	5.97066461017478	3.091710407586	2.33413027287485	1	1.25984374859238	0.569636697311975	4.69730020793316	4.37600784299141	-3.97237941467276	0.764284776964398	3.74215342364514	6.5799539873484	6.52373385368891	1.51076467570767	1.56288016781177	11.3451507210973	1.91247726227268	2.72183108603901	9.34301843919724	2.4135390163719	5.89179587019259	7.21678945571669	4.56846759418993	2.42857424398221	5.93208676015534	5.37262816479925	8.92222583580831	1.40506299650879	98.5	0	2
8	1.08961277874599	5.34112180635706	6.67758130612825	5.09672588778471	1	3.51699841685729	2.45118221419998	4.30719432051475	3.6902797126684	2.61099117753927	1.95406402091213	5.75072789514844	1	7	1.53178281407563	5.42940845174974	6.23239345590713	7	7	3.26770829150596	1	1.74890537699939	1	7.64440147013493	8.35114757614918	5.4503010528895	2.37191077507535	0.504686063972003	5.41984153612943	1.28606628043359	3.90121148890028	2.03601154880871	4.58840714967202	3.82417413425366	-1.07125778543714	2.1380520574903	-2.3842581032282	-1.2238174687406	3.91193343132732	4.65238282630867	8.57823725396982	10.0127688801793	0.954629334224515	7.90997278712549	-0.900143497502266	2.3758571163065	92.25	0	2
9	2.50237803755525	4.92344766504362	6.52181306452027	5.70554174544853	1	3.25169784608119	1	1.04801054983414	6.95195457917691	2.45173440438963	6.46550362250483	5.55175887660286	5.04824235595721	3.250918584433	1.23127448408708	4.61981154582688	4.81768421429845	6.92644984597152	1.70012594405033	4.86041809407958	2.00826819701928	1.09612103827879	6.62715075208993	0.4658699671754	4.81485652005203	2.96662044730979	-3.62927680696391	-0.415596280055115	3.67984260554176	6.60103284028428	-3.00991225339539	2.46498014779198	2.08421917743851	5.31802992317351	2.96774409744284	2.67756500201044	-1.74244543844449	2.24068838084847	4.89479462858803	7.32037299572555	3.19854581546186	8.78952279724112	0.931886665039157	5.80935091600878	2.91930873896404	-0.129034871754015	92	0	2
10	1.68947830519043	6.34798073243363	7	6.03663177745269	1.51325855069161	1.41712030162627	1.15243348247966	3.64772437946335	1.45903467235458	5.65890614134354	2.39387072376479	4.62959261954956	4.82203433109157	3.05938752112584	1	2.01788804383939	1	4.69616227515358	5.13550853038508	6.44590400112492	1	7	1	2.34465447712692	3.34767945490486	3.72788438387807	-2.02957542009046	-1.0667739170959	5.09135965713859	0.752430515146175	-1.93595758601502	2.06777294006733	-0.178597291122374	6.53429694639941	3.44689664173209	8.57228809477577	0.522653859678539	1.8854521508806	6.14616096080882	6.49857600679669	7.34976435341622	7.46881548399328	-2.56948175130406	1.47203084529548	-2.29117657664731	2.57427445311178	101.75	0	2
11	1.51703796091774	5.834091890604	6.89601962406625	3.52262042845814	3.28881155106621	5.14325584441809	1.02088326935842	2.78484914544365	2.99936216091578	2.48421045930446	6.5814255603767	4.22177533014914	4.10893558429901	3.80719632306219	2.54365019855573	2.66306618877253	6.60698865772448	1.61287902574675	5.96976182702667	2.19514140542494	1.7946909427863	7	4.2611234035656	5.09116559925453	2.91343100654664	4.76947227857974	0.349330184114361	-0.540949531076241	-2.22266832698638	5.05680421117789	-2.31165836883355	2.70976795604501	2.70537526538094	4.55604337436407	2.4682892961276	4.70952061123584	3.61841708456379	7.06881531755936	-1.55873695467701	6.94393703927158	10.280099528017	3.67860921769025	0.96741503405086	1.59497434733586	8.76223309820977	3.4950427119578	105.5	0	2
12	3.49853599605773	5.44049275421935	7	2.9070363112143	2.72922260481171	3.56258372989442	4.38241039548809	4.98158231307788	2.47416883512898	2.25222446668337	6.42985221096101	6.97891015470397	5.02105282390718	5.57618727631213	2.21932609171229	4.76347352770257	5.59206154877136	5.49359116974619	2.66380329012008	3.77022057331241	6.71762894403303	3.00307404510746	3.09762730458217	4.7283430350646	4.73842047969729	-7.34017220764976	3.59436819371622	1.92065498001723	5.92064216781434	4.4971052696273	-0.681597610320169	4.11161065167081	12.6851491365451	-3.74137607115679	4.05079997117045	-2.17577619487194	-1.31834063688878	2.30653753450742	3.49908463677151	4.16224379780807	4.47283429882831	8.90979534361243	4.21541906810028	5.83865951045431	5.1408896556937	-0.620391477104374	87.25	0	2
13	1.23975436196693	3.18434856852199	6.15357274235614	4.56048064901682	1.8596998743326	6.5520863773816	2.96897004144086	1	3.20719094934898	5.60129405634286	4.29118361481501	6.27988334769293	5.57784626651896	4.3676499762844	3.46215968335287	1.47514068424367	4.8897105273595	6.80606682939872	6.52050635251367	2.44183417310908	5.03791032298064	4.06322654464701	2.25767497011364	6.35416660871776	3.35530677609639	6.79988209586568	-1.88951762772971	0.0666892783155575	7.9409947724604	1.25398313290119	0.11576548344634	0.650170927256195	2.33920421079833	9.66175012215727	2.96949968008458	4.08130167025643	6.9810247194573	4.43280944877358	1.74664792952891	8.40629326991967	2.54123856217767	10.1599771306444	3.80672315577131	6.14690621390625	5.05903815038635	4.84170990335746	85	0	2
14	1.25544238034731	4.71393735029753	6.56626052185251	5.82494021355501	2.02603946234635	1	1.94511096845389	6.48893429830304	1.55517248566072	2.17645164965146	4.64803831498332	6.97701902669789	1.48001385958569	7	1.27711893653686	1.48715988126766	5.84557999539276	7	6.42608695714677	5.02187683906498	1.46312761302409	2.79388461952021	2.77279462634831	8.50736371967961	8.11959481548429	6.18544853567943	2.17499567235824	0.634233553429473	4.09356212648834	0.843555443661615	3.89895169418146	1.38322943780072	-0.855567635818098	9.80750567114328	-2.17871285500369	2.67573621045017	-1.40031448033725	-2.00937930238189	-1.04508443142012	4.83625771427609	4.19036134565313	1.85784713853535	0.871737106858471	7.37194318807366	9.00146691612148	5.08798060088646	102.75	0	2
15	1.61293469783951	6.43054802304184	6.73628488890474	4.48262096960823	3.31582750404625	5.66095315877061	3.04486131792434	4.6893021422036	2.83606011651679	5.39512346718876	5.49744228082907	5.32258673418802	1.78147665404286	4.48433089098187	1.78306497063475	6.92947833066329	6.17975953011957	5.61148931156622	7	4.82685612613368	1.98948702830691	2.23037777940929	4.12564409770139	0.018840631034382	2.38908436705129	4.68793947719567	0.484480470695701	0.579704720052004	2.28417200369773	5.79913107083803	1.49432246232984	-1.45533017943474	-1.97367856614338	8.28751275094206	-1.5859812106709	6.64221436137585	4.64847502349414	0.0921746471349671	1.96657750455806	5.26733182914082	8.54198202485534	5.22119199740033	10.1650774299334	7.07596410645705	-4.89075103553862	2.31220360154964	87.5	0	2
16	5.57561836674334	3.61400533615096	6.75953069626244	3.72423848733016	2.09595749314687	4.79440320081324	1.98214249583307	4.78019354758953	2.9924034881874	3.13301703360873	5.34562633461621	5.42902676382801	5.10403305102253	4.71001922587335	1.59190415220131	1.22048263799416	5.43340714095381	4.0089681795559	1.09627113175711	6.19558950312175	5.99473446258896	6.95428711127034	1	5.51986464683024	7.14901760406081	8.65774126875522	-0.672604350673647	3.43507780771497	1.39215361288188	4.0809484349265	9.50832743432301	2.35488474952247	-0.304726072650218	9.67216631843642	5.54594091551836	3.91151866876975	9.61279895287015	2.40031156924273	4.90129892779659	9.34227326993771	7.68951360129703	6.12303230800538	1.66745784927141	4.26222572616181	-1.84056868866721	6.14881662350407	89.25	0	2
17	1	5.54566636656231	6.50149009796877	3.89571520721588	3.45080308959967	2.67263388937987	1.29886441659424	2.34398905987379	2.92793569652571	3.03337926315172	2.7743952411782	4.98427535038011	3.52731967521895	4.06708855372935	1.8602094985062	1.8252147815786	7	1.58737762330278	5.77905672439568	2.43047444217404	2.97725792722526	5.62550250892191	1.5280898790487	5.56754083900896	2.88266419109192	5.20656578727902	1.94852652992025	-0.666418192108607	4.34990974865674	3.53807180164542	-2.73419715574534	1.85608261931114	3.35135024752439	-0.218977210505374	4.12002934212829	4.73398634740625	3.13652296187275	-0.378087176501533	-1.80690140842665	7.14649241619365	4.34493232950799	4.19651825781871	0.887943731262041	6.52910348314649	9.48463398016584	3.92195511599573	106	0	2
18	5.28372237410996	3.47856486669002	2.95288954004642	7	2.0662072105739	4.53741279342741	6.07595626368501	2.41734004237772	4.85204526797211	2.28313836736179	7	2.72774108072332	5.86568480188404	3.34925237005284	1.72760879407636	3.45790853534233	5.01857889125025	3.29692150214987	5.92036497330782	3.15014721888273	2.20203942681671	3.57096072563713	1	5.67641096449139	2.92850386977271	3.6423854219586	-4.47956196839702	2.44059135064477	4.83517605394776	5.11462979787543	5.87442590676587	1.96482107053161	1.0884100780223	5.41240537207823	-2.56385783961113	3.19133840085327	9.44671594646737	4.11787358320138	3.69793511303948	4.40044447459258	6.32077844957797	4.79087970326589	9.42813215752264	8.96470416358689	6.48774061934805	5.30683520067547	92.75	0	2
19	4.60207336487064	6.03314101750431	3.50687687374376	5.32830190279424	1.13686289052264	1.0280677014743	7	2.77938151456605	5.92680488217731	3.38386858664316	2.69992970740222	4.70896887097619	6.47276020519735	6.1931370759145	2.48088561150632	1	5.11125706611303	6.70187188965892	4.60673651454314	3.61826021934392	2.77502382295893	3.79611890699958	6.59642540348379	5.8005809192056	3.75898928299643	2.48992982137826	-2.67705090336812	-5.09512122314136	3.68083983302395	5.83469712454146	0.909210146919538	7.38200339926473	8.94521417366219	3.10691467346702	1.37940520811361	5.14188359420661	8.35856457870997	6.37650116815679	3.08447071005734	5.47452566365885	8.30664704120831	5.54677828411518	2.2319292891364	10.3465522210907	-3.03498790239686	5.52360788155272	101.5	0	2
20	5.80893742231617	5.39037837820782	1	3.37716768194809	1.41222693817781	4.74040632249694	7	4.06167427944264	5.95597473535948	3.60360731015905	6.80046419288556	2.39358532527224	5.97676205618032	4.19705708444131	3.98500584968884	3.23782414405335	5.70360138873094	4.24336909041334	1.63454884713005	1	1.9708553036286	6.2077023595446	1.77255261346229	7.63055948763315	6.68954030145235	3.87694854896634	-0.688565771543324	0.537482445680264	0.636494901638512	7.25425824101879	0.636781237014635	0.475035878253599	-3.80229853328904	0.0398588523030854	-1.10923923073865	4.69014544638705	4.76578453360311	3.01306743629226	-3.01134848869393	5.55636139779529	3.74253309588565	3.54910395013283	0.441020546148864	4.53166323250891	9.03324896313195	3.26401262145363	80.25	0	2
21	5.62045500612488	3.30099550507517	6.00034079292888	7	5.73507545287933	1.93390179526182	5.12783240974357	4.76611370708661	3.42788894843604	6.39477234585066	5.16518184234135	6.58163282145172	2.2735938727511	3.80176722905939	1.20799057333156	1.22380633988842	3.36059604347927	1	5.54391757641965	6.40867899923046	4.23610245058723	5.80855959771659	1.20934625535788	8.10743858930748	2.10447825688086	-5.82244503054175	2.11234505320333	3.3645856844531	5.45743343463611	4.81973044817919	0.186668696535657	-0.130546268402525	-2.06705538444385	9.66730050914226	0.537071542435158	5.52057571740159	2.71171581239825	0.42793812981179	-4.05357818167416	1.10968043155692	7.1411669628001	6.74185687390818	-1.39646970814699	3.36889056958198	4.83715880553012	3.40936326757702	91	0	2
22	3.92270812501753	1.37910759623286	2.76999858686748	3.8147626142573	3.83813644756428	4.54755732166717	6.90627056738722	3.32555767395258	3.05463715171921	6.76093875429608	6.73883424727695	2.60869997473082	2.82731939320002	5.30938806716485	2.30810628354059	5.10210017225201	3.82717969194636	5.29183659208584	1	1.86959174958438	3.51786229920069	5.71112035013974	7	6.68161422965789	5.36922483170258	1.74558329801753	-8.81411590324765	1.63121320267372	0.951526219103336	5.46339897301861	0.649035976865093	0.785437752796894	0.500399854929004	9.6464695891772	3.22324592323767	1.70516344157603	2.63154172968922	3.39968217978009	3.62415097965111	7.75993790409366	6.87052687322095	7.00843624797344	-2.20303131610535	2.55189455498284	-3.8757337693194	9.95651778041944	109.75	0	2
23	6.59983677884025	5.57842445896108	4.94876654007574	5.80295531096936	3.42093145152366	2.81393027171014	2.18393004745304	6.08919861876722	2.93195693326603	5.73546119198395	3.93791413623835	3.75642657863347	6.04409435321199	5.26803775505635	1.80864906055851	6.65364032602216	2.68578738745604	2.83996834425601	1	7	6.32264079858901	1	3.28181718617983	7.16470224380443	6.3357794691055	-4.48741388949223	0.887404731086391	-0.0301795973901885	1.37331756423531	3.14315928128033	7.22460639558325	5.26072264004213	8.33336636973116	4.70074063012277	3.47013462297112	4.50919043065719	1.14527557822135	-2.41041908703654	-0.177699107140888	5.48021884246408	5.88296766569557	5.39482063379473	3.06779330882492	7.8816536313816	4.07244375026572	0.139226273562186	91.5	0	2
24	5.32234479342006	4.15519925251618	3.11707291186405	2.271396353481	1.1430449620636	1	1.60933477114657	6.44721951515641	1	5.27258922427395	5.8397154139529	1	2.8599889808438	2.44940640399178	3.05390943317266	1.3120677963197	3.24063237598667	3.03951277815461	4.07629240398022	3.48576633427902	3.91607896768281	4.3917419196487	2.83682132472118	4.39858378491867	4.13729719519409	3.39133958386576	-0.786170210273393	-4.87851625717284	2.83848836371735	0.524439774286341	1.6614636962091	5.25576748521123	-1.07188974495352	-1.09650911807224	2.86724844224978	4.090245370216	2.96136527596756	-0.600200573683312	3.48747054174895	3.80520990669521	9.15027375265352	11.0996327142593	2.94151089842553	8.93519645343387	7.48549847894217	2.43660086748604	90.25	0	2
25	3.98524125837106	2.66763744617017	5.80810289654672	4.07264666521315	1.79361585998357	6.8380923398996	3.61999866618896	1.69952297984975	1	7	5.81392269795195	7	3.07283795656001	5.22205645693496	2.51555204259656	2.96119301998589	3.94901055454521	4.33103472728123	4.02268416735415	2.56975768662664	4.01233818269152	1.62973317648432	2.26885495412408	8.01796196934097	4.18066161263334	5.33359926602084	0.291229021915241	2.55805053916354	4.74649048141547	6.38444007280103	1.54004361527399	2.10016609457108	7.3013503878373	4.11914124278154	1.2738543991674	0.976077257506816	2.93398000927271	7.29697154031665	5.35714764182421	4.02437297551506	6.77758899947583	7.12219534437076	2.62503711178464	1.65619193603661	7.61360859325824	9.22177181160281	92	0	2
26	1.06244271355151	5.55350105979288	5.92348179011786	6.0293768191672	1	4.00207524917978	4.80117569169767	2.93070590127039	1.24738375780166	5.49281034108167	1.83549567560394	5.33164919529342	2.12066344560125	3.40299630731723	2.13010109230895	1.29553097449117	1	5.15360249522111	4.33077298006883	3.1160559306105	1.28750978854571	6.19851045508421	1	1.71319320435224	4.09979117380641	4.19051011279535	-0.850522926696489	-2.45976650411815	0.957698451559729	1.82780559423783	3.99222101626213	1.59634516669276	-0.163754627220681	4.72398202155753	3.63806774999777	9.19945531850389	1.09819670131084	1.43887606702983	1.32057450141914	7.00697866836332	6.38568351698413	7.90804406078281	-2.53046225248763	1.79895062595809	-0.693981803206729	10.4524104560787	96.75	0	2
27	5.71891808939387	4.60554291746291	3.7835857259188	3.00371956241733	3.45317480703607	2.63594260007753	6.52487035554965	2.47022527577377	2.01745479120946	1.69376015041013	6.67862493033738	3.4400173598846	7	2.86177250015096	2.03658462604475	5.62791968010805	5.37610434156351	6.72437490422531	6.46729791076844	5.5574404127988	4.30133509368372	2.47814628482763	1.366461848756	13.8480537927805	5.76019982092906	-4.26282628056614	-7.53164125515614	7.69507096621691	1.20599054524689	5.72702831553139	-1.10328664393631	-0.343082614519293	0.553592541917544	1.43945718759093	2.19233385625932	0.926243917606985	6.53465314794169	-2.51970575984682	2.62476284269569	2.30603623418201	5.98413999035162	-1.91162154063044	-0.831139957068964	4.14527533992681	2.2699120002205	4.36297430485589	77.5	0	2
28	6.53987038763422	2.59823077754145	4.55266037608564	6.96919578528742	3.02023615248971	1.62434241866129	3.16001124672512	1.66524337742909	4.72209768958299	5.44823283568431	4.42224306849057	2.8823272232662	1.54348612946454	4.30014140561679	1.01088138515554	5.68415457796142	1.81206930049259	2.79071960624558	4.1617326741212	2.83587010586457	1.25138543591988	1.53193156268341	1	5.50798466822481	4.44978749646574	4.19389587123601	-4.6521167170311	1.12204213242382	2.16572699970462	6.33726188365737	-0.972320865749187	-1.38653198516289	-3.05513827857746	8.22255485628554	6.30134884888407	4.27091234188573	2.64577036323537	-4.31726307923314	-0.253160606798037	5.91213678498465	5.04755316428355	6.0162384936356	9.82712429271651	0.813992813017044	6.02586407190425	6.43280984026729	86.25	0	2
29	6.02941351891275	4.01577856119648	4.24315947491191	2.90579343522791	2.33808662718922	1.35778518563532	1	4.6584264079505	1.08944616787237	2.73211106773242	5.23454829367415	3.84991411307537	4.7212344383468	6.72076508031795	2.93726087400483	3.23916823858143	3.51125965081152	5.07906339463897	6.15366547255235	5.95482716725825	4.64205816090115	6.90600514464243	1.77263083297045	2.59969258265589	4.41963947959129	0.205854893858915	-2.18010283598851	-1.98344182213735	1.24334647439818	7.43126117726566	1.95853531601931	0.588201098810339	-0.756312639606078	-0.0759422342134777	5.9826429512388	6.44046462238279	2.47373387766134	7.35736217121165	1.18094184628865	8.70184705352564	-1.07949282406218	8.13100772981534	1.69755284160885	10.0691701645786	-3.62051226050422	6.91692712287535	98	0	2
30	2.41499854844074	4.80427743003044	7	4.1852802519043	2.84332393894413	1	2.10668715129511	4.07717909837862	3.43853107071114	5.65923198000374	5.04266618183684	6.18523931746945	5.89226664206027	5.26362755317514	1.62768876814278	6.94640306183994	5.31697192285346	6.89542532716925	3.98181731362435	5.86947534885737	6.07618615636619	2.46448025024442	3.22733826749887	3.67371875788258	3.98147085411618	7.95466066013544	3.1270483102942	-0.616697141352284	4.00008020147576	10.2117611077768	-1.76959285286672	0.859503704022571	0.196849460143737	10.6168160663455	6.4010470111652	11.1647183247237	3.28844444321653	5.53008838549452	-1.0353176751063	5.14593530434745	8.08579629003242	6.06251659759172	3.64212181621058	5.20969316034811	4.69238690302349	5.20453011139371	70.75	0	2
31	4.65748232784496	1.14219546378023	5.21920514870803	3.65909376590966	3.91293427222351	1.36261764545094	3.58174571410324	1	4.85780264769384	7	5.00303676977222	6.32084144233425	1.56846754314876	1	2.95460766999761	2.66411809049845	6.71558009748129	5.66278701418347	7	4.85703133934765	2.60992193202837	6.91996770087889	2.61524347902848	4.45713571132639	4.80616366564853	1.10912146163659	-9.33537661840981	2.76701380259356	0.986216988460508	3.41106751877036	-2.59568021624081	5.51899968813818	3.86686244150515	4.65433650495498	3.29645205167653	1.63255640059899	6.15212608664475	3.61423459251228	-2.37358392201548	8.12575440424101	7.26229980893198	9.23914637217132	6.41468939262183	-2.20265115367827	-1.0036226071866	-2.31730316262185	108.5	0	2
32	1.60857878243957	7	6.2358229348843	7	1.03861593904848	4.82417651037462	4.2168570604823	3.09375529252389	4.65217336489703	5.83009088979217	2.60338852499675	4.02980499757301	1.01232818405104	3.50959580742094	2.0385866019289	2.365422728959	1.25668521884077	5.39584864261367	6.63953188154429	5.61061112618983	1.08539484473515	6.51912161027734	1.09626906963502	2.39969354540709	3.37227824058898	3.4033656623155	-1.19837032078918	-1.55901206726157	2.16942191315855	1.18985113597505	-2.02643516418463	6.93025706607408	0.332136692573309	6.38224451094602	3.43327528185	9.47304138228521	6.5843961146878	2.81688365845468	2.37934791957431	6.42023223639433	6.9238011118914	7.0555190033769	7.20010003184737	1.20887393627914	-1.62702950519666	10.9562984012304	85.25	0	2
33	4.89928433594869	4.22495959353022	6.07228255651836	3.67509201222736	5.14467737913713	5.35211526775867	7	1.57107962024094	3.10785263203875	6.15233243564464	6.29887071534578	5.46859480228075	5.9791497308766	6.02014413105869	3.05353730951455	3.40171966328638	1.75803123438602	7	2.04837440846127	2.29091220173684	1.87488340801743	3.93507872443703	2.8851773993252	6.45797826197655	4.23821789006633	-8.84447525866402	3.19216518709834	1.10716729538843	3.33711130570758	5.81352568117454	-0.859948218613432	1.44075808749414	1.29032313654889	4.88851589827913	5.26920110903312	1.20098695939494	5.946602938248	4.48862337164315	-2.13594475018387	4.07112080340722	8.04436587834332	5.63483813884532	9.6617819428978	3.34498061306466	5.22902389164765	3.83098255344879	86	0	2
34	1	4.84226492056648	7	5.88079297240058	3.13479912213352	1.90880712644595	2.68789885538976	3.0827926791825	1	4.53255090193861	5.23199718257951	5.13971243545462	3.81892710224302	2.0143309096162	2.02163022337877	5.25206306742556	7	2.45158401827011	6.68614943536764	1.85324458200268	5.02435202511271	6.87970240284461	1.03730241938005	4.98987341525044	2.24526781336058	7.62100422216276	0.822860597409045	0.200163223582951	1.22054590937839	2.56993361320999	-0.909032622285048	0.936124388322358	1.59644625618678	7.70578954441685	2.31666207348576	8.8768251832247	0.220952623163557	-1.32687137318002	-0.710003821776647	3.34348500120818	8.26935217237526	4.31134947601494	4.26906080690145	-1.35956368759368	-1.48877109940085	-1.99560544378642	96.75	0	2
35	2.44958850997826	7	4.00069456783967	3.22987222011777	4.34738781482947	4.46123730635458	7	5.24533225713263	3.51983490988884	2.92491573866814	1.14558921082607	2.30992259382856	1.42778823953458	3.44738731772048	1.42732327887094	3.45340559952298	4.21781827747004	7	1.0807603966631	6.14802628545617	1	7	1.71538312006997	8.63202583119949	2.73820128183026	3.73972054266756	-6.70852161149686	6.23183916928565	3.17507165748638	7.86670104915902	4.55985093145798	3.4325035434095	0.731246405201689	6.17940057111172	5.39983299418624	-2.54797022966833	5.10571177530215	2.64123476065417	2.02285254737503	6.35418652319122	8.65762258554882	5.11153380722984	1.77431093891811	6.9079163089901	7.42749438957531	2.41210859855671	88.5	0	2
36	7	3.57581670445166	6.80281854015437	3.82475015145698	4.61277758932706	3.02312348458697	6.17143334056088	1.07991170096602	3.01612144528174	1.8486122003483	5.69797995514561	4.77668218690616	4.24004211376828	1.43781918099904	2.06500847837068	4.09392418403824	3.5512198631019	6.69590236421186	5.58126607332874	4.99675250439651	1.44435925750036	2.67504430420128	1	5.4762459609789	0.410846906376863	-6.56866958078214	1.65162054421389	1.76154607372933	2.47013624865642	9.43013316460454	-3.06789454064536	1.91923702975508	-0.860748138282625	0.0906622105483815	3.27851303748384	8.68053538310113	6.00090361381707	4.0946321329329	6.00376928540953	5.24588813722263	6.11011583803445	11.7053316401121	1.99995901542291	5.65454954741267	7.482819485447	4.1135502135577	104.25	0	2
37	4.5196150457867	5.33623507693552	6.79561779087026	2.22179795920998	3.66807674887196	3.87565689156296	5.39791020069035	2.59838423068077	5.06902581666859	4.57404594602981	1.4713212863055	6.20552798287185	5.217312578204	5.64275312206333	1	3.95881732017393	5.16584603051725	3.75992978566521	2.1010509991559	3.69521957115573	5.27762843334317	3.35720907315567	1.63361775082038	7.29480869970647	4.75426205821904	-8.27760587533834	4.43255473857664	0.951692956505529	6.69836873318527	2.57607750926506	3.18564140306314	2.67789184579899	5.21962053430433	9.08013709975608	-0.686908654121737	5.84386005179196	2.96800542927731	10.8100615791003	2.66901872500989	4.0801441660895	7.3158819093964	1.32644206370221	-2.12851022677359	5.88933865845385	-1.94193390681477	4.44892847420448	97	0	2
38	6.03585015355072	5.02614563052127	1.39300792721796	3.86333183873747	1.72444112919353	2.85037261634174	5.79535058854681	2.92382809668966	5.12907453561558	5.10210174716653	5.96934376782021	1.51884978453263	6.78014687865917	7	1	1.65545924567904	3.7626222140643	7	6.62237175823251	5.39434582871255	3.20222182446751	6.12630448339467	2.04947306192705	7.07719024477064	6.95864600113922	4.18004065188354	1.51646237553401	-0.149319544119251	4.02810751013147	7.2229923898752	0.492904744654107	9.40947727969521	-0.706648257362829	2.72657633649043	-0.412096821057829	0.847769656727756	4.60383198242339	0.993172706826652	2.72506252703128	3.66803588828261	9.95415823738417	9.96217310785489	4.18553478608234	4.02639719880358	8.04552501438981	2.31854339703334	102.75	0	2
39	1.20456095027666	7	3.67293901381839	4.91763161583106	5.55992460461334	7	7	2.08797676230828	1.38533158538403	2.68559847008158	3.85862735683422	1	3.83455372036119	4.59336792157523	1	4.94368446143568	5.17388603574394	7	2.32902223255505	2.5512338542327	1.69299734221326	6.88758594410564	1	7.58077470528575	2.6329647849395	3.96372843737434	-6.1830158831954	7.02785007323768	5.15232663712099	4.10640250477355	1.86429442907765	2.56792948479569	2.67368489679602	3.7080770241711	1.78777882070537	2.66020154993328	2.0151880773479	3.21248824531222	6.08213927810032	3.53907085235456	7.18732664507727	3.79199531050693	2.81527115585088	5.95244132339534	9.30470261311122	4.01281728105659	88.5	0	2
40	3.60923683454661	3.95802045285007	6.21727852575224	1.6361917255525	1.74350380175175	5.10780420224572	1.79602879744693	1.6286477061258	2.63280548630594	5.79567661931131	2.41163002209661	2.52861232326051	6.55323639319622	4.17623413503069	2.21505439113364	1.14545310907744	5.88970241215904	4.43907044980246	5.06321083522788	6.57019955740666	2.07504206442672	1.67294126762707	3.23823155625038	6.93742403597911	5.10832496686271	6.67629228988699	-0.223668328236001	2.73241413892528	6.86645598017956	6.09392814097175	-1.08118073625182	5.91889492599194	9.81991138399209	5.04144805880878	0.982229181099239	4.03974976398129	1.36131257555111	2.10472047478026	-1.92695152860481	9.65926226667478	9.03553742945105	6.6077127271747	2.51861148641647	3.16578298932081	6.62423081864055	7.37440862261452	82.25	0	2
41	2.05265299545279	5.27702280128095	5.67672564114661	4.47287772402619	4.16162191710374	3.79050594229672	2.66537041876329	2.40382921902223	5.35700470797824	5.72088265894964	2.41680803011287	3.28932263672747	6.80957091456688	4.52375526281857	2.38905707579245	3.43997675949363	6.17127451754358	3.79715309591006	4.93147210295792	6.51722173444209	5.85190875062282	5.66309912905353	1.09520953925777	4.14339092996271	3.95919926155839	7.94692477917724	0.755179102555558	-0.0481979630753158	0.723175927673862	2.96530109968425	1.17870462967988	-0.334470583177479	-0.478002127529143	1.81058692588006	2.08666708050492	6.19693200235713	1.17845093706774	2.59172231300905	3.1761760946322	5.65161526254341	6.96094670066951	0.709860649030847	12.4976499598249	2.23925838572867	4.06869400369059	7.4520330239547	87	0	2
42	5.61576748117749	4.79694353304959	1	2.43845285588414	1.39233627417549	2.91139402330881	3.29859836984378	2.50912902966101	1.58621318068325	1.77923227272019	6.5701146670076	2.8511742551768	6.50247699154007	7	1.31460795098473	3.6823376519025	5.28378767464791	3.22430767271546	6.92515855930821	4.7758267282177	5.89724684910134	6.50636877210011	1	9.10818772859332	7.73952047605243	4.3016728590765	1.60275364807871	1.48003760891318	9.54552101132681	3.28984334395211	0.0696007157043075	6.7231644978703	1.6245637135304	6.67980661253381	-0.17608417169042	6.31995093443345	7.58358030266604	5.79088001136136	-0.514828512885796	9.79861837163046	7.80391704824379	7.54608262282455	3.38395248034695	2.32683216259694	6.64550481737752	-0.14984956210596	79.75	0	2
43	3.31810494608295	5.69275761629607	7	3.81137477620853	1	6.4290221680594	6.4355440429636	1.10285203513679	3.35392155530654	2.20931363948921	3.26279343854954	4.70128312250259	5.99359465657254	4.81898884132279	2.61317730812486	6.51942867363555	6.65019308943288	7	7	5.305976948999	1.61456240616961	5.17313808948899	1	4.06443816991491	3.46383790900547	4.40199038103747	0.652128884192349	2.61078949042963	5.85489747055651	3.60689747305648	6.51736984130692	10.5914230897192	2.31829572811916	4.48433082037454	1.17886894566803	5.32780538196225	9.90690479306365	2.11667266986962	-0.775631397050334	8.95400392714258	3.87033572515254	9.16642987297175	0.222123673986923	11.4168568349714	4.83939187320386	-2.04774418179864	81.5	0	2
44	1.07379888764907	3.7940189018407	7	3.15152633209206	5.79237002643342	2.42645553890249	4.787040007944	1.51205627159147	3.03528824068462	4.61902395062114	1.59183609337269	7	4.95567830682732	4.51014536421688	4.62419636836902	5.58027756369392	6.52999090500435	2.79221731722698	2.10501992200784	7	1.88250006211947	4.7125124276498	3.37410899247253	5.02624355040198	6.25837226496376	7.07409568707935	1.38941850380501	-2.62569384074115	6.40393373225026	3.33089480842521	1.82667889267349	9.94048776561542	0.943795917533618	8.12737142849655	-1.71837916688688	4.62361633506282	1.14827812314712	0.724492626761516	4.60041065091545	8.07801282641962	-1.37121006255274	1.14286159294994	1.73860730191543	5.97594520654783	3.76911074656916	3.14773528861457	90.25	0	2
45	6.01590354967626	5.5107413871415	3.47052343095324	6.60033982253401	1.75480560812038	1.0817292018325	7	1.95361557464701	2.41489874977836	6.5347323006317	4.53219695423677	5.41030178895432	6.09538858644622	6.74752028462033	2.42389924775632	1	4.98914161106174	7	5.81537632992534	3.92354181324112	2.78940774381439	4.51680664686479	1	5.73317696900605	3.07462489140105	2.49303928661158	-3.16060561669667	-5.01750212106113	0.143430396163537	6.92195758555017	0.569911737829137	7.77868150089864	1.98094264369614	6.08602310318533	5.67261704971869	4.66553855678471	8.77085761478465	7.39942748334748	3.45878749547015	5.37010536604033	8.32002840416182	5.64814776408721	1.92895346040828	9.91022752777376	2.88295398311497	5.78721074321906	85	0	2
46	2.66472204864861	6.38546686977388	3.71615115686782	2.37270946752491	2.18101746461214	4.5893176752524	4.81595762549782	1	3.24435401747823	5.06859190855026	6.75311018079861	4.34556148788446	6.80094654688532	4.66485327889859	4.37617049902432	2.87333920222837	4.01231924838963	4.0549357528386	2.62180560127752	4.97294952522295	3.45308598023173	1.19331972117898	1	7.54973211278564	2.68175048698885	6.42013505961716	0.265930514980079	-0.12800946062145	1.34321005910279	3.01584172327772	3.13654223528127	2.89212776535089	3.69239728582207	-1.19860439479069	7.1364892892232	11.045635343973	7.54219999622008	4.13693008899629	-1.90856561651083	10.1653174911602	3.46753324052774	8.46029916685592	0.397740778655244	8.08689217843987	-5.6919130837059	3.77884716460369	97.75	0	2
47	4.79488792015403	5.82987199881938	6.03791616536469	2.99192665495059	4.63399308261655	4.05394670319721	6.1016043007472	4.69960581747386	4.05539070732153	6.64189129826868	2.85225476152329	4.99472586446524	1.35572233293861	7	2.57150832714425	1.0055761560955	4.55157312751329	3.8412393551734	3.51910755531702	3.185946110713	4.92901659377729	3.23972970479648	2.05226168087504	7.24439366061597	5.40484005054693	-9.49242823863114	3.57108972319756	1.48888350907954	4.47205526255188	2.51162393861535	8.16008856648091	-0.703368602581438	1.17978615101493	9.75475480032604	0.0913593916765001	-3.84214398821464	4.18159122905908	-1.55604178941346	4.39420312985934	4.79585512492251	6.81961168224256	1.85791747327451	-2.34256409050809	7.45062127020873	7.80867579512856	4.76894402391413	78.5	0	2
48	2.49093037615554	3.84940408138713	7	6.1219481894137	4.59657502827124	5.20864913927735	6.11768793034214	4.69477704110306	3.29393407411843	4.12403359357247	6.96968828930045	5.90697144693837	2.38980442281436	6.68064809616154	2.59678002013365	2.92097169736261	3.45397887892459	7	6.85662828368168	1.39911491124302	5.58203063611517	5.61129153650894	3.3293193198608	6.68371934910744	4.28411361625182	4.63402040439114	-3.78876485656703	0.526276688834266	1.55288773931135	2.03732991480043	8.10374360302707	3.78030900807105	5.20503939682825	9.97530872979593	2.36922747610277	2.28718427126159	-0.0642415697948366	-2.33790468236302	0.764550188690937	1.96384627392545	9.83567577629358	0.381688802512851	2.77029118802978	-0.158675292425912	6.35918980593328	7.43423947150285	84.25	0	2
49	5.8693439382693	3.29343285588262	4.38499823736669	2.34113986902008	1.90352802458201	2.76499505967021	2.80074317277249	7	2.03930433147456	5.34641955257303	4.21534029625821	5.93192887092147	5.2263553890745	1	3.60222615204075	4.3525070573131	3.87094101895838	5.38229219642505	3.23493920991947	6.91040554601347	1	6.97107631078496	6.93591807281865	5.17440777121081	5.65701888120106	2.35286901227989	0.202759151610747	-5.20392834570929	1.02392843556002	5.64755599966791	4.83070756634096	1.08185562924895	1.11962070193281	6.3758157147514	2.25169382314422	10.6902627420175	6.43706821192498	1.32625512356359	3.84072386202713	8.60902448533318	10.4042711108897	9.69536467189454	4.32878099948344	4.73649904256693	3.25832933115811	3.52819627131106	82	0	2
50	5.43416703582488	5.21424949646916	3.3671977463041	5.107380988014	1	2.38790520650958	6.43093533982625	2.60385380174215	7	6.07759866154826	3.71664255670961	5.74388169065144	6.30879563709109	7	2.57921018825172	1.69705252971737	4.76212048400321	7	1.64864460359846	3.59806770400241	2.47242929409812	4.29228795934711	1.20676433397076	4.98968822480889	3.07515347730242	2.17660772376698	-2.95497748795289	-5.24208516433629	3.05918631329392	6.42227077599955	-2.29303277857525	7.78200374461072	1.32217710911659	3.06441428187023	0.451904823161656	5.04722798826059	8.33766893139678	-1.22208732495608	2.81417365453215	8.71976478117743	7.33845539994722	7.21860494046762	0.193579740360976	8.99220187450701	-3.48930062615429	4.75061494819633	77.75	0	2
51	6.96796217705029	4.55692310859993	1.81910896026284	3.90112388670519	1.01183338176172	6.95196487804793	6.11452384326108	2.80046141190321	5.71314458752718	6.02201623499594	6.01055110446471	6.66355023429875	6.63729896931816	5.82618957574604	1.24727127233734	5.44180836585439	4.38112989846312	7	5.51380303309277	2.56674047665246	4.42659698444541	6.58682977379676	3.5554650205976	8.14643675559998	6.96125125832639	4.13567907611775	2.35069780188672	-1.52102973886433	3.1108734450459	7.47138759150314	1.073110233829	9.16635746642882	5.30384798015756	3.02751980369025	-1.86680762280517	1.0702387922954	3.75059586969142	-1.05187167701273	-1.73483111343253	3.01347503294397	9.94391723723669	5.01250752648588	0.779387139796358	9.23765811468466	-1.91791970771379	7.82992892421814	94.5	0	2
52	4.17260804334872	3.60166676823769	5.67891911438277	2.33184457306375	1.93019614716635	2.27007405562463	6.77564236996438	1.71600100672421	1.45193211834206	6.96008393369415	6.47995709728508	5.64521007248195	2.63936047688791	5.62874321436765	4.31507813280336	4.42337856921193	5.5439493428548	6.55350057753655	3.24821443783955	5.98108753205497	2.08133351897976	2.16724536659817	1.22846063892023	8.22551149603101	4.1753778329756	6.20487579937798	-0.394461187964429	3.0508789767498	0.438479105004855	2.17231170700081	6.24010265343872	4.12219546088294	6.71919967908602	3.50272047376613	5.73899932512708	4.00133422301063	3.40358446968456	7.35402419538948	-0.263119862537939	3.46429715883261	3.41459764645722	8.2144608414278	4.270127777519	6.25713186781466	7.80453890329715	9.9044685535088	98.25	0	2
53	4.70114619878721	5.18749512176609	6.64982264211988	4.24385112540732	4.74793127416647	6.5501648229565	5.59449880383083	2.45836051963139	3.48207845008924	6.26652879102297	2.48075060880195	5.90605752706332	1.76153760626345	4.78997984088789	4.50192544746811	3.33866405257661	4.21968371773526	6.76548886119619	5.32400650972198	6.57808001188882	2.06460207566593	3.80141610713129	2.54399298110602	6.78986710362357	3.75396719763878	-8.56368246315508	2.31555425126064	1.04401390421335	9.83356656994782	6.24851960231998	-1.51083193240333	1.4056319090845	4.39155992124128	5.43700699295936	4.2840059997937	3.76076204678613	5.74493342982925	1.66676160105332	-2.58419259966435	4.88248683960447	8.50916359089879	5.68664885460984	9.46312164641271	2.59565221359991	4.82217752708318	3.57199321128379	91	0	2
54	1	2.81918511439965	4.34219814022255	6.17915120391807	4.21698922834292	5.88341384457248	2.09358665694071	1.20649911655234	4.16647018611165	7	7	3.61561964781179	3.62726271115752	7	2.32579557744696	7	5.3088391621525	2.60971722948349	1.37322851827749	5.56943615687761	5.13484621606202	1.53706262650064	6.11477377408401	0.0879241050640874	7.10755584967281	4.48007447460721	-5.6901690758585	2.92571992437334	2.19153422117053	1.65968397500794	-0.643684575854655	-0.796961125992896	1.5440776261713	8.28816847618255	2.22702654801423	4.8051356361145	0.554259691970557	-2.79003928057601	6.03376040545449	4.54128981209013	4.04507567506335	3.8604027988047	3.42408139491565	2.70319268730375	7.61398315942195	3.38832795546757	76.75	0	2
55	1	2.41494838924709	6.07741233195117	5.69577421688198	1.92565207622778	6.3983263760597	2.32987397100931	5.33812617181811	4.40023107683953	1.46222147252524	2.19981778041448	6.53217075149143	6.86275676068643	1.96118706987254	2.23015310279789	1.18836025449532	6.75738973243312	1.16110781293772	6.86113433817229	4.38804519220132	6.2950730805354	1.88410915750214	6.75855863054144	-0.165851271016107	3.98814756815092	0.847343608939983	-1.46785313397378	10.603546557092	0.381688795318996	3.4414013720653	0.224087817774222	-0.95383719815175	8.53229214208636	1.90662703877562	6.38185391514428	9.54353226882353	2.55295693240992	-7.70606173216402	7.46701989671001	5.69577533417538	2.80713948908863	0.182783205122491	-1.54738168845978	6.76758543019543	9.43471002721385	6.34732568902916	64.5	0	2
56	6.05346437953227	4.18347010496949	1	2.10636679200106	2.14918271516706	5.04955799494663	3.50447412535497	3.63544803686303	6.85059745805888	1.74619965216322	5.87205691623777	1	6.65002340349674	2.93068960039634	1.02893803682378	2.01816604796123	4.40178932236918	3.27895153367988	1.85361309861844	4.81839532060377	6.45281478934509	6.34101539187614	7	7.82378851274768	7.47716529905449	4.22034727268961	0.675562314108121	0.620049104550097	0.822467625538066	2.48320473083295	1.6724785423616	6.71552598896622	-4.63410470293861	1.76381750993611	0.625863739341971	5.70299136816616	6.16991702397771	0.352289776400107	-0.24525461161176	8.56098981237876	8.33854465292967	7.30600228041255	2.8608996396163	5.20669735720028	-3.21139153157301	6.75767782203125	81.25	0	2
57	4.82380600923037	1.05224292982464	4.03598553779098	3.73217794842917	4.19388199945782	4.43809111437321	4.06496741162269	2.24291758966057	1	7	5.98268780904768	5.36436004572436	6.5659823344791	4.21514869242053	2.36488955872539	2.96996839820571	3.4853184061443	4.03848779553045	7	3.915848544682	2.03892981533739	2.25129344020502	1.55956368047958	6.71645354832968	4.36912069345445	3.24478447395564	-5.95531321804829	1.42172700816646	4.32241163063625	2.08397619988002	2.14493151373022	1.57141817272628	0.968809064131698	5.50732171802927	-0.747761653053546	-1.43388719018314	3.2947371165423	4.96669329384107	2.82811972394315	6.9580168109627	9.29960498368686	6.80381786391981	6.46497170006319	1.28965373449696	-0.155564159919	7.49593059754794	77	0	2
58	6.80303411162571	5.69364947286787	6.16039119697475	4.36552490414448	6.48144269347781	5.17548472492381	3.26183308880052	5.08756078764241	6.55986467125378	7	6.49750041048954	3.68307133411331	5.39721596216526	5.77348766757089	3.92802457068978	5.48243950177942	2.35555729825341	6.67191830131193	1.71606748603104	6.51767837436896	7	1.89398385042084	4.03139285249822	13.894817894855	8.74700764547313	-5.65314697797121	-7.00150439417913	10.1514831727726	0.327899999080519	1.39137180119081	-2.06919083324682	3.62741792615839	2.19130610792602	0.0302145118766519	2.19199731007041	3.00799824897088	10.3563085601013	-1.79269649527886	-1.10569744035285	6.40863916549134	4.15369482939972	4.64657556724967	0.00713689603513168	6.23695445440412	5.83278868602605	2.63006162780628	85.75	0	2
59	7	4.13317679283801	5.63954726931437	6.42011442417919	1.72570074282097	1.38709391427797	5.48438000548348	3.67558465846331	1.90821499749903	1.01217864444934	6.26857110262073	3.97522710928519	5.5582368420288	4.14172676429163	1.80364193847932	2.9587845423887	3.37950420027416	7	3.82355047361576	7	3.33614999989709	2.98450110135929	1.55726191272073	6.71157022013196	7.90366277196693	6.70892330419609	-1.88616391745642	7.55742113131692	2.15901744157646	6.22372316819142	0.681454297430035	1.94781145787135	4.49883458955208	3.80790619383093	2.48693430290279	1.85099079137418	3.63547073960057	1.8173983148384	4.64307843951178	5.56844538612416	11.8990700860458	10.9312157391335	5.21926894255944	3.7395592476335	2.98662270985475	3.37628873071627	80.5	0	2
60	4.9517657112756	1.84208141101331	4.49839663320417	1.98356261087658	1.42412359636931	7	1.50973705741148	1	4.35807042884668	1	3.84634091502246	4.42242576029242	6.79254949845155	7	1	5.57743261169412	5.00869967815644	1	5.66439168394904	6.32610100005236	1.86918163382589	6.82361190196126	1	9.69758899400154	4.25147263684019	-0.262963005220374	-0.65149722349772	-4.15874390170218	5.04676412988888	5.61261791283528	4.87201829892521	1.68670638930132	8.09422368718784	2.256848457323	1.78087936444719	1.59951937224353	8.18194927161891	4.50939172932953	0.151941234145481	9.63735654976714	9.70953727696805	0.319023607050526	2.36285132085954	1.02008650393629	1.61117137050943	-0.679193573343527	58.25	0	2
61	1	4.28266805480435	7	4.30994956007212	3.39239200525071	2.66141812115071	7	3.49696521803832	1.44459122510898	6.98614684207253	3.99474083107833	4.47284155299968	6.46830456195666	5.19299351030216	3.5441571978413	1	1.26416340207378	6.61086121262366	7	7	3.66871036383822	6.85533285732733	1	5.28936304156032	4.0931898670605	5.11540055746158	1.21441828096862	-1.03324216547135	-0.383655517101647	-0.267471903918843	2.18126705675777	3.85671539183795	3.89418527073763	8.71753914176984	0.333952643000392	4.17043107184356	9.74604420642629	2.61402779773613	3.24011591378289	7.13242849963969	6.54194835509727	4.13185366883392	-0.794899941841444	0.263746556212738	3.05746070398603	-3.38086311611831	87	0	2
62	4.3361300117531	1.86296666941017	4.58680455560956	3.16426626808681	2.46259663156443	4.91075748427936	7	6.49108880661903	2.03254262317311	6.46787688956344	5.1459520794828	7	1.0687755480825	4.57935211464836	1.09650688606968	2.75507719696585	5.0345275503866	5.16393365448943	6.79644021470423	4.49568272586076	1.84868628973631	1.75496514305959	1	5.69022229036608	5.7201144307711	3.68345350624217	-7.65572996031305	1.66154045811476	7.76795440091243	11.75327424967	9.52441533602916	3.62190668700076	1.92000538794928	5.06185153747047	0.627984965405598	-0.522684123845762	1.83614529559002	3.11160895692206	3.56312481905342	3.3765291798353	7.4255679416727	10.8947792832409	7.44420174743942	8.06927246043882	1.41580384547489	8.44030613223797	76.75	0	2
63	2.42026352086398	5.70950302058117	5.42187059796085	5.11451340038681	2.66088545700058	2.20979241288723	3.41669635555126	1	6.08958307602499	2.52142818157198	5.68550131698397	4.77258279307535	6.73986013197791	5.11361719100194	1.5942662831791	4.29317938844797	2.78136437564463	4.72939591428214	7	4.74137866580026	7	4.54462342097411	1.34710512487786	0.405770586180458	7.37934900794274	1.04617513571082	-8.02559376887241	1.37759323941333	5.04353973962509	-2.20775328002912	9.22658197290109	2.80703877856481	7.01570055911894	3.49729443002282	3.63941392049274	0.490109388028795	4.02435815914971	-0.692890240609147	0.617459736642182	4.28924417217204	5.08959636774017	3.55782892837227	4.39498424738944	3.17869145416354	-0.0551190671954356	4.66563200055503	83.5	0	2
64	5.85170900620682	4.70611350676123	5.68063132145095	4.84566231781825	2.4758659895437	5.43395153770885	2.84535173361267	3.14858958886014	2.5058962070823	5.26163483365917	6.77398024207892	5.55976240034028	6.60197244551658	6.78648655552895	1	6.00934734378623	6.81445129957418	1	3.28938466997967	4.84020439235611	4.08492084041518	2.6462326111505	6.0780765970904	6.76948029575614	4.28698420740367	-5.42487540023394	2.27875676652483	1.56130438106821	-7.3208059330677	5.1698768083754	5.5386699413144	4.09548758215975	5.00430083835397	3.27882344165384	4.49526112342302	2.76495795665489	-0.626710173720422	-0.0822242855675084	0.524550182431731	1.09693704569908	6.49600179582378	-1.26385453710043	1.94278017376654	4.29283113728906	4.66094600638364	6.35908244758895	86.25	0	2
65	2.70310117786337	6.69737392373572	4.05734297513206	2.32358850539892	1.60921332418568	6.67182520462243	6.45810942967409	1.2058597429438	3.02551368589038	7	6.27392097618934	4.82174988859321	2.06108977001696	6.26535640031017	1.20186627336953	1.74282332457761	2.54025283495796	5.44690415824747	5.99231811722173	5.89316211643573	1	1.07699764472361	1	9.06310790348273	2.91799420725558	5.82164638066581	0.664657929477354	0.840756178546981	2.43754353380051	4.80842889302451	6.13493524272041	2.24645187396821	7.20820315781782	2.33646011655509	2.74167368330842	5.55088586548776	3.35739227059252	7.696443100759	2.63283294151389	8.97668601569058	7.72164999971267	7.67795038525011	5.54423211431006	4.75591818742439	7.66867879394773	3.20642400762447	97	0	2
66	2.64028595025085	5.84702611786103	7	1.91623759814369	2.26505692596972	4.26165580969605	4.25934423874384	5.3488330522227	2.41984164811805	2.98322466136339	6.62063141607313	5.05705258322206	5.45989277497624	6.39695346309056	1.86873790776246	5.22839218632751	4.94660849888187	6.33206941180598	4.05715189508244	7	5.75227073201304	3.15630509229607	2.76814869565045	4.94568289827372	3.82939087531781	-7.78222754314494	2.97732823242197	1.93644551457032	0.178506255753757	5.78930306593551	2.74400743106084	2.94590225518875	3.21631701932419	-3.78286310520338	4.21237911539356	-2.4776220815516	-0.522559089313323	3.37650229707095	4.54956257438627	3.76510178450534	3.44734525964297	8.83847142743021	3.58317713334957	6.25651978378553	5.14765298387167	0.948168973826087	69.75	0	2
67	6.46437354425548	2.49265192287996	4.61493759859532	6.92826818602873	3.38825381345278	3.97716250048597	3.7063048472923	3.44506970183743	4.01123242712479	4.91563881672091	4.23936978747054	2.71249415566691	7	5.15875935890884	1.47957881146243	4.54618175829382	4.14263819579057	3.87838572146814	3.69889096316835	2.56926809547196	1	4.20335476595681	1.10694122033917	5.24861431288116	4.08441368174056	3.83689636054319	-4.65287057849354	1.57026573912167	-0.766147031120128	4.16246578491078	3.79050077595373	2.9333061292887	-2.95032844034488	-0.138290083322213	6.05177631052471	-0.74927096733767	3.83461149520368	-0.40584532384895	2.12556989386291	5.57379748203694	7.90844787718594	6.65483779783863	9.6051533533064	4.70305364690967	6.41568809614544	5.72512807623992	77.5	0	2
68	5.15723621667649	4.36046197545357	1.28171504678641	5.73771178430309	1.36002281809031	2.12444442647287	5.58592981441655	2.09280984598224	7	4.69097516100618	4.39845039958232	3.54255275946714	3.42014015992811	3.27706628892794	1	6.48810029787773	6.59998738192966	4.65499590784848	2.99720669805975	4.98654591624532	2.39361161854826	4.81938447452631	2.09686799185502	6.43808971423028	4.31227250024534	2.8673075518172	-0.617155485288712	-4.44944285100775	1.34385028908731	3.59834878430232	0.455680297697175	1.17741759689296	-2.06952758616451	5.96073367053963	4.30306005968405	11.2348126304857	-2.61937381004205	4.34344008658459	0.527135930955088	10.1094534542511	7.4652147822924	8.46561624578711	6.35503555041549	9.29264462873954	-1.03698119719053	0.0643955169562934	90.25	0	2
69	5.48734188676258	2.99019769290333	5.3613952661085	4.44384601835227	3.30828598056	5.6167546841243	2.31387919923819	1.39698575306823	1.64738603878345	3.03416315480445	5.33367818766312	2.41158005808955	7	3.09343384410001	2.49956232341615	5.19812903071929	6.86375457923936	5.12395505696013	7	6.20003198399103	2.53206380554423	1.72536230603601	7	5.62486718284622	3.61175332358815	3.75014167175652	0.516009012369002	-2.96705500967734	6.20904409078348	0.521384951067079	-0.621352921355494	3.27865729125099	-0.287550382626868	8.33647866238807	3.36709911676564	5.44791704150216	7.887009437988	9.36311122800368	1.69547945246989	3.95881521604673	2.50529402091105	3.65581333733192	1.72631218884857	-1.34839575731045	-0.106227458476167	1.09049160622397	59	0	2
70	5.13700397578509	2.265521974005	4.96214430152412	4.04400411313354	1.55525240304482	7	5.00911705084312	3.00604369043206	4.25097321686426	6.21918914103084	7	2.95670365075665	3.31997321382073	4.2728592900384	4.21712165594023	3.93690005870297	2.20300280393581	7	5.60453519037598	2.01172395935068	5.93383063538996	7	5.25928601057078	7.32043559329462	6.10396990461703	6.27751791124667	-1.65765296334085	6.09814610271335	7.89713363380885	4.870254367208	5.02633239498099	3.08111503059793	2.99922792547164	5.485548678058	2.20447185703666	-3.51582215640598	2.1003206666204	-2.02880447779504	-2.78250160884172	5.96822905097536	6.48578492192443	-1.51095536414376	11.7506875471314	-0.4724831457426	7.49457314711768	3.42364507417428	80.75	0	2
71	3.86515816250184	5.18149688431981	6.08736743635303	4.20471868880925	2.60168206347072	5.15915506307925	5.59461870366239	2.39101753193504	1.46707501467363	2.46998068145709	3.2991463103764	4.0836509457653	6.33246852835164	2.29455088364409	2.4338706075204	1.34510832492446	4.57639775251404	4.35258021193809	4.48843452021705	4.10602738691559	7	5.06449646008988	2.68867219759658	0.4383182887174	7.75102307649369	0.351885570817523	-8.36523796052535	1.42883566368654	4.20913195032061	-2.50974944578216	8.85533656045549	5.47612125933461	4.37591662304311	5.16427716369889	0.08965677459416	-0.275292996930193	3.10484946580719	-0.476349091867846	0.662464414912279	2.91672513334561	5.56146737497286	4.32593501436669	0.66056537423412	6.40021190752074	-1.2859448787032	3.36807223489347	76.5	0	2
72	1.94938645141704	5.41636121581647	6.13697593719981	3.98201252104195	1.51576902519105	6.18024495664764	5.53322774083124	2.76532436237089	1.78037143916947	1.30315653403212	4.0877998787275	1.03856607012596	2.51626939325579	2.31057034308049	1.20425999854116	3.57296026841872	6.23473428851692	7	5.03948810719745	3.53570030537647	6.59995689668371	6.32579832684278	2.13120512391682	9.43410485484207	6.46477593479122	5.74492608532369	1.00419081278508	2.8433973405337	0.0604559795289194	4.33734383518141	5.62913224254241	8.34981321507752	-2.18065253190892	10.1799363103131	-1.95902674353677	5.70429559819052	2.51465193722299	5.00903799999475	1.34397109184881	8.30943129492259	-0.816512495859248	-0.18872415104204	9.66163204000583	3.23338067008219	3.36668318325109	4.02738056029535	72.25	0	2
73	5.38073325361036	2.59115868008943	1	5.31646824960834	1.72610609854075	1.86151294914516	5.01617305967478	1	3.11577737903646	4.69208052993633	6.62382247833487	3.25633839643724	3.28978090228307	2.94424761856866	1	6.50056392857709	2.55580079971614	1	4.3447320409743	3.01766996534541	2.52972331633379	4.30527199691159	1.30940566767939	7.2781151527094	4.11761999287165	2.20404916702914	0.0146196753488976	-4.64198383456132	-0.615526647940679	8.55892540549887	1.88439114239177	1.64118134672078	8.17508098786453	7.48677195121079	4.10285461567673	10.5809188282601	1.43267132180303	4.05345377753047	-0.0109232757163457	10.1002394014496	-0.375008555719632	8.43979816792237	1.06404297779444	8.1631236988692	4.06138054554581	-0.31283860133596	88	0	2
74	6.38000672054114	4.88882890499355	6.56971818121167	5.52417444478075	3.93317190201047	7	2.05343929752841	3.11146501688301	2.09181916702016	5.11268840418966	5.85826776523686	4.02124315146382	2.06655127529878	6.88521195945443	1.3389635281824	5.70483299015112	6.83726052429886	6.30849891391647	3.03166994541025	3.9742730788554	5.43264013306156	2.34658044638461	2.86348613107853	8.04938728964925	4.9468073548478	-4.72412966603185	1.84944711737157	1.66171166916222	-7.13397120099488	4.47788969558969	6.95314324792701	2.24748448055381	-0.18031875621005	3.42592661500072	1.32363687868404	13.9582063468783	0.131093962140927	-0.117374487331666	0.448808114494413	1.74887104436082	-1.97628659882441	-2.34220293936292	6.4241462443548	5.02578190652767	3.04206092727123	2.34731754368099	87.75	0	2
75	6.42757599783554	4.12661579835288	4.67026668657542	3.29591190887922	2.32080058687805	2.06980197363471	3.32666844415341	5.68178917019203	4.17480111722746	3.05742836811695	4.71154366467606	4.12873508045219	5.9794954411483	3.89557825241054	1	4.56876318713989	3.14227924177258	6.12172242829189	4.8270990934745	6.55886985172733	3.69437730819305	1.59554161344089	2.7046078512674	14.1983587232322	7.1292980886342	-4.15862874972425	-8.1051299662586	8.71285509741709	1.06814878386128	6.53867919312101	-2.54618542538009	0.254246668081206	8.14866583339441	-1.10576427107007	1.22294494653695	3.21141165156936	5.34667274345381	1.76872953992385	0.27703274144127	5.08215425079142	6.84622480070738	11.1764684236131	3.76428508651068	8.19087712942975	4.42182332484203	-1.46061552952332	89.5	0	2
76	1	4.76898953271567	6.4004932697167	5.59738948479888	1.92872027069836	2.67391881920698	4.10470798609994	2.56966161899758	7	4.36002241031352	4.27838223848354	5.08894449319703	4.49070359336201	2.38012410790935	3.16467834770652	2.28378955222273	5.92076795236952	1.45032631541231	7	4.00621708398309	5.00780173332137	6.77021325621505	5.94709594260347	4.91889062212392	3.78296951605749	7.65121707222394	1.87034252968311	-0.20186321372526	0.734841142082517	0.0486269591285408	1.98424006536141	0.688397955145745	2.32243641673549	7.31886049492034	2.26470528365816	8.57118951734461	0.986449734289149	4.82850552838351	0.477805878349185	3.03020754593628	6.69380163505932	3.53392355410206	-3.19535361379931	-0.806732901969461	-1.96634216705117	-1.45549425285671	72.25	0	2
77	2.49838032755953	4.52663984772351	7	4.2856194868708	3.63214811881597	5.73504132224524	3.17081750838949	1.81190342148117	2.77335683862106	4.98994854529584	3.96530338185946	3.86123140631439	4.78651097846317	5.24516598817476	2.53397659737607	6.11989739481524	5.58173398927894	5.83746474778741	2.9627351620919	2.45003614571733	5.13740756338707	5.97617163559069	3.71382640777685	4.47165376485339	3.29874685181349	8.134062332285	2.81200109699634	-0.102092095448519	0.0871105488459161	9.61170255941371	-2.33436529059695	0.104179466795439	-0.228831934353382	3.9652334429647	3.82203164116763	11.6857521146012	3.33761018667954	5.45121160460305	-0.478891060637858	8.45929253112476	8.72915777959204	9.34792468655507	4.24345904620741	7.30536277023394	5.65240638362974	2.60459462472852	82	0	2
78	3.30985360931582	6.32335851818626	5.31316990456481	6.05287427804373	2.06041003311864	7	7	5.77435866504955	5.58084575607264	4.17859668364435	5.58504922905709	5.57669086868327	7	1.69945953778566	1.28121218200469	1	2.23700041291156	1.16086249908018	6.81447391479612	5.88071442845257	5.12860442284381	1	7	9.05978001739181	9.0029313505343	3.51073833442607	0.405412116279718	2.02197657879629	-0.0090703780233585	3.78354111741159	1.34898436186227	3.90068528160653	0.140139793604044	2.58667246811362	3.71511812668064	-3.91441364721661	-1.50192982943514	2.9679457542241	2.76793091774717	6.09319739383731	8.83946321408124	12.831261918688	6.82064084230132	3.68596891962626	-0.173666947432529	1.35747348502392	75.75	0	2
79	4.46719897745417	1.86855792198864	4.64029356496543	2.32973371743796	2.59377129424209	3.59606057339019	5.72657373709276	4.05245856906498	1	5.58779413346913	4.75926697156455	1	6.5397222454665	4.2123345133008	1.07531567204237	3.3957671359061	2.42242464016426	4.95736652294946	1.98130273773506	3.77603259045662	6.40753682623524	6.53860018733048	1	5.79342109843528	2.56282369301706	5.74231545226836	-0.728496670461153	-3.38714086620044	3.49400179398976	2.23036168985081	-2.26901251994946	2.37666519392985	7.34501420979884	-1.0555363708336	2.95393521525572	5.94067646391431	3.42643316279408	3.14534796579526	7.20127413659169	9.14820212613818	6.75454035385424	-0.624414116920828	5.27158099607789	4.23484817111172	4.94184277360545	1.26517458151119	68.5	0	2
80	4.64981156080599	5.77718730268546	6.87707763771582	4.53912163696583	4.30381863915635	1.99677952337505	3.12539473889985	2.9459513045544	1.52376076466994	2.99909043320796	3.21818138727158	4.25757914058942	6.67840374553916	2.74672577756571	2.3045626661946	3.34835611405227	4.57318481165741	7	5.38614172144806	6.92385282474094	4.87157462584241	6.00926762673966	6.43888929104874	0.294262238481387	6.49739947907297	1.18002477629628	-9.28399347709734	0.0754672254942643	5.73569755220166	-1.9878239170482	0.673044753624231	4.16147796918212	2.53686024182255	0.737818022783874	3.46459984581096	9.25083861475196	3.75324060854949	-1.28790094026017	-0.23269363206816	2.86071860501058	7.98924985093144	12.4307910892753	4.30431677111648	4.38032605245197	4.88163536934585	2.58845969561206	92.25	0	2
81	1.30967204221154	3.50478791873536	7	4.23109785393308	3.05983882632371	6.63489499931984	1.82635567442667	1.75495926323505	3.49196361584038	1.32236598079604	6.10398539681344	6.14287357931559	3.87571437647131	4.74495102833945	2.43756231615239	2.59855434751372	4.09328941931449	6.8300039805237	1.94897632704435	2.36324907311285	7	3.03233539065602	2.24028225181381	6.16593143486309	2.89388033087387	6.20868960233635	-1.81430220306663	0.398690612602053	9.18248099424365	1.72234965053774	0.67644057305573	0.125007193881851	1.41923062979975	9.38311582360781	-0.387413940809001	0.225907357498358	6.54087975782177	4.39364929539318	1.59408539903531	6.74791409918659	5.34249933241488	0.60419388261253	-2.90880152212751	5.05386194533654	5.78138774784275	4.72296998400111	85	0	2
82	6.33280721829569	3.49786246690953	4.88172141908425	7	2.72735749862874	1.70898664242169	7	1.53707606863129	4.49560569764263	3.56500672030325	4.62538680724853	7	2.01972359280002	7	1.40237536284108	1.56997085296586	3.65760766660657	5.78347193059972	2.84357415190694	3.64991473054473	2.51134657390622	4.47986297041696	1.8755322999752	5.99228655554006	3.8759753822029	4.61738838764493	-2.81641278477118	3.09997790325334	3.60004772009792	2.98552642181193	7.69973667982311	1.23806506118261	-1.64835284514301	6.93008405162072	5.2315394708521	3.03446981869893	2.44648967807661	-1.49260947974049	1.46523596897829	9.40823058255531	7.37834355464067	9.02688731987976	10.3305178713723	4.0804996439223	-3.74654155625801	1.98027876909348	87.75	0	2
83	4.2249933660369	1.82732961527439	2.33400988370404	2.05953273967092	4.95950440277431	1.79096389156863	7	3.40376304906804	4.741828411047	7	6.09578036313749	2.62541612362871	2.62472590029729	4.95364185105271	2.15321626807536	4.51654771645498	4.13812339268637	2.88934674329437	2.24913429466646	6.35783076043091	3.5945308158661	5.77686153382094	2.03353044847495	7.10614703599978	5.56972615209126	2.22643315269164	-8.37508377427036	1.96512533705757	0.368984323264078	5.77265452850043	10.9538417401467	1.59446886220256	0.177984391663955	9.40991985071945	1.49440615561839	2.73190251441243	5.53232637664444	2.23430009066756	6.0431304289669	7.49067557634022	6.57916058417375	9.46553819478457	1.53227097744695	0.603130325593242	3.00652956747162	6.93808663088345	82.5	0	2
84	2.31713795357695	6.7188438586498	6.73611232286944	5.70581848560405	3.24053217903708	3.42827608116915	4.40738985675915	4.30412064766468	3.23674109373085	5.97676831720932	5.91138372053964	4.96128752233715	7	1.25220704281253	1.12894083896188	5.14794072646995	5.65093772998372	4.60090353340204	7	7	1	2.33621862914323	1	2.13108184013338	1.6419061475569	4.00814865985399	0.265973914703188	1.44220153376994	6.49176203018064	6.25831978151131	1.15781111564407	-1.12781460896586	-2.63298861236666	9.33892412229999	-2.18409363868869	4.14259420366857	4.19560990680943	1.88010853585671	1.88482730662028	5.31661879343061	7.54702239940143	7.84248981998047	2.49698626133328	4.33800997841491	-4.42513974603675	6.69508043270993	62.25	0	2
85	3.89957065376781	3.65471299319433	2.89935236296137	7	1	5.15261280733103	5.64082197134495	1	3.74493991783606	3.0396689768343	5.49606844601255	2.21630137664179	3.879528132568	2.035137635437	2.60615959056715	1.41657031903718	1	5.01308183372339	4.60721353629234	1.88061355861594	6.83155292336462	4.21733836717729	1.18091189617656	5.45189401775907	3.08429138555111	4.97681042861294	-5.59390959816736	2.02402224423963	-2.04069460649367	3.09502260559832	5.28919059107564	1.95129503665213	6.40440831534561	5.87636334237204	-2.30846097869383	3.93029177302404	1.32275421057824	-1.47780445165972	1.3690396401714	4.84652143189731	6.70556152682141	5.11984414950467	-2.73537284654055	9.11745323546562	4.7406035459778	5.77731298733462	80	0	2
86	5.03305027192014	1	4.75778955496434	4.24369463536375	3.29291514530713	5.86906826718895	5.7374933666596	1	2.99277098403637	6.88422989017646	4.94835987245273	5.9694878920699	1.37771421108732	1.43098346004737	2.81228474030139	2.00324339237686	7	6.42017942728836	6.53250655341697	5.54778788095127	2.78549300487978	2.65930848226328	1	4.74092757935605	4.90621956411709	1.91322666739078	-10.0448219565984	2.30757079892379	0.76910122137435	2.2462112351942	-1.97880155541721	4.36999864690331	2.46873529757397	6.27393626714482	3.84681185555936	4.53142319753003	1.5518959878746	1.0788908272053	-1.64796259269626	6.80638806504771	0.878347036789447	6.86334108111311	7.25730116710507	4.38397020219488	-1.29114764441147	2.93603454267129	83.75	0	2
87	5.10167262049905	4.79554890343549	5.72199095723665	5.18705142040515	3.43045326146033	2.3567955919246	2.03201314737562	5.11584914393657	5.30756613168412	3.1089694484951	1.27803933863209	4.23500123967473	7	5.81000604208372	1	3.65830811161531	4.21835813893519	3.49533475914385	4.53179601848209	6.86998448608795	5.08021477547022	2.30037438869503	4.89641584121534	7.9995625206859	6.13704223502335	-5.51927961208589	-0.494736637487062	0.86519716104419	9.35696081504795	-1.76426984660339	5.56356707243495	3.39869210517833	1.28490741454879	9.17299420502001	-1.52253132722813	-4.59433878969379	1.88561751421896	-3.51157647410309	2.69095623952744	8.26637776069989	8.98032808503673	4.35834748039848	4.73733397879085	5.45285955262787	4.47380739327368	4.90348836121936	79.5	0	2
88	2.33097138519688	4.0774280986043	6.15624468850119	4.20623489945758	5.31231433417153	3.81720379127652	4.94308234563549	2.71686541709666	5.4523215272552	5.51498173647051	4.39895608664403	2.97977038007118	4.77505659670743	3.93303137210496	4.91036877839934	5.91464890639097	5.96432875475477	2.2543444756752	1.46574435454512	1.42278800822422	1.46455790951726	1.72635017789048	3.40249190693088	5.4095012226073	5.56418239464571	5.97981396283693	1.24099988727148	-2.44282591235898	6.00895658826192	0.657496647331432	5.92161808006509	10.3264538884118	1.18085848402412	6.02845042837673	-1.1611835092849	-3.29281886294509	-2.04019337771697	2.64840640400939	4.87842225548276	2.33850704121199	-1.50842434563044	2.23100758867086	0.228014192650814	7.43993664839987	3.04327406637212	4.5551643119282	58.25	0	2
89	6.15674283469516	4.99158979836701	3.65091663154765	2.57049687200175	2.4453045847932	5.90598164906723	2.74553652559777	4.76213606830786	1.52223815023854	2.0673495653346	5.50541983556307	2.79091673799183	4.21402810206086	5.1121098034767	1	5.40830232402189	3.25262022386536	2.84573261695756	3.50215245720638	2.10856031976278	5.06072061141091	4.73587821469701	1	15.6870904780654	6.58288459661828	-4.11198071147642	-7.69751098990062	8.42677141886722	0.122876966998973	3.26398187736921	10.2732185000651	6.88825083841349	3.95157947821068	-1.11614521189451	2.27366919518661	2.5271228826148	9.99950081577744	0.767274994401118	0.812336018538677	7.11402148074979	12.781695841554	4.74061565046796	8.1369266280734	1.68528173952203	1.62941620687437	5.06902667398994	71	0	2
90	7	4.3927355915156	3.87076459597767	3.0406429607303	3.3440089131094	2.11135213059421	1.74538213347217	3.70967936230741	1.62714759961323	3.79366705497908	4.75968693272156	4.0105451045544	4.3593766454176	4.93213719425699	2.57044066700233	3.19127428160172	5.3486908499599	5.90657302042024	4.75539357961501	5.83765632168759	5.00314048304147	3.69692018244506	1	2.68406759742948	6.20356794236601	-0.971559327305746	-2.01435856892856	-2.45246836160808	1.55999278924888	8.26028836630057	-0.757976299911242	5.82979142474389	2.32703904846729	0.303382457710787	4.49274430466914	13.677021382691	1.43425480089598	-3.07455691873654	2.36563063465743	3.84249763446195	-2.25307397739169	7.61081130840799	1.05031067620473	10.4706830421273	4.4547643412771	6.69237641653341	68.75	0	2
91	3.81980810632324	5.57793104570889	7	2.49428239299015	1.82194159820658	1.37485418606996	2.61335979616396	3.35165758710119	2.3096078591221	2.63632329611107	6.90706711366547	4.80486442793328	5.4642059869866	4.80448370699639	2.90333230223711	4.94221601841503	6.82505221591798	6.89747479526097	3.88707759844695	3.14023725839827	7	3.34313597253827	2.02752519789233	4.97304633412438	4.26651959511245	-7.63158762658088	1.79957386709829	2.74759983986042	0.629370448802652	4.83447994573196	1.279779857498	3.42160877255122	2.88442263017959	-3.18377258154266	4.67856415419873	5.12060047082097	-0.791565601413218	9.71570224167	1.07874023716686	4.57375691229321	7.37414762444126	8.1235541133818	4.3019600965649	7.04609253130501	4.62735687941591	0.338200926073593	69.5	0	2
92	5.8039624535782	1	6.54415270970655	3.66156216074136	4.85047647061244	2.50743066925116	6.66141380735669	4.30756085776554	1.26020392761965	6.07689342907192	6.92417499383607	6.946234574605	6.83435784278544	3.94426104468007	1.49976611979787	4.45905713594353	2.70359336199974	4.34055127400784	5.8197101487664	6.98025493092381	2.28004881009066	6.00086274783051	7	2.75997027188152	4.1420548909639	-0.781704910511095	-9.08049268417368	0.713694212353333	6.14189805182591	3.00746444000891	1.44913961452949	4.45849616601704	2.07322960554941	4.19943542333918	6.83891437913372	8.95524841449954	1.4479301154836	7.11227270871998	5.10467365680821	5.94385931823965	10.8784980744119	7.90270583355367	0.396726578749935	7.58191075836104	-0.481313920573234	4.36162668138193	73.25	0	2
93	5.91625923760596	5.67986474015129	1.25350528643347	3.00194609910692	1.0702971196175	1.35477755504432	3.44870150524271	3.13992620840188	2.14409470833473	4.08600053100948	6.49388416810874	5.06881320640025	4.82810770539874	1.35447008918907	4.67701682870902	4.85337077929717	4.87405738384867	2.16261707345324	1.3848783837949	3.42816755699572	4.29471185470578	7	1.29179467507138	8.699615355193	8.30961396144055	5.24759812908301	1.3398767328409	0.15085429019973	9.56006765587812	8.58109132099171	7.2570312918845	2.16112372996858	-4.5924602135568	4.61284087562389	2.19805822708264	2.89509593060173	6.725337515755	5.5850744282273	0.243399382086488	5.40369440886988	9.49059940629218	7.95113790233492	4.31857926695928	3.42938300847128	0.0151848542552552	2.41912517603301	68	0	2
94	7	2.40481429215247	7	4.53206924564279	5.05878446655796	1.1989289238848	1.35402670894288	2.98869739737674	3.42626247715536	2.01573664008932	7	5.64815629827069	5.17778027112647	1.71262623408879	1.69619811591733	1.99858153123369	3.37597957615649	5.4710708739465	5.37336002705499	2.53146850033138	4.16305524901966	1.73004079534967	1.149845015189	5.42590615944281	0.385545036441393	-6.35773828508742	2.15209393248349	1.77435052608904	3.81321958345689	4.35908788293068	-4.09283472515347	2.95171385439373	0.774775032177622	6.44957624716412	-0.529759906247968	5.53998275208589	7.00375024112312	4.59702958246132	6.72883347486233	5.33141561764161	-3.5060219555354	2.68524163365876	9.57352837258163	7.88109317483265	9.37647060272417	4.39948719298731	93.75	0	2
95	3.85326558446038	1	3.32844757600951	3.04279256952237	1.52276343811893	1.83193293782691	2.2934982688926	1.67876223117611	6.42743767935063	6.29984500465982	4.03341960315239	3.73247843011534	5.00737096672198	6.91681276776873	1.0382148914204	5.18349266444641	6.39811233740955	2.08932337333429	1	3.67031953124983	4.79046885015103	7	1	9.27429488384944	3.61879502587348	-0.92648968801039	-1.81555798433677	-4.37167461329081	3.60451286455005	4.07523045896833	5.82218028230454	3.86676987982607	8.06513345425638	5.65569601048386	2.84844161480526	2.24475366553847	8.17485594232164	4.83137070601106	0.670184832844492	8.68195566905233	9.12814429410191	1.01229800931352	5.08375016286294	3.85935200395007	1.55867618553457	-1.61943662217419	68.5	0	2
96	5.82426821914612	3.86248552730718	6.69706380854809	5.01632101751949	2.30325815655458	3.49953139181587	2.21475258749021	1.50434029878526	2.81032780069222	5.34271687268201	3.04000864120502	6.67804764855846	6.61341223129461	4.83555081763739	3.19651755735875	3.67872850065875	6.50243498927716	3.48836438793521	2.48648865764875	1.947258775001	7	6.50551394362867	7	7.15501475079966	4.40876916889573	5.05546079735175	-0.0560727611712596	-2.05192701203808	11.2924129553883	3.48468599572252	7.49200270898058	1.00110324443509	1.11699848435667	10.5975237551424	4.76929722652314	3.66771395588722	2.6401083996353	0.756491289596684	-1.72982550620046	9.84840728461134	7.67581011017505	-1.8524400057516	2.06121270535109	10.8205320574001	-2.83493410225423	8.39279353536875	81.25	0	2
97	6.08871622795139	3.04837149541257	6.62385797123053	6.72220631854149	4.51978923318965	6.69936168544021	6.03997219552691	3.56944639761226	5.48860822627005	7	5.08152514527496	4.12482009197932	7	2.11234699242564	1.74810338699958	5.20331124032901	2.42228460280742	4.98690652523543	5.82524880446422	5.39057700512436	4.00161341492234	5.69521916516127	4.42260551303651	8.75105263704369	1.32868393615736	-6.14463283984077	1.65498504509086	4.3422556983998	4.28953419418275	-2.45675586859402	0.94844715200455	-0.370529962884647	-0.982963279081954	-1.28557914013449	0.268770798255309	6.71603576214986	3.1407730198734	-0.986291281673502	1.71748313253055	6.91412640532419	7.89480108241854	11.3755660765313	0.986872165340003	4.13393311069025	4.80450950664595	2.36087906946206	81	0	2
98	1.956083093377	6.07815128755264	3.56386614011929	1.70979822022463	4.48246863666235	3.79852377380176	4.84443482958523	1	1.58352794636732	1	7	5.50293507096621	1.31398061748542	4.70844976245216	3.97623842760361	2.8418507163419	5.12904306636033	5.96097361912746	4.7675712791542	5.62457541660481	4.22438839911813	5.4932135508295	1.41829967315541	1.15915651780827	1.74022367297757	0.468866654389487	0.213577210745159	-1.17590897076126	0.0953426850360262	5.84598616220993	6.78136657080046	2.22161183043808	3.39170453032414	6.99219545399891	3.23563298780799	4.93588429266862	5.74166022731445	2.79734920744707	1.53490491359754	10.4802091430844	8.4392645205272	10.875191343041	-0.291166562019508	11.6879722373841	-0.97655301746506	2.32471484851127	85	1	2
99	3.84827384685405	1	1.48202618200224	1	1.62880808172415	2.64571743281745	7	4.59288137427259	2.82977640524514	6.37081233197325	5.25722533052528	6.38860773360393	2.26495450934125	7	3.57641653691243	2.52547979586084	5.40083832914518	3.16222186892565	6.25661142401378	4.74812329865754	1.15861469399071	3.42374452636841	7	-1.32974008448602	-2.33134417923865	3.36434045247381	2.14677820621006	-2.40126137527681	7.28672888032591	12.3580828421591	1.70393942043783	3.6474619800345	0.490603372369674	0.0278196104939926	-0.118827445535321	-1.2846631760428	2.38048168789217	3.8344264959038	2.96021077471542	6.18675596591347	6.1095754993052	10.2238241298396	5.50867186317027	8.35167993505297	1.37779998101011	8.52743064635813	100.75	1	2
100	4.21794197531291	1.27783294018572	1.78199461212675	1.10882554821467	1.17917089820496	5.04689629465884	7	4.29662086107975	2.65095377414854	4.00316789124818	5.89318943154776	2.18393988499188	1.26220881367166	1.90407706384293	2.053431022117	4.58029116408505	5.67921048434315	3.69539208020801	3.3184893389131	1.65471138260506	1.92362506151818	6.00655000856342	3.31899052229442	-0.856623817315272	-1.74188958905489	4.72114704176576	-0.68831534457237	-0.0154712175931298	6.30456114012191	5.74341137140947	-1.05814423245774	7.43419631423645	1.06111848307982	2.8117096262641	7.07877383302879	5.9721100181932	5.03907859878562	-2.03450142003785	-0.82068930172534	2.64433867031981	4.37862264468737	5.14878055591778	9.80161575867516	5.11351372745165	5.76884470973335	2.17875695286554	93.5	1	2
101	2.69433001837402	6.18239169033048	4.10613642233325	2.74994062405834	5.50616853647577	6.90242882464361	1.77769696179526	3.81521851843242	3.1336332439037	6.80744816390633	4.21850604630836	4.36409390676789	2.51355309333263	3.86726855646938	2.18650415428722	2.78802191736702	6.05609365162741	5.63752142282334	6.67688277857756	4.71122862914298	1.66259987768342	6.4512187225321	1.67465055834881	0.775778847096414	1.26662022716897	1.55276424711781	1.51817332119449	-0.312166623574238	0.34764620227698	2.26733186809938	1.6685683475138	4.14120058582537	3.64053164800826	5.36468425970382	2.38383100240213	1.01572428262122	5.63975424187003	2.88774167516589	-1.67353140441305	8.46581747863997	6.49247541230699	7.30709673520154	6.78376542068083	-2.60848306969119	-1.66563548349416	-1.3987630462234	90.25	1	2
102	4.439067057872	4.19239993639979	6.70601594674653	2.74591937481733	3.38785830518187	6.08026933138394	7	4.31596732099764	2.42832695746041	7	5.71081778596115	3.96523874905088	7	1	2.27359079751534	5.68757926615205	7	1.43632597750537	6.13773626882225	6.68793988244792	1.06299113409462	1.99764258038105	1.6253329007264	2.81717132857011	2.39268934940333	-4.20301736630882	-1.91473389547765	-6.02465559348957	0.683498859590771	3.09649146405786	4.6526056507329	0.211166390955266	1.83361884117394	5.71459419504568	8.42048076436167	1.21287375821899	2.00483699100553	1.88777757297555	-0.141303977114378	3.00224102284103	9.20893090023849	1.58358812229416	5.87908092495473	4.68350997793057	5.57996071856537	6.02047327212477	84	1	2
103	7	7	2.72109625357496	3.5044661434631	4.18576514484725	1.04651690690472	4.72123615616919	4.00816870620607	2.26190385960962	6.9778206213821	3.32791651183182	3.26314036643986	4.24875165548108	2.6409029367405	1	3.79250930191917	2.37993846254409	5.88768603369314	6.48910241508492	6.40505017173716	6.79549811744767	5.51045451776036	6.4710874218537	1.52002947435489	0.895403255774657	-1.89928332046781	0.556373340456794	-9.43831886379048	6.96396416903126	-1.33267685564926	5.25382648650598	5.03553244301265	1.27635429766341	0.925484280354177	1.82781438599242	9.77461692621648	-0.161798645883334	2.0262774770548	6.02235929239427	7.39736257104136	3.03345681590359	12.7909156882122	5.62116507294754	3.22308397927002	4.48879201161835	2.39080379979187	94.75	1	2
104	3.29345372059165	6.71159442480926	1.76791610918845	2.69932953750289	6.37050764473536	5.08944381537549	2.55452820739654	6.06680670285073	5.28368853070345	4.92405131722336	1	6.37236552839545	5.75502629100026	5.32433566760126	1.59446643367664	6.63574240741167	6.66588248745603	3.71350461799039	2.49495278884606	6.35449530012122	5.66817987693169	1.35416466416023	2.93134069334019	1.05653128761872	0.208530851173548	-1.99028375088178	-1.21351151153838	-5.45699274320977	2.3176567495793	1.90268785397096	1.70339647940125	5.04010918259636	7.15817768451188	4.82077684695818	4.35263164347686	4.85784532185492	9.9553275320757	-3.09385280165541	-1.1067716691789	4.57516298037864	9.31682550572224	5.77977549481989	2.90690083708223	0.66973606163849	3.75743134685546	-0.159422117505118	95.5	1	2
105	1	5.46980062172084	2.06923778459205	3.44941111466888	3.3259164256218	1	5.81119587730435	4.0067254155042	3.84043117069745	5.86181972576043	4.78800176607477	4.54843873220461	1.26179982582428	1.34383503827268	2.68560535329104	2.82811396235525	4.65452014359534	5.04626130884523	4.17426935416935	4.18543998880494	6.78072604016768	2.71225697331305	2.86760894275138	7.1856385666158	2.53481108312157	-1.5587958058555	-2.50739177977359	-0.510815555338993	7.89539262833916	5.74509348016823	-0.481598946565136	1.45100117275901	6.97723773703059	6.74869968520202	4.55826829023172	-4.14106814891	-2.14991809177973	-0.123002343444113	2.41828256752187	8.41631799655713	6.29482293779806	5.32164440506162	-2.82303397662443	7.1561234872074	2.4617683089273	5.2344752645142	79.25	1	2
106	4.0726825308479	2.28128830551703	7	1.33297378192033	3.19803753993812	6.21611813910669	5.88860400924227	1.37663244233761	5.50429300825673	3.4612029921338	5.65972275104904	2.28522695979574	5.37432347582933	4.31890957293162	1.93721903508116	2.55227295269689	5.60869448696191	5.86654663425621	2.9121989333717	1.39712021514301	2.48187743095642	2.40688037491098	1.63310066958275	0.699828393761561	4.68436044966487	-2.27748394815037	-3.27015784782038	-4.17333394491519	1.84809485578359	2.19173522894915	4.95497624341735	1.3584347789583	-5.47951886907271	1.09932375067129	5.62595030153411	3.52608317977594	3.05645435342348	2.7960998695885	-1.9968071538355	3.44541853770421	6.42231248196026	-3.29039584449023	2.33532527802805	7.18593205274627	8.64239287183801	1.78763194636399	81	1	2
107	7	1.5622655116826	5.11838952016351	2.92834376935147	7	5.50842613602196	3.32710710568928	4.66078580342555	4.34626964324866	2.84120065687377	7	4.41898110548539	4.94749809378889	4.75183187983952	1.26162148224966	6.18603915408998	6.51969544961567	7	1.36774019120931	4.37174380991387	4.38423078670375	5.49980345504117	1.03614632710095	5.23639237457886	1.27153279594863	-4.23075858052611	1.66470802071721	-2.95222120216047	0.112372796180396	2.75048742095771	-1.71268959194186	2.90452096324205	3.472576060601	-1.60150777586287	1.89382528085697	-0.0121233963839184	8.34666919162231	3.59862965770608	0.132416363611842	1.7742870000557	12.7813541347169	4.98243035734133	2.98127882138068	1.78956561914719	-1.81085484450993	3.89639313822832	76.75	1	2
108	5.38692985595727	4.06615636235155	2.85200086743879	4.48797554483932	4.82924856465199	1.06770775512254	4.27429339436345	1.9992896915835	2.831941155318	5.62866866602524	5.70671800674317	3.69488449742397	3.68365263900346	1.60706208242236	2.2685952103159	1.30462393441518	3.18514202497236	2.9669504788646	3.87318603285809	2.96431606996007	1.52913901114359	3.68728893061023	1.41677480596721	1.20004058232058	-0.839867114959632	1.18805247738073	-4.5679251024234	-3.12903208777623	0.808280234014712	6.07521856309094	3.00201835635696	6.41409701524108	2.07059588299308	6.97060736483381	-1.22443964957036	4.90161043225462	4.3801828230013	5.8535164401908	2.88725954800281	4.23741599973149	6.14949749009947	7.0894687944978	-2.93919651077759	3.52907083305082	6.22610582249597	-0.195249282822812	97.5	1	2
109	4.81382205947133	1	1.85247409441475	1	1.31942157181321	5.65953037937528	7	1	2.40325986731863	4.75643476952019	3.54186258911313	2.81977958528021	2.38564047766127	1.66305939243479	3.47296246093821	2.54082122009485	3.41176073262463	5.80456625495333	3.68163518497177	2.26656094000374	2.48339674711483	5.27202168310112	1.39469192998408	-0.345972427094079	-2.54291270386898	5.37046424515041	-0.746156357302032	0.875401789731995	6.14575451001908	5.45964921019004	8.66636949599293	6.75977429334185	6.21221334355629	3.95375016582118	7.13826908784042	6.11984381015721	3.80215809066586	0.383403324254472	-0.358177849812053	8.29879741376859	3.96927676369148	5.82930648353825	5.0348196055247	2.19703660304603	4.17267317086954	0.632562866428791	91.25	1	2
110	2.65884968946272	3.96774475721961	2.48868475824927	4.24217495930641	2.40513558660881	3.57999056171582	4.29739979253177	4.22394105139213	4.11310261218944	5.39549365535975	3.24301233503184	4.62960540964081	1.95679517064382	2.0257354801067	1.37163670442929	3.62169355657809	4.08519995022798	5.11344300252914	5.44587317155216	3.84118804417122	2.24673744659554	3.6205161774297	3.71368627137042	7.42525475728604	2.34173127166968	-1.08806337783382	-3.15831256500856	-1.68339464051568	7.40475978122998	-0.781399657511882	-1.38525057599956	3.05066328745197	6.65746827855248	7.22101155981239	6.72793252595135	-3.37045894765615	-2.03014692597544	-3.30430334115273	2.05148296281862	8.24288646632159	-0.334837611535302	6.80617527452657	-2.55573556245268	6.27747364430484	1.10511608562574	5.78582123348992	105	1	2
111	7	2.38250390985644	5.75395360748901	2.95133231934899	6.21698260938589	5.7662559173091	3.38603176492202	4.64647514539581	4.13698622472953	2.27215718820607	1.68081586160635	3.75749834137662	4.07962789334114	4.01802530534481	1.42376407345303	1	6.46747341277395	3.57956711964856	1	3.01408793672615	3.81750224451445	5.58276119285537	2.02858559320943	6.22225695288082	1.42804809522061	-3.31369767555075	1.55578848310691	-2.55923180107009	-0.678936677220303	2.70133952003044	-2.64172524388497	3.05944681183442	5.25170018930926	-0.695113524537125	2.09494794633792	3.10536178263822	8.65817928761096	3.13336342015202	0.766826451869419	7.9267058068928	13.0627654013357	3.66048514161853	7.31063629478182	3.18760681292972	1.89646641285901	4.59001028698418	88.75	1	2
112	6.11292460529006	4.90540723836502	3.14394513209659	2.57216780852827	5.25206290464964	5.500031287537	4.94925464660837	1.83967718413355	3.98882690475208	4.95259544519062	5.01489901658383	2.16382125653104	5.8167982081121	4.50555027892947	1.74810771568641	1.57439881962961	2.60785486542401	2.56659566482219	4.66961374344988	1.60425536040026	1.01228542638338	1.98040170120091	2.0285105696513	1.40940551875861	-1.23023219671196	1.7024194526676	-4.19031590757581	-4.81901526772904	4.70043151777395	5.24114385332503	2.74956555384589	6.88751945200684	4.81785599920407	7.2175435654824	5.50878864776114	5.55414257732635	4.11582661602566	7.23801050147071	2.58923593353148	5.3938949523422	8.7534470326896	6.70309385694249	-3.58874558809845	4.60929886450644	5.35844126200026	0.0360865695675735	95.5	1	2
113	6.52633876034064	7	2.75605017984627	4.4061563620638	3.01957969270118	2.78099772116614	6.28106059036649	2.09921559004717	5.28279474329891	4.26021595211644	6.07680767846617	5.01707538390272	4.66518527282375	6.80661947574143	4.82425587950601	4.11854179635886	5.27468003490881	7	3.10769470026423	6.35419486876795	4.239277159987	4.99010975529977	1.29892487458161	1.68850045583682	1.24378163069085	-1.61192072259511	0.686593354047212	-10.136968552214	9.85179325667922	7.82415834778883	-0.0508879903492279	0.685202382860571	2.31974975182335	9.63439954830158	6.00113349365727	9.39899117087894	10.5367823161081	8.0519860099023	6.60664223999196	3.72781149961913	4.21394408893786	0.729394817281694	4.02471166065273	11.0344372886133	-2.46803157448288	2.7992049252166	73.25	1	2
114	6.54025496293449	3.43066983796132	1	4.17777469766083	6.62721583074388	4.7218402946359	3.24596468300985	5.57073043285415	7	6.83387823928518	7	6.5191578970199	5.37377710034584	6.12141843321194	4.15168301407716	5.05805607567535	2.66539554938202	6.52433987420685	6.21603763771671	1.62251667113092	6.33835075788485	4.93500961593227	5.14171332747599	-1.11985561298076	-0.588594164733083	-2.82302637795334	-1.75744565448055	-4.37374590707863	4.47040521502418	3.22785715550391	-0.84433706457375	3.12394207942648	0.85042164547046	3.99124281942976	3.82244659827413	4.24610417953675	9.91898048019219	-2.76879291172722	0.899158187968127	2.27342016780862	2.93216241336345	6.66465881495567	-0.141674521855027	5.29862202326719	5.24188551525988	1.81731473301341	93	1	2
115	6.40203717678096	6.45173860580695	2.89677364134358	3.0281229302861	3.05179016869432	2.89326086870585	5.3841130143161	2.08947332526473	1.88019373825811	3.97383215641162	6.5013329106696	5.22218683236027	3.6583721144915	3.22218305983678	4.4545359326651	2.4738390047369	4.89295003822779	6.78134841363557	3.92917421688977	6.30017191022315	2.67884569830935	1	1.44743461279101	1.28471452695126	1.21893677959419	-1.21606304470456	0.0961816135098446	-10.6972225737753	9.75521672941711	-0.653377852981137	-1.09256014680947	0.989684042030731	3.10559497262445	4.8683236224056	6.24499651372811	9.31848930828492	9.32905726935589	7.72833804429772	-1.19267544249354	4.85112624308345	5.30941689380359	9.46276559976137	-0.767868303835988	9.37022490828231	-2.53653657174905	8.18760006721396	85.75	1	2
116	5.80795320462005	5.79946071624113	6.65697921737882	1	6.6456208412895	5.45122135350219	5.80822652707075	3.73422986238773	1.34718743726251	1.22874853981074	5.16570404326005	4.49309682999302	5.00876667513903	5.62235744456599	2.2715609387395	3.27869600362339	4.18769662371735	6.9081159305018	3.99674587309152	7	6.39647563127835	1.00695753312665	1.30963363076039	-1.31239881440869	6.22237976865706	0.727483028543518	0.576482811964076	-8.26754645329268	1.5787247453225	1.93927178508785	-0.28462022224904	9.41145743948193	4.19419058876357	3.81203854191596	3.64970384937282	3.3446753703532	3.76597165181037	2.12010803772175	2.55463930013309	5.16515753156658	11.3246495086856	11.086622885449	5.17745000270108	4.21102210278282	4.95921802468264	3.97323982396981	97.5	1	2
117	2.22490405823414	1.88289009783783	2.4931982402549	1	2.21989141698528	4.09636020930596	4.11901067621991	1	4.60715580054385	5.61020778386077	5.94631345509371	4.24621924491145	4.05773318220608	5.06431858124794	4.02362800948365	1.08322843202292	3.80047516323162	6.98666986576556	6.56794005857824	7	7	6.23896259201086	1	-0.273370718852637	-1.0018856790429	4.20142641802752	-0.752655873245974	0.756002451499763	2.60790407335202	2.60019583683005	3.68990401499319	3.00477525398682	-4.15258577838324	5.93065556192417	3.6494881284077	9.51216976982581	7.28037550915273	3.54611291184036	-1.13220942116038	10.1467578949902	8.56850113375045	7.92165070598525	5.23691743478983	4.33073127088583	2.78689386261993	-0.29237814425857	94.25	1	2
118	3.78070589333526	1.50234840405485	2.093345880888	1.28884493838188	1	4.70303577587728	6.92866152373228	5.50346606103247	1.15707710528798	7	6.09971699546275	7	1.53281416532478	4.8099927304781	1	3.08281394988844	2.40843900753281	6.06997401341992	6.76392210793298	4.55331993025591	1.41899806929586	2.03993574872296	1.42165218807455	-0.988409500563125	-1.78325346570845	4.30842195755418	3.6295695120771	-1.22757030480454	6.5618000440596	6.07401975824287	9.62377581515262	4.00551872593667	1.07380335506545	0.743718525173367	-0.429341484772441	-1.6974864789956	1.33187127368406	1.77123013224178	3.18161813884312	6.53465458068247	7.24261495706533	9.54277996524524	7.94265409478304	11.3430594498669	1.871595283379	2.64358150713795	102	1	2
119	5.28023694231519	2.43853620407839	5.07389173284423	4.51294749176645	4.06232916677455	3.99657071356176	3.29903961977261	2.75553480625721	3.91751548160325	1.52922064246075	4.79335147004634	5.46553488683427	7	4.63523340461036	2.3115966527098	3.86629733809691	3.41425144823856	4.9429302908192	7	4.20067292195336	2.12771691274703	6.20720210960817	1	1.94681174105453	3.32400095155629	-2.49598433982113	-0.192198400094674	-6.01719519439607	5.60825134238317	7.92234113603552	0.745826838748023	7.73651494205906	-0.0592308603142177	7.04683837164029	4.98797938149573	2.94199077257982	5.986610737087	6.51103755783215	1.76343568194985	6.78570751405292	8.4868686779007	5.18040305495439	2.24600540624473	4.54523679648518	7.64525946940162	2.21801114771602	77.75	1	2
120	6.18027904069111	3.114504487967	4.39671299352229	1.86085339226843	6.76794414274149	2.20772611312246	3.54532278046735	2.21983724118614	2.10409118825658	7	5.44941676090519	6.05928228376662	6.17900349597666	5.77933104730884	2.115802155207	2.93897324822753	5.44694539993171	2.69694999309615	7	4.00062132062759	5.41926200723037	5.48583492108256	7	0.702822662541245	5.42753822640198	-4.2959317233851	-4.55704117643701	-4.86230311406541	2.08305023527478	3.31146232565989	3.47619894179872	4.01865917109862	1.13383580761841	2.18548950036588	-1.24170367642825	5.27897847968439	1.24379613857505	3.82420282259377	5.03159493221406	8.34838637346882	7.02875551106631	5.91163806079671	4.16619334391181	4.67034826609608	-5.18520655822925	-0.406501952552806	90.5	1	2
121	7	4.20518163362634	1	3.98309296251989	5.72901975882811	4.05545269306956	2.88587501323995	5.40158122900097	7	7	6.50265119887602	6.11261154523181	6.13930875892152	5.78098463213984	1.71285347975046	5.79861080249848	7	6.43944527186377	1.2156372531813	5.7883059179492	4.53303035491812	4.62809629330554	4.36218602579621	0.248037423187508	-1.2375987404887	-4.35005674594597	-0.764000940311274	-5.26634233016445	2.36575784145859	0.945456111556657	-1.73036805362582	3.59686441225652	2.73273307942816	3.58334068965784	3.93380144706699	4.7782028586182	11.5018699344904	-2.05906886900491	-0.85145738043817	5.79615798476677	2.4259274371042	7.77418209555028	0.755280932501298	5.81380641853775	1.84392070907511	5.23724351150562	92.25	1	2
122	4.1893620838025	1.69878231055198	1.66827197341703	1.05840986905532	1.91139778759268	5.51144108718265	6.0063077374969	4.71736420365134	3.3417504204685	2.94442022728661	6.43111811785146	2.20413815146045	2.83065585636927	1	2.39369123907007	2.52055022966343	3.92189191784218	3.62429085631421	5.17112977452152	2.27883231739589	7	5.62885836225965	3.21127019716311	-0.655891695785834	-2.14402197167357	4.88974147933745	-1.21992055612767	0.147992841977828	6.83181315346825	4.80617828524145	7.48327204386093	8.213895042618	0.873001554347607	2.11264953623219	7.42166095698472	5.85298400822167	5.78591068736823	0.585911815476155	-1.4862846539347	9.05779324839791	11.2852464261049	6.40869880793548	11.3919017603344	4.92634611951312	4.14708830816833	0.721061067247011	92	1	2
123	5.37784965298302	3.43350731777145	6.63292499084852	2.89899670346384	4.49339419130725	6.21081387949466	7	3.95031831091389	1	2.03380740132533	5.24333793676145	4.78506315127738	5.06123123386209	1	3.21939263630792	6.46780177476842	3.57783402736223	4.21026339298547	6.01861261331399	2.86366427372354	1	5.83819719628671	3.34679085987529	2.2549387694658	3.45295620663637	-2.98321168358757	-0.872783744566712	-5.81809208412548	4.68302672211349	1.82472474123869	3.86777276626207	5.29443544158234	0.0255796631412555	2.83950314154461	3.78615973361802	9.29331585180714	1.32430450294615	1.52747949938435	2.4923071496436	2.55078664328034	7.81808701034232	1.29269592408489	5.29393927808733	5.5587777758626	11.6871916735047	6.43853064203546	87.75	1	2
124	7	5.51979831575109	1	5.49510080806688	2.9224754989371	5.73918163947891	4.77088417715226	1.88277402554568	1.78630077046264	5.82481131343641	6.51104903690749	2.86638272559406	3.91134014080047	7	2.0421946270875	3.54883490409273	3.94774718159333	7	3.23845372872004	5.83570677954676	5.24262922897343	2.73625651395701	1.92849047735648	0.285920644974481	-0.690623524639525	0.753054142828706	-4.77390768116418	-3.62775207495122	1.81175218724439	4.56420414547676	4.35649086054571	5.84914225958941	5.2617278409897	2.92355059522187	2.3456785155141	1.78914191663823	5.02457782144267	6.23785513493882	1.41243913712473	8.4738849238322	8.07755936427616	-2.04266537882191	3.6460938288866	4.56817709817258	3.57902798258073	7.44512125359913	81.5	1	2
125	4.3317003349143	5.63190709055064	4.27381139448045	2.55889922970921	5.15794354084243	2.74030440690705	7	4.29427218322258	1.67924954235063	3.22430420154847	4.32758349087319	7	6.00242113955211	2.17221916070895	1	6.12953378173865	5.72324853363327	4.41782461253568	1.74094310115234	6.28590980756627	6.50480795990789	7	2.37209010345627	-0.961978363971211	1.22729849936212	0.948873182945691	0.384862724272483	-2.37619954983985	7.98437554499849	2.35498333197178	5.57524068380179	3.52100078733029	0.409733339261217	6.92706418280093	0.829509360614968	4.13281931854133	3.89451741540083	3.42854324855881	7.8021765275534	3.57507413923167	5.96252661712361	-0.320650679494861	5.27772975574156	4.90078880321109	4.97495762592809	1.84757301646021	71.25	1	2
126	2.80229326811482	3.01539313606248	1	4.79387081951513	1.27870439777954	2.15877517877084	2.31113227729173	2.62375858460322	5.48098616308948	5.62116981615325	1	4.52198848833669	7	5.3169886674529	1	1.36136236689771	5.09230273039222	4.76809511655868	2.67401358286205	6.51379050032223	1.35672924347321	4.10232955746138	1.94822953837445	8.15905842732182	2.90116045854859	-0.833912579982197	-4.13448663258453	-1.6675071374289	-8.08535828841135	-2.97363168206145	5.901234942131	4.93724962269017	1.47638903660084	5.27455391340619	5.17503703922883	2.77751853796644	2.77233353283567	-0.974316775712057	1.95003794084744	8.14313848966581	8.44381702427091	6.8780666323616	-0.60875785580327	5.58311881674896	3.87932845132916	2.08968254863546	96	1	2
127	5.12024278872329	2.25414703956406	5.48704736879922	4.0967180182678	4.75692106059528	1	6.20418578667397	2.01257756398561	5.27028439003245	6.65726146439449	2.24824233050801	1	1	3.10827304626973	2.03359265701678	2.20550488145207	2.064222903622	5.45766473160023	7	5.52906951516099	6.08060733606358	2.32316446158682	1.26173060119973	4.59033683757136	2.18687475305044	-1.67500653124554	0.0778817109063068	-4.00280645513351	1.49192008860689	4.29391552023606	1.09159065212627	3.78235691641291	4.24921496126541	10.5027375057375	6.22594133444638	4.29252386434004	8.28236776022186	7.66413050598092	1.48659685405011	9.12405144080124	10.2255332285315	3.50897024089623	-3.15239205829046	9.16979731749771	3.29525786573711	6.29274252636878	91.75	1	2
128	7	1	4.98583744816303	1.56592731171153	6.60210614117795	2.89909041400379	6.39121214089779	2.46198950392637	3.55731717569019	2.9085597309133	5.84786093845674	4.5266777716182	6.10507236730195	4.03292583208473	4.60822464045283	2.96810937539371	2.57471453515547	3.33806698810769	3.79092463178195	5.70479334340169	6.03665806714842	4.51640989879677	2.33482892417316	6.14157394904955	2.46994725996974	-2.04893104942116	1.35840822178527	-4.89854304797482	-1.31891701744217	3.37490016421808	4.99399881066434	5.08869620476269	-5.65875510383538	-0.409442566885996	2.74784478929496	5.19769911348715	1.0051137742155	1.07952823621541	4.43667784013799	7.65397700936842	9.41086136085861	5.21231347276075	3.27150017808928	6.54283191180453	0.873316060103832	6.60467053925013	74.5	1	2
129	5.7076594624127	5.99584811004345	5.84986469085085	1	6.92406767682114	4.90456893517365	5.52045908707373	2.05807604084028	6.72509096715206	1.02250401650215	5.15870164027963	4.87988940371779	5.46434126151243	4.65554986493253	5.16421678317058	3.57493426900138	2.43240432938913	6.21253984659843	4.3910199647192	7	6.68725992294007	1.4934294439784	1.78922207082666	0.870049608818012	5.35097064261415	0.3925726390374	-0.616001755197399	-7.49192017870885	1.24735253954087	2.10153752743001	0.869578486642843	9.14030569288214	3.20219110458228	-1.41121017718304	3.08328105998215	3.95070004459635	2.86519312915742	1.1837124297818	3.50633502076923	4.89992626791784	2.72329389294855	11.1084586090908	2.24125598387424	9.03669348218791	5.15068491084793	3.58713491737463	83.25	1	2
130	7	6.76650182891105	1	4.12273361237802	3.87046801016275	1.35510494946261	4.38587868104353	2.62008991996271	2.4327113183161	2.79844496058026	4.15008114260441	3.29568174782322	3.37126364043438	2.31724701753204	1	3.80912708443633	4.90141613815519	5.54050653392637	5.98205696528675	7	5.25899122212422	1	7	1.88075896971209	1.12138962165042	-1.58222966901723	0.464637557831605	-9.41765406231399	-5.32491611721354	-0.907664608331775	5.09446181343425	3.07761746987335	2.89544602859627	0.664417544301625	1.47741016996144	9.09461001689933	0.859638880258655	-0.334117561706996	0.335690546427325	6.84882598511486	2.19812262099059	1.00116899883394	0.681164436088159	9.23005529087464	3.00365331960393	2.72829029128965	100	1	2
131	4.87832869876121	4.1407857970024	1	6.79741423348469	6.77321493132023	6.27384346087661	5.23185821953308	1.64968605062192	3.96187461355651	5.60219855309078	3.28945674452259	7	4.9952588656625	3.39216855669222	1.61606893765654	2.30025030056211	5.0906977063354	7	2.97287971921575	2.00640293217211	6.22823205607419	3.51218922073306	1.95993630701023	-0.658848798785993	-3.53648437380101	4.41205072911514	2.01530891661876	-8.6234359734447	9.11046348884177	2.82375272096971	0.325109193160209	-0.863529233597668	-4.93368924090949	8.07259544462576	-0.308650323032244	5.29096734873946	7.2074752146682	3.6959992465895	1.05446845910487	6.27894930369139	5.24113620933829	10.1997600829481	4.12006092974205	4.89051152452431	5.1376671038952	-3.23091936231672	88.75	1	2
132	4.10948279406752	2.03798677508141	7	1.93059405836193	3.3337311513607	6.63049956281355	6.88634465064134	3.61008281724083	3.52520256139934	3.02416881802858	5.66407699423711	2.81015111284363	5.9085373749229	3.41288227534015	4.15735671852591	3.56806434745282	4.43782006430966	4.84408686274861	2.67968765915285	1.28698291871213	1.31504378424189	3.28281559463083	1	0.896847082663259	4.55897557005466	-2.08609319776896	-3.39153035759702	-3.95785274580227	2.1163227634025	2.21416115686863	-0.0276385735255149	1.68030687493717	-5.55027170891404	10.0523977004265	5.42815940602716	3.32794805461116	2.5217890851254	1.78533992860957	0.359351153493625	3.99289615817917	6.76876068686193	2.6043029557314	-0.549118857919191	7.16996444664519	6.29691836152948	3.23606340935732	90.5	1	2
133	3.84457035129078	1.13255801025171	1	2.81612403632602	3.62966726658659	6.0502683773435	6.92817748809261	1.45699212640278	4.55551912966821	6.94632873260691	6.04632918862663	5.72430392345565	5.3215053905158	6.90161307571716	5.73962731621558	3.80652946356586	5.43223759757085	6.53737148575021	1.8403275799735	3.85741014210606	6.33367144705765	2.04835395101216	1	-1.49264236933594	-2.37040835478209	1.39233249563654	0.769163667463733	-1.47681514576695	0.346744223060168	3.62586632937995	4.45113521628188	-0.191593467640208	2.53032893162408	3.72670278369656	3.81310269712093	-3.7833327655312	2.80374699315934	0.758824998934417	0.00210366266762929	7.7863955396298	9.73311001637401	2.36815112357238	7.89898470799866	5.14686269723138	4.99919667960515	2.68148235195162	83.25	1	2
134	3.24363871967723	1	2.33668251327121	1.70859068097925	1	5.56321554426	2.57652868992493	1	2.69071216984481	4.89023934786817	5.4300424648731	6.4048404786728	3.8197017682957	7	1.48792611806243	1.13320036508588	4.60967225079379	5.80435033103272	5.81410786806658	5.3117319943106	6.96907723090764	1.34503899796923	1.73322378481453	-3.07301276735878	-1.41754996421272	3.88942862874154	2.70809384246745	-0.483634719969037	5.85633841318434	4.6974943571296	6.42821073689214	1.61024827167197	11.1456929919611	6.76036761501766	3.02647736324427	5.85734257140336	2.95164513516498	2.37424632756068	5.83264101630466	5.04245788879232	6.83449331798063	7.49366905608497	5.80637003849403	5.33906912184073	7.35309438379437	1.68075165729215	103	1	2
135	6.27580461936636	4.76896444997519	3.92376629203944	4.53064635491043	3.78321431526437	6.2119146973143	5.16093127556081	1.88783031841149	4.7709306067554	1.70207636556757	6.08759660218284	5.52458326306822	4.10438372115191	4.93757906877581	2.24408933789206	1	6.16683778361757	1	6.20768169373598	6.08199808408538	1	1	1	2.76663539673288	0.649301843318404	0.968868182535892	-5.6173772116492	-4.77645164506478	-0.478798896027874	7.19020631494218	3.75460788560428	2.62202213277703	-0.0668064038597438	6.02483281736024	5.08963391777297	4.89512053046164	0.460416294657181	5.4442026638588	6.79443977215843	7.9321862440599	-0.687453614625296	1.39583297753873	-0.60748956429056	4.11598762609625	6.33914601252483	0.623343539599275	92.75	1	2
136	7	1	5.56393256903756	2.59973427144813	6.43524482038154	1	6.63306665990464	4.92189536764953	1	3.11052557575497	5.78867104394728	3.51312969732232	3.96731497930489	4.73799891279034	1	6.65801221267379	2.82625398939083	6.24161018475431	4.54288635333895	5.21690408636947	4.89024604891685	6.37711857195877	1.52024227925683	4.93412273031997	1.56295845184019	-3.90766427222438	1.79628399393066	-2.71706697977249	0.736748563989187	2.9172204342996	-1.68356613648284	2.03483964516326	4.67796530792681	-0.256147865571428	3.22721118285818	3.60292476357375	7.51632322323681	0.932710722034445	-0.233496978020003	1.26535420545111	12.803000275969	3.84509734597688	2.44968016240948	2.47887895287233	1.75935953858493	3.60695873895438	102.5	1	2
137	6.21080841452736	6.03192131156832	2.65472318586489	2.55606880252244	5.09804514747549	1.86957787878774	5.01147615463861	2.81204546630522	3.59230407046905	3.23063588842965	7	5.7761589297291	6.57677826519567	4.77163794962874	2.55418862427623	3.71629870266595	7	1.75949610772938	7	1	7	2.66787962724735	1	-0.27112954927948	3.69620993535388	-2.77007531097681	-5.58190313345507	-4.75702141740255	0.199815997047383	-0.105575681438608	1.64780118445988	3.3560501004464	2.90024557855178	6.59168666705578	4.81601001575982	3.91985983015754	5.28351426969836	4.72976643260217	2.57511184128415	1.04324977206061	8.50482507656669	3.14139701585776	3.35204955025817	4.27180366921653	9.42292485240092	1.5675178382577	85.25	1	2
138	3.23681590137863	4.32916373192089	4.08341817515499	5.8985717439858	4.21225321879487	2.78658895701073	6.27837361850068	1	7	5.05546141651562	6.70675769593549	1.00517192295172	3.50068888080122	4.20632545070328	1.92640374869809	4.91255781967758	2.71725332294575	2.06910837071345	4.39689209570587	5.20451851637211	2.12873923748728	6.89128271105472	1.68676510272122	3.35509966068493	6.54545071590519	-2.76896881762796	-1.25462990986781	-3.39642183110383	1.86413908553952	2.87261405674476	1.23798241623559	0.783555616540486	-1.74327182321067	7.55897390444551	5.07767739364664	10.5814776047625	-3.3117142235736	1.90552598283796	-1.34178586317748	10.744248296993	6.13818303611056	10.0444690915796	1.85574223580082	-1.72594678160842	-0.512766389574094	-1.51347182998388	83	1	2
139	5.78261902332531	1.92168498750373	7	1.67594733717587	4.77411585819262	6.35578879923378	4.25007876153301	1	6.55031669053514	2.266980027677	4.48711778537204	5.68505688491967	3.72308822987068	4.55830374474799	3.63878279641178	1	2.81946070894635	5.02322954434695	4.88600749924995	6.2047351152706	6.92648792731828	1.75567909679146	1.12162356749995	1.49137354291255	3.69253719706034	-2.72001761742713	-3.48189039139638	-4.6706102875264	4.87382120559398	2.72225509577228	2.25075958109836	0.417702351347096	-5.27171279991857	3.34026850582738	-2.39073219131304	2.04700128101459	2.26759802337074	4.87829338572817	-0.0297140550947752	5.38581416354188	6.39270777137168	3.890922138549	2.69551168967801	5.84479127148965	12.5313139849119	0.387241743719989	88.75	1	2
140	4.73636395747299	3.58997672667115	4.30639758509645	2.92866130865595	1	2.20441956455717	6.82103663263038	1.50663612717857	1.95354442323602	3.2253989083781	5.42028659835404	6.72515071094399	6.98048470501873	7	2.50047773647253	2.22941362345858	4.98741586694674	4.3350941798627	6.05184747751719	3.18162023145926	2.29092927026289	7	5.84384602782758	10.8316317995233	8.94552068916859	-0.295930566069815	0.954251862238579	-2.64427244884548	11.5142151031432	4.43618216419631	0.125581080236689	-0.301237985626575	2.87897372418415	9.46892986754101	4.99419925893658	13.6961781594945	4.30270068294358	0.897400379946804	-2.81940195153952	10.9499105798995	8.38620749955811	7.97973790023744	1.58505488638646	10.6517972535716	6.21666022247744	1.17570690564443	84.5	1	2
141	6.91739805099851	5.18169687540263	1.44387313925157	4.54376028617961	4.16942055732986	5.87376952983885	4.80453766672777	1	1.95475161271617	6.72198385178373	6.77570100799906	4.45340804130922	2.59141110770633	2.99266648103963	4.99783497730127	3.16652493375368	4.08308708483421	4.94067566407188	3.19573054811007	1	6.26054553253043	2.46371367517846	7	-0.282008231157457	-0.393390379147151	0.0808644326438456	-5.13005738972641	-2.69420176087214	-1.86259064404524	1.56123615029179	-2.9743165581886	4.02956961632731	5.27633795635493	2.1075610763595	2.0497708830767	1.48678928689479	1.69494046247828	6.06035281289669	4.42031375340773	8.71486634376192	7.76404145943129	-1.07972092518481	3.83278957479492	4.39710467187748	1.22011565168866	10.9151821711722	77.25	1	2
142	5.50160328296999	2.76617264264975	6.25115097634066	3.16402502080354	5.3581073757243	4.89638245392203	7	3.82692807496999	1.31342534563963	6.35413442431115	5.01984581273885	4.98140243750787	5.72137528358359	4.85640922812564	2.64456139043768	2.14277681646072	2.19026219309172	4.2326714431906	7	3.69331552864086	1	5.37487220945314	2.80347476874318	1.60557613461293	4.32569614598313	-4.21942461381986	-1.22812847470728	-6.10536180908372	2.72298296517608	5.84161315280115	1.43220189901247	1.86080314129831	0.250936098526172	5.13730965782379	2.56556814537153	8.39972763277934	4.62735555812137	3.53689239012856	1.63292928919048	3.47194936047673	9.23467117128937	10.1019766680167	1.415476445927	9.74992676689573	0.560738436895577	8.59644384503363	82	1	2
143	6.61177061656424	1.39903473109236	5.49776781096948	2.53262079125102	6.24515307828749	4.3537320908524	2.87471345716964	4.50447365223898	1.90377853725292	1.48109351604999	5.56425611637333	1.50383581299295	6.25411046513388	7	1	4.16164519162473	4.49888320188783	2.32287830960953	6.35512063508753	4.40759599919718	7	2.08904073151134	1.34730672746894	6.50411589196735	0.56776726880485	-4.17781425538756	0.712304455157744	-2.86254004613331	1.16780001384464	2.29510498177242	0.688960926972716	5.87859227501532	0.86012459391413	2.16558636897057	1.23223942704466	2.23361128210264	8.00452986833832	6.83323359152976	0.364044093483359	5.01587315426806	7.34236370611	6.31486211134649	2.71642996800918	5.39853938888167	5.79502182786921	1.08457203981914	70.75	1	2
144	6.94866560791437	5.03102781843072	1	4.82942423289506	6.29155141762402	3.54250486010552	2.00492703695984	2.2385963279727	7	6.92821482565134	5.90310162906028	6.32012159312843	4.03526163236064	4.93764869887729	1.56465626983899	4.8649365986074	6.63606537790303	6.0839682688108	5.62262274724099	1	6.26157902803265	1.85676585120177	1	-0.633550147490224	-0.573750905441611	-2.54134828842975	-1.23678385714029	-4.97737225105197	3.53346927070605	3.72974726582526	-1.41473358167192	2.83956104528859	2.14413239075621	4.13090894889706	3.71525739848787	-2.05915012922112	8.75674673810556	4.01184139673107	0.875100721939995	3.99961610176754	3.93585990159198	5.66615703296191	1.14824702017501	6.34409519838686	2.61202455052449	2.66993714426827	88.5	1	2
145	6.08813852576506	2.59703304716018	6.17183451044398	3.23626742961521	4.89363505542824	3.67605203816087	6.73109196105929	2.28854883502546	1	6.87782367991516	5.26907947568596	5.52049716760794	6.3372970406231	7	1.80203792787399	2.39282391882061	4.05508548862639	6.38231229040434	3.94047518901694	4.30681542111351	2.63393842320736	5.0793681118639	1	1.59996469432544	3.84052659761015	-3.13872227039694	-0.572380447696097	-4.64645195698132	3.63932618940589	2.22281415812189	2.53905171056313	1.88640445162172	-0.410935140310932	5.8704535251417	-0.799238984253618	7.78767268846745	2.33922263164936	5.32372359068646	5.53176569303205	3.41059219091136	9.37560706181969	7.35296759514469	1.30949789510441	9.60318715573061	-0.336530909810505	8.22546656463398	100.25	1	2
146	6.07299457303573	1	2.2113677704224	1.28784722019357	1.22117846262024	3.37797060081222	3.58351276146843	1	1.26698641330687	5.8635260912775	4.87198614859484	7	6.45560334166468	4.11664895282959	2.97345974611898	4.84723502444999	1	2.67886204230485	6.08449403878966	3.69992686158206	1.40944358065889	1.71228603267306	2.06445138924587	0.12978074624477	-1.6325714692944	3.74737151155544	2.42264829948459	-1.47786101777115	-0.406853949141326	3.85830537537095	7.22504907055578	0.230794788002177	1.29113625699687	1.39294252455399	1.73100298830778	2.2387591896112	-0.637752649792019	4.29416372262811	3.79935466389574	2.79354197577586	6.6816640687132	3.50451464557835	3.93571205492022	6.03496372033939	-0.733738551458897	3.56785247461378	77	1	2
147	6.45749140117112	1.7262780470559	1.87564541110041	2.65232948496477	5.04913471029493	4.0725187987884	6.04926818625912	5.36164917185775	4.36787072155912	6.35395367536391	1.16151691368916	6.77575930593648	4.80941388947321	5.7685867778436	1	3.52225564416381	5.02289882357525	3.07238680965586	3.77560333026822	3.27111350185283	3.28780185120996	2.99971929160455	1.91801518232663	-1.6205012098228	1.61209241288656	-4.26807207453357	0.182952386907426	-5.56299259394	6.43927013386682	1.93172811269225	2.23399418599806	2.4546557153646	5.60140982699114	10.3425223904174	3.83368757840809	5.31609239923746	3.72204066419031	-0.504030660724799	1.69479710480118	4.99350867941367	8.21870987532662	8.78674272036823	4.13731008472992	6.37371707894613	6.44305737895145	5.51827083703305	85.75	1	2
148	7	6.4662916671552	2.60957523615965	1.23409912737076	2.17002174603668	2.99900104054366	1.56850590511592	4.6343477762806	3.10296403319404	2.22348833299238	6.46350490236666	4.68851640685319	6.25632664107258	5.13519094626359	1.99493184898078	2.46550689971026	4.0964843157905	3.80219750063096	6.25802771568325	4.50307598545978	4.07422778979871	7	3.18868812120907	-0.3924813444778	0.443002265025775	2.10314008186901	-4.35195853302279	-7.52698094896855	3.92067032992903	7.56220495521329	2.507526625113	1.01103864679389	2.22440386211394	-0.308248721735444	5.1107375665065	7.54888825542516	2.1308614176311	6.43270770857281	2.80103291091944	3.64756381021498	6.15701718480867	7.57448076521212	-2.56870838998513	10.9374120636039	-2.95371486974175	-2.3242789786366	89.5	1	2
149	2.93855984272821	4.31316456927753	4.71498942874914	7	4.28796025799386	2.28214621266305	4.02051692793519	6.7599539896161	2.49222285443871	6.21312762801154	1.68795800117782	6.96023346121149	4.24550242006759	3.11980382090042	3.649169298317	4.07728408663478	3.98686047155259	3.29941609843074	1.10519471596774	7	1.84459958847399	2.71606405166914	2.77755124185916	2.78390548367921	7.46031043415832	-1.50100143971682	-1.6727489805581	-3.17314402836059	5.88389468996041	3.1840362471725	0.810835302312468	9.72176813026892	0.814711873600253	6.25711609508186	4.54032019091792	-3.4274938848868	2.09343533384298	0.354514916586649	4.62066878984493	2.70011885963216	5.6555303698888	2.40086336971987	4.77537380629118	6.76441444000743	2.54980487769243	3.24239610679764	91.25	1	2
150	7	5.11941549641824	1.5679529385775	5.12730079537938	3.00288020157806	5.67965732686337	4.72167553396004	1.59639792107641	1.61607083000427	5.00618334272602	6.08975928727345	4.08122572552727	4.3165981428729	6.82050112841989	3.76480454977839	4.64297633612275	4.06301536815793	6.31516648729109	6.05446632289522	1.13541620603008	4.95292946877888	3.19709757144753	2.56439182937204	0.866837638611863	-0.951017421715811	-0.167978247593169	-5.45867387844513	-3.97464781349634	1.410174010984	1.82588762925395	-1.84620410756487	6.03452365222031	-0.243511560743218	2.41687422632011	4.00619852059785	1.648047963661	4.21942013895494	6.69362787055924	4.84450952797259	8.46077729487222	8.75838430007329	8.58608526255476	2.82315319792316	4.32649138188669	3.05623349573234	12.2235137884478	84	1	2
151	3.59164532222527	1	4.16596152381121	1.93826574600433	2.40104678096794	5.20754764732034	3.71404645247713	1	4.04436108990562	7	5.88590699339846	3.72115796809087	2.03361470233773	5.66097389296051	1	3.17097540120772	1.96844996278689	7	4.53723897083057	6.02213567648346	1.43774527659959	3.37792294003627	2.5320471342177	7.86618791809913	7.52879612980891	0.038540186193798	1.9339233066346	-4.76359616147574	8.84961631714366	4.59571972847694	0.648275498643496	-0.071365403983614	-1.69365656597043	5.61478290748338	4.85988168282354	4.66837348213344	-1.8073923699183	-2.91185453915921	4.91905739373757	4.32096321907784	6.29564833360429	5.92984843990997	0.243631534172716	5.34290569195494	5.34286650608841	0.331004070320166	92.75	1	2
152	6.30863205422409	1.11457681363597	4.46606304792506	2.2924922170051	5.97768014245065	4.26307244569605	3.2795073382697	3.3445911053145	1	6.82281951399317	1	4.30768916671703	1.59846393117421	5.75940400147334	2.37998552052862	1.19946610168808	5.19627023502344	4.08802655918708	4.49886967694018	4.73124601367979	1.28061567936529	5.0095025250753	1.44372624788474	-1.60612215428476	0.729912751597548	-5.17161796964056	0.371854066111428	-5.91757858706286	5.59400766598216	1.3063364919703	-3.07954487167478	8.08501477588559	0.498002254881086	7.30173558142163	4.17471056788956	5.7750237677582	5.80703119547325	5.62164650918511	6.63600306553881	2.93205294266294	5.45348807340711	7.91045317116406	6.55291150042232	6.05418542739029	-2.11465920404616	10.3589194186938	85.5	1	2
153	5.63723170828657	5.54311679464809	6.90176848854158	1.85902926395164	6.67671621337821	2.41941391372907	7	1.42282264543328	1	1.92739845881046	6.491896759491	4.32168913399956	5.65155117102387	7	1.2730204620397	3.8192660040005	2.72793565680156	6.11022233967685	4.32721681676005	7	5.89865806262427	3.47219568149032	2.59924513291778	-0.600020649733905	5.45834466627487	1.10531200120378	1.1012524889701	-8.03894737420456	2.12739481006109	2.15017788292734	0.91018363965288	9.75782994594674	4.81749007247761	3.47940035280649	3.571505210844	1.31926281329412	0.333743168360884	2.53798817732514	3.16827172534019	7.02692120653893	11.7704610558765	8.51295426801066	5.4373224867996	3.53249221616904	4.69703542994671	3.84682695541107	98.25	1	2
154	5.47890950859072	7	1.94169720859038	3.26550943523615	5.51522862942568	2.07739663573734	6.07864035797233	3.44949979126239	2.65895540491429	7	4.00861007153045	1	6.58433161259144	3.97304210918533	1.651049869748	1.39283423852172	1.83963882702283	5.59359740432271	2.06876550300434	4.96936474664903	4.50354662462228	7	1	0.228164153375211	-1.6731042135988	-4.74622837512776	-4.14716287395857	-2.68601385067988	-0.594410975806315	2.48925183608599	3.50280346983866	-0.424289270778199	-0.265914926896613	2.52739502575894	-0.168316735013462	9.08009278049263	0.980161067011761	5.52445896749744	-1.26543063611936	2.49652739175226	6.35698656485629	4.62608717815425	-3.38741201313413	1.58925775714405	1.858778486175	-3.85826531946096	95	1	2
155	5.78491393699606	3.63653552450503	3.34561955311291	3.38233296288548	5.33903196687052	1.72584955229633	4.36905985539532	1	4.3456861970892	5.76623776077504	7	7	5.34299880824904	2.99649440504613	2.01832291453804	1	2.77269829194699	2.34472226784139	3.89579628294978	1.86339026567272	1.20120916208972	1	7	1.44976153705952	-0.768776792263453	0.99735636871554	-4.86759844850229	-4.74060767971896	4.49402770005166	5.03465297659939	4.3583522863008	7.01141954751209	5.95729393345506	8.89009840491221	-2.64086470366632	5.14592373464699	3.31442499565004	6.82847423477543	0.875039834355085	5.57477907670255	6.21913997292694	-3.61173992228127	10.0095778275168	8.4032628362792	4.14681591365201	5.67106840469689	79.75	1	2
156	2.48855944801299	3.71763724051935	1.85899709200424	6.74346339003757	3.01529220612594	1.9256053043863	2.84924167894848	3.4621483304393	6.79030636355579	4.60046505756716	3.7721445762977	4.77680275717182	3.51111365361482	1.52710997204432	1	4.59509231649896	3.124274280857	1.86014963744029	5.8469608720538	2.13459769748096	5.86657516688778	4.45933190824078	1	5.79880214576265	5.83219943090472	-3.78867860043288	-1.8857398593384	-4.79838814636134	1.52534813259748	3.45390586435155	1.31484778279695	1.57247874680704	1.87415230333786	6.08787777535912	2.27579148981158	8.78790534258858	0.135514368422089	-0.880186100161211	2.24602168068938	3.49120260280656	8.42857313088119	7.62141256551386	-2.6055223723864	-1.08759865619337	-7.04948177051302	-1.47779289136555	83.5	1	2
157	2.50344498554942	4.70400989181458	1.33813179804687	1.48108840771668	6.47513042839604	6.23510251088741	2.62397058277548	4.50866604258998	2.98145695508242	2.55107199611928	5.27377139150759	4.5251794807848	5.58744593936487	5.4840606442955	2.56416305130308	6.66279071030459	7	6.92713210176556	5.84535506923422	7	6.53805608923348	4.82968213815132	6.4307523923969	4.83868865011356	-4.54140540139078	-3.03701715723432	-2.59698068625887	-5.34270738870616	5.7029353465714	7.35822791209726	-0.116341656523553	8.66189146687618	-7.09306195434603	3.46003246906965	-0.460123412423099	7.62434257861736	5.26182159644901	-3.67851784212545	4.42489018020875	4.76751099265901	1.84802516357898	-1.61719331474548	1.60547682147003	3.66104608255809	0.965552515110327	6.91878123732277	71.25	1	2
158	2.2017966966245	1.52859320150945	2.34527003241498	1	1.6561122489532	2.28813142164391	2.24586607939927	1.56049780145884	6.17792001703954	5.90522349220885	5.2019501491987	5.76005487521572	3.08965567072996	4.07095274862539	1.30012209864613	1	4.09321892592725	1	5.97066981732784	7	4.77915532099959	1.35996378352619	7	-1.37052203523466	-2.53222588201568	5.02954517521782	-0.120192296604348	1.35018044303182	4.6073113528198	1.72447349525269	6.37453768017623	2.98038705350292	-2.83639045647501	3.43017940832378	2.16400295560527	3.28293834979018	5.99843696215333	6.95808433486312	8.06277892621078	5.05463132945292	4.11042731596452	8.2673364619718	5.48034914662287	6.21683728694508	1.34728467905827	5.73049166966035	90	1	2
159	7	6.12452762217029	2.08501467253404	3.51709541550721	2.85263914698311	5.42474333111135	5.71246333421777	2.93688982565408	2.00662309435556	3.76020893268303	1	1.94134910906046	5.42961434498884	6.92178092714004	5.50494861311155	3.17412189804186	4.97086006791713	5.95529734141712	3.97645560426621	7	1.70435658956496	4.98677956794136	2.27498177102921	2.65563679555434	0.182123490356328	-0.0878674759226135	0.318764625151791	-9.71089493949455	-5.27206010565947	0.122596519841307	1.16205172374357	0.861147144009017	0.787336392377788	4.45908767135498	4.15301673026457	3.77480482263907	8.91662950109317	8.42205961821096	7.41562004610081	5.81596322672691	5.07809149393644	8.31423082802748	-0.512330408826892	10.6966085440698	-2.46190798980111	2.94006386514982	55.75	1	2
160	2.31247018749479	3.29902230657341	1	2.20491531572178	5.85852674940539	4.05733892314459	3.36713299651334	1	6.80096514773295	4.03486822393484	4.89088113349221	6.42590905434282	3.58594644896723	5.13135581129561	1.41334263145905	2.90948040886806	6.79887399904705	6.12791993686716	6.0507914932974	7	7	5.19496849193426	5.14621960655644	3.43528994755509	-3.25160344900965	-2.12777249834148	-2.30677497304682	-4.66357005427957	5.89345030940343	7.07903532173378	-0.324770432873149	9.51591897821523	-5.64899612476316	4.00053247714666	0.929209245554686	8.16698973066399	7.9408261611998	-3.88913889361675	3.76901783555671	5.35257439089248	1.41407223160741	-1.21320451515536	1.59286808448769	3.93936528315709	1.30138962309338	7.27469425143916	88.5	1	2
161	2.74290605866382	1	1.12657625899641	1.24228566043717	1.30005249759483	3.87801723480146	5.66480609463212	5.07288559809729	1.94280915443738	6.90615702426693	7	4.30267172579639	6.77890984169339	5.32842786757687	1.40152914088388	3.81937853724582	4.84207404686903	3.53490971448407	7	4.73521738145865	2.00585136507984	4.06449870390376	1	-1.29354289873295	-2.1348731516111	4.78630894397347	3.0179730228729	-1.62885833871312	4.39021083346243	11.6270257633161	10.3475279438776	3.98237936950126	0.419588004755663	6.44063811836727	-1.08186221134619	8.24595505684331	2.77847834119566	2.93738473944394	3.45624369631104	3.31322498365788	6.10295012906629	10.2570577442092	8.01109496858141	8.1933355627567	0.574227395333158	3.52184343568719	84.25	1	2
162	1.1919564929256	3.37485324825858	2.11961089394936	2.76610233873636	1.04261091004636	5.7886099097955	5.84082727540564	1.81849962266003	3.60476369801105	3.9095231620149	5.43959263396476	7	2.07208298655019	6.96707918979516	1.05175176817061	1.69065621139264	5.24254974356539	6.54444583552947	3.65889252944577	2.46540294428323	1.15709469614134	1.4146097080142	1.48322291303639	2.83287417285527	4.42459996201105	-2.22402570467151	-4.40407002123471	-1.00645748987151	-0.943515426206403	4.14692639048109	6.53100729403818	2.11994374947337	12.072872233448	5.17783947274937	4.8548522164675	4.70817795613183	0.70177861809805	3.39898720790134	2.42550175775386	3.77666779556727	7.43679706128355	5.5300273207663	6.87078891489571	3.49433801013395	-4.08458712881215	6.27750821287327	88	1	2
163	4.16512261592186	1.51347620882102	2.33693819563312	3.18916598840639	2.90497179769804	4.73365376684421	5.70428457811088	5.041863967539	4.45403861870615	6.47563177536666	5.82411682751627	4.96565036967079	6.73254050557101	1.1522904951676	4.24032583945628	6.08873699343953	5.78928256467431	6.79063475518658	2.00709199883265	6.35624744106674	6.97073037563805	2.76272540569554	2.96070125303248	-2.55966382401257	-2.64317164422496	1.69202951409612	1.01936079470575	-0.963572223728488	1.07432459917895	4.25485281906445	-1.82767444127976	0.216066676992745	2.00267182848937	3.89056084931657	3.83616926622991	5.18763849189472	1.83803837639637	0.984875729871253	0.696637713553274	6.44799119567615	11.1674340248492	4.69090239698139	5.3484623632701	5.52976116231636	7.82856561928324	4.74168230023785	59.75	1	2
164	1.18670954234882	3.61018486297865	4.10944645096534	2.0696085412199	2.61434169584387	1	1.06911630264598	1.17982532183811	1	4.38428990970174	5.65929648249965	1	5.22845800685083	1.70512416762315	3.09128886323989	5.34483590590179	5.13582623354649	4.31106057866493	2.33443747888601	2.71915789073617	5.09806807691542	4.3360227108194	1	10.6384207801726	8.57874276268197	-2.51804660736231	0.685191542062056	-3.5373723425618	4.63335224327901	3.03821146037875	1.98554589894185	5.80233712801826	2.25256336250549	5.84987997814801	3.11916390236764	6.06652620293818	2.3236336647924	1.38066394227068	4.66025349504128	6.94084106924606	-2.05939498546501	10.369478493719	5.33166896187468	8.53926430197095	3.71341225773656	2.16974513638478	74.5	1	2
165	2.85097003238812	5.87939943528956	4.25498122044597	2.87000325368876	5.67531373144221	1.14965230924276	6.40004318355494	3.21967458312466	5.00073999419608	6.95466622748232	7	1	4.52322642076177	6.71907707166082	5.7018610304743	2.63485657519985	6.29983913431732	3.51196644618974	4.23064396247383	7	3.4542109934743	6.85631684874296	1.95063011615357	1.95809388948915	1.00022298236601	0.573378608231701	-9.49628274075076e-05	-0.603645573194051	6.16028346433418	3.53449951744813	-2.15763509784382	4.03672314715145	1.91802347611881	5.55105583398399	2.61735726387992	4.86833333326461	-0.86030752617281	4.81846672221447	-1.76329111018031	6.0100720596459	6.49026326774901	0.465776307674902	6.97881793079182	2.81346896046208	3.25057355811807	-1.31020972752554	82.25	1	2
166	4.40901906650962	1	2.58812771378436	2.05346868100824	1.29217487045715	1.26938451690427	6.546776093042	1	2.49029309250611	5.78839058990903	5.11231959571998	6.24319784603628	7	4.23247316584945	3.83705898300538	5.33891390317224	6.85191350547004	4.83601396658464	6.79733213953758	5.79561721508078	6.13103888320008	3.31338615291858	1	-0.320375199513572	-2.30735147025809	3.40832836157326	3.53126932049003	-1.65682528032803	-0.678938086881867	2.35913963699004	-1.16583294106751	-0.0218492666020818	-0.425886460701554	1.02259783621195	2.41554745857979	2.65993039109194	-0.161696087946136	2.8603079229186	3.29304546970465	3.2113096478138	7.04707819926979	8.91864290109915	4.20505926714542	4.05167700404029	-0.246902903374895	7.16746056979621	72	1	2
167	6.03480415145869	1.66821744493809	2.3164052629848	2.1160322358032	5.32374365230133	2.58066275200919	5.26884549742779	5.13585098492757	4.83320222475098	5.48532029197759	1.42488089975026	4.77722802252356	1.67210956073031	4.48509009604116	2.16220001220162	2.2947144214408	4.66478735904652	7	2.02067509353414	2.74160990914709	4.89563811791371	3.38726035168362	1.38225302605531	-2.62988578269327	0.480349964541174	-5.1459458209854	0.313759999745283	-5.73276448718948	7.87606509952363	-0.229297047451687	2.19144763429505	0.00133516564453062	4.90362395885541	10.5361292356004	4.28282516166002	-4.35512739270152	4.09894629988696	11.4192678031934	4.5940976627889	3.74318011394326	7.61220823997498	7.87016313539016	-1.97441534571382	6.02335884411751	-1.94538724561258	4.38695400463222	78.75	1	2
168	3.56973626460976	5.43849209642167	3.55163016753253	1	4.02993932173863	5.89193358380215	3.57921518389792	2.33210544972878	4.1930254664808	6.05888202254018	4.2502892796791	5.21105130239412	5.90097789708086	2.46232249950339	2.32979711237626	7	5.9403062582396	6.54664821987085	3.43398767280153	7	6.52132402630155	2.56868249773783	2.79816088265328	1.14799484038001	-2.16146346923942	-4.22923506369332	-2.53294326841422	-6.93337555224433	4.04422035827976	6.11162686836198	-1.52923317378129	0.220903015603808	1.37051823255325	3.76337216049592	6.38987317439245	11.8132544906771	0.227712058643352	3.98934267329225	2.39515405296967	8.58049684213591	9.70127167168482	6.2215551095971	3.12549702108503	7.02322437654164	5.68058981587854	6.23271114802633	60.5	1	2
169	4.25296438630524	1.32577838121985	1.94312854131818	1.48616216881368	1	7	4.88225863716608	3.74031726868054	3.84392595374285	1	4.31910581984195	1.52444730188687	1.85393782948306	4.76993199848176	4.75752829759481	4.10275934884853	5.17269657201012	4.72955791626988	3.85110715862258	3.64887224965659	6.15816452581493	4.87234693735919	5.71113748066089	-0.100031459224882	-1.42643691204833	4.48835856010987	-1.39712762800331	0.478183757493232	9.00390643340504	6.86286960691314	6.30300521728951	7.72127775455765	3.6533180792301	6.34245467212785	1.85529245819022	-3.70547801702314	1.39127983272959	-2.09303869275944	-2.96586216842671	7.84033379641759	4.10300358781919	5.78940840403553	7.54872676873032	-0.215750965764767	5.11593544092432	3.01036725264061	56.25	1	2
170	6.62347529337859	4.93775917855332	1	4.99002247508565	3.28662048988429	4.93187931084031	4.17153599752119	1.23021138633582	1.26822277031134	4.77930610802532	5.78303344049308	7	2.32135746692571	4.5062017047235	3.9578082679252	3.71814129522	3.89130334524569	6.20355330138168	6.62718635105315	1	5.3739199284234	7	6.76381747034335	0.439407947725888	-0.80319783984762	0.528025910454667	-4.96715155921691	-3.46895956063918	-0.526711805135312	2.55389422415422	-3.01726629432991	-1.0187065901623	-0.802860918490844	8.9906065148247	5.24618170265615	2.0317551628595	5.03300602818253	6.5874060975791	5.45963825601746	9.14878693240956	8.55248958181976	8.94304033729143	4.8310690120286	2.55772803740786	3.49425235310143	10.5197271780413	82	1	2
171	5.20574013503162	7	1.21561478685944	3.27384948705077	5.84566809083268	4.0652499065814	1.87069573736026	2.76814995434883	4.19633723120317	6.02430634318447	5.12983648561983	5.79351183496635	1	1.15752764996884	2.35612334158098	5.04578886291701	6.15937056065254	6.1395079402023	2.57378846852612	3.99883738161176	2.1479940760148	3.04905188833896	4.59331017268703	-0.464006627120274	-2.38905244683227	-3.27635843945929	-6.62068978353426	-4.40299629477532	6.29958902615218	5.21620833997289	1.6348589808851	-0.80459840989325	-2.16140615123637	4.58941464797208	2.35994039957973	5.88033177978854	4.96621218765169	-0.69075412028049	1.74544245231835	5.71473067592061	7.67929564768604	8.53356051334137	3.41284919717417	8.3359907472961	-3.88479341205671	4.96012658311963	75.75	1	2
172	1.97312624858318	2.64121299999542	5.05478741075754	2.48909909142384	1.90411880016714	1.08537550220516	4.61674405963794	1	1.26392995757657	4.2278118914138	5.6332052434546	2.63946726350358	7	1.44470746412251	2.52565153595878	6.18624148749308	5.2540330861857	3.64065726087652	3.90763830719302	2.86810725352982	6.26187112237581	6.10660552046601	1.40176849175469	11.2747629251605	6.87993705355989	-2.55193796616804	1.44214327342549	-2.12220932057695	1.0007726838357	4.61305062495013	1.8306713775866	5.7233092612157	2.12883108997935	9.75719167024378	4.64109816498069	6.7183296882015	2.39322624392999	1.10818432152187	5.65258890576155	6.90824397160996	-1.85345896131281	7.09363627301809	3.0908284558139	4.39966731089657	3.39332086757173	3.57181303646191	70.5	1	2
173	2.18240882143488	1.8282415747581	2.360040497336	1.10384941770088	1	1.03218898740123	1.67520038762538	1.65634675599448	4.94045739949144	5.10075486813414	3.82277375200804	3.98783995919459	3.44370744205383	2.92001597603172	3.82195546892417	4.42066165341247	3.14681572010329	7	5.25524464526162	4.62060405493075	1.65866707370564	2.59590445525251	1	-0.491487488423335	-4.46999254116372	4.14061019661744	-0.206297286222431	0.61463368623627	3.01145966637146	4.97221131966524	-1.08340940033033	1.10733934398518	-0.960603913915996	6.72691094052761	2.69614681664529	9.9443652801636	6.34407789202474	4.69540471976276	-0.2672051718417	6.50050136267348	6.4469993961013	12.402163104146	2.1764514179009	7.65958495039681	9.9792875614451	4.33302991684257	90.25	1	2
174	6.89154248799136	6.50167000445476	2.27088350853783	3.61798044810373	5.23634760250233	1.31281789915634	5.81488299786975	3.41636332538716	2.8395206452585	5.1741415604004	7	1.586832679245	4.54739535485889	4.28666185166256	3.4748310727311	3.70058492055442	2.14612807755834	6.03391320299917	6.9317281925002	7	5.60085025101362	2.22357132917927	1.06091033213224	-0.39666053164852	-1.50926241654129	-3.75114634381435	-4.36435639955452	-3.41726302061751	8.46510267022046	-0.211478836019478	2.30796085189871	3.1536519009589	3.61436919114306	8.32436727383443	8.36438862303924	3.56395003302263	9.65732952287988	5.82369834550501	-1.35551302223577	2.03761090688396	6.59435925415312	3.97891228474076	-0.31119028900823	0.30348015589048	5.54624038364395	0.120483503995869	82	1	2
175	7	2.7562660645972	4.4707047452595	2.73792547608854	6.88178023993406	5.7443244316105	5.57927835602664	4.63463544861021	2.79967765979695	3.46219776635727	6.30165266198068	6.4697483594322	4.85962615910048	2.85821481269405	3.1691188261237	2.07498604606893	4.5137669314611	4.23306456922774	1.97054413254807	6.5987439557536	5.64162428879363	6.14180322332695	6.86947346313317	4.81169914196309	0.416351378374452	-3.82066013978858	3.06982959107687	-2.31589488587857	1.62244056397465	4.05740805474569	10.3093697435827	1.26510887606098	7.26904892705587	9.2445879522371	6.2881968781262	3.64533092514803	4.10169494429195	0.323791682327198	4.51195366221551	5.29072454518831	8.07490192225939	0.924003972890834	5.39234570221019	4.1607996905718	-1.79188895569979	6.38644399589471	72.75	1	2
176	5.51710743945495	3.25543143377906	5.20170912633561	5.31169543038558	4.00737850077704	7	6.05668315442832	1	4.09619310762883	2.3252471156087	3.35954552885625	3.8245585395737	2.27480989096782	1.36557388268583	1.47875420993401	3.17836270257996	1.49331503207341	6.43778709427776	7	4.26838316843672	1.06030762827972	2.65736544777641	2.65081811946878	3.14807711261283	3.12724516715291	-1.56567934094517	-1.67073026020997	-4.53898958304231	4.01834717878094	3.85644706090529	2.56424142899635	3.35925191279198	5.57735978139516	10.260997517481	-3.82803538438868	4.52770308151421	8.38618038825075	4.95507414910958	2.10465109793698	8.26288392846815	10.1133100965664	5.57917694313364	-2.91953342551428	2.89077186248381	2.30613708864926	8.88499899309277	83.5	1	2
177	2.52767999637865	5.01869373181791	1	1.4462680904108	6.36815983823933	3.18733890824113	1.63742355646622	1.43642547399525	3.34106967015148	7	6.42835071127214	4.95138840797467	3.07049553328295	5.65663257502797	2.46747240029658	2.19904425355324	4.94000858830348	4.70741090868226	1.42697709817148	4.98474523288331	6.07689101223057	5.48826278685083	1.65841184291807	4.6135067316659	-5.14297710602694	-1.1213467949599	-3.17966871903648	-3.67256634752722	2.20019355306457	0.927169214501363	-2.67552699520147	-1.2285021164022	0.747504310831522	8.22318588253053	2.37422929559348	-5.28877516449915	0.878687309577832	-2.57063893845764	5.88004234694688	6.7327502226262	6.76566887977417	-1.18871356095717	3.23261823947746	2.97033574399568	8.57786162420989	5.49468088022595	87.25	1	2
178	7	6.58898859494306	2.9826637930944	1.08527843666063	1.62128658445108	1.79322140347092	2.30697435836554	3.94207726562454	4.16230168762435	4.3071313013686	5.03474112962177	4.24807393474602	4.69174831277627	6.2635082243367	2.3361843979344	1.50521045025972	4.76317431209966	5.05376761320058	3.45233749334364	5.01046447976064	4.95515606079865	6.77468148744962	3.5346826052929	-0.612938216187917	1.03394119000732	2.50459231061981	-3.43766637335404	-5.99042103534248	4.61698548534141	7.6871321481577	-0.607567363967672	6.04177397679762	-1.25467410845984	-0.489693538409626	5.02282729067612	14.5529106529729	1.96058493871442	-3.22739807280859	1.73273613084264	4.1248810721838	5.72431327590297	7.51880196426793	1.7556527929476	10.4713763066694	4.4309604124465	-2.22552040519367	88	1	2
179	3.80588471779228	4.09971536376608	4.45530851525785	4.55604351462279	1.93011784585552	3.47146158678771	7	1	2.68799528869114	1.58043925796375	6.05138171780247	3.94626743977915	7	5.88022903399375	1.020319232085	1.88586979139801	7	6.60830724116399	4.76815744354771	6.96654110868535	4.05082654245107	6.31790236039337	1.0368515251996	6.80280913569828	6.66875776012091	-0.600841789533674	-3.97432095612072	1.18996078864021	6.02325848648332	5.50212357974029	0.169495634827234	5.41770225989333	7.11516512717997	6.16181408904494	1.48637493185366	6.30900199211577	7.90656965243875	2.09084962255992	4.0656262572188	10.0889794638593	10.146706927424	6.35546190862663	2.2561713360689	10.9405305478089	7.90599504593652	6.73909398571619	81.75	1	2
180	7	2.07616960068203	5.64207125250674	2.11073429290708	6.75129167455764	6.99400415963837	2.33242357413774	4.99901607646397	2.06461197145201	6.45090976089867	5.04868343731757	4.00456141071982	5.94887721717997	5.1563960819397	1	1	5.75213050832903	4.6822278902894	6.53071236839696	6.78109461424752	1.68074287183247	6.82972638349079	1.02346393244241	5.23664623445496	-0.110212275375374	-4.56810456337618	3.06691894900889	-2.50323315949091	1.86983912495799	3.61648936197063	10.6409314371208	1.23943200328741	-0.384981585001083	5.85491804969011	0.169186804985399	4.65688548874198	3.35808704942044	3.44804396302388	3.61276817472191	5.54834291650407	7.75357572080983	7.54071078557136	6.21073418729305	4.35582532322333	-2.05656288170193	3.33414343898966	64.5	1	2
181	3.9291883078951	3.72413449056291	3.82967426500269	4.99097174145368	1.55650822750777	2.84476240111335	1.54264793253485	2.06287026858706	2.97191669481304	1.3306777051045	2.16871559746876	1.69162886261463	6.68988439797517	3.87639917098227	3.54795185296544	1.10332608722074	6.76857243578629	6.9865809398083	5.48063861355946	6.40962341157086	1	6.46928797065979	1	6.3492466322392	6.38537317173815	0.0107112280674925	-5.06446584113843	0.385480429934459	-3.48691898609353	10.602614636312	-0.468532937673489	2.21959295767694	6.4731606908376	5.65757847607963	3.66879776763725	4.55735082060932	9.23447870494975	2.11925044414863	3.10928011559788	7.24504902696985	11.2904221456114	4.65393402637507	2.16409603997049	4.51842331273044	7.39911162720966	6.30979317308386	60.25	1	2
182	2.63960727797414	5.18898227535038	3.98454665614464	3.59929197090446	5.60570569618691	1	1.12783839619835	1.79891539735982	4.35167139167124	5.8839621305107	3.15199477108526	3.22864739839913	6.9292731298346	7	6.63480516819278	2.30503852327703	5.06974823607605	3.09826107836629	3.79129134305401	6.15304346790295	2.76112451816028	1	1.20650686001398	1.64316595521942	1.40505127029288	0.892540708805505	-0.53613980342946	-1.15810004110628	1.3261636264721	5.91037516105926	-2.66908118201435	3.11035321830136	2.68019085082287	1.91924562413957	4.01083131204281	5.76415235294351	5.08994359912526	4.2753140575673	-1.49866500345102	6.6996390320538	6.46371251626036	8.42534620260973	6.20634588802484	5.87663011564579	2.96005123267752	-1.69958325997601	68	1	2
183	5.72901634182171	5.08935425073376	1	1	4.69276366918592	1.3009986893902	6.20055455430659	3.76302230225584	3.22364823092701	3.25747745703675	3.7427168461951	3.39342486791686	2.65728667414854	2.32428609394736	2.67452395728144	5.63482952979729	5.7663791411675	6.89784461100193	6.58748522428391	4.92731771280989	2.85243070886808	4.77632585258537	1.64863414747816	0.866947386197973	-1.00144087536792	-2.25572109751898	-4.28992581805295	-6.47877908705603	0.315307784773232	1.54634041135275	-2.35835501478616	7.18204482552291	0.792156028159795	3.51715638368253	2.73554747847029	3.36603227062082	-2.39781476673591	3.34920467313157	8.2536753375299	9.46601388293026	0.926302401464024	12.1342507759017	3.92599430800281	1.53299055879914	9.84229752158593	8.88681595131344	83.75	1	2
184	7	1.97183903926554	4.86577722369583	1.99926343088513	5.11018422677575	1.58431434659134	1.77771061886272	7	3.75096606693975	5.9930146847259	5.96953542253804	2.2388295033429	2.92473569220316	7	1.47859495767222	1.53912421584002	4.68559746761569	6.74519780822054	5.78661870953283	6.83019023269199	4.3275859524745	4.48983453712282	7	3.23631433749501	4.67650055678497	-6.44611707171628	-2.29501943580933	-8.76587666067704	8.88204262304996	6.81109085949878	-2.0762983902433	2.57826933814748	0.956477052058251	2.79382438373851	5.11536188172199	5.32139149093824	-1.2801998514462	4.08845924633462	-3.65018069648217	4.3069253942516	8.63120685097251	6.25602990896417	2.74099397248131	5.42250125348947	8.0554911868011	10.1479269043741	73.5	1	2
185	1.41122148948986	4.1830605802663	1.47235948069268	4.15937428810626	2.55137049561264	1.01087580399325	5.0561321767654	4.2538101510574	4.15001484224839	4.3983169975707	5.11482027993757	5.67221776225436	2.11869550683329	1.87532856503696	1.51917532053615	3.42674220706565	6.89874477120191	4.35064643077419	4.75849462609492	2.94796482929659	1.54087316854405	3.38105749706957	2.99094085224934	6.63796778450613	3.76415148357339	-2.39330614071022	-3.44220723299931	-1.85102526465728	8.29217132569482	5.89079915991491	-2.14264810492111	2.14364281475776	6.09599756496002	7.43981046541576	7.49246268401602	-4.41103899728871	-3.00176354563632	-0.554913238296028	-2.12195685021546	7.738204371379	7.08372404830378	6.53063144078129	-2.34362988997266	6.79612768493092	2.39593285788519	-2.84432045219753	76.25	1	2
186	3.98799476804862	3.73016317811126	4.98386758442452	7	3.66114797262902	3.20451575378077	3.75039667511048	6.74478332673359	5.77495451291119	6.2161385843526	4.84319683893566	3.05407404822615	4.21922727580013	4.27978250398091	3.19464656295891	5.54241852507247	6.3076129209183	2.19574593248983	1.31501506895849	7	1.93226623278374	4.99241078531463	2.1418310777877	2.45693915669589	7.01337169582118	-0.856015510562206	-0.487822512044783	-3.27814442280291	6.32073856525197	3.17737466521189	0.733112107845077	0.698305620715738	1.23904139828992	6.21002444732122	3.78790161751164	-3.99600771826224	0.708707039629437	1.90678282541373	3.66334854768169	2.68067469068482	6.43500536397513	7.42872829925007	0.629291152629556	3.23376009386505	5.69256311850821	3.56156316886141	48	1	2
187	6.51768465931717	6.59376043572821	1.56758025328306	3.5083787561375	4.88286946299283	4.1378599675629	5.9352192928399	3.12509042041521	4.02691036302995	6.90698667154621	5.24929687097823	3.80347532016939	2.92526174263572	6.09259043584503	3.0143842538615	6.0603769900479	4.08927468120957	3.90195556643264	2.56388886393827	7	4.45191726312011	2.61810441011207	2.07637719828004	1.15236720018465	-0.144665341359079	-3.61120408555293	-5.70476575920096	-3.64909395390829	9.40969322707157	6.13735808663697	0.567849576346682	1.07272953528204	0.151732545024333	8.67064768376841	3.16479868669792	2.52650950909524	6.07611317826674	2.7248601783361	4.76111643963473	7.58918003382943	13.0721913596728	10.8515579757104	-0.997923482006045	-0.245044899896158	-3.59508488026647	7.19077475289053	86.75	1	2
188	6.01509014662645	1.32027666107821	5.06880124437135	2.31734066866159	6.06246243841624	3.92117740815291	3.16518975883843	2.08449245535766	1.3352701612113	2.10364234726676	5.61694756573698	1	6.61296378359918	3.7777156515324	1.67714505708007	4.02055995605384	5.07599512359544	2.4713077971052	5.89782904627549	4.98935678400532	7	1	1.87798385560245	5.90465958207998	1.14077215859564	-4.90087663074943	0.380671611706113	-2.10291861696969	8.14711814777243	7.66385846852868	4.57411057231412	4.53164241262183	-5.48411182550551	1.42293694098756	-1.564850964419	5.82636178785243	6.58058350939366	5.38270683041004	-0.00878211496724426	9.58273116930203	-0.064822398028257	6.67746799013526	3.61041439414533	4.90356627432531	-3.34547608602112	6.45399652449225	75.5	1	2
189	5.92236510447042	6.89905939714721	1.54347564002109	3.62495345873457	5.01254267948024	3.16789215568493	5.4667308497424	4.1569322449664	3.39397184326464	6.44197857473327	6.57645137046022	4.19537803394125	3.12391213383088	4.86166480236977	2.47474964809957	6.35714318910288	4.93931421320987	4.40493729979747	1.71193403337015	6.12007450344936	2.66398379425182	6.16476582543246	5.99825164607075	1.99409090774623	-0.934711848580061	-3.72874562569495	-4.59715283948618	-4.12017937573124	9.06702727592114	5.53512387468688	10.4319018346239	0.143241608939269	4.60544504798173	8.51451030141806	0.415733785625411	2.43448914601866	1.76135840700219	3.25264487951493	5.21395195467474	7.25953040209046	12.7971216173557	7.17289073676675	1.22443745757535	-0.517942821212626	3.20915904629351	8.37934078952063	63.25	1	2
190	7	6.06701842332532	2.80202411500536	5.15462196261001	5.43368218922622	2.75276407843958	5.62052662117536	2.76309030001425	5.09213207885968	3.45638429682956	5.9462218844143	6.66577908695466	4.31062385932807	6.12816820492935	3.43561591849115	5.02821907666078	6.53440607844577	2.71451756714174	1.55489715205168	4.11385926532507	1.17446085722538	7	3.51006897336244	1.30347027343906	2.69181138711823	-1.57051974496329	-3.85155138662909	-5.99886475741036	8.82036513675008	8.64507968026168	1.35119633557846	2.89346279532403	3.33210393643144	4.30872701504257	7.41491388903556	2.92106065498564	6.91945686051947	4.85003543756252	-1.60129242855451	5.76335665385794	-2.45709050586365	-3.41163081216571	4.92562413020292	3.79294677625689	-0.249488202415557	-0.396674410299125	84	1	2
191	4.72493293247602	1.7591428652129	1	6.47658230863869	5.50089605506702	5.68538614958066	6.74574542601497	1.92347444832649	1.50995345555581	5.37308689805378	5.40641973961957	7	7	1	1	1	2.32222706700877	1.71313272496614	7	1.55232540144526	5.99379108160504	5.85670407151245	2.64730133812735	-0.531428495237961	-0.775523440839377	3.37606386902843	0.52417465909826	-9.77652523947277	-0.00451619730682676	-3.60214073196581	3.98110426205826	6.63456342192034	3.12659621227787	3.60106672764586	3.60083071479632	-4.5134231360776	1.96414194970392	-0.346092626157347	2.9144678045865	-0.111539239214905	1.17258473961298	2.46515578282871	5.05980111697999	3.04163452992012	0.96699989940236	0.244544423410811	66.75	1	2
192	7	2.45683516806493	5.58999558384136	2.76850337810033	4.34496355030981	3.69913278726766	2.07030904696213	6.42014092852142	2.18288577394871	6.39664478625478	7	2.29571357688162	5.76642340976132	7	1.08824579782313	2.66780412677116	4.31974555584594	1	4.67547234163157	6.55194269326618	3.32000546315509	1	4.79391718326496	3.60722781249625	4.42285129899034	-5.31146598873474	-2.56436239745453	-7.74265358609228	3.87670303898852	10.6369743415574	9.8962677731846	9.2405209598734	2.21155082480758	2.32430155128391	0.0182557811421867	-4.30214992841261	1.88464280868731	4.09882055950715	-3.58722829073956	7.99694974936115	11.3029057269417	7.118793044657	2.65833683061017	11.5242640756589	1.79790376601134	7.79150085760892	64.5	1	2
193	5.35622021652619	5.40813290240967	2.20816533196042	1.9241232203077	4.91452411559077	1	6.58249114826274	3.66967875200517	2.94495105190874	2.33987148810748	4.19099722195267	3.89580724941901	5.63441262854879	2.66582125351068	3.13476304018198	5.90487637322403	7	7	2.21836288465069	5.58112291325447	5.23423000740206	5.28927299103966	1.46512456847998	0.711573275922236	-1.5889674492466	-1.21686644541202	-4.95503681740835	-6.73614200845706	1.02515394211963	0.856332671840607	-2.47563433837038	6.61250445883299	0.816106326911768	0.4564079472183	2.30487243697972	3.44238392935525	1.31829951950319	3.04479251793085	5.21523021568289	10.2415557839741	0.386760928560498	8.41789695384409	4.09230703216174	5.1858393612626	-1.21180383826054	9.28418346113604	66.25	1	2
194	4.08542778291478	5.15236384875491	2.64899727291089	1.85238935193868	2.34748430742588	1	3.36614856206204	4.42652300209898	3.48733847092975	5.61157300289617	5.09708824678143	4.37892840539435	5.05737041278598	5.7760926001438	1.71642131672451	1.76385345066853	5.65022418470848	5.9623056125987	1.45238284701375	5.97357571582291	5.06538429596277	5.79006366048576	2.81189120001503	-0.237810676153038	-2.73383399221973	-3.98691903612138	-1.02413625205062	-6.75167155503181	4.04683036471841	5.09351438494763	-2.58051023840628	1.37444625244468	-0.750806278507952	10.0380415884201	3.71058878003056	12.7362348712156	-0.422983532728907	5.07931459904953	1.68046114765014	4.29678047408222	8.67706440821119	7.06626743039417	4.04016517464503	-0.5813756411784	4.26402567106376	1.93667565071433	73	1	2
[truncated: 5 more columns]
