# Supplementary material for: How Are Mate Preferences Linked with Actual Mate Selection? Tests of Mate Preference Integration Algorithms Using Computer Simulations and Actual Mating Couples
Source: PLoS One. 2016 Jun 8;11(6):e0156078. doi: 10.1371/journal.pone.0156078 (PMC4898694; doi:10.1371/journal.pone.0156078)
Supplement: S2 Data — Long-term couple and agent-based model data analyzed in Study 3. (ZIP) [file pone.0156078.s002.zip › S10/Aspiration Model Data/Aspiration Couple Population 01162016 070922.csv]

	trait1	trait2	trait3	trait4	trait5	trait6	trait7	trait8	trait9	trait10	trait11	trait12	trait13	trait14	trait15	trait16	trait17	trait18	trait19	trait20	trait21	trait22	trait23	preference1	preference2	preference3	preference4	preference5	preference6	preference7	preference8	preference9	preference10	preference11	preference12	preference13	preference14	preference15	preference16	preference17	preference18	preference19	preference20	preference21	preference22	preference23	fitpoints	sex	algorithm
1	2.40886460017275	5.23694520754129	4.07398368360131	3.12847784242572	2.03064189193536	3.03997414928573	2.26596152630818	3.28711846711611	2.83812134468978	7	6.09789482630225	5.24636383480038	1	1.85830772110162	1	5.47318736128121	7	3.46398141140248	5.72555877055325	6.05437479631763	6.95597905190327	6.51700497980376	4.99044077540071	7.27940607039599	12.6402368110287	-8.4118947331939	3.63340774972181	0.845833375386808	3.6333518283262	-1.88259545749009	1.5901045194002	9.10601178634023	10.4634689450211	3.52307195538983	9.28578009065158	2.07023017439862	4.31186816358942	7.79211930096456	6.83457226410582	2.6168689959285	7.46095042474954	1.88292451066128	2.64000593087805	8.15056188199319	6.43958261473641	-1.08188448334957	103	0	2
2	3.37649885435593	4.14181423332473	4.31764524621069	1.27859073355471	1	5.5397533696935	2.60903867452734	6.8573398765795	4.12990034223801	5.79982813959227	6.94104433116778	5.53258601301723	1.49804814558038	2.11699454944506	4.91801340174699	3.28094403627726	7	4.35908272477089	7	6.54093445993005	2.3117448414431	3.14149386215279	1.26490890175415	-0.912625493813688	7.28975363198482	-5.81282594918099	5.7516598531305	3.77788995675212	4.50013655469277	3.7226526475247	4.85552894861471	1.09368861449382	1.90912576231362	7.28268654117653	2.59115030325539	7.80235079430062	6.22491240365366	-5.67268001935787	0.932220530768292	2.49103217720323	5.55714436697345	6.93569003496466	0.883859253663869	6.49274980711376	2.63866006905091	6.24638722199238	94.75	0	2
3	1.8859311008064	3.01813324790013	3.66892033703715	3.97103193260471	3.19750435115689	1.03264353704949	6.85574568309961	3.69070478126246	1.1845524947515	3.18601435507141	6.13223677764851	1.99399714505997	1	5.21323386866169	1.40532038344286	3.91913047396272	4.60691573021683	1.81866480571589	1.68418328172044	6.14650136155182	1.17139365600666	4.13242189965064	2.63445315777419	6.65263824812223	13.0724724103806	-8.42620810100495	5.63079947039018	1.35406415713334	1.05765589884517	6.60315764160239	2.79743676474047	-0.0460508121564842	-0.733607584344187	3.42136491002721	2.94700338770409	1.89721978182726	3.72632073174618	7.02489721405142	3.2357902141486	-4.76985998568412	6.58150974318641	13.7069773481013	1.85900573281147	4.60520108831607	6.56710540611788	3.23945414721622	107.5	0	2
4	1	5.81364822572306	2.33294755463675	5.50664351511431	4.67572248096728	1.99774364405552	3.42094900650457	2.02755436000013	4.22697578317038	5.27810300272985	3.61854338033371	2.20535146231637	6.05817003337347	1.96504497146925	1.92237068913536	5.36073060765791	3.41802694996178	2.03010876402199	7	5.82621553007526	1.23637729168793	3.48297537533173	3.20458845101903	2.88153835827748	10.7523124944793	-7.78560868429403	-0.601260803477551	5.80979603270034	3.76331363471883	8.60442075809898	2.8638797140774	5.65072456989025	5.86343086639817	4.41608449146689	4.62129079072769	-2.63020737780589	10.0554607185656	-1.06089024241137	6.80765813435263	-5.02340514091495	4.32016563999033	-1.52985141820543	-0.236436941201981	2.98563208485136	-1.35421653044065	-1.349316002082	97.25	0	2
5	3.70673562841553	4.08822795064363	5.86371239121047	1.71709754449778	1	1	1	3.63571932379173	1.67040537342934	1	7	5.59679164187608	5.24740747697608	2.71608109309113	2.12533078190504	4.99574936729297	6.1353190531888	3.4661343046501	6.30753529682338	6.95806574240926	2.4762034048498	3.16167882740665	7	2.18969124495458	3.68330403571388	-1.95555546448063	5.59693724258159	1.86587917184331	-4.35375565835372	4.56343888668305	-2.34561384302881	0.373844859399434	8.83303668298909	1.3305792377364	2.3338685665103	1.16317266172608	8.09132181254767	0.717022001977171	6.81067512493212	10.82262044937	3.56047388463777	7.31122317020789	0.342554342743669	-2.75309165435004	1.26312868690642	3.57779916862014	94	0	2
6	2.51089194316089	4.0732404934116	2.95485687120212	1.75011118346339	1.77517062476902	1.30354884032952	6.34563508880937	6.30331446740529	1.83315528760783	4.29730933874937	6.30130578836547	3.3888354813326	1.07876766094267	3.77994095470587	4.28867790303212	4.09038573021921	2.37761447745403	1.27913286742145	4.86925642119013	1	6.27190472332558	2.71464671479684	6.34432460475621	-0.649058746152625	7.17829420130796	-5.41674595807946	7.11975082402173	4.74087751763796	4.57239246575634	-0.909593044548423	3.8911945148764	4.38573240561578	1.40739136648815	2.86134805433175	2.85884535826127	1.6930628594512	2.70676037782901	-5.5854309393285	0.291767339912818	10.6395523367189	3.13872060795017	2.22321611138592	8.90440691053299	0.905342965894707	6.54115440523495	-1.84651131369515	99.75	0	2
7	1.43200884551673	3.28554121491996	4.59575093802606	2.78285990468057	2.40166167089169	3.94917446660797	5.47335006069138	1	4.19433363135337	2.83204398384875	5.49439325170131	7	1.94030757494542	4.75648741641655	7	5.18197718886284	3.27258942562365	2.68419026591526	6.39929075921186	1	3.36878298277258	5.03135213792623	1.62328764087567	7.25652165817988	5.21873236997813	-4.88572515582444	5.74382720413597	7.68116656510118	7.37057116685676	-0.835918014517435	0.00217297285829255	4.12952979517689	8.45391597957731	2.45179901383489	3.52611792403274	4.70537331330521	0.877665995127659	6.82569412230619	5.04424882503392	5.65890369962633	3.988838916098	8.03805732347214	5.79212952305462	6.35059983766373	2.3378580826105	0.87445610309336	81.5	0	2
8	2.45104195113221	6.649653723258	2.54958239240464	3.48864732614534	3.39370971474919	5.65215576190687	6.21336942247649	3.20253492887054	6.00678616331552	2.75246532242518	3.3677180232419	5.12734712614583	5.90027577486403	5.18658250368737	6.1591064227473	1	1.32513040606071	7	5.42270146419994	6.72987605640462	1	3.3940325209878	3.3778651238242	7.94817993724628	9.92848142415575	0.633553009468688	3.12958813279495	3.39915903932744	0.999274097190575	4.47924552083719	3.57114858838969	-1.67509690013377	7.4483673616281	6.67119255313607	2.68919124355211	5.93559430090795	-1.81441569983784	0.577942258213619	7.18462640577088	4.856793627425	4.0034100746051	4.37045275847134	-2.33353879169675	2.5395913595139	-2.5630132643358	8.88454512657433	98.25	0	2
9	3.06562880875971	1	3.50954171758506	2.46771025250461	3.1257127503036	5.59681841888922	1.3558567782222	4.48834438712676	4.17916773180745	4.21407876714873	1.88194659131968	4.5007508520049	1	1.68982170906619	1	1	2.63286402751454	2.54932408058873	4.35417648899485	3.93115203599732	6.97581509116111	6.97388638361084	3.85242777836067	6.2480076490366	2.63949843187785	-2.29627709847323	3.39784300105195	6.23099304422548	5.92986357647931	-1.88425165129263	0.779907099323337	4.94355530607275	3.78301508361827	4.70305166589797	7.92606371757076	-0.403608000996283	2.3877275677027	-0.127751119215482	3.93705113019431	1.46823033271644	3.56376604610506	2.68464776204898	1.47339421211408	4.10517203506677	4.42970914763822	6.61882931502945	85	0	2
10	2.59201868841547	2.97092497070674	2.72147597532027	1.63058003932778	2.64951904497391	6.00991775480951	2.48824107722397	3.12660954202031	4.23714486635816	4.18301464002338	5.54340956420451	3.78715515938002	2.28949178564956	1.53749397485699	1.4822407786789	1	4.7542457312595	2.04407941246349	7	6.55714817375232	7	6.9932123925918	3.8232378926593	5.63854673534277	2.07483281081006	-2.455826518832	3.3962237949552	6.20088450611647	4.92292820203387	-1.49409537021563	1.04622485455554	2.66067736453188	1.54962021719734	6.56847926904965	7.17981374382652	10.0955579203688	-1.39342797057395	-2.751531351294	-0.0196613153995637	11.4920941711779	-2.94604914434349	1.91529500017606	2.46193152441621	4.94530441167397	5.76343336632171	0.0124679808414995	115.75	0	2
11	2.5398239781101	4.44756893707584	5.85952739978067	4.26904477858552	1.02931453792415	1.04250427710183	2.08576387735143	1	1.14175131860454	5.70817060007806	5.38096582113331	5.93926444948896	2.71370768374917	5.44477957137621	3.62390191787342	4.99577471034886	1.2015883319784	2.19777576858315	6.34487880293261	1.97872861450082	5.0751215395446	2.6372327558715	1.00100495129342	1.09478428273067	6.98653509356962	-3.29899814004734	1.42224515715644	3.53788779487722	3.36161491934964	0.58056792591325	1.52196123733409	7.26598052074744	6.77516435752386	4.29143057489953	2.59564059990641	1.71248276692101	3.35958979313399	0.821418915741687	-1.84159462299426	7.10799680745077	3.29734658573044	4.84022169013491	1.55130106026082	-1.22266189301868	2.3472901910258	5.33948276354215	94.5	0	2
12	3.97040034238272	4.64661907084412	6.18566124363711	3.69704884304998	1	2.32480035417893	1.8838116501161	2.31285436102666	1.23426060915612	4.01817053785545	4.85903157086503	6.3237808337159	1.38191010606854	1.99241733638586	3.25928983600085	2.75474483846615	1.41955224831544	4.02911524160506	1.345930401644	3.50671780160742	1.66293257190895	2.06370278569515	4.05973917455064	-0.782139948457143	7.78196917889487	-3.62937351745511	2.36002998636243	2.68196393918658	-2.46390193176809	5.76885117137754	6.87486516092662	7.04993807907109	3.08928470933683	1.18982863281269	2.75375295240816	-2.08938370602431	1.14065786523862	-2.55130155614387	6.86971924195503	10.3362223941097	6.0186584877207	11.1081377524322	6.88006666657021	-1.03343215483869	-4.498172609053	2.6753667304603	98.25	0	2
13	4.72036493174689	5.62280640825876	6.03130251721919	1.82622099715058	1.001127578046	1.98632942870757	1.67161756378399	2.43900630607178	2.62618681718804	2.24389215277329	7	6.79600783557397	5.93542695637545	1.10538682121241	1	2.34660157034629	1.59657430191105	1.47694611437122	6.02527386008965	6.48819347372463	2.57871339481759	5.09993093919223	1.21639776280193	3.87160197824813	10.0347599154352	-2.60845428437321	3.77238148973	-0.0139730433829046	0.42614201565961	4.00210722918766	-2.70425480570187	5.37492566884598	5.19782539434788	4.42755130725813	9.05612615903435	-0.40833296162211	3.78901596665769	0.819507133410632	3.03761217051659	2.23738704206072	-3.1443333054814	4.83158057099721	0.40996076277702	6.15718850015867	-0.946423871784632	0.863952090251625	72	0	2
14	2.86130200020131	5.27056997018059	6.14275312702588	3.39792399849114	1.49122039581264	6.1722509140781	1.08447532507085	2.99638022809135	2.16696768598252	6.82152191183651	4.85404159865001	6.85313787467349	1	2.91760357029478	2.03418777603401	6.04170268814738	1	4.98418132860392	7	2.4045712291453	7	3.29987094278707	1.9980506112207	1.08567761071921	6.27543963371299	-4.61847866282698	0.334714937616401	3.46450351382824	2.69416473063983	4.16264002880773	0.546857583450278	3.45308411721898	-0.0833410705787451	8.52546298690509	2.06047754927477	1.7648623155901	2.41966841443182	2.28770399264878	-0.835614975288969	-4.28177822129692	3.31587324327787	4.47681868203566	-0.394770089507217	0.433768821462128	2.14610325916541	5.41135484646657	113.75	0	2
15	1.39016858223274	4.5303778153236	2.72090171842573	6.64622145290723	3.66659641220745	6.28449874016554	5.73035038660257	3.86574084165931	3.10431092835834	5.99143947770375	1.81037424533343	6.91402484967481	1.76869570930136	5.02708409032747	5.67893243832433	2.66727831732894	4.403587745583	2.97564745828358	5.50755537539891	3.57658019826741	6.31875785790791	1.51312041277952	1.11101132023738	5.02688391873743	7.7813600856393	-11.3038955363581	1.01892749781971	7.239363570374	4.96547456835394	7.90120001916599	2.59469678898134	1.69552268548032	4.82866899861127	1.24655775922188	6.53697678179732	1.80714132304861	4.18957957879757	3.93778346942856	10.1058957222158	-3.60842324626584	4.86356313816587	5.03937906357425	0.85315392674014	-5.09780915512449	2.05467448918822	0.0681075945555128	99.5	0	2
16	3.05310375669261	5.54122693769609	3.80702894425934	5.20721215436875	1.58854721833676	2.37753597558221	6.19055371623506	5.30401667666088	4.86641854787921	6.15714015262382	4.46226704076365	2.94424874811611	3.79775372542746	2.79096796101213	1.92910202644625	1	5.83537880666464	1.74672948340208	6.95869714049876	4.85832715835751	1.45254451427439	3.89495530717034	3.22522958709854	2.60609146497862	9.33174220319541	-12.5793702973971	-2.45184067876824	7.18763367957056	2.39825254495764	3.90473251623276	6.18404597155434	9.54698218559623	4.98899992946793	1.27221674670509	7.6371544623911	6.53571956538796	1.26537659828715	-3.22104679659732	0.196549875921467	12.2513192319372	3.94649507046019	6.9215155624812	-1.57529970083682	11.8596743192727	3.27618867635018	3.99184142733344	84.25	0	2
17	1.19323162799063	2.90623935892579	1.73155223246469	4.73109095822322	2.08831271003565	1.5128871990163	3.83059033634054	1.89388668226391	3.89683950688148	4.6368144598706	6.74110626077712	5.31308608895256	3.87707839036254	6.99535127446312	5.41019648332432	3.53525892614107	5.11796381888392	4.58422881515624	7	4.83810931080841	6.57741605305957	1.25626073979699	6.16586862135867	6.01265676516049	5.73001010559891	-2.78583052449381	3.45769654941833	1.28523602894675	7.73089475678698	1.01499912961184	0.362885774110841	-0.0679910228074092	7.42297616357024	11.8513269521455	5.59321197786714	2.58243244717641	5.07422303308491	6.73007929643681	0.827533551207212	9.19760131800984	5.53911934655256	2.6794435808445	-0.301449298165013	4.69368630283933	5.48872430284558	4.56684362517727	90	0	2
18	1.23185438429173	5.09803716337819	4.17216327511085	1.52894066077897	2.24848677102418	6.41695026877431	2.49921458436703	1	1.45304556452718	3.92374781344769	3.73214583344599	3.14528096864185	5.76742674451847	7	1	7	3.52168524604817	3.43251492690478	3.2366760543654	7	2.87033692870301	6.6539428969144	3.90336503376104	-0.820985798156493	7.35416171285315	-1.93175157858061	7.73724967243017	3.47066310894188	7.55173452264712	0.48666690272203	0.921057370477315	4.9916082189161	1.22230733284012	9.20334814642409	0.487708358495314	9.54353436796775	2.30784272205334	3.59760853414646	6.77592629177047	10.0569315730904	8.46273758554499	6.44846704985076	3.05726020217486	2.13447812818599	7.37966337751613	-2.92720393523269	84.75	0	2
19	1.87719621960203	5.43192993100027	5.6052844404446	3.95068029331412	2.12297072000714	6.24662702938661	6.73532834915246	2.20532289233682	5.26336933033028	3.97185385421619	7	6.03688763768855	5.42260744809107	2.77398533975491	5.44004076791929	1	5.74212678584491	3.39333140000811	3.61342146632245	2.97023514196256	1.85119914036281	5.60146717707685	4.93518913391914	-0.541449803790114	9.10680224739144	-3.68546031327011	0.852459887313066	2.67479162336	7.7400002452689	-3.45984051224973	4.65202035878906	1.06141616149403	0.933836661275892	5.05387396470274	6.41240635625632	4.40452143388242	-1.44079667675507	6.71758854829118	1.82412773480019	13.4715907786987	5.97716093764627	9.00406030058058	5.84454853836966	7.13928427858463	-3.10740286136384	1.42541040311596	81.5	0	2
20	1.76641789426415	3.24536796115865	4.31604640707974	4.51488702791868	2.72639047621155	1	7	3.77220010615858	2.36272756056686	3.9154588727722	5.81266004006277	1.83473144890468	1.05786534977851	6.29714101110379	6.30727261493252	2.06490613324582	5.4822471545449	5.67664459684182	6.76827165503906	5.35310965015377	1.11935235268546	2.16496115242852	3.26880955214962	6.87680103204071	13.084261626207	-7.51434162990297	4.47310190755659	1.38155598964444	1.00530577980347	5.37195939228382	2.52837135317187	-1.37192939882238	-1.3887565027292	2.09003247701538	1.71952477495982	2.14439982994947	1.00472364550149	-5.98061595833576	4.65371489618815	4.87924031696483	5.9404689900061	4.2473980823428	1.81624845667854	7.64587844798507	6.81085136484307	4.76315473502634	94.25	0	2
21	2.44345087040817	2.40993883347303	2.65347241641782	1	1.50862440632392	6.96005749185812	4.24954173552611	4.41915481291375	5.03881754585854	7	5.91395361116479	3.48419639874853	7	3.40524441001991	3.97659954489837	1	4.68039337951913	2.48354609423981	3.51646674823886	3.93053840382949	1.46353190617715	6.71351781560529	1.17387277598605	6.76061234702904	3.29883552854137	-3.86438857856935	1.78141328583662	5.91496688228231	0.361545926441048	0.294372681238434	5.94485194421121	3.18375467333827	3.78960558469254	6.37651103237435	2.06177208075972	9.93358194478919	5.87070794799275	-0.965457260519544	6.59216397120403	13.6844166411198	5.01150827100134	2.99489397236055	1.10788365529068	4.56104515459214	2.19172374340243	-0.498146433726203	95	0	2
22	5.3336391284737	5.36118001982909	3.7371492467477	6.76409180033177	7	1.40984100528174	4.02857285136341	3.9568592085059	4.71744182793716	6.27249492925961	3.42645376140796	4.10001641637871	1.20233196281046	1.73467966084535	2.76072319592862	3.79892591988284	4.30327899570925	6.42749074564113	5.39991739916248	4.5982671118785	2.46472299208022	3.12737342140812	1.58570785484789	0.300617950914358	4.19832622950238	2.47736707841571	8.27195003269148	2.4680571494692	-1.58830803201668	1.12989578543594	0.922449194825171	1.22936324108321	-0.0968387715059082	4.54777189637252	5.5291543715035	-0.476233928845999	1.69193907977618	-0.0399070965486416	5.12251091807997	7.27939146985294	4.98365467373826	4.50887540426106	6.0263907115698	5.70672242674634	9.8546031892546	-2.95535054556287	88.75	0	2
23	3.98751063424514	3.38328270191115	3.99828494138946	1	2.724197079188	7	3.10411379506177	6.55709350552661	1.82083853141594	5.82214516951585	6.00035562200924	6.90916186831929	3.94193670359161	6.63055929702238	5.40481493987205	1.87197848700255	2.79479808275342	4.34673393591315	3.41506678076891	6.24121212353534	2.59569978780358	5.29132399413184	2.072675796152	5.82037046923023	3.37953625115417	-3.08801900863836	3.67759839721964	4.72179052958566	6.25448275763865	2.66117754559601	-0.207620361248269	1.05722032265733	2.55479008497182	5.28339679726039	0.211688117629483	-3.51887242201822	6.23478682245103	-2.49264018332274	7.3531703485847	5.71203108605687	-0.928690170078579	2.6287493811616	-0.473250545095304	5.0868433142753	5.56566413334924	-2.08786588034696	87.5	0	2
24	3.104718174843	3.10200766509037	3.35716595903932	3.1672092388963	2.27164906371219	4.0149905061803	1.08117307820331	1.35398024454537	3.45929099231842	4.78147658333378	7	3.6449825027538	1.28611774793466	5.89857511427744	1.2824970456594	2.56833823425388	3.00816650053021	4.34160964367612	6.30357229993263	5.28666230887763	5.80958557530605	6.29911997928434	3.89689368566266	7.39571570032303	2.53696011836277	-2.2554438457439	2.72244452883189	6.01017383607746	5.93017909636455	-1.41231324895576	0.924194311106845	0.639318550826323	1.82140087109133	5.69713215698144	2.9960573383438	4.62056805783114	6.10952444011447	7.72518660001678	4.73560767546722	1.07564959942262	5.48083908637873	-0.350704996388798	2.11464959680979	4.70164570825536	5.07266494640466	6.2361455063338	100.25	0	2
25	1.65897695381161	4.55143109531903	2.43765689763409	1.48045191253531	1.56116128587923	1	6.21713591035037	5.12114144244365	4.73656140938689	3.30602759668807	6.93358770559821	5.13729957128332	1.47554033091047	3.30142671475409	2.24002220758088	4.6816140753023	1.78353083516438	5.29914509593911	2.35361196076462	1	6.96499585956679	3.72442017341233	1.06478998793054	-0.000882876484676637	6.61749076346009	-3.83770904413949	7.81383242653675	3.82489370263645	2.4078814400137	-0.738964793798962	1.94990444568439	4.79491817103486	0.831080930414068	6.86517229366574	8.77287947550052	8.36270286201042	-3.54627044770302	-4.04537654737958	1.75907813703026	10.9607707928998	2.89794007778645	1.84860892214089	8.32106032260265	-0.124269218071191	7.57181816695876	-0.326675606963853	89	0	2
26	2.14197713268822	6.33375434957666	3.76679970476672	1.47207594244537	5.24061849555261	2.20963320891421	1.95432327208939	1.25342373819951	2.44509740667052	7	1	1.26619516495576	1.41546218773564	6.53126168752517	1.98304365657954	2.0589685895938	2.94250356366773	2.05780010514841	1	5.39088271310963	1.2892300859064	5.295279486034	6.10417251268696	7.81698165659482	8.17775086327978	-6.88374709346162	4.39425241147695	0.393272316115259	-2.84382759854157	10.9815181793237	5.04595261000873	0.889242450162694	7.60919112223947	6.70410793532255	1.7304061039221	4.75161395573397	4.56259338407793	0.967222380803809	2.56970220176975	-2.16869691651388	3.9247122391273	6.72532530129252	0.473574748984288	6.11261475035104	3.98800604960526	11.4222303028905	81.75	0	2
27	5.20152305468597	5.06420860286084	5.25220020340403	2.93752994878659	2.61656323177003	7	6.63440792334393	7	2.37430410891228	1.05612332817184	6.96567140705204	5.92860303146435	5.61741694410622	1.27578064890591	2.81954500954427	4.86929915877046	3.91805110337918	3.77315358911178	5.44196705802618	3.99516102648528	5.13513295766882	3.72122192474304	1	2.61744528992835	6.09419377072876	-3.03574888972394	5.70140641042218	4.57601124926661	-5.11610910119931	0.0130037278251728	0.736972102764708	-1.54612489946966	4.12906589771633	2.27147097900919	2.42981773442448	4.11610176987217	3.00024101713615	0.155784898112969	5.63310859296367	7.69877568461606	7.4135413393661	9.11234213890278	5.48226963162584	2.81704439736982	6.40766315545916	-3.59107361961198	83.5	0	2
28	2.75991592564509	4.91587047759351	4.76962226883076	5.16514304576859	1	2.16109267986547	5.17229963062714	6.05698140469525	2.24175077289952	5.61417638140362	4.26469041396382	3.84145150684507	1.40036693642678	2.83542899207859	3.4672825381229	3.04632287560827	4.13806757125477	1.53243601959373	1	6.39357986445482	4.4888507270811	4.01872160686476	6.14772772428115	-0.402375764488156	8.97965221419954	-3.40113987366116	3.34908082640837	2.64641476131715	3.46356906292836	7.06961654704447	-0.544451175228418	5.50454774003272	1.20505681661347	1.55424342896414	5.59357710231969	4.25204470754475	-0.0425504526853088	-4.7553753961512	0.873786927011381	0.896625347642827	-2.70652693307302	4.05036033713171	0.722407502140687	6.36462576619409	4.59354231688136	-1.88557213696147	102.25	0	2
29	5.91018281369639	3.11247515650711	3.61938770269028	2.00649045158593	2.73335609697283	5.19899691207416	3.01556109481029	6.17083564458794	1.67419503952172	6.1965987457236	4.49330413524319	6.0456856988529	2.17772192828726	1.25622824425878	5.52298995164974	1.41599749706567	2.2673952505675	4.96123825373999	5.59675210352168	4.7880320651705	7	2.15645218796681	3.72577707946907	5.58629114625139	7.19729577198673	-6.41541529660926	2.05527799944317	6.2280464277988	3.86263738054333	5.01150705742772	-0.201003871613606	-1.57610273559312	6.71205076405455	10.8593283137592	6.9192288523167	5.25403979772225	3.66444628102628	8.56691597052444	5.81760063543251	6.5513977771647	5.17311168241886	4.8361241284005	5.700501429512	10.4302340684705	3.14224212836178	2.92142438057677	91	0	2
30	3.65974904819516	2.38926863469463	1.95641478176389	1.56115444275966	1	1.62433679635715	4.98869790938588	1.23422910484203	4.37360394149023	4.28984074022379	6.2761808407623	4.98585397483006	2.37543140817972	2.40514772648347	1	2.10145853408856	4.27412881768605	1	3.6192609690184	1.61482060261451	2.32956504999646	4.2962430930402	4.97844747191581	7.11922017700694	1.85230810111375	-3.25443203722644	2.02888226291379	2.79865876939709	0.701329121764312	-0.240093084801048	-0.0443538175873817	1.12175149717691	2.59046262224268	0.695075725008293	-5.5490535889444	2.29632662145682	6.6723815148358	-1.42459991801594	7.01332623644903	-0.691236642349226	4.18723839595705	5.16957575298186	7.474723329759	4.54301425353408	-1.72682634639191	9.91244491062127	93.75	0	2
31	1.75951251011485	5.50861129607602	3.49342412474096	6.33048051963771	3.47521465839318	2.14189366961265	3.60257489051461	7	2.27926952028014	5.78416748526346	4.41616745744383	6.82964334605185	2.20429189961001	1.36623500251128	2.32837158747177	1.8710415021953	5.12084476004555	2.47422106039149	6.75128515654951	3.05517406204666	5.97206955319811	1.43695942980894	6.9049104142887	5.20427039831936	7.41276901054099	-11.496621540627	0.867791090166355	8.46024121914314	9.93186132223198	5.83351722478156	1.71882845889216	-2.07627705374149	4.63581178110864	0.206956990409719	5.96499761092137	6.19048715459934	4.27387481701296	3.29309574022895	12.0874927286202	-3.20073611138237	3.43945595342935	6.33440722604204	0.50602412048998	-3.74011308236236	1.65145763353123	3.43582432158007	104.5	0	2
32	6.84878514851632	3.9060359482518	2.40602585932684	2.91988645107971	2.81294317202551	5.86022774578021	2.2548941120341	1.84257199544639	3.06773905663871	4.36065374667613	5.03893418345301	5.03578163103778	1	5.22867153179449	5.86405873500422	4.26565043330561	1.94864583108458	1.51230853027914	5.03579547989062	3.35896634298136	6.14220272873435	6.30980690972415	4.2866074185757	5.2485796054916	4.38839657580828	-4.9775889483035	2.4330785041661	5.29596913014466	8.33034018926727	8.31911329740913	-0.861896263817282	7.94267867786952	11.6767481710458	10.0986039894337	2.95930238253883	1.01789486089304	9.09593533242294	-4.66741685862288	5.29835398221196	10.3358621636917	-1.60930722354464	6.60707940979045	2.54655669087847	9.00259791073592	6.10961080946343	0.994872955276959	89.25	0	2
33	6.8182393235016	6.48888427514407	4.0086335093754	6.77641621246335	6.63807519873615	4.72799005436366	3.22956750989176	1.23131782498393	4.33867720371832	1.71293227512371	1.31922673174318	1.61213174127768	1.05890583207904	3.91014082696099	4.41299615411607	4.65883170108793	2.35609663082518	1	5.23264529927414	1.32506909631564	2.9872240431285	1.1563950745309	1.48845881570739	-0.279631457087546	3.38790622175746	3.3697140888986	7.87458530337552	1.85129082515315	5.81449280377004	7.91697400635316	0.441174459964156	4.66423518541439	0.404360912391849	4.72788910670723	8.93494543497499	6.8896939833505	8.2387786924841	-1.60153570370905	9.01133599876245	1.56064552385837	3.62823001056835	7.07095279210916	-2.32354638137208	1.44145079133336	-0.916518435638626	-1.78661740048093	63	0	2
34	2.86642977127476	5.02689416898415	3.63398594633106	2.23706988991426	3.33749564563592	4.46493439859993	4.60699141118219	4.49217810117986	1	5.5455283482093	6.46338263343414	1.72499194235236	3.26011569964817	3.1498578711077	4.15167608691622	3.7216190238721	5.30278548490864	2.21316005850424	2.51651677528152	4.46327574177214	1.99960882262859	3.4022239331411	1.48285455956165	1.69163167028596	6.37151499040344	-3.16922014911238	4.8789234295474	1.02185265837401	6.64324369629124	-0.709811200153654	-0.25894069639646	-0.0732995240375295	-0.259686594210408	5.77829273974017	2.15313332172443	1.24848267052024	-0.395215634350122	8.24693722671659	8.98422440049625	3.61249149293643	-3.17952794438935	1.23580447628305	1.99560960487774	6.3506187814529	5.43395296907475	-0.930439897795374	88.75	0	2
35	3.60055718421565	2.30533916702353	4.55148205919251	1.92737806084571	1.68895534490936	4.01620167137495	4.01315570315793	2.78828112413638	3.14301749216084	6.54173657659832	7	5.37203848853401	1.76985594837181	5.50304248757554	1.95820455433848	3.74428428205937	6.19812680323272	1	1.51980992252829	1.82296662361296	1.00660770375729	4.72506656691077	5.0860563093691	2.67911128332934	4.55845628613068	-4.74717111580026	4.73144310477967	5.04056842990299	-1.78040019867595	5.71969704815941	1.01956437811202	6.65818273671962	2.21332188643558	8.40449524825691	0.727138117247383	1.55623496347937	1.6761370225455	-3.69648755771128	3.08652869781216	3.70882131095443	4.71878682350283	5.56633352069196	2.54969283458911	2.12222892229289	4.77923203365367	3.4040716661964	80.5	0	2
36	6.3518722985754	4.23217737917171	2.63682984045754	2.96084310111706	2.53239007502776	6.35084014915149	1.1464358113155	1.03017947144005	2.07543217224307	4.09886254305801	3.22300270774903	5.98621592585631	1.50442459177648	6.67111867300816	1.5370221450931	4.5571143579939	1.65598919554411	1.71280961906288	6.1337622359139	3.37133572091145	6.22823470970639	3.00770200781935	1.8352840569688	5.26202696343992	5.65818822736716	-5.02973983649234	2.7674758965141	4.91106391409882	-0.69272085678611	2.34357641029949	1.70661381917977	8.98489498021856	11.0788704129829	8.59601061346713	3.20186687538025	1.5116254486343	6.0086874685565	-1.31325435200122	3.40659385628264	9.60401218422327	-1.85927155385325	-1.21230889649338	1.54791242698267	1.33204446390403	6.37711888396969	0.278818363450934	98.25	0	2
37	2.98741002976666	6.04147525309446	4.51287869023089	3.11949076456097	1.42589117504902	5.84224340937482	2.23479011244282	6.09465288238219	5.84099377603295	5.54170284902229	6.61747620530041	4.10844595766756	2.83511773194302	1.60821644391309	2.346189433623	2.60710920912471	4.59654381364687	1.70878160050925	4.02776531771765	4.54809835811131	1	5.48248540899855	2.4308231870465	1.01997432530484	7.21569299855682	-4.86693049748271	0.60105056912009	3.60933181467985	-0.757992741008785	4.29043526641898	0.639167788102949	-1.86503120300081	10.3228886894513	2.70167169410657	2.39358174277054	-4.3793084117505	1.95933233443976	-3.70464693449351	8.75216057517481	3.75639574230717	3.72267607720897	6.5383822023703	3.86848889059008	-0.46230951272178	-1.24312002630208	5.6665242040057	93	0	2
38	4.81734059534591	6.13485590229364	2.30602694951806	3.7902399743483	4.04198574000344	1.94819784944647	7	1.94037766117416	3.04355657101994	6.74691835218298	7	1.73962450349033	1.24270929584844	5.15979542620634	4.86332065475526	3.93854793959902	1.09014517801796	6.37629942554543	3.19274764441787	4.94009976503314	4.69158571223082	3.76356807561994	3.10158409511572	10.3717681741141	9.1190013293426	0.55707311663219	3.50347077614254	4.06017905684776	3.85437007270044	4.92155399604237	8.85082560832191	0.720776999762968	3.87019660086309	7.50720277543735	1.95924969205826	3.02728820949252	4.713226158032	-2.95443295955664	3.50930252596708	6.26363041199791	8.92372097442168	8.59966491236041	-2.12458086880172	4.16012870806641	7.34277171432305	9.11463976407715	71.75	0	2
39	1.42450208172875	2.63304163348827	4.03464357264581	1	1.32334984941299	7	5.41150493819539	2.90130628182215	5.92031001979778	1	6.49426128815686	5.96379462360456	1.53717186125412	6.52976173442375	1.04337840794079	5.48198396070025	2.28314512374168	4.64979153688518	1.72805356091649	5.90115671623335	6.16965870603518	4.93507416334101	6.34553343796399	7.24695837627797	1.56306941047843	-2.68019652156339	2.91242790627376	3.81846081205971	5.36923007475838	6.84574100564885	1.53397795696316	3.42859480421943	1.41732044360796	3.96812370599723	4.19885216069237	-1.67668190202752	7.43888668711057	-2.08766186758032	6.66205730330754	3.41247226922323	6.01792022870549	7.26262399829873	-0.652415468993001	3.94009871205927	6.08810379630954	3.69819763872802	100.5	0	2
40	1.50376874186046	5.95967085379895	3.57339368112461	2.36001348202822	2.90523274102188	3.61030415436047	3.28701598514972	5.11674374168643	1	6.09351490460498	4.63250559848732	4.16415298254354	1.41081659283273	5.18138247388698	3.99350241719637	4.15328611715941	4.24140409484171	4.15789227575295	3.44012459703544	5.50907981144837	6.42439422428358	4.53070812867183	5.67190676396848	3.28453006903145	6.20897862397884	-3.1198245379374	3.80979177842477	1.41973277698466	0.443046497697317	-0.363745553617172	0.118491568057938	-2.03258983537719	9.1270367029081	6.18000975232054	1.37606988998674	1.20393555094426	0.469582084466149	-4.83473175843174	7.973672013729	4.59279274390002	4.10743959985358	0.956747704602706	5.47765611178604	1.00862347872382	5.71479865968895	3.92030220199914	94.25	0	2
41	1.67354460230669	4.74463101016597	5.96240550742582	4.20715142701471	1.59500363173123	5.15702834314141	2.97608424560471	2.17853703252759	4.8636766454285	4.26661207441028	3.75904058990252	5.94570726192488	1.15209788833027	2.92762121263801	2.58048416801457	1.41287234493115	2.22756695563399	7	5.5937680960005	4.0620953008917	1	7	6.20667411018863	-0.393139891347199	8.9211741827659	-4.19209408714015	1.44184538632516	3.2660827892398	6.96152245947759	-4.10657310109009	6.20109574015292	1.65761914110203	-0.118193858919017	4.9151593391376	3.75812765905453	8.88776770999769	2.2687250805802	-2.60944725527877	4.21164287095638	10.4987677000552	3.61205379630655	2.63785815359104	1.509546377427	5.38808647454821	6.62808294762034	1.44389514061133	77	0	2
42	6.65697262020877	5.51577223992274	4.30648497644387	7	7	6.15533404483358	1.46352632963737	4.11256605756583	1.5116160159824	5.78457245308863	4.2843345961403	3.69347187121361	1.33468673597571	7	3.00968935529222	2.83650889605298	5.04604318501743	5.85695409675421	4.8561483521992	6.95591195292137	1.80375288215025	4.06940452515511	2.80712087242584	0.342878337562985	4.12910087915001	2.2112027977112	9.30517744758655	1.81709280961859	-3.04993996354406	-1.79940635972759	-1.21000815080153	1.32299667578075	7.44661849691531	7.97501325374269	0.877664201378544	-0.841984735402342	2.58751933835163	7.26350208484256	5.48114134539335	11.3239623089124	7.77822555667486	5.68027080497313	6.03353849989923	11.0453412427364	-1.62546530319657	-2.99846831992208	80.75	0	2
43	1.27926205084146	6.67806583045746	1.37594620565893	4.92279164770274	1	4.30009119851989	1.52828293512135	2.77940315357285	3.93065137322885	6.16393031934043	5.08405263013913	4.47122890023254	3.48177523827351	1.31159716586038	5.18895493870356	1.16923332405035	1.26757092241145	1.07671915616178	4.39418643921176	6.31717349209355	4.90250490213801	5.16270982466691	2.89578558734908	7.96659759032299	8.53970284302492	-2.87505992409597	5.58802744276699	5.87041392410977	1.92901599123754	5.25553622397911	-2.72963940481558	5.03142883200226	0.175890025843161	10.0441228629178	8.34376305518623	-1.63461803007036	1.40548951040966	-3.95321959640564	5.07916452752548	11.1653189188335	5.02717719356485	5.44880177818557	1.1486384058333	4.75151315960867	3.18460396844696	-0.450189218893074	81.5	0	2
44	1	6.2029587286392	2.63211008880644	5.08427120925701	3.1501472792832	5.95440797045041	2.8022432708653	2.68005488212981	1.54971300341183	1.41430844705337	6.50198984727926	3.75360456638439	4.31003262976479	2.94712956501682	6.39449532938908	4.7384423916234	1	4.27370520840638	6.36985669603587	5.12198655785014	1	6.56412802151779	3.3552853463792	10.5509390407655	7.07339840687785	-0.688656141003444	4.56583166935512	2.33599253917421	-4.56761640231448	-1.03045379922746	1.89311789648519	11.3974270103741	7.74873399737527	9.46653835742045	1.61438297076913	3.7401588873662	3.77720335677886	-5.40454331562619	6.9372917828874	2.93774415420854	7.04962429600108	8.47767490394558	3.76252632282515	3.37639809223429	7.57715329053155	-1.32666163405208	85.25	0	2
45	1.97305204085659	1	5.09562508596943	2.43790912818404	3.80027994002038	3.63961829834733	6.92155594852881	1	1.64853854172632	2.44034511790056	4.28886617367347	2.02841284892098	2.77322247710922	1	2.20471988274622	2.3549507875527	4.2973498970709	5.0355733644182	7	4.91712172247815	1.03241255047253	3.61602049825717	1.58769564024226	5.44228340776644	5.87001407002285	-1.38631398373384	3.39044672769227	3.54881713966465	0.777816016986462	-1.51668285143119	5.54860092467343	-3.01500296517923	0.722038170146231	9.04260053810969	3.62163448088307	6.2641868246266	5.61258723291306	2.15030841874119	4.16180075222072	7.82984065322994	4.9199576103162	3.40482486671633	1.58814336195454	3.90274861241951	4.61729765730668	0.166797510006959	79	0	2
46	1.42547375819791	6.2424629815947	2.08596670697041	5.72077725423086	5.32988093332945	1.77325580920537	2.95992979253467	2.66285626020262	2.13747180108917	5.17553268526254	5.22199903051833	6.50087035053146	1.31962005184648	1.7690461201802	2.09653769654965	4.50503871589624	4.50138172885693	1.98871922636863	1.82663112165948	5.90665649981961	1.11060138682535	1.45604351398832	3.40381968835928	1.89228032747665	11.5007944156824	-7.37710458942406	-1.61497513468384	5.94811574224555	3.7367199282363	-0.912918568247805	6.62614784330771	5.91939158137705	4.7612018652183	9.43971376149033	4.71936899346164	3.07053221326198	9.10465591845558	-4.03589737171407	4.00640845651776	-4.31696014564853	4.74388655101557	2.08375941403253	0.472640964515669	9.40697911110154	-2.86738402529111	-0.201772555746601	90.75	0	2
47	1.23042463786351	6.29086920444741	1	5.7262122692386	2.50102091539687	6.24356724021145	1.73774016216598	1.14775624494592	1	5.51963711125249	5.29284627018055	1.9881137406314	3.80747184505725	4.84341667591865	5.9511649564452	3.18687475021275	3.8587124726061	5.09699438846829	6.47958818442407	6.91256491570324	7	3.10484538141982	1	7.88568060378713	8.30184388497817	-2.04593122740418	5.24211840355472	1.07756095555131	3.73238899914323	-0.22192274414049	0.0152393961997978	7.98279808111759	12.0213516270595	8.91183626965974	5.20261396275238	2.23099410020963	0.770774903811274	-2.71928066146834	9.40188193700225	6.81143789690784	-0.320236693595509	6.11108614779191	-1.60844628526695	4.03504006780176	-1.62386306521775	0.459268823309702	92.5	0	2
48	2.33807103900335	5.39042995864498	3.67473130867647	7	2.26246509123932	2.58784741420908	3.16223926131783	5.4673065149928	4.44231760561426	5.50618442022586	4.16239202038862	3.49561465837553	2.76521519552503	5.34275075988853	2.57546360717213	1.462846943493	2.04285760946866	5.74713571724214	5.86311197305995	5.01532101599992	1.86092313893011	1.74388009328338	2.32624488990733	3.16003289926296	9.12568820472687	-11.7947889237787	-2.63411810303129	6.97257641447341	2.5109625331472	3.26650862007581	2.34270682780544	9.80394736170172	-0.315259858564571	1.64867687257113	0.641371910130908	6.67003400075753	1.38194158792888	-3.8958573046747	9.47422397146148	13.4477980622542	3.83491680827609	6.86805177866588	-0.53196894633764	1.77628163562029	3.09394587538239	2.87222244555529	85.25	0	2
49	3.71850661266594	4.41398258081191	6.88680693779513	2.0531122625373	1.37778141352764	5.13872626682298	3.6250116122484	6.18869280892111	1.51683736060085	5.02342882431534	1.3708067030159	4.11968536445259	2.60282567906358	3.90331576737813	2.73037738135768	2.37473254031425	1.88540476913182	6.04142234218491	5.72873532071789	6.73512751361132	2.19584751699708	6.75167068771616	1.35039709992705	3.74434805476901	10.4144280664592	-2.68433399513406	5.17492462971973	1.66364955801812	-2.08760828753711	-1.30945026824849	-1.00554990614982	0.953885161252286	-1.55226611241281	6.290423536692	-0.393325215462888	4.14443294946188	2.64960875368063	-3.69850785754383	-1.94204576123553	7.15268914543275	5.33261150481526	1.02766980206597	6.29714141885601	6.88900469744509	-0.589317240405211	-0.064582297054333	79	0	2
50	2.53344935306538	1	4.28885464430035	1	2.80215248149352	4.73707359907343	3.166231008852	6.79820794843613	2.60523895143932	6.71422672361525	5.12944906398355	2.68691646112494	1	4.08734521548376	3.62675955538011	5.64686959033681	4.86809606711051	5.46480207321307	7	5.89955149886865	1	1.49506495581354	1.45378029367452	4.35319848022336	5.86255891385774	-1.05457498417996	5.10737580949812	5.60391549144918	-1.18592968803844	-1.07357641404549	2.84740702798803	6.1669053315482	11.8145321507722	6.51405223645788	6.35245465396478	0.422882985726962	5.90260774821599	0.0117854420492438	8.15845972360228	7.30644108643279	5.9972293249549	0.523447179495365	1.4948747086515	5.27355682339468	2.17735472705067	0.255638581028206	86.75	0	2
51	1	3.33858684286152	5.64827509453781	2.03311759489963	3.05725429664458	1.55730048540354	1.72863439778701	6.84453333143045	2.20134377485366	6.00976908201151	6.1055446075136	4.87620835591759	3.15136716471908	5.00108885121919	1.76997551003858	2.94111249696703	3.30151030672006	2.97402249312863	5.98972399646798	5.3356290275839	2.89841257520399	4.24482922358809	1.25334700476971	4.87379242663529	6.08482336305387	-1.82995070822632	5.3362135221554	4.995406441412	7.45715820790061	6.76409111250817	-0.719168382535029	0.320396441339344	9.71304624713493	1.0951312447851	1.45741621280682	0.412681044120364	2.93601337186698	-3.93110962476967	4.41879803249624	6.86035358371226	4.76925899645791	6.12549204034832	0.948909303075923	0.285371098610256	-2.52941162660595	0.126815972141751	90.5	0	2
52	1	3.60065515606381	2.26341348048745	5.62032661538681	2.47881260189235	6.13112270392247	6.4664700493278	7	2.96224052156072	6.19585460105104	5.52841999953684	4.38134568529498	3.08217688563723	3.22027778909658	3.49050114054404	1	6.52485325413733	6.4146761366798	5.66856522557799	3.5880072202804	5.82839503297367	3.90593379402195	3.55594168424516	6.60604760494198	5.7506532441769	-2.4056936980154	2.07956132238165	0.79676398171797	8.73473737865	3.20880418776053	3.40135286138606	0.921189672646695	5.19992676925601	4.2289630737688	9.99374075346626	-0.324079202364029	5.37015741691146	4.37386786473234	1.02548152665051	1.80599110958396	8.31854642244921	2.2547184318387	1.69945284295347	1.30656970906259	6.38749557476281	8.98217780326131	105.25	0	2
53	1.82856248086211	4.63873231412595	4.34270412634897	7	2.34277099665019	1	6.8435752926313	1	3.74333763326628	6.55772320047641	1.96397613156982	6.73199236636658	7	2.93712352524359	6.13015817702724	3.00134659886544	5.82370573467189	1.05374862080763	1.27068523062134	3.52865050636069	6.66221699738567	4.68938007776548	5.34071199603561	7.35457101254832	8.80503917243058	-3.57830727166312	1.53684887310201	4.33246177841103	3.54810247945283	5.9366466976582	-1.87106998481843	6.52367270537398	-2.90001580843729	1.23726229620038	4.50816171370127	3.3678500976186	-1.1388277683274	-4.89844464816379	7.25186178056931	6.05383360771797	5.37238595244007	1.53421402587406	-2.90980766974267	3.07818120180178	6.34560350411171	-1.06268265737271	72	0	2
54	4.01530062094522	2.42997233751166	2.82335892323732	2.75688476952654	3.06830193625223	4.89812024514649	1.46221832150063	1	3.06527310619496	1	2.55838970796241	3.62585235091044	6.81021075654695	4.71593297106456	1.84835367371254	5.07766992169808	1.6742855856672	4.82968829510958	5.60680461373057	5.97692702737082	6.52912523250909	5.63485912693702	3.28964021203001	5.75795523576481	10.9955200008522	-6.21856864257713	5.96782486337551	1.92587563383884	5.13795825958282	1.4601792729826	1.37212574495843	4.17444494106737	0.841732914770263	1.13859507835194	2.61642712345205	3.89152813947646	1.77022210112739	-3.08472638894569	-0.618909408544444	9.73231503583024	-2.19441526273741	3.08103237521842	-0.277913624264463	-1.01251607529318	5.09585817020297	-0.702466992544761	93.75	0	2
55	1.91207421037236	7	3.30366611253721	6.8095690636067	2.7350535698888	2.07456047321577	5.27698125145009	6.69294841944458	3.36451660596678	5.00233571715257	2.93991885805764	1	1.53277728270865	1.03475964673957	4.48822148791489	2.48864503522089	7	2.90602173486048	6.24066114510747	7	1.33964350179011	1.40391130730483	6.39482535223767	3.76007630259684	8.46309186675475	-10.3371398895084	-0.931841191603087	7.64880909258023	-5.60807951735437	-1.22267430197722	7.75305625480718	10.9158813065052	-1.72491917394466	5.81113266421915	4.2318043403946	-1.18898866399351	7.33156926482518	6.30441955147475	0.719736144108538	11.8368313560062	5.56863164896003	4.62710820760467	-0.559803377479358	9.97721031925968	3.11280546963335	0.727375126412099	85.5	0	2
56	2.22776467654336	6.0633862968621	2.32512680857534	3.42429472971797	2.76986114181679	5.44338704751344	7	4.49733799611247	4.95644585769394	2.39531516705027	2.64269096787696	5.98931483617396	1	4.57188297997923	4.46381657889137	1.02787170386234	1.24304848439136	7	6.02857299580038	7	1.41015331619636	3.36064136621954	2.96997039237475	9.26353942499205	9.21087652029458	0.736341005058417	1.91734930466779	4.12150584862316	-4.32564489343891	4.46889619563606	0.48003146509043	-1.36765916400859	6.94377517877805	7.27818524593255	3.17755353253206	2.58080119128366	-0.169788593770469	1.39689305019591	8.00200109016514	7.93594085620358	3.48897861347705	4.34500528189947	-3.17976439832431	2.45307624263696	7.81986445823958	10.2149727221407	73.25	0	2
57	4.30296443572892	5.09257775252435	5.92068706710725	2.1650759979586	2.77636993903922	1.01265590655458	7	2.20585516576897	2.49708172121755	1.46651356205271	1	6.53915749906901	1.0733734157676	5.92759132974744	4.7376404210778	4.84231668220153	3.26602019284356	1.59574342032295	5.05381087696647	3.69067196809699	3.48944704685422	3.80836743991637	1.34642961417221	1.82168506524483	5.76467397982732	-3.68276325213601	5.35977372409311	4.68059885137224	-5.13429084953771	-1.34313993927681	-0.468920426906382	-1.89715874724379	1.45712627562859	7.96009172677229	2.70015854292661	4.59694208973155	8.8787722167891	-0.613183106870644	5.51571372144864	6.09405883032362	8.64497997544554	5.68992434994693	5.41539987575357	2.48546943927663	5.94602626181108	9.98464807877383	74	0	2
58	2.15353397301063	2.0505068371711	2.97915596480393	2.11377632906329	3.643140381483	1.62767671189792	3.14981713975547	1	4.25184151192696	6.33266627474288	3.34885892136903	1.74296266206332	2.15383427181993	2.30077602802456	1.02056706941901	2.41424029588517	4.86525625935523	1.92778691638709	5.97115792620018	6.50914112846392	7	6.53087088777664	1	6.4279726320362	3.23000724646624	-1.7654265813927	2.93480115224316	5.30118819907784	3.19958109055325	-1.96187174028341	0.36684465156036	-0.238948410013463	8.4093733491193	6.69650896256436	7.65823659290093	-2.3387980078528	-5.00001088231399	1.75179383321285	-0.19102538079837	7.7885377708107	6.21226924559271	3.11307555067333	2.17012000641667	5.60883389021552	7.62036725427719	1.33333451159992	91.75	0	2
59	2.73130287186953	4.50685142610652	4.9962002667465	4.92698759203815	1.16742131595292	5.6019975948094	7	3.89920560315179	5.33782313896518	2.96428905070787	6.69914916908437	2.37475479874094	1.27828508781182	6.52067119782142	3.12480969988989	1.73493135100026	5.75465144986547	3.37452118779065	6.29310629462935	5.16100942968924	3.87310010697491	7	5.25352375196964	0.146172873408185	9.4827763664347	-5.44870785632191	1.01045551064255	2.15995737571799	3.20615134285982	-3.44610609695493	5.36576154918356	2.04264812685805	0.432429850097627	4.71501866948583	6.71612519332987	9.66156782494339	-2.78266815844874	-3.61816654206659	2.16574600287368	11.6358671627225	4.6697352728527	2.8313260032595	5.65590696790494	6.67238143481045	-1.90695345253191	1.08297846889129	58.5	0	2
60	1.51519094683698	5.83586917553395	3.74771826917434	3.28997125495826	3.82808820088919	1.78128351954421	6.30618474566701	5.171683893627	5.12761199875605	4.15153607526549	5.93747861387163	4.0291585891859	1.7146764609082	3.74509029096318	1.65157186744104	3.63070380656961	4.40412060747804	2.68431257257651	6.48743461726326	4.96911858908387	3.56946348506597	3.2902008882368	5.76032685710063	7.3578063925725	9.05877223588718	-6.31821040475783	6.04332213769375	2.48387726381369	-2.09000083410156	2.00864915852047	8.26767734291217	7.15172000910444	2.56677377283344	1.09887851530996	3.0939202681355	0.277076927533363	2.22333706402795	-1.60513137323701	3.49606794081894	13.4105509927994	-1.50363216331553	2.07662603604103	8.76763702730311	8.05424932897841	4.04373785221995	6.08647881900488	83.25	0	2
61	2.91067350421375	2.46089652223798	6.69808088936484	3.07424280774272	1	1.45855418174014	1.79706155057111	6.20340653567912	3.66881459537843	4.28055822274942	5.28449489011525	7	1.29956559210699	2.60823916160841	3.01506393731248	1	6.67868800329198	6.84850766619229	7	6.51142916524754	1.31101021475676	2.3649716267652	3.2696276945693	7.71640305086075	4.95221166700409	-3.37526012813113	2.09011800866866	5.83364738271873	-3.80779660322036	-0.441762750644024	6.90099655216665	8.89817202466821	4.02104457197348	6.75575700001688	4.17098582512607	3.56726680956609	8.18667971790509	6.53175497114538	3.27033213051656	11.3889838967422	3.72849806496706	4.73056547651063	-1.25382854368077	4.3759517972665	3.47648766040253	0.272534328874196	89	0	2
62	1	5.73074245303343	3.57906325845039	6.29571140527806	1.43354955989648	2.0697939127093	4.95345585977852	4.43071759319827	5.24535876800424	7	7	3.99746972005055	1.67968204091847	6.11107608957751	4.05642630234562	7	4.77423194828991	3.89487205547096	3.15798223499408	6.12549514989124	6.70545103381362	5.40055632859673	1	5.88379101658005	6.18653206680721	-2.39211921417515	2.84815263920934	0.16957570735679	2.50721238459397	7.89734348628919	-4.42561696235208	4.57728013918493	5.6063027480858	4.15274965551725	3.89846876172459	7.8219073685128	-1.4595844423939	1.03706901643049	2.22881584955995	8.16229797276123	9.38646179759587	4.90744593280744	-2.87794309171434	3.45247235408366	7.45126155573865	-1.02176890691534	73.75	0	2
63	5.06247822671346	2.11880388868329	3.31966136775824	2.0575032287392	1.42786883662512	4.42912128455017	5.13853584567234	2.47164825261165	1.23500435939238	4.01965101750099	7	1.00904660459748	3.01484196244941	5.25576988783699	1	4.66701269690767	2.80264173318906	1	7	6.07088741085964	1.21009538342804	5.05426307915679	4.04398440115361	7.45549011820788	1.71015540576938	-2.04046167338592	2.01672751579294	2.3926312629333	4.16651117202532	4.35797905112961	7.62638627651479	8.19672114939798	2.48385732216188	1.20319781678122	-5.96619157594432	2.17389052657877	6.04681321823883	-0.544019986730787	3.77436442239972	10.4077707680147	7.21808300464934	4.10374351827107	5.13133452624342	-0.288852400535781	5.51994136128676	2.13541455416645	75.5	0	2
64	3.06442271291189	1.74661629457973	2.97224315738639	1	3.21904606850087	1	2.9942672755199	2.42961030324087	3.49969895474326	6.53101187161427	4.48914485549338	4.26633491201577	3.4370524940898	2.92112349721942	1.02190301134984	2.50731481614228	6.77056549259673	2.1072622154729	3.64119088957632	6.82191697114232	7	4.29652916258005	1	6.46982123321848	1.93904630132746	-2.20771987050829	2.61208590341217	6.26014467872031	3.06635902543539	-1.64897049135106	1.92605952432714	-0.982310502581928	3.65083215432545	0.0574599624947503	0.890217749499336	5.8640546508439	5.88822797996796	0.221543383249377	0.40882387644432	9.42948139639703	7.86844465367061	2.28163103519113	3.32815224537961	8.43936699162108	4.98954294803808	0.0637822367733948	93.25	0	2
65	2.32938585755567	1.62523851063025	4.27653425597317	2.85305274825316	3.37396977779571	6.1808843575942	4.71078107617398	5.60433332406868	3.99127857858686	2.17914309132484	1.81877220493806	1.68154068921916	2.87254649490263	4.07692865945134	3.25138789928661	4.98219449415079	3.50219860025731	1.26657428303949	6.03055952179866	4.96020483107382	6.92037010501238	2.62020455412347	1	6.63151241509447	5.41952701182576	-2.27123563843869	6.18942764253956	6.55983619110237	9.99458191681751	4.90361535327194	0.332039486732126	7.57588979290385	9.92761348739901	4.01503630243412	-2.04745428360708	0.9005620706259	-0.406457614830448	6.21864659723741	6.35966731763302	1.59204173363082	7.85207489924226	2.52305600090544	-2.24242203312762	-4.52444954773108	6.10875959742874	4.69804041955119	69	0	2
66	2.45432811859169	3.71313282717118	2.67991978755977	1.13846944614196	2.12264107689936	1	1.32115534468869	7	3.54363430436108	5.70756219853348	1.03021319903438	5.32365625625719	1	2.9449388762116	1	4.68479500240484	1	4.2613970944312	6.19939810774993	6.62597801840438	2.45935068026591	1.5130956546308	1.73935760060878	0.687850406699772	6.28806049132953	-6.0775109816853	6.58852108873357	3.75888260741639	4.67453632721407	-0.646774254209553	3.47341719758666	-1.49879909826991	1.94113977667643	5.9644882528758	3.04594958498871	8.17913405664232	5.68413106036173	-4.72843201699442	2.51242571561043	1.30434869042308	4.96732852075065	6.54639451334472	-3.13336982005476	5.4533920091951	2.42132829042319	6.1887383197046	103.75	0	2
67	2.34771732578633	4.17642038100449	5.51288711314725	5.00648964173879	1	2.65424510903906	4.97910788739928	3.56639844825412	4.89966111181296	6.32442620750777	5.10215305431475	3.48919684365738	1	2.30620286810804	1.48608708590961	2.20333242125676	5.73927703762448	5.71279035367964	2.5229556462374	3.14493910616936	5.10111286314208	3.57942175673547	1	0.418946177445791	9.66527775938718	-3.73333314713395	3.97747153485718	2.46300574254371	5.58086616967627	6.52400401720148	2.25086994794552	3.39377463191411	2.74466947242038	2.87196827718305	-4.28974853207995	4.30791784103255	0.137057864954834	-4.09370329605667	2.81190511885001	8.42913182128778	-3.38926187687432	3.09693699562535	2.13644024250058	5.15931455758637	-0.796845520595313	-2.63262222695981	70.5	0	2
68	5.13822399420804	4.90167318343382	6.22386989412347	2.65217852707336	1	1.63425323180987	6.75330638582913	1	3.15292497901878	7	6.20846595419482	5.52436326468302	3.21627232509371	2.15519064363535	6.79883231416385	3.35295097005503	1.94799953288362	4.12202943244335	3.37818897244746	5.31573870111985	7	3.98798615253491	5.58379293562119	6.3315954165013	10.4038200816567	-3.2420537578059	4.36569686296791	2.17709255700253	6.98719422521827	1.17383201497375	-0.705934863376908	1.13279633261675	6.15214951801339	1.8993355332386	8.33996015764355	0.227343335784939	2.09102483313979	-3.39558340087978	5.52134245323312	14.0410086863067	9.01911723398729	2.49434297339205	2.52338129388662	3.91601662113276	-0.875759782604373	1.46660840172726	81.25	0	2
69	2.7140143352936	5.48208745070338	2.69831450762599	4.93027148406886	2.18440414018801	4.12280769452248	2.64568323833872	3.31507470517978	7	5.1881843840167	4.81401254609008	2.80878278210155	1.61461806501585	3.10495615422366	1	7	1.00780902859275	3.87040221926534	5.82608544051961	3.89867659945082	6.78070639570277	4.50686367865458	2.30908259661132	10.5728301057759	9.28886385904699	-0.55555330572893	4.32725980726543	3.95554817534914	-3.40710963567248	4.86785480383092	2.87506431700148	-1.95073605173013	2.49091745219568	3.4113517775115	7.09255604704027	4.02675087109314	1.89150361692507	-2.27299263581228	1.06419423504118	0.266603002941547	6.02308608596426	5.82811532716477	1.42051954734688	2.51048728100043	5.44135286779466	10.9274796592829	90	0	2
70	2.10615510481939	5.42740487650302	2.36536114522778	4.16483268356337	2.43675942823761	3.26626225152643	2.64142979479443	2.42589873858577	1	4.66009752790835	6.89361806525016	7	4.40382600417588	2.11198122681739	6.19387592420373	3.56576927674026	1	4.03563324994287	2.76366063134345	4.24765064190495	5.85960340491242	5.6543139434905	2.49930946377778	9.9993420396843	9.72938196170103	-1.30672132855253	4.47384464885266	3.51762618743356	-3.71217734218488	3.17771567122232	6.59878692569113	-2.27305069548041	1.02160128778696	2.61455143260159	7.27164339614006	5.87705424318811	0.870073953854607	1.19614257889636	6.03100409572544	8.68704158175001	5.53923124625386	1.69765087586968	2.62820160600156	2.91991815995313	5.45952724288116	11.0818575982632	85.75	0	2
71	3.76955811342503	2.07701713137424	2.68603754859972	1.9038931026714	1	1.22407403610106	6.31998384045214	2.27979692071551	4.35602250957149	3.90623282133723	5.99788447792797	6.13112243638007	2.3636025238695	5.94159117130973	4.10985043263283	3.00371912542533	3.18668486126356	2.77140734046761	6.16540644580468	6.16631968157653	1	3.97301873537954	3.33124709949056	6.31959865299338	2.32378353775572	-2.17357314893703	3.80852092484409	2.96499281240107	4.26358118280932	5.20671649488857	8.75589599201763	7.02797805122444	-0.131357416196142	1.78642384423829	1.71642226483643	-3.97647625991937	9.10843971436599	1.80586384213338	7.41188486981112	10.6049640009839	7.49263682859163	4.10738919994819	5.07474691474818	4.0588246258075	5.77513360840898	1.47788840425888	89.5	0	2
72	1.7185601483688	4.07217132084862	5.06376338673146	1.78522530015859	2.45120412951349	4.31828684728509	4.31728909455503	7	2.073948987474	3.41436241248197	1.04845637529651	1.32031707516454	6.06627392813565	5.72446122975634	1	7	4.1794810501225	3.69969154560034	2.89378664286947	1.27365093865037	2.59046643156262	7	3.57829545706799	0.203834304387974	7.31564674211378	-3.17020741796198	6.84565669586968	2.02204167046538	8.16471459798529	-0.00398985849931789	5.42346988227441	-2.43643500317653	0.334227237658661	10.1466767266327	-0.222678279774407	1.92871127902708	2.74664704815615	-4.72370869884918	5.80525330343133	3.26239193266991	6.21270186841208	1.65993439451467	2.02507559503828	-0.382518494356074	0.0788374361160247	-0.247166906690357	68.25	0	2
73	6.45547435148989	6.24747064824366	2.04196813023647	7	6.86280792249212	1	1	3.79795329749678	1	7	3.49064868166819	3.96004562536914	1	6.43343966128462	3.84248916705785	2.5999724151911	5.58803856813824	6.96531867860485	6.0699965539085	4.72762336985188	3.53362017569363	3.93787850850377	1.08939213823836	1.27202306705909	4.60049188673464	1.96795291854202	7.66062267775417	1.01208165810855	-4.67513568878322	6.95147318531789	2.61870868717829	8.59632148575558	6.72900143658367	2.36853048834131	1.86173250695173	3.44818016353871	3.84327993236073	0.0992584936764431	6.40777130424193	4.13464057226404	-2.33971078829704	5.36993131170373	3.37370529042228	6.15830258131296	-2.41294995089606	2.90521018822395	71	0	2
74	6.01190182766773	4.78259462642877	4.28573331446278	7	6.95191294542544	6.5293609943286	3.77151824127588	4.00985181498729	4.25277376522328	5.91333644694161	3.19920043004085	4.22205182977319	1.54311160801346	1	5.95657706048923	3.66279781549737	4.10913220079708	6.17811124654938	6.04332226189891	6.80362640257605	2.81432701728426	2.1392933321182	2.0144154410078	-0.246579397194054	4.53776931712941	2.30599251905464	9.39076088827731	2.06792854346676	-2.56073376357528	0.238146427768127	1.40386670444913	1.57102221358143	1.18637761745467	8.90856431702462	-0.215517531674329	-0.278016104495727	2.9669750518787	-0.495072718876881	3.58361840436684	9.76690617546852	7.47348565520516	1.48034109774917	6.10054119828727	5.34652003271489	-1.87477442776304	9.71846582760211	79.75	0	2
75	4.34868068439215	5.05428780778036	2.83788436632175	3.08385406974245	4.22369434980797	6.5714083540703	2.82293413431972	1.948577524343	2.85922904724226	4.12299336766518	6.0548125109492	1	1.06139253374168	1.9703297084359	1	2.76897269453386	1	4.29217022884254	3.47045034905564	1	6.46418670440945	3.16112550731285	1.21040609412695	10.089454359197	9.6364355848551	0.66743403207305	2.42628056660865	4.31449093860976	3.16820930084569	5.97260677222687	8.30404543255313	7.55869025797361	1.20968678336995	7.15699731962445	1.79222807578659	-4.40819904347299	4.63564455850566	-3.32912582141674	0.501452611894315	6.23877667098326	8.81454113842571	10.1786334808893	-2.73249614691226	4.2906618132724	6.07590738239822	8.63133599066555	76.5	0	2
76	2.55924895474087	4.72565592388042	3.5524062067543	3.28251472122421	1	3.18450416219494	3.39577299735509	1	1	6.82593204580724	1.97461896836082	2.6357693686018	2.45183429696551	6.5135570072987	3.51031198933206	7	3.02127231105093	3.75351606373699	2.68194084169003	4.7020133358586	4.07442033661516	6.092940966982	6.72583918425412	5.15994783836916	9.35103673763412	-3.0413172872076	5.14542494889107	1.34848112605994	-0.311886239060214	-0.077634365649702	1.76173709417579	1.91262984739994	3.30422186827197	9.21284693467687	10.1697238889952	5.76173017261983	5.37770498280848	-1.810935368978	1.96395082232311	4.71967148219464	7.02751006794277	1.30737178641914	3.23181198307861	0.439076194844448	5.32155502730731	-1.05516919036358	83.25	0	2
77	1.1094777423663	5.7053360111402	1	5.93818295433307	4.65935144270785	1.85915390032558	6.75490824275233	2.32381390500961	4.22611422134292	6.40387676521536	5.00256578558528	7	1.47550351123332	2.92212452085164	2.07119651787919	4.80132939202624	3.79717460516099	3.06990914042157	1.45763330215822	7	2.49453182791921	2.95287218092881	3.47474376649983	1.75466066157356	10.8387739748767	-7.20930091492597	-2.35586279707373	7.04549274833845	7.75359444847501	7.56633879096024	3.83244652215542	6.08935665383628	5.68294367827665	4.44016758389517	3.89454027611763	-2.6628060439347	9.69351252940726	-2.73617301112633	3.34598319795523	-5.06064411728365	4.7314292826262	-0.336405986363567	0.509581497306609	10.1489208858385	-2.03753828213139	0.361539061780334	75	0	2
78	2.39218262228489	6.49445086102108	2.24757793365478	4.10305227241598	3.0812493070372	6.42330832966298	7	3.32493245667347	4.99008773949459	2.2475935030674	3.69502760902303	6.35788717323507	5.65129610680511	6.22638504220722	5.0860579469041	1.13983286783233	1	6.75270795551071	5.44990080563981	2.66160977248346	1	6.7415944143017	3.10341633429829	8.67271488231152	8.64664670493408	0.642162393896257	2.46971110685487	4.28398779368715	-3.99877298965799	4.05438899535971	2.89684440833301	-1.60937959255334	6.38917251541652	8.87204040684894	2.50016295330275	5.03881297998724	-0.623969857917283	-0.211554442280987	7.16334525674751	5.13956302482539	5.35210752556186	4.51950421510973	-1.8165752326493	-1.26456222675152	-2.12151962092655	-2.52505279308266	64.75	0	2
79	2.63293014652549	1.98895022780934	6.2780510942839	3.54364104931621	1.74960518895719	6.86613133612436	4.38700991048532	2.91914237412981	6.57408209203494	3.35589750842617	1	5.24868279255758	6.42215470062922	3.24948615769051	5.76803742425209	2.80698682006622	4.52280551478626	4.07850131187363	3.30926325643037	1.23842240507342	5.73846759625228	6.88400776352111	2.15290047399954	6.24054295569817	2.59975723402035	-0.84157394398701	7.13352128023944	4.27709453768949	-2.7029662627205	5.66847333663615	-3.34306467930588	-1.60926253502517	1.43862385345268	7.88663317119242	3.82209716496635	4.27358209019076	-0.269729186291705	3.46153721234393	0.660343037067639	2.67946378601389	5.40398164571126	7.45580457380691	0.166204289741995	1.76921868358996	4.10150389270457	-0.723714930212733	68.5	0	2
80	1	3.63777192794225	4.82213058312664	4.42319940428886	2.54442100605094	2.97542802645639	6.1226580684628	5.71401453102393	3.29239678181099	4.91191126812482	6.62625363655943	6.90369307805127	2.76082447335196	3.57364390083669	6.99565088553794	5.98395457685053	2.73584255801488	2.26320952047088	6.37530952644614	1.13711544580197	1	5.99897298050274	2.09551328472886	6.8195514766056	6.30596389993408	-4.18456918873834	6.44106702596898	7.38577579253419	5.290647441784	4.14909997936925	-0.256813798795738	4.36020521152986	0.700347841270219	11.6246445865494	3.93779257558053	4.21048857543334	-1.72951717550974	6.93328710920174	-3.29342639181616	10.2654445987672	4.95355594668239	6.50357177787228	4.90782502919841	1.95605374407533	-0.325237627731018	-2.29908179340763	79.25	0	2
81	2.76141364466427	1	3.82885061073576	2.42069054251474	3.17736697977863	2.06748247800063	1.5442265068679	4.27835638875008	2.39383138200229	6.35799256026025	7	6.906006502589	7	4.3682046051419	4.21420516916229	5.68921964414787	5.16786514749963	1.07454220383458	3.53156367297953	6.61735773968536	3.30462946706491	2.13630660066234	4.27520783116492	6.38871777161371	2.35023526037815	-2.89737628450648	3.10194774923064	6.59713310697524	3.53365918785332	-1.41225402732545	0.745490131393543	4.73069661886066	3.49910161210225	12.2564976977639	4.01556410818778	5.07396799998127	-1.9888101621812	1.18671340133643	7.35877353203435	9.97636619769816	5.13045184578189	1.63465963103282	4.91971285095409	3.31215919047572	5.87072900120424	-2.39727074703353	67	0	2
82	5.64505824327439	5.18514251658771	5.51498478951272	3.68693759511786	1.69945038987096	5.08341857600797	7	7	2.20693921128861	4.62402702656031	7	7	4.96329301541229	5.29647079862154	3.7298959539721	6.39990187738172	3.03120899147412	3.90308483514991	7	7	5.3145836719702	2.14108699808803	4.45163127381872	1.20637708341496	6.56847833206897	-2.19869503713772	4.79842646820253	3.99073943570494	3.4480415829733	0.604767093026819	1.54081306729205	6.0545855644325	8.41954356463011	10.0690315601053	4.55857022514602	-3.30088960188752	3.09861124885865	-0.789791268293696	4.89284949306637	8.40523417127936	7.25473958024214	5.57807325769427	0.820168696624993	1.96071109524233	-1.45554888413952	11.76246370591	70.75	0	2
83	1.92102311059154	3.78387996603762	3.48857885015293	3.42399914970648	2.42377275651129	2.31138501514219	2.78303744436912	3.27507582866161	1.10613349760029	5.56923957269782	6.53076590231194	2.76787731755898	2.54286816292419	1.74658893966884	1	4.48862762476352	4.75134986845745	1.67642981872435	5.82761590867055	6.04403955652837	2.19179508939913	2.10313039795516	1.68155455153057	7.24090029681307	12.8831978303603	-9.07489805722157	2.68693046000302	1.0792241473856	4.12014532330983	3.818719596985	0.107090534496923	9.5739508808453	10.9659700386402	3.94127750236849	10.0067929416747	7.43967824518837	4.0637052506374	2.1548488069367	7.57444074521222	12.0615163451804	7.81945324992573	-1.01040542643218	3.14452471040796	-0.353719827991099	6.19365196210513	4.08168815899101	104.5	0	2
84	5.20670855682876	2.34811046784696	3.95701347031384	1.45863451009844	2.243798755502	3.41701903486191	2.71316210809425	4.38982870000987	3.85978967623211	6.91354542926018	4.49813765813259	1.6944447119377	4.01789848754842	1	5.88719050079697	3.34326630389088	5.35924737972338	6.50738318618513	3.36349765012892	6.3781106765476	5.09960703094392	6.4972080306053	4.07500114817668	5.32863377972853	6.57233885184018	-7.1008414400557	3.11673662786341	5.09418585437083	3.5708804720935	0.225725262461641	6.6197291200176	5.65865557221239	-0.851657200787701	11.4335206226385	7.18705473079254	5.74717722723991	-3.13822496435206	8.21874111527447	10.7732981072339	14.8113629940955	4.56623095658384	10.5593630317063	2.71899118284932	6.81561159506352	3.70241414647136	2.83959051237948	63.25	0	2
85	1.57711153306978	7	3.73897956870808	5.37499328651386	2.77343555281291	1.93964520606414	2.29435705440601	2.46403477051096	4.796291736367	4.91990047792205	7	1.15163182536453	1	1.69186203197318	1.5367161389496	3.50961906634929	7	2.5347729630544	6.97069577138961	6.07597517651706	3.0179303094187	1.9481312496295	6.91278846262162	3.72746005306527	8.36173966739675	-10.3136748349045	-1.71086725917618	7.52930770896964	-5.04135532538138	3.61261290997578	7.20436670724427	-2.96250831059287	8.12187153398697	7.54708434894394	4.06505577440449	-0.845585757567781	9.56656534760018	0.0434150074670336	-0.320135343811087	4.21904061643316	5.81751172499359	4.82600277886683	0.629007704118254	6.75509186470439	4.19532268764855	0.612762346981049	71	0	2
86	4.10285625500584	3.73440016671493	4.14660155219284	2.83933601630604	1	1.31021329833828	2.33144138839955	2.46997706412654	2.59110864317425	6.43488778231742	6.8325477163897	2.63048582502447	1.72116594405899	6.14874147334005	2.43034515747429	3.95196878818656	4.54087535819461	4.44695949095419	1.8728248741439	1	1.02223414877066	5.6182506771216	3.32470475347064	2.55550956677619	4.54938081423823	-3.12128853437915	4.36032474984198	4.4281985193384	-2.45501037837974	4.74742768793881	1.13234078090559	11.6539123059363	1.83287915079451	8.81744591412488	2.2635563478709	2.14656975276396	1.92757100574826	-1.87221693595065	8.19644503964344	9.36573378105524	4.40836371126713	8.74389301317371	3.86254497107182	3.36722299246529	4.21104155115323	10.3859714043554	81.75	0	2
87	1	4.19365700625988	7	1.38376467815303	2.21613213832702	7	3.89581505448151	1.53316420119013	5.28105663515044	2.64306089678359	1.08877928069588	1	2.60955802218571	3.52499789902778	2.61475968020938	4.1229757252892	1.92749883355345	4.9778535404516	6.97674311449064	4.17941381027851	3.07708957724899	5.23891896035122	5.48862287916883	7.27278862357397	7.58822504694151	-5.74324897715871	6.42209610620186	0.203390572003636	-5.26668707546472	-1.66227226127955	0.90207165085414	2.22334027781655	-1.83984793032392	0.944094630713495	-1.42872074259363	-0.242345061819082	6.12999269420708	2.07288092678497	-0.35204595879647	2.76156117489849	3.88998602877811	8.6303139383282	6.0285210596154	-3.77433721246166	6.98032556458131	2.84556808523427	54.5	0	2
88	1	5.4660588029495	2.4428311309381	3.90952399107193	2.43879786325448	7	2.18719822252675	3.00131603096944	2.57318935176572	6.83668496686662	7	6.43869693402808	1.64804440299139	6.48394309739692	1.86804958282638	6.58005573123602	4.80835805296934	5.53146778811734	3.34064325266251	7	6.7137001452682	3.40952933697809	5.1188600082249	5.8622073090185	2.44351129480241	-4.21953371197684	0.557185766957823	1.96246241669814	-3.90685842058382	1.67046159656546	2.36234257092612	4.60374606392738	-0.317291152400035	-2.46761678505259	5.53542322361287	2.31680350870716	5.27963163944865	-3.25731477468038	2.78900023883144	8.49362002750474	4.27230321001483	-0.862740154198185	1.47386218463414	1.43951344872778	-3.13507189309075	0.544193524461747	73.25	0	2
89	1.33459265030301	4.27938619356934	3.27103652245029	5.75356440795648	2.55089289737349	2.26791558223436	1.40234606776867	3.89757473053279	1	5.52830337275316	6.26885250619265	5.68552539636336	1	4.07677959990792	2.06287677864134	6.74409231083744	5.56219209265351	1.58660762329985	3.14569286760617	5.43346495629532	1.27005444937527	2.82256095893695	1.05480482332335	3.54772762315459	11.103490038349	-10.0482502127381	-1.3395000686101	4.8873125252684	-4.23817775308022	3.07168222225845	7.49642007534302	2.79973796070518	10.6793826721055	5.99964538080814	3.90284715815114	6.03645561573151	3.12805540355214	-7.24014570467144	6.82834767715391	6.67795567149791	6.94531576961358	3.92610262132724	-0.427330723480042	1.51346470265883	6.32039148489594	6.07261696060734	72	0	2
90	2.76765604617115	1	1.91587170454714	1.58381921785029	2.79366512694752	5.52494032313444	1.47854351053084	4.3950269020049	1	4.20198609717335	2.66172551717367	4.05354750577769	5.72836369079501	2.11539163451026	1.08742219881935	1	3.8844456008813	3.57853636113096	4.58887257157881	4.22824859752851	6.18359207585603	2.54672625575654	4.16589460048714	7.07756477773617	3.3371108910412	-2.02951630574937	3.88352495305987	6.32451013341833	0.646938446591088	7.32705160451502	-0.06088737746071	4.82059040412237	8.73417801929726	4.67992009543811	3.9800051138577	-0.682383194810883	-4.43513474508305	0.161666872151616	3.56422052281188	2.09714235787206	4.97955759381227	2.80141734563818	0.43489632780934	6.91446943980591	4.36246763890867	8.20019505559981	82.75	0	2
91	3.96967481782661	4.76306087144305	2.99916330791966	2.82502051446894	2.37262356973029	7	5.59545641416145	2.7317983394858	2.47641507795451	1.02874019144409	2.17067150369465	2.23397678973394	2.0204006257948	2.35872013508579	3.15777834740039	3.8081700532917	1.17968469088111	3.76159816412981	4.72118194388952	5.17425444716107	3.25134997195748	3.70870537523663	1.29061303017424	5.16926017876308	9.06612368288152	-3.82895302888052	6.59795438351841	0.492658134982921	5.77743109043272	2.71170321422565	6.62869726771323	5.69145556814593	-1.1959335016358	-0.197074786398806	11.3875949116277	5.34182008711803	3.50167164253483	-1.05115609369317	1.79756887728304	11.8292133995666	4.570393849199	9.66100565010031	6.54290967232798	-0.768699499982834	0.548695248477791	-0.118788146938507	84.5	0	2
92	1	2.56479359372498	2.13756753144739	6.15911381820066	1.59538651931936	6.60969369268476	7	6.1770785221928	3.55154289939001	6.10294403248178	5.45943242757695	4.47951083996966	2.15830291766534	1	5.5059659039427	5.67520989121494	6.96383701348496	6.68037149966057	5.57278228412936	6.6635015189833	6.11857780992042	1.85529135973476	3.14669953516791	6.17255793319379	6.42276884095627	-2.96144462839697	3.20230007024071	1.34388113098143	8.84712908331515	6.46636814855129	0.268510612427439	0.45176347796868	4.95592697068499	3.98717975613449	10.9793932659652	-0.217150523423138	4.32023201082949	4.82362590972444	6.66512054015883	2.0619097188055	9.05768654389693	2.75393017063636	1.48997673627462	-0.640675260594728	6.5521273748645	0.877925196800229	84.25	0	2
93	3.22347218347471	5.47867209626317	2.96067741752942	3.07932707314871	2.49048647085747	3.92256858598172	5.7430355435296	3.92736709842159	1.65353150615053	1.06322194516819	6.47220193441083	1.84939867160187	3.72981114334312	2.2537351356898	2.8274050870426	4.73209707658598	3.15193183357904	3.98299791713432	5.89497451934596	4.67698505490355	3.82498987972009	1.57377029014431	1	6.24510104105525	8.5311581819301	-2.5358771018213	7.09347084829707	1.95665573109298	4.46142023400345	3.36482583880861	5.63574580932018	3.59355620664687	-1.47935196089924	0.505398799712015	10.6523552572824	2.24783275071955	4.14623387021992	1.87982851920813	1.87177513449174	10.078194099918	3.04041299530758	9.24739416887492	-0.410630847566832	-1.25583328012545	3.48020709257974	-1.46262015208906	82	0	2
94	4.89101039550594	3.01542314994071	3.29391236338472	2.23633381009111	3.02615424560399	6.25915678503191	4.39172251122234	6.41137527754871	1.94841549324499	5.90640707350132	5.497696508445	4.04723960564073	2.85655083960682	6.40118107283399	7	3.26916310233397	3.07914277623458	2.66019903504395	5.15723768203036	5.89816812783669	2.74250177084881	6.5457553441042	4.79472711400692	5.71971901195795	6.06276961700884	-4.80236126804313	2.60561277779155	3.84426015895842	1.72414885479487	3.6770045204782	6.67058457760964	0.0475938892405678	6.41868847802277	10.7255429119038	1.38179523196621	3.78216410871364	2.50826853950225	-4.56761770066159	5.81660684448539	5.09468260726091	3.91994905415026	4.56647942969253	-2.55767555489243	8.50249279959159	1.88062083140662	10.4814073936789	74.75	0	2
95	1.90567552454254	3.58457256081429	2.75446347152675	5.91817602140674	3.16910655233865	2.54515124662428	1.42484722705924	4.16358355130682	1.15963475257954	6.46005314427592	6.79814781536371	5.15901503937506	1	4.48649659818061	1	5.68873734435102	5.14051102127787	1	3.64548690216365	5.07186856419256	3.56266897012323	2.59758321788086	1.13289022613344	3.26126015193262	12.0044201196022	-10.1477454013242	-1.53554176170051	5.23341695950077	-4.47272375557398	3.44880224167348	8.08536564639182	10.5283145798433	-0.101505995132379	7.17055409597133	2.9976877040673	6.09726449196384	8.00164884083621	-7.96955730173274	5.88713375341731	12.0961251038008	8.14647948133884	4.73948106847691	-0.112359400463224	7.41204304966095	5.31307812681504	2.94195254678586	69.5	0	2
96	2.38720067806902	1	3.59657918165983	1.19523857606517	2.96033585509088	5.92302092940427	2.63879978221493	6.28591660351426	2.97411744701447	6.87184742059441	4.99174175637127	2.7418364143222	1.33826646208292	4.91240258513217	2.87968915344146	5.52934788541769	4.15949278583108	4.47345604026406	6.27350361548105	4.59521008969318	1.92788773546283	1	1	5.66741804867547	4.86187861276209	-2.20955107795192	4.88380443899973	5.33846102120508	-2.22283854701716	-0.922977731685819	0.807209152139978	6.16051352221137	2.70126199720781	7.45989613137467	6.68316030695566	1.50984593218922	5.00079938601258	-1.62701029074535	9.03825482362553	8.96588496408552	6.13801090319341	1.20770921403785	1.83441534659949	4.67508153503417	2.42856073260544	-0.620679763619915	73.25	0	2
97	3.72357723143628	2.72017024532635	2.54390937000588	5.38831052286026	2.57073446691867	1.53701011313393	1.00044831249257	7	3.58293365392344	1	4.59229732075822	3.07401072766262	1.69448464856789	3.26085936064173	2.15605496366804	5.21254376421881	5.72937879861106	2.28943851539886	1.87254833873731	2.42889132362093	1.21096800236531	5.95256254297433	4.13762581217877	3.37981809092933	5.36960597296494	5.92211835946893	3.66824307554193	4.1124515384769	2.75555233532598	5.48141412312371	-2.90438904944208	-1.72767589786867	-3.02579448575259	5.10995018301666	0.227406273255772	2.69201003699626	3.83524858272206	-2.56789699723968	9.51914799879193	6.85470097529364	4.91773574320987	-2.07613876464854	-1.36340492047698	0.636045223635692	6.00770299245485	2.62992170313141	110	1	2
98	1	5.96308925289154	3.9981907292782	5.87163575605619	2.40156398368757	2.9135706375554	2.64671231445556	7	3.29219992909983	6.5615475833864	3.55334035340179	6.00163565761903	3.41721068570245	2.76373143624927	6.60188556048177	6.35015005914916	5.55685619326963	2.39518113481009	6.845385870995	5.69335479245747	3.32629939145271	1.31947570489874	2.25744208336086	0.828470340879072	1.9371945225328	3.41369703442076	6.14431762348052	-0.998499409089359	3.53012149431795	7.08938098756058	3.33825331518092	4.72515800388217	1.15756989110386	1.33558663437717	8.72358963583248	1.11293176161068	4.02739112473171	-3.68112027540396	0.860320485067575	13.9214768605441	10.1977777025362	6.76318353513903	0.999027808683341	0.525326686459861	3.29979650964405	1.87337578051351	111.75	1	2
99	1.58981033688346	1	1	1	3.5492568547426	3.50284016119634	4.94957508655249	3.48790378526657	1	5.08556683422893	2.12782311587351	4.86042084430213	1.80430299201813	1.3266123904785	3.64486333825313	5.63828282576829	1.8819582461184	4.30428168763856	6.00649597335502	3.79800151296407	1	3.91004905142559	1.65879336987517	4.83548828454309	2.97393774591282	7.85854647182193	-2.95067512985416	2.53216518001334	4.75946990610681	3.8120185946342	6.66108509176797	5.99040762387107	2.51304285289438	3.91708193596919	4.28800830459028	5.86431314803315	3.43683480108635	-0.424669446905187	6.54400070651522	11.2685452756064	2.8346583748073	9.49670558861016	5.06898783138342	-0.00808645879842129	4.06262494442285	-2.48710592572693	94.5	1	2
100	1	5.78022882258219	3.83154028523555	5.15022636187884	1.96142139810615	3.30962179571671	4.70395906456888	3.90431675727101	2.55094249845272	6.66090647680313	2.69002175825792	6.40476783790016	4.42859985647511	2.29252046741057	2.27007444973931	6.23303865677107	4.27411737644727	1.36018350760408	5.76882286630402	5.38762557643984	3.69559953523068	1.71706235878748	6.6213930347548	-0.232825251848643	3.38402368482081	3.55268966498336	6.27523923690587	-1.05990831080011	4.60351071290437	1.90689434848846	0.502519081890056	2.90170684526261	-1.53225992376006	1.5231648047104	8.63204744974921	6.51001397345072	4.26675737428371	4.8867930350637	-0.404360696717311	14.077540860375	9.91469643594827	7.3303970807426	0.864685379298134	1.12082764074756	6.35047018258666	5.10869741402104	95.25	1	2
101	2.09694693165265	2.75297384040622	2.3637356828507	6.26677024618159	2.33022916189144	3.8260726025153	1.6624422039905	5.71767827669207	4.24459338415488	4.4378688404897	6.67395051965452	3.90865642213597	5.27495375578948	7	6.95720172922448	3.99108176879233	2.65616990083372	5.658501156386	7	1	5.33866267649033	5.73515536821618	4.7896800920159	3.97201557946815	4.13061025496949	1.80296289202031	3.75773073142566	4.48153602296163	5.5526110923232	-1.05373834477859	0.950891421711417	7.25857449672486	1.27967340172825	3.70093298131861	8.74187589271087	5.19628175552605	-5.21039649629193	-2.39410480078059	2.9324106882578	1.00910116289455	5.79678264086228	-0.463066082792865	2.00253093820528	-0.0500037367754538	5.68288353542462	6.65974026403206	86	1	2
102	1.5734633762907	4.72358821675967	5.74750864609273	4.86658014677921	3.98207062965177	6.77132542917158	2.88571582569067	1.50160874489305	6.88699251871287	6.82400911654671	4.5960525730853	3.10133112978344	1	2.91739463425181	3.2796244018746	3.20196318612138	3.40063965267149	5.50976793247353	5.52421471085968	6.57710959791682	6.58536597195707	2.98115499337314	1.37302205235872	-1.48782493100786	5.66683190522767	3.71361893472932	5.44647491275229	1.2414250231521	8.34588305466394	9.68863996130591	-1.26519686273737	7.46858253502359	11.8116300812329	2.74325496168989	5.71657138495883	9.55643119864834	1.57852070905247	-1.2997689587562	-2.24660314837998	3.23015656582456	12.9133092572381	6.63609765372012	-1.02751822610207	9.58905560891775	-1.85155566827066	6.78996736251549	92.75	1	2
103	2.92611813103682	1	3.50901280544202	3.49052347069191	5.22138196864169	5.58864484729506	2.15038092899576	6.99089348829761	1.89049598987997	2.65550443895305	7	6.66335503774953	1.95395389481443	1.46029872235634	6.92161830859254	4.16455198832121	1.36966270160324	3.30925407512885	7	1.99296193837255	1	3.58608966788617	1.72178796193923	4.56876469852154	3.10734309271698	7.65740234281029	-1.25545550461978	4.50255957589328	4.03481873565049	4.74691877708247	1.24288516079465	7.41988175475814	1.38012453251755	9.57281224803855	4.46037902457916	6.28250009760562	-1.32137485726495	-0.62463216643742	10.3349614427468	6.04366394081175	8.92813404484294	2.62371421225276	2.51817445859701	-1.03746544176437	-2.00570943039685	1.22305724184233	99.5	1	2
104	6.57065227757713	1.5955197820019	2.63869000807561	7	3.44848704550539	7	1.3696057014548	5.216807561455	4.62471232995763	1.12795076254284	2.45036024095344	1.7430529781071	1	1.38446141522883	3.55336054764521	5.94106417145504	3.61727876355834	1	7	6.91070313032639	6.08448089315348	1.05605273282454	1.73754655726003	-3.06002654044019	5.45536487844875	6.42099932642584	8.35265314733935	1.40744527296765	9.67418090735862	5.17663688952376	4.67426832668828	7.46853367338392	2.8942038822427	2.96527273438685	10.4228730556509	7.27530220067795	4.60238136585848	6.0913554593938	3.15162067305001	2.2982150987697	8.88866980264722	2.02982337409347	-1.38562101477199	-3.41941751021212	1.00162102413452	4.15481533855739	99.25	1	2
105	1.48511857421842	4.02149708716602	1	4.70870887648262	4.34422829136504	2.36931402315512	2.06190504514883	3.16120191520359	6.93681850255134	5.16791752592436	5.32094887717368	5.35220723977602	6.73499493906199	6.82880158228963	2.16747563496686	3.27078415290368	2.46743652655702	4.15930812662822	4.65497524779917	6.60271888736541	1.0350373331295	5.19750123454262	1.83403893419591	-1.55634677716056	2.21021621065915	5.77331392742538	9.74015974066163	-1.73689377151554	-5.19004329355662	5.58635783024162	4.72401214558871	2.97882606300782	0.814713678165621	7.43467231613257	3.13373471001964	1.98260206232362	0.379063284062348	1.84402630700788	2.12985373556635	9.73643069725138	6.94857145282986	5.83591188073012	0.660457688782171	-0.586326194825458	3.94161032648489	-1.31651038318252	98	1	2
106	3.48074571937213	2.43782241509846	6.9834215765611	4.07896038420607	6.35891945773058	2.99553066562752	2.28164380503729	5.36508853615357	1	5.4829962845882	1	2.9704760063775	4.2971776203845	6.30255680548317	1	1.90124867803533	3.40983514226538	2.78582716300275	5.60666636354545	4.46374667380194	1.60428656484826	5.69588611463485	3.23506386450189	4.92057425163783	8.86485835014955	7.29511627156558	5.56858835253545	-1.80623307282412	-0.110161620002729	6.38880905749938	7.41075730597447	-2.67079856580183	1.85982341319345	4.07498247760573	5.61359742648506	2.65363441395523	2.80245384173166	0.549274399013204	8.49101299320925	4.80277515879667	3.43374766568742	5.03062510548762	-1.66702676001894	4.6230552200589	-0.518212381332644	0.593607874944587	76.75	1	2
107	7	1.26086453574745	3.16649932511162	1.2439826325286	6.60944412888239	5.62483274983829	2.34115251495651	1.74329941134139	1.73436368013691	6.03060482009252	6.51539279992457	4.82806342025888	1.47257644466087	1	1.69307809091264	5.00426072561881	4.11974923658394	2.66275261386184	4.65861552178229	4.19205014919414	6.38856390696709	4.37491689933954	2.52748203985018	1.94208335914212	9.73029321086741	7.11059729094852	7.15927004378511	-2.60318323076492	-1.83127016301977	5.09792476044931	1.72428151219056	4.2419372846557	10.8844420332451	2.27884801047149	1.61324387038387	-3.89876154511754	4.57117516904307	2.93885746778898	8.53407209760136	8.19889035201462	3.59806002013186	4.5396196828234	-0.128297105913574	2.90732653614833	2.71772195392251	1.43062697043537	86.5	1	2
108	1.59752677229606	1.02599845625939	2.85517134458909	7	7	3.37848727933174	1.66426300698888	2.01288082127974	1.97451973298265	4.95819618623125	4.96401774592352	6.2343616843842	2.49442974474924	1.68540959026833	3.444268891096	4.73051941351127	1	4.19134488449259	2.33584977585951	3.75472933911768	2.50592458947821	1.95340637410622	2.62984154570427	-0.190029727040542	2.8774484578678	6.04501089431292	8.46389560386542	0.870037393067913	4.4264801205708	7.42571504634417	7.2264786516762	1.53183838741747	10.5231883010053	6.78659279885706	5.3124143365401	-2.03703585593296	0.41444047956941	-2.4331741446484	6.54161824596585	10.131528882765	6.17816632513782	1.88905389681652	0.562389017998656	-0.799645375993339	7.94340952729237	2.00263635205116	95.25	1	2
109	6.55625982638792	1.50093079826862	3.85774834330807	1.6339483926147	6.00031263577526	5.70871741355784	1.85521259152349	1.99605633058883	1	5.59298564894638	4.2860895798473	5.5103617955293	2.09317595990346	1	1.64885958187413	3.34881070206208	5.52241752816765	3.03653204511861	5.15014095176994	6.1280782397634	1	4.61382033136472	2.7158214703683	2.17330067463321	9.44433299983972	6.68321258422484	6.70419341252414	-2.18605887006141	1.24282566839552	5.19881759927066	0.859784377507372	3.36781387765221	8.47943004281947	5.01318436419343	2.2197023306369	-3.83319907656682	4.72839025689788	-4.20112100785045	8.89959823694843	4.09224523652355	7.93125561838492	7.15095086256747	4.94783333185798	2.63811314939357	1.17318205364222	6.25926327305028	84	1	2
110	3.52863368345842	2.94792810674921	4.79556669078691	6.70116834118089	2.36195654825867	7	7	7	2.24637572704537	1.03967274653783	7	6.38813437189433	1	3.217970161262	1	5.96927711706081	2.2822425141815	2.41794782619565	2.4241994307314	5.75391955354342	7	4.76095307728171	2.08367706725137	3.64193993924205	3.73656192954829	2.29517821577855	3.30246063996353	3.61450972031889	5.21372107103904	-0.671288620185701	0.0239521811117352	4.20340421499996	1.76178922730549	3.59217982833681	1.21775709343571	6.72015344046011	6.84116834331613	-3.88506999895283	3.99033529772813	11.061713522308	5.26191891125901	7.44885402179072	-0.122572359806515	2.33828643059005	-1.91514776131609	11.9871988969933	99.75	1	2
111	4.94213612772648	5.06450014543697	2.40200303142811	5.13186911239492	2.6613609444882	1	2.01170972219251	4.82312762540168	2.51775283541732	6.84013586327848	2.7465405265807	2.90068687824436	2.08170401026383	5.88538739133418	3.29634684392601	6.64690961277106	4.51150017843218	5.58152953088797	3.12383815427356	5.89977125277314	1.60236720496329	4.56284929983179	1.19398547395079	4.05141652669303	1.623276186598	2.90807946275293	3.29509907092059	4.9857888791189	-4.22339133050213	2.28904611271435	2.56378808635455	7.27805253146888	1.25374111725656	5.73781349918621	-0.610799015834447	2.76755761147719	1.50986793997602	0.366137001891886	7.56603973756634	4.00306071864883	-2.28700458894846	9.24626592523604	0.627459984060129	6.12712338221759	-2.60306194009327	3.22416172603308	84.5	1	2
112	2.0894428368517	1.84446421947094	4.4469853053716	6.40376824339266	1.76814560015416	1.66425212628148	2.03514656011473	5.86374667213798	1.25287591959966	4.4134974233942	1.31447605051773	3.10636429141678	1	1.47322951348614	1	3.95026193099648	6.85584204215619	4.0588469429098	1.62661600852297	7	6.84869251453263	7	5.15573875752318	3.24124577061216	4.72347845205199	2.73485143941801	4.07278403188662	3.85214824712845	8.88184089558884	3.68173914541944	0.456720778339017	-1.43568088440318	10.6300502093673	3.91664239100582	10.3609104862287	2.56071287570932	8.63981567457416	7.633536229402	6.75846845227579	11.6863969498002	6.44932746327429	1.68295156248852	-3.56125443701742	7.25276798822957	5.53032656729775	3.98290757942972	102.25	1	2
113	1.18378812016613	1.66216593392198	3.15964939369157	5.25803985308564	1.48328217022991	4.924593687283	2.51795570779325	2.74653250795316	1.65558683115801	3.42081156553323	5.02698084863197	5.43303991536929	5.49491572889303	2.60550226404625	3.07731636955452	1.04507210057695	2.96032907792794	2.60807108802154	1	3.15141032446916	5.58009482268893	1.7464467534291	1.20977937977296	-4.67899733217763	4.53501309833994	8.03283491168749	7.42866568549442	0.693993701407166	5.73360587749743	-0.933037910181904	-1.15188824699873	7.32021406653675	-2.80031945726065	6.02269320584259	4.55533392104367	2.92477475091521	3.82825041177909	0.602932180345181	6.62963636909864	6.95389846460449	-3.25143015237816	1.10804014194743	-2.95477255869146	5.28075347633187	1.23776203299061	8.53980043817892	97	1	2
114	2.12414097233192	3.56507554261481	5.81178894547746	4.60008111141261	2.12155690991592	6.57736003129322	2.48809053478929	6.70276545517567	1.64697260399034	2.57739688103776	4.15595453459408	1.57394297318255	5.02916947909042	7	1.85286430067074	7	1.49650485757686	3.18403703168683	1.99103432360668	1	2.23535275338882	6.90793121107985	4.47078485244875	3.21402075587156	6.18388778429962	-0.359592459726039	5.30346971454458	5.46699127037948	-0.622069450231847	0.731065865942894	0.346655097493428	-2.65233219029186	-0.708234007701291	9.68215019961483	3.12989038354668	1.76976046475856	2.81235276526425	-5.72603539803473	7.4695667871554	3.0586431322419	7.58718453606917	6.3164200721747	2.19029133424807	-0.63108092899354	0.484649879810797	-2.55568343475535	75.75	1	2
115	2.87457706136459	4.50638053898781	1.06930568571466	5.09927318481539	5.33855041750745	3.21885031026062	5.13129311360941	3.0923114397327	1.50265794191865	4.83413636889255	6.64223299204512	3.63728691199111	5.91292107949048	6.33949208059314	1.41220654651943	4.37147198537922	1.39377085765196	5.46039071849616	5.9402086511739	6.51500613001376	4.26122765293103	2.01017338638267	1	-2.25079356182506	-0.902882952138242	7.37015747452337	9.74611945782113	-5.03859751786562	3.74655714021315	5.82910571498261	-0.725189621612221	-0.943113729955234	4.66199780148801	5.40937797558597	3.4472129673946	2.03250890578646	7.48897724791541	-5.0762770916786	6.96311665956081	14.3520393339509	3.42654259790532	8.40514666349539	1.13051154718488	1.61632025224823	6.89421452971408	7.50206847710536	103.5	1	2
116	4.48559809118277	2.80917939902264	3.20339838481607	4.95833850979656	2.63588052227862	7	6.50205910079175	6.1759160591157	1	4.2150475991133	5.62782857144391	4.65570011631365	2.2435676982294	4.97638362236133	5.81270893084897	3.54197144578934	6.21742063887367	3.69513176582003	2.71474759979162	7	3.54604758407807	3.38356051393994	1	-3.1160983252638	4.12680566894431	6.00871530643223	5.27084719290284	-3.82609754939015	-2.31852604001544	4.74760729094065	-0.24996018427487	-1.30888021024902	11.8489701255148	3.71042144910068	1.93925085445899	4.80980801504599	-1.1599861560027	-4.4623613899294	5.61299153161664	4.76487827570343	3.35981057527971	4.72799997203721	-2.22607098813539	1.23709189982451	10.5002531732283	10.1334327502697	85.25	1	2
117	5.06711801603694	2.98051049192051	1.87188254928138	4.61717906230159	4.48177389943586	2.71730782982366	4.49510488130018	5.5223889237657	5.11890794910951	4.73235522469206	6.05219071360857	1	3.0981490066695	5.76770536804618	3.0642719274289	1.86371964861915	5.42784271901124	6.36481048289333	5.37900764396153	5.32053302683585	1.60047571453722	3.57743498754224	1.39927270844571	-2.93854915181353	4.36219447317584	7.27172681003898	6.68145303507269	-1.80783682273571	-2.36160786094729	4.49209485813532	4.04258400421319	6.80474598905269	8.41494195580415	8.76955005750016	6.63223036524425	2.50288696381384	-1.67314172105773	-2.64811715663606	9.61539460057779	6.45631122187212	3.91771012269894	2.74430209661721	0.220635522843378	2.52033010815384	2.45084371804044	1.9941215848015	73	1	2
118	1.97196564173816	2.01441638851834	5.72190235166709	5.51938717407334	3.26887053419426	4.71031416883072	3.39428825521739	3.23506974335443	6.01758332511857	3.83804906663127	2.20135000945269	6.74794662114736	5.759227469884	1.27097445019325	2.67602457388387	2.22803723246651	2.86846988865644	3.73705471515505	5.07074982986601	4.96071414867072	7	2.55496972464466	1	0.347201914942329	2.03761242316661	7.21750146002292	7.31910155831503	1.58451309502846	6.12601269759411	6.37882221815485	1.49663765568197	5.46742239287008	-1.71019644286265	3.05551159352006	6.64534853065075	-3.11830121020082	-3.81880224714542	-1.60443751073589	5.40223124133781	10.2128061266425	7.17893552819665	8.57523005695963	-6.96855085495492	-3.96729741505217	-4.4694716830314	-2.95874604836984	74.75	1	2
119	2.27194058370541	2.85305849376158	4.07486593041979	7	1.49025529786397	6.91332549001471	7	4.18922056684023	5.63625501754412	1.25873646071249	5.27311879155764	1.36994639028403	1.41154587865899	6.67636177402663	2.13123403319214	6.11113475913051	6.11266429600707	2.46869559757787	4.92804566830287	6.8150371920232	6.76823603010407	7	5.53721042007883	3.7246103331158	4.44135381625709	1.94329602333485	3.56084888573246	4.84639738652522	5.15061172599103	6.37501014661736	0.447626658793028	4.47497973540969	0.690944679654967	9.25638735286662	1.92614584393396	-1.30921893184869	0.554511605727724	-5.89925591452919	7.40112208518114	11.6734499122597	5.86245024261122	11.4253817843243	-0.913440157076513	3.20553977160286	-1.36990874485232	10.9490539583421	88.5	1	2
120	1.11481879571117	1	3.60884230100749	6.45725880868469	4.38465953705524	5.68810952998983	1.47090740172066	2.18380738191536	6.88858200888342	2.35992261413806	7	3.7903799265657	1.57422534292747	6.46989964272549	5.08442695404176	5.99773814211405	5.19104507088952	4.21994045749057	5.39877434541113	6.41570190722147	1.19882091473838	3.06275786470877	1.38949818093571	-1.21834582362655	2.29854777472546	8.10105037228206	7.30780465379294	0.534097837773501	-1.57591884274756	5.09808628314657	7.41033397882143	-2.05163634683056	11.640509884562	6.48621359879431	0.696397510475734	-4.18022925550126	-0.320386592008102	0.651497819184654	-0.543485273008628	8.04974847498436	3.9212718822964	3.29392620731952	-1.61833136998356	0.325464778518575	6.57542281469042	-1.04803501998267	93.25	1	2
121	2.49993911081106	2.74077488248705	4.41126261409073	7	1.35677274203745	1.99013779363184	1	5.84548176955351	2.55485813269765	7	5.51550411228996	1.12185368389118	2.60769472955388	2.21519214394035	2.809970242583	3.2317962411987	3.97519828367899	1.2482848917816	5.91681394479803	6.15077501659456	1.55404880928001	2.42825244287152	3.67399139648103	3.55947719785097	5.3348227271151	2.11781899740007	3.6444437007704	3.29268161576001	8.99126575375662	4.42558473113912	0.616662564290371	7.98247849025604	2.89999979196366	4.35955451369261	0.52131598035637	2.29528277125383	7.47930862306679	2.64478169538507	7.15642962170508	1.71047952183886	6.6724856871263	-0.183670032113048	-2.59365138697755	0.367777470271803	6.60356219404313	3.64958731665044	104	1	2
122	5.34456077854365	3.43364477448839	2.58608905650386	5.34244668138236	2.10602982421954	1	1.86139363206265	4.01273057955013	1.09464382919829	1.87413646998939	3.19345501029006	5.97955545000423	5.1258633248825	3.12510185961533	7	4.64889084010719	2.3843609421107	1	3.81242835265108	6.2128036711558	6.01430805608266	1.48461323342881	2.31465050992223	-1.46017328734106	5.42840861499789	4.95799626176952	10.0360782443863	-3.58424930597818	2.56608464721947	3.96475855750062	-0.229644082436029	-0.645377038702435	4.73876962886774	5.49231369780171	-0.0764957591266129	1.61499327368045	1.91857855767989	0.812728176901033	2.28259901824595	11.447264450434	6.64249541335867	2.5507124476929	0.454461947289313	2.90349749436279	-1.00465595526035	2.26453323311437	78.75	1	2
123	3.67442192286284	6.53952280539482	6.92904074496706	4.70312329063632	2.12208136027839	4.50103721430646	3.32091523774429	6.8088815051453	1.86561583686083	6.53418839552632	6.27627149551698	4.9387401378661	4.54082968015997	1.66831187826813	5.02808761995876	5.12122868224686	1	5.14035637931909	6.37550239584469	5.61712271269629	1.02932410522143	1.13229196611784	4.07097083395485	-4.28615470803958	2.71630422219035	2.85432864272245	3.97002135080572	3.1477748167855	2.3883514677445	-1.48936840292825	0.921792624457626	6.86094925358435	8.93429328604866	10.4287034787074	2.33287658597625	3.11762604907384	3.91853758368202	-1.74927685896047	7.6443266927034	1.19688645036676	10.0941426608512	7.38095068070964	3.69016459594138	3.11634152561447	4.73985893754545	-1.92559183402408	88.5	1	2
124	2.54912279221057	5.29353570820318	5.78578361693297	4.80867863099825	2.18008135450033	6.67322667329576	1.4894116843322	6.79176125453686	2.8126376690843	1.06265391872633	5.46514938830408	5.89727609169841	2.66196231476813	4.13622427063218	4.83388510886837	2.61387433012229	7	6.70332029591231	4.02921686161389	5.22522472930394	3.40330528025887	5.88508530729217	1.23016941611399	-1.24885446152684	2.81624115740562	5.13113389915027	5.10439100672625	1.43705759904787	-1.81209857572528	2.86130587601658	8.23796669454611	2.24462890653956	8.00263689934807	2.72095689147334	3.80464299232619	2.46010113041295	8.03705236804264	3.16488405706836	-3.60297850926406	12.1110054587827	7.67140730418112	9.44639268252553	6.61597007465267	6.1251408973901	-2.11035954994133	2.00445858001157	72.25	1	2
125	1	1	1.12488597177301	3.85268676949149	2.29686186889227	2.7950284113986	1.79793380204035	1.00809002185206	1	3.00790979357103	4.02437757423255	5.74192516232548	2.25228363254897	2.17149428965022	3.62900945203641	5.7966162554402	5.28313798838465	4.11901896357497	3.52155252587013	4.0676934604031	4.00140701102263	7	1.82985232644504	-1.18349187696056	5.66240819002126	9.02338898358689	5.79705956122007	-5.88290238970332	-1.06871726710208	3.93604101478062	-0.0402900457173352	1.74998102257409	2.4484127336061	9.96828194402467	10.9485552095619	1.04064113452287	5.32013175080957	6.21450168358939	0.483110120449134	12.4003744244072	5.21798290274811	6.57392607907438	-0.0120493393921699	-1.43032651630842	4.60653479198012	12.2025453078431	88	1	2
126	4.36769891327557	1	2.50299315645199	4.52074217207761	4.0565676347672	1	3.43405283613525	2.08592731397715	3.13621796335871	3.55543240406305	6.04213731639511	6.11641953986942	1.61763936806459	4.09259204068834	2.36842001252265	5.82931948512674	1	5.58252594736391	2.97461881208076	5.56565530996248	3.87657061869468	6.48247795734898	1.59636868535827	-2.13317083208957	3.73159196851692	5.01782286282836	8.43816639700773	-0.179768943824994	10.9946303295012	3.28809470798838	-0.150257148151344	3.75472100137456	4.70098261182898	8.85291178807062	4.27313170203401	-3.01494102243624	5.04701910890046	1.72895338216271	3.55579636546673	11.655255947945	5.22729256211331	6.69317311222026	5.11953269378679	-0.949257182080399	2.51701635675676	0.617049009852748	95.75	1	2
127	3.94217139102942	1.74493768848094	5.39643590518496	6.27857310594772	1.19070158361437	4.08087324338227	2.15314691311813	4.7523628505196	3.49272479917931	5.27745043032165	2.75213930164878	7	2.29715416827491	1.56551799600273	6.64856117235371	1.60166936222824	3.87103482693536	7	4.90978225081491	2.24174105381226	2.59920590552191	5.57044160630244	1	1.29931819324116	2.77325207765626	5.83283630418569	7.24133057294178	0.585862942889807	9.08488164313266	8.30293148681527	1.51491203103975	4.5588025628547	3.41011988280477	1.63956108968938	3.94127216815058	0.431766397492915	6.44333926583759	3.38308303603378	-3.56135975334609	9.23364924274052	13.3582273709382	5.86873759447793	6.10124068190481	-5.16966500131401	-4.33079386789934	0.462604773224607	68.5	1	2
128	3.70357751559562	3.3609697278996	2.14489134207332	2.38214344768489	1	5.13205973081494	4.56373331710675	1.8161653436206	3.75108992440447	6.65079884415761	3.24498296345449	3.58940988295703	6.56204092038213	4.59182094688049	1.33451311721481	1.65966879265981	2.79162552305717	3.66590885047063	1.84781371020343	7	2.27339369049852	6.53172187524883	1.56226000395234	2.10495291834116	2.92995843381649	3.0307400004357	-0.557717277980853	5.20184868357098	8.86966138255741	-1.85767743445681	0.560484855018805	-0.337221332427461	2.32576233775149	3.44153117472788	5.40570156007098	2.66648782576319	6.057546915572	3.13907977116841	6.820614781809	9.20825502121259	6.49386350609235	4.81002683705531	2.26015826358071	8.3813675495209	1.62847103203064	1.59616794650186	72.25	1	2
129	1.74119629291587	3.84948377403527	4.73113566257869	5.24987153081108	1	1.2504745959149	1.04352133456404	7	1.95613036526102	3.49935670230591	7	4.45365264350105	4.20787855766617	4.09457061484556	4.42440969892174	5.57952961135441	1	1.6718764357894	4.9843032291687	1.90111276541886	2.27096750850101	1.90946491677664	6.16272086586568	4.15656073405747	4.59452737052628	2.87687115247077	2.73634625400191	3.68108485580565	3.69464639646211	-0.0751186432195468	3.39806767187397	3.73363426475983	1.84725147309191	3.42172712075112	2.79403317467024	1.94078991420929	3.66098616567341	-4.1759694938124	0.251175279629979	10.86671924972	6.85402633215027	2.87416522099083	2.84589297336979	0.899806585267487	6.49024797597035	-1.32178606362446	94	1	2
130	5.28320089953965	3.10846005893122	1.94773577894102	3.47316889367239	3.28351906788284	3.00917665748439	6.15566313676591	2.22751148160859	3.74166142764019	5.85623733223548	2.82251266869867	6.01981408247239	5.78375550637008	3.26487004875932	6.17299036643875	2.82877298761021	1.26266630996176	2.62869904381987	5.46348509131337	3.57947308526425	1.33161063077417	1.0146977887905	1.32531199112178	-1.37960703610367	4.6798504568529	6.25456109040547	9.85530300706531	-2.90751987773808	2.34054322594065	5.73751616797949	-1.58277776216514	6.78330187711004	5.28777524179024	4.86040990851767	4.48577271698299	3.11170430966276	-2.63260999421377	-2.84978459416025	5.7857379794439	11.0335835392288	5.19471057838024	1.40171778831954	-1.70103113184806	2.8260802893826	0.0696912288153582	8.35111006529275	81.75	1	2
131	2.92493857085487	1.53208506046135	4.16009918569855	7	7	3.28601465412181	3.42427782534809	2.50473377567897	3.31166621243013	5.26839821818184	7	6.06935761900839	2.86294760422976	5.5485113269954	2.7295440373773	2.95521616867317	7	1.03553185271674	2.26610615930292	4.97256582778105	1	5.52129156767458	5.30708938804746	1.6255258472913	4.59123720944361	6.13470101579286	7.13853491935614	-0.471750884718902	-4.18106732062451	4.09148326647417	1.04999451494189	11.2375640184419	1.9912791514279	7.87571974711352	1.10640518921087	2.62294620961145	2.67492549654413	-1.02120868491367	8.03410348621694	3.94624595265206	-2.02665169550411	6.60441653331262	7.37321968198878	3.03589945370939	4.02315531217007	10.5157936986502	81.5	1	2
132	5.74996032156916	4.58243076513547	2.93552992787594	7	2.10757367407483	2.45764765478594	1.67297474523382	6.82068680920337	2.49768855893332	6.14294577748024	4.79241796744971	2.93858885134403	2.40882037200329	4.05808653236663	3.90365181512702	1.08745601309	5.97312164943536	4.94652876555672	6.51242375560432	5.97259535501017	1.11412190105038	1.46513271568192	1.19599026534719	0.23762261770719	5.07192462585863	4.20605098432009	1.98650779264826	-2.02090344267529	3.88994184726268	3.3491184968732	2.7137112828514	0.0799395453970856	2.37051694365454	7.39927195850811	5.82113142112082	6.36977095786198	4.17599942485231	10.5586471536917	5.52261524733476	7.25209832717218	5.26448228205517	10.4029576102735	2.50857408021478	4.55004545901397	2.31148238568085	-0.126701058662375	107.25	1	2
133	2.834967948482	2.96792732137354	2.3277399206399	1.43705484670044	4.40818276009466	3.27589939568946	2.03051268503772	3.92686266493859	4.71073684688334	5.06157249593064	5.79328424924458	2.67182334252089	2.08835389394866	2.76083713323363	3.642165218861	6.48234364890971	6.50863422603417	1.34719600702789	3.48257707099916	5.85653221713562	3.60597037527509	6.59348904729255	3.40010392540182	1.75770874719874	5.07592286873352	5.85780460687107	-0.68145274831512	2.1987773578159	6.96915603987831	-0.188065062080444	-0.0199712250640858	4.61367320091112	2.703166592081	4.11798082371461	4.61289013085726	4.68025737154225	-1.30953750869627	1.92480723162416	8.49890453175498	13.7569812686899	7.1672465275263	3.64619077931531	4.66447934094792	3.06909672500306	5.86734832471392	1.8666051441797	72	1	2
134	1.44622465872229	1.0642561365419	3.81674073104669	6.01981426354805	4.19310692576175	5.92488537960625	1.51804602380397	2.43500416204242	4.91895730153788	5.54528757546269	2.8250219882322	4.28637727425001	2.67992302351691	6.80552103006592	4.64281233707574	6.5094011693827	5.13216447868529	3.74165044498776	4.82822238170582	6.7078965456009	1.23767337974692	7	1.84927937800753	-0.788581929860124	3.32479204484273	7.7916806557678	6.17545157430218	0.410975699280666	-1.63709453702193	0.942904141678536	7.59015366363981	-2.18932219279931	4.08110664888893	6.19457041346029	4.10190474716657	2.88201673804874	0.198135165932556	-6.16482924607923	-0.489557672150785	7.46635041077252	4.11209998303381	3.48993516840958	4.19231918223107	2.43217166688933	1.78786198090435	0.341154801549676	80.75	1	2
135	5.37474231297839	4.43089883384526	4.49712359960277	5.30035062565336	1.38263463470796	3.94806166549992	1	2.20609592989983	1.07454151004054	6.04498068390744	2.53980484363467	5.19073280692233	5.43257381246968	2.6284750475523	1	5.10636162532867	3.57277809849543	1.38387913076959	5.23658303965801	4.32545450217711	1	6.02278793554562	1.82617943307174	-0.0539252993815841	3.51314956288201	6.34495921469722	3.04190881127397	-2.41491207062356	-2.07701001827121	4.66367242917631	-1.83177550153239	2.66046415668066	5.43909283676792	7.59093756329537	2.57863404891987	-4.33824685041956	2.04021508355832	-3.57777940673018	4.84173753981574	2.80983133826795	3.93504541994473	4.72944205005967	2.0214023516011	-0.829143310888403	6.54977987403574	6.77397339033642	95.5	1	2
136	5.46208189724042	2.30778035156268	1.66574153428497	5.6434242226382	2.85965913230273	4.64009483504746	4.06986296788046	2.89171632781961	2.37956127695234	1	5.73164332603116	2.81050754107231	4.58784027073401	3.18117644017269	1.1045674994617	6.64820727769337	4.71107136434936	3.10314551629545	5.95955342513251	6.56571083045385	2.77850151735208	1.45758804863172	6.6048902276809	-1.45943912453057	4.19611909036601	5.50818347849748	10.135841222255	-1.84511950890159	8.97242837027591	2.59283449844688	-2.1824223136124	3.77709492262591	4.03891373938014	5.37084681906217	7.52339588505519	3.13761838571905	7.39333491078733	-1.60136455934534	6.03507218825043	5.90912100534658	4.48763806979212	2.27956868899709	0.878032012430113	1.1372564603994	5.79476751205983	4.23104120197499	92.25	1	2
137	3.42359385764911	1.16627759855648	2.48668140767254	3.75299870418354	5.64005877530566	3.65185556663797	3.0711035034858	4.54344710884207	1.32994464393509	1	6.51475255441131	2.42564267701754	2.44257338774653	3.51917313548196	3.76618332787942	4.64267683357961	4.89785604194879	2.66389673843722	2.07847548191389	5.31841301005126	5.94051504670467	5.56592366000821	2.02275483789016	1.02632561812422	3.09786307908684	7.03447173587387	-0.740974086897467	3.13077704450271	6.34940844342171	-0.384385227826647	-0.695256666754604	-1.07755527896809	-0.789834110538702	7.67442340752244	2.06497806989674	0.234975392033204	-4.03504828947425	7.97135410652617	5.54953821610543	3.21483830880585	0.573033190768427	1.53897404867917	2.70395044738229	6.18498504553619	5.56417466499006	4.82657362509181	84	1	2
138	1	3.36063220955649	4.85556287280709	6.09192663958984	3.03564565057437	4.93564842695933	2.87528917665403	4.79484190291192	2.76730523295524	5.69477153824262	6.64602129105914	4.38061387267852	1	5.40199482068323	1.27862396022278	2.37146624028551	4.40965153807919	6.06691823009169	1	6.73019730276465	1.64177185310165	5.91766857470756	3.59299606358662	1.11857015290239	2.61005703940607	8.76039876159271	8.19207148718388	0.841487784535334	1.55141909681434	3.96685072080048	0.265694681082994	0.982383312144802	9.69919047288457	2.4827806792528	0.38884122765958	0.626938872621757	3.61224611909959	4.05423419498579	3.96375890604626	6.51701256625894	8.85948481201172	3.12479648382705	0.79711408653833	8.58657167743932	-2.54540727205298	0.428063587571327	89.75	1	2
139	5.55462785074999	3.94017535931927	5.67505797670783	3.92562855976981	1	2.71265608955366	1.21086957860627	1.56788244998171	2.25405857405758	5.38537579996355	1.92648758611198	5.96122175906879	1	7	1.53848583563616	5.73383160347822	2.91801371853476	1	4.33606880208702	4.02602611521816	3.57856899534154	7	2.7079255320328	0.624551252360453	4.12944555886479	5.99916846304967	3.2954432500756	-3.1550681685088	5.25319865152908	5.9455631461525	-1.92259708282564	6.23752632193527	6.20049969578318	7.04596466579505	3.58024495313861	2.21267799989393	5.19102491169435	-3.97863386364573	4.0894304860601	2.0892292894342	4.69339978338268	3.58717847701891	1.06295552677876	5.00801526289007	7.21510838124142	3.91970680775769	72.5	1	2
140	1.56070479598282	1	3.87048644652875	6.46363101933662	4.36470753394132	6.91449265642232	1.69093147361761	3.48596160621797	7	6.04101752862815	7	5.16681702062776	1	6.43036370471778	5.72983317116743	6.75149657556635	5.71874711206554	3.34896274605702	4.81966333145645	1.03863365872533	6.81029795458705	6.29311400081609	4.2056553833155	-0.705103689465716	3.06363207348892	7.02376546359019	6.9329234912598	1.18079139523183	3.4135710511572	1.82670583100922	-1.7902031932553	-2.62078378119474	3.91014209655172	8.42204320945475	3.84222772202053	2.73113926133753	0.307619035668441	-6.07165028106675	8.74487986838012	6.43860630065269	4.67418297190874	-3.15937566809393	-1.24166566672011	2.64338933960218	6.44332633881443	-0.754557456359738	76.25	1	2
141	2.58378172990188	1	2.24188876139986	1	4.21243467104843	6.05115825934811	3.41994015525264	2.17875527606418	5.42263955564417	4.94602569142022	4.65977096010057	1	4.1443350614526	4.5173807288695	1.73503380537193	3.18807444484568	4.37681165232567	2.86621313737289	3.3511722655251	5.7825888856679	4.44873780520729	2.78255260191297	1.46869459078715	2.64861172040568	2.27983895010802	7.24999094275736	-0.825334052970109	2.784998938313	4.76237269275455	5.73686830893106	1.77034701947586	1.99055096242373	0.854267921997464	0.226060961077327	-4.44830096097098	-4.20252524528621	7.82716796162467	-0.696044594254156	3.89756296618068	5.3258222882293	2.17352373582723	11.184379841525	-1.90758204690057	4.18249083634304	7.44670436434883	9.13950376284821	66	1	2
142	4.94930912801517	1.65753841721672	2.58839760260318	5.75928322804581	1	2.14088461990004	6.23279296651786	5.93059899006619	1.18285814367327	7	1.88812561619831	6.81994951476729	3.58162525640135	2.85259710545377	2.85836564874613	2.88760130727841	2.31593917328378	3.17481581587082	7	5.24735607474083	6.79315006370424	1.27503417883697	1.88483639518092	-2.69174400854349	4.35310510042219	5.59772668422424	9.85406915178922	-1.29990548341479	-4.58132774316717	-1.54310802069853	1.24784903128482	6.23157664241492	0.601250932350631	4.07798921920924	8.62557093054694	4.99656898961694	2.55704066851027	1.717063884333	-5.02376059865243	7.04335720831955	4.68343266951563	5.84397851322689	-1.94634495492158	3.70126622047348	2.92392827663427	2.15333230866978	99.75	1	2
143	4.88772076036415	5.71426094090586	5.07815315671067	6.01649170093796	1	6.93777621089298	1	1.49639662810613	3.6057227890539	6.68501674827706	4.18163580184984	5.53623634658773	1.70233969340997	3.19058755872818	5.23873947785967	5.81204725135678	7	1.04544014276086	6.32582484219585	4.63428533457544	4.20346502123875	3.14323068619896	2.84128619537333	1.03865551596743	2.96954169999514	5.98981316768257	3.02988350087511	-2.73725865811184	-2.23484884617267	4.10487883585092	2.79996421119618	4.18582012594628	2.00824872950516	2.20628271833475	1.89237732657307	-0.994752758599682	2.14882040439538	-5.35395681991272	0.450510802038419	2.51527517169455	6.1302317276422	5.045376115786	0.56715602545509	0.920731556800592	6.91247883091479	6.08005770290633	81.5	1	2
144	5.31841692960387	3.4266636294612	4.51254932712252	5.10362926165182	1	4.62455960896762	4.87265976002864	6.29238331684023	3.90877571600058	6.10542027083769	1.51479532812273	5.94176081896675	1.31616900490554	2.43849836805743	1	1	7	1	7	3.43789774424233	2.90387133557046	1.77050096820162	6.47190055954262	0.792923388739683	3.82399998075854	6.85726349159719	3.49067511541374	-2.3039798565238	5.41729507673715	4.58749168192257	5.03058598194005	-1.87777866784707	2.33885526734886	7.68267431630018	2.11078498953354	3.475064632929	-0.182965982499953	-4.40832437701442	0.69473987043844	1.92198965675488	5.97804565312181	6.84983851311307	-4.22725132472031	7.31027680768989	3.6848693760748	6.01106869760036	88.25	1	2
145	3.4769697141651	1	2.91761720415336	6.99472462171237	5.50910018492722	2.36788238877376	5.27279578450464	5.24653360597649	2.28109365382614	5.8066474635028	5.54943388387318	4.17418353092055	1	2.70215536001211	1.74354171855651	2.2671290365302	3.18738737708469	5.58379285480534	1.89530400421804	6.41278694141476	4.13641892149031	3.98259053379509	5.6309497504269	-5.33251188606797	4.4424830052194	5.04621713482065	9.90964180852915	1.29904758646138	2.57635720160854	2.12811120120323	-0.917429613617474	3.64975192154938	0.14501384804639	2.11289600517142	4.86881961098919	3.31815212927836	-0.057808985544992	-3.77733089277029	0.572217539595279	7.75830641296806	-3.91721193232318	3.79506370565454	1.26286938375846	6.11557500980833	4.13915765094087	-1.897032293098	99	1	2
146	2.39508259093311	1.89480255323452	3.36899603062779	5.83028134843716	7	3.53658304380714	3.0189387961576	2.91619182287583	3.25722093889359	7	7	6.55668488758935	1.65858794102956	1.62184664406093	1	3.74515095550628	5.19700851168061	4.11172557518738	2.93736998179487	3.97368390280257	3.01601117240277	4.96016752997042	5.02699234203606	0.882320645514231	3.98547999830083	5.45214153173826	7.72103423112769	0.0634797933542822	-5.02273998255073	5.98916727996572	0.494347710669402	11.6906934985776	3.38153976004745	9.00012177676315	1.26906967242781	1.35888057711982	2.26678128247444	-1.9429795192213	2.19902565980855	3.98013220084529	5.54222180610833	7.99682078187695	6.72449034061935	3.50329086063994	3.60357231299722	10.3930432863553	77.75	1	2
147	3.06076932196528	1	3.33383650006398	1.5298924170278	4.02255364811768	6.19674627491626	2.87858532238591	1.19449281455327	4.46927231525868	6.41102988933396	4.96845947346722	1.39939780224471	1.53745017848283	4.64502827745368	4.66207621048751	3.59842928677375	5.06610546054586	5.91111682259021	3.22191231783805	2.0191759193839	4.68822142381102	3.67232019874261	4.30750718018313	3.17502475903239	1.84962989002257	7.26842506412396	-1.68485770356572	2.26619744573513	5.31917204511555	4.48657609189973	8.82462849954005	5.60873653919541	4.00383455695287	7.58356261639814	1.70645292751225	2.71107718013531	4.96978110936887	-4.34335238159154	0.588540710414244	7.5855610300732	2.57935606991972	9.89540288218835	-2.4299188057487	4.57516346792426	8.26414908588402	8.24941995621838	72.5	1	2
148	5.21051995413333	1	2.18750612414521	6.68753273017712	4.65578816846447	3.75270891051877	6.12190147147777	3.08414705401409	2.07608224357148	6.79448076565419	5.45912731608056	4.54267113009713	3.03428647211446	3.22760076268511	2.43910095705286	5.38261099120577	7	7	6.18221707798917	4.86446972435272	6.78349773436351	3.78052419882505	2.45774601617972	-3.35367002593769	6.01769855405486	5.9943723385996	8.61867794390827	0.963669628723582	9.75901894244164	2.83243166554059	1.29731152436742	1.46409472589433	5.23081846675409	6.61503770361693	10.3489063804065	0.472506915924934	5.27619046905437	4.15166573023513	6.52659251591576	2.32810848534668	9.56556608238428	2.90568537027268	1.06696090088197	1.2537477268961	-1.47876655604307	1.3436229554956	100.25	1	2
149	6.03284922480614	4.47455631687126	4.93322031589298	4.82875304507819	1.77619458104758	1	2.20421283355402	1.06367826032048	3.47296895868508	5.87990486433876	1.68705682019174	3.47711309416969	1.1032656154414	2.60268293952423	6.82223365116463	4.9225146143837	1	1	4.19773492476579	6.42525400191042	1.66097230084672	3.15965893830064	5.81335473799957	1.06819310578032	4.57187722858818	6.28304704326902	3.42089281328762	-2.143490571609	5.89994316257892	7.56807073448496	-3.18693236959326	1.31516234365091	6.18602059345231	5.1439943004628	-0.842062923438173	1.34651959155118	5.67702125648081	-2.80077504485324	5.47883560202083	10.0702044395103	5.85960654181848	1.04143215142042	1.58019209977759	5.17935853709371	5.85713641654576	6.46009911548001	81	1	2
150	1.83582357869817	2.88353739009162	2.6719323826274	5.3985709578553	3.05283862903537	6.77079508615338	4.47781832425234	4.96252860778672	4.13731906078473	1.36713702369735	5.77741649819963	4.25026671585461	1.44387960585526	4.36478982474904	4.99942599498719	3.19249183009812	5.44027474904875	2.5919103017307	5.80955331252072	6.81909338004699	4.27886724367441	4.156171651234	5.78835151787674	-5.71724112960969	4.33448147529083	6.86316993083267	7.52714129123076	-1.71907157522707	-2.21316761910349	4.07037192316693	6.6183274210448	6.85278144156823	2.37853076874621	2.77992736328857	-0.904261627097021	0.154451185024158	2.79239864531772	-1.10463065921815	3.65371646755631	14.4347475695475	2.41057990224129	7.18906574025013	7.30028105335557	9.04515748328519	3.07449873354301	2.13328062861677	70.75	1	2
151	2.46317234606337	1.80726339247525	5.05415829868623	5.2582288457056	3.07407740698893	4.12204105017031	5.38469282121804	3.74164174455765	3.41931089464117	4.7729449600596	2.14136548815264	1.63262081353096	5.53184085387493	1.97543082080267	1.6621645084715	1.89632196130273	3.02745075429931	5.43254808799033	4.04083699701442	3.1310114748297	3.98667206067712	1.87075338069742	1.27800517765947	0.924752315617543	1.95774053989793	6.85936932825163	7.95873330319701	1.97735039404421	6.51603751037229	6.163084492771	2.29323903283193	4.08622308489741	-1.23618030455958	3.71544444263405	9.27573130207921	-2.44806521314741	-2.94935009067306	-2.11513082346036	-0.841960289206913	10.7034821049179	4.9533362017593	7.94885272714978	-0.314717145481075	-3.32422166263808	-5.15072184832214	1.13208546222336	72.5	1	2
152	2.61710482315599	1.33459758785169	1	1.01981015096523	4.84685663019519	3.2630658193717	1	2.19336009327079	1.94706050704625	4.78665988787134	2.09415286388921	5.87004734050982	1.77579185059359	1.9813675235719	3.95264284325997	4.29858921361647	2.49812194181774	5.05397619299001	6.84448272096031	5.5842601674144	1.2004033850988	2.54493534488898	1.07419069241095	5.0082195402629	3.57701396341042	7.92863358220783	-2.09526770766507	3.05700376697124	6.49692206411328	2.4663789759591	5.69282960287967	2.52388105571245	-0.929766046915472	1.21850719410975	10.9341328570782	4.85561856682123	3.2922742328548	-0.439396027748186	1.75543207553777	9.95961851157416	5.67668940515404	8.76777803309428	-0.799561482774872	-0.675498408115054	3.57587573301149	-3.08202888634592	93.25	1	2
153	4.10296635017877	4.45337831217548	3.34225020940349	5.00977880557432	2.08475003238504	1.47730385267522	4.54263364910911	3.90881049037325	1.84379625255463	4.42056800379075	1.65180193723265	4.15104657876587	1	6.88091382229637	1.78741576032068	5.9369465228318	1.767262986869	4.24317495048008	6.04160548293336	6.58271987650979	6.9882681909167	3.17525429917959	2.23741332938464	3.66334356446669	6.09206007882429	4.2929568013409	4.91875879075447	5.88204820718433	-3.44884341826684	5.99870008349765	2.85467009253064	-2.68386153794968	-1.0160016622586	7.45509461030703	2.54557883666269	4.90883272379277	3.51031938774681	1.26350836131112	2.04214756646661	-2.44524175102647	9.30017332996222	4.39844111248497	-1.72262140234148	2.90880215713818	3.95622688579077	-1.86435845648441	84	1	2
154	1.14588981294121	4.46111896100513	6.34866905007572	2.54071992801224	3.68961479555247	4.68307057962417	2.03216506979683	2.73728371476863	3.47513597949506	5.27868293279085	3.19729625025318	4.19533818011034	2.54069760875763	2.50460749271488	2.03689714253922	3.96115506962395	3.55514357301486	5.11115618525199	1	3.70437590337542	6.79670246242391	6.2083919993047	3.10098027311407	2.54967272977734	2.81951657720695	3.59632812456535	3.17396334396887	1.92232912709542	3.30820559673371	-1.2151309887403	0.317705831511373	-3.24740350664511	4.61612204473148	0.981455312334301	3.48810199131455	1.62265945744857	3.43300575534304	-5.31362057118522	-3.32784260342056	10.4616894869015	5.98026110383157	5.4805367079728	-3.01061134741384	1.83278094705903	2.59716223577513	4.8017252705252	80.75	1	2
155	1.79545128511159	5.02304183333212	1	4.75944227625542	6.63652055587253	5.77982649576692	2.52110639921688	1.9818834227255	4.61467323293764	4.57893901733334	5.96084171309563	2.86732883913056	3.02481631222567	2.71564523737317	1.10768536219339	1	3.28730791280192	2.39590645442052	5.55854375580085	6.71524153213042	2.60163072118732	1.44578301117682	4.10853335583195	5.773960491685	2.31829267129748	3.24352888650544	6.09322052208096	8.62501688052744	4.85269097030841	-1.20426559538701	1.22096083459373	3.11878455138637	0.904813324368195	6.13329593218779	6.98612372919183	10.1950155251289	7.71139184910583	-3.22048441286812	2.68157815177689	11.430593576584	-2.24384442010034	1.55577066565072	6.30666802799171	5.94985373092241	3.27121311221106	0.423710890048202	88.5	1	2
156	2.99109178328572	3.64760854773787	1	5.01097999144889	3.66397262305191	1	3.39830196311572	6.86178663638921	7	5.94563381144218	5.71664268644351	5.55097229268058	6.3567738123286	3.30048129303448	2.8363871078553	2.77389720581397	5.23771038545421	2.34911854821153	5.03692509090416	7	1	1.72013443639635	2.06067272737438	-1.268108059715	1.68529309594334	6.46927050361487	9.37398846988666	-1.62248763626612	1.88470872829162	6.4888117412111	2.2791676577026	4.55943174077872	2.88957212387173	8.3238107088909	4.25773277926175	2.25215044267017	1.59208988296807	2.8078327466534	2.51303212051474	-1.54430697453108	1.07716425222183	6.67272021118609	0.937549169027045	6.09438882208515	0.355852310804443	-3.74046319057819	92.25	1	2
157	2.70458586146892	1.95062512377469	2.13027816979177	1.98252287290846	4.3059246945976	7	2.64435698403937	4.00583074121975	2.56114996245778	6.07632938551828	6.90856548854258	2.49150564804586	1	4.36210129143496	3.99579234179804	5.88428960419076	4.445973200721	1.53593537013643	3.61356988841216	7	1	2.74443925806601	1	1.63315062669439	4.63304967437004	6.17627358079864	-1.28878673942684	2.40547683676572	2.72324389077756	0.791890385745396	0.181228754601997	4.81139250948009	3.06333407108311	4.40740286035636	1.69423277115652	8.85481716613012	4.76451987470294	-3.47910808914383	7.57529955055458	9.29464807326175	4.49683519377151	2.88171862406283	4.98598260315305	3.29144619459341	3.31676603988183	-2.32989642928876	67	1	2
158	1.2819723017006	4.97039038952625	6.47522943806304	1.69400603101531	3.69011365061955	2.98851199017205	2.86644708770241	2.16477918730377	4.42218434260601	5.68096286510897	5.17880825301035	3.80385432342562	1.26257364401437	5.20370906469032	3.92103361880007	4.88929413863262	4.02614705515225	4.931673741344	4.06305567920655	3.82584298932084	6.61140602330769	5.64771449582766	5.16509801590579	2.51717990473882	4.40432390207991	3.39261523904085	3.76593964902512	2.32019907361502	3.5635519167266	4.96667518570771	-0.879121967744505	-0.0657365897953095	10.0716913388504	7.24327431485932	2.25650579015742	0.0902347978383107	0.105886454930568	-4.44608209769901	6.66326006001855	6.67929605556993	5.49312307932379	5.27425280646791	-4.60570831656243	1.0857590986147	7.73549081036743	2.82048678272828	83.75	1	2
159	3.20655916492905	1.11959624927156	2.43769565414678	4.40252287358273	3.32785010358278	5.65427346585794	4.4466407632452	1.3501931850971	6.39096697076801	1	1.63801015721319	3.14533343102273	2.36609473090647	3.48930613158188	1.78227268793963	3.52606105111212	5.76481421050509	5.48295853543263	4.42400885720417	1.06111101578139	3.57290845279226	4.31873537194309	2.65232571654927	-3.24326813560482	5.89562131121116	8.07454957756979	7.04984361242034	1.58757377270434	5.84170576477083	2.5257469419388	-0.0220827702815812	5.899502591012	0.95092951126946	5.57527498573025	7.69127987927186	8.02477420608945	4.09531838555844	-1.05653151922782	4.4006572569824	2.4780548791799	3.87389429993717	5.08342181836054	-2.40989386029025	2.98360838512851	2.00461437821227	5.25835561395112	75.5	1	2
160	1.95352488541739	1.64917185407737	1.67553613595471	5.29548525350609	1	7	6.36375504971151	6.13131390202746	3.20669945565477	1.52279486120299	6.76301211760923	5.44400216435928	5.6824309732322	7	6.28198271166993	5.60560239112459	6.1332155242339	1.6727218159084	2.95607127519497	3.33559103779271	5.22407086114931	6.16459313241741	2.62335952379997	-5.50218019408112	6.86221293999696	5.93170143193398	8.6672512023999	0.423958084611553	-4.6282012433918	-1.92810097387755	8.11180808493758	-1.71868974116289	1.68272451371928	2.27262554738518	2.22744135895665	4.56088016097923	9.94438179554107	0.394474133306775	6.13280947072056	8.09318071921616	7.56065570096183	7.10464794751877	5.61901815587396	1.9279609321358	6.97849455265631	-1.98783359259602	67.25	1	2
161	2.33150739221578	2.5696601401822	1.07820344420226	5.92606917510777	1.27498219538342	3.74095280493485	2.39779732687727	1.34450618723154	2.76208196411887	4.48718739386568	4.58435500243372	5.3790732887194	2.69992013877453	2.63569347811278	3.79566431322521	3.13015890637866	4.01001171939444	6.93257012157853	1.0059084537653	6.13183556887658	1.61296373453494	4.51821758530387	5.81895925454621	-5.23589298567445	6.26586358999659	6.2495810269186	8.15664806182587	0.960124659128325	5.98119639395459	-0.681787182628095	4.83170122969438	-0.387346041472328	4.89678479209599	7.03829460972884	3.90115234774271	4.91617082964223	-2.63473505442657	3.59368922775672	5.2087287192455	13.6012681312137	10.0190841206928	6.37676051714755	1.60786777088124	2.15295840271462	3.21781732524819	7.40506465942895	82	1	2
162	1	5.28156464141866	4.42748083037987	5.92498576167773	1.20102504208079	4.16878055275738	4.73802792232506	2.83434876994514	2.86088900019507	6.76610844535123	3.77127400969432	6.90989291257589	2.20054918620451	3.0631306078953	2.63321824568147	6.12124247563009	3.22735031938369	1.41002821344029	7	2.41817094648255	6.49092838235211	2.46974577372229	6.41921205413923	0.245509590191638	2.09884083401498	4.3847199211395	5.38898521253403	-0.731727970227031	3.77550803200844	1.86556158850536	1.12462052795495	-1.96281465423941	-1.34460071570856	0.991923589306463	8.86808583657259	6.0780771158146	1.07202420552779	4.08983609883281	0.636916499371969	14.141263755458	9.58302109363172	11.091578364547	0.654508172578741	9.05509705995313	3.47373613297804	5.21905488730531	92.75	1	2
163	5.92561236768877	3.19205388974802	2.11715982963903	4.58976194448846	2.74013634693317	5.38699516087187	3.61573811170022	1.4396174049959	4.14670059681311	5.32823687628242	1	4.56044786910856	2.8598195248791	6.33877106731971	4.96319517455697	2.97598972835901	3.68228394564059	4.40450693789028	4.93802605986263	5.51881390073826	2.29340645190084	3.11578436561702	6.00769014801823	-1.17748234607108	4.40005316170226	5.28297583286684	9.31709706755946	-3.80950048995211	6.47172868784576	-1.02176489974579	4.8686850531003	10.7934716590122	7.69171873096254	10.5611179421044	4.25721079155891	0.190541469594351	4.84073148122913	6.95242900835439	0.549499919322827	10.0445372573821	4.87718025780614	-3.57861162815213	-1.13793329965853	4.80908133875782	-0.685870005403873	2.10364465599185	70.5	1	2
164	3.6656788474369	1.42593753505057	1.9517796682519	1.50784277903436	4.0455360812415	1.86076701070989	5.59091955832697	3.9893501560828	3.48336209794423	3.12262715567612	5.86714772607953	5.47733063367294	2.78921857399618	6.90554180131585	4.32391335901504	1.4667644363163	5.64602401972769	2.62347875840142	3.83849772840658	6.4927763239698	1.3507819970636	3.59852672482791	1.39081128827824	2.70396543026697	4.93100210097296	7.96009556867493	-0.778094984875176	3.18595494723459	4.8965091367578	9.71492066221455	5.71238260428522	0.210131225776811	8.70394732649516	5.87619351349039	1.28772824712626	-4.84742368964396	6.75753711456115	-1.86672523772374	8.88878123208131	7.58049729646948	1.86705457069984	4.03900684513953	-2.96908442743123	5.07484712174291	6.67260351110727	-1.35550537512558	72.25	1	2
165	1.89486669141121	1	2.14390779640447	4.3322166448162	1.47331138745607	5.2471049959743	2.25745612926515	2.34681762769376	3.27049925814999	7	4.34768630461102	2.19707268408932	5.23413943210011	3.68953826606345	7	2.69185876791713	5.45951075269919	4.77499415312401	6.23716232561407	4.64251787061802	5.92112148790769	7	1.42688172918733	-2.99031428671724	5.10811230593295	6.49108012327787	6.83628078326208	-4.12857038554724	11.0611531127693	4.51068222569306	4.10119095827153	7.82443584595222	10.8836123233415	7.58132968358462	2.08317287933121	-0.629677571719492	5.95094561057465	-2.86491316635799	4.41262985952628	-2.97316159609973	4.42004478614382	1.60821474915878	2.44509362785711	5.52127898559674	2.70955751828181	11.9808216376006	58	1	2
166	3.96826376932572	1.80113752924801	3.31717955939443	5.19791043248706	2.15317902327787	1.48378589894832	6.593601680221	5.26113372479393	1.49797371930968	6.66354111477052	4.58303768150739	5.7605697920327	4.81838062308006	1.87135357657129	2.93685160753224	2.35036049347177	2.07492690210029	2.48821407484495	7	3.49161561756926	5.83807462763479	2.0093805212691	3.08761200015686	-2.25670111701579	4.25894853630941	5.73681757168386	8.55074427009172	-2.04923015442109	0.69219165339498	3.52839439172462	2.38825564198234	5.52416967616043	1.23121632836466	3.00126138350788	6.71579100537819	-1.03137741419527	2.94926686679106	1.41464949241676	0.135585780593392	5.03883680845535	5.07384091368635	5.57002721330634	0.894330498598383	2.94796819023498	4.10175591474769	0.620773899012263	76.75	1	2
167	3.14623148155736	1.04474409316526	3.34883122271406	4.27775178839123	1.70567648192029	5.87145575850991	3.92228330626868	1	1.96158214032583	7	7	4.54307924307683	3.73300368585098	2.782698671309	7	6.35143948525643	1.44675742969967	4.12000782650953	7	6.06099560399503	7	1.60076356678594	1.96879696145344	-3.81006388275454	6.10593864725274	7.08917543706555	9.55367170557813	-3.27690051690127	-1.04901035332053	0.678490201887075	-3.04341206748014	0.903733026167263	5.91206301354113	5.89257333725377	7.33133432961745	-0.221316369910084	5.28074545424498	-3.53245849984447	5.68857871935601	12.8290645068798	0.765508566303821	2.00734070105616	2.03927839420378	6.16456445525419	-0.833048659779807	0.112398574440033	85.5	1	2
168	3.17900770066294	5.83979861696094	4.61717067081675	5.98438410293496	1.26400314435537	5.58256129251295	1.66258810400129	5.92397810938017	5.39704589676977	2.68006995923762	3.19529677558599	5.41080644052617	1.11685259128298	5.6985685108959	5.91432888382954	1.48057331663419	1	2.68592343282703	6.7090140593139	2.85544388053974	1.56044928628834	3.33814395695355	2.52187601545419	4.08834041214731	4.38701494122163	2.25017074239217	5.68511602108117	-0.331659192313841	-4.17500851701798	4.81661569570405	4.28849071607399	7.03106603816584	7.26088341119552	7.8519043805939	2.86072857646692	5.84346005980056	-0.945342533345183	0.810741564949553	8.21808937854852	4.87972502076673	4.84471864441536	4.1370235593422	-2.1446520476701	-0.487693482272156	7.75570348012699	-3.42363728377604	72.25	1	2
169	1.19037937098895	5.41056704739205	1.90281765509424	5.19977189152827	4.95969289895487	4.22689144261078	3.8474941767336	1.75011050912266	1.96082352783247	1.81768815935169	7	5.24423382990866	2.74305597485569	7	4.40196145958715	1	5.16319778244542	4.72917523590866	7	6.18926709353812	5.37365076329683	1	1.36985652010469	4.95435408171652	4.38587453526421	2.66272868311952	8.19759871401002	7.10869518504749	7.89657414787448	2.44801969505525	1.83716621610888	6.32642419642089	0.657584011758302	2.1794294551184	5.64958538832829	-2.41322599971279	5.03895640321455	2.06336577538599	3.97906779518701	10.5336185394335	4.68998721555783	1.65271306686418	-4.84883763504705	5.23658643791759	5.64842870843326	-0.776814718239775	81	1	2
170	1.23048215194519	5.39678075728545	2.56265919421823	5.92309346843067	5.35642266197181	2.31928134167376	3.22611090199626	2.98046657574469	5.57405667259023	2.19956096830702	6.83292079449009	1.45635447714544	2.5747701109786	1.92262778456021	1.8282685153913	1.72920917005842	5.13628145601045	4.50249706406362	6.45966406615216	6.22402859992073	5.7488027903524	1.96595373662113	2.29870005439035	5.15916524919521	3.33392972994256	3.25951115079088	9.06693866272939	7.09398020088395	4.35531499316521	2.62682539767938	2.31786429837086	6.21395694551811	8.18274466651851	7.87691465122961	7.11404824441809	-2.79912551343689	5.15666334467994	2.23471095716353	5.12579399853818	-0.886831486166304	4.72477538406466	2.48364529129011	-3.96936455723119	5.0954321034899	0.227871659001853	-0.469483801895616	98.75	1	2
171	1.34568475585021	5.24054462270618	6.93973454566054	5.98287682172425	4.04811109046687	6.75355577320019	2.48856505279114	2.58231512518583	1.53480958280861	6.56643606788993	7	7	4.38076169566055	5.31694575642549	5.96216187014705	3.64260616625063	1.99945204255306	5.87486758739117	5.01635028274236	6.40980330589806	2.91042428294368	3.00295188140871	3.45171858281235	-1.63330470469462	5.88278251134905	4.08279784275699	5.0191667241041	1.47862211467429	8.37544318310968	9.31760268125795	0.625533490597224	7.3223984064907	11.8732773247036	8.49402667400438	7.76724851385034	8.58507643086387	2.47722564729898	-0.857367336886608	-3.0041537934461	3.12134506171897	-1.65921869185248	5.96235722574883	-1.17891774128794	5.3522519946305	7.17742264769631	7.33825592138874	64.5	1	2
172	1.60356072893833	6.57774174820891	6.15587361431216	5.84595781193538	1.00095218483259	3.1710062918099	5.679217473889	6.10578187831961	1.61406037217528	7	3.79862150119875	1.87832121833978	2.13372458457704	1	4.52885867710867	1.43657136525344	1.29380581625911	1.16892764844572	3.20909187211198	5.54559904791119	4.99425853048686	6.94823691525621	4.19967583100442	0.0941028618901786	2.61358358799819	3.0035053410112	7.68259531251504	0.161860807132518	8.75982062892673	5.18498163524383	-0.320443223597829	-0.882211146176445	-2.05413480507139	0.225279883052937	6.7750474290368	5.42614003943716	-5.27448257766136	9.39635580568583	10.2403941483096	15.1557784426409	6.44780150196122	11.0972553795828	2.39708916731813	6.73297022803563	5.90383046645092	0.722444780736873	80.25	1	2
173	3.12236470398583	3.98977366434493	6.55938251312106	3.30027796151116	6.15130054670899	4.40961618636981	5.86344684407787	4.32972221026736	2.71706799254037	6.77189636425744	4.44413909656643	2.16878255600205	1.81058558413494	1	1	3.7864192623859	3.90104615192363	5.50587245252326	6.48303374537552	1	4.8378882405721	1.78419092486449	1.55420440622723	3.29731336261513	8.42213838131113	6.12719590136999	4.2356813161444	-2.29151850869456	2.9379963831284	-0.656105854207664	6.69206948464692	10.6127599914801	4.35570735900428	9.94458968786184	6.34137192513237	2.24567160442567	2.51638571519971	-4.423516986125	3.43597834812456	11.5231197410807	12.0567585968656	4.02390051816762	8.60746802417862	5.09916561576084	6.61106198115927	1.29178467821192	86	1	2
174	2.34151967965699	2.31385937895773	1.46126383413923	5.47006657644244	1.886953245559	7	4.87411145090301	3.04508277115653	6.18663719514233	6.38030979863425	1.31551339624637	1.72320405399646	1.16924661730962	4.10879194158118	5.90814088257336	2.84693339587372	3.81243200739692	3.64651389084925	2.32132881364403	1.53177959593477	6.77754125424271	4.63304199338231	2.74489368036452	-4.5784261976098	6.55659917592783	8.16000520580061	7.51904852345054	0.00347966214953788	-3.1667942382879	4.01549748931972	-1.74113058214013	1.52726564293606	-0.642071013161952	8.56393780782564	-0.845442896223274	6.67061044893515	0.992004728214284	2.79126940227886	5.70273110518778	1.99591362965019	5.288506718733	8.29180347971892	-2.90764771095348	-1.04668960319109	5.44095339795833	0.1207767001211	68.75	1	2
175	4.7093792714645	3.77312425858706	4.61812768349295	5.20215638632715	1	6.03105732249191	4.15354837907595	6.74167240085884	3.16040413608274	6.25301586848526	6.48173843169392	5.84488221197511	1.82929544095921	1.22313116388568	1.85247075920026	1.07796242047072	1	1	5.41916019862191	2.95775677870896	3.14001935148778	2.56651644220831	2.49900986073154	0.833961517920454	4.1628051677834	7.16748877189323	3.54939258655682	-2.91652294757409	5.50643371564029	0.297852872760326	4.9098594501586	-1.97355032723239	1.1142583587256	5.75563714662945	2.28289930600268	3.26127663483548	0.610414472063409	-4.57570969723004	2.07779203919484	2.07017377173828	6.47355537020945	5.54706557658702	-3.61200049546246	5.84307774227421	3.04011657980763	6.83878352761977	85.5	1	2
176	1.90360281059825	1	2.84041157024783	7	6.96040572622167	4.16551911103089	2.67562843528322	6.1423963753108	6.21438291107625	2.54188609895849	6.85460783769912	2.69546435612801	1.42273398707275	1.8258115813779	6.2841103829728	2.24374096829585	7	2.33917065096043	4.51463306059844	3.82630844557357	1.75707712273303	6.19086289730392	1	-0.53030923998157	4.22153132163727	7.28353542376837	6.88952242791253	0.178624876868167	-2.89914823689314	4.91000801534205	0.891915997789694	-2.26209940376971	-0.286900220419749	7.5398320768796	7.64085106884267	5.18606714906532	1.38278119689717	0.782384464403135	5.30091727611279	0.00984230795523067	4.36225470477555	1.98924194277211	3.99054705883015	3.00294308045973	2.14005731502088	-0.790871470995166	70.25	1	2
177	1	2.51937977878992	5.47347830426112	6.01220392613797	2.83405074615841	4.23875651344314	1.15536418382624	4.78910878542761	2.77113788493422	5.17054967625114	6.29026787725534	5.61129677151063	1.56046936664211	6.02400672327862	1	1	3.46539923056091	5.62788339698665	5.8706576862544	4.92429750347551	1.55161003544596	4.51599149738083	2.58411299441729	1.02977859136665	2.15057500035452	8.56523394945156	7.6127770482688	0.899136779323285	5.49655826958745	4.73796935777355	2.70140447075832	0.250067595009803	1.18671892737616	3.49110999246206	1.4198376327079	1.05015445591956	3.02996716950894	-3.75442999558255	3.44564196687634	6.44945543179362	5.56080929305089	3.37081470185233	-4.32787721119264	7.31530010326269	-1.81369328077304	-0.487885966877733	77	1	2
178	4.49887927210089	1	2.87704111363419	5.86833308968244	4.51204534309861	5.42390424556108	3.93006899697207	1.92947148942688	4.69232980426137	6.18848144069174	5.01819249834924	3.54540134071893	1.25829351998902	6.99787567537225	1.79237074052716	2.3382367694898	3.98355751005512	2.35445567709233	5.72662741106973	6.27016683540645	4.91098415320023	4.26700593979371	5.40914857850462	-5.36962107576835	5.8398221993237	5.09901188876701	9.38122544118976	1.19627187152922	4.69766100640662	7.24821432416047	3.66771963944306	5.29944246160303	0.403279850905996	1.4762163749499	5.18692841848679	4.62027657215367	0.54949156685	7.22858384365611	1.6518507298363	0.115068187853776	-2.75711047186692	2.92856050071729	2.72368135939611	6.50216627169724	5.32986050268453	-2.01173266959062	83.75	1	2
179	4.67832653295162	4.30881379190145	2.75007621753949	5.32849915399195	3.16180310193653	1.37637224139533	4.43838777671716	4.01681631580407	1	5.72366989979545	1	4.64707436241475	1	6.65478540321191	2.77881574105302	6.54313668383629	1.43414812318093	4.58824779995555	5.80540346317504	4.67385471359926	1.17914002736414	2.9320509748975	1.08838703120242	3.39457577757277	5.72836656865248	4.8597856352812	5.3753481088218	5.57894331144746	-2.61496751912159	6.73907240927282	3.03981848998354	-1.91354603190602	-1.52685051292551	4.32485977763934	1.28768032196173	3.6185114957954	-0.214650823522895	2.53027182621058	1.59253660336902	7.71724596680331	4.67841680770811	4.36604279440911	-2.17773796042538	3.55845772640007	4.76218343012178	1.16572170344893	76.5	1	2
180	2.02002167618939	6.82027137529724	6.12186827371372	4.88467961737447	2.26230478247892	1.12161369396705	6.72648756751239	4.07260040216805	1.35982970958879	6.33818016716832	7	1.37774803353043	1.71684205148989	7	7	2.56263709551905	3.40586152479866	1	5.63650111803553	5.4057021257313	3.68053596969689	5.58580477096093	4.12718409960907	-3.38208311459455	1.68695370571912	3.05303542778437	5.8898868083087	0.717475963050737	-4.98634698215191	6.06841621232758	-2.65975436674844	0.194286302747442	2.96571476388705	6.02610931321184	2.35878159900156	1.21752254323703	2.28737085613226	0.127393877500557	8.02172063016106	3.35142356749525	-1.96547081767361	6.62911983627179	3.3226165297187	4.59681342129136	5.24241300110279	4.6632392944686	66.25	1	2
181	3.60932243025878	3.39209294036521	2.16726031135052	6.63787348385933	2.03742362608153	4.86284813563511	4.22764553452984	1.60013315627802	4.1059165142901	3.9728914992193	7	5.96206923542716	2.39344312149937	2.87200787797397	5.46318376500942	3.28289401859218	3.88800359009158	1	6.2650529255734	1.42315916270755	1.45643210897736	3.94367616835155	5.38239207339509	-5.45651952232179	5.60644062627763	7.27795691117435	9.53692576650667	-0.715374194092501	4.28744948734816	-0.513316835884003	-0.281902231907031	1.57189711999254	1.29116091067784	-0.0789193135697417	-5.60184596178255	-4.85212602340376	7.10268371746004	-0.595827229646773	6.43732561102167	0.105096384413336	8.3961835321025	3.81194582817694	5.12965533084361	5.06378689003001	6.01708508177135	8.48280909653633	62	1	2
182	4.92463262968633	5.80495877898746	2.68721889809777	5.72972009596548	1.67368994391935	3.3326092621831	2.84001875075284	1.05895445723691	1.36162829739164	6.8297930011233	1	1.14089919680451	6.83556404854565	7	1.84722975458879	4.87903559780106	1	4.98654720422569	1.55102294524984	5.26117707070153	3.62027890960482	2.98324706471268	1.97489434017096	3.5230375238671	3.62947075885171	2.30154531016626	3.91328541164152	3.95876241247589	-4.17368082543774	11.0774155859346	-3.45238526900737	1.68388234769018	7.7983195849791	6.91608666333203	2.44595507254715	1.52373571055338	3.91655657187498	4.10713238631778	3.43600157803673	9.81207053462033	10.0188425285195	6.85799909801189	1.15450320312024	7.33169738734955	4.87724647753905	11.3302508439399	87.75	1	2
183	3.71425266790681	5.67714437114039	6.03743240431367	4.59315152122155	1.76613583169933	6.77488449635765	6.28306503722625	1.49426106171928	6.03916780642783	3.27710852692933	1.94725094326462	1.07682863546681	2.47660050580024	1.49797129447566	7	4.06086148761489	1.18367855133189	5.40645754379339	6.49157997485625	6.20373548456072	4.35947796188074	7	4.17041112047817	-1.59931255064839	2.40440916344129	4.78466515687316	5.67144585382227	0.359773355552082	1.91840158689375	-2.0165595932366	0.715196276693481	6.81442312681988	-2.79028229124959	0.97867841550073	-1.73631060799984	5.34136011965356	5.93812971568621	2.55702052630001	-1.65671713401463	2.90041151329174	4.14320364774564	8.81170586588914	3.28151669947994	-0.394868543893058	7.30566951699166	0.974474201331468	67.5	1	2
184	3.55727799952315	2.9964013517968	1	3.87715833984465	3.25320450345858	5.86324106004794	1.13544663695003	2.37326797368436	1	5.51165697799591	6.8787319991269	7	1.39118099696518	5.52026917177052	1.43729010892656	5.65184103357336	4.68959263176468	2.10175030523535	6.15930706002743	2.45830172761465	1.38777567054833	5.88593560561121	1.85235831969578	-1.39553741096453	1.67531482724909	8.46058960966582	11.7129227406584	-4.03054704033281	3.78122258705292	6.51233827909464	0.600748560402395	-1.13626352553287	3.18141386539073	7.65030969387328	2.6928409389982	3.43939073361223	2.72158784614062	1.82812283708874	10.0614734358963	-4.14975453014543	3.35237638590476	5.632774538698	-1.18685189586815	-0.266797126039582	1.96683800744094	6.19626679280661	82.25	1	2
185	1.34539536428182	6.11940559745253	2.77753921556704	4.54669605550893	7	1.904043779532	4.08411479469743	6.50092810122511	2.99709404892454	1.16487636983136	6.99172909926751	1.35191426715089	4.43168771464831	1.97289590905482	1.53080136181663	3.04175342552333	5.83366039514122	3.46739334131233	6.56172835365899	5.73364671767186	1.86320186099266	1.42472802072227	4.94183467241976	5.50804141906714	6.11157902217507	4.37708770562538	7.46595322389745	6.9328166361173	0.0658825378619288	-0.963162463850542	3.30067297869209	-2.38979831125698	7.32521509038405	7.04457849547109	4.26237873067047	-1.57809017460907	9.73180534878635	0.14318130922721	10.4071501244852	11.907838398885	4.38387285361187	5.00689606259891	0.312225059718979	6.41234913654963	3.85450859658523	1.55595409229491	80	1	2
186	1.88819374324794	1.19514279943385	6.24290827775556	6.35523748885959	2.42800487140268	7	3.71166589088206	5.4720536860689	2.59123875585991	5.42961219386225	4.26409711688822	6.42757457392055	4.01287784683885	5.25174461352744	3.22856270183775	6.59933745683605	5.32377638706653	2.82849764972359	2.14996264326789	4.61597683796868	7	4.59703296800165	4.3019993498055	0.0715015491647128	3.97344095011222	6.52069621400614	5.95571366393847	1.59071505450137	6.95736288048001	2.81520463600232	-1.36534526248456	-0.871487111222054	2.33642801194816	7.02150649726206	3.44202773480291	9.08559811565822	2.00104848353588	-3.32390979259109	-1.15864386498096	5.2029835058505	-3.80145640554697	6.0522717334451	-1.65558039161543	2.83634397421313	5.4676679405716	0.717351453530106	47.75	1	2
187	2.30472650822256	1.59139341049876	5.58020378705756	4.5255831315499	4.58661186261011	1.35222418790418	2.36766489993787	2.30333510374801	1.49496789823996	3.72278380624676	2.14601977392774	7	6.51952425939518	1.43443328365942	1.27989170299928	3.78061993404554	6.3961997837031	1	6.24823862304596	2.99533058229261	6.82825067750015	2.98544022912945	1	0.395258119841217	2.86554177020395	4.69800537436911	5.99461021855291	0.66134518243976	0.604375778520753	0.757217307531602	-2.18440567459838	1.5856399670332	5.82912797629344	4.74511792363929	8.60657062576964	-2.70238693106139	3.36810020750105	1.713575075236	3.08277253542771	3.10337634263039	-2.63134941820737	2.31041958316212	3.10790748034649	7.35008804095896	-0.997209860300752	2.29282928712295	68.5	1	2
188	1	1	6.0300723064955	5.05024277889103	3.85301186105133	2.98426066261212	2.16421259359969	1.94785636697611	1.58146370551709	6.90470196320792	5.92120466787824	7	5.65550800674587	1.91262777578165	1.41363320868114	3.9348069106521	1.12612920118926	1	6.34175078470924	2.898367086012	2.768066547498	3.34682826549249	4.62242854265747	-0.114181702271345	1.81144547869688	6.59397478308957	6.48665579907101	0.0801774348512063	-1.59977950273784	4.22665839328378	-2.20812544084872	1.01892502780392	8.40624332570793	8.8702429383414	9.14582680599862	1.00428694425352	1.84158666034177	0.755839849528115	3.76688899363045	2.41519625729845	4.51962677563375	3.6476678397989	0.887039630791035	6.65411318824051	-0.189745337810196	2.02619958071573	75.25	1	2
189	4.56839564101038	5.55851395069884	2.78760704722918	6.10548486952332	1.96108533421311	1.07407632330276	3.70303003966003	3.35466156206002	1	7	5.46926943217314	1	2.32290390705899	6.51815744107854	2.18541003098795	4.46048969597938	1.27030800107767	2.45951662946765	3.95883939264025	4.95793693681408	1.16796900865406	4.23726949600319	1.1065024249217	3.23285969381357	3.87704962230801	3.67317291307812	2.90898798157721	4.29524062092306	5.04080719545138	5.36135789179913	-3.14040540858866	1.27140115215477	6.54406450514536	6.57259866265915	1.59842201920222	2.36262104450465	1.77279162967476	4.04030580832567	2.98331120968826	9.53573441046807	2.43596056732501	10.319611917916	0.627917183447413	8.31606715289921	0.177986845988707	0.957982259222011	88	1	2
190	4.25410779441163	4.79618903563667	2.97033867944502	4.81396445676767	1.20522310136847	2.14001360513342	1.46246994773869	6.20560244508821	1	5.47185802705438	6.69793392515418	1.2093862969449	1	3.54241008517303	1.67241779755796	6.75290241100219	2.67400871091619	1.3778724129858	4.11334138227176	5.24906567247063	2.75921601089596	2.25530648108988	1.09566286060552	5.50225737765883	3.28249311631392	1.87887745236118	2.03198749975502	4.81205632925111	-4.37440015923509	2.96795466245199	2.62410072402102	1.82911121319951	10.6514033029261	6.29641029956946	4.08176990345232	4.46838633413273	3.41682548192179	1.87094389234514	3.02484595727398	11.4195049677482	4.45298289207714	10.2547532072101	-0.576214907371564	1.95459562903246	5.52606184379313	5.35249678026391	61.75	1	2
191	5.21603663967799	5.55886212213594	6.78393065268065	5.99753825531611	1	3.95724485123194	1.1567805895997	1	3.21186181381117	3.26603153234564	4.83100151643922	6.10206690923102	1	2.60946337006142	5.73005154859605	6.38953594498768	7	1	5.96365974953254	4.17859874060238	2.27006707717497	4.5205591651057	2.67332987125595	0.385145430097854	3.12354614337733	5.73026115861206	3.28958008179007	-2.17865472570343	-1.77055478897481	2.31220490743733	-3.3970422315302	3.36290028959442	0.160873812275462	7.43315507793361	11.7412597327478	2.7352392271517	0.601312276218365	-5.37243618262982	6.949967883816	4.71033712893129	4.93452774443924	4.77316175835957	2.49373307093273	0.811235811087849	-1.63786168485439	0.581384286973522	66.5	1	2
192	1.73665525652425	6.23704859360038	7	5.99633180753334	1	1.23159048652283	1.50031623245813	2.95118440486108	2.4126851842143	1.40629272159339	4.87661511277188	2.55423990878662	1.24055087172052	5.33815906109771	5.65606434465156	7	3.66078229294553	4.36872330871919	3.59978604248804	2.01825157620009	1	2.40976443524484	4.26262582809243	-0.308847611640202	0.493159870030512	3.89104284112929	6.03328813039195	1.73307345016825	0.906531153463334	-0.653637981870602	7.32198262889382	4.45489998472383	2.06715646381747	-2.03532410272288	7.38996617872956	2.94270236985728	-0.719613853934336	-0.285074698687928	2.99213007259251	8.59027240792344	-3.79190618417478	4.99265052555287	0.302860732304956	1.10391014663352	-3.393005505261	11.7568257678351	81.25	1	2
[truncated: 5 more columns]
