# Supplementary material for: How Are Mate Preferences Linked with Actual Mate Selection? Tests of Mate Preference Integration Algorithms Using Computer Simulations and Actual Mating Couples
Source: PLoS One. 2016 Jun 8;11(6):e0156078. doi: 10.1371/journal.pone.0156078 (PMC4898694; doi:10.1371/journal.pone.0156078)
Supplement: S2 Data — Long-term couple and agent-based model data analyzed in Study 3. (ZIP) [file pone.0156078.s002.zip › S10/Aspiration Model Data/Aspiration Couple Population 01162016 071342.csv]

	trait1	trait2	trait3	trait4	trait5	trait6	trait7	trait8	trait9	trait10	trait11	trait12	trait13	trait14	trait15	trait16	trait17	trait18	trait19	trait20	trait21	trait22	trait23	preference1	preference2	preference3	preference4	preference5	preference6	preference7	preference8	preference9	preference10	preference11	preference12	preference13	preference14	preference15	preference16	preference17	preference18	preference19	preference20	preference21	preference22	preference23	fitpoints	sex	algorithm
1	1	7	7	5.61461315221433	1	3.80730878300107	4.75826498387273	3.7108940730632	3.71305491917901	4.15567255249657	5.96967015930606	5.85937432867329	4.09496031245764	6.03006670231352	1.03957233380964	4.43360945435646	6.58804066639384	2.82351201890921	4.41462552458376	4.24085722388009	2.34005036499334	5.27068626201802	4.87855549310597	4.1695439469812	8.0715954543503	-3.02007920903152	0.490886617804766	3.36451395339109	3.37726399945393	2.91625979508445	0.148325952672172	10.7061022022685	7.50192609018929	4.22955339644486	6.99081366930569	3.80325491920676	5.17363938278227	0.915168220199902	6.00373862346308	5.50227772328922	4.73472644590314	2.43924077947868	-5.49543849165967	5.76844287465326	3.58700238979726	1.47478353948804	92	0	2
2	7	1.57684346776156	4.42510774142258	7	5.59604118187991	2.23298629636075	3.5032606043502	2.5027181451433	3.63814831773444	3.59349988387831	2.24292482606258	5.97061584182132	3.26887676741573	5.10202989949711	2.47430111316765	3.35047729103228	2.66476886385467	3.9117947115544	6.34046708813447	6.9122585247483	1	6.39563844621039	4.97580237257229	-6.57679886508325	3.0481616395123	2.40008117989758	4.06686259566875	3.37514045858449	0.00211889109167174	8.18955461691905	0.987060186956681	8.18039961884535	7.06748266469853	-4.23911247240732	4.24024165791457	4.80359368042125	3.49272950912256	5.37743536875522	5.42450933991098	3.68785341221094	-1.67591102877538	7.72184089313552	1.57116260340372	0.50110478185852	7.14249561741821	1.65232315930961	87.75	0	2
3	1	5.54887727379646	7	2.49671282302098	4.10614177354012	4.30815924453504	3.21149577996319	2.04458072701463	3.5289967170034	5.92569623054023	2.01358468274824	1	6.91132036811808	1.75903440825732	1	6.96717721528843	5.10486128884029	5.3957311653381	1.82015171837432	1.88049221671731	2.82481004763472	3.72833684556033	4.60626878969509	3.03195484385926	9.52239603015354	-4.3371692805156	-0.0358659568001531	3.9722721159155	0.561080495134809	9.9230619771375	5.18330904033806	12.5239964587567	3.14089574267135	11.1110347738894	3.08711770907034	3.72782750483533	8.86740866605807	12.7205074137556	12.1455516989806	2.76913696334038	-1.0423122112776	8.45921146432635	1.74053661881552	4.95798563338066	-3.77925254537952	5.33155984748825	97.5	0	2
4	7	2.6760726792803	5.80182307592533	1.59324628086	1.37695920732956	3.75147354317407	1.11410199038615	5.2145954561146	1.51406754919887	1.98576745513664	1	1.47069829036404	1.22638385462719	3.06670293468854	3.58966844951232	5.25540757461976	4.74262188064733	7	6.49541374852202	1.45668405123372	1.35403358702354	3.45241661282317	6.63112626596695	-8.10395879805654	6.76239099428467	7.84470657366262	1.49388179870643	6.82076446991997	1.97165783647269	-0.676072628754378	2.20426463852967	2.68273713833965	-1.68758668133403	3.68738700315932	5.6064910493869	6.57866008655673	5.98707622014623	-1.07231541667019	5.42814875494005	10.5557290164466	0.19406988698107	7.05683541773806	5.33862062695995	3.73595666607955	1.28575040283172	8.36019851644708	95.25	0	2
5	6.42463297584901	2.33195247218901	3.09498549067711	6.71593627695098	5.38336189320944	3.8901005218664	1.83139678209107	4.85481887087164	3.63028511538591	5.08732900353015	4.06107234397693	4.32076555314944	2.30622716027031	6.07733415745866	2.63080910705118	5.51453314524985	4.77848581636377	5.75730383498732	3.60588340948823	2.59680243015083	3.11056249734981	6.73087797312824	4.90223401702417	-3.99343459780659	4.86821620858231	-1.38438497364096	6.34727723021659	2.48898882208724	3.63357477996214	10.2264426696131	9.96967875512478	5.73632672293782	2.28947052220473	1.94528659008789	10.8248719006089	6.20005944388844	5.71409720094095	4.53250417174739	5.482142218988	5.83157517606547	-2.64150246852521	3.44818904620136	4.13225283326004	4.48412258482476	1.40197699658042	6.91706114032383	118	0	2
6	5.29846236170038	6.83906677958641	6.95139866220639	3.73049263265873	3.50168085355147	2.83288489134611	2.34255982893805	1.2452942243841	1.12270242901517	4.7876124858539	6.17882655802112	5.80199496146414	2.21494818815968	7	3.78821427816328	5.09988309985288	4.05737327245046	4.22798736605154	5.78350657530582	3.03335827800461	5.3203552925983	4.07405444321761	6.10659103437736	-4.99773446066536	7.64220999606885	2.74472598020588	3.92896524617195	6.03673568831527	5.29223423028369	0.343355563578392	3.29975740730071	-0.184143034956997	0.71310969121414	1.22849762326477	6.15601348530061	6.68672647590117	5.8261245764245	-0.570937957855414	3.59730395866306	2.5013975732222	-1.66940212812803	0.761327653294722	-6.57255275432965	6.62158610915027	4.27470359659735	6.818071409326	91.75	0	2
7	4.4598524201031	2.58834463538762	6.18718206262948	4.14383213729808	1.19386546555621	6.00453712923516	3.04358632224598	1.07741841294417	4.87278772362855	6.04922611543327	2.39593952434726	1.66419617513207	5.69230225867501	5.75132468462014	2.7366327270445	5.16099342696532	3.24429203086867	6.23983467757414	1.31781711157015	1.97585152805629	2.31653573335419	1.11662676149355	1	-2.35693619011442	7.44209653811062	4.26211187303706	2.43364405285279	2.47714644762957	-2.42734811674092	-0.11401009358541	6.05294885511672	6.08994609444815	1.43252118116257	9.17341007898693	8.75082531916669	3.40619765932025	4.65179051357387	7.29780679644688	11.086016366123	7.31424981332971	8.83243694974553	6.11344833887999	1.42493306156874	10.8868827604118	5.32058112686536	6.75728989312468	82.5	0	2
8	3.46640783746749	4.02078219617541	7	3.68030798963553	5.45999270368247	5.04941023366874	2.51498109147551	1.92278146138483	6.0944410503651	5.5733795054829	1	4.58262376482241	1.44962646744523	6.75175954998765	1.24275896457989	5.5174817969097	3.2384193746431	4.37384637878905	3.59165801342825	1.69000637506524	4.65506820543937	3.86097643036892	5.05252594080218	-3.63149112236363	2.09841943107566	2.49289549337564	6.52128793796584	2.49569050561652	1.47120061970652	6.44756373710314	2.74063676460036	5.01872849248642	0.198747180294354	-3.68367689006474	4.64348008345808	3.66140567609186	5.20467349894743	8.25479589106255	8.91944114202576	3.12101330923418	4.22631484596691	5.86156815018307	7.89166176117063	6.36589859071756	2.41164186536051	4.37351709357744	99.25	0	2
9	4.17492109994829	1.74468685152989	7	3.27732344480999	1	2.29210899295573	2.17541081007674	1.43519667867444	6.50955978015533	1.50152799759002	1.13740427542577	4.99899262426727	4.41971366227748	3.37934907307106	5.25130656116698	4.51848152940727	1.83422109856946	2.85386203704219	5.92937696231779	3.53644851467837	4.32946708616583	4.38417279793103	2.4955084061449	-3.90666762792117	7.44486142642249	2.55908284760633	0.903062439849401	5.41654138294952	3.14984206787904	-1.89334399818675	1.81289550617366	2.42556871006883	-2.05914875290171	-2.84603678349047	6.48859840314323	4.41710698879194	-2.1493328283936	3.89558940060111	3.76025937286199	6.22852039796608	3.96098284570228	1.23589793958409	-1.88748506240395	-0.900558963885891	7.70843397627233	2.66612914636783	82	0	2
10	6.29658366945075	4.69559403390857	6.6595634297282	7	4.1117927509624	6.86086191790694	7	1.3842708551366	5.09277858915666	2.23291444199732	6.13464776462333	1.37153887630656	3.64592592942071	3.75385337063531	3.16481899054315	5.42409828778461	1.52325452326134	5.94052935396303	4.17386501661328	4.09059964124611	5.5804995630844	5.16649671522392	6.4394941418151	-4.54903819292554	7.21788331076873	1.35891960211207	1.19366427687281	1.51571757182914	2.60918808310457	7.17948577453741	0.247463009450728	10.7816688148604	1.35590480224571	10.3927100771813	4.81205030644505	3.46513995325701	3.66254007067881	12.6809417204531	6.42166453389831	3.92210756933198	-3.75813945215823	6.79692953383265	-1.31210325044515	2.77282902846997	7.96361503136954	4.9312583023507	85.75	0	2
11	5.90558442961882	5.22836115122842	6.83202619387029	6.88180988518016	3.89118333610131	6.25873882736812	6.89916481907051	1.34595911398401	4.28115529923349	1.4722065690029	5.91447618641907	3.8457651218718	5.70625215125976	6.9484840186727	4.43285270112714	5.75838492691883	6.18380495773526	7	4.33023797150385	3.30189946607179	3.32743953971249	5.49157580189059	6.40982162113152	-5.57832558062575	8.60860663362519	2.41931199625987	1.4548170901591	2.03961068136527	2.25559359739982	5.57751077770052	0.854987506755761	9.2791148122974	9.27015775388238	9.49202017703135	5.47989142491417	2.22975518610871	2.48696112983898	-3.93076379238652	6.18751213315239	7.49175328567447	-3.65805826784392	6.84457696227693	-1.13234170091395	3.41175105656346	6.76914431547431	9.17962967150649	94.5	0	2
12	3.60571438796309	3.55606433893894	7	4.43865416667795	6.14086806604538	5.05343438445274	1.66125524043143	4.38283059618484	7	6.08388588725009	1	5.91837828483802	2.41856082376613	6.23829559914831	3.15714215650837	5.26968770884673	2.80820359782975	6.80678316688285	4.09981605159459	1	1.31919780891704	5.22219413674487	6.34548580096405	-4.33926199431934	1.80720054632371	3.12638688362485	7.52549076184748	2.74275567007168	0.925144402665013	5.55275340186072	-1.11306632580813	5.28588828004353	4.03232100930878	2.84085113493824	3.90643548403361	3.24283300891051	4.55326287870589	7.59196044780405	9.88757262929319	2.17047491173344	6.45328015089983	8.36998490836224	8.31986879973642	3.68498446946679	-5.92942185481424	5.89246467238007	82.25	0	2
13	6.26121749067125	6.26001687726523	3.55646004902298	2.87977738180556	2.93435167757762	1	7	3.41037304482034	6.7473611901755	4.10447030901547	3.06954914376766	6.00168198478312	5.2163138353593	6.73564815038833	1	6.86433671957213	1.88144016292792	4.95969117065268	6.48999728050236	6.10656244229796	2.31937967195352	6.48897978748838	6.12957630744707	1.82305166382696	10.9287803215671	-5.36509407035473	-3.36275693585312	3.51040800556686	4.62371210695177	1.23963530959811	1.67781163308884	12.0691923654894	0.216592502194718	2.12804975731096	0.847197962435439	5.11080580875384	0.295812790062985	8.80648007038914	3.39533182329853	6.7368722619342	0.588046941328181	6.98999573516944	-3.21510172129357	1.01883889592184	11.5724890907247	5.80481684382974	88	0	2
14	3.26661294463912	4.2415424926923	5.60880291529043	4.16251782511358	2.1619569979058	4.11376758514622	2.85830844008081	1.8287906914006	3.96963430157482	4.31404520261257	3.64057072576248	6.1448093981704	5.77466320620364	4.45792037316883	2.6573019914924	3.77075574035579	4.32373167498214	3.10210572429808	5.31664906615103	1	3.92401362529463	6.01382429731036	7	-7.47541467972416	2.98595178180488	0.581601702238974	3.54086105976251	0.738792227658027	-1.97924069255553	1.70452783184108	8.09673532497809	3.29912790067268	-1.07027269500714	-3.30131502272559	-3.74264770076174	5.21990905707822	0.716451955721239	2.74586968074573	3.55387112112775	5.96215035917698	-3.55372440864258	8.6528500693666	9.11718624135329	2.23208039704591	10.462836158738	4.11171135756694	99.75	0	2
15	5.92808210873523	6.69767525856731	6.76763900453516	7	2.73229355655316	1	1	1	2.96845856573646	1.14996894885893	5.09981962695012	5.01808752023325	1.73512967896722	4.32730794592402	2.48154752796885	1.52188764406512	3.12438769942906	2.86027588360663	4.80076381327244	4.7482409897575	1.50879701742095	5.23170887475018	4.28452153054897	-0.811008903694434	2.14131515595163	-2.92756062623588	4.96568126531525	3.64324018596137	4.09092770116911	2.58449139126377	-1.36867366667634	3.75440827752742	3.36075794780722	5.39485774852872	11.3123382110561	1.13951766904468	6.57364615434338	3.66269095245157	5.03304772824191	4.8160603752432	8.90980841367687	11.9865654643783	-1.85107618137916	10.6034981175245	0.503712408006955	6.70142602677458	94.5	0	2
16	3.42023764555231	6.60353205457583	5.04250588110329	4.01203074734718	4.25085201284028	1.67554855305198	2.57565656123184	1	1.27488533961222	6.74649282018755	2.95948313313082	4.94657941833655	5.4544424824196	4.8031563340089	4.66547705451594	4.75348334887265	4.72723644263477	5.79268733841814	1.13261911357659	1.50724285261547	4.23776271928505	3.82399525243431	6.56702449056974	2.67889893493565	5.82967632620709	-5.3687677077018	0.693394068345867	2.39866493235121	-1.01703575373145	0.107689277574325	2.82073880893466	4.95087973087327	-0.0931144371825622	7.50997543335511	2.66483280043207	1.41915461472786	3.06613786808578	5.83788255911347	4.08025293040054	2.31596703662377	8.23884832441399	8.87526545215458	5.9143371287157	5.11432591534858	8.08748804726179	5.88286168976669	85.25	0	2
17	6.17272969621707	1.9263955878509	5.93538706202483	5.93736743225374	6.8264813870128	7	5.96745449818933	1.2162457826348	4.28624971684275	2.54226350668592	4.81458137720369	6.7925603485436	5.32148879276796	3.80927074991213	5.05485558126067	5.26093894997835	2.04493890572198	4.80747678119123	2.6521817325538	1	2.78681344930918	6.32740016484694	6.16830122449917	-6.48330319784039	3.0216513310637	1.02845118722492	5.69477978034692	2.07268742493755	10.3655524946057	9.77959413384638	-2.87836005276589	5.1585891940683	3.97540483756155	10.3310668154917	4.19366107936255	3.6731732411016	5.13715649183294	3.70697002391691	8.43320801001209	3.505924680185	-2.85825715346661	9.8670810110197	-0.479589594647542	4.3262522056256	8.6843022702214	1.36371249570509	99	0	2
18	4.43474710896251	4.54339286528807	6.43456137311951	1.885550149825	6.08818412458953	2.76870785887548	5.87692780957193	1	5.86824550543516	4.76008114502218	6.74731544527639	1.48297814248941	2.57681548329185	4.07554972826596	1	6.84864768373783	4.58010944844158	1.8995628051984	5.97052696624584	3.08690498700195	1.49839385075013	7	5.18446106185457	-5.1125951020228	2.88902854062703	3.20902516947504	6.97606946012457	2.66205405808854	15.5702365715153	3.9372623901074	3.46715584577305	3.89535678194465	6.20214042638367	3.24165940077905	8.98112980081437	5.0315173322177	-3.1227466045655	12.179355833512	13.6879786706295	2.61687984844707	8.84811331158297	7.57573571645589	1.87364440621248	5.5249500645018	-4.42908548590799	3.61469375520778	96.75	0	2
19	6.67525675015265	2.32195298822711	2.63090228814883	6.86190917105386	4.97856883206665	2.74794601110996	2.27981130323962	4.70429400885439	1.61108134457841	2.52679255317164	4.15036151821881	3.36551046331956	2.09118176321843	6.46586027356895	4.3248771239511	6.38445553396964	3.68539110187926	5.66516355442429	5.02100662808036	2.07438854714011	2.30725830252843	5.04805379039126	4.49204545711775	-3.9225912723555	3.78717889603337	-1.13974349950129	4.56753075041376	2.28898275738987	5.09035634792506	9.99301780611969	9.60569042788278	0.691190287554032	-0.314211582573821	1.07012552051563	10.2548893452281	4.06166526881056	5.52809072527308	3.81376607210599	15.1415213320147	1.15145311108769	-2.84041392285582	0.197985735699905	3.16247563194383	5.43943795818459	10.666240467429	7.0317726743789	87.5	0	2
20	1.71658034400554	1	5.52239216035877	5.76121305070958	1.08818478450881	2.65229922080911	2.65467593907581	4.69098233522363	4.70252364880446	4.21938596439703	5.5166497356036	7	1.73723101083248	4.47585540019578	2.45504798322192	2.67297763254691	7	4.26369019449718	6.54451787776442	4.52403404305517	5.98678410462179	6.64669696365069	6.09211556187709	-3.0361432439624	6.93747453197515	-0.182095368409932	7.9763065455777	2.87220567670794	2.81307135116623	1.03721973628293	7.24698396098702	7.00922345365231	0.553772919917273	4.08430899542711	10.2737282572095	2.18099704189769	3.32817370829121	9.87767330432649	6.77986767916982	7.52596124351603	5.80441136708366	8.69557896216777	1.72299973358337	10.1329292736471	3.39122645971563	5.89227828649319	92.25	0	2
21	4.17100748872546	1.48220489382373	5.26718288125333	3.5917760348189	3.06233897384295	2.47264770952443	5.03791756219599	3.79768439935044	3.29813548004796	4.09400866148922	5.44028113650022	2.98160652122449	5.06554195273455	2.52732230981036	3.19892804704308	3.11257560456195	2.18593573724938	5.2322945544171	6.85432054027931	1	1.65725126327428	5.53677590625358	3.20255161785546	-0.879225357884304	7.62448633312119	4.77604808971699	3.9438960641249	3.52272808233329	5.50868711765969	6.18313633914946	-3.33097050364821	6.3195051230971	3.04528056613695	0.237458038064368	6.85699993691084	2.88648869898013	1.53064969795768	9.03263578724082	8.66566155201554	5.30599405961188	5.45673491726106	5.98517954352272	1.25726934054729	10.0155143884415	2.7746894927201	5.79591257656841	91	0	2
22	5.7007068527038	1.65956244928442	7	1	2.31480362979012	4.43354593641079	4.73846703333191	4.1123847209023	3.77128059402021	4.58059656826575	6.27284036163652	3.86255385061861	5.82955989637493	3.34909799533683	5.07705502549575	4.41420652573473	1.95011401353051	6.50146482361179	2.30681591648585	4.0384258764769	3.74644801816391	3.15137516650591	6.0744213575403	1.00294450392047	9.60717646719862	-0.0594388773497119	3.56314650475395	7.72899654159558	2.26944092585024	-1.43669003237244	0.580991524605447	10.872019262091	2.36889428202199	-2.01030652210354	1.89683399971362	1.42529103488029	7.28140474255149	2.3479806766541	4.48748937921035	3.76652273527933	9.22915765803991	5.90213634853674	-0.388487549405816	5.08568606107168	1.95585075813852	3.16054308079245	90.75	0	2
23	5.99374431015365	3.52140055848711	6.07216891753963	1	1.73582292798935	7	6.86327834115241	1.8906848401901	2.25909192812186	4.50845680160242	2.33192083929018	4.20547482416423	6.83100120724936	3.65109145396664	1.87182503923581	3.74224200921563	4.806881355412	5.27060870664194	6.51039921393387	3.50635496716936	1	4.52567980780357	1	-6.64068474438366	6.33044078882486	5.08204593417244	3.95417021490167	7.00381499086656	4.65921360548025	9.46151986435718	2.71733626107364	-0.462832203665822	2.96801599518875	6.87521965019348	4.9161073555075	14.6578853704554	4.52424081155922	5.58942149141476	10.1878149937141	7.53615342845892	3.22540373151405	3.52303614550341	1.28069989139942	0.988310435879606	7.36263715908596	1.79003788230757	82.5	0	2
24	3.13505114581405	6.11200404193052	4.13577032305619	5.87181914337569	1.31964188443458	3.88668938577148	4.3551321532171	3.08607055726311	4.68948844595893	2.40679524869697	1.76705514505222	6.0961175708098	5.85812174800614	3.14360086388076	2.63416300093168	5.82885045929262	7	6.29505298290835	2.98133333488545	3.66845130010809	5.23603505633524	5.68392133589272	5.98859650916822	5.43542773795465	7.47428313324214	-3.38414734299653	-0.565322256394559	2.68516100837561	4.39652969325072	1.20514867804093	3.93961425995552	5.53982897996705	7.05755929442855	-4.56870089891235	9.7015004156215	6.83087278056609	8.39407427691268	8.97641583236232	9.76114917768884	2.79963205727481	3.6826055634877	8.51399494358467	5.57125148662839	6.58111346585238	9.65314748033309	3.73942562320906	88.25	0	2
25	4.58654234128884	2.14033056986572	4.35072492003039	7	5.18810747009517	2.34788964203129	6.75833992108489	2.03280620014784	7	7	5.19552006741406	5.30502000921308	5.05954512540936	5.96692079967443	6.50533570075033	5.94987549668599	7	4.29115414753272	5.81143606776329	2.29291648963617	3.76159308408265	7	6.30777812761863	-4.93248751439129	2.07350174392404	3.43718657840367	2.23446702873852	-2.72390872316364	0.720920918292064	8.59615676499967	-2.14102893384446	5.19462121337359	6.13912210743364	10.9628271502515	7.44643304472408	2.49560426583485	5.69163473911643	8.10758092935844	5.51888445535247	5.0277655767609	-3.08622261911964	5.01914647267134	-0.785224754785889	4.80849891527146	6.12645607766714	9.77808002860269	78	0	2
26	5.20809055075912	6.0425373461826	6.69710821095155	2.78555290348249	4.16850376068909	2.62304220161941	1.118204300841	3.32860507219519	1.91473792848625	5.79075417341887	7	5.30892418214269	1.57936383441935	4.59362282082942	2.81661954138489	2.99308899785796	5.05524278543771	5.91962151778665	6.16446316231681	6.28424551559253	5.97819436153052	4.59976737621149	5.32061181266768	-5.12123498646644	7.1105618975872	3.07196542761796	3.66807714090235	5.14400558905352	6.24090123772597	0.420630790171087	4.00119540751273	7.19557493970744	0.94594784061862	1.2080971136605	5.27274193743385	6.40203655432518	5.84965790938408	9.39591164382908	4.38614078104749	5.75738032634146	3.22409381912039	8.65192949149915	-5.64765626293683	2.56133088161081	4.2801852639749	6.761301006904	81.75	0	2
27	1	1.65066405262061	7	7	3.39786590734356	5.69040765428306	1.38659203298612	1.99061916691598	4.73476458365047	6.17726052205278	3.76666867283343	6.82438825499439	2.50573664146244	7	5.22421789209434	1.08914166678006	4.81074210992677	5.46642767522427	4.38768063108245	1.90284261806281	5.20824734904489	4.81669685526413	5.85206605052581	-3.26176635029877	6.31634085193556	3.62396074052324	1.14286511989164	2.17229239694543	1.57758275473486	1.15088581350571	5.85355178749756	5.92055578754397	-1.57985011500587	6.85889530748759	-0.327452328956615	2.48932024749249	6.16554781152546	0.531806832587092	8.65375327343012	3.99256699811702	2.50055239435786	-0.533911476858966	-2.25964055624082	7.38456377711484	6.27540631859899	9.26812764453581	102.5	0	2
28	2.98134685030263	2.28942363274673	6.81803364640757	3.08364665709555	1.45820442499986	4.76288088119249	7	2.54535139210877	4.19182162121622	5.42937355487147	2.39500685318318	3.03410573478311	7	6.12770207944199	1.12363460149989	4.88568068083711	2.38134072881196	4.30289690815956	4.97308090663045	5.49446995023869	1.31295743214878	4.63115834612849	4.4859836132874	-2.3404615982659	5.91526396639038	5.29428630570276	3.23426154689011	3.58407597932451	5.93870370023716	6.2781336428828	3.63791816589449	6.43446269464093	10.4184368110915	1.59304616128243	6.43880047188722	2.93397514887535	0.127504470153274	6.08806137177608	-0.371410154551379	3.84865340417988	-3.86229732956134	0.751818198260804	-3.91302637583999	7.83815955166056	1.27293556404744	0.562858029590839	79.25	0	2
29	3.75126160882271	5.13051495864195	4.66940652980994	5.68726760969871	2.66411825190219	1.33402413012238	2.25483282266888	2.0147541338187	3.10801129688443	6.36648973837081	6.44284204724776	5.11331511261733	4.73396466542169	5.68553878383006	1.18105635519625	6.26925331184819	2.87427225030125	4.05014904300774	3.91038035766081	4.79645466355294	3.86498284355228	6.01010152624832	5.86049694787295	-3.08422274430861	4.15605589220787	-1.77806429228596	1.52148368604095	0.954933530512376	5.97971984971124	-0.0465774756749759	2.39644502222057	-0.185239258729552	5.92894144105045	5.98336082623162	2.36435974707469	-1.62533054695286	9.82465377885883	4.99782428316081	5.76646579355439	9.46271263523704	5.88948809343816	6.63148992731632	-5.49821479656083	1.49923965833365	6.07820988889889	1.60105971123601	88	0	2
30	3.63859473463242	3.90933077574685	4.6726194663141	6.76484834981226	2.36312572431185	1	3.01716227225536	5.95659656119173	2.63237115589606	5.7668300265701	6.02054569597901	5.87496803057383	5.75115985403898	4.80919613967953	1	6.95557806124985	2.88666886290635	4.34357882682772	5.43321658563301	5.34127549123531	4.40743206511661	5.42602910912465	6.50248327145522	-2.92341107866248	3.91674506281738	-3.40757838535764	1.80449335314469	1.98341145455898	5.48226764048078	-1.87058125441226	14.2656229934678	4.89172991503695	0.0472663827252758	5.75589696074056	1.46686051567919	-1.59252307248378	9.7059408743253	4.38951563970205	3.02007227264022	8.81446645220064	10.276284529441	2.19801992435341	-5.27507804843714	1.93325985382435	7.157945933424	2.16583917940435	83.75	0	2
31	5.5787087573191	6.44883655054396	4.72244159195308	5.61697452260013	2.79941891936781	2.64175624131773	3.83292170006589	1	2.79456124389195	5.73930846513898	5.80648033731851	5.22554980599401	3.23203939249926	3.97369354721324	1.76500697706493	4.86772889014088	7	6.52637799802413	5.53889376709233	7	4.23817570082118	5.50154355544004	6.54676416317274	-0.473708173367931	0.997724213399171	-3.75472608080343	0.674648703147734	1.58315777396966	-3.63366607451481	7.8418491624441	6.51598100290324	5.66098241601303	5.76220264424074	3.16366204589561	4.80018201289046	-4.34513193280826	-0.590527779825677	14.3694064598383	11.7301936984843	3.21838357408861	-4.09876510519142	8.57080263689626	-3.072136515688	0.936409616168938	7.50990123060693	1.23770213755428	93.5	0	2
32	4.65910740120636	2.35352981000322	1.59762556352818	4.75404111883699	3.96479013370891	3.45258304215316	1.8280784474413	3.31325426537304	2.27628352410775	3.40951431065996	2.74797172092421	6.33367305700879	1	3.98559288002006	5.5179478489733	5.9496063216016	2.328900423962	5.15939639512356	5.85476642115815	2.5454773514033	3.30586215455851	2.84047516267223	6.84643555636377	2.54632007982144	2.30753193699073	6.96454890980251	2.81304408769049	-5.93009287739664	12.8591868983472	1.18679519147713	10.3279095904508	7.59227947250764	7.49328809073888	-2.29034318154791	1.18241945982416	1.28224563363955	1.60423424383819	8.05137421402336	7.0324532999533	0.536328631547068	4.83889042650558	8.7674733485569	1.81311092149115	7.37569821253763	10.1572076652752	3.16201827068355	92.25	0	2
33	1.13150438624872	6.30484022076161	7	3.0946198945342	4.27016729490264	5.30699211394764	3.24191447322061	3.75962151199566	7	1.00871518762862	4.9861477139249	6.60327912275862	7	5.2608897858071	1	1.02942428375667	4.43525306456727	4.14634351733655	4.13228698886295	2.10517872992632	2.6958470859219	5.53565746648294	4.39056040610082	3.91898575849826	10.6745204120357	-4.03536096376302	-0.0735553462840491	3.29262073870848	0.1974531339917	0.821879015575528	4.39491504845945	13.117729102418	3.24501836163878	12.0688186286873	3.39455009660541	3.85736297537741	8.59864968051202	12.4951846624305	3.32694411738037	2.66475345402658	-1.71631413851985	8.30004334230473	2.58043102083377	-1.89008964385988	2.87281742803211	4.25957483787402	81	0	2
34	6.20931051850651	5.05007209476134	5.34385375626538	1.28379028147168	2.32903328176336	1	1.02358126890781	1.76786922332773	3.89790955129627	4.0379984598628	6.81226931750167	2.37905041070763	1.97699020669717	6.84695231608101	1.40527674520329	1.04191720440411	3.1962124028252	4.27961061400391	3.14454234023614	4.77116128347012	2.26895285702125	3.26623970830021	1.29387061216623	-3.18675147071912	5.87899592334618	4.65014472778495	3.60439493934503	4.57412722367844	-0.164283341363809	-2.37176610525935	5.08232887699136	9.8834038433634	0.192321131047729	4.83815797858444	1.43354986822793	6.9334168571671	5.07797485728329	3.97275730116816	0.36627594641768	5.58361250900718	3.93704014681167	7.42406519227745	-4.05192701668176	3.35527627096258	6.26568163124259	7.96974405347976	86.75	0	2
35	3.85713775992818	3.18851948064201	6.52427620655276	4.03950608037502	3.23220529295539	5.50816873632578	4.35677586925107	2.09789539272036	3.81877694059253	5.19517178988088	5.72877025219785	7	3.91377350400387	6.82687752667296	3.97593954131388	6.33276410784685	3.75616382847142	3.26801919942248	3.88500015805031	4.59634182688041	1.32075343352817	6.74042725276368	2.18824214063593	-4.10578263637697	5.29108550845026	3.97577190246972	0.910382733534306	5.62471615491417	-2.63363004245714	7.85246350128829	3.23941044114399	-2.99454006451449	5.31225074231826	1.07657606019883	4.87155272752149	4.03548062253651	7.23305480051401	-4.16059390646607	8.59918738358388	7.15332694938966	6.26239313041828	7.04997210603027	3.62707054008946	4.87039564933205	0.33971643928802	4.72918904724626	88.5	0	2
36	4.35820231880191	1.95357940767715	7	4.23166303484325	2.47337885838608	4.84254360312757	6.31250454996862	1.17737867268993	4.78043101821628	6.32200956855616	3.93160624937947	4.35860227190022	1.97237512347439	2.74914953925016	3.6291899693997	3.39770162346697	2.54049941058283	5.73606982740249	3.63948886970824	6.42646432303979	2.87933148905565	3.05988828319496	4.76710993173881	-1.69908767226083	4.78666702566141	4.65312047791004	1.69153098327928	4.37099914507435	3.03636322955619	7.45870586491667	4.03002908246687	6.54192533194437	4.42901859540462	8.85931306154285	1.7251277839782	-2.08986795669434	11.0806932582625	8.96147089742858	1.71724373528931	1.80964336280832	3.00084050761837	8.11821124127647	6.72698988675623	9.59911082172933	5.37369066373283	7.34999602035689	93.25	0	2
37	4.30071341178797	5.76665741982502	7	2.30114294496525	4.77344071673995	3.3994130666956	7	1.5746729467363	2.9284405129855	7	1.21962033388987	3.89561032148826	2.94503911432417	5.35461465552099	2.98201119784672	3.03394679558408	7	5.65207994469848	6.1874406687577	1	3.41180207533391	4.90088087751323	5.38589702861466	-5.595075161837	3.96572182121453	3.8752822411006	4.94906745753526	2.79778986926642	3.06488730040536	0.0034017317209466	5.71761549927649	7.14437396855109	-1.74520666816763	8.58516306164438	4.57958589464184	2.20554393117707	-0.191533850307849	13.8838053628263	11.3693936864684	3.16789114603041	10.2992762311736	9.6667650646821	10.0548329969263	9.59380502297663	7.06530175672011	5.86109280454171	89	0	2
38	6.67974004633328	6.08774099060393	7	6.61322715789677	4.68907367520578	6.9153127982604	7	3.84549942034187	4.7786107028633	6.13360501388788	4.82801163753287	1.76209191049031	5.85591049385121	2.52448846832546	4.51458548953303	6.15688011654074	1.98933629683961	4.57190029882724	3.25602738291142	4.59558713129057	3.05043306358319	4.48200287726313	6.71205285616662	-4.00918245865079	7.8589255852779	1.31909394992667	1.12801599995583	0.227085649188242	5.8120782469996	5.74674807579089	0.0193741039828291	9.16358377936305	8.06885269206503	10.5181227988691	4.36798686346545	3.39685601783655	2.20797126511541	11.7278209616862	5.71719019987617	4.18216784852081	-2.80807193855101	6.31457132805087	-1.62215424436699	2.40586438560747	7.94956842072597	4.34127544472812	89.75	0	2
39	5.24249946552553	1.16017437562931	4.22589883011879	5.83267032866344	6.07252801189219	1.74473985549986	2.97006185179769	2.30083603495382	3.80537140320874	4.11542996442022	1.7510675540551	5.62984044342268	2.55104025443782	6.07760835674012	2.29221250249417	5.79960067305365	1.68870988697031	5.03947817824846	3.84210886267261	1	1.12527463449476	6.83577337353608	7	-6.32076309542038	4.07516361777654	2.09414823562385	5.10276633087908	2.99944679927774	1.56891042877381	8.39145449591912	0.5408013329776	0.187265701254205	4.64613925216883	2.46345882603034	4.53404700119458	6.66349555601141	-0.770031886278574	0.368539527239309	11.2537469364244	3.72300003668415	-1.93354360951539	7.19647625427278	0.991792775591386	-0.105268949201345	-1.74409723237764	1.30442107621995	87.5	0	2
40	6.51252152696593	3.93218806683201	7	4.57364093651577	5.6794072511288	2.95879105417861	1.35951696529894	1.62178085746526	1.32431785592203	4.40865448733518	4.25983182704378	6.66496581449003	6.44373351123886	4.84081676560737	5.34931721432973	6.19447769779171	5.17603080516828	6.50621778650944	1.17465777077325	1	4.97618806462246	5.26543979076583	5.8502277340773	-5.70065644184761	7.2178853458649	3.11714144979568	1.94755161332873	3.56416134476607	1.44017495491526	2.8108891617142	3.62102718295428	3.63733877630345	0.762502912422001	5.6436253938596	1.18488210897292	-1.12426758815	3.08858980441153	7.31282987682953	1.57210569847921	7.12962774402884	2.62229781262726	9.85844176715362	-1.38533656219402	0.224938151609682	8.7633036207573	9.48205989636957	98.25	0	2
41	4.06560783559966	2.86262872938442	4.89716556052912	4.32776746656294	1.99447722851594	5.42852214630805	2.60698362749626	1.50279100613604	4.00039697025615	6.02225120310109	5.90144942072588	5.91646204052173	4.91307297544211	5.70355566013802	4.06919893631181	6.14875628946495	2.85902310989633	5.89558334253274	1.55933035575001	1.40193534203416	4.13316614629103	4.99754944822773	5.69481380791856	-1.9478594327143	6.79472701686872	3.50576727114339	3.00160695863522	2.46540865381075	9.71347298432975	-0.308594325025247	-5.02751690566818	9.59331206164963	2.33102456475095	9.69067990297428	5.65217534249826	-0.231497134843723	4.63329027070042	8.00031840537156	1.03715962118188	10.3618999075196	8.87999033964581	2.77768202462685	-3.32578413237781	10.4761482458791	6.08108718733689	6.18470408045172	81	0	2
42	3.64915761870527	2.15297841187511	4.38402049944281	6.36152312247047	5.79523369677843	5.50226592663839	6.8276932826956	3.46424996446846	6.31906531167449	4.09001813260353	3.00043132972029	4.51325798726643	1.77955922753965	2.72189793168196	1.31139384991365	2.71378782997258	1	5.19425154120212	1.59354797933702	1.97519814770373	1.32225526815728	3.5123645837079	1.38172331090378	-4.2668803557104	2.07733229845369	5.35501199132756	2.57053139729848	-2.6780095977682	2.34279120525592	4.87973068683993	5.5703984840301	-3.50803515834304	1.14463203334698	5.92555553805923	4.07599830342741	-1.76001133150358	-1.16017778001672	1.09978081604162	8.23105193929121	1.50678431524202	3.30681414747217	9.66799579494586	2.98514682175672	6.64493678335432	10.0409131336865	6.60909927170221	73.75	0	2
43	4.97238749850603	1.4393603790536	5.4155337528243	6.20190638922812	4.9621732220414	5.7920482965929	1.45199665697924	2.95702579042441	5.42343086279788	5.6594796980485	5.16806151461028	3.9035502054948	1.91083204555597	3.8755009985004	4.68595122638622	4.41001433927957	5.66859347863295	5.72177260434373	1.64866487661825	4.45941640194711	3.0815353400762	2.82048661781664	4.97806083926049	-4.56193953135	2.44495559338765	0.327371245612519	6.87324099951594	3.58328876336197	-2.58152107895471	1.09664006849011	5.35437114469421	-2.31080891380407	1.85164583530934	2.44317516588723	3.91248963738992	5.86303804061239	4.4694928894144	10.9568390124584	9.07046069008259	2.23578098582134	3.22828620853133	1.41400260108242	3.69633377691181	-1.72653366040663	9.28768741169282	6.77287076325926	85.5	0	2
44	1.75929270422493	1	6.48987325194152	4.79982002066759	1.6915883485194	2.40582449290322	6.01789360209727	2.96830389422062	2.43456299972569	6.58607709698069	2.78657973336347	2.14881605421217	1.83671256509835	4.96017784633277	5.92696816820906	1.71951148077195	1.17525917151181	4.86636898263404	3.18315875183307	1.16294985752904	7	4.0657829719324	7	-2.07839040304632	7.93338156758719	0.0519116227563253	8.58549833720693	4.09850990053209	6.35023844371274	8.59067187205591	13.263766146767	6.15593685883348	-0.542259127391766	9.49418823650612	0.707890059488129	3.39755704804304	1.27752889966399	8.16493052749004	1.60090215397696	7.2851604494544	2.5540082959278	-1.58899619977806	1.97401244919908	10.2998283219218	3.6693600358833	3.95199705112834	89.25	0	2
45	5.5566128201077	7	5.56396666582046	3.97275784600569	1	3.02456149522912	5.0865455382385	1.60651981579186	7	4.47137304107926	6.07589814816828	5.82259762358636	2.10733704121318	6.82420194055854	4.00150617507635	6.71933630876476	5.16192942059555	5.61506248567074	6.05441940640817	1.20718878612179	1.78617641050061	6.55311370102614	4.58843008298442	-4.05642223541983	6.04566919622588	4.60515387460188	2.14467060383407	3.78349489299972	-3.45806783075127	7.14891433373993	0.092843279001997	11.708624879605	-0.625664163420632	2.23456980362751	5.40391700206023	9.40434981341818	1.65437490896046	2.30103845406932	7.49516048437857	1.38674575044378	9.69542738631731	2.83511067273749	-0.0396537139758094	1.86239236610708	5.55328288289746	1.84225368936581	85	0	2
46	5.13133412331283	5.63894459076714	6.9879345215856	4.75895665647996	1.3701023262588	6.9357317217914	7	2.0191543862545	3.82000431930983	5.21099799130752	3.05546327261143	4.51792041133808	4.78746890747493	7	3.33764547985651	6.1117929410072	3.46760135944341	6.17892508850285	6.98692968359492	5.50023139621057	3.62377012693622	3.48968054357662	6.56512656844162	-3.19987896976178	8.62283032363302	-0.209111242395689	0.852433195719027	4.04145060879169	-2.60092850993201	4.63416114465008	3.97978963014397	9.65566350625171	2.61792458885925	3.1685977480697	2.84436053055882	4.49502888070128	12.2178406847976	8.194018984224	12.6373343109046	-2.87259013698895	-3.57140166859022	7.0380320241558	2.25547210842385	0.124591933735386	3.97405022732183	8.1272486686856	79.75	0	2
47	4.34212277185512	1.9096325258559	7	7	2.06276691679618	2.12118003175767	3.4155199394868	3.23692666870471	7	5.14429302341866	3.33901175726272	2.19532206006178	5.6792062172395	4.8988432829757	2.69292329882408	5.62222444127931	1.61882014207925	6.04745361043066	1.39159238533107	1.47090312064059	5.85538994685007	4.57163852401207	5.94337435896047	-2.07486732480562	1.31412933715263	-2.12819069235771	4.98873701335819	5.58444335112675	1.64696439330301	3.07031891191426	3.35161959493669	4.5244642339864	-3.90788421852958	2.66137517253993	10.3105782172775	5.22948542514549	4.51866149657875	3.35467580860087	0.2901203140213	1.39279402362529	-0.745189077142861	6.34841774061187	-6.04563911680573	-2.7323593860704	1.55897334339387	4.41419239359113	89.5	0	2
48	3.69265409637479	2.39664446737727	6.43706860269783	2.53733017825549	2.74565319635294	3.23977812350052	4.92451709093373	1.39084894445545	2.79641497667151	2.6909960632864	2.68860701568095	4.46086811503232	4.60534868891044	5.13278567021082	4.40252037695793	5.20912121444866	3.23910509746717	5.50752836750047	6.12297539424936	6.60452781918851	1.21333861154072	6.26234123320381	7	-4.51344405424923	3.12065663732284	4.96367024765804	2.54094150444595	5.34524464714884	6.38983212092063	7.91111052504442	-1.86688106331178	6.15123625911451	5.3862870867905	2.43424485086021	2.5795459673879	5.83011726718575	3.1963869169944	4.00326295817998	5.3687804708462	5.48481455561767	1.95830094541326	7.19155555463024	2.23769587493396	2.94908928905602	4.04523010754866	4.22747697463847	80.25	0	2
49	5.4042200740398	2.06253597407033	1.37654460383174	5.1879095345454	5.48965076547862	5.13733533864053	6.29167285382131	1.58938322552148	3.09966420771444	4.22444220041518	4.60635035197949	3.39559581349774	1.48055443428035	4.31963270719794	1.58899430115177	6.11809758316563	4.74807360962052	5.474999195618	4.79737819757376	2.48995636639028	3.76066063003087	7	2.81127243912268	-2.08014812059599	3.72631440759219	-0.837397651896277	4.87429738380883	2.83492689951481	7.2587411185148	0.769289361669606	4.31515389424072	4.76573590628922	3.59487529855645	3.2110404221185	8.10214402460161	6.08373814641171	7.08116936660039	6.0347593747455	2.28745005340559	5.22650970173942	-3.08236252039301	5.69174570565749	-5.72909246807183	5.68044012214516	10.861663501897	3.47594742108857	93	0	2
50	6.22140864983035	5.6911801759629	6.43261121176818	7	3.71048679588972	7	7	1.16361568599555	5.41104210679065	4.8957015478599	6.42475714277692	2.93174107265499	5.819197467692	7	4.69556618016193	6.13636053737673	7	4.67771771298776	3.47196281835244	4.050766137812	2.87914087331843	5.77468234194709	5.90478920559793	-4.65599587627477	7.12186481691439	0.626381518202257	1.78076822856974	2.09578051702778	5.32957836265311	5.34655283128767	3.70187456405208	9.98830293061195	0.973386307533706	9.71918385153548	5.36282648778119	2.92827601193086	2.41834713486887	-4.25497325246834	13.3001110503931	6.23187468391482	7.9252577668574	-0.167681633136912	-1.69034489234117	3.11610778620518	7.1554019502337	3.63460862793912	88.75	0	2
51	4.38242162660226	6.54679979686879	4.88210959237064	4.44008698314153	4.82284324208987	1.5568491067352	2.60727055699631	2.99234063412926	2.26031612580363	5.10092000014779	2.66976065448293	1	7	5.51134197467693	5.24360296759167	5.81114353720644	4.62524550602395	3.99625529840979	6.3958303983749	1.34242227175134	4.11017220600044	4.15830724616873	6.42639495208793	1.78618470273478	5.10167364495097	-4.98074176523532	0.492849506901224	2.46413285851434	-0.94823889109086	-0.735766954580664	3.44456657529986	4.69775894729252	7.0055585579003	7.44273366999605	6.45418417830652	1.97092335322525	2.39099993245021	6.75998928249145	5.12381514749476	2.86858593170573	3.65411264306859	-0.426419922479248	5.04835739401836	5.99311117094395	2.23661231625921	5.55565363730958	84.5	0	2
52	6.19920190974596	5.71764480900937	7	7	3.85772447360919	6.63398573273891	4.52858067622002	1	5.96281676351645	6.5749824937604	5.46440943951337	3.40799686449767	6.00884899705431	6.86055102050281	3.71708230970709	5.84237491801446	6.40341280346306	5.92760629755298	2.94179304904781	3.75733666063134	4.09538187686742	5.64682114918588	5.8541346390904	-4.31671102092707	7.25055758926879	1.43716198778827	1.27979736782057	1.47378216668129	2.17979796213921	4.94241729392021	3.67292077229063	9.59576653634192	1.35588604612625	10.6697010789091	8.30096560426076	3.02551133853171	4.10192566761176	-3.21622731908106	13.5194057058308	7.19053492311577	8.2550986080181	7.22082128919149	-1.68549110813195	2.99282462185705	7.46914961890909	3.50264287488286	69.25	0	2
53	2.60810217884166	1.70125513757446	5.81230465221857	5.71946728914045	1.09818754333936	4.8895497093427	6.19619867243099	4.37001290448902	5.19798881699344	2.58709275123696	5.45885266010735	6.45308122200816	1.15787535065369	3.72261947360991	1.65486739371424	1.8335927551021	1.6678174707869	4.43492266187672	2.99916712485816	3.50128206994937	2.11135021584296	6.45236891529537	6.9308431880974	-2.43173881433223	5.96774065755603	-0.891347887460501	7.32608229209607	3.08136851037527	2.38054211250775	0.518612201771051	4.67850714865967	8.03104771086779	-0.15633153172346	8.62936965198327	10.3863197939262	1.5867141121494	1.57391001801318	8.72288559807296	11.0163073687819	7.47037027822332	8.11610988934813	8.42253335192672	1.41625516351902	10.4129967932139	4.60738751904629	6.52298304732255	68	0	2
54	4.56759222115869	6.94970191229993	4.99456626007796	5.64026845577973	2.85310139700695	5.60882433675574	4.25557484086854	1.90711495849749	4.10983492630151	5.95186331822366	1.87030048734063	6.65214138088337	3.86887941759811	3.55071063852717	3.46281222082991	4.35346760982581	4.56944610818009	7	4.82931731232562	7	3.53753180699803	4.66657403882135	7	-0.564846961950958	0.546673295988597	-3.41322273369149	1.85266570553671	2.1566634032639	-3.27471059928147	1.04559342933357	5.77557089586369	6.52303758630373	4.4428452569161	1.96542479439029	8.54956305833796	-3.64140639411941	0.173513433722612	13.550742409576	11.3805517028312	2.69855376507183	-4.77558672280601	2.16390882249759	-3.46883447992728	10.3073508635332	7.86765695245683	2.22559591347325	78.75	0	2
55	3.69782685231795	4.34967592863721	6.9341853915888	3.18454452045204	4.30978846966828	1.39863587953489	3.50914768929362	4.71620890881651	5.01354950775336	4.98273815441159	4.42787103327671	4.56272588011946	2.43495385657848	4.13202647544073	3.8275430042154	3.2406362578604	5.28100321777735	3.52363455668631	6.0842431891027	2.48667211110268	4.29589918486797	2.36627913507234	6.18201876679225	-3.61582101421111	1.72007562571445	1.71907757057115	7.38659375084137	2.80907626687787	3.46014808997387	-2.25997337026609	1.19365257548451	0.0108288034206806	0.182300261020403	1.96215924699626	4.18685397582547	-1.28839096119674	0.892533006361777	0.179272773228751	5.51731277549013	0.556826623153879	3.42456020125862	9.43222821274942	0.164630826118203	5.95305676590593	3.43946805538209	7.10973435812998	75.5	0	2
56	3.41756871953684	7	7	6.4842467091155	5.58593541331427	5.31781181660106	6.03328151513398	1.48122407049635	2.12905164535983	6.72190530768605	4.53128359256356	2.52813045647987	4.08393807714193	2.79431714919072	2.45652174487749	6.65405218276713	6.26203159080809	4.89543896091875	1	4.46819737466636	4.62109537080453	1.62750062289361	5.71587445605208	-3.53391308829998	2.66395337820283	0.604858605017844	4.31886611391364	4.60828998235233	12.8816743929845	-1.51766355440208	2.90735696608894	-0.578124708975428	4.93383156188144	13.201051581557	11.9317769076945	-1.75837093819379	-0.283227825251571	10.7140323105325	4.40952837574727	4.05901407920005	-3.37473356135789	5.83949007704462	-0.901863902816895	0.207215458447112	3.34797354957648	1.38458095165936	64.25	0	2
57	5.70161422540147	5.47081256455094	5.86120931201791	4.22962625729446	1.64975976173088	5.2098985076838	2.28034513723523	1.45971197123191	2.09286834293512	4.46163606628939	4.11452564972615	4.99901279132293	6.67436541653306	7	4.67180150036523	6.37289297923731	6.88217249743183	6.35709416249639	6.82045526370047	3.27041925284542	3.49497070078295	6.44782219620659	1.99232207510253	-4.21163105982147	8.1088661750976	1.42652194494858	0.17668354547046	5.10731183645313	1.00910449651689	-0.235171821027604	3.05134385131445	-1.18788807760234	8.88533317533441	1.67003242924707	5.80540864658943	3.87574198044218	11.9776968981259	11.3373071913587	3.66378312619321	2.59076083219005	6.11205900907106	7.14044369351921	2.67546186961076	2.95914805579744	-2.20656777901554	7.16168890655668	91	0	2
58	5.88099236862332	4.50431857988116	6.48879700887262	2.24145593827308	1.1282234768902	7	1	2.28007749877627	1.91179421114505	4.42602471319323	6.86034928211275	4.85411891805291	5.3218936401204	3.26885551877446	2.51217524881592	3.73593254821541	7	6.20560753606502	7	3.6197892099126	6.91013358166999	5.00596947665595	3.98084998877577	-6.7870918126033	6.91360600638453	4.29200482775713	4.15884984708586	7.45293306086968	-0.518312720271444	10.8120736806087	4.20433547407742	-0.750788547330961	3.07543276625764	4.44403634625681	5.05260573491354	14.5548112901869	3.43440080640981	10.0685014347445	5.35583283181199	0.132391014994161	2.90577669967053	8.44821692800864	1.10466865555338	10.2489191648916	7.57604267495489	2.86720494393447	73.75	0	2
59	1	1	5.26860734363175	5.0829508337852	1	2.59032817259453	1.8820086112639	2.67388964437276	2.94691261145988	4.94531749135918	2.94959457950823	4.52475817255387	4.1933848121156	4.18082411470156	4.97088304322676	1.19673008318278	1.21016344016246	5.93390103248082	6.66164017516367	1.41381983210888	6.98434800446683	4.8892567159352	6.83002361374083	-2.35487991968649	7.98874371841002	-0.114394377425421	7.05398386665345	3.96640897211374	0.731161131434603	9.10735403929235	14.1602872821988	2.15933019573669	3.61750763249475	9.82407097591471	4.75477710453826	3.69955704987974	-0.124073892159877	8.91212778779633	13.1695128387465	6.33587692582323	1.72242401283246	10.565893513837	3.57347314471603	10.617990902247	4.43262187941745	4.50417082389485	90.5	0	2
60	7	6.09243351576521	4.44022908072675	5.03181292931403	3.4340151530112	2.14155861674297	5.55532072713388	5.12483786366864	1	7	1.59904440636532	6.03554444333519	6.87907026855796	6.30117081420085	4.99620290385614	6.00138211689936	3.00058651355948	6.20501469817145	4.81816781220245	1	4.05053978331661	5.67176790956938	5.41915398392221	-3.21769697231257	9.04130184732865	2.24102015010961	2.059780406775	4.31296555640058	14.0296259139122	-0.682168759159798	1.16137879035582	1.25326510868781	9.41141121407218	7.82231936034442	7.82684431186295	-1.85334421005235	-0.0626187552331426	6.53253924668336	6.76874160214593	5.89683436996543	8.16494551584487	2.10100054056771	-5.76219886784211	0.720752603154147	-3.69446010905465	4.48938909486419	82.25	0	2
61	6.17266703539083	6.70417013796196	7	4.64031509587329	3.12551529046156	3.33620326526925	2.05168738500748	1.34495574844087	6.18464981601125	6.32765678597585	5.10600726526123	3.27969859936199	2.93704874046205	1.60791342465829	1.56759906817795	3.28628692403683	1.82605501958229	5.35368129231451	2.75981365692339	6.71795199406318	3.12593450685485	1	7	-5.55679750329488	5.61901064704268	3.04208959087343	-1.7674835281331	3.27173149795927	11.0114597895191	1.89022796719323	0.750549249477535	-2.79475657101739	0.831244406268261	7.70891039145385	3.87102124582999	0.569583217185743	-3.97514003611275	8.14493717610141	11.4128463374056	-2.01170467385378	3.43233751336884	-0.850135279860459	0.236520049963886	-2.064503441505	-1.18691522369523	3.59207040814869	78	0	2
62	3.58760657166841	1.26733961669813	6.12604215897826	3.37517704234815	1.54211803836705	4.80668271632393	1.51905084677843	2.17464871717819	2.38214204008294	4.97872903151422	2.08596306954712	5.46178377343209	4.82058937644096	2.6306691931294	5.61432953952563	4.31587945533383	5.3351968926134	2.6379918315941	6.28002853450273	5.52220016967905	4.54674742860462	3.78353573094258	3.09802770556124	-3.88434156525062	7.22290017911192	3.45562229428937	0.885595558746487	4.1534384107697	2.24039704810871	-1.80565176569358	1.39734330055813	5.11415265959627	2.06879275346244	1.63813642362159	-1.54872366142431	4.69288459123652	-1.58935488757856	4.62441839605979	3.74816739130186	5.76774704159398	4.49255313275656	0.304772885308499	0.06502738554762	3.33368935497448	-2.02877333671966	8.80825736696392	83.75	0	2
63	1.58729529391835	6.86380325636159	4.47557074978652	5.7839587052656	1	2.68633069201899	3.83282962081167	4.0458340494104	1.98591302563677	1.97370850426195	4.14580687055295	4.75151060929218	3.82908443724068	4.98058184933688	2.25636031135573	6.4247061246969	7	6.24915386510403	3.45769855087959	2.93717066355113	5.25200084540857	6.31479215624577	3.74569134679248	5.18334777043955	8.51489186172583	-3.69714675371122	0.0896251081960983	3.51979405765439	7.13892231405181	1.45355112283696	3.14527891386935	-4.99175177451685	5.94327998064453	1.74125689222411	10.5317802388668	3.84167340526888	9.24737084953991	7.64792410549645	9.30572321563602	-0.0936862482539024	4.20683251246404	-0.0122145578154263	-4.52368797344385	4.33649434374202	10.3103577844057	3.04285386568209	75.5	0	2
64	5.64530093692949	2.68633367395996	5.89529569306246	4.63182652506532	3.60978860609699	4.04357062977691	6.51030121965903	2.55544477609449	2.44822425147967	1.32474092920624	2.36565681933327	1.34127574883108	3.61428496752173	5.05176198497252	2.45612525805729	5.25348090943395	4.88844584980053	6.96710069524236	4.10305396555733	1.73977182783711	1	4.36935637725042	5.17638794814159	-5.59154561863442	3.61949153633926	0.221789015312866	3.19116322996764	3.29204144845004	1.51596171567451	-2.24540231901717	-0.117840513003475	3.12769523644328	0.305023602987285	5.23907294466586	4.63481022912978	6.17484630394123	7.07653496382004	4.66556813252273	5.70209519642155	4.73784712682699	0.366765338172692	7.09983699996925	4.20106878593588	-0.939437937317857	6.42989288278819	7.29150210293235	71.25	0	2
65	4.16189357378352	3.1756832415166	6.7404149338899	2.93934595162064	4.56211917355451	3.95779966869488	3.8843289227945	3.35028975593918	2.51070589891839	5.67306354750672	2.51289236582652	2.4617342990249	5.54645007058618	1	5.34381858087044	7	3.11100906644897	2.36935560942633	6.77711540439694	2.86776520932814	2.59190597141114	5.18493444760755	1	2.59933296245834	9.62968771922047	-1.03121875857947	5.5757617177823	5.96906618584227	-1.62766717170481	8.6168250767293	6.07649307429206	9.46335478472447	5.96592747942298	10.722215061	10.1556564124798	0.115953710846331	0.973470474514083	2.32274814819005	8.25511440636505	6.53744598614022	-5.44316166124249	6.93296024656873	-2.2946945458108	2.64064427983115	2.72445743496427	7.03097448798923	81	0	2
66	1.90339455424173	1.65296382030502	7	4.29758742539452	1.29985926342958	2.3201737225011	1.74345004670455	4.25298553917238	2.71391320730972	6.24498522000182	3.64066150825496	4.02595678554914	3.74724805485643	3.0743417866628	6.416991297823	2.90264763748235	1	4.92439164145023	2.931789455553	4.93554117485835	6.89691405586508	4.23840997053756	6.65356160457583	-2.81168993552011	7.19730246853406	-0.429771590002376	6.43033302406925	3.79479366975818	0.455919923313743	9.74519488321395	-3.3652426930988	1.6904136776186	1.92462306201666	8.94398048702894	0.00490238141310684	1.47955883769768	0.176843883710738	7.78150555685776	13.5242562307637	6.49690449325964	0.889425357059898	10.0396836241719	3.52996557127393	10.5466856232279	4.37306370397245	3.11872768484433	83.75	0	2
67	4.46514604812028	5.74306541377743	4.31180889540612	2.74687190600372	3.94711588235919	6.49957947318311	3.4036341504475	1.54227312074482	4.39413257070304	4.4706967809542	1	3.6880874763741	5.507592743639	6.59456022241929	6.21033357916928	5.76059032338518	6.61545291566596	3.89175266653288	6.68553451919616	5.1093165341265	3.94932357712189	1.31672953778549	2.59563148269812	1.37126416012542	4.52751566393685	-6.75421188224749	1.96180855908881	1.60598629425794	2.40646935735163	5.95330713735885	-0.0172616212446098	6.62564138632297	1.0032696515903	8.51080665906395	2.25894496833284	5.68262960339922	10.9233801381884	8.47062636545589	4.87230813330935	6.43330553562629	-0.581952915115826	6.34800086640225	-4.38543328959619	3.34496655672519	10.7506540258589	5.43920920172896	63.5	0	2
68	3.25057492739483	1.38347007345136	6.38340748069016	3.2106146435021	1.01472734710303	5.27133438159011	2.0755804725979	2.49074819593647	6.94335638267118	5.67703779223841	1	5.7459742492976	5.4653786283161	6.8705454943495	6.20975086110155	3.9378171626495	1.91275830115154	5.2558876648632	6.21773468815587	5.16692432154624	1.62360594628773	3.3904580883227	2.79020851614729	-4.31076161251525	7.74515636243467	3.29977398602112	1.33068110967843	5.14493854413543	2.05532110749719	9.86337328938832	-7.64168619080871	1.83055521236574	1.22993103014445	-3.63156293155838	5.54818233312279	4.8234727341136	2.92289489475026	4.41909159128421	3.2261774048078	6.59316191425505	2.80735588893412	10.7818563249211	-0.196395386226833	-1.23489939428179	-2.43962447789637	2.7932979783705	75.25	0	2
69	6.0491789543108	5.93913738360856	5.74421585156643	3.57800175568097	1.35879287379411	2.89940037087306	3.24687629077305	3.4362167592784	1.94851758180653	4.70331190835657	1.67992405644307	2.07604709680765	6.53340053429615	5.96402856503318	6.26910275665804	3.96390529097831	7	6.70260411417123	6.26193992493936	1	2.74175556108985	5.85463887113371	2.22054393384053	-3.84553560990083	6.26078359320791	5.98781602757244	1.54674027681015	4.95146373897981	2.35186892483765	7.60578697973769	3.17187384917399	9.27196648108805	0.0136481533423258	2.57128887374419	5.5165455621324	6.12720017187048	12.0166213017829	9.97513192944831	10.4174321297134	-1.74434843815241	5.51532310111367	8.71397218314114	2.17659335546791	6.14193554687994	7.40082831427946	4.52887332493365	84	0	2
70	5.11985125964867	3.47614575866861	3.27753221052598	6.50087598729321	3.93800672278356	3.78040770846817	5.46837386231929	6.56465655332908	1.27908657785312	6.79504022236311	3.55154840968497	1.89427911255489	3.39747798970374	4.65056437719654	5.84980207069665	6.89365329734274	2.62566168739762	1.35377292284111	7	1	1.92089075829163	7	5.84882650735215	-5.04325151639299	2.44618824412739	3.72611524778921	2.84170192169908	-3.15510552489059	9.98534367804929	1.14319521909023	3.71841824146532	4.76688048290923	6.09929959109563	10.7749024096417	8.39681745370426	-2.32853820041013	2.12407341984528	4.96277199645842	5.07943920932693	5.83156029432359	-3.67284329886535	7.27605250602128	0.649870973621673	3.96547500724657	3.8251603985588	3.04405207207269	88.75	0	2
71	3.82590203774559	5.69122544177022	7	4.61942011096064	1.1437691268831	7	6.32463693720306	2.55784452680902	7	5.89047545106415	7	6.72653076341366	6.87411896721045	2.62803507133356	4.9391909325102	2.51853202822281	5.3186669273663	4.93434596900529	6.2724012900189	6.93881328760168	1.99537031506142	3.12395947767638	6.74414089510319	-5.49981899470374	4.89552859490804	3.75704789153771	-2.13122876367492	4.12681614473883	0.607578636791487	10.1656678854402	0.190226903300888	6.98144037660514	0.0621164552531376	12.2773665028549	3.92477179934578	5.08601016403167	5.15065711933567	3.17060970002456	2.53085721793442	-1.98616470364318	6.80781268093494	3.58396445105276	1.41981186767423	13.0089637007902	2.63660200869421	3.43575421434307	86.5	0	2
72	7	4.28604104451201	5.44833237430062	7	2.83834927357716	1	2.67494805943778	3.22022036547483	1.49727776588515	7	1.75092670213835	5.89253037124477	2.33453526328905	5.34324466193108	1.55910083121872	6.52590657636825	2.17302391541129	5.87594613227183	6.10801280399351	1.93522211642563	2.64902170022533	3.20649035164421	5.71388940498577	-2.42448557210842	5.68287998874433	2.79227260312236	0.128068316662114	4.8791734279366	3.50092150419139	9.29375502732917	-1.03213278340635	4.46959241911589	0.183389870211463	4.08493404000877	7.97278082769264	5.71503964524156	-0.135579029967223	0.971150606886018	5.37206687332692	3.61420034662727	4.56094770926536	9.64299084279077	1.50639072973107	4.53805404153569	1.58845153714421	7.97335554103976	80.25	0	2
73	6.25244514736325	1.92873539868756	4.30849788687813	6.16847087721557	6.83940416104928	1.91024057644764	3.04542451113951	2.29026617984942	3.33443307576298	4.20448622748905	2.54212416204745	1	2.4441839886898	4.63508614003409	2.78863374463037	2.1685740553332	1.91663076219204	3.09341061889672	4.97360593661164	1.27733611197511	3.78910419704633	7	5.25719977802807	-7.57684682627046	3.60635441956523	1.21093254582464	6.68429055300041	2.69364396839608	3.37735788525576	7.96781142786006	6.49680048600767	0.259301445900408	5.65802080443888	-3.99317959936696	5.09971973592734	4.86585050619114	3.54828858360823	1.41303147226371	5.27722364368719	4.28005110105065	-4.38535554517728	0.978411166816721	7.1066652592295	0.0405437044462149	7.96702208560376	2.45756765533413	78	0	2
74	6.35797101257082	2.63653393939454	2.74282347273065	5.91506009538647	6.08980007630815	3.44362739038049	2.30468869225187	5.20978122649537	1.83446721102132	4.00995986090989	4.08703038074858	2.90226014511507	2.4961821132488	5.74009825109344	5.44060383649233	6.42338784350358	4.69893374643631	5.71223026716311	4.96379542957519	7	2.65990366926039	5.89260278553536	4.44212796293146	-4.2563566985678	3.81922829073352	-1.36332749617411	4.74464276817116	2.70034927828239	6.07138646913658	-1.85391152834217	1.77900413584057	0.423110595373136	-0.00411695926209832	3.22042589636573	10.2784947282575	6.716937065938	5.51959292761528	3.73419001441361	14.5547520240047	0.44011965649031	5.9765089006384	0.011106696337395	2.9605444261442	5.65737894214653	0.151389268958863	11.0336242679906	86.75	0	2
75	4.38238953970381	6.55180848411393	6.84728802004909	3.7574974235885	1.71251511776567	7	1.44912203272354	3.22691866408094	5.45367648976787	6.44881428615799	2.67096252890504	7	6.05444920006524	1.01273365930352	2.54248217501986	6.57898262344035	2.62329542353919	3.5903828969997	6.71293369390766	4.50632521188683	1.78843989289919	3.22243674074705	3.20749372006386	-5.72801244778243	6.88995425096593	4.14084119675156	0.863885165196623	3.85315431572489	1.44258786348625	1.07295542941896	2.89103959960401	-3.44118559059929	5.03020485327799	13.7978697561242	3.44258750881353	0.824158290107495	9.959174523195	5.38643907336045	2.63085156936166	-0.135226812307972	1.59132024860781	9.28908760685774	-3.84683971413904	9.13487025085709	3.40052167811007	7.55926979721165	62.5	0	2
76	4.08512184891699	3.1071037363512	1.3802962661495	7	3.29514244811532	1.9219141453498	7	3.05374112236577	1.98182742171354	2.28763203456217	3.91530307615309	5.63298415145962	6.43080655296855	4.22694783067625	5.5113166475762	3.36361077590023	1	4.49262494195959	2.06914794419589	1.04977206402445	1.3263591760208	5.7229574705909	5.13702509733189	1.8387322046485	3.10817458511291	5.53578257459655	4.09563773454192	-6.65536270255024	3.63668212883404	4.35776372663371	5.96937061091398	6.78498992761415	-1.88685770661259	8.48864883397588	10.1007063855577	1.81186080088728	1.39263558874304	8.32442233509884	8.40468953171856	6.3868851126083	-0.96262124106811	9.54261409789252	-1.90486810321953	-0.682146271453161	9.5484229737728	7.15819946012431	71.25	0	2
77	5.15488929593731	6.18412503458051	6.76059840163315	4.50378836638107	1.02137947562782	3.56319333194484	2.14042195028767	3.69934210208	1.62974312188886	6.71910213138135	2.51297870515562	6.71180622348588	2.88952615534996	1	3.21158528077525	7	1.4570548801207	2.75732795783911	6.6177510953558	5.17644531903922	2.73691495670116	5.90246876073456	6.42047282579701	-6.54817761645492	7.12747297589141	4.26586472670729	0.766811713588477	4.29051836083488	3.4918964641288	0.290221401746634	3.16330012233749	-4.40109937113856	0.434893506466297	4.02836979267364	3.15113486882298	-0.776668346935595	2.17779505424256	5.27087305858067	2.26538511441872	0.90700990004368	0.709255140850652	2.66348241964735	5.55690564401995	2.38427826500471	2.868534229488	7.85949224429961	78	0	2
78	1.51230613114682	6.26172523303319	5.7046647902147	7	2.18246929626729	4.12838445723778	6.07968373806373	3.94361182079254	4.61913618944194	1.70531614379169	5.10610912094389	3.71659943031805	1.85235362563291	6.76790862223971	2.64981356159079	2.61548866679114	5.23966187428803	3.33726884054431	5.33781494967306	1.24943198817556	6.32022842414775	6.32332782259293	1	4.12348598860516	8.21513863414768	-3.55030213688646	-2.01764960254902	0.735625442084775	0.64586360592673	7.92317469545011	6.81733909099444	-1.92724631652808	6.19344893693359	0.0933997968640561	1.65024176408375	-0.528440291421208	3.71848278008197	5.15548907165836	10.6582057063265	-0.646776725038194	5.31199463005838	8.21206902358129	7.6845456878736	9.6601808578098	9.20521268319787	1.26251503841061	80.75	0	2
79	4.30275034963328	6.05541896331576	4.51776408344536	5.93501273172662	2.34217927889737	5.50309517097669	3.37053062719448	2.43562065601782	2.96558900217906	5.96400641026223	2.38600529826675	5.64290148189937	4.40030507020872	4.77238748477504	3.66271911110229	5.31290436748853	7	7	2.87032004268157	7	2.6957668297739	4.22486499876876	5.8762369639074	-0.665496374633118	-0.437484338458107	-3.09482744742151	1.19192529194359	1.92164253900078	-1.31298023806085	0.519693398981012	6.489906656826	4.59466222544143	4.03929164257119	8.50613149584918	4.86666317128247	1.0083696868596	-0.951971874519302	13.7541764518151	11.6983062998734	9.41268619260108	-3.93737807718419	2.99048919591913	-2.4564110598286	0.342332315689622	7.88937373933054	1.87286408863004	73.5	0	2
80	2.96377870827956	3.86874828284095	7	1.49663452474147	1.76320436599688	2.85566811603352	3.20819725115113	3.49620893714882	5.0854857256816	1.50280009139091	3.34515341965278	7	6.62408214411142	5.25360615072812	1.5213563255483	2.99628828010105	1.48181662678079	3.7620094215349	6.32996532827395	6.16304869102369	4.82336539978685	3.61960124330263	3.79532644346549	-4.20320682793019	0.587952903480736	1.55208413875687	3.56233944742194	4.51829563534029	-2.76601183399338	2.04326264144405	-3.88893635855792	3.92968126434066	0.205312348929382	9.88211751956364	2.01345547996688	4.2891625730404	1.42876782047655	5.72137301106023	10.1963006706339	2.4918897462469	3.12138361888525	5.50470304067377	1.06412675666104	6.39793596459318	6.79219662365326	3.98064480426517	78.25	0	2
81	7	4.17730107324296	4.83930628816328	6.26539564655107	3.32786767587314	1	6.64330703276883	3.15495337141733	1	1.30191089928088	1	5.32858665740247	2.59545600361251	5.23909139395153	5.83115923454069	5.37906868586399	3.94737074994535	5.04502389810498	1.69696484841096	1.87731115079068	2.19068812114618	2.62534008048796	5.04858227341452	-2.76368579254119	6.02770340854944	2.99846452480253	0.477629358961418	4.8751253867749	2.41340230781227	2.86844758137137	-1.18722039104973	3.36252289869983	-1.32742570329159	10.32113383616	10.5790918950537	5.65298795937681	0.789212352638328	1.40986156351765	4.79567049021477	4.03451214483173	3.98097374668516	6.70025060855742	-1.15388533270561	4.27934726073982	2.82243905043883	5.59387389175049	59	0	2
82	4.55822997527188	1.40333309725763	7	6.65521912896426	4.71259683026692	5.39232720416706	5.16613114505453	4.76650663773264	5.9804908062974	7	7	1.04015681672506	5.28306466473592	1	1.39751899370125	4.91403813572525	4.8792604876388	5.86937801941681	6.54508471026493	1.63338159339735	5.44596695357093	4.73260565903977	7	-1.10610807537488	0.839506813612291	-2.80309753321014	6.48592881522842	4.1997852568256	2.66007760927869	4.54727596399752	3.48698285607773	8.14751234704992	5.40918767024775	2.32990792493271	6.66759920107994	-1.45552427182768	0.508492239118369	2.58645320835925	0.289802862704933	7.19714675142213	4.34023127205798	7.94594623364555	6.4959457348536	-0.881070833131811	5.46784906509569	2.83568607308885	73.75	0	2
83	2.95987006531091	5.88848511894596	4.99390426088269	5.69046098112991	3.08190879247814	6.24062180346606	1	5.77031260021202	3.14732535753058	5.87416282182724	4.76151555803124	4.77761954474483	3.7668793141095	1.59946606223053	1	7	1.27409608845401	5.89871382596854	7	5.9485896871305	2.870227354559	5.44439756788823	3.77723294288051	-3.26716552598758	4.46486016484449	-1.23339210936052	2.5282819404265	0.397581671106168	-0.24875534164015	7.89665237180924	3.57888546282412	7.01767217211624	1.28175175896437	8.21440443910577	3.23588154987166	-4.0659472283197	-1.41534212170227	-1.04263402737177	3.75494221497641	-1.6052827726309	7.13665272801659	0.720607040495509	7.53619205251127	7.42785579924706	7.482242190634	6.78763041929632	67.5	0	2
84	3.11408409275758	5.93061719950505	5.43119390591722	1.21608065927502	1.51694642980104	2.49024507752614	2.47458699720361	1.6058200467678	1.20101571739373	2.66501841253012	7	6.33969376453634	4.75136879853006	6.89311214499215	3.42273151254317	5.90367451756072	3.05432458165554	5.91448621447342	7	1.32474687576879	6.83527058554541	5.79727989368179	5.87091539914619	-6.92082914848191	0.601892334220148	1.38480947830978	2.83108163644617	4.78184718968902	4.04380325619758	4.95924351362386	1.38389695228372	10.1878566171736	6.03769803448665	8.19584983203064	2.37104086653222	-3.71612605124425	8.86735267243696	7.44021260076607	4.50918322434601	0.597460493482541	3.36305048647895	7.01475856972087	-4.40417616963018	2.60225744210478	4.43140287439636	9.56582341859074	82.25	0	2
85	7	6.48097555222985	3.20004713037764	2.09919408725558	2.73027793754677	7	5.91418928344995	3.74421397973079	4.00777489544484	2.0584357574498	1.86258222181181	7	2.97467260463333	6.68925332437065	1	6.85215477779543	2.30033323289905	5.55567424931857	6.82346828298745	5.28260372145833	1.16192326659412	6.48881833973738	5.99740095122523	2.52962092273413	10.1448275131113	-5.67592655596307	-3.74231395855964	3.48720731135495	5.03840334489066	0.788516846475956	1.83979677622244	11.5307195533623	0.627946891061043	1.80088931577324	9.103819343416	7.99918961181297	5.33880652590837	5.88248146648178	3.93288105685581	3.85095279350629	1.01996767188734	6.92099992356802	-2.81701934355162	2.15784158213017	0.107173400974886	8.36703716866191	66	0	2
86	4.87172142389954	7	6.43453344436195	3.15366048755591	1.22608505619005	2.7809969190233	6.62687986627769	3.47011401258176	1.34151109485132	5.1972228627857	5.28916206542645	1.05877245330884	3.20187615202232	6.61677334000135	6.67627552119448	6.32434737571209	2.41817300267792	7	5.5850113846638	1	2.6296960292761	6.26688370952791	1.60360223877979	-4.46821853558184	5.88572877270853	5.86306314173105	1.66472542930771	5.50642868575004	2.87809704807262	6.84093610039071	-1.44376452510752	-0.951236655502042	9.66206244878242	2.95020288774056	5.9008677177594	-2.40180152924048	2.35176388868102	9.46514030689259	11.8530095836342	-1.60486105552814	2.64456897594502	9.74924534300752	3.00620301570304	10.3253386388904	6.71151400895534	7.51250059070602	76.75	0	2
87	4.79501733759297	3.08131789172145	4.35311601812225	6.40240949646366	5.94968762190461	2.45062299661926	7	2.35248296432378	1	7	3.18898922196397	5.53804834459278	5.39190016443339	5.69853900438461	5.94065458918089	5.54134677323017	7	1.63216590644971	6.24414695589347	6.43883300137011	4.35267458645622	3.62189059125329	5.44128423660464	-4.69813706789226	3.45203267307383	4.09605521194635	3.14387121665821	-2.75287934989209	-0.178270187373956	8.58204963777853	4.02152943107026	8.49722283492759	5.6649643619906	11.4087561235229	3.35348572806746	-3.04996416592155	5.91911413308151	5.10554565518315	4.64021281112989	4.73891376778978	-3.86584356444208	7.4229558388106	0.454088225925145	4.22640934455076	4.85031584232918	3.97575060261247	65.5	0	2
88	7	5.56533135630046	5.66598420996897	2.53389080694964	4.88830907257141	3.31776109510013	3.50899368921499	1.61492002322803	5.47830621673781	1	3.27081331882804	1.79988186748443	6.82015727813648	6.61460485990071	3.91831104012128	6.42975349381823	1.74200035881536	5.27546398651586	2.87753456913573	3.54275350536524	4.88450769528052	1	1.50824157965141	-5.36523549933453	8.32998039660014	7.84248906768207	3.01991986543783	7.87005863479905	4.83092520373533	5.61290276879856	4.85110188458085	8.98191430422174	0.941467982304927	3.81356417878516	9.77581823989496	3.43581132664458	0.580357792684368	10.9507741311707	4.61876343569396	6.18666940850381	7.93952002187295	8.5006338768861	1.29738252239617	2.75368411368608	5.70159445325701	6.13942248815924	69.25	0	2
89	4.87100717507036	4.08547961541432	3.8691959708266	7	3.14933612001446	5.5865292825557	5.77991385975389	2.18585412549514	6.5226830759451	5.35627193742015	7	6.26856245689715	6.11795524698936	5.85933176936642	3.12360757974187	5.47710017860424	3.1294385708105	5.96241946857253	5.82326766179855	5.97095451820938	3.07618832814985	5.5747375691528	6.08879290385305	-0.806234586106541	1.07709002677206	-3.5775592590896	0.532283033064904	0.65654898737104	-1.15838252282115	0.321379679014069	-2.62198441545063	5.24656833616833	4.55949176629552	11.1099858077537	2.06856142704676	-1.76259023817513	3.24465085944055	8.24074767016186	10.4791373957699	10.3194606837335	4.05738956517821	1.44488435769182	-5.05163159574448	9.78597049129889	6.00064305496342	1.57929041006028	79	0	2
90	5.16726717090565	5.69141627894113	6.77209023297086	3.46595253437265	2.40788463749432	4.35123890872857	5.106495480224	4.20009707723477	4.89209346516076	7	4.18958896724997	4.79038867950553	1.22342463873394	2.448923430303	5.35844181871549	5.10517421083194	4.24383794350313	1.93987567634204	6.94624497330098	1.69953562585273	4.20939421583061	2.86680167365418	5.56648381805157	-5.78279418039881	5.90823437448155	3.95442951915823	-0.0485314612401545	3.60427522831647	-0.15350691239915	-0.620866771120869	2.73036193013415	-3.23663098012232	0.857673902123277	13.7576559254494	7.6104934116955	-1.99236614581086	-3.21966422007813	4.58999495182666	5.35819541022476	2.39091771489882	1.48740421411798	7.22544718555485	-3.77981401140697	5.6683654851135	10.5091539986139	3.36179669467947	60.75	0	2
91	3.26597139962224	1.73881849827306	3.8402810243464	3.77969964523506	4.68124802720184	2.6037272735011	6.51084584456634	5.65158217520966	6.25855369043641	4.69625684512102	4.80337196917447	6.92213081059026	3.15071045215072	3.81082796711228	2.82376986631477	3.70015384653288	2.03062188021753	4.94505414548634	5.98406586100986	1	4.73886946050744	4.54053497179896	4.55996859618268	4.24421118618234	5.63043708798974	2.36274646590495	3.95519180331053	-3.95733940343503	5.35701271555265	4.09327634613976	-3.24948127671755	12.985803562197	0.948626886760288	9.07775085228752	9.49608483979548	4.85993948672741	11.6444586458868	6.83109049570966	14.0796884442988	1.94559427281066	5.76472067541142	7.79337878280132	-3.13962711629939	4.20225762833086	0.28240510185675	6.05336053824156	104	1	2
92	1.92281020890909	1.02175764306696	2.44486365986073	3.13060748074872	7	1.0370594061095	2.24338704348886	1.04100312572862	2.74480177352015	5.33471823254688	6.32852955609271	5.77288817586126	4.79430014214329	4.78267463799743	1	6.77113396664749	2.57277153855641	5.06127940170203	4.35165545911774	4.67336990436681	3.66380750304077	6.51780440523333	5.85799951366255	3.97481990538406	4.11028720716558	2.67512905719157	7.48694530860354	-2.18146206817217	4.44525631077156	-2.36346138113298	2.07657272030956	5.24088447832084	5.74613903415016	5.91696886944749	2.89248990520504	-1.00425935837357	11.0036498992735	3.52465543605507	6.1676029064138	9.84312525287139	6.65101531641817	7.08959709214543	-4.59266281882712	1.48258291070937	6.90590262324356	2.2688723790376	104.75	1	2
93	4.29466670103275	3.43025718300436	1.12662555144339	4.50365840613072	4.70239781834197	3.6091747316668	2.88232418507841	5.32263077844802	2.73995805244998	4.26365785176165	2.72467026094489	1	1.27207551603852	6.37038304295578	2.2209223995352	4.76464211095746	4.24148153012554	5.80496536617209	5.88276434534522	7	3.16460912190345	6.36691506379614	4.44179440551601	3.47530048740865	4.45576425657596	3.10799757254568	3.79669372130691	-4.60073200932108	5.35188433257435	9.96535565332334	1.36515468858882	4.93957711079891	-0.290435185245665	3.71122789988954	7.42368322094756	2.78613659870063	5.34314821360758	4.96676133427218	14.3596746495114	-0.194476826756381	5.93691732573594	0.126498984810255	3.69164829786072	5.99018697310123	-0.521240225011322	6.97610628851485	104.5	1	2
94	2.65247623729267	4.64193551190636	6.28667037348618	6.42602212488792	1.16676307353028	5.7423854431061	1.39338949847306	6.24782128121005	4.05835838626123	6.0346242086825	3.45394636752432	6.86086932840362	4.76561994522194	6.70646710755503	6.06757908080267	5.96679248630684	4.21782263390157	4.98936497304705	6.54051965543148	3.36986883760002	1.4554009741848	7	7	14.9709625752046	1.41318750287564	2.78224133583566	6.85735271983712	0.225960382873439	2.28609497863945	1.6731793555278	1.60999192176944	5.50397526590043	-1.0204019611398	4.97570794888533	3.43609563747877	9.01256380920825	5.42989806127739	7.79227132186949	7.38181564993028	7.57947905301018	-2.25769326859468	9.82918941675538	0.620054090624176	8.07323225599789	3.61439924769008	7.54341489177788	93.25	1	2
95	4.90989743361764	3.68019013834159	5.3802200557929	6.57688766308743	4.20628158550039	3.35139828646469	1.91612877242142	4.58087049524992	3.48758296960842	1.90738526574399	5.89392203656964	3.28296723834595	3.55288770365317	6.64555869389947	5.36961829338034	1	2.40464646355743	4.26500546568141	7	4.08178668294877	1.60468683741384	6.50386762514255	5.66303312857745	16.1052584659057	-0.455708768382647	1.13124945438993	5.58014298367433	0.901396059926197	1.63058494314222	2.45169971036945	0.561027394717531	4.06314487251018	1.79581146956288	6.23295774143121	1.8480864768825	0.791429713356357	0.843629203429958	3.47106055543449	4.35338957129946	5.48589945537418	-0.487000767272785	5.77400757140387	5.88936947112659	2.6097345324255	8.5948510599874	6.58946112762848	87	1	2
96	1.69129546585738	7	6.57704856572911	3.23607637129717	6.49614901799483	3.49897573680702	3.15975791070141	2.40620287531014	5.12756339130224	5.95438564530359	2.55350227069034	5.83655150767049	2.45805363132036	6.69955352198807	3.24423155030918	1.33492226264815	7	4.03642253759184	4.4097310611228	1.99457810845079	4.36868440467844	4.07183494496215	6.04456161489755	3.13386073105462	2.99360574869838	7.133388970566	2.87604127375998	-5.20000422306289	1.4885957796076	4.06885790012809	5.89531023031749	4.74501274586894	-1.19018720286794	-1.06548414848985	3.28286590196572	6.616248217232	2.38954161091536	1.72300660053153	5.34540283465088	12.098511732494	-2.33881346775844	2.85178930019381	1.7261660214062	6.86607081573052	6.57308841587305	7.53855186975025	88.75	1	2
97	2.3025326863655	3.33329162229149	4.50319854478311	5.71886259442964	2.75798291319495	3.0490649162929	4.0572168082769	3.68340864493322	3.43911212991545	2.66359135092274	1.55528067358237	3.70563674028666	6.67041523438273	3.8991091625276	3.06652708986193	7	5.79131138314178	6.40582133744798	4.3425248717146	2.57411341711501	3.77641302963303	5.60746005090136	3.57597780366867	18.10063463441	2.94135954847832	1.47178490719003	6.50143209549949	-4.26873552442903	3.3684329366701	0.531191406309403	2.3290672204714	-3.68842500269481	7.45164091491973	1.53274804436149	4.02529719354446	7.91374645419119	9.1989629007699	6.97915305080231	9.74138787388456	3.51238480472778	4.39093720751529	7.46669906080806	-4.70681900148797	6.78127714616372	2.48590774158931	3.23032445551766	109.5	1	2
98	2.58864220501399	2.51995579317517	3.09374213743868	4.97501222966956	6.13478913763847	2.6243019291168	1.17532151985585	5.37239022723242	5.67986145862475	2.68522733466673	1.58235974787663	7	1.61391292868382	4.04516426907532	1	4.26789629355744	2.22959370650433	2.36799706260789	1.10356190573707	1.09517245668073	3.27982856849649	2.83618526812083	5.63538505383133	4.23193569544338	5.73383377878694	2.217622319847	4.39204712071753	-3.26834624360134	2.57915728568651	-0.998311119764787	-1.58037843436832	13.0455446076	11.2415434439751	7.41905429395492	10.1941418532756	5.26326585485202	6.84883883457606	6.12896255470499	4.04004292423753	2.31905368652764	2.37853114624372	1.15344294278106	-0.858779179390065	3.57899820412092	2.74056799247243	5.09838063540231	106.25	1	2
99	3.92207979841037	6.49155315253982	6.57187017314521	5.04337283910527	1.27397991085206	3.45365763595234	2.92834113428511	3.40604053374977	7	3.94331166758787	5.55936400197503	4.94712976686946	6.14068518986498	4.68628530438917	1.71528537968262	7	7	2.54471284717893	4.18244765918054	3.85608181016703	2.90412602746709	2.79922646929496	4.58168875339094	12.9194077809829	2.65708998012825	2.41917776588484	8.42896184744309	-1.3440211389617	2.18306661669125	3.0159732158641	4.20070766838355	9.6960183698322	7.19835677913104	4.61838152706089	5.2864751163453	4.43095654073384	4.86952785023262	-0.11560366656	2.79504398392987	6.16362475684045	4.78433460839674	3.56289364631515	5.17792051658384	5.67065755485594	3.94936403310588	1.44025915744123	99	1	2
100	2.7658406745612	4.09135377834629	6.03567357303163	6.99183313653245	3.35962880313678	7	6.50500784725545	3.54136426332741	3.54104857547369	2.69384527181545	4.12062384057668	4.25942684790913	5.42124609073823	4.25687663637305	2.26569858154572	7	6.33184707377622	4.48377349907118	4.52005272684013	1.7170611046942	2.98905499792982	6.30460765543495	3.93177164657957	18.3638914353809	2.30669369549382	3.07225061380871	7.89363985345137	-4.08615240418706	6.81192652283776	1.37207900313521	9.10155451946916	5.34212330773472	2.99279572315308	2.74499073046226	9.72289621415271	6.81570110933194	7.03660323440945	5.28301107719446	13.2877611782558	6.44039529808329	-3.45335345615207	5.2309937682139	-4.75940874019052	3.5390281400457	11.3372123053852	3.67921074536455	97.75	1	2
101	1.23766149993814	5.99094014832032	6.61107027162499	5.95112934734158	1.29949783832556	1.06420373014672	3.11472841981279	3.06274965293193	1	2.1057580761016	1	7	2.91395117584736	4.64460910413072	5.89967769795966	3.31898048084731	2.16645262990988	5.57471037847785	1	4.2909673913616	3.04354166296052	3.92430566782314	5.54808604722204	15.0444284999132	3.96239221923812	4.53894952452856	12.2101211885221	-0.726860862365338	3.38538746522587	9.56912643255822	2.81834573258424	3.51508324163268	-0.9000191827247	10.7952169618146	11.0028327974762	5.00136390668761	0.820393007020998	3.60682841359995	4.83254606223682	7.57129195125666	2.82927697040671	6.65772459040449	-0.193824618087351	6.30171677405006	8.19643273302706	4.59483517241894	92.5	1	2
102	1.10381249997711	7	5.57947610636247	3.67232972805172	6.1238902094	3.58241967187555	1	2.18403996886366	2.69840132604818	4.72702259945687	2.57644072698701	7	6.44473469579307	6.24626837202312	1.10705010595535	7	5.62092421608292	6.1476928808814	2.11987462025296	1.41650132391106	1	4.55542962585442	6.22654873456268	4.37428421290156	2.58690242184729	7.30442994042046	1.67140596401011	-4.98910923374728	0.737035929340729	-0.0899593009296867	0.234410042359748	5.83781030960553	0.963656719767936	-2.40549080792356	1.87218289481587	4.10467265140108	3.07049479595945	2.64592964081264	1.00580696936245	7.26441924531778	-2.57477828924469	9.40385421979953	-4.02671517408639	2.35035669256734	9.12664703803555	4.7322981260313	104.25	1	2
103	4.60867798152669	4.29849566144848	6.6297465510739	5.25246985196585	1	3.95043661621035	6.96288836786952	5.57109746708158	7	6.04431888536724	1.92862285108369	4.72934554062694	2.47005458551939	5.11269376896442	1.64497632517722	5.82225448301844	7	2.70763240611872	4.35844818681497	1.70924435713013	1.21531465659452	3.95874298958506	4.76470035340557	14.2538282761326	1.96478543386288	3.79393228079355	5.5634395194105	-0.692877553392826	5.14132541347641	5.85542216193809	3.13748547373911	-3.38656072705833	4.51653221360363	-2.70049042488168	4.14098121190443	1.88311536418023	1.90519969098175	7.85549181590809	8.35322496295177	2.18282612654158	7.02153384954249	8.39227017207597	8.81896724584329	6.12192389002094	2.69413212315944	3.40698011435758	105	1	2
104	1.09071446531741	5.05236100120124	6.40978216498712	5.99448529751304	2.46348841919071	2.12163873734026	1.25263369029762	1.65574604087561	4.11541206551956	4.3115436450789	3.5150967214364	4.61866018360577	4.06395175151615	5.26292086442952	2.7302337178244	2.40955077172018	4.89624865992459	3.58628527840438	5.44603724943088	2.59374682059737	4.02186378554312	4.22604521206592	4.04896653989477	13.9990603414324	4.04889318921903	3.3827281181417	8.8116076368866	-1.49891326284313	2.33429309146418	1.34850664517612	3.30601582873257	3.20005773910942	4.92726726027355	2.2750110537931	3.24226340660181	-0.0553084578996926	1.24152226521873	-1.85022214878556	9.26150851538152	1.55989371745899	2.02540018722605	8.10925932391855	0.861925501415708	2.64508766329011	4.76710391554124	5.71407510768235	86.75	1	2
105	4.64418023146264	4.1083290621239	5.11710649059416	7	4.09007701352517	4.22506973233452	6.1592401957849	1.44668717947143	1.7317989096888	3.20825041656084	4.37839668861675	4.1429174261914	3.09504590789283	3.29865654394054	6.70732523802562	6.75194997785233	5.75998972315221	5.02335488657645	4.70626550725632	1.16216150620148	6.75479530590756	7	4.46253264580653	15.0246280591084	6.32091332126202	2.43437798071395	9.8570701349891	-3.89753680108353	0.111464462748854	7.42917991418643	-1.87751166339721	-6.01839306810992	4.16406545629033	3.87803407077057	11.676752807734	2.23297520055771	8.46846114201526	6.74331324455871	8.07816980998808	4.52960296825822	8.11652835718086	8.52694471925755	-0.797291416063152	1.40289641683478	7.42322151479151	3.25812558581698	105.5	1	2
106	3.68902330430738	6.15217222325288	5.5069369274793	5.40562953969029	3.57843900930734	2.92660590646781	4.25911900765858	1	5.66923558986137	1	3.28457750334886	5.82351865598605	4.29894356460511	5.80478766749615	2.17784003898989	6.12061829886906	2.41249024147663	4.25939053368451	2.59566995591434	4.66746113390677	2.16480381979301	5.73830040936983	1	15.5479524608658	6.70279728847178	3.73077441936458	8.72370783039838	-3.48712189658677	10.3386921673671	5.32178566009277	3.11003020149056	0.419302722323432	0.844552293299777	8.40703350391217	6.22161526434528	2.69800813556047	0.102539591525044	7.96020203043275	2.22074554693836	7.06021317848131	8.90355755534738	8.21432558180444	0.580547470650141	2.37578217074711	6.79963591629236	6.97209587443821	85.25	1	2
107	3.15481487938499	5.95797372893695	6.00935467226496	6.18243962266467	2.36980443423516	2.63735025842754	3.14732663477861	1.0777308248368	3.34761226433065	4.67248212370944	5.38821221382817	6.81522815727556	4.09519216346673	2.85936154300242	1.92562818178347	4.46986921165381	5.21306672277334	7	4.00841233840618	6.08587566220483	4.61772413587096	4.678125654038	6.83578965820092	13.5909740682865	5.34493182642973	1.13438367408049	8.84483961752285	-1.34704477925827	-4.40398442926481	0.39400213226204	6.18553523867617	5.73921690831963	3.45788300796627	8.7768901627324	4.45883477180026	-4.80914093346038	-0.599507024379083	1.8192879747992	11.6455611643918	3.40243503868626	-3.81904225233318	7.81601186854759	-3.14960779982833	10.7184082451815	5.08761232229001	6.61306858793076	104	1	2
108	2.93016826188549	5.78011539206133	5.44755584558534	5.5163966287397	1.53505317452979	5.60704381203654	3.68009273543764	1.55366861654168	3.4718067884606	3.79391479013558	5.46313096849673	5.21511847746202	1.69992236613068	3.04967869033531	2.76068794757623	6.75822049600953	4.94707821696577	2.89183443988129	7	1.17735925833023	2.94953371892115	6.28074245529176	3.51594223346282	14.6505833228159	4.35285557327813	1.9920001615831	8.12994333793431	-0.723642366220512	-2.98363150621064	7.21067476175209	-0.383742145197299	10.2758139282737	-0.430940919384129	3.13118293916067	6.09536128183533	8.43697638343727	1.6733125344157	2.93650782311967	7.4281131043674	1.17914314075258	-5.31388516514262	8.07714043413417	1.13124092014619	2.34674281843809	4.31325570734955	2.11684000325785	105.75	1	2
109	5.14818759514608	3.52355047587746	3.99698848369313	4.50888329414321	5.55557849946412	1.75878660478994	6.35686926524567	3.22577543811942	4.30445905324279	3.09652742167455	1.64919401803477	6.50462937534907	6.62654103633216	6.29234507082137	5.89568247386646	6.91887715953588	1.07886456592802	5.33385207557779	6.59709871277967	5.50408628637386	1	6.75113161899233	7	4.95438108506597	5.62780907382495	2.85719448368246	4.47779911772224	-3.14747283023989	5.13351369033817	-0.150972057058792	1.84123257857781	11.8322269339573	1.28061678584085	3.05298093302743	0.924220476001493	7.54154682049096	0.445845113002632	8.861055818159	3.5340927344379	6.55698394634254	3.71953734081968	6.55817946706481	1.51189436956376	1.90285032156158	-0.237775044197625	8.75197298161719	94.5	1	2
110	2.12299569702747	5.89242581788185	5.74232711048735	6.25904524694409	1	5.16297115506719	5.65386357867554	2.36644655517234	7	5.74244432547565	1	5.4806220467327	5.05534004946519	1.70204043825561	3.82715643582852	4.81299835499967	6.41844807513901	2.60146773243101	4.42942123344666	1.7274358886918	3.295898133012	2.0967822753307	5.44661523876246	13.3810782251513	6.85120371035998	6.46092647155732	6.52434646020031	-3.92282903044011	-0.855356052252967	7.97118099470633	3.18921004603292	10.6286987341472	2.68492926852955	3.42252032432386	7.72171998416983	3.72951949457794	-0.0604960144954184	3.74757538252383	10.9020373390769	5.58628021219344	2.76345915505349	1.0832932569183	3.17010228150934	3.37003914978685	7.81381642687437	1.03378645814236	83.25	1	2
111	7	4.04204761028758	6.93366594657986	3.38074401405137	6.61897328024237	2.97046674663855	6.79487269292515	2.51026346617936	5.85909301436111	6.56109023434492	1.18176926066207	2.89826300765219	2.48771746967577	4.59471215966834	5.26113036861949	3.26415407664695	5.70060432203406	2.43159038874012	5.73515393988835	1.15728653994508	2.63916014624319	6.16175676389148	1	7.9702171101735	2.05999311360664	4.0552522033773	5.74655498755189	1.42847684312747	-2.42716393955868	2.70777884509701	15.7270256890856	10.0586058662222	2.66295374474635	7.94826357157412	3.00568510114691	7.09155826143645	7.5580481571357	3.26404324850227	1.29012243597232	2.08716218270513	7.07173948501703	6.69974375190158	2.19830752368361	2.51614202552805	1.36602526768265	5.83246621616625	82	1	2
112	1.24176195111445	7	7	3.68005898119729	6.61720913095442	7	3.39070715577222	1.81122385211077	3.46449166845584	5.96667179007905	3.91206817722858	3.15327912110484	5.52023853003357	5.24525628219882	4.07425724730101	1.41957403825394	7	6.09436269453673	7	1.5741709485043	4.6353817615629	4.41299930003285	6.09807461170144	2.96175689142719	3.17333058356845	7.27906864973478	2.73626279276567	-5.35398948574117	1.68758975305948	0.684617468895069	1.57832076620336	5.70640799391407	-1.6096933436541	-1.30556855446298	0.0199069235482546	1.80328245007529	2.56007899284508	0.573974007777743	4.90049296536881	12.4760912036066	2.71499143577456	2.85848520477053	-2.92343009806423	3.83627466750416	10.001002411637	8.60229724691969	91.75	1	2
113	2.56378903831964	3.73590760686692	4.95718365868239	6.83336861261948	2.22875180128013	3.52827068906997	3.09060440107979	4.06194856624793	3.86663741077264	4.76189343516311	5.54676957102958	6.90311201603274	5.96404372114884	2.48499388144233	1.91678590241584	5.74394924653788	6.99768798489103	3.39025682692482	3.60450353522548	2.51309143929904	1.53158541741032	5.09209080973006	4.68705250941804	15.6377305799836	4.73989986681831	0.720963432245784	7.12690408288784	-3.34130617321915	0.189558238192209	5.98425809664607	1.94858784370714	4.91964340583303	2.42809083826252	-3.33012697561924	4.12690580919351	6.61993893501031	2.13419089130004	4.5459958482335	3.97221240370269	4.72580526371206	-2.29615783576095	6.83699276364656	-3.62614676285488	3.77247937732062	10.5347965651722	2.12808461763508	96.5	1	2
114	6.33715961325465	5.51828389896913	3.84472698551907	5.05701132729057	4.98484501192637	5.58189563204613	3.77937805101938	2.90483452298845	1.59879942218258	6.70175319262623	2.80693843540405	7	2.74663714376067	4.15205848590085	6.71401628572833	6.50014928039443	5.22006844256231	2.34120533639452	6.53602278990616	1.52151357212437	1	3.20168509510953	2.0050681047533	17.1443181585097	5.45973527979071	2.92458164259682	6.86268425407696	-0.205050066755901	0.284344499664719	0.191308426465489	3.40052905989071	-2.51492207639704	3.21034506807991	9.30308583480173	11.5193438252503	9.31106346297103	-6.76442397932205	6.21483761646703	0.461280152017393	2.38614310105617	3.70053293323758	1.61683398349402	-1.57500876138874	8.72366569848111	1.42095027553312	3.17982569773277	79.25	1	2
115	1.85125630521099	5.96689193248961	5.4725057059263	5.83713987421721	2.39451772589635	6.26596304099881	3.13689991128311	2.38007090095881	3.5883751728658	6.71438749640095	4.74421660175872	3.18035284596531	5.79407825886466	6.3841300598698	3.8309200583327	2.84531868877917	4.84357567404062	1.51562059181435	5.80269397524307	1.72450373392753	1.57282851870647	6.59042651023332	4.78121639311414	8.26161010273519	2.67393318206326	5.97636655814348	-1.97250145830743	1.42770720275419	1.65333222956383	8.21009184425554	1.70760948566814	-5.25387568731312	2.50316073835446	8.58450375742475	2.98858387879632	-1.79118084267273	8.28047067417194	1.18765726985263	-0.171485411694734	7.54023939293556	-3.35636645794946	3.63782504898852	8.95397578055021	5.65349625554917	7.93400949264368	7.4349838726923	80	1	2
116	1.86714354614202	3.40672760160271	4.29586151003911	4.40009272361452	5.60941610406821	1.01709232752275	1.93845664120757	2.00728044612663	2.67865754688652	5.08939816178981	2.08785441580664	6.8467526434831	4.31021384861678	6.7467356424086	2.80555013930114	6.87869229840057	6.56159109240229	2.30336591270542	7	3.17692427208236	2.99802955164081	6.49063493722549	2.74220451144975	5.32817854007591	4.5014167666767	1.63463785809186	5.05070475980302	-3.36635542855494	0.925033308978519	-0.579840223065244	5.53023542797774	4.10087641015177	9.81098862476691	-1.61667233231989	3.47621932492466	3.33721146235613	8.10604335616936	12.7970791500033	0.817854683821585	3.70177960911208	5.57900467155189	6.19680698559641	-3.22681179525169	3.33552013203505	1.7733951504579	0.835757324597029	99.75	1	2
117	1.60987230581136	6.94672205061446	7	6.13043773279573	1.40454163659213	5.37973918295624	6.0849683378711	1.1687372264307	4.50983998862206	5.92310007357193	1.82567633755724	4.76018795829015	5.33512590764907	5.03154100033866	4.88725034275769	3.88607332859485	1.75241491254855	5.76166936199963	5.41507078835519	2.8010946486084	3.58948226216828	4.62258926683515	5.03986543509312	6.83290135912458	3.77477783137256	4.27451660434128	-2.06975646862972	0.621668868422519	3.54016574288874	-0.0435003198934184	-3.13075276430748	6.41549789087329	6.72201758572199	-0.822640772022329	5.61017607418826	2.4815461841029	3.95056671422362	8.24815197434105	1.76703880807895	1.32888214335849	6.18237025253009	10.4981897045953	6.60022420716081	9.09047662276552	5.4288741155432	8.18833372182738	89.5	1	2
118	3.56937881265262	4.21154081229877	5.96165892308713	6.12599101389227	2.04999073141536	4.71105942066992	1.51878206662393	5.29588235352053	5.67598127756992	5.40206813529448	2.40802407334495	3.24355656300047	2.2086891576658	6.86031257183063	3.6375099487791	5.99712042722207	3.79211017037543	5.95950703211952	3.71431086632504	6.3062290576181	5.08140946019805	2.36188010100977	3.34522770133163	13.7130917576295	1.74413453091885	3.18017963688728	5.95193418179458	0.582928704694947	5.4010731943981	6.66668985099163	-2.00203165699892	-3.40844991031769	0.8573005626507	1.96393660664033	5.50898044680991	3.7021461986431	2.62195233658872	8.50117865005721	9.9159356595616	0.935535997717308	5.88979489318705	6.10008420591815	1.42101226002438	4.24098398906384	2.478007750137	3.88899363227026	102.25	1	2
119	3.65352268791395	6.99290607359603	5.99323401215668	7	1.41094956848515	2.13958892158962	3.12610741382838	3.160517639978	4.66596118849221	4.52097342571738	6.04055301874948	6.54007629622931	1	3.8023467361006	2.39507998617347	2.37384371527827	2.3983193628205	6.59310161663581	2.77394625182538	4.0471581216628	4.9916330713523	3.76427723503014	1.10845301594624	13.053164322431	6.936027557497	3.17121970159246	5.41572710274191	-0.399364015057448	0.515223056078818	6.12941551070491	3.8395132857912	5.52504775036607	7.31982502708491	2.66204492254241	1.68046054187285	6.07243626362257	6.65567842527182	-0.517529074743024	0.33833983956623	3.3421547239708	3.99935931938104	8.55485355155311	-3.96621756890199	1.77186577543835	7.2782967651377	7.82449782074733	82	1	2
120	4.26984569119935	4.82366155967572	4.58522725839835	4.93168991680471	1.41935096590442	4.04932550470976	4.52165179402869	2.34868519519695	2.06492234849467	1.80658466514705	4.35857375673418	3.96766023983485	3.98173893604953	7	6.3793520290905	3.77238510678081	4.58286228833437	3.03989696789446	5.88338409323266	6.31302331938618	4.54519053345677	6.47154457832267	6.00434667239162	12.7078821802258	2.62322379695067	4.97843171003993	6.67800105874432	0.0404591232983175	11.1553497576449	7.74817065083283	2.82206072831357	-3.03663020221239	8.97506653708301	10.2145982556943	4.97273901801757	3.33915249314829	1.53070821046046	2.15921378345471	8.40765709510688	2.43908352550294	4.30598022425047	6.1736223781486	3.8352607149073	11.8832192478543	1.14460621563555	10.0893671929825	93.75	1	2
121	2.84265657510686	3.80380186835784	4.91397434531889	5.37832223588374	5.72333404027008	4.39305334839239	6.51150394105609	2.15133720342185	6.18071982976285	5.54208403335469	6.78303968305709	2.27119678717938	2.64334680244171	3.79802751301933	3.82585616630653	6.26673913686891	4.57657712386542	1.12993588038193	6.01639025311838	5.78466434136287	2.08202168703917	5.11405109621555	5.50052068647114	15.9611217222538	0.312547349144349	-1.51373048990016	8.49639386010636	-5.7466777683111	3.85735836161316	7.66918845499556	1.31063684581775	2.84481537143652	3.23507609981269	3.69561848898951	5.02379778401414	10.3297058452339	0.0659279021784187	6.72856462543585	14.4794618538631	7.00943488591139	9.06269840060189	7.92914613567909	1.48144151728125	2.03354914890452	-3.83722433055053	6.41967679629217	96.5	1	2
122	3.92718365344605	6.71776735728012	6.68574765999398	7	2.18967128229501	5.04519780268142	2.84301447235918	3.63539404610315	1	4.1438766438	3.23179576772504	3.822121371299	1.88202393126573	1.87678602434373	4.90783561153746	4.09009604740853	3.70534338238743	2.10358050842905	6.65786088259281	2.78161514375591	4.14786555407555	2.06239624473952	5.81171193400122	12.089136798769	6.56431204320754	1.29470379445267	7.83868419941935	-0.8943266102096	-3.82347080865934	7.28272126667671	1.98915169477044	-3.92189756478006	8.77200362076628	5.30025397315123	6.2420153809561	-1.57431406162698	-2.13856492126575	3.63927874241204	7.39641647751959	2.12636832886091	2.27620982866044	7.98722068617546	3.19168744350698	-1.44470216797684	9.59144935546231	3.65082499936989	73.25	1	2
123	4.79229014558782	6.60400637457512	6.49438093927184	6.77448663089865	1.63026951811389	1.96126659631295	4.81772872053516	2.7801416122111	5.11637792397035	5.24802094872532	5.00994956306661	3.57924191346376	6.81984833545359	2.65352409020508	4.91317162908912	5.6247402112397	6.46514564739526	3.70882872201921	6.60021874681132	4.45586638199461	3.62007115061115	4.70974406128212	4.85635401464769	12.3191584373216	6.42872666465811	2.26122747784831	7.88377247915406	-0.133303903402265	-0.263034877688221	6.50917434156835	4.18595071166599	6.17253602893133	0.992676269938967	6.61111724094266	4.18112387693504	0.250443287766644	3.77318566669236	11.6019479029456	8.85781699770161	0.879279292841014	4.34166170323077	1.42767329245811	1.72439122251373	4.62548586870036	2.77260329320054	6.79997328179874	84	1	2
124	4.05201650581468	4.395608637303	6.92732050389548	7	1.0483392628852	5.15324057812756	1.5249330535213	7	5.52022251614472	6.83087330185858	1	7	5.75797563760838	7	5.0794419697799	4.62826474918165	1.50512097382605	5.57296586024116	6.40834766190018	2.14275481640783	1.21983341316228	5.55202794120281	4.90807286045976	14.3879915381952	1.89994384516277	2.41046733611068	7.34730316200901	-0.766720334220441	1.59970706208466	1.29243438275069	3.18656551882741	5.31167612214305	10.8885910962231	4.37074010323837	3.10136205747159	8.79517495027842	13.453485359051	3.3192668858388	1.74651291683157	2.54601669238438	5.29085339572021	8.88318928885705	0.782070062721514	7.64578172955969	3.58854259985435	7.22114584605593	92.75	1	2
125	3.4456773425312	5.48479436380549	5.85322683551953	5.64983723354969	1	5.10212576305097	5.24355164333283	4.58958943397116	7	1.47960773049491	5.02563952438332	6.34778179277625	6.99533571100425	7	4.56975470380717	7	5.84947328016618	3.74545405266321	6.39710314416122	4.31568371395312	3.06697327831929	5.89584182474453	1.90400851990839	13.5814958175124	2.86241327931012	3.29915638189643	7.9369667757873	-0.0812299552567473	0.0795714797148821	8.41900945371222	7.02035735256265	6.61487189306265	6.35678698240958	11.5026288460426	5.66878154341414	4.31837887787593	3.59408665459768	-4.88027132529241	10.0273596622242	-0.418413699054456	5.79379909473817	7.22614393965931	0.569690228612392	9.85907461139302	9.06368654902333	2.01627786329195	88.5	1	2
126	2.87024446370115	2.24696334122926	3.61433320812167	3.29632580594414	4.33077796429141	4.61482049247303	7	1	2.18534267477206	5.67689978279124	1.32980058226524	3.93511035706538	5.17789513944516	6.23323053246911	3.183744482519	7	6.04264451656528	2.34288687047029	6.68980025682553	7	4.15629624411439	1.54110899799363	2.25983650839781	5.54616211083039	4.34032441818551	3.11370369840651	5.9122802333024	-3.23387342029381	1.72130851824226	-0.62447641053292	5.86761601528226	5.0487256598406	9.86019924020576	2.0559041071117	5.45871783406476	5.30585297593467	12.0142962544194	4.34924586950356	-0.400427928081898	3.60169931407505	-4.48303267712491	6.08990922490541	1.86902926121417	3.66776411216484	1.72845344350209	0.969518447375756	55.25	1	2
127	4.66205470349739	4.56136545834558	4.23516907096724	6.80452429244682	4.6064247134086	4.81250646402358	5.57997373952638	4.39511712987516	4.19191400625338	6.3241087662715	2.00141029381235	5.75164046210343	4.68531844548678	1	7	6.97816774416692	1	2.16951241654717	4.18031824944735	1.8422530982977	3.21318972027617	4.01439396804196	5.69455961314438	16.6229624702207	3.24026184114056	1.58173885692968	7.10443916922024	-3.68610207238668	-2.19723222801213	9.27944909244873	6.04505548441111	2.74261291828192	1.76427997850217	9.19688084264866	10.2772362693006	-0.0753405284005015	1.60410587768034	2.02242300767991	8.40845533012056	6.99327294353067	-5.98415892308808	6.08381637174911	0.634243912861424	9.74302373218208	3.28995850933471	2.1213540480541	81	1	2
128	1.79190647297493	6.21094946666056	5.3653265494786	6.12984710675848	2.33419950620994	5.90341023561576	3.64218073019042	3.26775929055049	4.21034146829052	5.94345573187023	1.63990999354012	3.05084898263818	5.96803310233443	6.06412566516061	1.84360437788844	3.51053673327718	5.59335692165754	1	5.97225007731837	1.19866530837547	2.44327295487432	6.74576395791264	4.2245928962492	7.30685485633263	2.65265658587276	5.02302941553236	-3.26015958516965	1.04982036754745	3.35187720593028	7.52588182434868	1.57170116934735	-4.85953856678486	5.96262637416882	3.92879097009901	-3.44496132299304	-1.75215222637571	-1.13488815719832	3.60069901331583	-0.208469213339406	0.979269839140697	-4.54721000138532	3.04121277184315	9.34848237889853	10.6327007912528	7.05909139242893	5.80733283575479	81.75	1	2
129	4.03515903284213	3.91632288826514	6.47105186311973	5.41415483277553	6.16867846655597	4.83861430467178	1.01168026049733	4.57037515894532	1.21136881807569	4.6076765928894	5.16475734434669	1.89712725345662	2.3511077257394	2.43224245073937	1	6.21057991539516	1.65701586347436	3.75813404229604	6.91280498368217	1.20137715583187	1.52507014725192	3.89030488663726	1.15532315221543	17.7547795127546	1.36150102894659	2.24459001176776	9.57953432157969	-3.87025666423454	1.71778334921765	8.13879049852794	3.1695335354262	2.02319819397406	-1.34847891759103	7.50800165154684	3.69874582004456	5.38446848420436	5.80991280333089	-1.08672371098808	6.37042393758221	10.9161232026556	8.87898466224729	3.80018162529438	4.97027714029949	8.70734236699589	11.6712217717057	6.05150608424319	84.5	1	2
130	3.46808622390536	3.96689898164831	6.19630592712095	5.99845801525279	5.35461164189101	5.6056462299211	1.85543983344219	3.88308528971779	3.17312683233521	3.94758955946295	4.46649152104409	3.18473341648	2.92473956735584	6.53611423953003	4.78985771453038	1.71826480510447	2.12468101410857	3.67316927079277	7	1	5.39714715217012	6.14298499955549	5.68168415706209	16.761377924141	0.612860992830174	1.00862146627749	4.28049207731703	0.567802405470302	1.60421471299422	-0.661948154613108	3.3127690766816	8.03938208180989	0.271931362749182	4.58513897013437	6.00690803793259	-1.0526522689287	0.0455202285193834	2.0174046106085	4.12844646429125	2.17140079203132	9.96333249226205	5.54568131952731	-1.29446751752798	5.13142005715801	7.0854626726432	2.73137573506469	109.25	1	2
131	1.41940087110285	1	1	2.74789475339992	4.39929315302885	4.98632822792592	6.69240031334533	1.09155600815064	7	5.06425552448331	5.20262911870986	5.52463300471563	5.19990990175524	6.76205999744985	3.18232911066031	4.8159709507707	2.57694293342402	6.82921406182592	6.34486604222254	6.72780481668525	2.63339718746249	7	6.034704685622	5.31013027468748	3.27398537671285	1.95785534735257	8.56155458296195	-1.80505305080765	-1.32868689438778	2.21924949997004	-3.17522714073324	5.34432262990538	3.73279275593976	11.3546115013644	5.01788926269883	-1.91621693793793	2.49200313183007	5.36632752227285	5.547415827951	9.63947625083921	6.43795893989727	2.23806157924885	-4.88854741452555	-0.84480182143047	6.13777283947878	1.05386010201314	87	1	2
132	4.8359703305069	3.83011735895681	6.28216845555885	2.70202685869747	1.23155674998773	7	3.12848050585978	4.19906477306777	7	3.83701967456748	5.06732573363326	6.27289909792085	6.16695999755809	5.05416535572233	3.04835619381543	6.84665555652079	3.85747251583517	1.65284301011169	2.09687432050377	6.1640150432214	3.84739117737958	4.18344808077995	1.41650458140252	7.67544055620148	4.13741531409206	7.03372904928802	7.19572577403207	2.81320111908287	12.694781512055	0.0646839754149964	8.30343647590251	5.60460554055431	1.94649107640398	9.8902187981936	9.54196879820922	9.79059210083282	-3.88126626498497	12.9951321186067	7.05501592889402	-0.0936014460433563	1.80897642713542	-1.12840598226633	1.51029898542747	6.89418126051123	1.57582485050673	0.0931095776486804	78.75	1	2
133	4.95032066566482	6.73635448156488	5.76405342014846	6.48616795616365	4.74013548746102	2.51557646357843	6.98608912775161	2.12295463221955	2.79953495201677	5.56256947763025	5.40479539723074	6.96889309576396	2.96621540253856	6.57524918172467	4.61214964607778	5.3267918242775	7	5.40039397747168	5.27518599564173	5.01661031949482	3.00339721096972	6.16145717142944	3.12386396980697	14.3317853508316	5.49520764349217	2.18402394324054	10.1596592010965	-5.55402438275815	6.91850271653431	6.06921026650256	-1.03168030007117	5.22857201647529	9.81380053714872	3.28217234410636	3.40772436922742	2.32911519848345	0.892560216026839	6.08467203338705	2.57737425878709	1.86999582382564	0.744556661273832	3.77376578563029	6.76898315707741	10.8075396502223	6.75859121144097	1.30219333444146	104.5	1	2
134	5.12296257870501	2.73743895554145	6.54000382186905	1.63437666757282	3.2748766730529	5.20331446701833	4.83327271191378	3.28712299724763	6.00817756371472	6.87976064391633	3.14354768080364	1.66362673891715	7	1.12619874465037	6.42068563905621	3.36230440599867	1	5.4642732134739	6.17538411418518	1.4584713488314	2.8539300259146	2.31452484779209	5.15981418656879	5.54940630777236	1.93614078419279	7.08527647477284	9.50017719718587	-0.856995958263138	2.62477556545039	5.27326055677904	3.34119072641241	7.05465453372784	5.81388087825958	12.3849853357735	0.335463382305412	-1.02683174124441	5.82671744004994	2.41783884506742	2.07644539012327	6.69026456638959	-0.758994627551921	8.98034348223224	-5.14428859210324	-1.46171317935381	5.28304300713248	3.49893565955853	97.25	1	2
135	1.06488467726403	6.24956902405494	6.48654936838546	1.18002296731043	4.58649094417312	2.62899495589853	6.19731971251553	4.83610066354153	6.07778715762717	6.30433785105102	6.75410723793201	4.51686265503642	2.11084640999167	3.44552957167968	1	4.03491723384949	1.95180152208804	4.98133879619686	6.91332714457271	2.30560215215362	2.43117522394619	4.38390964110497	6.53742092540977	5.27292423933591	4.14344350471234	6.77995708084023	3.97950566973211	-5.72318301715529	1.55284275338483	0.953537413348608	-0.161976409006922	5.93847747596364	-2.38097344751165	8.2357818995855	2.87927409036385	1.08438715077605	5.4491983303234	7.83951626432415	8.26308011026675	-1.88055922629963	-2.10780905545912	-0.373115205658619	1.54066447888368	-1.4505625635406	-2.03323452588483	4.950551363836	89	1	2
136	6.26107790599942	4.49070481296465	4.07154496385968	6.97026776592075	5.78118870088976	3.642358607676	3.06640740612464	5.21276576783337	4.06212665934296	1.96513031603826	2.8563692120396	2.88623295300382	6.5064994783525	6.90026225922552	4.17848581652969	5.28410562583825	1.16527675466624	2.55737073934046	1.9206858604035	3.69014493226596	3.72118766162494	6.86508584125712	2.36500039363961	16.9130761635951	2.18290628792032	1.90500595417661	7.93583250528796	-5.28760571101483	-3.09000146325636	9.39398615932774	0.786836516333822	-2.47656178942336	5.46609850640406	9.93189780384708	11.3848991846727	2.21341991591568	9.2327554020791	3.56662574241941	9.18389005806714	-0.863513015536735	8.0241867801538	6.01504982419676	1.92731688247296	4.39662367308307	9.57269433966306	3.62267852479	82.75	1	2
137	2.57910717231037	5.06614786380863	6.61750153949908	6.96970961457012	2.67467206979795	2.0969982042019	2.69485664522485	1.04879600553692	1.55763127440825	4.7191562525524	1.25687101177407	6.47750866382916	4.4299156909164	7	2.59508973339673	7	6.59039709848013	3.42266064601835	5.21353392502939	3.08434402002212	1.1490959526814	6.02350041613933	4.80067460372767	14.5353791215671	4.5485270149563	0.659035698327581	6.30063226856365	-3.21048335659737	-0.385079653886288	2.72998427595532	0.41487597601031	4.78491770509661	-1.54829801634876	7.35590934025372	3.76564248257216	6.68168876124078	2.90788130321427	4.18035514497207	3.21038625204182	3.73943815962026	-2.60525409856789	6.67332287900319	0.40982866199935	3.7663006337165	9.06861805284833	2.1827026286494	81.5	1	2
138	2.94327016136072	2.46383098145888	3.55794111352312	3.17207033195319	5.72120124024165	2.04495024682715	2.06947688190698	1.4107126588353	3.18929401978857	4.90048997126761	6.65477871126609	6.27286748947954	2.4367122158047	3.45853604166768	3.07065446350412	4.54025179062129	2.5879757500361	5.95837980920848	7	5.83587941507398	1	4.64178115066501	5.67491133548631	5.01903830932883	3.53873097158815	4.31654539015844	5.01695603327409	-4.32250254745484	3.89634520186034	-0.977690588368516	2.02233222266283	11.0813693724369	5.41783581242183	7.58195344234681	2.32209029912618	-3.67544290490166	6.98826969958028	-0.891425136570043	13.9863322181881	-0.693501111214064	-2.33715827653188	2.91869821753507	-3.12462755725547	2.12570563510431	3.20698158031887	10.7779866703515	80.25	1	2
139	5.02132054300055	6.76437543999366	7	6.69078901544393	4.58091630605323	6.08242743320244	7	1.86160947053675	4.42450939000189	6.71569911430731	5.05901595367397	1.83232843261313	4.44950492459986	3.26748314008702	1.15391993342066	5.06868895155669	6.20633828864344	3.10786553326272	4.84551355738388	2.64989655337953	3.18378128356976	5.32477808431256	5.50182776450617	12.5836702562008	3.87841522194929	2.48366762475932	9.62366089823085	-5.20997219081713	7.56656509166997	4.17912439252326	6.48603317628299	1.16624306215869	1.3642677412636	12.2231595177123	7.88945092147577	4.80084783024271	9.45589295749627	7.37135878516724	3.02979335329831	1.11988565686953	6.1792142917915	0.191827588094216	7.89153211358685	0.998687834357533	5.67514691103769	5.34621723475429	85	1	2
140	1.04042913830731	3.26032328836404	2.92571841941749	1	5.70871063140477	6.2240497142261	2.45608309955327	2.69809747666375	1.52018879785707	6.59589910419334	3.39972899001414	1	5.58043150082257	4.46313372260615	4.7150865825811	6.33006341272681	4.02429698742487	4.41608311634787	7	1	2.84149725769297	5.79192607668249	7	2.36328418646969	5.21682701063866	3.69371728056492	1.66017188672151	3.02729215743746	-1.34859174100694	5.04667098608393	4.39034417116251	5.60441449916076	0.475675939638361	4.67609148382713	2.417355240946	-2.70278163923541	2.67169409116415	6.42570870769211	5.02631498725546	8.41717471566829	6.92094861759494	-2.37705223507543	-1.02486060916637	5.37395008345975	1.72496434471682	6.68714952457785	78.75	1	2
141	1.41331284384434	5.70433849398111	4.80266674266947	1	5.04008158807828	5.56293848227236	1	2.37606113410445	1.78875857121351	4.03232836250132	2.93110006128904	3.95879225347317	6.86822536457841	3.47367981048325	3.27726700821809	2.74692581418578	7	4.74096148843652	6.70140941214391	2.5367885389814	6.82148225644211	6.23542259405406	4.875298492998	5.26766602103209	5.04099869272394	3.76978684478521	1.14856753189497	-0.198290231709528	4.34233817342673	-0.474632186134745	5.78635581089648	8.63680675383158	2.45783350196231	3.48021082593636	4.53170197019634	15.3285001619565	3.03623741790835	9.83924003060751	3.81911121588245	0.798204218790938	5.12502034473944	8.9889161326992	-3.51297696192978	11.3092630445008	7.85700363198313	2.22819184751843	99.5	1	2
142	3.77440224922089	1.74180641116791	3.41868633911196	2.40692019528542	6.23338635033606	5.77580080489595	5.65848702840037	1.29334681501002	4.85944589768586	7	3.30425656662535	5.7668074102741	4.39221048951534	6.78049691730907	5.45154378793095	7	1	4.48986987112671	4.38788782382361	4.57348789314738	1.28073893406755	6.09024275927264	6.58065087604216	4.34178684750044	4.05753419342728	3.15504482802816	6.54124138645601	-1.34064275977529	10.4288429099881	9.70972280760748	-2.05901659762435	7.36116972180565	1.43362611611478	1.69584368412561	5.32394440118597	3.56359421364957	-3.52705003550524	3.80377123653447	8.3433440467857	4.87634161172476	-2.35024091600311	1.91445594357965	0.792092545413837	4.20097827527433	9.18384844577211	2.1858462628717	68.25	1	2
143	5.48904562135355	5.28367499342261	3.84920569335026	5.85217741668031	2.05648373867309	1.58702725664924	6.56810931696444	1.60117531543662	7	1.32641293494614	4.05570986109554	3.01861574413612	6.28556733751109	2.47710430298263	3.09720439820803	6.46369842559601	4.99011741974659	5.4505314080118	4.1850548339348	5.7143072516089	4.20582278221278	4.32040591889505	1	15.5110981796697	6.70402497759255	3.13117474516218	7.93510063095794	-2.43795155099817	0.537594800826217	6.45859974974176	3.56572364826337	10.0245298994328	-0.921691533997629	1.67198933193414	5.01194125550818	1.30868650902244	-3.24934878231348	6.0105217956515	5.20401414862507	5.26690587196932	5.77371295422924	3.43381453268258	-1.891125883909	1.88219078730188	7.41229746194294	1.21729517702198	77	1	2
144	1.97811422163419	5.89878882345741	5.20758032130185	4.01151294255204	6.70693388681214	2.96451306882847	5.89527554462663	4.32876440182969	4.87612812076825	1.78126264356528	4.4693930734887	3.47624941898335	2.14026360874479	6.06276456998853	1.53789470749121	2.87601661663741	6.67174110680583	4.19477912163848	6.88523049106648	3.71176463285191	1.79865135194938	6.21511948225343	6.72153973445821	1.96874609799722	4.35276897588838	4.9028189137903	3.5187124291653	-5.12530154825872	2.37066581465578	0.499611390969374	7.50732479727885	6.80719300159901	0.281028191108085	4.01347243067456	2.41372094135921	2.67602311337496	3.66174827496393	2.57541558742566	5.97225014525108	7.00428353112292	5.80565202256693	8.93795907230338	2.43414984189243	9.96242336014196	3.89488610100858	6.71260285054228	67.75	1	2
145	6.81372756201362	1	6.09616803447899	2.13850964781656	5.50536725117404	6.89496438127496	3.70723355795319	2.13223270619279	4.61678894199488	1	5.3427177862187	6.06398268740137	5.30404264783211	5.52761300738075	2.07836743709546	6.47791807284584	5.34397912233911	4.63911746466227	6.28887249436158	4.81323454396477	5.1345419318318	4.33468177366307	3.39140521509944	6.99873045714963	1.50417859711917	8.17606579009609	8.09138986877547	1.33499133707615	-2.48241925458865	8.41371485649219	-2.5763332235108	-2.09567013154394	-1.46352249361589	12.7213471217745	2.88202321624922	2.71580510873347	4.39428480348408	5.20511420907565	10.0353218023461	2.19290683952216	-1.04689535143728	2.65203349832285	0.952820998061401	-0.870510628125837	0.719956342479362	3.17282012800286	83.5	1	2
146	2.63285320968793	6.65887042344103	5.84374897861995	5.94175145475566	1	4.62317661332167	5.41780712739673	4.39384073934292	6.08431365330218	1.48543789472227	5.01816607926641	5.6436752936778	1.93393612904821	7	2.02289987215774	2.90075795397261	2.6912213427654	3.94497838295842	1.89960027067782	6.4624851455137	5.80631253726451	4.92287587901346	5.03491121638304	13.9530117119173	2.6607486647032	4.55561661639976	7.15639430284359	-0.517910525364992	-3.84838108934402	8.12588043775161	5.95877056616296	-2.78763562278945	6.36911795142464	0.0683642895806084	1.22972887052279	-1.29575018617727	9.07461817586425	4.9600629360186	9.91414380828689	-0.644751348649272	6.07598862988949	8.41909286194957	0.26480170380513	9.57848367288254	5.93539360780204	2.49499897836236	81.25	1	2
147	3.31170990686444	5.26121816527819	6.49912683970351	6.03510019251282	1.43618484259835	4.44243825312037	4.12538906276344	4.61734202289839	4.88451386164624	6.29231716027353	1.45167175216401	4.98708122576333	5.59994580449624	1.39411337985251	3.50569978201475	5.1300632089873	1.61149679256949	2.90686427072201	4.27349138942695	1.39243670807846	4.01243691625131	2.85231103369455	5.59176478026267	14.8635624318494	6.8964770875414	7.91528633286551	6.8667985613486	-3.43763107248728	12.0920498472518	8.18337636616901	3.68444856854975	10.7518487084581	2.81714178109674	3.9946312374971	6.05856097150735	4.91570686533923	1.68968366071884	3.3338496884364	9.70577114017467	5.70693222700042	3.44450969962587	0.278740920894081	3.09813330656351	3.33892849249081	6.79552064194858	1.58616525280015	84	1	2
148	1.56522044225014	4.80645016760253	5.24227769133856	3.9984940968437	6.37690976603833	2.74109695899154	6.7333586019365	2.39046607954857	5.78576510247501	1.98213806470141	5.46462346857953	4.65085756430749	4.95636106848062	7	1.36769557333455	1.75299394777632	2.52858732821708	4.90698807484865	7	4.72632615591658	6.24359871873427	6.86646859369914	6.20557916121758	2.32924824674395	4.33951418440289	4.87426406616728	3.15345054859689	-4.90815882308875	5.98940760873475	5.17851739520363	5.77815522757309	5.04583753395607	-0.716183101716401	3.29526413237059	10.9944632785605	2.16399777661455	3.606213930871	2.40307352526384	12.1984938122401	7.7966272744322	8.56171071691366	8.74179819363322	1.57445888422054	8.84448297162648	3.35954688196094	6.01301096423862	78.75	1	2
149	2.75997264378298	7	4.86552903774302	5.74261419656502	4.47187691635532	2.80884664265163	6.30104985343867	3.96319956095981	3.288135143214	4.08583429725757	3.12660142279417	3.51162240229665	3.78208913195227	3.37070569813762	3.50528861478619	1.73239619403207	1	3.90121973371028	2.36772362401236	1.39490296059056	7	6.52140371089978	7	10.963118814931	1.78543282251159	5.21644992348752	-2.57073098740407	0.650134806389987	0.764269348148125	9.75003363865399	-3.22317849990489	5.94613900674266	-0.145910493037356	9.88381417856775	1.22661276784367	1.74520665897293	-0.238519083103572	9.02364744181218	14.2850819520882	1.56717241145884	-0.231763113872789	8.98487472432801	1.11977236598287	7.96566994237611	3.7057215255136	2.88243265225694	85.5	1	2
150	3.12028401043304	6.05381649784073	5.12052607221698	4.91758658559082	3.90352580191205	7	6.20736416404977	3.12322941066704	3.31993996890021	6.03827044373208	6.11320094234641	5.90863422734454	2.47612786748471	5.1021251423797	5.21066930273026	1.90766088497368	3.92273469761981	5.7249177662446	7	7	3.86044491425243	3.07996898931038	6.6301150993784	18.0773601796286	1.02140140839677	1.63995027577265	9.72647978003005	-3.42713475163484	1.03792273061156	10.610485875341	1.14649246512323	-3.13250967935008	-0.423184273828779	13.0492411082148	4.08999934058723	5.38099402904621	0.868628791303428	2.34405670548711	2.99308126177295	-1.75950345680166	6.28634230500411	2.63586105665784	2.22597160108463	3.91028102323572	3.45206261846093	3.36823797645938	76.25	1	2
151	3.07302109048903	5.33055286873545	6.82124930959144	5.61026178015192	1	5.37432846181261	5.15141394716129	2.96858524579609	5.76081404625199	6.25887232399568	1	2.51410912415406	5.80803323442619	2.27842227766176	2.17711881102378	6.26596122124204	1.00980376707668	6.76828180291352	6.78697137464698	7	4.35541295763903	4.97581969337886	3.84694407422382	13.7581759071594	7.47579620606027	6.8631080834493	6.85538003514825	-4.68240793639043	11.928896708666	7.74745369705522	4.01814281295823	9.60796694281841	6.37512016140296	3.84672871912833	7.15857378569317	4.73958073626147	0.805893625393441	0.457681638381605	10.4486105272644	-0.896378353523964	-3.96214103221006	1.70780068970152	6.8618538161301	3.81733562862813	5.18713443033062	2.16512851924929	71	1	2
152	4.20106303730422	5.40973153245378	5.58887887295177	6.88302293359221	2.68529602644552	4.72173825706834	1	1.81391219085925	5.97230728850671	5.95885585678992	4.40443070344845	3.69025012699926	6.02894062855431	5.99628669204588	4.17600222481085	2.33597714417307	1	3.73867190532707	5.38391588620585	1.06016774416639	3.4397287525467	5.39383869274765	4.73026217194405	8.96895343714166	2.37235198483983	6.33502705259046	-1.45055606361023	2.08252486759228	8.14280747154442	0.0218498501678002	-3.34935814096554	6.15874320496471	8.67192804343633	-2.66438207687678	1.21807182384414	5.45627447780989	6.97600533549101	7.89051519358945	13.8466404017748	0.363927126411053	1.15253129502172	8.47166560915627	2.12264041384464	-2.20918306052701	4.73862659097451	3.94024336161473	84.75	1	2
153	6.30491915053631	6.62856187942464	3.78134177918221	4.2146081669593	5.04256470871929	5.42652486597679	3.62614939688393	2.52084867367087	3.05319060803662	4.2796876687502	3.42744580547369	6.95187140319896	4.15132397866046	3.77700712697777	2.04913089123545	5.84363139471726	5.07125063647406	3.05392933389503	2.04534816762602	5.28591996841793	1.22878196190124	6.28117197202234	3.0129366903343	16.5938233279266	4.60651845449041	2.34342202706478	7.15391735905744	-0.755230729513069	1.32278593334213	0.446915273000599	3.93616551224276	-2.99845721921259	2.99902688779028	10.9176393420937	11.8987108528681	8.77270511898309	-5.96907809814754	-2.55192929143877	14.0124773595351	0.909461134428747	3.67541894431183	6.81239203989022	-0.975810682804408	10.0199155061276	2.03486857680099	2.75401308862282	92.5	1	2
154	5.99773337705056	4.81045944935425	7	3.91976567908906	5.51333412454515	3.32039745386703	3.52227791819486	3.67632251469471	5.88449391315219	6.96463487139874	1.25797744537601	2.71743958542998	6.7431358921894	4.21816070311042	2.44422178772027	6.54161928033661	1	1.95097205799649	5.47214448246795	1	3.31765806848568	4.51016034246156	2.73789092142283	8.45049215840636	2.30943617546706	3.82437555389184	5.84257382011609	1.8832753052908	-0.935874636633269	6.99415016471784	1.96394894213471	10.3236520489675	7.14679043314351	8.99354903951036	4.4554623471686	3.9099838015879	7.90635770200729	5.2096980998873	12.128826507374	-0.681340753199778	5.4015861545233	9.22855050631803	1.88011246507453	9.73173275260032	1.82867185479561	3.6277148921704	91.25	1	2
155	5.3559307980461	3.54659863178846	1.65444351742008	3.98377659790566	5.53601246053948	3.06924650775646	3.44806899534651	4.35038059903292	1.8973439863524	2.73738370140783	3.93576355381422	2.50978212607285	2.35261309022428	5.72492732008758	3.04021128189419	5.13889137945096	3.49635649642791	5.48049376638617	3.47153237946593	2.13724331006013	2.32955683294927	7	4.89542540933156	4.35132505190599	4.15746978857903	4.14188592158024	3.82230349652126	-4.18623242623405	5.93081511114266	9.85067378479596	10.0900566882325	0.0923133772233793	2.29133357400582	2.01062188453127	8.01302996413379	3.65326528501279	5.42780636225541	4.35293609221667	14.6244052978158	-0.522633076861436	-3.31263068639285	4.54025086178833	4.97433917730575	5.54397272162912	0.646037806544844	8.23096286589908	80	1	2
156	1.14632333955009	5.88803702404323	4.97002355858915	2.61256127318331	4.58520149018153	3.9740548761424	2.53032676283601	5.73124285454684	4.55227230666619	1.09376627613503	2.6845037767661	2.95409705751492	6.51583897922849	6.56832615561105	3.30693102285704	6.58613327733251	4.62093564896541	6.95160628645038	4.20696672826116	1.72117538046854	1.89832427661402	4.87639122915504	5.10717779511323	2.8660416981923	3.48898439612131	4.13512393806462	1.10492891337208	1.66193438917859	2.65762280805765	-1.01056443097128	-0.531843701081172	0.180921267490145	2.37541762677049	3.65650734861964	5.4275016189788	6.11362464848351	7.01302579596367	5.20141061514039	3.96574339081227	7.65881973241357	-0.0965857077633789	5.95437693652983	-1.44523367298957	9.83611441711779	10.4478841552346	7.97513383785588	84.75	1	2
157	3.01532274856453	5.10725964014638	4.63182106178784	5.63929039830266	3.67807486106553	5.09323141488302	3.46653218388035	2.64286718655281	2.0581820441939	4.73033811149679	2.93058373163399	3.39001915585186	1.69670458107245	7	4.37809375956441	6.89606213460604	3.49013621001425	4.89043657573896	4.38425580708595	3.98458241072561	2.93148734948612	6.17079048247215	1.08624829906985	15.193064984319	8.78614662951561	2.39402826562717	10.5058126330497	-3.17268786877321	5.50402994230429	6.19856851257374	-3.8769626083528	9.18488679771878	-2.36734645294626	11.9503068544214	3.20723549987138	5.18383816573912	-0.788202590777701	1.79054588397157	3.03711985018902	6.09439071193482	5.01754751361863	7.16199893165274	2.78027423871574	4.41098975716195	5.65782960541687	8.67610075744384	74.5	1	2
158	3.53835956918176	1	2.77869063207556	3.34306821318385	5.12730781826588	5.38131807141736	4.59541144566847	1.26565670550401	6.19531865336864	6.55413414547904	2.30477050701961	2.25049773756276	2.86980512773148	5.75188006532961	3.40415394067995	5.90647898333975	2.63020719385521	6.48718963867063	5.2880156639042	2.82979677691959	2.5982877393607	1.03165921553417	6.53727787665489	3.19629590474261	4.019134507458	0.764459511586247	7.74308398534643	-1.89430123436002	10.5249584385593	0.149060300572977	-3.96435119695442	6.39279788394819	3.40190363138213	9.61634733475662	8.6981399191044	0.0933928499107491	3.8498129485553	11.6794948844258	2.30162680938918	6.6025498990805	9.77703665168892	5.90597611545468	-1.93696891865533	1.78425027700836	4.20090129020625	6.87028119305979	73.25	1	2
159	3.40096622783233	5.03063616000677	5.84915048989544	5.40787522791403	4.45878410710628	6.26397336208425	1.38923497774999	4.21482150188249	1.88781104673343	4.48903065946538	4.22052720687836	6.66859200396506	5.94722484988801	1.38255248024282	5.25729264640133	5.88871162010022	1	4.73759693669999	5.31401014312752	3.08963598523671	5.32999409547533	4.37289497179093	5.27325630837455	16.5366881310096	1.26006255827782	0.929444736184517	4.57264986753657	1.15373368380743	-4.15113835372116	2.34716040637951	3.21300972233554	3.09482493309631	11.1300184788302	5.16454894583944	7.22107656105988	1.43423783799323	1.02313842838185	7.20419549424695	4.7272396462579	1.59176390304244	9.53855093620937	5.42788064614878	-0.104965074455379	4.14439717739082	9.35133402449117	2.66944306628155	90	1	2
160	6.44658619010096	1.95565996416864	6.94558100249412	2.50208521506166	1.50285277183303	4.3294120482763	2.11756611548262	1.8393633950198	7	6.52229228312959	4.94258927334524	3.99071119258206	6.31027742562081	6.04903587768648	1.16839624185276	7	6.44750170571337	3.82932379443904	4.43500227096523	6.3284417723435	3.98017178548116	4.37155769493302	4.1638195437624	7.64888656460761	4.86497105892726	5.85214426010565	7.75039940246949	3.55411436111375	3.40718164580651	1.72906144805912	-1.5970229967893	-2.42875574024625	7.48898578289442	9.2484946292454	4.15273843998834	5.35076577188194	-0.836858954575457	3.29165873339723	13.1976552901551	5.95267718562428	1.6974009312983	2.08195908738137	-1.5629685419005	2.20801342986176	-0.672162448377698	0.93153740326349	70.75	1	2
161	3.39738603779762	1.6870701649686	1.96395344075663	3.42224304846476	4.89658219222944	4.29011993932685	3.71156969734781	1	3.80494843213081	4.7796767052954	2.61500968601364	2.48900483398878	4.75807726257148	6.4770059926848	3.29734511866992	5.84933206840109	6.28410012467172	6.0905486527798	1.65582670047965	1	4.88422753470129	1.03985905950535	7	3.12578280091573	5.25879480206691	-0.0092910929439719	6.90628094231226	-1.08947239363271	10.4634864249166	1.89866891133544	-4.83091025098239	5.59537185389884	2.00587612763667	9.51674444469018	4.950313265805	2.58063711768392	5.58759893673745	12.6943638442457	1.90851057407102	10.7234063523525	9.06360946830832	1.74018119659375	1.26496164456603	2.62231844522076	7.23456589595036	5.68779846543705	81.5	1	2
162	4.93790168087726	4.2494456492918	5.01153489331339	6.6388246443211	4.63414064063146	3.93801758357495	6.64160595336723	5.73978951117181	2.6071630792785	2.77609026881927	5.66920041043334	5.45895144285326	6.9137194460203	6.2965007167058	7	4.5595869072809	4.08877224242529	5.67432590102506	1	2.67814617140489	3.57111488196166	5.1480976935721	5.54040755970997	16.2020197316866	0.994707792368805	0.345294088169925	9.21973985262754	-4.49035456226795	4.24770022204066	7.65896502213938	-3.54952775909262	0.738563362126701	1.50576489073208	7.45100160155942	8.15812167851888	7.44846320063227	-1.98229929405751	2.1819533407413	4.06134368536711	3.87748006428175	-0.0273394564912727	-1.65296923724009	-0.137508374972506	13.1699588624489	4.15995376010747	6.23085917229695	74.25	1	2
163	4.1911393649158	5.2770161825781	5.97330882646171	7	4.11448617141941	4.28561091865433	3.25441875043375	1.82168080230667	5.50689720223224	4.13119668209186	4.6787509290304	5.16603492257502	5.38543827790788	4.389590120704	2.41095259339773	4.24640158276528	4.8386915122319	3.34956484401548	5.80939093591058	1.00002548564291	3.06493177569473	4.99062933439933	6.49433966257633	18.8993466673149	-0.633204358426945	3.32444488744825	8.10734890760647	-2.45532495608711	-2.02506905855737	2.4820557391908	-0.112337743981483	2.45813892001439	-0.52275995935949	11.7184657333085	1.4850520927287	4.67346583307001	5.38112772901902	1.09198585768536	3.55098497861581	7.05115751654915	-0.534052199844664	9.38515380750841	-5.71801809320189	-1.47828990022412	10.7489065906634	4.65370789159402	81	1	2
164	1.6660364785691	1.36661618732884	1.88982751087273	1.91884161686117	6.48782851697261	4.05597681644551	2.34477457864144	3.1859014813669	4.30523763101001	1.79788632953381	6.45081981661383	3.29852943920437	4.09475961527333	5.28539152700923	4.13820056745635	4.47736841684259	5.01836638350635	7	4.30739353784969	1.67490956335157	2.41086163132303	5.22591849051516	5.66497701237947	6.79172311397084	4.15297603293837	3.46880571538209	4.43808673251459	-0.0250442799619038	-2.99706083129666	5.61255232709219	2.62719326220614	11.7995219806373	0.807868371657205	8.12105682541308	10.0212755585826	9.03238250675589	2.50673642896134	2.83044191535482	8.37174318010901	3.38826288145979	11.5355166429414	6.23218264592124	-0.501589661211622	2.44818894107628	-5.8750817904953	5.48427259332044	60.75	1	2
165	4.56426357222019	5.45944521714428	4.81193438534504	6.90348869668066	2.71624621163987	5.45269118523688	3.70781412219969	2.76291601979306	1	4.47329094428661	1.5086512588035	3.25692630604055	1	6.1296119329327	3.53591732299647	6.33563754905663	3.70976350939029	4.74252949806987	6.52099693625433	3.11912363805916	4.17408344882556	2.26143046270015	2.49461842154186	9.19464034039562	3.8409409800061	5.41898995228613	-2.44595197191757	2.38204335380371	3.31774223305775	5.74566533804064	-2.54580045993994	6.64007766398965	9.91787738768914	4.50117845155406	5.09645862630871	9.81628306044329	11.2726286256321	4.69642443364939	14.3858592077562	6.38885946727422	0.269382327463887	6.71919230367148	1.86622849104709	3.53122944992003	5.73062026976662	5.69666910691457	66.5	1	2
166	5.28183793622527	4.17239170109484	5.7681728943089	6.75775367951549	1	6.10520418520703	6.62144455873302	2.35309539385392	3.71385309599674	2.77572128977559	2.13342741998014	4.00977233664431	5.88980805511955	5.80071612000951	6.44523516403358	5.24759063851408	6.33434500442591	7	3.64677716608106	3.32481436694562	1	7	1.7624174305026	13.2619154424411	3.92721800474619	2.94175280177812	5.49265306461679	0.700109735340915	-3.64339371301249	8.29061594730191	5.47351831666676	4.64647993687301	-1.43869157566453	12.1420469366982	0.72118397746194	2.77418457872366	2.96815426859332	12.9917699703523	9.19098798321149	3.76311389566436	3.28674600250888	7.71575814219283	-4.40559477507482	2.39693292401854	5.74610333906511	1.74626012046131	76.25	1	2
167	2.20179334231211	5.85003211488813	6.50826812119248	1.75426994565485	3.21961406475507	2.07162130888464	1.76119235654092	2.67570888356507	5.09206532287661	4.43237938283418	4.11707937338698	3.0286771687275	3.73185075735591	1.12656119917022	3.1575016766357	1.31052741396004	1.01113679929636	4.89029161096898	6.26135139218675	2.88540533564882	2.32998505482234	4.80838688741793	6.09072264200172	3.86985278198956	4.19050669904132	6.37617634881307	2.62625823228365	-5.34516413242629	-0.992226060181202	8.47074482225626	-2.15562479255524	6.28047434258517	-2.86534764651362	4.72694664688653	2.62445122958768	1.41756034192567	-4.75400359643378	4.7335761131274	2.15129025606829	0.544401151572425	-3.50479004695525	11.3697313246415	6.69114451372595	1.26035691689847	1.52308611285234	7.69771712839829	68	1	2
168	3.77686159983376	5.5724207500137	6.74385377875119	6.07762669386001	1.2940925631824	5.3959063252671	3.44937181234629	6.04655120625261	5.33700143022602	6.29363212719512	1.46525279252471	6.25131518374411	5.35151338832246	7	5.05595109637513	5.75542689018839	4.16581484724316	5.13210228260335	3.66301113833452	2.94978103296438	2.11188230661566	7	4.81163237376666	14.8221040472264	2.09331120630971	2.66198988233155	6.42365263629256	0.0915949325568092	2.0409469821622	10.2270021633024	5.15316283022861	5.39713707330492	10.6961777877534	4.04282051922339	5.05158154817172	-0.43929661293917	14.1626893981192	8.47369168542462	0.676180836266216	8.78874256872881	4.67264987766038	8.37743822233949	0.141890733912673	8.54912125852571	6.01490832766943	7.84155026031814	74.75	1	2
169	5.37504934051223	4.34819760003794	3.80511081190282	7	5.42474970773588	4.15749317644524	5.22674057754026	3.05666349064807	7	3.65366255495344	1.90985834292751	4.79879733374516	5.01014712688533	6.29284644807448	5.56199575196735	5.8192601441735	1.84070995975118	3.11053213828447	2.0922713253089	4.31687785599168	3.64662953799718	7	3.45389507424517	17.3062077276396	2.83773223466138	1.15286386166516	8.09442412636342	-5.65621221107993	0.849080220414194	-2.58174616733592	5.0927701319134	6.03258571670501	1.2045793575436	9.94614993081604	11.1413366209684	1.82368480023299	8.39795341267	4.48103211215796	8.39326549006302	-2.10228911147556	7.3282706734987	8.86610032635923	5.16729454346251	7.56939399373271	9.69146503313642	3.49637358200838	83.5	1	2
170	2.17783189603862	5.36494757401811	5.68505343818045	6.95841508104047	1.68868225216157	1	3.33396110607426	2.15074917067118	1	1.43930744407738	1	7	7	5.26198089683803	1	3.88212238097643	3.59633193007414	5.67145281979595	5.51436603954692	5.69198468131265	1.21459827924301	2.60146906684448	3.4538540941057	15.8438435387706	3.41541736538654	5.15713012799274	11.9350770453981	-1.34906080226874	3.10918109066722	4.23109563012428	3.77456408824065	3.34043423512288	8.22840741715794	10.5553921504317	10.8623311690901	6.96657853372873	0.238469309726723	2.06885211069991	4.56942586010027	7.47878356197672	2.83008783246676	7.48704197521759	2.54454358365257	5.48787401317238	7.5740127906663	7.82258014850822	76.25	1	2
171	4.23714265081432	4.68862606894804	6.93986563949362	7	2.07385132579335	5.61776871261038	1	5.62471752678351	3.05014244378984	4.64362518152409	5.71321329759361	3.9425210447052	2.39271185501835	4.26041475286527	4.89797544995608	4.03265618756679	5.44217123327579	2.59785564197155	1.32933620586726	4.63245079782726	3.26129096244968	3.32510791666125	5.36175472833337	12.3099130570045	7.05714214140433	2.13850855417604	8.40871974127104	-1.35023611730409	-2.90135803630053	1.97452936931678	4.85366248236852	7.04166605878025	-0.57876882328103	5.97476985688852	2.5523870350542	-0.00228811629452963	3.65473276529976	11.6955473666314	-0.6729156686536	7.79507747543852	3.33117456937766	2.08661591631568	1.80462738560468	4.4328288800012	9.74879303775373	7.00991650352192	88	1	2
172	4.21303436541202	4.87653768712507	6.68648482860338	5.64589247659162	4.13528866044315	3.11595012959479	3.4983145273561	1.24891407183898	3.82575125603257	6.15048963174586	4.04268041807317	5.14364876072766	5.47765620307079	4.89448279343868	1.85397005234759	3.05115919127068	6.01427011643979	1.97988636520824	5.14938994616302	2.11674212244982	2.75517709501565	4.43741082736535	7	17.0665496087834	-0.327435320701069	3.22151129119662	7.57447692050163	-1.70524709108827	-0.329537288626387	7.96425408259748	8.78567529898428	5.32185579186098	1.9780233591286	-2.8854163853546	-4.6035343666609	4.75810412800777	0.0331990603128085	2.41020113285102	3.61392634782541	6.25574076199657	-0.699642210926633	3.28349933411475	9.07463384332984	1.88516804683281	9.99857410806625	3.68037511390036	68.75	1	2
173	2.38001331203211	3.43108867585555	4.85443385331281	6.41260540271728	5.74061776473527	4.49154793504679	6.66438665332341	1.33474164079483	6.38961347998205	6.22574467626781	5.89589526038738	7	2.51751854633217	3.80855299070673	1.87092409014795	6.84350408872424	5.04743855473211	1.46662473941003	5.72683653629233	7	5.14828099326909	6.38896466093494	5.39996435923585	15.8564503308798	0.18551958485035	-0.996144421201614	8.52991344628814	-4.82616041894269	4.00593841725281	6.24776775679453	0.814740035576892	3.8862463083727	6.4427641374666	10.6105647875289	8.8429307729006	9.97392667013486	0.253603868329143	12.8071600829026	14.2239654620083	2.64572631260616	8.68322728712552	7.66465975988464	2.03569642754532	5.7243906417602	7.78709102663212	6.88487408881515	94.5	1	2
174	4.27000152257542	2.95953641125134	6.51954966126608	7	2.89602354245844	3.89741702110416	5.8886443996565	5.43967531122115	2.80989123738586	3.28942211203082	5.49535991166388	2.70946895776088	3.34527763344774	3.08633399017122	1.08291667203649	1.13669323011336	1.86729181626558	4.47712602893584	6.46631229514328	2.50879122915162	2.02766653883587	5.2147304452876	6.12424440619682	16.8372337492765	0.47170344948591	-0.469825809156901	5.83141798525631	1.32580360549811	2.10860688922055	6.59720157078055	1.57107638438207	6.3790976112824	-0.404041687374689	7.34593304228874	1.8077025727595	-0.0363191228750788	0.414905823283345	2.87848296195411	4.65281829960832	4.61231409998593	-1.05836845550255	6.1101332685521	4.61300409315801	2.74848799276263	8.47269499548937	3.0436892934449	75.25	1	2
175	4.4785952062912	3.14187804766868	3.7018315099806	3.62782235022979	7	3.93280498998633	1	4.77865081974377	7	6.07133903033938	1.93721312933197	1.87508787149821	6.78737709122133	5.35243522674355	5.04174067953644	3.4290667975358	2.64930698436264	6.79088991374852	2.29956885388389	2.93683832100114	3.74201668349525	4.53541192015635	7	3.52331779444649	3.25826095370453	2.38158886747585	5.13950555659333	-3.87695959774138	4.44223128057784	5.27670282354873	-2.06723893259738	4.74302726431534	11.5195953687997	3.93871928641398	-1.23658114220988	-0.874991954235426	2.82625543145162	6.21839017639013	3.19910813719038	-0.0684166734238643	4.5876728911958	11.275769394993	8.36651339033832	1.19133477023792	11.2422436533074	6.13185763433546	81	1	2
176	1	4.26566918841614	6.04928184020695	7	6.00797350891712	3.79165728350678	2.88206845670341	2.47866543514428	6.93346367172672	6.09197237175852	7	2.39154872069522	6.56774430408509	4.92624129100025	1.79110683069518	7	2.39562331026078	4.06797754502454	6.65262694226714	7	4.48732975271145	4.66152533019871	1.2672786706315	16.2358963068775	0.803928199216354	3.75472599089803	4.49473778768568	-8.64313805100402	-1.18684348865716	10.6867575759587	4.63587574338823	3.86428311635425	9.77184687642071	6.73108624730318	6.96698190260353	0.409336060712395	-0.798292934860163	6.19370010483159	6.83350345645753	0.0372170923196112	8.52281577696771	0.910484252630058	1.64769297391607	13.0052614258468	0.72540312240301	3.8074502288208	78.75	1	2
177	3.85184028907968	5.09604790824532	3.4635717855176	5.21233632899262	1.94678969555655	2.18872903682715	6.2870007118967	1.63653838203988	6.52559159807613	6.02379090231098	4.36350862198057	4.75792253976269	5.96985620938282	2.36564973697354	3.30510737408628	6.48885193249065	5.06578771633568	4.96227287528087	4.62156981831534	5.37441793784724	1.25037942626628	4.62603958396349	6.17572219578035	15.6075116959632	7.55434629229916	2.96389675683306	8.11622319320843	-2.51561517913585	-0.129574185489167	6.50454031292203	3.44376859852934	9.40031058391808	0.438529349736332	2.1601357995273	5.62196660849114	2.00591111358082	-3.52762251577455	5.54953612667335	5.1684887556555	6.1073011191605	8.26900660457804	3.44401431193344	-3.70761841111656	0.988390339455208	8.0252075500214	5.78087001748131	59.5	1	2
178	1.56957213783759	5.13835821361322	4.68592444294014	6.84222815238104	3.11519597582514	5.95709914657314	7	1.37421560476937	4.11431710166619	3.4104161560625	1	4.05812612085322	6.84099946249544	4.2569872933288	2.5707976193071	6.05298261110456	5.34904122760142	7	1.10165303233711	1	3.77016075618137	6.74433809810099	6.43928167069853	17.9013246894431	1.73267178147828	1.97364865462194	6.66233443667738	-5.24490216660769	-1.44226018310086	-0.959456918979662	6.60548371007985	7.42021975382323	-0.00422642796986145	8.00815012851109	10.4155348754357	1.46092388620858	6.84954478578667	14.2993725507279	3.83262108975034	10.181116310954	4.73607506569257	3.79190828794677	9.87345363569846	2.05329595948843	10.3366557655243	3.41423952453527	83.25	1	2
179	3.53188405069155	1.39639514419638	4.08137312582342	3.68208414442762	5.43097459055453	2.00076230087943	1.12903904894224	2.61124223980577	6.24017405484725	3.94888778311251	5.57709282582999	3.49502377330379	6.33746284026168	3.90660911416533	1	3.79702511011715	4.46515521787683	3.28361566520159	6.96033797143845	6.98888260349756	2.77611597924817	3.74141980811423	1	4.62359952859847	5.2916210420289	3.26916490950056	4.12666407597269	-4.11938573419497	4.16038685370938	3.80327604566288	-2.07566621286186	6.90927602194329	0.233458818151141	6.55002194161683	7.93995836167719	5.01076160364665	10.5688524613888	1.30498770715335	14.7754091199829	1.63608070895405	2.64403769078237	8.06847786329789	-1.70973534601116	8.18267245727094	-0.250102147991424	4.90516697739511	69	1	2
180	4.71490820724538	3.90913612487511	6.48568267429726	3.4420096856846	1.65116294081597	5.66807138880762	3.10054648260457	3.36691865554505	1	1.24012607802415	6.0044022067655	1	6.61101131306006	4.85526240410929	2.19278654955036	1.61903885514831	2.08009397073135	5.35941456923004	2.69743845564599	5.43981262382391	5.82339430912389	6.25867902148953	1.03013317334796	8.51676449219452	3.25916834638829	6.28195242298807	6.70651114880914	3.35985129364372	12.9931248556411	-0.260154645049779	8.48226930901182	6.17180753530421	2.74086132283227	9.47078293264457	-3.61454980412302	9.7932991960321	2.34797171733023	12.4475172995408	4.69049077212539	0.12413593537426	-1.55388282454482	-1.19501728362838	-4.24015325685842	5.53075952636275	1.56449686435197	0.0905379870342249	77.75	1	2
[truncated: 5 more columns]
