# Supplementary material for: How Are Mate Preferences Linked with Actual Mate Selection? Tests of Mate Preference Integration Algorithms Using Computer Simulations and Actual Mating Couples
Source: PLoS One. 2016 Jun 8;11(6):e0156078. doi: 10.1371/journal.pone.0156078 (PMC4898694; doi:10.1371/journal.pone.0156078)
Supplement: S2 Data — Long-term couple and agent-based model data analyzed in Study 3. (ZIP) [file pone.0156078.s002.zip › S10/Euclidean Model Data/Euclidean Couple Population 11192015 0118.csv]

	trait1	trait2	trait3	trait4	trait5	trait6	trait7	trait8	trait9	trait10	trait11	trait12	trait13	trait14	trait15	trait16	trait17	trait18	trait19	trait20	trait21	trait22	trait23	preference1	preference2	preference3	preference4	preference5	preference6	preference7	preference8	preference9	preference10	preference11	preference12	preference13	preference14	preference15	preference16	preference17	preference18	preference19	preference20	preference21	preference22	preference23	preference24	preference25	preference26
1	3.18304604194776	4.93082887121558	2.61117701675739	4.59083281186276	2.34870943540221	2.60889313082821	2.28379392572948	2.52818160116179	1.63587002938183	5.42380400994204	2.78207478960429	6.84791729501673	4.3843128018003	5.07185391625601	5.22894479363005	6.63224948580766	6.52914570995997	5.52918800922454	3.86303506174731	1.82042725037194	4.16936018840559	1	4.03028600654377	0.700092884678334	-6.61530243298827	4.83635733964501	7.70416945882156	3.42210712546915	-4.07954535789266	-4.91367691431622	4.95583725464027	1.91985305297638	5.25483126153268	5.71945142840262	7.46729539519847	3.64015338673734	-15.6820912466043	-2.92551722783568	6.73639054745091	4.03600682902669	-3.55892021805491	-1.96931556565129	4.31856164419732	3.54903690034168	-2.14752090393462	10.2557038839224	-6.38537660820332	4.39603414919054	2.49192008899406
2	2.5797891977968	1.99794794420319	5.92019994898311	6.0464755288584	5.96949636872422	4.2578368678231	2.11160538288006	2.03071764136546	1.9063597051379	5.81607758035259	3.2098578008967	5.40710729629607	2.35351182324628	6.76824435031696	6.23325182554872	1.17535718539064	5.02812322682925	5.26855010721142	2.5753232366445	2.88508722800325	2.24081310303378	2.67805658387192	1	2.22400847811387	2.35012608553672	21.4713272399117	1.77399441577072	0.954108128021773	2.47390622606031	5.82026748292832	-1.9074304775087	5.65881870920737	5.54679077999804	-2.1520898259366	-11.3360626515179	3.6437144742779	-8.11052261284108	-1.374334395619	3.93815680739046	6.42761273532982	4.38277267256603	8.38878838501554	5.28130245626157	3.53152992866833	4.53823625206555	-0.168147524005432	2.90107806022214	-0.450460928101433	-8.53021298429144
3	1.93334065928373	5.91505448274558	2.26768994174706	6.72648292087052	5.70519228231019	5.14392075632488	4.58305462103809	2.15367381483892	4.28315471537878	4.7613219225731	3.41038477644009	1.51641876840799	5.90722875449581	5.57968208929739	6.65352479530587	5.33458190091974	1	2.81571026630939	2.31463272583392	1.77430550833894	1.84508885673519	3.64133068499046	7	2.60212672963764	2.428664796089	4.38079166733592	5.83737123838477	4.30248552519662	-3.91335054155175	-5.83722562630565	9.32314950265383	-0.618375456550222	5.77953493407208	-6.60613184530092	5.5486462232033	4.18279144156639	-10.4463675671046	4.73703175778424	12.4802074385742	6.42132400145016	-3.19740582851145	-0.709739726168745	3.3836474414711	4.09222117209336	4.31427295736167	-6.0670355024328	-1.14958246829106	3.88777556550728	15.4290507445768
4	3.56892720228483	7	2.63581416113323	5.54358666740499	3.45840274750198	6.32040668060523	3.26456266374523	1.23324375445176	3.80588471226962	1.45620322211396	6.56657386187203	5.75877373303772	4.86024144829521	5.18942575945292	4.49747221140828	1.95491737027065	6.6878023499467	3.56915990153054	3.36065908570823	2.40050173480003	3.25828859972105	6.27155565280048	3.64128255078939	-1.7668282054326	-4.36888984300819	5.87864412427968	8.80931688363463	1.0123091617286	-2.16829978479591	-3.71241076056306	0.994130446380219	3.60715208767144	7.13476941846879	3.22293160222985	6.29534656516376	0.698791826571027	-14.8661747028106	0.141554688923987	5.61547031306337	7.15483824011464	-2.26584370576944	-0.26976656396984	2.68872180813094	4.81938975357291	-0.433280761902319	2.63171093573974	-3.41368900089402	0.411515577771959	-11.0378007980149
5	6.36811823822949	3.02720302045228	5.82705982229288	3.80753446702473	3.54706881588957	4.72876564918031	2.30153786772364	5.26937679190299	4.56071127454392	2.66230132805079	1	2.25149519108972	3.72929250191445	5.41801277921108	6.628686611555	4.02299980671591	2.53465311615847	1	3.29863229899722	1.86883122542456	3.22543966705419	5.35724696634133	2.36181461066795	2.53289326606697	-3.23620206360665	24.484805430881	-2.71380047436542	1.10671156784418	1.57910809572529	-1.32745482791585	-0.403396025043304	6.99742252364126	2.18137505910601	-3.41587681777473	-10.5058941841625	5.44602102028859	-12.4703371350129	3.90684225723003	3.60944534223447	0.59827852982042	3.89937369231467	9.36156373886947	4.70199622271985	2.02777013307319	0.424961773493542	5.8061856452972	-0.116757950707896	3.75291669373693	-0.980220134955953
6	4.39593444078521	3.1620253900904	5.36368186293311	3.9063386812765	5.73518961515514	4.15762359362356	3.27682980936219	3.19656466545935	1.44668032653921	5.00247482594368	3.2003305586432	5.24650682960069	1.02872458203539	4.58606553427431	4.0333179831674	1	5.43923503164947	3.33611957992623	3.90910226002586	2.7480481367992	1.72030144999256	1	1.7352141397266	0.360191458896446	0.540254856975075	22.0772983517076	0.519739167586834	1.37532043570499	2.42299074804424	5.32215553719898	-1.55850408283327	5.49063396663147	5.65252433827855	-2.74107347218007	-11.343458508565	3.32570237259999	-7.97225580519185	-1.91265186463279	2.85458013326801	8.05715885397069	4.15604813735838	6.80825683303392	5.13256751641917	6.28447647629421	-4.85283412487067	-4.88468252427171	-18.3574069115578	4.35932144948071	-8.41816706437297
7	2.76092738369434	4.45008412407738	3.66235111188822	1.40545713462234	2.96128173961834	7	2.7251973313722	2.98198605462721	5.65468774446247	3.91807997817965	4.59686186409699	5.88155360487115	5.38152124507232	5.8732802841229	5.97384667411387	2.1350756137771	7	1.05835892599869	1	3.02508711738076	4.12864118048926	2.12660958602292	2.33748328832071	0.415154919762605	-3.27176002771046	2.87218157733257	8.78016861545321	4.63686718894791	-4.29650567585612	-7.17414994311366	2.69287994012617	9.40234469353102	7.66351993185178	-0.0497646263756947	0.5999070510497	1.57646787925336	-13.1961071713005	1.71224278516639	3.16931811346793	3.16871870172758	-1.86983057688196	-0.599801044688395	1.83723405032397	6.70145235269599	4.23243612047185	8.30043914113051	-3.02055691665026	2.1791490771718	-6.1958760953106
8	3.66211716734054	1	7	3.99124754578534	2.16348205823251	5.19560581286535	1.12909475947874	4.01061154451737	4.77918410950134	6.41806043218688	1.5700779640492	3.10805305311028	5.65720759321977	2.50775237230254	4.13050214876767	3.25505437852038	5.79930085900105	1.88477894510458	1	2.38265696584509	1.72442128941783	2.58724156080299	5.30771065531579	1.66973817880048	2.6702352913921	24.4085023694706	1.56452235173697	-0.4757096788436	2.83385895883543	8.14152860428386	-3.12522006902348	5.25839145409551	5.60515499241446	-1.99630085550151	-11.1150518013021	3.88517113244568	-5.76133248315837	-0.64547897189881	3.31498093043111	5.62986191372949	4.94459954011471	6.51168044439169	3.49011726155517	5.35337459592076	2.92396612871044	2.25345855273049	-10.3345623581195	4.15633724613861	14.1089462046476
9	3.59377710287162	5.1432326407901	1.6214281398465	2.36521280962293	1.67915773125052	4.73283195256564	1	1.72971066328761	1.58210133149009	6.45043251407546	5.54741774641406	3.79885116765464	3.43523584537108	6.24941165890975	5.01381289943374	6.38712808429691	6.56047619497392	6.8934526739581	2.94028935077618	1.73039162145084	2.55652431648126	1.7974272434405	2.07399386026056	3.20723059642219	-3.93284871223549	3.37839269660026	5.63649752239752	4.88959692708341	-4.00843902629905	-4.3954910803271	3.57309977248829	2.41540258972611	5.8694086664491	4.21883192193778	7.56824539448779	1.42683687592477	-16.1879182150662	-1.93391185117787	1.60710823057486	2.64236501142282	-6.14687027130993	-4.86759725030926	2.02629351061504	2.87022613312392	0.982025440738689	5.47819863969477	-4.9549792019315	2.42757536364915	-6.84032048695001
10	1.64859867870558	4.79190344106223	2.65751079195143	5.38112298234474	1.41818607591775	3.44695794964979	2.46871676752875	2.63827961229065	1.75738191598972	3.61421797901005	1.66782279220698	6.51488044555866	3.72965876504203	7	5.49188741577698	6.83456380252952	6.52046291799851	4.19309322159967	6.84173083486399	4.34260244290469	3.69616650413073	2.46786769358228	2.77059043264219	0.634176107116226	-6.32338064790606	5.40264240835439	7.38080417230901	3.48359457533907	-4.3301626610188	-5.94680185349932	4.90585327603844	1.68564283503287	5.80690155683194	5.95474741606651	6.62477460956856	3.28145631009362	-16.5197800305868	-2.59997213390973	7.49025376990005	3.59482347608507	-5.32887095804097	-1.0564618883444	3.18586644062686	3.48593447996242	-1.61372106045189	6.72846353602489	-6.95409513701178	4.04625006012193	2.28907831973453
11	2.146687285995	1.59441742987329	6.31372776289543	2.95511305690176	4.23336883184604	2.6863946521724	4.8687252269913	2.41774670222404	1.74848507294913	2.56181401695806	4.02087782464092	3.203474674186	4.02412771525903	7	6.49494207474595	2.8504267294678	7	3.59538967572103	2.78672649506318	2.99344509891666	6.60216154028559	4.72111113943799	5.04164324033198	1.37581827736402	1.11113024701034	23.4802004053904	1.06660218952979	3.30089416954522	3.02523527070989	5.76682785999873	-3.12607573920805	4.47051267649014	5.44189833392778	-1.21715994543415	-11.8456767236838	5.27050455960258	-8.62041820957392	-2.58602964635724	1.22451091294183	7.12962399681488	3.14175459328222	6.47856481050011	5.52645221311611	3.09271246727829	-2.86493912875629	8.71941771066301	-3.54865518321645	2.48078031399127	-11.6901127322602
12	3.60225123680964	1	5.2278452397035	6.8671337413601	6.33193252863517	3.21277163175501	1	1.4707377119932	2.08120671062163	6.39647660711355	3.02330417794717	6.94765093724751	3.89192795972761	4.98033505610784	6.80772334221737	1.01782331633604	5.16092282381356	2.08161307833606	2.41903031135786	2.55074968533819	3.20582773495731	1.26613284990624	1	1.67817875429162	1.88877449398474	21.9999129210642	1.78450777785994	1.85251683389794	3.8349577658117	4.91866706144813	-1.19306705021096	5.84638022962121	6.42812189271343	-1.11202606445087	-9.78203901935644	4.11925111865431	-8.84937240664425	-0.809131129987807	3.06487396275505	7.19129598575508	3.43571699938104	8.02489350327984	4.05847615389779	1.4779225794787	4.72608954830414	-5.51485259790554	2.48016936115976	0.444759452637716	-9.08001853120403
13	5.14243354068578	4.95319877038777	2.0940356956377	1	1.23023619313715	3.18218818207197	2.19523555009835	2.02151987766982	1	5.61723467091589	1.2938452180945	5.59961213690225	6.02966419147045	7	5.89368815978219	3.18452732586952	6.57195447136186	5.25274897393589	3.44460132120983	1	3.43647891348281	2.36916751123761	1.29300764640758	1.52226602916208	-4.19006350710146	4.94033551325863	6.99694753363555	4.78003113660076	-5.07324340702811	-4.94211113303973	5.27406766633646	8.64568761489258	8.0584014706307	-0.83494860002797	2.30032422649585	2.28054529660609	-13.0062550104543	2.4992778308912	4.10805901409284	2.5027765456079	-1.25722482655554	-1.14966829567076	4.15669304772866	0.593688782679368	-3.58928682468784	2.3465618295936	0.697858045622029	5.88163768660258	-5.14532166965598
14	1.62460395626607	4.33003129088544	5.47310112361908	7	1.35796026948698	4.02381444698119	5.55454645059984	1.664594052346	1.33178664818123	5.95533553283757	1.61092275720196	4.93826401265379	3.02274044764519	7	5.2926985384347	3.70831134850031	6.14854341129667	5.86326322919605	3.17750404268298	1	3.57509571007678	2.39838577057477	2.69242579922758	5.46990420458772	3.457729431896	22.9841669734381	2.7060516053967	2.9548430456732	2.78267784388711	3.29627939854876	-1.24886360214807	7.39081892837229	5.15848023102845	-0.796538971308581	-10.8549804886305	5.55142865468393	-9.25315100227486	-0.416094917228919	0.668532511969802	3.75534245191691	1.78012207461663	5.71887600654294	6.79545859611503	3.58120216135345	1.12230859508991	6.08629751878069	1.2482808295219	1.82856049503436	-6.03647094813812
15	3.09677614224592	3.43007610102311	6.29920704770206	2.19442593399104	4.36178043579736	2.87962839207343	3.84261701561325	2.99011600819685	2.25114067396805	5.54779748043848	2.2150349956727	5.01500182014624	5.87686026945023	5.81431648358736	7	3.11572089237637	3.11008612884124	3.53965701414241	1.57246006995895	1.66148679444643	2.38158346486838	4.2090630824713	2.60394643829708	1.37070301474413	3.38035502527634	26.7992101009127	0.70669612253031	2.02155295885141	4.01778664879239	6.06064720940038	0.691414267379602	6.65870841631129	1.80092239343368	1.7885163914516	-10.7066376902866	4.42382436924859	-6.80209312481888	2.09373858639504	1.74268453899273	6.57460437669365	7.54302865001797	8.36812336358046	3.39512697401369	4.78732216365423	-0.774568655008953	4.81215838663707	-1.91444768844307	2.37310066556458	-10.1076926200454
16	1	3.48435608808634	4.63075548133737	3.44000935750279	4.48140888199537	1.70144109706535	6.12828732899588	1.49126680555146	2.21064880283259	5.81022318523731	2.08127540929843	2.19548695980343	7	7	5.2191518080884	4.49854736012667	6.16363357962192	1.84210028620341	2.18321644163929	1.37230379938642	2.74710912810995	1.53447395622272	3.94230251752	0.698494014298569	4.36926374455284	24.6137888118114	0.289490466415234	1.78679503776286	4.99143494975682	5.34974378495043	0.0300221223203509	6.70051884408625	1.90422333724647	0.809372324815135	-9.62072846244191	4.63440423126432	-7.41195340159338	2.50361285634165	2.62921141000401	6.05949240103812	6.93030243622904	8.73700786043061	4.71605053571426	2.2708877601216	-0.946305489480066	21.2741641746213	-0.822642713343944	3.12079639080503	-1.51728186464224
17	6.15627663779684	5.92610945098357	2.3084046702163	1.48791907269172	4.78667303250677	4.2065542816853	3.09144735467886	4.83402225382009	2.1033286321585	2.88932212711584	4.08199065690757	7	5.49454187866748	4.38125032984076	2.61460816793521	2.64030889501014	6.25096022516877	3.3597013050536	4.73740142879357	1.96632433378965	5.80389567731743	3.61645401911704	4.97002989901533	-0.337883858080522	-4.47386722485838	6.05170240652337	7.43623960168356	4.87828301883273	-7.05423292634274	-8.76559552427135	5.35936528330768	10.7899521324314	7.71541246558337	-2.08505853329328	3.32904342996484	2.11028136481324	-11.9622790270873	1.59896758951034	5.71127521194366	2.5659686491903	-1.25337655588655	-1.65480727967366	3.67250860817188	3.61368424701071	-1.29823615573862	-2.48091014672054	-2.66735338214895	0.674937795004502	-13.5149225893043
18	6.38207310632512	2.26741168806093	1.72627831169452	3.87080871844434	5.86177379250825	6.24634308311632	6.12793202723872	3.73272095315587	2.9501949013858	5.36397478008137	2.1200678650332	6.91295437835823	5.99198884409155	5.89468452690717	5.75817436986777	2.05592156915927	7	4.26929744100081	4.21401325812393	1.65761979920074	1.2581515008563	4.88386248998422	1.71066460518974	5.01260477969264	-4.86414989797836	28.9415575937959	4.40328121021315	3.75618593756208	-1.69015338884439	-0.126285374760859	-0.28560968610342	6.20748526591932	3.75379954566003	-7.21264352784012	-7.62215098716943	2.26124026035447	-14.6299314166322	0.873476961147049	7.95929369004251	7.05675562498217	7.82420672929066	4.93132340995006	7.27419157404713	7.05535364019804	-2.91886930698617	6.73560187644402	3.96329597410999	5.02035962230124	-7.68733303845738
19	6.94817899051313	2.51678953807569	6.85043820301399	2.83068749783588	3.80672783391113	6.93487435334608	3.19327369974601	2.19876759488789	2.77276267733199	6.44638107199678	1	1	5.05425713030654	5.01613026370312	6.8616199249015	2.29768214899527	3.06005823590826	2.71055788857437	2.48310519515915	3.41036820707179	4.05648585554616	3.76471827522526	4.40748262957229	1.95216165552858	-3.365101808975	23.057221778145	-3.39525561548436	1.23271841364792	1.19084239734807	-0.987942334110345	-1.82620382306524	7.10558309707335	1.10698903986748	-4.14359150341821	-9.04891027570036	5.62023649065454	-12.7012969114862	5.56445771161374	4.44200745884361	0.773652734399556	4.52211218983873	9.76105548246202	5.49957953491421	2.38660381037659	2.31490219878666	-7.31877099542098	-11.298928534518	2.56311792442824	5.17955937785625
20	1.03189428190064	3.67313738725392	6.52422573694671	6.13018965542991	2.63331900477722	4.34136352473928	2.73895961085945	2.21035811597439	3.99115738103891	6.98364857255018	5.0182675196323	6.72212091768427	2.06031496984495	5.48294777684071	5.10072053525922	1.63634910681079	7	4.89060642950625	1.85289222332426	1.6873745734936	1.01563291474769	2.98415940322428	3.6445905181328	6.97449860342681	4.74907795107205	22.0358265004053	4.75422066226651	4.01997157023058	3.36996635540738	2.88652545823983	0.307369667310205	7.13312611745885	5.74646373396063	-0.270712069246053	-11.649648757961	5.33675283394547	-8.48210332503149	-0.292981276435162	0.370484932756709	4.39154345911933	2.97206806564411	5.65019537082336	7.3274749561037	1.2053164053818	-1.75863859488369	6.68411031848466	-4.83332909959233	0.464312165754272	-0.844106814412328
21	4.05436833469166	4.91645300381109	1.18816108742708	1	4.49513439821287	3.36980693752823	2.29017861778307	3.99506426852233	4.99877961487004	1.84204353381835	5.80062785680557	4.91039190928249	2.86852302902407	3.85600062785841	4.96170279185392	1.62845920899547	5.81401563220262	4.55937145662404	4.81997289786707	1.60043919303325	1.58371920179115	6.75913122281756	1.33765783799124	2.14370350661337	-4.55530514383374	4.07509379266659	5.47452200533042	6.23351787752212	-6.27947515632283	-8.71593245248328	2.31850706986471	8.12909339351389	7.3553373978438	1.56562947463468	3.6770009492363	0.159405167348943	-11.7286643900832	-0.181360902480526	3.48995517350158	2.532959980033	1.56314761633329	-0.974138893933998	5.35773721037157	4.30552162200941	2.83472905315746	5.71019252660272	-4.25061011596076	5.06031065829536	-11.1576429004364
22	6.9931806437487	1.17058512201444	2.64706788363328	4.45877804420583	7	5.00150787609871	1.94099842185184	2.9522554696705	2.68271516654043	6.38209115547059	7	5.2316821520192	2.99925033206625	6.28944754681894	5.45813626772839	1.979943304788	6.20078491903022	4.18159845883597	2.421906032247	1.33612037391196	1.52929593749747	6.89232171683572	2.77028311414288	3.68501556144962	-4.34100918180218	24.6218976076611	2.10649869809405	3.1749765433714	-3.4081816394266	-0.898569103976147	-1.0614258884918	4.17877564797345	0.616137726869065	-8.55364990050095	-8.55049813733496	3.42005814806954	-14.7397772143953	2.54086541017317	1.63469751131868	5.66309143255336	6.07988915685662	6.75486157769546	7.78203410661238	2.70520741170037	-1.10119221331194	-0.64607647609219	-7.81454426842881	4.97068274417447	-9.54103560057774
23	3.71264951580476	3.27402799788509	1	6.72748048358472	1.731288932579	3.24881260722649	2.09652640752777	1.50113282010746	3.4894457469808	6.7194882540757	5.06413264167106	6.42343650988033	5.43210848237325	2.45634836648055	5.96765270173271	3.72064607666438	5.52669025723983	7	1.44682080956901	2.52673750517863	3.40536456966777	1.08741392900334	2.66568841743681	-2.36084112243361	-4.81292360079282	2.24050845635218	7.36596799392744	3.30545861997647	-5.63528884942678	-4.28511424386709	4.12467974383449	1.53386155286239	6.00668252963345	3.01031483917816	6.04914593339521	-0.355261095973189	-17.4615797947272	-3.96768512280099	2.38265642597105	5.35900262224725	-4.67134360489076	-1.41813046238186	3.82418692870088	2.12733098545048	-1.93832896939347	5.46905409599189	-2.99427012294823	4.76157777048399	-8.73221389000331
24	1	6.34231533896671	1	5.92236439580109	5.84681039593669	4.88424440987279	4.86315911163888	1.95558577965658	5.36300164213088	5.21271402080311	3.38963268002636	1.90028332863398	6.576804009537	5.19438257047639	6.46598054985062	6.01213151586548	1.5160067426957	2.31195858399683	2.20674064207385	1.71954253272928	1.45134290562144	4.4534850957997	7	1.87120551730348	2.32118308749512	3.90958456231485	5.53928896662804	5.49920860266309	-3.8299686419456	-6.05602151680553	9.70621204792428	-0.119060891651023	5.25942358241151	-5.85263361795142	4.82500208320038	4.07849306099761	-11.7060922920878	4.74373025259128	14.1746637273366	5.38484583021093	-1.62061413149393	-1.09739033648007	1.83658726992122	5.04059391110138	4.85125004323943	-5.15631251581103	-2.43266827814742	4.74517062525255	15.8277858782101
25	1	3.17765050800224	7	2.79049075257464	5.27443326774146	1.75879861426626	5.49092735910354	1.08767924377943	1.62249971832649	6.12271821247487	3.55484735626753	4.78723554478846	2.41615501616149	6.26166327218702	5.39538626755377	4.32733171980114	3.89447448295089	1.26304587646946	2.70047925763966	2.69634109274953	2.05980972932391	1.24654795532657	1.51006418953021	1.25961420690036	2.87054523515591	24.3371761695916	0.976537018286848	2.37305818989817	4.80489559365461	7.5483194903141	-0.254353967452726	6.62859298131239	1.65435185699087	0.224422454396887	-11.0586490058205	4.78608400752796	-7.22972871733802	2.57567956009458	2.02456876281728	7.51375688055192	7.32986485192935	9.61010106367454	5.31232122516849	2.18266751893315	-2.38259802457831	6.51995695529929	7.29664524966332	4.24369526776922	-1.09478584923445
26	3.27142056232746	7	3.60621124816251	3.93424544533326	3.17779305765665	7	3.21081701232472	1.65771488200156	3.53672888171508	3.07661041988172	5.91969458283234	5.8044303280018	6.16834352287877	3.55073082679824	6.44025390772768	3.56091881463583	6.19361292691735	3.11802972344921	1.34801434748632	4.79246433696864	3.96864848382626	6.45431917662582	4.01210429425035	-1.6086487594121	-4.73658786105564	4.71370915853693	8.02481398371959	1.48451176872698	-1.7993588230591	-3.83886475590492	1.35139656634577	3.48202554443891	6.78310336082705	3.52183887805794	6.30401676550533	1.23953215971747	-14.470429548758	-0.0386408934441731	5.07891656654503	7.57217036917775	-2.07808147241721	-0.143585586562833	2.76293494271841	7.87013200980625	-0.920043479888161	2.82928853101802	-6.2723044254897	-0.0697112866809324	-10.9284526106745
27	1	3.35970067681294	4.94139774440069	6.59830998536605	5.03878390273087	4.27206714255919	4.86272723526499	3.75496938749231	2.3716244969261	2.81265949686024	3.63958875398559	6.67965616923327	4.8640245700032	5.87095660399443	6.95578676886549	1.1955594215564	5.94396152204178	2.51512542177042	2.02492103163028	1.11951864317814	1	4.24029035493221	4.62649915443828	2.01565855154605	2.94078375375515	21.9677630315735	0.437928111472486	2.50762179161243	3.20244581049429	5.64405698410884	-2.69754157392117	7.13912551618877	4.73029145517867	0.758009515452075	-12.8707996276731	4.88905814412514	-8.42174952242612	-2.72765162210508	0.547283631706304	10.0316410884342	1.29778314356068	8.09070178574195	6.99212527791374	5.54885260834354	3.38339752919193	8.70740711053728	-3.52255004852053	2.94266121647397	3.87718358110134
28	3.84843453004211	2.43420700765672	5.53587650858828	5.48931722316346	4.94427406591568	5.06175943562704	3.92153009210184	3.28430290276744	1.25977186626617	4.02158121035982	2.63080504513467	5.82625711111775	1.16520178486818	6.90936795013476	5.81545813524844	1.42088023200981	6.49625007252848	4.91004812487801	1.30178736194827	3.03957325405124	3.07659321797882	1	1.16122424295688	0.333378016981609	1.07050441544829	22.657725086439	0.807348807841212	1.00112809993464	2.48276169460929	5.60655398615941	-1.47317913605757	5.85675645399598	5.7042126266189	-1.29373132267072	-10.8325381430642	4.0591340967312	-7.73500281505812	-2.39277618365939	2.97741539057937	8.2712392031947	3.67893703197305	6.80308393946302	4.81074625056924	6.38181717702187	-3.35796250821203	-3.8753549373232	-19.2573102515674	5.29948366166134	12.1784812423629
29	5.46874636537377	2.83150726924165	4.35357647238645	1.12607523716688	5.84462002253459	4.16677860358907	2.81875016191472	1.85007313040691	2.52460705885996	1.46609583274006	1	6.91960503010012	6.90087504763772	5.70446521077595	2.42947519600339	2.09139554587308	4.69413005081863	7	2.89977151597104	1.83570868978018	6.58991229574078	1.02138551602117	4.20611109653534	0.668051469767956	-4.1970864841377	3.02898264035719	2.22566999208424	7.42803595349649	-4.78207624421772	-4.69361604690737	5.21993865040243	3.54128264301812	8.10609450977613	0.662744662428653	1.10653271123555	2.60515374744618	-11.7608298880089	-0.101349818907399	7.11027090531507	2.12863922903957	-2.80826027515739	1.45382192431464	2.78877377224572	1.72922157876496	-2.8564339171652	5.15774092615351	-19.2628060772224	5.45302636194037	-7.8212863692434
30	3.49619850795801	2.11250819808009	7	2.97068786146471	3.3061017118442	3.51212018548489	5.72093908505524	1.73310311667273	1.93450863376035	4.7600126992144	4.11335628322884	2.47749966861602	6.15271936820347	7	6.4497165547123	2.83573078517064	6.57587566645312	5.57557609826591	1.63299895555365	6.46265041144222	1	4.00587969300723	5.54317659125025	1.69272521723263	2.46375458389291	25.0035048217037	1.60102136184901	-0.518156495410271	4.77070846778378	8.05456475330421	-1.39779885542207	5.83867856929367	6.13591326501282	0.728216284642706	-11.2437559547595	4.39145628339443	-7.14134929547248	-1.05548885501697	2.78713921712562	5.8053144183855	4.83135406793708	9.07429896409177	4.17136538685513	5.58738954851455	5.82637932763005	2.56186732023387	-2.82134865961846	3.4190915781946	13.4249700105965
31	1.65905089720875	4.26725287737575	2.92376482876042	6.20022068830936	3.9222192440863	4.81240959259763	4.5442555028963	1.5910208409513	5.38242431703242	5.17954716813076	5.39697086103401	2.65163176722228	4.40308301111242	5.38015300948382	5.87479274087929	1.17399854422453	5.53224720765429	4.98545423904418	1.22164709346203	1.91209307813963	7	4.17758152510147	6.59425473807251	4.15193000105767	-0.0753877914983879	4.01283700351875	4.87544734853398	4.65544574045392	-1.72434596165045	-4.02158480360526	10.1437219145354	0.0860899216058731	6.98379481817686	-1.47915520637494	3.85190438535117	5.41318537311012	-13.0036386976342	2.50008096528806	13.8631049939724	5.82701610151524	-2.88278962847088	-1.4686472269931	3.03499698967579	3.34348934213686	-1.31560163341073	7.3842017186256	-13.7723283994519	4.00624101156421	-8.49729069799077
32	2.74777375432347	4.57921820579923	4.70712312607291	7	4.68655388047868	6.68225106396467	2.06348209836634	2.0856123447005	1	7	1	3.2477680666163	3.6396164890243	7	4.63601017249169	3.47422215817614	6.5834866898731	3.25950362171751	3.84710764688515	1.22375102335935	1	4.40602619291852	1	3.06098779414392	2.55812920778487	22.4053049560033	2.02290458684631	-0.42907476930475	2.03456936280483	6.37053244504335	-1.78146734458805	6.01863105070465	5.49724171093134	1.09744270890808	-11.6933304858598	2.70202010609415	-9.53047305480143	-2.54276785352525	1.52553355450943	8.03861782457658	3.09799814700969	4.78924925815757	8.10326083799467	5.09051164900915	-3.19895039698234	-3.76852295699074	-6.62920287812432	5.98425439202144	-7.41776750181057
33	2.02645856589198	3.41352756005361	3.01933726100214	3.06395016893579	3.03609964449582	3.01170500577676	5.9640495571119	3.79244691566577	2.2201884486446	1.49367861409647	2.2162669924553	6.45727542309154	6.52085912767471	4.35080116647154	5.45010817485461	2.14342480411619	6.31198176336051	4.57455174792792	5.13224137063091	1	5.91183264397433	2.71928006123371	3.77825938077555	1.44267416000009	-4.53423370239633	4.83289540662721	2.92300476751281	4.64103151792159	-6.65171526723481	-8.70054539991373	6.11279577455412	6.37002244229916	7.01053983249647	1.44308696095262	5.60812531679738	2.55195926439858	-12.492690744763	0.310188077102607	1.1807270877531	0.937784774907374	0.201071493580862	1.43521163581372	2.59390998910807	6.29545823575505	7.94651688654156	4.92487470072082	-7.63868697167977	0.98718733399963	-15.7694877719392
34	3.65095680072874	2.40175010560609	1.92104227292705	6.42113890039541	1	5.00180606495798	7	1	2.90444756871081	5.34911063138231	4.0427354226267	1.44705974672706	2.95320608881283	4.78363220387985	1.34191000942492	4.81954735726304	7	2.09129992624337	4.3953880796736	2.73596348750569	2.5199833514271	2.60455077915683	6.61296830456056	3.88345204166181	-8.38716284248446	3.26797569575042	2.55126407719806	-0.438848721451421	-7.34145461127865	-1.61067320158507	4.26031432163611	3.02438532690162	5.10081246478804	1.91297150589696	4.23949462808087	2.41469645868991	-9.37628741442828	-4.29303137641295	6.88383599910778	6.1778641079035	-4.15881983099974	-3.88042490648637	-3.01835032068217	5.36959123509049	-0.203169679147812	-4.06542855780836	2.92210027359897	8.35520132894642	-5.90265914095571
35	2.38034859367001	3.38706782942323	6.12562025046908	2.10698845143515	4.72346664748083	3.11213531293442	2.60477131791482	3.0403009861427	3.63397863985625	6.07172064729359	3.64357649988502	2.0125421043482	6.6991415115743	4.8616411136606	6.80889866163245	4.45716612389061	4.06970036916388	5.01643852946533	5.93039751414999	1.20785918286384	1.12487033815647	3.3615434175667	1.24090516640653	1.18050208394637	2.86627772365388	26.0187361875272	1.84825817689969	1.88219322559598	3.18379448193665	5.96603623615908	0.408457545663656	6.82382592769612	2.04301306816149	3.0691238054401	-10.0387876006932	4.82251132546471	-7.46003769893166	3.21773770723437	1.5836839973938	6.8798836871192	8.56197217006448	8.53834740856417	4.6029451238047	2.90577002770426	-2.70750569724352	4.55967528191958	7.66704326110381	2.4309451795179	-10.217276469971
36	6.90436359029185	5.74489470179038	2.43866580735531	1	3.61587615213597	6.02489511363363	4.98573684615926	7	3.62884256211077	4.79820485224359	1.03548433148932	7	2.97173318315705	7	6.0994225220693	1.99872177243472	5.34950018855102	4.15275421420192	1.76518889389395	2.60932280181877	5.38559606382392	1.61928966566079	4.0063294509251	0.458695255810518	-3.42854720764121	5.01637924054085	7.71311953392169	4.40372958524536	-8.48401211596643	-8.1440129431159	4.83865804370324	11.2925550137837	7.89293574066359	-1.61408358374832	4.33223654919401	2.42312080103547	-11.266714959056	3.45209604962536	6.677789985695	3.2774597779539	-0.85386893781478	-1.79252224368607	2.95880570903415	6.3203799840627	-6.76616942899109	23.979345442761	-9.32790365736176	0.315887667059696	-9.42846374673403
37	1	3.86540557043923	7	5.3580509115353	2.07414333032885	3.84293195425466	2.05225439765423	1	4.5294312627775	6.95432906554547	4.95386445881509	7	1.57334413538266	4.73494606592095	4.69473392232514	1	6.70633523221808	5.46835507475691	2.58287509738904	1.83390155478195	1.94135391876274	2.74800972548722	4.2073888156476	7.06621784813748	4.38433521663555	21.6835871945333	4.9736901616035	2.73145887678217	3.06288827386625	2.54400254524984	-0.313452835745131	6.10623837098739	4.19744979292276	0.900637830107128	-12.1719185687188	5.16750921815308	-8.72656881814089	-0.141086669456685	0.390402974307896	4.29315436170097	3.04696607313737	6.70548465284241	8.37357025925641	0.89613196060837	-1.28671417311132	7.26632257828374	-4.51377643105112	-0.509991522676858	-1.17060455993782
38	1.73834836549209	4.9245959286853	2.34555320047096	4.03420687383639	5.09623451616228	4.86678563183177	5.41779989198182	1.51260316989269	3.20508192073968	7	2.30549030488493	5.89122924754899	3.78304291521506	7	6.91543031011826	3.28240044204151	6.28105069992915	4.6398607060755	5.56076311961388	4.07834795137041	1.88060609755347	4.0930172142746	1	3.54850833601552	-2.86811387079695	0.724371782134969	4.50738383868838	11.4971942003789	-10.1579884931433	-5.85130769081398	4.37041012221047	7.71709667545146	7.48090773645515	-1.09352883952635	2.11395277631618	1.13747705079886	-16.3160999902658	-0.0884979404739261	6.04709330283325	5.32544103187064	-3.3724961088222	1.23300161315637	5.91673202136372	1.9818608653112	-2.31964722069067	-2.27604255550805	-16.9413493671423	5.96769401363436	-7.245912508014
39	1.86784823348503	3.70997053777008	7	1.87177359883174	2.42141894394334	5.72997369568257	2.30943583638198	2.56444869872287	1	1.91551456523739	4.41562288983501	4.68513089332823	2.58324331996297	3.93512962700348	6.5800649675383	2.69985041658446	1.03793740526995	1.60640531825546	1.94389441548728	2.47997902699436	4.27366696845289	2.55597913186217	7	3.23143348663164	-4.42880661223443	6.12190109711173	4.04049620358974	8.30050359203434	-6.27535768319308	-3.66346139643013	5.93794464991223	6.80582759604485	11.3899670797239	-0.373368324666011	0.927618460389643	3.681651531258	-11.8809621959562	0.529003690594284	6.73534088767763	1.30175946875024	-0.805013303748002	0.620514542085736	6.33157120210772	5.81829831942198	-1.03797998523808	-7.36428864539233	-9.91049883377269	3.85453279261194	-8.21955779488371
40	3.69064263973612	3.460113934568	7	1	3.09266326907254	6.38471890108382	2.23776784965867	3.53226540479648	1.05774112404214	7	5.74682219327815	5.76918184642967	3.03917791922408	5.75481727442692	6.15501935860194	5.82094205656931	1.65049336677188	3.53277147504166	1.76124385102855	2.12087023244173	3.23557678656111	1	3.33993070462037	0.975637203759092	-6.02323378281064	5.43472945305219	4.01191145386917	9.69862482085548	-7.16742270963012	-3.86597163895299	4.40668499785262	7.6645163033841	8.54485476064126	-2.60551552941895	1.22742681278588	3.71830826479131	-12.2178113185066	0.482809252217435	6.42739591046434	2.14357658594279	-0.405251598541904	1.2716594271973	6.71955828609135	2.91235401889224	9.85231324137904	25.1307418725557	-10.8243201243639	2.31895783736532	16.2768697548903
41	4.90505965475742	2.68600735627473	2.00210615872264	7	1	5.86922412292464	1.99593534202672	3.63367521117425	1.87263279564072	7	5.73993152400677	6.60762837901944	5.31248859911081	3.02545250229221	6.03042297941215	4.20250991038052	5.77338259664142	6.11394955132422	1	1	3.52465244548365	1.53685915795286	2.78095650992504	-2.42745700587267	-4.64120335023781	2.49361136524821	7.31218036420667	3.36266906388935	-4.93390509657742	-3.2380579142713	3.90671592829334	1.55716629479008	6.56706465167795	2.90697471593633	6.06916325761	0.0776975275064657	-17.3713975554317	-4.48025419844557	3.08868284090576	5.66662680182262	-4.84247943832046	-1.6360067152296	3.11955412354531	2.92180172488176	-2.0118498493922	-1.66905290825496	-13.4235662937907	1.11731242634026	-8.74561306023888
42	2.25522911891759	6.2555732007129	1	6.57401696689716	3.82712113432544	1.03195368636239	3.46665336081753	1.71887153696896	4.44416073063379	6.12630854053946	1.99744839407283	1	3.32611472188691	5.77279524605194	5.88257762662329	1.11577307927332	5.27670621102837	6.7795209724406	4.17715958465949	1	5.32702365185832	1.60096199645834	4.49475361941372	3.71047233857886	0.449188250717004	5.58545101945688	8.08502489394901	2.75452127591325	-3.33531981958596	-6.28905756697798	8.20782322512427	-0.895726968547806	7.89663977481069	-6.75537502562633	4.69087412636273	1.52834370222353	-9.44243793373744	3.66691367334453	14.8035546984079	5.98398802201885	-2.66676751135672	-3.18263286891447	3.13467461015493	2.67026934540634	-1.90459107319726	-6.56141669701663	-4.16754745480559	3.60036100851083	12.873939593802
43	1.75956891303461	6.85870999317593	1.90093711145904	6.86576130040189	4.03435289586566	4.25245409097485	5.21956249619805	2.27013680217609	5.00458608670204	6.27888898786946	5.27637776283582	1	6.25492517412088	5.54728773101215	6.41083306505848	1	2.13522412035421	1	2.24780416370225	6.44443745844843	1	1.47237774236138	6.35904260875018	6.16072040740595	1.2793668616783	4.26696967969068	4.22810772627997	3.55680051027494	-5.11500466589632	-6.90842428464675	9.53672937610955	1.38720389710116	6.88298602517698	-4.99745974242172	4.37915218540062	1.55180452823167	-11.8323004889608	2.95708187715869	12.2059182534706	6.40456887053692	-1.5487750785373	-3.71739778168031	5.13235628664954	8.23300786949101	2.05034471831611	3.57276751559805	-3.47379248616263	4.4927965898733	-14.4551118104205
44	2.78761730480199	2.2321597593114	6.28653832980315	3.52498296216986	2.28337176592442	4.27338126220245	6.31743896084493	2.24422731960014	1.39474334859828	6.07292862194592	1.89645965865805	1.99886114941046	6.49595765941705	7	7	3.15598130047689	6.96940921343359	3.01790270589493	2.56101190184844	5.68095500799133	1.88406040731754	1.71641834248021	6.30513662907945	1.746529369337	3.73402251000302	24.8808368553601	0.469786226767444	0.636746350408931	2.71720927265269	7.9981967632178	-2.24096448631648	6.4124582519962	6.04049966842804	-0.795593014622959	-11.5270500473346	4.31377006535952	-6.8541721462828	-1.18307926605246	2.51119044895079	6.11569141727622	5.25847363035454	8.63250605502109	4.3711204182976	5.34395966222945	1.75520132605562	2.23296328963594	-2.8937369110925	3.63348237918229	14.8132427686597
45	5.504080920512	1.83102137996931	3.15270440050504	4.16598321152361	5.52208857273802	6.72589492328183	1.16671992031338	5.36884143943606	1.29135805017332	6.38495060570976	4.75510668107445	4.65561820953405	5.82926814357016	5.85403283376882	2.36937289821548	5.19811758270045	3.69959038036716	3.13003979394336	5.03273997726774	2.14067645532876	4.21389093592387	3.35966268956259	2.30153082229419	-1.02095242423734	-2.78587735325277	26.8467441716559	5.84019723234316	0.584553430301383	-1.2981184019411	1.44498952221171	-3.61161790048217	5.10410293077746	3.04037410564939	-8.64483387083569	-8.12474076169262	5.57495415807006	-19.8671802572368	-0.994243860375012	7.06715815811222	0.373167597066262	5.2721851523389	4.75078311929399	5.76301554021317	2.0060472260072	-3.3173748701083	5.92621156327331	-13.8517927916035	6.15245131608848	-4.8653731046995
46	7	2.4875809169819	6.62485294108347	2.75343312034877	3.46940302102063	2.00281931430475	3.92582308587209	3.43363163743696	1.28418613298572	5.27426219227522	1.20346204403439	1.04724433173939	3.33193617898905	6.62315079033481	6.74128726560483	3.18397477395659	2.44931183644748	2.90664933483828	3.2112651055335	3.09876025130715	6.08270875833618	2.35631705532101	3.98275029215988	2.70022106634432	-3.64153267287475	22.9596896024856	-3.60598533942056	2.13124706298572	0.00368459126525866	-1.77148289887724	-1.22913581825488	6.23804886365511	1.51894064872139	-3.73003395065728	-8.73304651518861	6.57582654243032	-12.1671543318444	4.59440205255571	3.90451641701821	0.229732999233521	3.71788943388353	10.1579749646904	5.71752831090971	2.92609000646416	-4.74575211975581	-6.84327171484206	-11.0728098010559	3.18847383973489	4.31143785876801
47	4.5756539344623	2.7598255034084	6.12070123028166	3.61740642871927	5.42218585523077	5.53167172474136	5.85192494100606	1	1.21429956909747	4.3436500787407	2.45905412697323	5.15241726251714	1	6.518314148149	4.36832144563913	1.71769777559719	6.31954577554689	2.07073536118879	5.19615343723124	3.0064156636562	1.93676780911358	1	1	0.00834525327764449	0.484899763446313	21.6400339692709	1.23463674547095	2.98113814632678	2.29045284957848	6.38661868783271	-1.26674871676577	5.86682171884924	5.01205306067089	-2.01549270427184	-10.7129703666281	3.24327712266557	-8.42063153138997	-1.27696978397678	1.6667046504068	8.53557670991545	4.32453278586772	6.8857152968191	6.14308010882871	4.49355382508116	-3.63442340820526	-3.27122579547824	-15.3207214267657	4.30147423907687	-9.24653069151955
48	7	2.16307573941509	2.77512084314171	4.51430078560201	6.37401800788915	2.73513344158699	1	2.48004750813456	1	6.81586559602681	5.61777554833352	6.4382109955285	2.71471495036275	5.26746129316019	6.44488616096006	3.37505289056324	6.93248308106291	4.08141707451358	2.59727805155313	1.31654759294487	1.43428730971255	7	3.05238048808463	4.6725387576617	-4.41773518646585	25.4097388995882	2.82485853735568	3.8618101590662	-4.2064437787633	-1.43474929001092	-0.96243188219995	5.24998658857175	1.4340100339913	-9.72151675552272	-8.14668010494643	2.61733108057107	-14.5723278686231	2.47397759572331	2.29940375473519	5.71461216273763	6.12431771466765	7.48684345997588	8.35913446691159	4.52436124895057	-4.51347066888735	-2.26131944412378	-7.67541918369203	3.81933891335796	-9.33080335214343
49	4.28508974500274	3.10960904182637	2.80046665230605	5.43192421804002	1.55969815391966	4.47484599991487	6.13497328748444	3.19475880804018	1.00363899788306	6.38871028963995	4.48208526673618	1.80844176650985	1.97061686992701	4.92398590064027	2.15951231340491	5.6871194937235	6.85816085366923	2.23116186061477	4.99100129930184	1	2.65618850499735	2.39553099711681	6.23268192869984	3.52315066924102	-7.57600120102106	3.42273257281823	2.7257085611774	-0.420924303693299	-7.53838546228419	-1.35914073543574	4.27382408871907	2.73861504651787	4.79179168918138	3.4171273803973	4.53924326184672	2.0610863470524	-9.59647354190016	-4.10002300405067	7.33919793480975	6.95135417292918	-2.54468281161378	-2.92764301997535	-3.2530081641438	6.36180525460898	0.984453075902126	-5.38766750478033	2.5280445302901	8.26178984532625	-6.70007855824259
50	2.51275541731151	4.53893974105724	3.35474245336236	6.2383104167996	4.08321645135013	5.71959101811313	4.6769150719835	1.13123993996636	1.74956013239766	5.84981777877822	5.48259375350166	2.09026785012502	4.11629537016049	5.17611265135535	6.06418787520371	5.78124384493664	1.91389140930733	4.18120742275054	3.26118564678679	2.23300619204425	7	1.25091578650217	6.25335736915114	4.78546813629056	-0.623351837218505	3.39005219969121	5.20875830709572	4.60132650090115	-2.11159117157524	-4.18737913236475	9.44668135451168	1.2920672050875	8.58197384334041	-1.31824999136063	3.41942872027058	5.36852222957523	-12.6918232578445	1.98535761452207	13.5581490051821	5.55309705235887	-1.87105916398702	-1.1208171264969	3.91830050788308	4.56848168547796	-1.17215709083482	5.02604728291056	-4.54744342928129	3.43727231572186	5.88045238903719
51	2.36270001433144	6.61709824199622	1.7525781097313	6.5740290977969	4.13513899663101	3.78897434508374	5.37762767851127	1.74212984269989	5.39315526582841	5.29105150447555	2.7894740588604	2.28651857784254	4.48955021347253	6.22065607920226	5.63086928800251	4.44439006845377	1.45867737608766	5.88065085927802	1.08798397167382	3.00858609316999	1.55550472973757	4.19098137533306	6.15289302458262	2.36844681310712	3.15505959241476	4.56709840898122	6.85862463795983	4.18149666028438	-4.28358547732771	-5.70919692159968	9.65846609795572	0.369007255169179	6.00622486995703	-6.72996648438094	5.37307708486105	2.7664695886259	-9.65893090984436	4.56251663896905	13.4432732303252	5.35129536047144	-2.67192269228672	-0.709170810032928	2.89575855025632	5.68165805509566	4.4629331307537	-6.66535242479272	-3.23237188248333	5.97391491190906	13.6039581858643
52	5.21877489248151	1.87103983514944	6.76338303959693	2.93329243156315	2.35438935772486	6.59215745274603	2.00575938084379	4.1081031696805	2.42499784327903	3.94661908942577	5.6089080727146	6.8083510768032	5.02218831626146	6.05086205410621	6.74788953753607	5.21581877592068	6.63594757630099	1	5.97760340793373	1.27042376747978	6.37939995512373	1.53116154165076	6.13855117856667	0.623756665645478	-4.60335924209687	24.2992121969357	-4.67849014098317	0.753148224760208	-0.385215021519572	-0.282566164016732	-0.917999398405024	9.02975772524922	2.46988593918449	-4.30848319384703	-8.66053006759397	7.30076550654816	-13.0698994774929	2.33215925576261	4.80206630562618	1.68541325538777	2.70626679443638	11.0575004608753	5.73227240889224	4.60318445763638	-4.24453230843375	8.6739801178834	-4.5743486205641	4.33768402430516	0.384791815762125
53	6.84255378461353	2.74256990232853	4.07016384673015	4.65869628435046	7	6.56914240521878	6.02458521963193	1.91256838169818	1.99218678147566	5.97273015910673	3.46488857787556	3.83062476362702	1.80243571222537	6.24594459559247	6.81518464873874	5.495626294127	4.88250859386353	6.27236148383197	3.77570791266887	1.85325991226503	3.87550203122221	2.70749364360426	2.08895065281949	1.84940141835266	2.87179713082811	17.377762469204	5.29177004957772	9.05000615421736	-0.036888675927677	2.43456469780874	-8.48837815863545	4.58764557993312	5.5837149734141	-1.36249037112972	-6.43290747117275	5.78056066643269	-10.8464993258763	0.87998470115249	-2.69118821520559	1.12433725087219	3.06564460289645	14.936119207123	1.86929236891768	6.81058580038172	-2.82053520015297	-5.65560697718495	-9.42653052062144	0.648214416160536	-6.91755903067714
54	2.30756771468023	7	1.58021840120854	5.80519420010895	3.70817809165774	3.58784851093007	5.17205407493295	4.75273304037481	4.9042228391757	5.14917915276242	6.28175224950121	5.29268928150195	5.56283039876631	6.01162534444529	4.22820320012108	5.17601013926587	4.41017236655154	4.67008248850201	3.32542321978914	1.93522984639087	3.33555636731146	2.76893275819918	6.88360115800371	1.91019120276381	1.22516756979454	4.22736246773068	5.54596597185456	4.61316855454815	-6.03858207616467	-6.79325129931335	9.31452550517876	-0.999257293049876	5.23096712564837	-6.41013471269834	4.30462492190188	3.65916270934172	-8.66470158400204	4.63709484630267	14.6337741293458	5.13173732960943	-2.17584567588149	-0.821803447718665	2.77484527287174	3.56950763867484	-1.93030097352556	-5.95978447614078	-3.33652442153465	3.81688402009647	-5.0861030910228
55	6.11622541390222	2.52248992043957	4.64622082930924	6.09826625310416	6.73362462623204	2.89635840258629	6.33077054634427	3.11260260477795	3.99648560866984	3.88894488414974	6.20043795196564	2.82195461521293	5.54404265876447	6.87324069057064	4.51015300690296	2.19115944541247	2.95130487747608	1.90635464863315	2.42122965475636	4.53757690803237	1	5.16067492688738	1	1.4699200409083	-5.36767157914728	28.3324469050427	3.72395693016761	-2.47718381280055	-1.6058852976261	2.41706230607184	-3.35342731282779	5.16060124535021	1.53681060625216	-7.63411704468258	-7.7195036191168	2.53403869070598	-14.3710201487564	-1.68454882068993	2.43036088374469	2.55428978408422	1.82473900530088	9.03559421361555	7.16468845602775	5.50344846691607	-1.70316554201547	-0.0935216009272519	-5.26387978110439	3.84202692932065	-0.921045913229452
56	1.49090857621004	6.28122105846623	1.37184656620453	6.37603971013951	5.56905543446832	4.87493627729519	4.7996649369945	2.18392725393743	5.64421593613466	3.83176766154721	5.49996225987165	1	5.8758986297258	6.93858775093904	5.69994780695547	5.00962386267191	1	2.40784570795571	1.48151147740413	2.46161719164799	1.47621270887604	3.01421337806184	7	3.23734276145057	2.87908292481293	3.44294335807379	6.45600888635256	4.31605111828612	-3.04623224642393	-6.01942894723149	8.1525863955565	0.433993603119502	6.08400188390111	-7.38566777295103	4.89675803826754	3.28220816552471	-11.2725034197686	4.77743538316665	11.8263041203382	5.58901031373259	-2.15731870048797	-0.974183043390622	2.17428978286828	4.87005998131673	4.99941209522711	-6.15213603604408	-2.79609508632009	3.97739265428881	14.8572896610766
57	3.22664719831657	2.64665781932895	5.88476141762436	4.29528283120285	4.8798711625355	6.191795529694	5.54892740228364	1	1.02133688833812	4.280154138383	3.13081775269709	4.11655280367555	4.37885501929542	4.7906011781895	6.27237936240191	2.4578071740876	6.54881051959883	1	2.85822755273087	3.24616170215539	1	2.00942637758862	1	0.878158165154513	1.45258663222449	22.2822610058885	0.207577054505936	1.61242538931	2.77322053235715	5.70438499987654	0.0821948748008019	4.79022174908189	5.27109511405804	-2.12304311215988	-10.7851072603273	3.18463691342829	-7.66151372572832	-1.50193039374762	2.80199556783582	7.44640018831652	4.66331260371426	7.44908199614685	5.59051198523897	4.80448439195313	-4.81153633917378	-0.864716266869256	-15.8779062800258	3.84813615665311	-9.2298654998671
58	5.38325945696518	1.6410358593588	3.81697513748489	4.0482339105899	3.19475555164315	5.8377014591739	2.86500388461113	4.29670231302338	2.00351234366216	5.51535361008764	4.21464901559397	2.46462372102096	3.04026849643523	4.64238335087815	5.73831873237094	2.69537517725293	1.98470117642011	1.23917007520386	1.31611143909052	4.3941305661006	4.63426854213478	4.19639919175812	1	4.41898119677428	-5.52088278551454	22.1127538212416	-2.36731839956135	3.64416083231981	-4.83857725478827	-0.229370324673656	-3.11159678148294	4.09365784397924	2.32691109333449	-5.71596048382751	-9.94612276341339	1.88210167322537	-16.0364376815014	0.203663716623627	2.92838277204788	5.8090500549564	2.17486085284478	13.0319495423196	6.16347824709141	4.62678890494723	2.8578995533696	-6.06344853787604	-18.313500649121	-1.99600040983749	11.451700615012
59	4.64574132189749	4.04538790362958	5.53479011746291	1.4324684743377	1.0249785561885	6.30429078176114	2.47945010031774	1.27704116221592	2.85869824913404	5.54168833309225	4.17624468540442	5.48058661458889	2.82932615004182	4.08164203925387	6.24950312308923	3.99362246997086	7	2.90524119022004	4.46689178792647	2.90196946447476	5.02442888694194	1	3.24073841357796	2.73007548892007	-4.9873343932746	5.16803161450514	5.6171578329516	11.3629445393991	-6.87290065284137	-2.75640323662007	5.67815300174474	5.19488782113965	12.8066314281938	-0.524234329124076	1.39211923785529	1.72749113009433	-9.78468756278651	0.218680547113861	8.06467520670902	3.66941160441854	-1.03147604624578	3.85134193440773	4.25320818343891	3.01024688738827	3.73673279907294	-2.49998201003486	-5.76471700022693	-1.31986212434452	-8.88199664210484
60	5.93024057259013	1.34164805912081	1	2.33511078370212	6.46854703480727	6.35454541911854	2.2506732733023	1.61051465828165	1	3.41213843979741	6.85450528437713	2.46989051863678	2.14835520594748	4.12368150773656	7	1.0802230470796	6.07031061316258	4.48673677907394	1.46078778633859	3.17664193327682	6.88615890977329	2.22668721082017	5.18200786313815	4.76074217745054	-5.3302210992511	25.1929000934181	2.13183567874955	5.39551181028867	-4.68381250743585	-1.8321851462336	-1.75160998469826	5.1562925367372	0.824120666622375	-8.60952476676836	-8.64713084367214	3.7880643740436	-15.2471561207761	1.53016656524498	3.68900763881752	3.25966044220818	5.614283331646	8.00776632478169	7.36086651381711	12.3830823957851	-3.62687471812168	-2.20416600411888	0.0931452550255529	2.02460627997839	2.54892962717176
61	4.30134526921413	4.646106576507	1.32791269460509	5.57706283599676	1.26573593036879	5.39772019230658	3.19094428157255	2.98408934929751	3.00834966128219	5.35273045854467	4.80026408116402	5.73019721799392	4.86796093997142	6.93815712761062	6.49424292719509	1.83688845225153	1.5174084650692	2.39270468234608	4.14494270935421	1.46515080821108	4.12744686313648	2.9379505778357	4.2019245740276	-2.5560715605478	-4.80471131197254	2.83238110699706	7.3194540150105	2.23540996448306	-5.4657402325151	-4.6113507797179	1.56022178160944	1.90830739065491	7.22332362851761	2.86112163924258	6.53607784618497	0.417997405918393	-15.4266264107441	-3.25263522011586	3.02726104556046	7.02267294436586	-2.52577052645648	-1.49829419277014	4.92442363944215	2.49569609987626	-3.67420519688522	-3.48121073327109	-12.6383768419473	1.77738553345631	-8.67636159256775
62	5.7297392357708	6.04023950359881	4.81085390097655	6.49015201426584	3.29084528424247	1.82216513636566	6.79914893715244	2.00995448469531	2.1008170865701	5.3734373006527	1.01815688002435	1.01447413300861	6.67575225106055	4.71271588334768	6.22260009746583	2.07203747089462	5.71741682015231	6.62610727641398	1.63071346026823	1	2.44075796489298	3.2063778063053	4.43279056783057	6.31886788643138	-1.40943792842678	4.0281777544364	5.12394816724784	6.63092712400423	-1.67481306608779	-3.9172845809603	9.64624440503432	-0.0419513112362621	7.61932948198926	-3.25045416697332	4.39661735444905	6.13721626761952	-11.6018999608298	3.02534798348978	12.2554041051167	5.60903051884684	-2.99391163682669	-0.253758521926328	5.29513880298545	4.402645065333	-4.19213479458471	3.17224217508949	-4.24749624428316	3.5105986949883	2.60322438655376
63	1.27053988054377	6.90758514809942	2.13162431585584	7	3.73365430960732	6.2922514486336	3.83540033266171	2.03792079274457	4.06993387404752	5.81546434974318	2.65057026034304	2.28328359765933	6.74522876834694	7	6.03582808541647	4.31145929925805	1.77933767198086	6.06271766253785	2.09079658291858	6.30316712124309	1	4.20606800528496	4.59350069789842	5.50275656510512	0.92109255925306	4.19831131276666	5.14454290656846	3.50779094808302	-5.26615295529919	-6.34678191042467	10.0538928179158	1.28565518384403	6.79487814123585	-4.59366846688936	5.54469310694579	1.05173898152401	-11.7372424305757	4.03408676639208	12.2182703009554	6.01182586207894	-1.45446238849037	-2.91934763263372	5.76417128466695	10.5381095411095	2.58898154291108	2.69683006067344	-4.15414019670127	4.2804603917999	15.0061568240888
64	6.64217873310526	2.31313543418441	3.82488589641674	1.98042294580064	4.54914016726942	1.77023591052391	2.09756016004722	1.32875010406115	2.09060794186012	1	2.53890770874304	7	6.80653681185898	6.94163854133606	2.42753225290559	2.59077557780058	5.18481970504308	6.30645445152599	3.28058945330358	1.49746775353636	6.40922066211231	2.69151487058933	3.66707050853734	0.453571298643632	-4.32361814824623	3.99112463544835	1.44538939651859	6.87124880755962	-4.18112429235766	-4.71304081061605	4.55967199064437	3.08559248988245	7.45538188625624	0.0960020858092145	1.55402780209198	2.1944862036854	-12.0749470298931	1.00581116170898	7.15539912180731	1.00856070956757	-2.05924933728251	1.20187890359043	3.13642414841155	0.16568774165119	-2.81320897056492	4.41640513424038	-17.7381066123294	5.00736431511189	-7.76938332619856
65	2.74952390095158	4.6626488858266	3.28525208842787	7	5.03523385490038	4.86764468345654	4.37725697343798	1.7816164082515	1	4.11859465121987	2.32423914130108	4.63500025079925	3.9171528017869	5.35323037781613	6.8411095886881	1	5.24093238253544	3.23111019101811	3.7675590347724	1	2.87717262924654	1	1.929734176419	5.65855737612727	-0.941157061239693	4.16884142827103	4.08951873326393	5.39337812622581	-1.93066277283967	-5.46063608886839	9.50851756490136	0.867030342834153	7.85849052323716	-1.46289119545313	4.06325037176553	5.31216160255866	-13.301483443803	1.49716933239534	14.3559798971396	5.39795727069303	-2.96312901191318	-3.54594797752298	4.60484040839439	3.52305027762364	-5.39473442568147	-8.68507948045933	-3.92126883135521	3.03530705332163	-7.37567360577151
66	5.74038868694722	3.01774978619003	5.45426274022678	4.36725583884178	3.76916053619661	6.34795289823547	3.72172398756388	2.39874586725982	4.61464901752992	1.00962446813117	2.35213985274851	2.49541040710928	3.86378358212065	7	1.64808953483101	3.77372503602135	5.7219152038417	5.38619841124287	1.76208758061907	1.68549090327969	1.22979464156493	3.66188476565253	4.84588501963823	1.08292301779692	-2.9381114941988	22.2586136942273	-3.31741117598483	2.12768093320876	0.240295028973176	-3.43330237936423	0.638216987649426	8.28478414070775	3.26540214722009	-3.58348032976097	-8.90004377226465	6.05918994166602	-11.8775786774643	3.81341598382906	3.58646112730149	2.82931132866411	4.63963561094932	10.170006276724	6.4461184083513	7.15194113114431	-6.15036377998535	-6.68777008541599	-1.9385659375838	4.19822120097473	-3.32120984101242
67	5.75924198658605	2.98166359194982	4.18842116555845	6.26775709856791	6.03112451010779	6.69802411893058	3.72864098929705	5.27383135860707	3.37253388734102	4.38302278202502	4.79832729361074	4.73230774456241	5.57959411008807	5.91311147779675	7	2.37600362050012	2.3493478892957	1	3.19956255043326	3.87033291622745	3.44759619612596	2.57818605457996	1.59362749700746	2.43623420205705	-4.26855128364193	28.7660053002398	3.26225963677385	-1.98912219891344	-1.78240368214654	3.17950574647904	-3.20725823602637	4.89725245994031	1.61038646165548	-7.80943116810557	-9.30276753167307	3.12036142666377	-13.4931020182957	-0.76366610439638	1.6257516959785	1.73647354137608	1.24170874383405	9.25998485841644	7.23136796035588	2.99381487135075	-5.94150962266563	6.82202853148791	4.32347741572201	4.25168249811571	-7.93200265951683
68	6.28676157014396	1.30341268649532	3.03928767115581	5.07236004882932	7	3.37066077810741	1.61458770127355	1.27160709265368	1.05599271686166	6.8893931777015	6.81510436812529	5.60457623374805	1.62929988568579	6.38479201936278	6.47005776290379	3.46543193591229	6.87277154351556	4.07926881718633	2.18857258551074	2.20366802308423	1.56632894724239	6.87994328063497	3.41231626973064	3.43747593895935	-5.45081409804519	25.7177662952158	1.90897045496966	3.31321456251701	-4.25546922925426	-1.20188726425068	-0.306368977480221	4.44333881717083	0.735171378823889	-8.62171737669485	-8.44181261429316	3.03791143500729	-14.4955964161601	1.95133502935395	1.10517421538697	5.12607522837153	5.78738181184776	6.69392101490648	8.51162658725698	5.19686800494977	-0.924878419836216	0.0740521811032134	-7.01744988911016	4.77294095803631	1.92731641792811
69	2.78557361698266	1.85220506519988	6.12001148199911	1	2.92157780513356	1.02103968516772	6.19774107262857	4.5341451339051	1.68817049200214	7	6.73383768443956	4.80046692503816	1.52943616145848	6.53543478429324	6.99899060138706	5.96711595559656	1.42495491137904	1.68736484875585	2.11196632617009	4.17043478538487	4.60440570882796	1.83430988393588	3.93131271508198	1.33995969033194	-6.57687062695992	4.59812250107165	5.35633162268845	8.79400841797347	-5.77780109656823	-3.82172347451136	5.08525318225346	7.02500545425879	10.1582042430387	-2.27622121708443	1.01263061064311	4.73051485182592	-12.5148756015129	0.643994144712953	6.99273284792216	1.49101259901686	-0.144085432601491	0.534695685434174	7.18883566459593	3.2563120594909	5.0264380888623	-6.18413138809128	-13.7789543595607	3.15113424527407	-8.80490717815313
70	4.61395692744874	4.29646200511857	6.60738993127673	4.93252086293933	6.89648696783725	6.07767261199422	6.18732436007733	1.24748310943471	7	6.77780023240463	2.18796121994829	6.31325057334932	4.08567237605282	5.39781874131653	5.72092319638749	1	2.06017966496443	5.42960880376261	2.63401268775021	1.02749846543558	4.20335902632011	3.66060456316845	1.17916871005353	2.8261360193287	-2.18281633439162	28.9197477279695	4.1519031922684	-2.79337187213687	-1.67362281763476	-0.0858632511111462	-2.4035430171407	7.37966382642757	2.68119775585047	-5.13876040442412	-6.32028349453517	2.3016017725131	-15.8992548233406	-0.860218878136479	2.0668325495287	1.89641631898558	0.500233631484863	9.35052614519524	4.37791489076845	6.3598080872536	-4.27697949219132	6.86871196778162	-14.4914774245594	3.49818197519185	14.7306194864484
71	6.34055272784149	2.90284131369659	4.66141977799043	3.34115997564193	3.60010603325969	4.95728277325649	2.35981471557604	3.32792357289427	4.67898914037439	1.00548810496178	2.0637640035243	5.7170427888049	3.32837313199092	6.61721652949029	2.00965748507551	4.19929522896353	4.76971563685779	5.62573351098995	1.64029997026489	2.26986609821058	1.08126406118934	2.14608381672087	4.17216295995588	2.1189742893202	-2.82568618185051	22.4479155682988	-1.86911723768907	2.26708725905079	-0.345793219867804	-2.64566579054074	1.9017039575917	8.5535930971909	3.39291927725394	-4.966664943561	-9.08276741734243	5.98821752410846	-12.0175653927461	4.07005774722502	2.82338120249133	2.54537776160692	4.7616082313723	9.84905876621375	6.36952935882588	7.70286029104791	-5.611951693738	3.24021183688781	-12.475995433172	4.25235959991235	-11.1147960756448
72	2.81805039725712	3.60294280328196	6.52626915202209	4.38558608620291	4.56716467290736	1.01814551350587	5.43506178728538	2.60731218174201	1.4595422677833	3.71211441281187	2.20842739925911	7	6.05166730894259	6.26418340136867	4.1337749846663	5.12753133266528	4.26342924300686	4.6025805570994	1	2.01939527609791	1	3.30462078352076	1.15743291675848	4.73891556439928	3.33129492541049	21.0377595300025	1.7350692421836	1.37702559887843	2.35567291772953	5.98315331729241	-1.71480496922647	4.94708184527284	3.66637650811827	-0.845540148936938	-13.3394144767423	4.41564836174439	-8.22529109776451	-1.58613929740758	2.82529131390382	9.15095334038635	3.41015471482229	6.73368536472982	5.21732208150005	5.76980706974552	3.31228334364349	26.1958923521784	-11.2902682806502	0.990596158379047	-8.61698921705804
73	5.98183839307482	5.83979749634961	5.92105962049675	5.90122217956924	2.71331024991887	6.86574499483249	6.53802163227253	2.66321915958748	2.99494964966341	5.37962813217022	1	5.04400212318395	7	7	4.81499663914832	2.03288530465144	7	6.83256045155762	7	1	1.86041245695872	1.2756107285032	1.6216996914076	5.26619977910638	-0.911685739004562	4.38647275543609	4.450635899913	5.80044295032013	-1.29850966525923	-3.29258934457627	10.0334772152783	0.452851291713013	7.58617765758298	-2.69678569429974	3.67185924016658	4.90569128276113	-11.2816797622478	2.26931822919119	10.6727933662565	6.42175257864539	-3.03676524095961	0.829684688854637	5.26995668265226	1.86930364461255	-3.70612737379162	9.39022223520824	-4.232367864852	0.537776537594959	2.47417035691184
74	1.10749786254309	5.71505647760907	1.483262859864	6.41279488825568	5.24816411947735	5.97515192852658	5.58442861933339	1.49922415131478	5.55802268290355	4.94945792990868	3.95962066198175	1.25940267914863	5.69492011373467	4.848976481498	6.44896679330478	5.01914335370266	2.14470891012459	2.2820355537541	2.12338742711062	2.39160721961731	1.70108274363043	4.79067584397494	6.25071515080431	3.55006021249323	2.76296397302364	4.67343754958348	6.06376464885771	4.16920468250241	-3.56348037203716	-6.03049364975224	8.53983541695978	0.462738067874347	5.99289756171755	-7.23763292934079	5.43772886533731	3.87594344952923	-11.9322767433228	5.43407766808494	12.9852626845353	6.91927094172811	-1.53695634878479	-1.30899160878222	3.63772023999118	4.55339002996693	4.62553937413898	-5.99777755671375	-3.02975682000621	3.59270110933267	14.4041682512985
75	2.21501379922335	7	1	5.69958532245589	3.52031282646289	2.80098169882094	4.17177525494521	5.28905416247147	4.22506997580533	5.20261342758418	5.71810666934328	1.39386324476337	6.12896500320712	7	7	4.49793321965844	4.03597491042209	4.65783041828484	2.52618053570884	1.11903766836834	1.50762983098291	3.59941330197976	7	1.31487782246899	1.27891629917581	2.74697143616476	5.49072255869235	4.19270478244114	-5.599927369015	-7.32142897078303	9.71139409136629	-0.0869767050645864	5.52667314205194	-5.13858597663573	4.9492737614766	3.32362701632791	-8.76540218127457	3.94676249673185	13.8745133947377	5.18500502562422	-2.48575888573749	-1.10364031194645	2.23854836528404	7.16778190731278	5.41045722460575	-6.02608842634853	-2.7325223288605	4.27679030055267	-11.1123515868494
76	6.91093325149859	1.83584180740925	3.59433334994123	3.43464005717924	6.58603726535936	5.78100918078411	6.244339145961	2.4891722377041	1	6.87843759216982	3.18893724111331	5.47134969091091	6.81691592861198	6.84240882655356	6.52754552872541	3.70791570088872	5.61741839623964	1.83439346105289	4.39388859611254	1	3.04602924337172	6.64524470397294	1.37646480775949	2.2107062782154	2.80705971671064	16.8266983889195	4.82877468739609	8.86320677241718	1.42309855655696	1.37058245937311	-8.86326174709589	4.22657615771941	4.60650746525419	-1.93489099111298	-6.15487707691041	5.4214631962401	-10.2014418949713	1.63933591046214	-2.61736731917244	0.838767709734903	2.94954542259734	14.6996894962943	2.82170267607564	2.96406467925812	-3.5221173318361	9.52026177744076	5.83062704201852	2.51883283572025	-8.0289443597981
77	2.52679118409434	5.76827463252438	1.90716426497464	6.50488847912248	4.22699422167484	3.67270260382189	5.62883151031841	5.49737797269502	4.25547475524307	6.12998786551853	4.35408731069364	1.11654348376451	3.96797220077293	5.88174921162268	6.70815251675912	3.53307783910986	2.06439403560069	2.56256269001169	2.72358852224248	3.46324968926725	1.98869105808471	2.88037346358988	1	4.58286614426331	2.62467090249989	3.41718611658623	5.26127419383399	4.08680880295234	-4.83441725869673	-5.94153126573047	7.47637987392956	1.32318204450159	6.77502133808714	-3.32803069859566	3.73398765602987	2.36197838226673	-11.7459296290258	2.03410389906057	13.620191097199	6.58470419364752	-1.95068135439015	-3.1598900242932	4.01662097225526	4.2733482521194	4.56468236339655	23.20293120313	-0.268583933843854	4.07847392121629	14.9434316795709
78	3.13643317340668	7	3.13346106929224	1.7271151413104	5.03473565837907	4.98052870626981	1.45234425707894	2.95206284276957	1	3.44648019668	1.26465751573689	5.88312427285814	6.31370227220533	2.00340651040415	6.84536022331692	7	5.14317299751968	6.54562887733674	2.24696141161153	1.33804267832204	6.18939772972647	1.40096301927068	3.02463412696654	0.0265860918704159	-5.58094871340159	3.68063857693291	1.15343171393739	7.76245536890715	-5.27446232622681	-10.1639818470264	6.89665784626082	5.90910379998644	5.62110020841037	-0.298219320137079	6.34976891590289	-1.22905620623854	-14.0784029250279	-0.889200578927964	2.98233601627464	2.44244281041605	1.75431792905346	-3.15773483325905	1.93802865541083	2.43810459802601	-3.00900917108709	5.40159494370083	-5.21704678547801	1.37236239208832	-7.0055166979092
79	5.47136792445925	3.63222838202743	6.67829851277823	4.52617350621592	6.73956306138345	6.2585258725205	4.50797352858431	1.48444315291671	7	7	1.92290820174921	3.98119755972197	3.63031292597689	4.28689060501608	5.94817243967951	1.67728965248676	1.26036095907471	4.55746206501934	2.32763929523205	1	4.57062495490652	4.93708576238745	5.71515300032182	2.35864180657625	-3.70671014832899	29.2325815794306	4.77343024947377	-2.00980391393806	-0.703895818609669	0.379688901192588	-2.52792175464647	6.65743113408459	2.48539188326222	-6.22784576541681	-6.36635222800238	2.56881065937243	-16.583439668793	-1.5301968029894	2.80803413714195	1.79193388558689	1.04950156020519	8.93971423014661	4.44651586546501	2.43482405573978	-1.44481470407677	6.6065278187507	3.5065678140074	4.41411454868843	14.1105575971655
80	7	3.42176983447504	2.38776388947657	3.10877182657565	6.06306598394198	5.95263127322164	5.48805715222265	1	5.18238130540985	2.08906172197386	6.04232278048891	1.76455029546607	4.54992443090123	1.19606607753788	2.99450401425564	3.52033749932693	5.25195977012928	5.18896153489586	1.28409014975842	1.93674505576908	4.59824008893033	1.27532702114576	6.80089684799449	1.02512515641742	-4.79632113800451	25.242972390714	4.51729037386163	1.63688863635132	-0.961129166312619	4.41742284793527	-1.27103260731848	4.40497277609549	3.81674812082322	-8.3917296864274	-8.65059629964742	6.63122225750519	-18.6309264298019	-0.384003711369024	5.58860701957164	2.78363481090731	7.67875250401156	6.31718409333069	8.50703895707083	6.19503015306117	-2.54028036016197	9.55041526971287	-14.5005630690732	7.45366945760598	-4.91837766500953
81	1.28114856164143	7	1	4.58818907919266	5.76006863261169	5.79101051291065	6.10896170680082	2.72193629627466	4.0059047145397	4.38296388583792	3.00317172551487	1.49941542520485	5.36891650358148	4.67392461722707	5.94753753621489	4.94892968384186	1.34332977976223	2.68325092017911	2.64901358419164	1.63964314985594	3.17454360825762	4.58148118454295	6.98453174064059	4.22687390812214	3.80090262681284	4.81125796414969	5.27374968928953	5.02033118243099	-4.84733758559007	-6.51691689120844	10.0511529410927	0.121678051943757	5.84193480736326	-6.3934153290373	5.74056642265972	2.31377631268663	-8.89359877106826	4.89555364336805	12.6874254911138	5.6828946624651	-2.07248785252539	-0.677362831795233	3.21090534913325	6.95963436605925	5.48347813758658	-6.04844349535818	-2.50838974404	5.46107094968766	-10.3094340060213
82	4.06196846394115	6.65889038971856	1.54223910999728	5.39434282320509	3.19292501535265	5.71135649275554	1.31965093010721	2.13052267792872	1.80430659689908	5.65146138859107	4.63815783244856	6.2086457858157	7	5.00623122596454	5.34919793652311	4.20274082901388	6.59791423932758	4.2739929143358	1	2.58535075828721	1.42512525102502	5.99993861844665	4.34054178328317	-0.995222356766013	-4.17288160687522	6.55285372063033	7.03230659423015	1.67352059553226	-1.77351383364001	-1.34407522713676	2.48589492970096	2.11797175432664	5.97081245174919	1.15725605341921	6.85749283351697	2.41889923716946	-13.6412609741123	-0.336045608821475	5.20483026162613	10.547598663738	-1.7843244884477	-0.801812240826797	4.02685123171855	3.92027087878229	-3.1879483008347	26.047278078065	-2.76234446678116	3.84159965360628	-10.1912314207749
83	5.57449826701993	1.5060400918358	5.68238722138512	2.07187979332791	1.66029859113582	7	1.86539516751642	1.79646202826267	1.71098510830567	5.30893785463621	2.15047057018076	4.63072776870911	4.99054158417901	5.87985402177402	3.99024016391202	3.10294829629952	3.63661536445415	5.63731545725096	1	1.79313862400054	4.54171217197945	2.52415312604424	4.47509745561472	-1.66963235976614	-4.69042387995306	25.1923230982541	-2.47180742331297	0.0771229003813243	-1.06452822782454	-2.36191450678456	-1.15888210566268	9.02616090022056	1.27519560100185	-2.75691245270548	-9.78521804325573	5.09707560730356	-11.7864435979518	3.35016377912057	6.40670558554136	3.23824759468787	4.45631330178986	9.4172528987973	6.95814431440807	10.2634500619744	-2.87453217987386	10.226998245435	-5.02830718240963	1.94868969561677	-4.32264175116821
84	2.2853638352337	4.89504289499644	5.7048807256122	1.31712393487389	7	5.27268760494598	2.29765142617712	1	5.54496467030132	4.52880672710506	6.85151493364351	6.49489920904027	6.14764877723092	4.4775610391618	6.09757299541413	3.35346598985666	6.91991568127395	1.6488831784645	3.79913137686684	1.80093633968868	2.8325151143778	2.05390090076965	1.58934627234922	2.50496194399431	-9.19263852187144	18.6637717756466	6.30323042777442	2.23184126037443	-3.19822358377813	-0.17002071522086	3.17395595671778	-1.73360419105013	2.14095384653534	3.09753747605686	-0.509639135541221	0.71621254420309	-16.0979645442411	2.4492416414374	7.77745947986616	5.39592100684706	7.48188210332008	-4.79518084506527	16.6319847356516	5.89489519050383	2.58798670022371	-0.557947297609379	-2.33963253435025	-0.045067640782528	-13.018665396034
85	1.23578516805491	3.04894092958012	5.44481136389102	5.44804023581283	4.06166247160662	4.2280535358366	1	2.37604916386079	1.3195567216477	2.48811595019292	3.32247508981977	4.30419195451793	6.73804962864989	6.22371597589792	6.59933114623129	2.16511103121174	5.772592727201	2.30186968788057	1.18812013790629	3.79856637172092	1.18883041768615	1.41904645828263	6.94048244436964	2.36503550808367	1.97600109602276	21.2913204307791	-0.071940827940403	2.07973520536314	2.50824015298505	4.79661856801229	-1.93902481594427	7.09060385281434	5.52341204328364	1.37231855746753	-13.9426300752391	4.97912591017215	-8.96080775197504	-3.0834450613335	0.898134046465781	10.0269615187734	2.67664462260864	7.84429416214908	5.75110811174189	5.5077910186048	3.80352150900109	9.51230101205628	-6.78048878491601	2.41106852681192	4.31472770782254
86	1	3.49565364222123	4.36239894162768	4.70660683046142	5.07355487873108	7	6.11512741307811	3.16964310584065	2.56208432150309	6.27924661866764	3.24345189296187	2.94041906555388	5.25205034663593	5.17080897411118	6.39014117353687	3.48811607328059	5.76868212047949	4.60750208627185	4.75630177348764	2.32041035080271	3.83156379496014	3.96647790620668	1.94675703754266	4.05102717733814	-2.70906558432875	1.64195391455915	4.72137480104833	11.0971666486891	-10.8725838748512	-5.32726259486696	4.17612030182569	7.04541569445169	6.30152279409205	-0.386558666040211	2.31820400145266	0.710983006587278	-15.817505865866	-0.0272199381676524	6.21740342463182	6.07614693973967	-2.98285404701366	2.32581993115234	4.56885916095843	10.0836238474246	-0.0319493967062577	7.94802383485174	-5.35739913304842	5.72420832449058	-5.86375424281428
87	7	2.45542123684835	5.66764921923532	5.41281483699709	6.63520762488583	3.13855143313746	2.44290305673234	1.84019064315878	1.08478834759848	3.06412234949373	1.21145496796232	3.04913122278903	3.43677946600059	4.6566409490916	3.34268446313382	3.63095897102481	4.07503331122128	2.96116235831062	1	3.47942414065986	4.06315923424767	3.082130055168	1.36199202438474	6.7018630974466	-6.72098218855415	25.6082812775906	6.39894007450576	1.21930756650737	-7.70515380724745	0.117240669606302	2.86930128712252	5.7336126522206	-1.23755048345258	-6.23930047146186	-3.86356088616667	4.71023420062051	-21.7310618833094	-0.739675753065676	3.17007575276334	0.654584453252719	2.40193265879285	9.51892456440315	4.53529894573043	9.22949620703596	-2.3062961200047	0.0855905118763285	-15.7029383255915	2.6774568374433	2.20349137502647
88	4.05087991625772	1.99852600566397	7	7	3.55740326378356	5.41228336138417	4.70849961900784	1	4.30497700644732	7	3.46488493807914	4.34265618181227	4.37171652990493	5.98129717328943	4.12055294109228	2.11071451678557	3.88990278941924	2.76806617608668	2.2571296571121	2.01236282013084	1	3.76561180932462	1.68450556331017	2.06171310918591	2.24733329682052	22.6435441326322	0.47716329581448	1.60774863931836	3.60570851459254	7.31694143526271	-1.71681661319461	5.04916085268933	6.19138730922855	1.85518005467188	-11.7759817178021	5.41775791549041	-6.79869379275564	-2.76724387886718	2.90492883987469	7.20478158026304	2.73291329664397	8.15167534042051	5.6884937679952	4.54763999508637	4.27428479400117	0.984069574414947	-5.23561597320154	1.96825626772876	-1.10777666813204
89	1.05617273390614	3.46368520811826	4.94318161594359	4.06994587707339	2.95904038130988	6.34796711502562	5.47809444431481	3.61069650894692	2.65180163659704	7	3.2031034015485	2.8838907424878	4.74212936464194	7	6.51880245107831	1.2612713915952	3.59001753053503	1.0941561774697	4.62668710207056	2.37108117336399	3.96865878010147	1.44947828823225	2.06507516333964	3.72237202955822	-1.73578084371119	2.6175277448748	5.83865946499154	10.9659151978821	-10.9139101954665	-6.30176799293522	3.7328030300013	7.08424670592386	6.50810592158672	-1.02414074225862	1.79370561444502	-0.00377585964175475	-16.450103987347	0.0899394899152497	6.63348943001184	5.99109048796801	-2.69810094798475	2.58512599602613	4.86452971930443	9.14380599329359	0.299244643319666	1.64217269555303	-10.6563174308562	5.90057146613564	-9.70880996944837
90	4.2555302209713	1	5.34086537273535	2.60448974097884	4.08069080089216	7	5.76301426038775	3.73546556375953	3.35680245000554	6.77502220545758	3.13220916743112	5.14071462522344	5.25144916328517	6.08669005655	6.71469527462909	2.05975778737425	4.46549219734831	3.96524590312188	2.953171353638	5.84046312735813	2.04910890170493	3.78341437698864	4.02086434115143	2.07976120513075	-5.82879374127476	23.7781519689559	-1.98776285899709	2.18624342567729	1.12574171412712	-4.42651121748002	-1.2678601136032	10.9065582110976	3.16323396210144	-6.40079727800309	-8.68978768068926	4.1884635820845	-11.6124677990211	2.65203343841802	5.88856697902994	3.20491341686628	2.65475509992984	9.92002470088825	7.27880163642457	7.40185164138299	2.41864045890405	-4.28791881398421	-13.785445450067	6.06528172831618	15.6485269349167
91	3.38405423104446	7	3.31736653150861	2.47292288284148	5.44513320460316	4.70251392629601	1.0760764714742	2.74892473239836	2.38384141364782	1.76598806991635	1.77142948472515	5.02971611818129	7	1.72646418269128	6.21818544267406	6.95068121721466	5.26270485195931	7	1	3.7647130832218	7	2.72411233640789	1.52036465658772	0.316980691010521	-4.45343900330402	4.02578853680445	1.72004577308494	8.14710678404529	-5.59418449553206	-10.1146587868426	6.09336564875232	5.76639324075011	5.82325063575013	-0.231563849924447	6.60919169532911	-1.09077392182894	-13.4560985559954	0.196667468704475	2.67525882848691	2.62389220791965	1.34531467973307	-2.28011545660975	3.09456685854473	2.26130830692374	-2.54358512969072	5.46957223171413	-8.91426620004665	6.12468755231459	-6.58961660991258
92	1.17479637750627	3.49251150045512	4.99056213431063	4.97809804333416	4.75520370117095	5.2313887636697	5.79189289376356	3.97465762716762	2.46889147297367	7	2.63043986861776	3.84966365336128	5.88742397539772	6.09429210002455	7	1.91749484182731	3.37877343453715	1.01690436909229	4.2039212118053	2.85910162756261	2.75728189242821	1.14727064223041	1.50186073440246	3.64706064196964	-2.65214492915294	2.50984496088675	5.11170064063121	10.9584036228837	-10.4175617514985	-5.38949763024694	3.3117367946225	7.95773496604533	6.56461376480889	-0.743102745497256	1.33031159202639	0.322941204959485	-16.0528144013967	-0.176731166480296	6.13088282634052	6.27493796879836	-3.00028393218367	1.91484153966453	4.93931026012927	9.37411079327439	0.920910165629485	1.99836577437684	-5.38166051704392	5.4117917070225	-9.66146969243501
93	1	5.9833896269398	4.03149271313626	3.03414294499458	1.60718816048686	3.21190323230089	4.10111042914603	3.32361666858534	1.74396098616906	6.19692165056041	2.50157071570095	6.7418603029815	3.97089428202182	5.25606893221925	5.87172252032846	6.68167132255071	5.60884008106744	6.37367072611501	4.58219857454328	1.67650668368774	3.13892966056026	1.93394655055654	3.08240373385334	1.74048653579706	7.8569254448895	1.66408905006463	-0.150924777522746	3.73787060643265	-7.39738187127024	5.90627215571378	-9.86767487961169	1.03711113179621	-14.003671637297	-8.9717124722821	-6.60013261636946	7.52930649175791	-0.0998293401468435	12.5715706809529	1.27127530596509	2.75313286130099	-9.47217151825796	-11.3056476051041	5.57273805406965	1.73299138721011	-3.06956123662624	8.47395368623895	-7.21690289625788	3.12627924899508	1.83602979569086
94	2.48252213730424	1.43656659292552	6.16562329117291	5.16200060239278	2.38017386332327	4.34015100968043	2.08130998956549	1.37052135148677	1.36159121046709	6.84075137538611	3.06664978928909	5.63578099111382	4.00098698992997	7	5.92068712388704	1.01119453755404	4.57136876378099	1.30020781412605	1.51671427081606	2.6553024627107	2.62650660104024	2.62155918051469	1	3.52015275881474	7.77320614608758	2.15061924536902	-0.170907001664008	3.04073986275431	-8.22047906105257	6.73807410266984	-7.91841172880822	2.8570729718688	-12.3093079771295	-8.52783762435921	-6.69647721584892	8.85340751096207	1.04344585366637	12.6074132181784	3.79384623967855	2.05011696239399	-8.857508832287	-12.2377125416739	-1.3551318735789	4.54797396408748	-1.68544057432372	0.0179634206669524	1.65549938669664	-0.434382303049238	-9.8098634921382
95	2.00798417548933	1.67629987889224	2.58236076802788	1.07436262466723	7	5.25864115387285	4.44848388638595	1.8705214601179	4.2904553393913	5.09119843585773	2.31940165442671	1	4.86836441330665	5.05400873944659	5.30627613017035	5.00824933887502	1	2.32460791227433	2.22828884234247	2.23773221774659	1.70618526382447	3.34032735970398	5.97507400925926	0.336469609825514	-2.36361572127032	1.57792690574727	-0.915858546396684	4.73691770960808	-15.3580212266754	14.8275474701794	-0.884869753330205	2.55284621163637	-4.5665915153494	-13.5904905713194	-10.955473962247	5.04306790608052	10.8317588223212	11.794919591763	-2.91479000422184	3.06449218442833	-10.6459184480769	-15.0312988237478	-11.1116066374405	5.00182319204813	4.0427301347034	-6.01584522661938	-1.69106266324894	4.61075404953317	14.8991811090065
96	1.82762942284005	1.36117327963445	4.23104275406516	3.28162476081279	5.86577999420801	2.54616422413353	3.07170913123932	2.16260726402265	2.18138247523824	3.07417223885345	4.33591429974736	2.94163927804976	6.07695579637075	6.56018244160451	6.87102837958811	1.56067062200977	7	3.99983144600734	1.65608493865966	4.1969933471304	7	5.36954787781136	4.47768999238419	1.90218431093124	-0.103056768374492	-5.60802470453723	-2.9964220213298	4.61752685886629	-6.15915674049941	14.2057837189773	3.08894641851622	5.14337026231179	-5.85787400644707	-14.2547903793247	-11.8996301134465	5.73589007491861	6.09454323236959	19.6566030829934	-6.18985014044729	4.91997820991032	-18.7127456251818	-7.8581713759294	-0.872835136435065	5.15847379464047	-1.86891788304013	8.95510065695828	-2.14194435711308	2.0759462791696	-10.5194702379276
97	5.38544241493365	1	7	4.19483660335736	2.07924469273763	5.628838055045	4.42272979643458	2.10863408229559	5.91535918130972	6.64647968696291	1	2.18401454064821	4.24117510042057	6.09479875727224	5.29282534136839	1.29117310739959	3.88995276236259	2.65739789629688	1.60700097934734	2.18906612489884	3.33162922690865	3.49324778804143	1.89229223700703	5.31672062737132	-1.10848711130648	-1.67808952097033	5.01019930277157	1.18860253621279	-7.23615196953762	16.0657697345079	-0.658066223605782	7.94718871235983	-3.90116421859745	-15.8528780588341	-9.31759393841829	8.1772883115257	8.52577081126542	17.0918366729869	-0.0340455698113324	0.71054838786678	-17.3026139151555	-10.4959012909878	-0.0175522788014019	5.43417196341486	-0.391438430498998	5.09715724344506	-0.845395043110811	4.71408265370589	-9.10228337006297
98	1	1.95626024892439	4.60346137214164	3.73210459199928	6.05446759168935	4.6174433109964	1.65161990515758	4.76090419311305	2.13081178111609	4.62498273060185	3.21194574188538	5.84587624145412	1.02379168010727	7	3.11772596315901	3.85567546927419	5.43195481058786	2.44743815287474	2.42392992676286	3.37033138956556	5.67333302368628	1.30835504916918	2.59471994191243	2.78873012511697	1.01530362556613	-4.62937027071165	-0.147756381793153	3.35635197784525	-6.99390219445481	16.1893991336517	4.66933105514784	3.32975995942587	-5.67165671887181	-15.665947919613	-11.7032516093534	4.40792362855125	6.51397510748734	19.9347216019916	-4.79176984387854	5.39995016878632	-16.173485628818	-10.0130005006616	-1.99656713656708	3.63736777247315	-4.70486380140249	0.252673565495382	-14.9991754652356	1.67423589267936	4.22112439890004
99	3.3173281875429	6.21121505588814	5.74493199082998	1.64571235989505	1	7	1.5947487373728	3.36407954897352	3.27690344994962	4.04283018816337	4.52116457685762	6.5440514555089	7	6.22536771033581	5.73837345660696	2.05558762692195	7	1	1	1	5.13048703242615	1.12305181470286	1.95275841384123	1.93403049905361	-4.71346966483923	-0.539931709598273	-5.47852076354955	1.09773331926918	-13.2408519835009	16.3579365949982	-2.53267491408674	4.33514206883591	-5.51723121261162	-12.9132433782336	-12.5804655513831	0.406852485059698	9.15545707024955	16.0807287897476	-2.72085340242663	4.4148360349676	-10.6619022826412	-9.18080908366483	-9.24857068873413	7.14409813937802	3.97969038980658	8.28684363241444	-2.92604001884899	1.86937050738747	-6.04127623884908
100	4.31654141943741	1.90243502307604	3.64634793173727	3.33631591757792	5.7496491756076	5.2616919474244	1.58844006176081	2.59937996413838	2.34703798684861	5.30182139009582	4.11128108013002	2.61146649105434	4.88400455124135	1.89946768707498	3.15635346234374	3.54125380020302	4.8481658332984	5.81262323506515	1	2.95699106627109	1.8419456968734	2.48107919507138	6.16082078563561	1.22738071044712	8.19864905534092	3.3771560897061	0.468576888722122	3.15075331800112	-1.17928708160142	6.03751222936214	10.9710785035233	5.2019278971414	-6.24760976390043	-18.7420110183085	-14.7279240263786	8.41083662209925	3.8774319384662	8.64961622883487	-0.955878765294433	3.02055282809965	-0.793039430619068	-19.6295072269518	-3.63955393870261	5.49588831406232	2.55297387002311	-0.523447130937396	-9.81142912921303	4.15699236225122	-11.3103644982971
101	6.93714026785503	6.99861127806921	4.62753812879834	1.46422769111765	4.63832195106027	3.74990232327505	1	1.26711331567514	1	3.81761778122268	3.02366280295083	4.87093823833423	3.07266299781438	4.86056935798296	5.69995578167355	3.48815488861794	7	7	4.02768107355033	1.21776983649059	1.20743749186842	3.85306648136469	2.32291034943531	0.825022684128425	-1.24973340435346	6.13893634824156	-1.74974880412414	4.71854672016398	-6.51080184714338	13.3684798149864	2.53450163161269	-0.0946831865961005	-4.03153588391195	-7.40368006377848	-8.83460973091644	5.4959016859069	8.85477062963857	13.1442762226608	-5.0513753618357	2.43812286231297	-9.28820874640381	-16.1608760485296	-12.3880966790556	1.12418108769731	5.60241826413039	2.03974840803385	-3.93423652744981	2.5125195986891	-7.09081934858772
102	2.9028582586129	2.16343170949611	2.14045233806077	1.06816240051491	3.45465939894504	2.50601237501082	1	1	1.26672375522882	5.96511462964027	7	4.42857623949275	2.30621044435991	5.48654585325434	5.03065271065431	5.86528443112904	4.85292000230265	6.24160967888025	3.07699121575042	2.05433758548352	1.12348605285779	1	2.61604445417787	2.2383933177762	-0.762850270447682	5.81378708387633	1.70409796828481	5.7962909434946	-7.0102746579591	16.3643140780651	-2.61317915708891	1.22910829714506	-2.77922664394396	-10.1123626633719	-9.53971651148495	4.25092229883733	5.46939811471386	12.0506932208333	-1.84752488606358	1.44577547548959	-13.3780180523479	-9.17164766419279	-9.66133521333634	2.01990281708661	4.89172466012678	5.74975108219543	-4.98728594667089	1.63330388954069	-9.94639130051289
103	2.85763898665049	1	5.66194773192692	2.66582036583212	6.3440815230911	3.14565287722406	3.44784698560504	1.21727569505961	2.21063483746582	3.04478910178933	5.92635365019447	3.43738475869678	4.77544540380065	7	6.67008171028796	3.32039641100627	6.86299314312245	3.79690714290818	2.09644715307047	3.57132304526091	7	6.66665081000918	4.59497560448176	2.54194168736321	0.647280765568196	-4.70468816990401	-2.86616358130994	4.20576699222386	-6.54127708818196	14.3141018413923	3.19016833977379	5.09844738247237	-6.44858743315981	-14.0523469716603	-12.2409761762177	5.77493651081423	6.29963076290145	18.7421050973039	-7.50905667524103	5.2774277669341	-18.9094567523029	-8.8841781385671	-0.868916425352204	2.46483145581539	-1.01026276941127	4.91644462348197	-3.12511118457835	2.81066115931582	-11.45157442639
104	1.61256960900129	2.86946097036282	4.0419121635593	4.08047466052898	5.86687189616187	3.85827124570062	5.42974928422518	1.87693153926816	2.96868394180764	1.55974018363653	1.54007192577347	4.33369338146516	6.34048098754444	6.85043599759796	6.13125851958784	2.26322427795151	7	6.02510107114414	1.71801874618928	1.26595003157209	2.7336905269563	1.58789119678634	3.34088309668394	2.038531677169	8.67193838736376	0.844509887031997	-2.13944732677876	1.94770937158219	-10.5454571720353	5.50010326525266	-8.56730441990084	1.93464706200817	-11.9050493145286	-7.88462539830248	-5.48796540113004	8.25478250319914	1.77283123772718	10.6705800741254	4.17001792655802	3.17211285388778	-7.53741617279454	-12.9243317357246	-0.709662956010394	4.12059302206303	0.282404352135397	24.6011880746249	3.14462359303984	2.38305541864113	-10.5363471916721
105	3.13373395375935	6.17426710489748	3.82374460770547	1	2.58993549725278	1.40050623898758	1	1.90477650316807	1.68467282994013	4.15500451479453	6.8508940111621	4.99758283029971	1	6.64881756086138	5.76017875411076	3.66683663775867	6.50969945505305	2.48937134944354	3.73321337090625	1	6.39128350982341	3.03739840068489	4.26300935440401	4.18425322643881	-3.29308983514966	-2.5306592907984	-5.22769606304048	3.45275905887947	-13.4351183192119	15.6035074941556	-3.00656493814489	3.41234746133434	-7.55351054602336	-13.6603798587009	-12.871650358587	0.970183960284906	9.99006438382972	15.3666636067865	-1.48521519684924	2.77114527234525	-12.3549305548435	-10.6016427981233	-11.0270228424874	1.02519221029449	2.45812474907773	5.96583746523549	-3.72892013961069	-0.708429540499111	-7.78981879463974
106	4.32355621522384	6.4718171681894	3.30638578521201	5.68680919794178	2.18930744368354	3.71704274005389	1.72923136680665	2.97151334116896	1.78865257229473	3.21372980675241	6.29636366826442	4.07197738488273	3.21185274503321	5.77981448119196	2.81865872854768	3.8943220830886	7	6.60923684813563	3.2848805096842	2.15184373028448	5.41223516225135	2.04035197086772	2.10027273276634	1.93332654888858	-4.05614048561158	-2.2163526691348	-5.78901503242975	5.10032501655909	-14.0952097006047	17.5629501173227	-2.59220562494693	1.50721855058099	-3.78787354793183	-15.7816516048684	-11.0174700982689	4.34348386494958	10.0571058926587	14.2305334358628	-0.482741449399763	2.08504284061518	-13.4587924205066	-12.5730174307687	-12.0508316993768	4.92190439627641	0.394243792652589	5.44029910601154	-5.76044889799165	1.57483989007629	-11.0261696274817
107	1.58630573885282	1	5.01912590111002	3.00602642205562	5.08765510582309	1.11022670708929	2.7450481113206	2.97716100987789	3.69967995929364	4.93858136474377	2.9282245585634	4.72859601223518	4.53397357623316	7	7	4.13247521129975	7	4.78001237259087	1.78062737549821	4.13806820527343	6.40796868720828	6.10543766638673	4.80305587994478	2.11932856277569	0.310048892193428	-4.09470303212227	-0.329047960617431	4.87339589622775	-5.39212379126761	13.0546475909694	3.29481328510984	3.5058527811187	-7.86239467278057	-14.0282936228594	-12.3602151268923	4.42874750647025	5.81630383497935	19.2383026223072	-6.0671074188705	3.60725170623791	-18.9727518984935	-10.2711211053174	-1.39676107820911	3.1584954850485	-2.62350267189027	9.51561649702496	-7.63631292996586	2.18663369215759	-8.07198153371633
108	2.45622053802176	2.22181968554006	3.52158023440868	4.82411455012429	4.40247167290695	1	5.63421500514295	1.16319686886417	1.69754938106469	4.77321770307701	3.17426525560885	3.04262263613317	7	7	6.49746513643751	5.48165357623331	4.14053550702982	2.20325421937412	2.3267199383371	1.13399699630554	2.35443942897078	2.53542212215552	2.16187356116737	1.70791633414986	6.50332021241071	0.365632075706399	-0.719365779002961	-2.21839084567104	-8.66672979898378	2.73830082973764	-6.82753915956362	4.89318390163072	-8.96213705462165	-8.84484747166633	-7.30033988366161	6.81935801492762	-0.132303764912125	11.4957194150142	3.73390253297376	3.67713433152858	-9.82063700046159	-14.3049384502105	3.16481858052969	2.10269462106349	-0.518475884479329	21.4455499831807	-1.7510522930042	5.00564573642594	-0.353586804182458
109	1	3.73895161212751	6.33675093754333	1	3.41815225492913	5.15966237651726	3.62333354599307	3.33773311843983	1	1.33377863514015	3.6585244420503	7	5.82670047702881	7	6.0891425123674	2.60424529344589	7	3.10022812328259	1	1.8168040358302	6.18387159415941	3.07175191761456	3.50738096941461	2.05958291189864	0.818587620892916	-1.5706308699684	-5.09856245085612	10.7085423668991	-6.7684823889334	13.1896478872143	3.21451457899471	4.22062291313298	-5.36039899496497	-12.0445542287978	-9.92415502447748	4.32919658152717	5.98073187578551	19.3614193333882	-1.74302820270114	3.70822167861726	-14.2862043535636	-9.80545299783404	-0.117185918327892	4.3178415872035	7.62704976469409	-2.63273765005894	-9.68302586675886	3.9206628065643	-8.67384297300388
110	5.83573254929922	6.04051845479163	4.75255323225598	3.5263647749404	1	6.78238160249972	3.93841380200556	3.81714750516747	2.30232901143534	6.14454606977825	1.31620502966501	6.88609899977391	6.28539297461235	5.74694056852523	5.36534571516375	1.97945771646199	5.4562877766045	1.11470902438442	5.51273896547999	1.41960731958328	1	3.67526310174959	1.31247458816661	5.92247281125207	-3.30548570666154	-0.124483465517365	-4.85559274764852	2.81030550677695	-12.4142085732153	17.9260995747768	-3.11751095883153	2.91179732919937	-7.87026476809859	-11.4270130726389	-10.4824635506358	3.61447681655609	7.07722633697555	15.1286979794531	-1.04844681581257	2.21728480705112	-11.2987649236486	-9.16458991820795	-9.85412270699113	2.55561636908259	-2.75051512895121	5.97082390473128	-3.91492452624546	5.20930017880732	-8.30818466347689
111	2.73340562141411	5.94719701912376	5.59855414296409	2.29811165054028	1	7	2.06515868395716	2.53811666135031	1	4.62268823522776	5.18544666347047	3.24938132366195	2.53591999575498	5.98886756626257	6.88367408919355	1.15281208932767	1	1	4.03530871434512	1.72389747186369	3.51019276407001	3.69221016966574	7	3.67696215674605	-3.244736783767	-0.836188714321123	-4.00351289497101	1.11474439879126	-11.700066892718	15.7527199581536	-3.44036555957702	4.34657280603851	-5.58933659381262	-11.6799656651909	-11.9807990032362	2.08112577898322	6.38519934775246	14.861451731317	-1.91028966293125	4.54063104576087	-13.2195189331692	-9.2989800564342	-8.87919772112297	6.1117098169666	7.44373352008609	-7.366698624832	-11.2484306633287	2.87857346700481	-7.46135664362661
112	3.22977744286249	6.28980537940806	2.85213993112942	5.62057166927889	2.56720364472436	4.12647091254935	2.13191078704925	2.9645892984443	1	2.80432244837376	5.55025910679774	7	2.453985870102	6.99451738087774	3.63973674559205	3.59031029266456	6.95981233429746	7	2.13277651711064	1.42785379430894	3.05158944325116	2.13206524008594	3.42257168411328	0.881544366026662	-3.72266345204374	-3.27637062829478	-5.71481946470978	4.65524809020925	-13.5662934455446	17.6593438572134	-1.61845447488006	1.8263937906284	-3.44922910949601	-15.2160279231977	-11.422151641956	4.18495788101688	9.54271078949909	14.4166582540208	-1.5302825322882	3.41290781391214	-13.5077807524119	-12.5239857181647	-12.3918949129139	3.56334676852931	6.85654667429751	4.96412983650054	-5.50728037664555	0.562253549693427	-10.6109119092755
113	6.51928795833845	7	3.78899415795831	1	3.51324039838549	5.10821184816958	2.67796445195991	3.12630109030026	1.73826953066957	3.48417740795324	4.54257796108996	6.65608943183944	2.80979669363381	5.06498106115547	4.83933868119542	1	5.88128335385317	6.90556216815169	3.27777856923176	1.54108406372822	2.91642355415873	3.91093043279764	1.8775368644288	1.56483445421541	-2.11266193437239	6.21185318846155	-2.27323513022224	5.44862879504494	-6.85028099307224	12.4982426841892	1.94218871939161	0.974520753439422	-3.17730811353293	-9.44166813694224	-9.17924222849508	6.21132462116623	8.8376188599712	14.149146812682	-4.7220951631951	2.40643100261615	-8.133493387597	-15.7037489336513	-11.0481914156844	4.18084262203759	7.69846234974326	5.13934490668588	-6.89226470822146	2.7101532451607	-4.78872498354648
114	1.288142403447	1.34104155033369	4.10162160979771	2.82410989192881	3.98677212446622	3.63606899576866	5.61487808846124	1.591931929905	1	6.56263696369232	4.56246951281484	7	4.95808922976299	3.45606486068848	6.3547767153817	2.01566157063118	6.03528391158126	3.67179597454076	1.51611998102074	2.4183729899511	4.41002782050845	6.32827101923343	1.51671717983515	0.737151830008641	6.15129711898429	1.85046306915288	-0.476313085429796	0.387304437350211	-8.44642346918859	6.04114992275744	-9.67073050439735	-0.870735778972993	-11.5029945877627	-8.27477213397818	-5.92782254231235	5.60086784177345	-0.301295266315107	8.54031308336998	3.35169871376747	2.6672479337379	-8.31147684791976	-14.9182799741012	2.17054324802967	3.55764512184001	-3.28447248872577	9.13012613347031	-9.77581748819796	-2.28633135168372	-7.89779510590648
115	1.67466276827565	6.96805075236648	1.02839559918986	1	3.59029635786678	2.66248461828185	3.06372216301208	3.04160987238641	1	3.31580714622556	1.75133675659662	7	3.03057282924904	6.67711659822016	4.51212965937026	6.31066362666041	6.40643174367635	4.83922721123629	3.9708840765464	2.77584836889314	3.09331999221088	1	3.13992266022707	1.76929553339105	-1.1438007372008	3.08979506772751	0.284318477552578	5.3333038738382	-6.40300500337577	14.3775257834071	0.407477850416978	-0.158438171201865	-3.94614468738412	-9.49034683256497	-11.6663426798931	4.36447198729022	4.34242150736502	13.7924780173991	-1.26454584491204	3.1924324339556	-12.9211967859612	-11.3032962592	-10.461314750416	4.16484178251468	-1.43312033423805	10.4706102284996	-6.42506616015389	3.49087619013096	1.79262947362255
116	3.29502376959681	2.23452454893982	3.72423858796258	1.76362317435954	4.91693676017668	2.86383723983143	5.72732128430835	2.01530678235524	5.40071949075131	4.40803794335935	5.6698725840917	1.77291738706044	4.54361809182389	5.25263536911796	4.73929703196225	4.80601179546793	1.44049519153847	5.51574302233286	1	1.84730607639808	1.99132725777135	4.83554061827613	6.40324816955562	1.54632759754139	-1.74887056864159	1.56969181125584	-2.54658189944462	3.89621424728304	-13.8756861928024	15.717636906999	0.130326552684587	3.89222008967138	-5.14563685886269	-11.6788873013022	-8.83747202944287	3.06308657203921	10.4812456974572	11.5686936063831	-2.22504811185251	4.33273054642832	-10.1028108687213	-15.5004209277502	-10.4944290867646	5.27176160465009	5.7623139860736	-3.9814032882669	-2.10453529287592	5.73641715155684	-10.8439699662169
117	2.08457967212198	1.68915781409365	4.12736263856526	2.62186441947268	4.85926244325172	1	2.92821264995342	3.68132965806997	1.25778590088671	5.64002624176933	5.73849320280047	5.0676647521071	4.93986423037481	5.71761295082629	6.50460591723779	3.87899694851258	7	5.89591712860981	1.8227212582746	3.44245374560498	5.3809114134431	1.48271620961263	5.13095842543745	2.69940318405451	-0.609000963868543	-4.63628172775976	-0.353115903769525	5.32666513001984	-6.59309207402826	13.1210523420931	3.85008101666418	3.27183036514148	-7.12809213790771	-14.2586335199884	-12.0774894977469	4.35598624899301	5.01288071687905	18.7256661493305	-5.89891635513488	4.11378026764116	-19.1818121711507	-10.3188752063625	-1.33313671239593	2.70850065300131	-2.51300334953666	8.58621881367507	-6.90891353670481	2.87076243045278	-8.17058162405769
118	1.37841990336272	1.70087973912507	6.81233499627824	1.2827954155903	2.56689728397777	7	3.51884216506285	2.24224274355496	1	4.64960649937732	1.27818579021876	4.84279595981798	5.33638191207934	3.68293033222303	6.05206230823089	2.33624794953435	6.32556447549645	3.43449659198629	4.64364195721465	1.22615568358763	7	3.11773571639864	3.7561581034665	2.78273203316921	-1.51960418299125	-1.26944507087988	-5.24166783251049	9.61581855136919	-6.59029671988867	13.4800198629705	3.8566797375457	3.87027159223604	-4.68156890027788	-11.0711441036508	-9.86021198197462	4.46078208694695	4.02714866557882	17.713599728022	-1.29232850645474	3.86670141943735	-15.0459362389433	-10.4435714002795	-0.96824184889347	6.16737712262235	3.46599746707634	7.47147279667635	-3.33239088988458	2.01715606367763	-5.42472887735163
119	1.24083046232483	3.22507460812078	4.26684901268245	3.71678349552362	5.48159947921701	4.84415695783109	4.63626538380686	1.75991982138518	1.95347548020647	1.17648566148361	2.54766716518059	4.04434117199586	5.6676075982565	5.57862898980175	6.86284860444137	1.4037635591881	6.21187386784482	5.31340355697326	4.27846220109918	1.19410343642739	2.95513577386368	2.10037685840554	1	3.09513665214533	8.50274833313001	-0.165460024585433	-2.22038831127235	2.06473150211838	-9.63645816958292	6.20326821707777	-8.87403092465545	2.38553383930449	-11.8472209152227	-7.72300060549846	-5.44698806824567	7.76881791671019	0.937446035683645	11.1677341789334	3.71337571693586	2.29945237757637	-7.58609508367879	-13.3611285832389	-0.922517030694668	4.45858439252303	2.97758822198678	23.2077187315018	3.76891525610816	1.48628072108845	-11.8892221748532
120	1.61251282758519	1.83837464241907	5.16632091974783	2.83077569182456	6.82204809335058	4.50605090869048	2.53284152477896	4.5300028163363	1.22294373094194	4.12782025788314	2.91814763235011	6.14254559447759	1.48302528887096	7	4.20714054408197	3.97014090023264	5.71349072510484	2.78884342458931	1	3.55993190835317	5.36810999942143	1.26321694716527	2.4550284065374	2.7100144274797	1.26808834378926	-3.50700825000648	-0.93113799356291	2.97737663716399	-6.68239984283466	15.8368391954745	4.28310830413039	2.93774903215809	-6.29963203400912	-14.6009956900248	-13.5758674225532	5.22292957523137	6.37798815277198	19.4126058352915	-6.53557520827291	4.37471286897989	-16.5855966366149	-11.3544945337584	-1.42120440133765	3.51429603258694	-2.78411890915158	0.787808828874107	-15.4249165515643	1.71328934157121	-9.6913765493842
121	2.42059511317476	6.91665021616305	1.18755414848691	1.69310215221605	6.24796076684693	1.20927577085086	2.92790999260392	3.13930375992821	1.7147517820668	1	2.48458028922449	6.88120321875138	3.39080056594968	4.21902629906624	1.93586003813644	1.07035700476599	4.66696263678037	5.71386865560736	3.45781308954927	1.20486090648102	4.46515235190479	2.11585514073632	1.42360063446699	1.32968170029807	0.600184559730531	6.02423216253326	-1.65125772508919	5.68983337750613	-10.2218336029321	12.323715441414	-4.17661640452513	1.87067263909493	-6.43346677761228	-17.1378879760564	-8.71072738387803	1.80238306257643	5.74654323937413	8.29571528309505	0.414714967170294	1.57489004891834	-10.7281343266185	-14.0340586228541	-14.5634413188726	1.28547331799591	3.98131440126877	-1.83997350111303	-16.5460419870395	1.88242904091062	-5.79002174800531
122	3.70785240520092	1	3.45630178107537	4.38947783251151	5.13754917287266	3.24387871255383	6.59790016526755	3.49753537576436	1.00905643924843	4.4506138173077	2.80610134237838	3.68856097668142	5.80461779448643	5.13230861496839	7	2.96342883639876	6.47256157345012	3.14597120773815	2.00334775936266	6.16339517964935	1.02590898323714	2.37543487406255	6.2507333516781	3.14226006316853	8.88605456742276	4.723689515788	0.767869300483925	0.743031706947793	-0.779678636647397	5.7130340855153	11.61262951627	5.113773522096	-6.17324001243976	-20.1486548633051	-15.8446514355525	7.34270170230334	1.93185842523461	9.2926908659397	-1.51470044230376	2.49467366971626	-0.3159606749599	-17.3997550405037	-5.0016248460651	1.96529092046438	2.15812289229677	2.18257526916238	-8.62025537705631	4.15396944553629	14.2964860361571
123	1.53921393596593	3.7320150211101	1.51050673622132	4.5205292987614	3.48567412686604	2.14015944287937	3.87290488116339	1.62272952069148	2.97806841991173	1.41677856686456	1	1.82501747462967	2.93372792693286	5.87143924693388	6.90444970046813	4.28951988326711	2.82094430034412	3.20842205408429	1.41328220937582	2.36212309338243	4.55548947921814	3.28608878131579	4.37908754988838	5.17540737792133	-2.95511105322699	3.87417114486499	-0.917236038075201	1.08297829046274	-8.12213589887137	14.5861532289515	-1.09901712712685	0.174922894525425	-5.90907225039254	-13.9443541173347	-10.5557294361672	2.07482953130379	4.23552174790452	16.3659504338241	-2.65377392851772	7.53955237879437	-15.259170728569	-13.3387534477523	-15.0408665420386	3.62217433982494	-5.43098455057333	-6.56753414006228	-10.2556552319472	2.70203523205838	-8.26433384870315
124	1	2.71993562370726	5.12531402668733	5.14197725891893	2.30620158435444	3.93509174939234	5.9806673275166	2.69619554515766	1.93564791069273	2.80348690833149	1.10357121720917	5.64228325057916	4.18555068017282	5.49446136136517	7	1.3836077434589	7	5.00929551326881	1	2.73434589506081	5.96103961499281	1	4.03556165388109	2.27786351211155	0.0791786657366917	-1.76962024840874	-3.90799729162035	9.00668341648765	-6.72680227742792	13.2902443347563	2.51233360460358	4.13409161343052	-5.79104010452511	-10.5155467382176	-12.0192326440272	6.0147608459854	4.83578096207546	18.8479537753434	-0.101130936685751	0.0466040268571641	-10.3271399904783	-11.0776027312072	-0.47861474533439	5.40878095939175	-3.87060409017203	-3.3079278259325	-10.756519828717	5.58991677203596	-11.0090492016337
125	1.72606137591493	5.19398432071819	6.07291648865665	4.86251467685414	2.2804060233775	6.42144118986078	5.43320125551078	4.36906783259094	2.5566584493135	1.41039034403674	3.66068323078519	4.86710587830856	5.55418250147479	4.10085667340979	5.69416330966832	2.19372396879778	6.89336764803355	4.28550823257913	4.37397285395691	1.06819420716608	6.10989242138857	2.32257348628922	6.39956150814403	5.59333716265165	1.22600311443276	-7.76373038672205	-0.871734460329396	2.25443329538686	-1.11222941605079	16.715079133176	0.630543666998265	3.08055900058032	-9.49904085628525	-12.3458466623884	-12.0955454114727	1.73810641637504	2.87951185104401	17.4248703038994	-5.42285542670752	1.67272846665664	-18.6482518505565	-13.4365046431746	3.67976074476206	6.11537733610647	7.86616426401396	4.32520952684537	-11.6330977830326	1.19806066067341	-8.73696428397251
126	1.29229404290098	1.40252194496421	4.97884201857603	4.51323580840856	6.23522443643128	6.4771625231856	5.71833576233117	1	2.30361688305123	4.90517464413168	4.13290080104728	4.70853125311535	1.51476280500476	5.464123266236	7	1.0382391845572	5.69390483684371	3.02679317200205	3.02036639189241	2.32942210240676	6.63036055135036	2.00939868676127	4.80749286378851	2.42600919506419	8.85258559265484	-0.886268153799196	-2.22857884178443	-0.240820477723897	-8.93289574372356	7.7489831259535	-7.11553809614107	2.15194919029783	-10.9832743152338	-9.951407159313	-6.08282086079006	6.42315732987381	0.510761168388091	12.2986075324025	3.02364281153617	2.57546959211881	-10.0386495164054	-16.1066606206945	2.57169751629925	4.17364015618363	-6.42440738879974	-7.13002253002805	-6.89304426818115	3.51987887728611	-6.25007682038102
127	4.02344332150024	7	4.84504293246692	2.57150881254103	1.51803488397624	3.00195519120158	3.62136678592049	1.52504340231691	3.15118350617946	5.59437696224818	4.15809739361606	2.93741073990448	6.12497025448369	5.34150973654675	7	2.69047213262859	4.41591422340653	2.74248761856422	1.98049390812982	1	1.58064762429116	4.72201541891368	2.82776016500361	4.73223443412283	-4.09822023569332	1.2798002164375	-5.48550954142207	2.87461692312995	-12.9863688683648	16.954463135912	-3.91778080464609	4.08941142296009	-7.57537308948415	-11.2830112818811	-8.52263328427566	4.41431304063676	7.61615519730236	14.9051667646148	-0.0348783172567519	3.77093980762216	-13.2259967055307	-9.23583843989512	-9.82816290839412	5.48220734933378	-1.42452808572152	4.53766899012195	-2.87490152553173	2.66718423675625	-9.99165324535153
128	1	2.37496868082022	7	1.75637209712945	3.04427724480011	6.80764613932803	2.54859253606914	2.14381270901088	3.3333756492136	5.06343729534294	1.30853235462994	5.41737986213676	5.83440621630977	4.12799437565555	5.38498504920654	2.04344462132738	6.28803643678717	3.18000488656658	1	1.08897963038584	6.30958456086564	5.12949669437403	3.00513825345588	2.87727931562758	-0.461575236212409	-1.39574082078896	-5.08249389537256	9.89503504671894	-6.40734420486694	13.614484173557	2.25345670582664	4.0646655567946	-4.30425261761044	-11.8821201717362	-10.3667195874815	3.27672871389194	5.01211783909455	18.0256362281191	-1.44861755664464	4.24661163767086	-15.1060112668293	-10.6695413037518	-0.720623129777155	8.41763416428882	2.79718219117088	7.72843783887869	-2.23418413621773	1.89098566982257	-5.89129883553145
129	3.28517944183716	6.35447203236884	2.22233643443477	4.77282580177359	1.31847693755801	3.71944153414398	2.09300155639457	1.18671925185031	1	3.48097280199787	6.57592764419171	6.37744537643096	2.92601557560914	6.2476574625664	3.97101076223557	2.94850438319403	4.72696235395961	6.1334384414936	4.03822537308942	2.54523310531663	3.1477199389618	2.68462041348609	2.49410938833418	0.814472273046368	-4.17300482855492	-2.50706166502555	-4.02794524594951	3.78459580710189	-12.3656669473085	17.170352087912	-1.10303866893804	1.2022666450268	-3.41379723138873	-15.010738168618	-11.644218675287	5.00731850588609	10.0403315125079	14.0387245580828	-1.19852036420685	3.04196351641323	-13.3817443472981	-12.9589980906099	-11.8516897516939	3.17658306696859	1.00281123405922	5.20123309468654	-5.56429786126661	1.62623546792562	-11.8785225671717
130	6.91370968980911	6.9070182167123	3.84288007040609	1.68023625517663	4.33524558211367	4.11782508789474	2.3681203243049	3.75074682435584	2.09849126566723	5.43673638856968	3.63096441087143	4.73667641405384	5.81924110817417	4.91224570147321	5.13013608933144	1	7	3.95783967462944	2.8918146237332	1.63108360024922	3.20979711351217	1.83471021030594	1.5840479247388	0.982556179814309	-2.0938476217947	7.31583478120471	-1.46787138823263	6.10816652917218	-5.95670978475463	12.8560079896343	2.55132993664781	-0.0801117204068452	-3.39449137264366	-7.96578460616469	-7.93998807324724	5.65810883135179	8.98813844635696	13.3841895130681	-4.89190874329355	0.848382734897143	-9.95950941729475	-15.5657924260378	-12.5789738458718	3.51999098331589	4.8911648818746	2.01294254577181	-3.05047373308445	3.65265536907252	-7.63174413115643
131	3.97285292729908	7	5.52928166654762	1.85833980697991	1.59162742891515	6.88579583770092	2.13241726897992	1	2.94455625472718	6.7860832151442	4.71162555265714	4.93358843920689	4.80623707511552	6.73939136726522	6.15258691850088	4.67738074865531	7	2.09021151233029	1.29880914999479	3.00754290972567	5.14003841139473	1	3.91528412055761	3.80089322489363	-3.69169248417685	-2.54389497969702	-3.93212204996838	1.66647676815718	-13.6618323671098	15.6896751482932	-4.23210565649917	1.56094504662249	-7.20336110239477	-13.0001640594941	-11.5587315314188	0.425297955809086	9.9072451824196	13.8202567511947	-2.51049788124706	5.68564998795981	-12.5067365556406	-8.79862590307931	-12.8101016839907	2.80552799173175	3.8398515895501	-3.98740869382225	-4.54630940397719	-0.399373768644703	-9.52331719991937
132	4.20540426914157	6.736667727814	5.21733217825012	3.91314956538386	2.63795826081525	3.57392186293313	4.12792341681674	4.02813948081118	6.3542890945844	7	3.53796237475167	6.32791711489064	1	6.15372960630558	5.51048768216356	2.05678259904256	4.72596257798925	2.84081593030106	1.72529930698598	3.33873906307348	2.11665905796343	2.56349935927781	2.7541138698925	4.77001728382722	-3.66252554966579	1.82399059551488	-5.09696200455517	4.19354686440406	-11.7084116462069	16.7931248699266	-4.15035716326481	3.8362896326921	-7.11134668724079	-11.9702193248882	-9.89697580790769	1.41965090339077	7.28595992968957	15.5406842734297	-0.284883394916537	2.53030614955554	-11.3477517077809	-11.08526004365	-9.70311394333055	3.02239957351827	-1.23848336746164	-8.42965367813087	-8.3627902313213	4.19651433853446	17.4121776306943
133	1.0847376803979	5.45275357022405	2.78607547047372	3.06123468876241	1.44124071273083	4.39671844573376	4.05991820427822	2.23811739148622	1.67524693622893	7	2.69036435670461	7	3.70873808294205	6.04796409719498	6.36846425952981	5.49739378652528	2.83337277030882	3.88297477732664	4.68872654447013	3.58711845828589	5.09404374640625	2.07345026480536	3.63651580388252	2.37780536977585	7.26959022634529	0.568838919765087	0.140363315681989	2.73605426751501	-7.40324861174465	5.15197406463315	-9.85948448883913	1.06707838497752	-14.2127669162158	-8.80421008272524	-5.88479115863534	8.66960381919049	0.634253384921182	13.8053974509065	0.842794844303912	1.7367354352003	-9.79684852474353	-12.4948577636179	5.72324343794238	1.98369941787306	-3.97718746121977	8.12899946030165	-5.05295093492311	3.60225231572288	-3.64217767861842
134	1.34959065886513	3.51551590495071	3.31419764639412	1.66413983422095	5.98802283760899	1.60269449332908	3.05724188141528	1.72718332282473	2.29699830218673	6.20318336139666	2.41653221325802	3.30970979330004	3.66769667215957	5.22015711388749	6.4038926970032	5.83193260763538	4.90288341154588	6.2963095758907	3.25223017607534	3.02764612588223	6.06210983960961	1	5.39715502022141	3.90744977185529	1.6104394907074	4.88635684410139	-0.764512934336824	4.14029949223384	-6.66254596146439	14.7988836899707	-2.15955357928307	-0.194349002924511	-4.00890972014272	-11.9015481519603	-7.80449972064221	7.24132903480572	3.73363654778002	14.7685556554857	-2.27031808504863	3.45403813379057	-11.2396180308413	-12.9822766773709	-10.2016682743601	2.93783547226682	-0.754775202813235	7.58731671046474	-3.91905303346865	2.70384408844211	-3.02179380290065
135	3.34002848308375	3.31359724720564	6.62173420752617	4.90030242583348	1.30953433890647	5.44492023826595	3.43399931837478	2.38996722275556	4.69058111698345	5.74645680840961	2.51113665260928	3.21044800455187	4.68219745652032	7	7	4.73863069269073	1.00845201987029	1.75429252965017	1.57008185487581	6.73854809305272	1	4.67896609861572	4.30387099118466	0.919648607834186	2.79133299486074	3.80807600263112	1.05141950624218	5.05616604574063	-4.13436207091515	7.0941809777113	-9.46739718257116	-2.68630907019735	-13.1300191443805	-9.04752141636999	-6.83066787073665	5.62991983445414	-0.637070689176815	13.1501585073887	-1.48630121345248	4.28087666923644	-11.0808545694248	-12.4851102750492	1.52031188631499	8.74069849021384	2.99627701863022	4.20117359417686	-3.59616973199555	4.53628690916465	14.2741961893551
136	1	2.78421744681694	2.65452206432911	4.6115230386582	4.66021609538708	2.31065295870996	5.55557453257589	1.51002847384365	2.96313511743196	5.38057731396037	7	3.87632943038474	3.54684357667107	5.86824855045876	4.99544390653966	4.45602930949201	4.28931154642154	4.34026151390105	2.33633055408589	1.83516680153008	2.76715504617905	1.97039008622192	1.4931606526788	2.37831137727006	7.45409455921466	1.88238036838445	-0.0046039022540042	-1.16527291317098	-7.73158416365381	3.1478964550247	-6.9300246755867	4.1076659265729	-10.7518968400569	-8.67197718556333	-6.01505006238786	5.74792132243877	-1.78767248264026	11.8260392370731	3.75279332812071	2.14953114302881	-8.61629528854606	-14.894481069426	4.25645577103234	2.6095464252933	5.91164593722544	21.3344796701946	6.14139477395282	4.80125700842294	-0.822912136391761
137	3.42017939260791	2.7808288877934	5.24598773380387	7	1.4508604146436	6.43157396759495	5.49368747709295	1	3.25929827118374	6.12682547835447	4.04208794570841	5.78914703161892	3.64260960707451	5.00023277036493	6.97262971353488	1.74390151873059	2.43916809091293	5.26268280842173	2.66632630252512	5.82180391392107	3.06444804262646	1	6.62933229489191	6.660336417908	0.172441636548369	-4.51766434129516	3.0616266597411	3.54778588318983	-8.2074475512975	18.0085511665838	1.34562252935082	2.25408802352805	-4.36029511061802	-18.9550926318993	-10.9117325803243	7.6527440755236	8.47230599160813	18.3059218418305	2.3399376469958	0.0142099632100168	-16.1625014759046	-7.90714391216375	-2.09503035240554	7.9790912222446	2.38983360431524	-4.24540296420511	-11.0512910852566	5.66261446090565	-4.77945440118178
138	1	2.60495760526143	5.55750549361853	4.97655002369036	1.96067649674536	3.23392720392948	5.93565551216708	2.58098372273303	2.13999174284719	6.43533983484512	1	5.27285695238769	2.96617726742215	4.4001665308936	5.61017147959721	1.6640979876879	7	4.62819055546301	1.89817023731717	1	5.54825829185696	1	4.69673970813292	1.54391632363143	0.273088411841748	-1.99668477636479	-4.51958290641378	9.34766015897996	-6.49389652639586	13.2199535798717	1.65291458524838	4.3847686595694	-5.66010052588434	-10.9470858980262	-11.3304256852588	5.39945801108944	4.48765403437766	18.9230245017594	0.31997708606552	1.01851833831603	-10.0501426067272	-9.71765741983635	-1.19801033644899	3.59168804705397	-5.64264636823829	-2.97731997098657	-3.59295882907231	5.78021500464278	-7.77212662725603
139	2.11637429302962	5.87588027594141	2.82466640350194	2.92854372793037	5.45450887661665	4.35049459315059	6.87816540548858	2.91935555743912	3.11600368188207	6.19117126582788	2.9048436461125	5.49686128858328	4.23389344819843	6.32773128343163	7	2.55924083699346	4.13615787191126	3.39131716769118	5.64760970149632	4.56673708903512	7	1	2.64846582655043	4.46047760463964	1.16514700652214	-0.548990564839121	-0.93005218161725	1.70392537823656	-1.13002873976669	6.89764562127674	-6.1561866886395	2.92158144152616	-4.75927197892366	-6.49148414109621	-7.17662620719079	5.76005560923323	11.0368831593942	18.2854184535197	-8.00951941769419	9.66965437534149	-9.42085078649057	-9.33037010623125	4.51609882457453	7.51956932963096	-2.06022899665202	5.95201927177429	-18.3315510905048	5.60643947631808	-7.10196608845386
140	1.57645430562257	2.48284637619916	6.67274967032906	2.57409547837493	2.36855247570445	6.03507629729921	3.40841292410158	1	1.71839716118681	2.86129823034834	6.37020039438736	6.54303624806086	6.07324728162393	3.69380633937245	5.16112795585544	4.29584013882702	5.91599559016586	3.19839573892081	2.05226362546711	4.47489139555321	7	5.98290272594708	3.73312159623544	1.64164555949946	-0.967391014089904	-0.956659128575783	-4.09692301784439	11.2122412353499	-6.05299152860913	13.2985967992915	3.03162679663833	4.07138275793046	-4.97606973720864	-13.0213642352519	-10.0762937883719	5.55298046272911	7.10112012863794	18.8371839071559	-1.05679469755538	4.53076926716422	-15.3181466994695	-8.52358436528256	-0.584709747057437	7.77594840006268	-2.47922081146939	2.91177451106913	-6.87686837807042	1.93324015641813	-13.5048725898219
141	3.59720891086854	1.72626493865696	1.7729956931904	3.66633440759942	5.74826497285209	1	5.49979514660648	1	1.28221793459497	6.54084891655419	2.44281140932876	1.89021171935605	4.36922153236618	4.74159442993216	6.32705166701376	1.41953296901736	7	5.63219693893204	5.04896925010549	3.72663917359131	4.8939612724557	2.41920830645186	4.98082053480479	2.78170430489057	-2.47126381485697	4.10769542621578	1.4079658955228	3.35460778741211	-6.33635130915169	17.1115998123973	-1.80256348731652	-1.73656873689163	-0.788144956338305	-10.3821153816158	-7.85620085200155	4.66537827543269	6.06994257490946	15.5831911843611	-2.46540015130651	0.777520141366461	-14.6869330160754	-12.6006671804471	-12.4206109931409	3.56648861666306	0.983439646075073	8.76303071292115	-5.98639708606159	4.56580334155913	12.5545830417182
142	5.03085824511413	6.14668698252266	3.17788823680919	1.57740883438538	5.06175122422722	6.26300983895747	1.15478066902158	2.14414402255529	1.53977616886167	1.3716932434164	5.08424826342641	4.27380381539462	3.10036541722829	4.94899431731459	6.95469186538716	3.46906002637791	3.37613167263078	6.17003043441319	4.56606901011608	1.0410161414987	1.41127434518775	5.10612071234376	3.70770126476028	2.71422834231115	-0.439779419898271	4.02964030838599	-1.96477553309405	7.01180787231106	-12.4690636445384	14.3017440401939	-1.92374970948729	0.382905143895231	-9.04375854997603	-16.3895580138202	-11.1351834892253	3.65021493077961	5.23747343739296	11.0164145336432	0.595033845970924	2.89263665468486	-12.5581597279752	-15.2982305807687	-13.2350250197205	3.93447111212519	-0.132748813564906	10.0116654062607	-2.59425789123114	0.599246067158312	-7.98463674638263
143	2.31616121827676	5.20333712851624	3.13452770649073	3.09655942455127	5.92453549214804	4.86134770818453	2.72411792766814	2.94175711712504	1.38689342248115	4.20117180056687	5.58540872739559	6.67259286627488	4.94743495057715	5.45880650264124	7	1	1.81687872670161	2.34342764929435	3.71603575341557	1.4288730618331	7	1	4.64146567634223	2.43135719966636	-3.11835326630217	5.2291362594557	-1.81360583897407	2.35087273031078	-9.13881071307611	13.884622526859	-0.866145046810874	-0.116519849226107	-7.28613072919557	-14.770245490985	-12.0735806862992	3.23731026410719	4.60736735327241	17.0647034631496	-4.26534360781071	7.83691166378204	-13.0687728881884	-13.9965167113566	-14.6571663945649	4.562625707694	-3.51778967653072	-3.27612931867388	-12.8131891016851	1.42457276416556	-9.8581826796324
144	5.15831551735574	1.0252661507619	7	5.64118171051543	2.17384537396566	6.11963647734058	6.34947881773497	6.35230121094611	1	4.56922202449237	6.18146535082923	5.51340074314897	4.89466342554485	3.30036887711107	6.98816226575884	1.99431314139865	4.97036826185197	1.58124435456636	1.73750006552781	4.88315665289865	1	2.26172034117039	1.0901595882177	6.21002608688394	-0.162275018652933	-1.75019186162184	4.50501721019373	1.47301433740013	-8.42130092265174	18.031912664418	-0.915254071728728	6.55926236214187	-4.47151521681241	-16.5259188889899	-10.1746446366198	8.08786326038348	8.87560896968734	16.4610711450139	1.13422575095503	0.603635861078187	-18.2036783286835	-8.97311286202311	0.335334671051577	5.01015273673523	-2.77228162323609	6.529299225031	-5.607202258443	4.29998077305525	-7.60974510060136
145	3.23794186624199	6.17381268686136	4.69875675464146	2.14106359452355	1.34142135934152	6.96490939853112	2.78165684874766	3.37861783834975	1.25790206171035	6.70431440610022	3.12109144003946	4.10982499977049	4.44054028408445	7	6.4276232091265	7	4.01679624557118	4.04463234692351	5.2816499361842	1.47490660965294	2.92878167180373	3.46109791142185	2.35305403472838	5.37203602297011	-3.16649051942505	-1.20615522851632	-6.07913402215677	0.277259341602233	-13.1421099267487	15.0588835692541	-3.83170816309317	3.70887766634102	-6.21742187451599	-13.3419166932524	-12.2847749689777	-0.652308008578795	9.13757223176368	15.0596972570335	-1.97913871215567	4.89908553806289	-11.359800725863	-10.5826841194268	-12.4458445430085	4.1492403807069	3.63051546692094	9.31692512389761	2.83934608959693	4.39732962931616	-6.34548548889489
146	1	3.98630039065658	1.91823766633719	4.21284807141454	7	2.33547613836822	1.80643599367985	3.38089377856351	2.18921115637822	3.97401268531878	6.79874113561129	6.60736516402135	5.44390286763367	5.09545585294501	6.79885445552304	1.32738816692549	1.45982633802084	4.64882259854972	3.46849758567795	2.18322092958394	3.34894880623631	2.18463367289878	3.16476728807438	3.05852055531976	-2.86206668663479	4.07035460311141	-1.03419268248906	3.40967666846153	-9.86248456331751	15.4762289988086	-0.26024967612904	-0.148737178971011	-5.81061648772047	-14.213547305805	-12.2545448720203	3.31664352997465	5.65883145631363	16.8424490193658	-4.20994801801637	7.97232967516444	-14.8770210697838	-15.5848040977391	-14.1969568743795	4.53858631438935	-3.22256784620191	-3.27383892032627	-15.2063812528794	4.04762762909183	-8.92360683592967
147	2.63065747572415	1.9713685786683	4.14750865670258	6.35436944259825	5.06759207851943	1	5.21160492076695	1.06994872013332	1	6.47831574858631	3.78321894657133	1.81957426447747	7	6.33694503166817	5.75089949398776	5.3504435002373	3.2944112990732	2.02028224472665	1.46727715234002	1	2.30692691277061	2.77045800423235	4.18633745203515	1.96924557537173	7.71202702188652	-0.903453712189262	-1.38785145678984	-2.01105531038257	-8.62430443371758	2.13699990195191	-7.43815490286414	4.26820947371081	-10.0762516219489	-7.57714353300631	-7.39593667057904	7.69858411559278	-0.802554338172837	11.1718931854695	3.60576457341266	3.63345246433624	-10.1730455282139	-14.3506562609616	2.92705252041348	3.83660133545309	-0.979730476024762	21.5916761041704	-1.69992961691994	5.96508210097048	-1.24905957669727
148	2.15553507260548	2.48031491012769	4.22601085235397	5.71325060596827	5.43096432949879	3.5286601303828	2.76105931834057	3.89918639085231	4.92365816437861	5.05484281729419	3.87767534514978	5.90476266516647	5.65571527980241	2.56398295185665	6.75686547298935	5.38668916684369	1.07418230853059	5.79634935721039	1.9277073611983	2.1609765486328	2.89481222149488	2.65985353326953	6.63065131084697	3.73839418764676	7.81295289258651	-0.871052712754572	-0.622374223557667	1.35269025505249	-6.60003441708364	7.32628270579534	-6.9739584029951	2.83682528914626	-11.8677307273194	-11.4170539015218	-6.03941153892347	4.97946193383847	1.54040431571479	13.0909589730909	2.07854978792363	1.24796013463692	-9.20832562601244	-12.8799165282645	3.2988154443669	7.60554549131828	-2.66074351223066	12.4148397114693	-2.28542242620675	4.36348202987388	-4.99884244334418
149	5.23324978695368	5.77863470690187	4.03786141131994	4.19351942866788	1	6.67849336919936	3.35960715166877	3.40047913278682	2.00554785307571	5.93315042226362	1.36996276358057	2.11168593553835	5.75715415279521	6.36219645203924	5.82923044751502	1.32590747705499	4.80729875385721	1	4.46447157871852	1.45758543684292	1.85931806656236	4.7358210695892	2.78548221113336	5.47715012994888	-2.90194209697411	-0.0914125026525922	-4.62334780827755	1.71862203291492	-12.6516715239413	16.4484193375154	-4.07091268674667	2.84169609627289	-7.25165133994901	-11.5685328697801	-9.72651232497829	3.2495091286122	8.20774304355033	15.282231921081	-0.340184060079627	3.57344238775411	-12.8269315299109	-8.92651665796644	-8.31719565906019	2.14809479791915	-2.77395596500109	22.2393494372291	4.06837352061762	5.49814458976967	0.172078455015666
150	1.28220438804396	4.97843795677291	4.98981235152095	2.23508092730076	2.44522918119949	5.42248225395374	1	3.80916687945604	2.53393762254708	5.38241952487038	5.20316852176221	4.66251810806575	5.67780992551226	4.77333572745678	5.40095901243814	5.92701603680616	1.3283651534513	3.40725028191708	5.95940881633344	1	6.08406863161232	1.73652884110236	4.35893883467104	3.32284384001735	-2.23498276784311	-0.0271587564034788	-5.43916793010655	0.00939527968221625	-11.6174120153505	16.7635335611082	-2.90875360567071	4.80098742904119	-6.92516369433558	-12.1110338457191	-11.6807887224979	0.422674574443386	7.88619125490143	14.213716524822	-1.53789779114501	3.96349841545747	-11.5432040225758	-7.98540299894884	-10.3881571047572	3.18507499084465	-1.48960944343119	11.8718431485054	2.61950678037486	1.76018235066021	-5.01947647988079
151	4.52649888415932	6.97276959072076	4.78794375086498	2.51332079057712	1.25981895121602	1	1.66498147773631	1.29701771278692	1.8591883733432	1.15584213287349	3.41265155689831	4.98834777371349	1.71373043837662	6.61288638936388	5.69638727392965	4.55972279857415	6.57633761434871	6.54768907639033	1.13322804185182	1.89987745059305	5.88815249921971	2.80095003300852	3.85404744556144	4.46937522405477	-4.52067594099028	-2.47900823186089	-4.48835655923647	-0.0693347944210063	-14.6028651088044	16.281559700218	-4.51191249542697	1.42113997624035	-6.35061008776305	-13.5063010887092	-12.0734028724403	0.378704145750847	10.1282608057585	12.9627677609457	-2.34451185672846	6.73906118816326	-13.5354523274352	-8.97961810415953	-12.3506469448438	2.44171144251395	4.63435784739355	-3.64698945110001	-4.79159718101427	-0.411255493739601	-9.28638428491809
152	2.77137203667809	6.40532388440878	2.75934337524262	1	4.92320772614632	7	2.13206281175112	1	3.17377511835175	3.79727656514204	6.91278857594349	2.78395690951684	3.9378196000065	6.00872484304741	5.47652902639524	1.23514440673292	5.50506069209484	3.79974517948344	1.44694890249881	4.31443848973289	1.94889693902347	3.15512752958783	4.48757049143199	0.918575446216092	-0.0102745152688748	4.66158805912332	0.97274527866419	6.3373868035591	-10.9149299002722	12.6637818945229	-4.96430984402153	-0.614781700323456	-8.71115222621557	-16.0331956831261	-9.23695824714232	2.29724916241666	5.49848323291917	7.8972981007292	3.09381774404326	1.9692517765256	-11.6708913414741	-13.7919803974171	-15.2501801065739	11.6787565084718	3.83464145594936	-1.51533142005581	-4.67716634995289	4.13094811509557	2.51964387687705
153	1.80948397863959	6.05641728113077	4.63698505830545	2.8562583613403	2.93333079269196	5.63429926603497	7	2.14624608894806	1.24543046280566	6.65620667053302	1.64292312185928	4.44228373957039	2.18959614755799	5.72792286408409	5.8332580537746	6.62639431402974	4.83481180892274	7	3.87962519083138	1.47857080490387	2.40625152929594	2.43552568816281	1.55604144318623	6.24072139739123	0.985804282958794	-4.95115607362127	0.592610518506915	1.77987826542224	-2.19273273271079	16.1834833897323	0.702639099391043	2.23053544179171	-8.76442928807642	-12.4674381479147	-11.7131406604328	5.74871500799479	4.03566267236014	16.1818013335767	-3.10572056924293	2.68214207196717	-15.6376451162169	-13.4489006204582	5.553451794642	6.81469486742084	-1.5091660411309	9.94336997529476	-10.5270025292129	3.92539276018573	-10.3009875529446
154	1	2.79845214978409	5.26201503034792	4.77022408495031	2.61401994374037	1.44865396167507	3.51418690022111	2.7807993724378	1.75237981045365	6.17381769288628	1.06385601398673	5.76309181117668	3.77259029367782	6.48094844156108	4.74518393750143	1.8029730663698	6.00125774789167	5.30972753748854	1.17222166229348	3.1262552627711	6.2566485945457	1.0235381330319	1.93386283391602	1.16422041107911	0.144412097570757	-1.60006206050818	-4.03740776137808	8.62184720761121	-7.63413285136738	13.6110447277208	2.3693029467697	3.8384221205007	-5.58145533569672	-10.935697504261	-10.970028942029	5.24936406701497	4.74562875876494	18.6813960890849	-0.070783655879048	1.96027351088493	-10.1114220154905	-11.1096392512839	-0.904013803367911	3.02011528039105	-5.73296524604052	25.2512275645184	-10.6166606342663	6.48938277719341	13.7250191188717
155	2.33474810389747	2.64349232113307	7	5.29441063584424	2.0495413442849	6.33774132707001	3.76286080997239	2.19968416470093	3.67843246249767	5.71401949331299	4.79030820434709	3.77681551207816	4.41507001817462	5.71167424891643	7	2.09297274898016	1.91948229617796	1.10145373948013	2.16093674429983	6.80155746111205	1	5.08886151523904	4.71122260340979	0.38492211077619	2.37596759767808	3.00362023444214	0.486406414326411	4.62408851215055	-5.37674770454388	6.22156455027466	-8.7810459451493	-2.51904971226954	-13.3060034672923	-8.1784746697775	-6.8446377999439	5.73935010301574	-1.07055675205593	13.6992845740685	-0.804717082994331	4.11246215043723	-10.2540903823744	-13.0533008830562	1.64833207653219	9.55446860940323	2.41515416457307	4.31971082228223	-2.50502681285527	3.13409964088373	14.4199141498287
156	1.39708722717051	6.43872155499902	1.20695242974766	1	5.2768664589272	2.77769520131843	3.54128989269858	3.22807152074918	1.93876195663298	1.66633893478278	1.10165942743907	6.96904710727262	3.11505602246151	5.46499789238054	1.77977916859183	5.83254941603513	5.33197005100797	6.70316006839753	2.85621804196214	1	4.80585586759091	2.69772435059322	2.78616087543893	1.26562333779516	0.690532432280856	5.77217255305207	-1.51970449369621	6.43825553747345	-9.98696625334933	11.2127921446313	-4.55250188569891	2.25653386432709	-8.29433717921889	-15.7731971273688	-8.78452880714013	2.35156734606095	5.12923015310517	8.24921192283614	0.735098760811184	1.07829659754074	-10.753663744137	-14.8562905884308	-14.0630413771583	0.16161806000646	4.48740822142573	-0.981380601089754	-16.8112126871841	1.44495555212049	-5.66648869258254
157	7	7	3.7641271965968	2.09495668894224	5.75030705900554	2.815947533257	1.48918309021905	3.28332594540603	1	3.62185332128554	3.45084353006217	5.50049594913985	2.39255922028887	4.77377156379148	5.17855068890952	4.50256598171759	4.41964625666365	6.38481542452225	2.86665364472363	1	1.17130673605053	1.876613588889	1.30008247741953	2.0410226948207	-1.92809307926806	6.21830965741524	-2.47088673174488	5.44701710459865	-6.80861657032472	12.4993669816812	1.52880545980172	0.660165981736892	-2.59588010107546	-7.44449401373218	-8.14952268078811	6.67382128284143	9.15056517026941	13.4394336390728	-4.16899154060905	1.80541521788013	-8.96343901944802	-15.7997782417328	-13.2553692523433	2.38371654719664	-2.16753635259627	1.66618853180793	-9.99756509171896	1.80203837316003	-8.97824881068301
158	1.27217778634819	1.7302545077855	5.97404881020688	2.29504921618745	3.33542558582354	7	3.00500338332171	2.6366391528782	4.79547908514178	1.83715024062012	5.31256574879318	5.43881467503276	5.50753607756027	3.31139099645907	5.57934517488977	2.28204856053726	6.72030879501782	4.39238422128071	1	3.79828927107442	3.23497028481286	1.53385591421949	4.36640754452285	1.96993914964326	-1.1132480975376	0.0134339874989419	-5.71034788241194	11.1870180134316	-7.31010596964824	13.1913904802733	3.83944200364057	3.52636799172371	-5.35012161559489	-13.2577609924806	-9.94849302292808	4.86303945588993	6.46475738780734	18.9778580777163	-0.195311589487311	4.73492100954992	-13.9473574348146	-9.72272348170791	-0.336855315067373	4.87139407334067	-1.4403754504146	2.23991108392711	-7.32876070653229	2.42777791757414	-14.3112750788133
159	3.14493656767663	6.75085628379699	3.07779795174067	2.77416118117383	5.36142655858522	5.23088841332791	5.08138337804914	1.30446480035934	4.06401223576553	6.43441099666449	2.67623380707691	5.45805368238712	4.61422345417986	6.47715233912488	6.26950165661544	2.60612714327375	5.0979831678939	3.57155930308937	5.58722501254431	4.0586331705849	6.39683956270513	1.32457144224463	3.67410686025676	5.13858093000069	0.704068104353465	-0.462639184809807	-1.12387464111983	0.526978480997397	0.109834915033616	8.00027875337724	-7.77506935938873	4.30249898281476	-5.29779983965514	-6.9097520185425	-6.87079503182971	5.9536768214178	10.3965872224453	17.7154350420139	-7.99178255813023	9.39742879956349	-9.12383229443506	-10.3840432481776	4.24336518861152	2.64929934771334	-4.85313499767487	6.81419520340876	-17.3565782464847	4.53160746851892	-6.69074184144617
160	4.68216245672089	7	3.38358851519028	1.68309142337365	4.90980862615475	3.54257450116575	2.5312368768906	5.28030380958159	1	3.71331815918459	5.51033949631858	3.99832766647962	3.40457846937518	1.97727893633757	4.23571747722146	1.77021368746745	7	3.59247740682936	3.98859577043683	1.75638839796377	2.13281164268272	6.75751002882555	2.82342739559833	1.30377112153037	0.527824086802748	5.39132184643107	-0.580869217194793	4.19688471154172	-12.7246256504093	13.9369792624923	-2.39996296414872	0.947835326548268	-7.76690131893084	-15.3336896581702	-9.46716220336129	0.328276007711205	6.47183629977753	7.48532998226062	2.58959232694984	0.871024742054384	-9.6241643669423	-13.0275871423438	-13.2822590521855	2.50985096079423	-3.65550453849971	10.5501619186175	-4.59821740579205	4.5128040097138	-11.0715229379615
161	3.73075919480567	4.68435429807265	1.43565746765222	6.66600350226495	2.69681751292554	5.79419168734059	1	2.79972907530635	6.30272721284033	1.53156070276796	4.65074098765882	6.57350339662992	1	4.99918693130846	3.68573237616471	5.69805086745473	4.15350295992815	2.83005970858982	1.80206679087306	3.36644546522089	5.79003788800903	2.87615930205124	2.91993177772411	5.35021561171136	11.0201501657606	2.36950485199606	-0.932245189697475	3.96578248520454	7.45554115542379	10.0173188077576	6.87468918191812	3.75509413961907	-5.66779555134935	-15.0432007826306	-10.717108991715	1.10179880607412	-5.66877466025595	8.83850871803224	-0.880782447818725	9.76636413494193	-6.14473187245593	-10.3680318337082	-3.31478046610941	1.63610433298514	-1.41701285236767	4.97980575986405	-13.2811148251274	6.72413682286061	-4.23042387099964
162	2.1671004404922	1	3.77373342312333	2.1098534802696	4.665477944591	6.52344899760269	6.32347001725406	6.01729864780035	6.18095509336358	7	4.37277378667538	5.35899593452775	5.80603303883516	6.89486771753123	3.08637725436661	4.52827313274029	1	1.86951002433395	2.37143617052762	1	3.0266393347452	3.41292138476157	1	8.99933454616973	-2.68847881537575	0.356894220399624	1.51710859130728	0.542999247667873	4.9933154262175	8.14091855212118	-4.25777264919433	5.15897055148602	-0.40566314726049	-5.21681721639276	-12.5635231390512	4.62122769326607	10.4688158293863	16.7756419947231	-6.01836003937864	10.2224617213718	-14.2521395523709	-7.77228291556361	2.45831885328848	8.64291513642207	3.59860738363882	-4.40656909523581	-4.26539173144561	5.85123667527586	-6.51785511987599
163	6.15390292380077	6.94193309147635	5.44633949232585	3.43192935267451	3.27600516531134	4.46333821189215	1.08501934968888	1	4.1527495928841	2.42446744902662	4.84361996575639	3.58393618900253	4.21999845325288	4.84267987190755	3.54328574713896	2.0934114826286	5.67605160924033	5.17381080863012	4.71687050825204	3.36030917681949	2.88047288083796	3.29293402296554	5.31925838149362	4.57430722796555	-1.44274264983148	6.54345689828625	-1.71798404996262	3.05009670086825	-5.81645507384103	11.9148879652794	2.35009280377818	-1.12125075922453	-3.14554890548761	-9.06448954558076	-9.05785560963365	5.68563751087247	8.36419976194547	15.1737512618122	-3.74190458403584	2.5410319041653	-10.0547326168874	-14.2141698905433	-13.588003895024	4.58319390557002	8.02670437578217	22.5812558724303	-5.74700549816822	2.55146113114559	-7.14556002252457
164	6.61968459506248	7	3.91282752873308	1.90072635597084	5.57638097720912	3.47072890721023	1.41287026868272	4.01869098349274	1.33135393001555	2.60425282552735	3.04830062975545	5.23599998903054	5.42289492961742	4.99533153380105	5.93985370241011	4.06451775608714	6.4589499662403	6.3291426460923	3.31952620791142	1.71330652744727	1.40168908160916	3.5742138212874	2.33377920636595	1.71102761028532	-0.955277611418731	6.49405990426696	-0.874299941239787	4.90327471237186	-6.9259174883494	12.6345507542266	1.48778835108507	-0.428652005942945	-2.10771293586109	-8.00372451047048	-8.26530587960797	5.56784569374999	9.68669839657698	13.1235443254083	-4.38728367296157	1.28961591455763	-9.45718653472363	-15.268669058565	-13.0315129378901	1.65211190328145	-2.90980685603119	0.966726885743189	-3.30944326295932	4.30056960815168	-9.04851545455633
165	6.78129798591249	7	4.28532891649395	2.26164368493034	4.37693173964676	3.46312880370794	2.07579906667313	4.10396586980874	1	4.82052423821186	2.62065737987416	5.06014192410456	3.43778171862228	5.21693710918937	5.76546934235316	3.44524503975781	5.05314523806871	6.83461488734861	4.27901116836748	1.48066299631734	3.91013358005205	3.59842146601333	1	1.3337600562688	-1.84254596651808	6.06065167829399	-1.71519305625459	5.53158241692175	-6.12323308870104	13.1171183118606	1.50095263405672	0.0868499798522821	-2.59397392534495	-8.02127703325575	-8.03542455794141	5.17620464538083	8.16467914933743	14.3973345413789	-4.7489911177527	1.65632631508092	-9.76080735544025	-16.0180654078038	-12.2885842941928	1.18216320333224	6.01590234224138	23.3434280404896	-3.00641811233374	3.41549992614304	-6.94224103392434
166	2.80908460006809	2.3900494994689	1.60551474150959	3.22651266874935	6.31715461306748	2.8145874445623	4.48378116944304	2.12179712281935	2.5222492042958	7	2.59077745908269	1.88258603471193	5.65061908761162	4.1281530505073	6.54532856735477	1.97310124929177	7	4.72710728646193	5.69369546602732	1.40277175759415	6.41694010627474	1.35806283830211	5.29955773518331	3.55237079122491	-3.00510987874118	3.52337433489773	0.338554750008998	2.99374481485041	-6.26838007310276	17.5601691954176	-1.33164416888361	-2.06625292949456	-2.0903530255688	-9.69841743107777	-6.86478266026709	5.1741502861816	6.0473457399332	15.3445573363157	-1.84973843738746	1.038133764436	-13.8261414424258	-13.7866776186951	-11.5960321261241	3.50559192908929	0.486286368008871	-7.2167442354719	-5.35517706907521	3.84415659958393	12.4940970162443
167	1.12197752871329	4.46996446284829	3.6055312682085	4.06949187524888	6.60795974036093	4.64901733327316	2.28620774214959	4.07407713623275	1.27400253267806	5.15066803456122	4.91852537910837	6.82437457674392	4.92907588747326	7	7	4.30647114263668	1.24004477628546	3.64363777062127	3.7860689349681	1.56588955340183	7	1.9880282335806	5.7411433015624	2.94543645291604	-2.03593000683295	4.84472193491617	-2.17450096806673	1.30450858730061	-8.4547643616396	14.1349609736854	-0.694849531555148	-1.46042704048118	-7.74602277745775	-15.88586397708	-12.8936378093399	3.57565606980522	4.64516939948285	17.8265621160789	-4.23288492083917	8.13862649979045	-13.4310020335084	-14.0922069664087	-14.7029276461809	2.06494220437891	8.35831983840466	-4.16539839983921	-11.6287666960665	1.95541735569214	-9.40072546827609
168	3.1349305889851	6.16695009324618	6.15594700287101	5.1268779908237	3.82634688559196	3.77103547642463	3.49955340398177	2.10543139117224	2.19358126796872	5.06146490653574	1.67692701576472	1.21719280524985	5.81849509041307	5.88573652547411	5.87164469035271	3.35657505346832	2.33303978358269	4.43560841209382	4.50967822680706	3.99141969526032	1.50924658356763	3.56100839617069	1	6.13735605204	2.41195981871768	-4.96580965702807	0.722892888729821	0.917415073874546	-3.40860077442308	17.6539471240073	0.870479866034374	1.18759966791119	-6.7065356769854	-13.2955229192712	-11.7548460181932	4.63086548707511	3.89539693651792	16.887877080836	-3.67512083856334	3.66213359716128	-17.1972165450928	-14.3925313457886	6.18983079125447	4.40193165245833	-4.32415404887934	-2.47647995824299	-10.5483007951691	4.54436856378347	-9.89729769683289
169	1.71006439631172	3.98701601760916	3.56281938823871	4.70656465089799	6.73974009892433	1.36736808100081	2.04002547399117	4.56608897212411	1.454428439126	3.83690136836005	6.29583690045714	5.74678447490569	5.53638715560862	5.89409333600597	6.77095146258751	2.02366827665746	1	4.64015481303103	3.07784816308396	2.29273257949184	7	2.42352947456466	3.31043762603452	3.16445152197488	-2.7071188327078	2.70630468347159	-1.82530728011299	2.33816086637592	-9.13280819476564	14.8203228907869	-1.2268960711045	-1.65543107473964	-5.60973715012117	-14.7847497022721	-11.5944355900403	3.04553478096219	3.36152052590645	16.1388822222949	-4.70286520253961	8.26579968168113	-13.8516787985221	-16.306131878216	-14.3353521837909	4.92670589009344	-2.85894803135057	24.3852727823616	-14.5069515756487	3.84552293939064	-7.82592850514397
170	5.23036540636077	6.1234516022443	5.46258463140026	2.08084244556153	3.84977185569714	4.15660974540733	1	1.35999313627471	3.21559200611309	1.58217648232848	4.89664559215362	3.75300666993385	3.99493655564163	4.34382911546536	3.57388512748471	1.38233831059822	5.69083244213322	6.03539968993636	4.17573714758832	2.20639015834235	3.37109497400762	4.120560684791	3.79616180844633	2.5894652214018	-1.2674973968597	6.18523632186133	-1.22135351062023	3.88374095805715	-5.51023534640096	12.5053117101723	2.62540699281944	-0.428398684215944	-3.08431936974087	-9.0619859476807	-8.78211583738124	3.55514094736672	8.20961888444977	14.2111645499359	-3.31122318417738	1.90746767915343	-8.74471676837987	-14.646255643895	-13.8896574552076	3.56641644711746	7.99060796707397	22.4158300614297	-5.91008439171974	2.85307602382386	-7.88024972318642
171	6.74956106973855	3.41677542314967	7	3.37714386971272	1.94887677966694	6.83440427781772	4.23603029000614	1.50096802919669	4.40084755153565	6.8546425865757	5.92876867543279	3.49411159836931	5.7854131577235	7	5.43529519119392	2.4374163202634	2.95949000423383	2.05198454743344	1.78404687386588	2.3843009614461	1.3802775181734	3.47763073851617	2.16609347319163	5.90919817415828	-0.126189207176055	-1.81402833230037	4.08359050674807	0.658577306688897	-6.91127077901759	17.5598602695431	1.75585224323462	7.43651936654149	-4.18254322336813	-15.0813612782486	-9.88084037740432	8.11032717682361	8.37327622588015	16.1791201215493	2.37684571641858	1.07937221442233	-17.4714711360801	-8.21086383052437	0.728024731731691	5.11074448006198	-4.29749863273997	-4.62732986740936	-3.08161711902714	5.18157632798565	-10.6229235750255
172	1	2.60427955413375	1.91658163842665	2.59146766554848	4.03382238684305	6.14147380912569	1.28846512353675	1.41201182767282	1.02730207141332	2.66640763451555	1.79318753029109	4.75354955854915	5.67145222419431	1.82612737004885	5.87955371883064	1.74092403540694	6.53537954443879	3.78953912678776	1.89666144924013	1.24256939192633	5.91170025979611	3.12262631339529	6.74648519160068	1.34261653311645	-1.29327066461415	5.23138691054014	0.0173629914779112	6.14778141838901	-6.27013271719539	15.3320167450344	-2.91307861174413	0.875182072445371	-3.23867741381349	-11.0977483317299	-8.02528303542661	2.94906527070881	5.98456422437694	12.0811235738331	-2.72882516043679	2.0779094236767	-11.8481440475379	-12.2763254370351	-10.482320927349	4.53948503396628	-2.77254558456958	4.33450197235565	-6.54456839685797	0.76095342813908	-14.7878164866421
173	3.04675742404265	6.50069901101855	2.84702192399345	1.62956108851786	4.34711053818171	7	5.40178043707722	3.69779442015572	3.39829093469726	4.85754129090509	7	3.28259943133633	2.08774679748555	4.99570988112946	6.7291841679124	2.54250567778027	6.45106195965824	3.41524016256602	1.32672244558385	4.24910750060025	1.8307630050779	1.95770452977719	5.05470386396536	0.265033835221263	-0.356300152788524	4.08160963626728	1.22414960715449	6.12887052041186	-11.1018377135143	12.6814340826509	-3.97506159021011	-1.45427157934939	-7.88208412390751	-16.2700955769315	-9.3622085587498	2.65402595227152	5.3840498886681	9.20804695917355	3.10871598961892	2.1424478699275	-11.2610360767078	-13.354750868968	-13.3057365184174	4.86810500160428	-4.45970670642393	-1.88939104576657	-0.907766362190951	4.13000915355579	2.07831717701457
174	1.40138566656194	2.59478674101404	5.73042039701448	5.07835511102376	4.16903287897604	7	2.12189767624057	2.0333189595984	1	5.88113194018355	2.34833510768869	5.13311670225651	3.63859519578735	4.8736340657302	5.59655733510282	2.23978285967058	5.3559013562851	1	4.6296064006076	1.24610442984258	1.18365027447956	4.61673829582122	1	1.8666004442916	0.520394269640103	-2.55329567473732	-4.38126178465501	7.97535985260055	-6.67508604411476	12.1225533572066	2.55871068144775	4.33691161940735	-4.15852692489022	-11.565848038633	-11.4904289890445	4.16921609073972	4.20079852948084	20.1244850876195	-0.577004351265007	1.94463165239489	-11.5017916130159	-10.708037972888	-1.00284559428859	5.58148934238885	-3.85643582952729	-3.81340103930924	-7.04524449161314	5.5328261436505	-12.6114081611604
175	1.61101837527061	3.22292662172769	2.66703913798058	2.16280332410451	4.40594880434007	6.28909706311212	1	1	1	2.32672270565715	2.74814831551015	5.98545233415069	4.6456493209968	1.79857530636401	5.78541986300907	1.19436830560946	6.20776734111917	4.45596865290532	2.53613515946971	1.26754831791742	5.49300436639875	3.15377250699659	6.03496819328992	2.48533184112557	-1.46875292111955	5.12658213274327	-0.201632881883308	5.21084140993873	-6.39061384982534	16.1245282998436	-3.03367887112648	0.683847122302717	-2.88189635280951	-10.2599076715762	-8.37933524237847	2.51626991394068	6.12164068023167	12.0654408936055	-2.8245345079282	1.76250184545019	-13.2225276252931	-11.884056994235	-10.6466838813777	4.14395077445049	-2.2630174813137	5.39956627340003	-6.95648889464655	0.757675079166472	-13.9529654302
176	4.20426566852035	6.55434461784223	1.27280475343025	2.54848733275632	4.02304198063761	6.77837616596194	1.48961239565268	1.02609928818319	4.55091208628068	3.19322325180617	5.29718994723666	6.44649480474059	5.93491801885061	1.97036397930314	5.90820407939437	4.32474037346883	6.43315837629511	7	3.56634614178072	1.52287716257767	1.76106682421903	1.04463839926743	5.18493446790406	1.18782341359892	-0.619573903247423	3.84072617180941	0.403644014446605	5.41277261767814	-11.1158018625908	13.0822032781427	-3.88370877706125	-1.77384562985866	-8.54418864475008	-16.1055339805799	-7.90563152752282	3.4240338118585	5.81388203185534	7.98856832081533	0.0458933254435515	2.7940183827982	-9.78115504905945	-13.9691025093212	-11.3454955369489	5.6320552114526	2.36487034696791	-0.63293489180708	-2.66443462634852	3.04803418747963	-12.8626795173542
177	2.26943052412977	2.72739338089562	3.89885434021572	2.638989672036	6.72255708265303	5.75757688985893	2.20211742214182	1	1.98601880585891	2.77680834578924	2.47532380113446	5.50224638695046	3.0455161222129	2.80241559653314	6.64073639490507	1	3.55754572613596	3.2530007092942	2.6816849182777	2.02205177422476	6.85015533167269	5.0328507390956	1.96119589466083	0.50522182581637	-0.798337305217583	4.60581836803085	-0.70504111583968	6.06118410543372	-6.70013301355762	16.5169517188654	-1.96973402324716	0.351122323457993	-2.97935919344235	-10.373854288453	-7.80308335245384	3.61220899634685	6.07336918284619	11.6883809856723	-2.74386826505225	1.33399344917617	-12.3990222752019	-12.3371346080244	-9.94924154096357	2.59807277851077	-2.64339046334888	9.05020446099505	-3.04787067392327	2.39997206824576	3.58323981524148
178	5.17368014331241	5.17687332601194	4.60076323832656	1.00871862683392	2.08154104835702	3.487780788804	5.72635118575982	2.49233406070583	1	6.60674262030507	2.13644532673206	4.58134424256678	5.20793918973359	5.33684282570778	6.75883553165615	1	4.19342650890031	1.60094634551719	4.25431389208067	3.21507879441021	7	1.65036995412573	1.39099908024582	3.08858319223828	-3.75476383200585	1.82902039048317	-5.05637058540069	3.33257452051816	-13.0714736668486	18.9162022600483	-3.98055641874557	4.90348178716066	-7.25595828703499	-13.0088250352029	-9.27006307416735	2.48780153623619	7.82000989972041	15.3800541208334	-0.407065679678248	2.99518351109456	-11.3375399762666	-9.38562377426896	-10.2514834061063	9.71260143734424	1.81084587858716	6.64798606556313	-3.95904545645941	6.04047834562226	-6.71445473786531
179	6.14543755116442	6.71290363428974	5.35486139159209	2.58144150670961	4.16539982238893	3.63726586595535	1.22777768035958	1	3.25117214581789	1.29992477749575	4.2239103421845	4.42435955570908	2.30948373661501	5.66817527632101	4.64344023454831	1	5.65671420144265	5.82089843420313	4.08010243193707	2.29660863840467	4.78997121677289	3.70731260655587	5.63163480665239	3.73458339646644	-1.17574472513242	7.01569768897586	-2.33898557844122	4.17371537025321	-5.52711420157182	11.3998900956764	2.22147801011939	-1.44313791249872	-4.28012091333333	-8.98624395118782	-8.67818077469828	4.37046248323084	8.52777843025161	15.3126285234577	-2.94902881994774	1.81015438051682	-10.3736440042383	-14.0972640776007	-13.2511188006057	3.14852051714955	8.69667586462326	22.2541367704114	-6.00836515256974	3.27580614079625	-8.46384578118124
180	1.15836913997693	1.18993512343157	1.35184873825926	1	4.01736035101435	1.86452967876553	6.72989380975745	2.56347506611338	6.9081051033027	6.6454602258499	3.13533267800811	6.16418818674691	3.93802485377906	6.10160225438068	5.33457493246885	4.16525811911738	2.36216936962672	4.6916311217545	4.58061618246177	1	5.43766831820866	3.36617872736794	4.25795602243599	7.78479064863578	-3.31892802091062	1.60145343576928	0.259892826799164	0.411146024094962	5.02150425481911	8.57408168639836	-5.19739052355436	5.54281685371321	-0.108944265102029	-5.1819318412994	-12.8218106442733	5.75510313644976	10.9516321152219	15.6091563890294	-7.22714747299427	9.76132219546935	-14.3568451259061	-7.90797754790725	2.62917995355377	3.13027057835395	-1.62489949375219	6.85867855752896	3.459303470481	4.52429563607913	13.9894456314829
181	4.1512548585633	3.62598147016064	4.75536094856394	7	1	6.89155073009119	4.58838296105813	3.1703274569176	2.81801942443619	5.24394963343314	2.38992515056192	3.44414182890565	3.92998669399264	4.19317711568896	7	2.82161670243122	3.12234802428976	2.12189116332657	4.13623284257968	6.23594387749502	2.35513654972102	1.03184784828313	3.79923299813238	6.82701425496936	0.0788330667712154	-3.41151165743436	3.39697542844284	3.63436023887008	-9.03210472069232	17.3211102824446	0.266329405250417	1.40821920862569	-5.230505482871	-18.3859934902065	-11.6503220327253	7.59450978240454	8.80338231521353	18.749421036526	2.36881122869722	0.492037308746856	-16.755884147107	-8.13822259802794	-3.00896924350054	7.73510536080866	3.43187849322031	-7.45264734699391	-11.3165925694119	5.52704999863752	16.2665170366004
182	4.40731188781495	6.08250280725342	5.4933635970238	3.03622718563313	2.73946013291369	3.42118501607223	3.51476288998184	3.69995818783716	5.38131374131389	6.01402012967662	1.40433453045273	5.14679954261305	1	6.5404342253482	6.25520995351067	6.29684067344421	3.95474595590749	2.81367016647348	2.88394380610079	1.22777108866864	1.59391774724071	4.18541622154313	2.93764700362166	4.81831335413492	-3.26595033507228	1.96511161724319	-4.89581760057024	4.04179885466862	-12.9464934015091	16.88936413525	-3.5728458150319	3.46917520394453	-7.54179512517343	-11.9478904565683	-9.42205916105078	1.55925349227512	6.07024628034225	14.5115032981629	-0.0819048145089558	2.12427100629344	-11.137531171096	-11.1123111440599	-9.13677302838946	9.29304954818472	-1.28879112923374	-8.71218204793828	-8.16522568167102	2.52215820159242	-9.94546986958256
183	2.90436107410574	7	2.58707896438053	1.38994386095591	2.7643476871784	5.23775861477753	1	3.25675983705198	2.3753263315835	3.39423245040522	1.16615159676635	6.36619059277435	6.99132982556118	2.50718741838655	6.16474224646719	6.65654896578252	5.61102769159473	5.57943233968724	4.92618720811435	3.55711431367108	6.96127394215341	3.03259839913742	1.74154874059781	1.72769769801172	0.193755441591052	3.43625343957559	-0.721847848041783	5.49712281370902	-13.1438348081785	14.7853550292747	-3.39083841399221	1.08547429868142	-10.5129620768903	-14.5770452264241	-6.1527201206939	5.27278422326253	5.72481307403515	7.7644372428837	0.862587691146605	1.96317323268377	-9.25867533159106	-14.1963236375942	-13.5120482723009	2.5037380569859	-4.16255790693628	5.81466902218368	-9.19008772054105	1.67478565745939	-10.187323410833
184	4.39953762036833	7	4.309908785046	2.93169175106844	2.94225229828969	2.8639890578748	4.27948825714822	3.93804656305698	6.36567716136411	7	1.19913937191987	4.18175057207797	5.72401208865532	5.59432886697825	6.65225364406919	1.02689411507549	3.75923325417101	3.22114966661488	2.81303135625629	2.83533754532731	2.0874794434678	3.43434029115199	3.50524645472424	5.20802743621137	-2.89766615426374	2.70344716524408	-5.29359064876706	3.74228364342704	-12.7096780463681	16.681404754773	-3.18243701527354	3.3031185291903	-7.84743884666879	-11.6338037367529	-9.98195030704183	1.00833668823562	6.02998124315359	15.0356949561592	-1.11624565255902	1.51056255696169	-11.4033712706768	-10.4054872011275	-9.11210518759403	1.3767027625314	4.42768139217478	-7.67254685398878	3.75989019221776	2.33429826683746	16.6402919995509
[truncated: 74 more columns]
