# Supplementary material for: How Are Mate Preferences Linked with Actual Mate Selection? Tests of Mate Preference Integration Algorithms Using Computer Simulations and Actual Mating Couples
Source: PLoS One. 2016 Jun 8;11(6):e0156078. doi: 10.1371/journal.pone.0156078 (PMC4898694; doi:10.1371/journal.pone.0156078)
Supplement: S2 Data — Long-term couple and agent-based model data analyzed in Study 3. (ZIP) [file pone.0156078.s002.zip › S10/Euclidean Model Data/Euclidean Couple Population 11192015 0119.csv]

	trait1	trait2	trait3	trait4	trait5	trait6	trait7	trait8	trait9	trait10	trait11	trait12	trait13	trait14	trait15	trait16	trait17	trait18	trait19	trait20	trait21	trait22	trait23	preference1	preference2	preference3	preference4	preference5	preference6	preference7	preference8	preference9	preference10	preference11	preference12	preference13	preference14	preference15	preference16	preference17	preference18	preference19	preference20	preference21	preference22	preference23	preference24	preference25	preference26
1	6.22470613111367	6.38872761508453	3.59729251830844	3.52558283660367	5.0262389573229	3.18484752460714	5.60929758886596	6.57081383370614	6.85562365013349	6.63237399013128	4.44527562676535	3.8018431228665	4.84428847971734	1.10048015353625	3.60022696042443	3.7147734181423	1.57752829210426	1	2.46544678049672	5.20341817736734	5.42460738164826	3.0620763840616	2.06488190636908	4.86281186355208	1.31900233980975	-5.54330935472307	-10.6539036794332	0.0652760175986971	-9.73736407100066	0.263443326253419	-5.42728729895525	6.93730685299315	-4.99695926291295	14.8813966419621	-5.7524750940432	3.20971413530159	2.99422095969421	-6.14245184073592	-15.6968772685122	5.65530879258591	4.7019598061767	-5.05795194183879	-7.93509319153483	1.71432814017998	-0.0134995347727375	-2.23712988343005	-8.38503680168996	1.06524190462367	-6.0771529121812
2	6.28291072818845	6.2977715720489	3.34631545811118	6.17611776062401	2.03923817130388	1	5.5973161214886	6.60367208159443	2.82454751458006	5.92301698860339	1.18686321959214	1.25505496503182	4.97429674048512	4.55854074550566	3.97650146641167	7	1	1	3.27396440974694	5.64518546492523	6.77702021368719	3.12313060113903	2.37496418114515	1.52895261393769	1.67799574086266	-6.7690083849033	-11.5982766550109	3.91240725438115	-9.16291939526396	-0.472428339647354	-4.23623569395981	6.81690741034417	-3.7011095451068	13.7058508185003	-5.64440592594695	2.51249174161324	7.28239544663137	-1.85811699626861	-14.0873128438671	3.0309286831773	1.98752025671682	-4.55014349761434	-9.10331044086028	0.106901689254173	1.16039259648517	-1.86624581800228	-7.01421513420845	4.76981440387937	3.17479576963161
3	6.40477641130465	5.56836883106602	3.28307581225241	7	2.3183287298253	1	5.07910575807547	7	1.99899592360177	7	1	2.50615042447769	5.29080384835302	2.75280516030154	2.58069892021014	6.34608495996625	1.73728311466097	1	2.94494759473174	3.64332526538465	5.37834560886817	1	3.71261138859951	1.33466432262593	1.82145872953503	-5.68339315848399	-11.8473013002268	3.48661153024406	-8.53035593590676	-1.95885861022566	-5.06611719095792	6.44867889604537	-2.46387685357997	14.6749829959622	-5.76307628864629	3.43219252644713	6.43398962734612	-0.829330028558997	-14.8535910803596	2.44639807867071	2.79751457513839	-3.54426246345331	-9.55318811768528	1.13974230038893	1.57567126210721	-1.36934767709277	-7.78961735151579	4.231026291815	2.97254676744507
4	3.72091202630328	3.94399545393058	3.07582502500407	5.85635964678249	6.30588909637366	2.98780421535509	6.73649595184762	7	1.84094589346438	4.74245015597174	2.65317155928724	2.0154538297674	6.06321299249121	3.70842007699013	1	4.24595113651324	3.43031444109383	2.43241844111482	2.85782064638582	7	5.60145599350948	3.23943280422214	2.35457360927302	0.661118601277662	8.96340684227436	-4.07663092597198	8.46045820086354	7.67606260326782	-3.26849765951072	5.18409813390933	-11.0983097270407	4.63205075262456	-4.5654811341143	6.59574029875722	-0.516177888454959	4.52804725832439	2.77758750905344	0.811861575529177	7.47580386125235	3.51267586646064	-0.929414203174081	-5.93272149946684	2.7932585177732	2.17697066859454	6.32831383448798	-5.86157373295474	-10.1520038715804	7.14920617749554	-2.58449460497264
5	6.3667159437974	6.3662461833374	3.4943796888111	4.64938161333755	4.02552295148833	3.00836890867448	3.75422509285165	6.80786147555004	6.92510671391164	5.928898849692	4.24628184333023	4.48185596846926	6.04128708037522	3.52008887973345	3.13009824538168	2.19084519111579	1.27796940632137	2.08957562938013	2.32199458868349	5.91875094409133	4.61443564918173	3.57688191447436	2.54269479243872	4.48780468474468	1.17318243499706	-5.8988717283716	-12.0096657320433	1.1586546332526	-9.16131274325645	0.366721744763249	-5.35141249376761	6.47599567747059	-5.53308097400947	14.6295209105778	-4.52942180894916	2.72089788603903	2.79747548479052	-5.84862934870293	-15.3257200573935	5.07597005781342	4.74844435125311	-4.74782472509226	-8.472169439234	4.04978887807976	-0.506375561649659	-2.84361860779225	-2.64409221862338	0.72678085010417	-6.0914972568786
6	2.46974652605869	3.96323235165139	2.1018042479118	6.60649904541842	5.35407281216426	3.25070252826634	7	6.12816225516297	4.21969116306727	5.79255194098473	1	3.00154768988913	5.3109056516321	5.3544590863619	2.07532804747979	3.02009750579619	1.63797114903218	2.26507192921414	2.33667830762119	1.39758834480031	7	3.53827121027693	2.25139544741125	5.60540424521481	14.8275402856112	-0.858026778418024	7.4638893359455	5.73853535629475	-2.65941272919876	2.40622089036306	-9.19061078267295	4.23601335604181	-1.58620992542472	3.85392853593659	-1.00964373889139	8.33488396359285	1.08089321750593	4.33221227347544	6.07726045120628	5.36395414272133	5.27420522535228	-9.64713336547511	-1.1438558342148	4.89047734227549	4.63842925146248	9.21347357895221	-5.69920445049827	8.50512510070224	-7.03288982289074
7	5.11581279958923	6.65870187882888	4.41815516669721	3.23425269665158	6.05776635955067	1.3509966998925	5.00087374772301	4.92761030999118	4.74219106095459	7	2.25128442959593	3.62884397812175	5.26037928350509	1.71477487782414	1.59190010348626	5.42217264663153	1.82944888794552	3.20422512733439	2.31077238723065	4.11107881021232	7	1.9661452058341	5.93066271882286	3.15958350923549	6.31239947765088	-3.73786089654048	6.85691034513916	4.59700906033446	-3.98443798960191	3.12722760727782	-7.1221634793678	3.93870420886275	-5.68696537648408	4.67824412840312	-0.951931111288466	3.7065231451027	4.22592181877912	4.37132507187747	3.74814062318791	4.99582307117792	2.14068643699089	-6.83597042309838	2.70441961761256	3.20178778026136	6.32381081696713	7.20154140742442	-8.74677782623634	8.10523707839013	5.71320484365662
8	4.05685792455398	4.4798939042864	2.51088997562246	6.31383076308114	6.07184760826265	4.78425929478307	7	5.82167362611752	3.87059528323984	6.41739833150441	2.78262059950012	3.51720059464683	4.06099009473404	4.97663468182693	3.71337172989379	3.90419734080659	1.75795626768051	1.6504440724031	3.99253128781231	2.95578979593954	5.9284262436579	3.33016113665223	2.8418733888798	4.89030253952216	14.3065059000918	-0.891233145743975	7.19949097595494	4.71788299403288	-3.44436277090532	2.43893187826435	-8.67417193324477	4.24004187063897	-1.50159896303836	3.32274350149677	-1.85825476671112	7.87851742602053	0.398592762065413	5.11385966196938	5.80880444341901	4.60255020154858	5.71233497745481	-9.41762364936974	-0.664462870987363	5.19804753354534	4.94233049037205	-2.39055559104049	-4.70445677217607	9.19856376016059	-6.16544458079291
9	1.73401952177162	5.78949221731308	2.40080626094824	7	7	3.64753953122599	6.43222549752341	4.887717265448	5.37362716536276	5.72291579291553	3.66867695293626	3.74402562793873	7	3.92956345939114	2.02999854410989	4.58683599242096	7	1.39132632893022	1.27877957972762	4.73137087062925	4.46277377285003	3.01970756482769	6.28530063218759	3.39047960414045	13.7248848891545	-2.56106919259696	8.39849726400275	5.85193777943919	-3.06549735774429	2.34858525013645	-8.93479168239381	2.55174869708214	-2.94902134134551	2.9148997475545	-2.59148866489839	8.72273716981921	0.788365687716286	2.97744908125755	6.24424715258514	4.02458290431182	6.53862791840646	-8.83556443749804	-0.742426435504662	5.2379635243658	1.40533354994968	-6.32507294758936	-9.70810268231835	7.94333668672854	-2.17037681550748
10	5.64731619856715	7	4.02157057255581	4.45931558228149	6.92766539175124	5.13923106820379	5.08022570024867	6.65860867395138	3.28290208305155	5.84551777182015	2.19938466725574	3.12163290531542	6.13297166656517	7	3.77135192396856	6.54517306056564	4.95203655912172	3.06175473736001	3.27795362546839	3.47796959701225	4.60022414409268	1.82872149048763	1	1.65957763123104	11.3778536713851	-0.862562276425428	10.18606725413	4.04657824993419	-4.80076748628001	4.27663753524402	-7.0800566291306	2.97102888144195	-5.89355349676737	2.16038561662699	-0.439065280780299	6.46774529886255	0.737731107194347	1.39786682799685	7.9231627984821	3.91542405003348	6.32299921997724	-8.33399710440753	0.843205252644892	6.06408907727058	-6.74610886873335	9.73510821821023	-8.80661268526128	7.04225378118476	2.25085973100004
11	7	5.87083087570638	1.60143144427419	5.32342958848495	2.88396378448525	5.08657567303613	5.08208525290539	4.75244585083703	4.79903047384551	6.79539133886515	6.50317287685	4.73352393338496	6.31338053928798	7	1.8469816798649	1.30477752918599	2.01454947900506	1.74239929980089	4.96478201829629	5.59613035094206	3.76188178183889	3.47049052352255	1	2.22247824121962	-0.297747440658322	2.69412236022641	9.52113804170389	3.85470180197941	-1.2408186269352	-1.84089725362854	-6.50223633623663	4.22570894890319	0.482881466686699	1.65514352129429	-5.5952266621546	4.55325476936628	0.620126648187496	2.90031280809109	0.195506497045214	3.01301826602701	4.27427196362979	-2.61237781740346	-3.0729935461159	3.48717169910327	0.667803716037683	-5.78041743548519	-5.19069840082999	6.27665636978806	-11.2369643851445
12	5.33142896108704	6.30643926752907	3.27801123137189	4.52102669294957	2.67614087784291	2.05804954361379	5.67602540316284	7	3.00581266707174	5.87034013818519	2.53145413984672	2.25129863577328	4.08652723959994	4.66836830137952	4.06768170473132	5.75339706455041	1	1	3.28167781713673	4.06001811492954	6.05361997785351	1.66203892923285	2.52545147517771	1.71410742038023	2.00548604318552	-8.07847761532457	-11.3634702357806	3.79830573923124	-9.30733693111994	-1.3760902753423	-3.74850404518657	6.18785965910856	-4.19821939464164	12.6435619466638	-6.42023715170704	3.21761422281589	7.8001145991953	-1.33845044020677	-14.0808660630303	1.73697155078232	1.36472521377336	-4.7419438736243	-9.01329118145051	0.260513238453442	1.00053572533272	-2.26205835267261	-7.79849300920427	5.13945373929473	1.72786728434604
13	5.75476568990991	6.5923812392458	5.06012523015711	5.50362626691711	6.93033006745285	5.86027269583381	4.30412977333762	5.24682417597723	2.22762721888641	6.11652939081461	2.25925119581909	3.21683550833693	6.15347201254746	7	2.19661263995144	6.32791823064605	4.16731660330492	1.82603290008654	3.60761115119478	2.99272654242622	5.16094241860851	1.56631069145948	2.23325319301091	1.21713852650155	11.2698001811825	-0.0954425134249028	10.0279017411114	4.7714531510657	-5.01319903571387	4.92834521939103	-6.49790943087941	3.17754866511937	-5.41076110191832	2.03611199230008	-0.895379224256432	7.62100671480274	0.501179051844592	1.63618772707775	8.73583485695178	3.07573414999092	6.50651615083762	-8.05644221794498	0.767307210903005	4.36967605486948	-6.23408542892176	9.91241307302056	-8.40473405303147	5.91585308507106	1.40378962974968
14	3.72116274808201	5.90598700398457	4.87329407348915	4.46697477195016	4.30634049141254	4.30048917851836	1	4.14294904950519	5.99539072303842	4.15870552178848	4.19730280198615	3.29816830016498	4.94253444999642	2.56325007511075	3.67834538311691	1.62977587418764	5.95846878387532	1.22293678471561	4.33616130182744	3.92842917533605	6.62015563105087	5.37536404719429	2.10806181090871	-1.09361378985706	3.76599970796039	-5.86450703252188	-5.91660199231238	4.48191280237048	-11.4954412986819	-1.05555135828492	1.37897349764719	3.91361721939019	-5.12854446686659	9.26575478411743	-3.13463235359757	2.09285568021838	2.96422980963909	-2.58454036016026	-9.39181886560251	9.04963853614362	4.97948153705269	-4.6865336821647	-4.0824457317958	4.16830672988284	5.60659220211624	-0.16667401954467	-7.89588684246182	6.20975159575877	-6.70257708897584
15	6.10521096207783	6.74580523380909	3.16913071352576	3.25091801472123	5.84179121513903	2.27909607259361	5.36263027769137	6.13646400257898	4.94692677438791	4.01832546157797	1	2.40088158824635	6.88506918741726	6.29405660781257	2.37775830042737	2.49232691086268	1.77452194800026	3.93292345292648	4.90224514072073	5.26165446411715	4.99732153865495	2.52438667190633	2.4963806456176	6.77226848819127	0.644814155166663	-5.80973439490969	7.13017500740545	5.76631002305056	-9.79566756473105	-3.47659392552741	-10.1705330171772	5.15283429058073	1.34266598144211	-1.22282329835244	-6.22750495774763	9.03735092957162	-0.673545139972341	3.6443707816584	6.56648677530824	3.15920607828251	5.9063253329601	-6.29805359285464	2.11703144665757	0.994495372747291	-0.731682239359545	-6.08051612350552	-9.34047427114878	7.60230074262234	-2.71214149684445
16	6.04973306199481	4.26620429289491	1.38831789858793	7	3.71976202267848	4.58280725980559	5.29924891172855	3.73482297951819	6.2556323475351	1.17169868151279	2.77785228872197	1	4.55956776786197	3.75893727413957	2.40036020401785	3.36477816586664	1.16671024066839	5.41307547774703	3.32334433546705	4.92234198372981	1	1	1	0.564072716024939	0.909229164340953	3.92908794238626	8.54064884247205	2.80453074009566	-7.37218889489507	-4.99861175529244	-11.8557951571109	6.8837473640844	4.99356334730645	0.732682962684194	-3.63416398104452	4.58290478658678	0.352132666507323	3.0888933866126	1.38694551751045	0.195708403932837	5.73949605137592	-5.13558733936306	-2.97582335506704	2.94340182112183	-3.02594817247514	-1.12683722862298	-11.7178897891445	4.84132645946118	1.78007401721796
17	4.20520739032754	6.58896507914353	1	4.1580476346201	6.66396341484147	2.67996341130088	4.9567651245447	4.8125213542838	5.34419361824124	7	4.16683748129331	1	5.20319990531861	4.39302479659957	4.80251900866522	1.13325034331742	4.42497083724141	1.34900005864687	6.11335126225335	6.24273669741619	5.7113000914768	4.84726154883572	2.94032392637024	0.322537401999419	6.69888249973793	-6.73619406830008	-3.20031236294965	0.420229525204029	-10.6501224031546	3.00188527141455	-4.59358369657833	6.07883637080777	-6.68121229446898	11.276940165014	-3.18323283766454	1.78729357609568	8.51987322110772	-6.1936595071351	-15.3363536649093	5.6663884854469	1.75619620472036	-9.21074133128855	-5.41301124686025	1.67236145547078	3.22953566384218	-3.78940230160156	-9.17729393718549	3.61677372821808	-8.83849122073203
18	2.84677347111562	3.98606713840595	3.09040895383647	5.24991069800195	6.85188832110393	3.43952023043909	4.74875622595973	4.37349746790859	6.00604100280603	5.3544260498314	1.21042073755005	2.42317688206807	5.87764512195095	2.13587836151922	2.74935881881682	4.16328852538711	3.57174580227554	1.56126301849577	3.43690674031825	3.40690966741636	7	5.69708184787791	3.45235797915828	0.547301351998283	6.73915513445822	-2.47437592076976	-6.65718267052435	0.810575343252193	-12.8710724365617	-1.07353882061626	-1.42507274861926	4.87446910157329	-4.05965114962848	13.0891356661363	-4.35975042135127	0.873229802939361	3.44804359031056	-5.30992686625295	-6.89319756854679	5.49402452581771	3.92213109598827	-5.26324394586345	-2.28080636407724	3.22769590202767	-0.0899698758261767	-3.7568432773453	-1.64086076569856	3.27238239574712	-2.46018448736848
19	1	6.49254995349329	2.14218340188785	4.73244737176368	5.840874691812	3.55208217000568	5.7399426764804	6.1850658654706	4.49779956016836	3.84549154363814	4.27616630360883	1.37366647187905	6.91778716312184	1.24088234547795	1.07590438944002	3.81172372084444	1.96013830620741	1.91214680979127	3.91597996835141	5.31667072670246	6.45044900035648	3.34013381343416	6.05091857761459	3.90253218946692	13.7117927325537	-3.71988455250279	7.43274695392897	5.90941861877281	-4.78327939128641	5.77080157459255	-10.0728014339433	4.29835165348927	-3.46792787203917	5.14700986686057	-0.193869768498188	5.54519697632966	0.426007124534487	2.15384202554136	4.74255740869854	2.99811680163596	4.70551087800523	-8.79181911777888	-1.240334981449	4.49682051051332	2.07925926272041	-5.0200090682203	-10.9302498533717	7.70030314389806	2.83810981367792
20	4.27933793846631	7	4.92154658732781	2.22461771554199	6.1281655966462	1.40757516620708	6.59583589857501	4.10951143115784	4.8648718811906	7	2.0928201590289	2.85076616269831	7	1.4662827590114	3.46710591368957	4.91308012338328	1.50300541141805	3.00137550639095	1.93010140689206	3.71193101978865	7	2.43131167809613	4.88075805919994	1.96484242772632	5.40770035217972	-3.35632752300801	6.83882068399104	3.56286130733587	-3.48065129771306	3.68408717118152	-6.93958199637258	3.73981247758768	-5.38685050136131	4.36647862345948	-1.91835980554194	3.49795613130076	2.72536268946007	4.73404160758065	3.23130302397252	5.1572263581383	1.69464237503676	-5.57071459048747	2.27887469811949	-1.91837221342114	7.02549169714796	-5.61760194805849	-7.65983589388792	8.77912192245396	-2.1173759011975
21	2.77296230991411	4.95718094179177	2.18476594582366	6.24561898866178	7	4.06868194227379	5.98907908744547	6.10999741268365	5.01567955572404	6.06697904444798	1.44930684245414	3.32298672776721	5.75810125568331	3.20528777982649	3.76450220065964	5.27578994018684	1.24223247603426	1.16840875516583	1.8717675695631	5.50649896331517	6.57137864992519	2.66641027952765	6.03461158970424	3.80097497801785	14.6606558964737	-2.69170638343593	6.60614370971138	5.42224274670788	-3.85067668665282	2.22744022873773	-8.70303199658203	2.69146285906665	-2.28986159526107	3.10967642248591	-2.3907561753043	9.22695520189114	0.457338943995866	3.51483063359693	6.55442481149613	3.49858907999054	7.02654533606623	-9.61346581214744	-0.483493071582239	3.46723626571195	2.62174064121335	-6.03716724806044	-9.52948582003185	9.60198140417719	-2.81797948500842
22	6.43285433651823	5.32106784420112	2.45425096687508	5.21308217909315	2.25672470957753	2.94066768110901	6.51087490598176	7	4.39729415931486	2.22464874890418	1.28791567197205	5.66576899379346	4.0802303509785	5.03626726394065	3.09877073452313	2.2566789050108	2.09507782622392	1	2.02246525169353	5.66355334867598	6.81781812082621	3.5446195770472	1.0939128398808	2.35225682428996	-0.778797120818657	3.91423663364249	10.6314364789143	7.63205030645816	-2.36185949333771	-2.33896700058742	-6.41320598710505	6.3679227868813	2.74867656429634	-1.49145471843265	-1.06088527697685	5.69666184816777	-0.242331171973096	4.63083494078853	0.529311811563529	1.93264354473964	5.59510802036038	-6.56764875960284	-3.72033187927037	-2.11630691791857	1.05226030964153	9.81447604002761	-6.41335892813176	6.71268508707212	-6.34380949642774
23	4.91162578166331	7	4.1671127351576	4.90771288398495	7	5.24217488926416	5.28958428605436	5.37385295483923	6.12169690958031	5.31964728365252	6.4522475151419	5.03901151282239	5.07695292289502	2.18273315610848	2.31097788139434	4.54860270461591	1.32563402185007	3.45255175154224	4.82833461029547	6.60075824902044	7	2.60463377989476	3.19656619737354	3.51807470746276	8.68135812965447	-2.87850911701903	6.9186962591801	3.87830547080807	-5.21516599817017	5.29917677293954	-7.55800345930425	2.8544173840168	-3.90264955580247	4.15139572271649	-1.75776954573735	6.16799725926093	2.76108658171242	1.50500707439536	6.53513979219774	2.03898956670735	6.80955537455626	-8.64667003505004	0.426715006158753	4.60189615796053	-2.60184895040959	10.954468140194	-3.6851993281258	2.4608167344314	-3.02173685791023
24	3.73911896955964	5.23249720573391	3.30546739164936	7	6.58063393063443	3.60221525010199	6.03391436982025	7	4.87205699149928	6.35644811473981	1	1.95904090283596	4.39231413673355	3.5770793024179	2.07541409220885	5.90265533751383	2.09289988060406	3.35189965188864	2.7794139288435	5.48740545301037	6.23062405334307	1.42412415450644	1	4.85572379180734	13.2638925370832	-1.58310471263576	8.67137002487147	4.84030807002522	-3.75639469913797	4.56614969634161	-8.20604342245361	3.18720321650938	-2.20936470268639	1.90378328674767	-2.38811584421012	7.96538339458272	1.32634961746027	3.83886628869759	5.5123811407716	4.74875747773996	6.0003466307809	-9.05223071631047	-1.05501761796733	5.44570492175733	4.46370654389172	11.717739048848	-9.77346339906121	6.77201117931669	1.24742162715221
25	3.84613565410466	6.74204265132809	3.23282694436388	5.14354662148888	4.09864688133837	4.18733992314264	7	5.65878431764622	7	7	1.69478094699345	1.47836875612518	7	1.63570322204011	2.98586549011536	4.16588209692018	2.60747901272439	1.96359538183704	1.90633689334643	6.01194876451035	6.92049185329373	1.0797009516038	5.90498782599877	6.10907770993537	9.75987479385419	-3.2511522296672	7.41659474719484	5.20508419573289	-5.11723560266219	1.31198499378897	-9.24403531545624	3.23872195609773	-3.10009131128474	0.498239697466447	-1.8917155503222	3.47229408415814	1.86455046263827	1.70873624502173	7.03868091672258	2.28347598926446	4.97861548352169	-10.4849924269233	-3.81351476134914	5.47557362177727	-2.45799106871003	5.16473157777752	-8.8927194289991	7.54088470873127	2.58973681466409
26	4.79391331766506	6.30451022459009	5.24793398254894	6.05119847057049	5.52810450040057	5.39766983148679	3.73579843384956	7	3.62371150175302	6.52163492958996	4.65465887073671	6.00992977567896	4.78552488156226	6.10129796975085	3.42311609436473	6.12592792431567	3.97089252984597	2.87696884398822	2.76692013470629	4.98381250513377	3.01467997028848	2.91985313028522	3.40475110277363	3.97982417946474	10.6548000525204	-2.82711821755925	6.34628957418508	5.60616912086006	-4.23894782094214	6.73826046163977	-7.57694507733938	2.95631178831185	-3.49878415783525	3.95085719297533	-2.86595212815516	6.33487993314445	2.023376190863	0.480306634109163	6.92434799726665	3.777024632994	7.0816699315658	-9.36249706039871	-2.06747482658594	6.32327003118611	-3.39764668496617	11.5828169089882	-5.39841897218505	4.38720516206947	-5.4819676378506
27	4.74830261271461	5.99803921164484	3.6870774554803	4.24807410587494	6.93586027383422	4.82648909762536	4.04997057375763	7	6.18418757097041	5.47603773551677	1.66715324700434	1	5.53659927501676	5.7883956813324	3.82606924885943	6.79865879570896	3.05608811684185	1.64421644220849	2.07852500346997	6.15981504307721	6.1370981588534	1.44399659373812	1.26635110647511	2.49315520374103	12.4146094617155	-1.46157823433238	10.6297431876542	4.10399842019945	-4.72205748225147	3.32491287068766	-8.2600471378981	1.65244929892375	-6.24639122949606	2.43238467201611	-1.84222669239936	6.25099244795043	0.0730107044251669	-0.14945770030146	7.81227070246789	4.41770298786638	5.84864789326431	-8.52463184865619	-0.686971307246485	4.20756144123921	-2.6901456708565	9.71901881576648	-8.28326200624302	6.884998330211	2.4898634316487
28	1.90456654453648	5.90246876167102	3.65628195528782	6.51653949008369	4.38444139446232	3.27572800046527	7	6.71033305854405	6.81434395490468	2.84305605128025	3.61700350450244	2.98762220244343	5.59130930764301	2.90630860418666	3.95685185253974	1.76384955292445	1	3.77532625808482	3.51440736685562	3.34961804333107	6.85855145649496	4.25039550767021	3.07812489933409	-0.41807418694826	3.941416454201	-5.24907746804998	-6.25277836589353	3.3164820393436	-11.4069568234271	-0.774883105553802	0.287436543794913	3.90981767795709	-6.14727258663535	9.10475247245223	-2.05640271294159	0.804698132831429	2.98719511137651	-2.57631504561325	-9.70302369118682	8.21098919081518	5.97293757179075	-4.93463982125109	-4.64553457723994	1.85426513936435	-0.979840795688329	-0.734961499682884	-7.150949554014	7.64754297392057	-9.09606965241728
29	5.92145916465623	7	3.99757574445365	5.00335298435552	6.55733418990247	4.8435466178949	6.13111504444101	5.92857582017807	4.6243115680277	4.94159570750295	1	1	5.80772245304103	5.74301523614054	2.49614021920031	6.0758253551072	3.64106776330692	1.9170844795763	3.42866107996983	6.47914721566188	6.38031617508629	1.53266022521853	1.8526686886323	2.38910222081205	12.5887989150185	-0.530837796561944	10.9408595322049	4.51945384168029	-5.62420259514117	4.16270362356043	-8.36762191209896	0.328700605926277	-7.43323274485902	1.10757159311855	-2.92004488658405	6.65381258050287	0.180845289874955	1.17156484720397	7.29974584972056	3.91688118663457	4.94878230602531	-8.80470605849201	0.525500209711943	3.21481635496846	-3.37828491945493	8.25498852338892	-7.96811842426377	6.23107209415402	2.28574703091901
30	4.30016799881871	5.11447090565512	4.17007409660758	5.47238525844507	7	2.08214189941659	3.95100718099746	3.25979423010249	4.73761176976416	6.09267704103245	2.09617548934522	1	5.88036487875344	4.43610854204908	2.80769242704127	1.39106717694172	4.05887116095023	3.30181040963383	1.73060792555075	3.07524222852424	4.32899937751073	1.81836495522773	4.66384566417525	6.30290892353913	4.45647495761122	-0.0897326581884388	7.42174600982248	10.17493030861	-6.27980615254016	4.95879271372268	-8.71173286461419	5.39239803977835	-4.32912099042916	4.67517472260349	1.3306721457043	4.8024134684483	7.51875559331364	-0.495709889112198	4.18681126948212	5.17536787153751	3.16970381246602	-10.435017839545	1.06949300533258	0.0848342559955018	-1.03620621223111	13.1728137982459	-8.89417880874728	8.06970221673109	0.265670866802378
31	7	6.94454979104255	1.51478537731592	6.82619657887745	1.86011995660244	3.40873972306823	5.25218481893177	6.09670020587087	6.33329987497651	1.00402597409585	1	4.3272069818799	6.15353476579878	4.17697439624897	2.85551549673259	4.47368894938352	4.45083504021848	1	4.54586420294525	5.43086442909795	7	2.8685707213182	1.97675832776149	1.43994042296248	-2.86370926768227	2.01164482153258	6.24564995515253	8.04787779951183	-3.81405169674878	-0.843092970048003	-12.4101560437912	5.12385359308494	0.0573841380407841	-2.89617284578532	-2.00541715939841	4.88221170896612	4.61957305864448	1.29183643987695	5.36479955368971	-3.15316303120213	4.22980635387268	-7.53730971289408	-1.87074234105539	-0.046294175013775	5.21443296234391	-3.09556297380319	-4.94230722308495	4.47710258442406	0.99154894328226
32	4.65806306512284	5.56634761292465	1.05251703361168	3.50160752216709	6.6133840840702	2.91010412693999	5.19365213873941	7	4.23735503998447	5.71379965398697	5.59021771736421	1.23140903923047	6.14329288754996	1.41113574845382	3.52764341270008	5.13498125863985	4.52377732538897	6.02974257061221	2.49298927207145	3.29233126097403	7	4.25654903902996	1.95576415396634	1.2520814910264	6.8409573670477	-7.29993817332982	-2.58139572365451	0.731137037325548	-9.9656426300272	1.24763626879965	-4.56532932288126	7.07128001123874	-4.76746648940805	10.8791920334165	-3.35040668719257	1.47329921813588	8.06434016229019	-4.94609317051139	-14.8903185603835	2.84894863728596	1.19392560618336	-9.69226382172494	-5.93275134581136	3.61893804350368	0.640092296151736	-3.55333652692806	-5.71165281231047	5.37515349976708	-9.12228486999791
33	3.65778027846558	3.58801022244567	2.44108872428344	1	7	3.66406535545063	4.70837662572845	6.49483389372565	4.37432131172412	4.43191519121361	2.08522583134842	1.52687485485059	4.6491970229756	2.22730499626631	5.73911854114797	2.4776740238883	5.49043362987548	1.29514964987786	1.42484578140738	3.30239869195752	3.96451825849729	2.62099300590573	2.16407044182251	0.12769114147473	4.76010195187932	-5.13342278833255	-5.20445431455912	2.99028736295981	-11.1864548896086	4.13559993764748	-4.07232923668548	4.72355752341104	-4.26483525220459	10.2273537992067	-4.18598745794279	4.15797800650351	7.97126805242932	-5.61305298167623	-16.7959278469578	3.28055888596411	3.34627237208004	-9.51808463924596	-8.51049549019856	3.70969329312824	-1.36883811794015	-7.49125450775857	-8.48475436844218	6.97856544437549	-7.3276069064897
34	6.75027020239985	6.22493554601689	4.51782113328491	6.33766174471082	2.36932895122026	2.23912626541457	6.12455089397756	4.14140734493323	7	3.721484997467	3.42474397409336	2.40723386596672	5.8677564721146	2.10603610341561	5.55202350496269	4.51985860422281	4.25181482117101	2.08970397903083	2.14268120836179	1	7	5.61819779493081	5.79397546875031	1.14782744263364	0.151533139239077	-7.60528791157735	-7.75879504434363	3.1262649472462	-8.7481962086459	3.46340326725597	-4.252930049242	6.39764383895142	-5.73330698845016	13.0448528108091	-4.70597518911434	2.75598790022788	5.36386537125204	0.961853932152257	-14.4860096854334	5.03883072417593	2.97017562072526	-5.5868909525179	-7.28047981415935	3.41978309599011	-6.96703575366072	10.1405152147622	-7.84464257134266	3.47238843815924	-3.51733717384529
35	2.63945758381233	6.35474225519924	4.05980164418492	4.31407807018306	4.34788736048182	2.94824157806372	6.62289841685179	5.38446160584192	7	7	1.7874291545013	1	6.56374810636241	1	3.58460039393748	4.24428792302984	1.48648334966139	2.33308574147963	1.41282493822245	6.07717673358727	7	1	6.25392664252457	5.66288205109538	10.6648386251147	-3.8056326050176	7.42244665959506	5.50320613249095	-5.30361471857762	1.1284342762625	-9.72261284845439	2.22916540405152	-4.22344080637525	2.36018599490403	-0.878430133020708	4.29961569689656	0.942891089690997	0.874297117940137	7.4291770813146	3.13666351741859	4.29266058116295	-10.6782647935823	-2.46999374867618	0.573164179313505	5.71699630683421	-3.4051607748021	-10.0730315285604	3.79928390742759	-3.19012021952522
36	5.68418974318088	3.2881436863413	5.35488704448295	4.38350071205856	7	3.51013591482073	6.65890852737978	5.71325646598315	5.80778899903264	5.50159878344502	5.28849440535959	3.6843484890795	5.85791365365629	5.90620643733647	3.89487763687858	1	3.48906693165037	2.80958209491726	1.96383458554389	3.87721417326153	5.85399752229645	2.25342953994089	1.6457363437444	4.72767310573596	3.80662440203051	0.721002097410779	7.74422322950797	9.30142587782386	-6.14066742506711	3.43148209770094	-8.479343121629	5.23057340545273	-4.69531763304045	5.1086641262097	1.3734165411714	3.86525252342298	6.90559444546045	-1.37291596503034	2.33346701268279	3.57970423986495	3.07206969124064	-10.7322379958303	2.25770776688221	6.65025411779172	3.78988167502033	11.5014977913239	-7.45384369134866	5.59818707528209	0.669078898155198
37	6.79566620940404	4.44098272431542	1.23483525626304	2.87637536733624	6.03179869011879	2.9667229208259	3.29135957453132	4.89656754778277	3.624988886658	4.32326545088207	2.2182494670569	1.37454277540063	6.17238885091997	3.01067822363468	3.75807642358228	1.93572499580462	5.51462021115189	4.79088005723091	1.57612649092444	5.17470669628708	6.64689441186484	4.94943522388854	1.97312061990745	1.75663503249674	5.5593516546643	-6.18795596645503	-4.89549881363997	-2.04979827449463	-9.62346055045107	3.47004060785008	-5.99399240886532	6.69989372485351	-5.81409889558848	10.1464141862536	-4.549077086795	1.86913652388305	7.78775834909464	-7.04903330015191	-15.4065167043131	5.03474725530734	3.49546396201103	-11.5613359737005	-7.22587668472077	3.75552541138941	2.75789758026125	6.72550018380383	-9.4817002441649	4.44126427789996	-6.75552753501115
38	7	5.81491737650449	2.54766788609894	4.69988471941422	2.64422623942982	3.08945555351437	5.25326773107165	7	1	6.52650392843761	1.44064162623963	3.91878038277782	4.23012712114546	4.52735251872821	4.98777523524934	1	1.81143410964132	1.47678664995234	3.22699659976698	5.92207382617468	6.33331334585258	3.43674589136246	1.74436991158699	2.23226931076069	-2.22899779632419	1.45762568155267	8.21570429857337	8.55122469205982	-2.96752066951859	-2.19555002172565	-12.7790959672092	6.0013098018943	-0.284379914232612	-1.15085655948621	-2.70699993868841	4.78425039953631	3.56539902083038	1.75075980376128	5.55271378479696	-3.41373768131991	4.31234863526459	-7.49077904055029	-0.381534946375935	-0.433837620697893	0.447127574874367	-3.81359101413367	-5.70069902377754	5.93002611238706	-13.5583662870954
39	4.11562951826807	4.40696100988671	4.23549413835743	5.09193694118043	6.18578584799161	2.21093016048316	6.29609708291533	6.6738466536589	4.07863846851666	3.38135916686801	4.60152716088905	4.11173312269552	6.6181878843258	4.8705692113061	3.65831755699056	6.28234719373543	1.63705994363069	1.7304199210393	2.1384619827707	6.27670714645453	7	2.45443585018115	4.44615711080522	-0.467115885461393	9.24683810000489	-2.1413579680161	8.22090989623202	7.75366160155085	-3.12240635161434	5.64545002339449	-7.90284439144837	4.63354877596256	-4.2594436447607	6.7540277398133	-0.842515098667394	5.39143130807486	3.45063160487402	0.331933640677539	7.08580710419879	3.78592630971721	1.02467501108388	-4.8482509854224	1.87736552033491	1.67507070739521	0.776143940625671	11.6401998023401	-3.63923895021475	6.04066724863001	1.97104350873063
40	3.88869329153939	3.27318148853753	5.31808863668207	5.13021598951702	6.03624182976118	2.67123309883553	6.67252839186986	5.61476078376282	3.46986582379788	1.84915701944855	3.33299768046479	2.40231509133652	6.98571673137137	1	1.75621008507009	3.20808704140875	1.76956705347495	2.80271864556874	2.09257116040091	4.47949771342829	6.9478774689705	2.77904378492909	5.21380612634207	-1.10284448681044	13.2868602073812	-3.93167591925422	7.43191365822569	5.89351337386655	-3.18673388137964	4.16943917002612	-9.08704669781513	4.34938944195419	-4.91559968617076	7.85183646385377	-1.29959276411494	3.8838589573254	2.43738315824531	1.06521117950064	6.39208806013497	3.40721659462319	3.80941429895375	-6.23395184314484	4.34713574933458	3.86344553871889	-0.775149360131212	-2.71263440900098	-8.55158611226855	6.80340548021815	-14.1342701347028
41	3.30578676314282	3.74982439914186	2.57881427054813	1.58287012375096	7	1.29322394025764	4.17471895266348	5.12049998529451	2.92823292685006	1	2.0696279752434	1.31503535948527	2.24192390791151	2.92488397380805	3.29672367421686	3.75515991410825	5.70993568666847	1	1.18879279116885	7	5.74692370342439	2.97133412130126	2.21046839743264	0.70737915920131	7.57370921442776	-5.30920482722707	-2.50085130728694	2.13164256898367	-12.0403865763185	4.64113710531442	-4.05591352045869	6.37582634170269	-5.07031739651016	11.0356197057991	-3.80824809402003	2.78833593330567	7.59902438658573	-5.17107744286968	-17.4177868399601	4.16463857739361	6.08297638290363	-11.237515310618	-8.21633970991206	2.95696350220175	5.06861764945662	-1.0878411821755	-6.81039505324344	3.0678543586709	-4.00884960117589
42	5.02546926695244	4.53162223811917	5.39402537460084	5.4864091390728	7	3.84632246486413	4.76038811682181	4.89576012034215	7	5.81337096644258	1.95252156747544	1.7290656483399	4.70067378075631	4.78966981337632	3.28663537219205	5.98618594289391	4.28005369105334	2.75939577309333	2.3577988655665	4.13697205219642	6.52175098226683	2.84238913737313	3.58465045350337	6.69676977824031	4.58647911102327	-0.613266880906389	7.62898243304725	10.6444036912238	-6.36662886253579	4.95326486122879	-9.5273586602442	5.48519692546145	-3.91439502766496	4.37353222399227	1.33656896807866	4.57425250954408	7.04210604946098	-0.680904956667447	3.90968317946743	5.86862279446514	2.66593655479906	-11.1798802861967	1.03464925109411	0.288705201708699	-1.33794120319206	6.80628719018071	-9.51129041832978	5.26101177756951	-0.684786634190623
43	5.86172052816017	5.01492503685939	1	2.81384894312844	1	4.00587688360089	3.27135962184687	7	6.72863562879645	4.00713728535203	1.10167549103292	1.23783910528578	5.22758399549791	2.97401048520413	4.20200302107586	2.73324480923175	4.95296866025082	4.29801187139788	4.35923091073699	3.92764547101148	5.11658472861045	3.04325070474972	3.11321188679642	1.13540653396894	1.08368750346148	0.139771347764413	10.4089059020304	6.13514760451056	-3.71558886079981	-2.50858549358955	-11.3492995657738	4.66929823122103	-0.316756404791199	-2.76199119882608	-1.9713013792132	3.46404643685473	2.49849140624265	6.121707469465	5.4854548831575	1.60804489317709	6.1717536336189	-3.192751164525	-4.57516180919589	1.77059732707539	-0.338808712868497	7.25962509872428	-9.16251936697733	5.67754870629904	4.96659849800474
44	1.90385575181951	2.94867165343311	3.57259653281228	1.71622367275341	5.81606488489004	2.81333011283587	5.45514736517772	4.50010594856302	5.24118233934332	2.17625668653536	3.43663838561604	5.1067198679984	6.40012855914129	1.69968968890301	4.07906278614193	3.93523090768884	4.40002643017611	5.09783759539109	2.28799491696949	7	5.67632252744439	1.12869300525786	6.2498398042867	-0.658713048666043	6.8874551487225	-5.12672045403281	-3.37847128874999	4.62222990707077	-10.8128086623545	3.29073285546378	-3.60008502582086	5.63563259422956	-5.74634736292141	10.6601217756519	-3.86724719767997	0.957038878174559	8.51029609205648	-4.98977732222102	-19.1617818561858	4.44359880315814	2.82431033639417	-9.06290339903942	-8.16478102497195	-0.147658040348652	-2.14968879336001	9.43527550102699	-9.83798473542021	4.35507026489899	0.829113915371018
45	6.0141850929939	7	3.39987405393122	3.05338827830786	4.40827762448066	2.83907372725147	5.08373606761293	4.11173591520999	6.69637018016978	6.1155509678515	3.76370140370001	5.26540139676562	4.31649828662469	1.87730191982612	2.49801233936017	2.09202957419641	1.09402618582927	1.4339041525869	1.7754988329718	5.09833019386888	4.81165946385479	2.68127837356215	1.68717091688891	4.83125023805425	1.9670310983984	-6.10771231691342	-11.5023008573896	1.31644341261325	-9.96167964938542	-0.1944312715759	-5.37217344083363	8.12868911399563	-4.49002356313519	14.6948361424947	-5.64366190894415	3.26931514843683	2.48625854416205	-7.12506449605374	-15.4300990701248	6.23552435082389	4.43259772162569	-5.2535324233079	-8.338887973302	0.908982045161366	-0.240681968757882	-3.98751280089704	-2.73545717945759	0.794752916576906	-5.97247693600161
46	5.94028139318049	7	2.37681684310996	4.45167973378119	5.82887192115691	2.44338364368109	7	4.40727824052862	5.13129138033881	4.72193414016832	4.29180868004293	3.57860271384832	2.98448320681145	3.12991156843932	3.68582294354003	5.6731322895148	1.38125562323755	4.65538303764212	3.56819272106936	6.2601945383195	4.46124942607502	1.53315003089564	2.53383101081784	7.22080224294012	1.82071452156939	-5.08090370386761	6.35545168962784	7.29264830927172	-10.6369783418004	-3.58394187677028	-11.1640667200096	5.15160328437153	0.906556486789679	0.339595743274505	-6.2770353519067	9.76723101502972	-0.858554295232318	4.5631683845605	5.40691026624668	3.91611863033515	6.13740665511918	-5.18409776052886	1.91060224635816	1.04496536628606	-0.0569620495439174	11.1944780462841	-10.9253560221611	8.69335820872374	-11.7308226285084
47	4.71894502264701	6.85823634299546	3.2261292153507	2.58470866768101	5.85949291741104	1.32933780632545	5.66344338184061	6.46642562431875	4.05388937814204	3.1282138906522	4.70329529124216	3.44904464668988	2.31077030751839	4.90557736766536	4.81255727238914	3.83731266647666	1.9719452453918	1.42070449559675	2.86313056038535	5.65868238671315	6.75333934249658	1.77240637676108	2.65455845461351	7.24372900562161	1.44749875167295	-4.43890500743591	5.41939208613095	7.89000360672745	-9.02455790994919	-5.83047438214535	-9.21863418096019	5.97299132772342	-0.305109746291734	-0.275659773248329	-2.78926204919216	8.59977351618534	0.260530345378414	4.02485664729391	5.7652441302303	4.6808411401298	5.58291271790359	-6.91761468066874	0.273808107291138	1.4717142934378	0.8043053856457	-3.93509105973653	-4.85081670382946	3.42108123733141	-6.69656358378812
48	6.16148086219008	6.80388418145765	5.3116171257747	7	2.43703597692488	1	3.63359180598903	6.1811523386897	6.97389636342599	6.72269576495699	4.21962432004598	3.26578480690728	7	1.79543207354599	2.27157212713951	3.12457165184757	1.04111021323672	2.49240786259763	4.21340086236606	5.41878200126828	4.09946059699122	2.03754180899178	5.66809515513377	1.37423709513777	0.794713296515982	-7.52194529709316	-9.20255497704365	2.74166192515182	-6.84458950497803	2.62313211976171	-5.43177475173257	6.28434013838875	-5.17894180027361	13.2453573108419	-4.58157222284227	1.98022385981571	3.4844940500879	0.422172957966844	-14.4433259153011	5.35565314351263	3.92060996111477	-4.16778486767809	-7.35277267833146	0.961799874924289	6.33334405537542	8.41532828280367	-3.70411616520332	6.65473132522638	-3.58347927215925
49	5.11417292003452	5.21961911370402	4.25684616369983	5.39881467910031	6.47943789908695	5.67367686099505	4.38999139982312	6.0825420765892	6.7585282177812	7	2.40600686358013	5.54929019140678	6.37992178097242	5.32402490205121	2.26844324112559	5.53736432314048	2.63898669858941	3.71048879926376	3.15254386508667	4.96183555686833	4.92373440774255	1.3086861022189	3.23646735169194	5.15402588248656	5.32452496720681	-0.504679309131044	7.25631313283816	9.54062064319341	-4.80172653581675	2.96722324738229	-9.17342381546165	4.39760747371331	-5.40820085830402	4.6735073249164	-0.055731267164811	4.24274724354051	4.56296508821871	-2.37876240281768	3.2390985490666	4.3024864485585	4.01869743101474	-9.69357387869321	2.08424960408291	2.07215159736871	5.64006136678383	12.0011494207039	-4.96527531001009	7.07334908094836	-4.91301495973712
50	5.05387716425659	4.36407122729873	3.85678460866348	2.63215632297852	6.45587429893658	1.5370390246336	7	7	3.63370065473676	1	1.12880050512626	1	6.82318686916366	2.33913882591786	3.20109295094415	1.23636290387628	2.83214182366364	2.5016030868436	2.25130290115037	6.01765260254114	5.01707755273521	1	7	1.111448573125	9.35197009049046	-5.5753499401248	-3.340266286907	0.177451790020698	-12.0130748104901	5.1316910797922	-4.41648188397394	5.34947154418405	-4.90452312254792	11.5923694186537	-4.25900524161176	1.06922256357761	7.35440786078369	-5.60503373220888	-17.5498645694126	4.32582050075867	5.53303244323732	-11.3230539664793	-8.88436473450182	0.924640940653441	4.72365262669453	4.77552523784257	-9.64568222748385	4.4833099695198	-4.29701519543212
51	3.96350119638458	6.38622146207196	5.59803299888819	4.27927378561503	6.14138053395715	2.90318427260809	5.87107453197715	7	4.02533508782012	5.67087183259622	5.24305032999902	3.87707925104895	6.97759610696816	1	1.08083403041281	4.24347035269538	4.44226554645357	4.93026092411016	4.40226621135852	6.61016799951489	5.81412992404015	2.27297801081248	1.5739111300069	1.99492322896671	8.36983422743932	-2.98860543146815	6.87235219202473	4.50989347134033	-4.10942726914513	4.8468385048827	-7.38488217842055	2.97084585102619	-4.11133288192859	5.26140117444553	-0.802423777766232	5.77056662326682	3.9853032858563	1.12676413494701	6.88098976485666	2.7329792555494	5.82530320453522	-10.2881862368348	-0.822402193383098	6.00107851169448	-2.17630141630994	12.3738029697364	-5.9914838685602	6.84932654162037	-12.5064497395757
52	6.21768990139153	4.22583863106734	3.75267358192216	3.80854041657265	2.60187243247337	3.40930530862065	5.06683785481456	5.08940818737148	1.00545499036091	1.3421979302448	1.41228607978239	2.19967682223931	7	1.86169782762791	3.78984613707446	4.74454931808273	1.89540724141601	2.93352399696479	5.88691718673143	6.82128769493334	4.88572998834132	4.07623616749576	1	3.40806289479564	1.93571020425863	0.868911395429494	7.85323897894738	5.59033595988749	-6.69343908572903	-4.18628975004267	-10.4335141709186	6.094712740688	3.40290049590201	0.487011385558456	-4.46659860033294	0.723968464035506	0.498200760864393	4.1496192576384	4.50822639260795	2.61885959345196	7.15780454779048	-4.9820453267087	-0.419371015238986	-0.437472049641073	-1.38504237759854	9.38940487382297	-11.9297074485747	3.86841662020098	-0.150593687745658
53	5.73249587273176	7	1.36210502623321	4.39593314006167	1.57275438907341	1	5.07278493153412	7	3.23353700709381	7	3.79827430538285	4.88379558625091	6.79693362555493	3.82379987137022	4.11391669837449	1	3.0226261021306	1.09163254452565	4.63018138958852	4.21696683575692	4.95690367434768	4.57525031636243	1.7235244972446	0.401574318415492	-2.29240606864593	-1.18388897570248	7.32171403512558	5.57071282953351	-1.80463688659789	-5.53429067968206	-10.9597535363313	5.3199413596907	2.00027013752314	-1.12537500005234	-2.97828669778511	4.81737598832227	1.89567779822695	1.02240181503404	3.37855138238328	-1.99540781646674	2.34862266139561	-5.45083640792777	-1.0646347832427	-0.723570731833946	-1.75318912681552	-7.07208394983918	-6.65296963100237	3.60611582006122	-13.6409283145005
54	6.61873102218424	3.76664675417514	3.19688726952275	5.09201079143625	1	4.4536467385009	5.07949871953858	3.86133436702172	5.29030838162233	3.25507243611991	4.13526970532904	1.27986980863144	7	3.53301713951639	2.06523420503512	3.30344276912126	3.97550637135309	6.08243493826691	7	6.13081691449433	3.73465521459531	6.80614158831589	1.4154220684847	1.99129831120745	2.10875007848036	-3.65995800869321	-3.00623123839629	0.518083200901227	-12.2360511393831	-0.696452330352043	-6.10556353849197	9.16108504348531	-3.56409540039733	17.4502489688595	-3.36861882229796	4.81799933613364	4.55702312789667	-5.46507822341637	-9.45388980458134	6.38266933787668	4.77870125877339	-9.14924183923628	-3.04512070428726	2.3020311886519	4.94286420213145	-3.52413434092754	-5.1131859244943	4.70654747556503	-6.51954638280466
55	4.24717033037837	5.3307250428383	1.43735216403972	4.21034026140464	6.53318819945298	4.19957339110535	4.50718036892067	3.95009449738337	5.48035256433555	6.27010362809262	1	1	6.44682917354317	3.12583704684137	3.95565360700453	4.32106048042443	5.63384749546005	4.82181313915639	2.46273546906512	6.37506905777453	5.76436384470499	4.63471285978298	2.38971803985291	0.804940718657427	5.13922864905766	-6.21109564847778	-4.07041199220748	0.535665736807369	-9.21571519126213	3.83631709042851	-4.44576237859073	6.06006317223448	-5.45136358085885	10.9415533302766	-3.26727362762519	2.32811287059573	8.505230233834	-6.49283465795674	-16.3758763431374	4.77926477417227	2.49356869800702	-10.3745211394577	-5.52043113628192	1.03156686132019	1.62190205244453	-3.94417059785908	-9.5026109636737	3.7193390294659	-8.28314831042091
56	4.64862395751847	4.03273083102919	3.77862848664311	4.83416399740502	7	1.21440855047745	3.04423621744166	5.01487181468937	4.14844499810184	7	1.9390356133861	1.47027007375788	5.17052429017726	4.74050967832157	2.06765761352215	6.47635566952201	3.88142245622274	3.5549736993752	1.73513562385785	4.65972356573067	6.78332957414783	1.32498264445868	5.22460429684079	7.02775145521793	4.74005512930135	-0.446452922039303	8.3127633966437	9.94320443377569	-5.98478974443579	3.97231455519761	-9.4633985717979	5.47779461317345	-4.60274900502304	4.64917416321697	0.642190328625303	4.0903469540749	6.95430725287157	-0.461863256444146	3.73741085057186	5.87808581141489	4.08987644095387	-9.83472212626076	0.0192898680387885	-1.07926499194937	-0.785325522959947	13.0628596406494	-8.27254765260586	5.85911359015867	-4.20396442367486
57	1.49315352263992	5.17456688222128	3.99300285975121	5.23308947039158	3.82561681412168	4.01163457795342	6.82896052491224	6.53872500793237	3.9614992871987	3.77154976308782	4.56879342328166	2.38697108997815	4.80208268385206	3.92767274199872	3.15263732945977	2.3074012930822	1	3.21179232992978	3.29561457980188	5.84901599485384	5.43071486813354	4.44587533423023	4.73652981565461	-0.6733357150286	5.50033076498373	-4.89227270821641	-5.94138271007163	2.74490870440667	-10.786101317948	-0.833386717123202	1.00753921464386	4.78092811469693	-5.99598904666796	9.75649086481236	-2.30540369731692	0.211605100931133	3.01867281267379	-3.00962166020071	-9.43195043077624	7.1370607029612	6.0742230551879	-4.15534411154891	-4.08075891818042	1.29719780923316	0.834794890367853	-1.41571656302404	-6.76198586923779	8.13300190585774	-9.11265581762678
58	5.7506576016533	5.61471203192927	1	5.74283060360086	1.50120350602192	3.98902422712863	6.41877363146784	7	3.9257598305741	2.58032766995497	2.42751491120244	3.91841065897208	7	1.91402462717483	2.46517810594849	6.960740666396	2.37437363222197	2.00699767611995	2.81730621840238	5.33917614124385	5.30246710582519	4.11696634047915	2.05631716010221	0.974756255514876	4.91694962324129	-4.50476611669293	-6.03256221545596	2.38381066410231	-11.2711035678862	0.199900868396437	-4.88177384061883	5.94486696978526	-8.45546263425052	14.0816074551647	-2.33459297094867	1.03994048731697	2.65896438872891	-3.03135812000795	-14.9686815008016	2.96418137630963	4.45265430660492	-9.1867329074058	-8.64200154476155	6.9895951795367	7.96775623859122	-1.84600424465144	-2.81869155400564	6.47330603892323	-10.0084311409918
59	6.67107539063915	3.30046205202089	3.68821858661689	4.93911777047989	4.75101366364722	5.50183999356428	6.49567661383837	2.51348211601665	7	2.38380632670858	3.85579203428122	3.14825789523919	5.77956290464059	1	6.92937451328234	1	2.31701068833108	3.63831746039445	4.91501795208984	2.73500671920429	6.23415317153172	1.15875515482767	4.75827217174091	3.84074508234491	-1.3877916820506	1.89402738576405	9.1349409593955	4.50873965558427	-7.33603630081438	-5.93663321684082	-9.34505986078755	5.03700923060804	1.26846089314573	0.0793710675951889	-5.34933665652817	2.59005911450533	0.923656990542013	4.54470410926068	2.51292045244586	0.519076540849634	7.06436879902755	-5.29075693725118	-2.70800032135643	3.98460963810154	1.18456787127449	0.578818730276963	-11.4228138740135	6.07454085612659	-0.0917419213083924
60	2.5018041326793	7	3.48965435999857	3.87654440560783	6.4843491688663	3.3340181844791	5.71500952956401	5.08871507164353	4.54661476580533	2.96337780539152	1	6.65367158659048	6.25016928649288	4.81044131408967	3.00875155166428	3.4535635124895	1.88438021704157	1.68275984742832	2.97684209024126	5.94472444252691	6.08771258302733	2.86303463569062	3.77077015639137	7.45380366147514	0.0165177144684308	-5.32413029903749	7.2857824546514	7.80488663232219	-7.35293118777933	-3.99897175624589	-9.67627133143518	7.09773870991847	0.0319577155199738	-0.627271621686371	-3.66135893098732	9.05143305674047	0.966323705015543	4.20636337523131	3.9819779792256	5.60003691033805	5.4036275492696	-7.48476866089799	1.30998390437777	-2.75788947086107	3.35145325640313	12.9502713731118	-7.55123574088785	3.48689860887873	1.97392368884057
61	7	5.94487698426063	2.21014066037296	2.4924109833995	1.50085195436352	3.74303812890318	6.11019156950299	5.58406041741208	6.55548429416405	5.10491453151259	1.73100131903441	1	5.75727622587554	5.47623787992457	5.08939833891001	5.54751580649422	2.64383393474612	2.92332452038279	2.05403691932668	3.49081083349857	7	3.40778613029136	1	1.38363389896504	0.750223607964788	-0.348946660458458	9.94306128596798	5.75668668081848	-3.92252152157284	-2.02183319037354	-10.4601302535077	3.66684416883318	1.25828664763497	-2.58474366259996	-1.72841816657716	3.52400735408358	3.11806549986073	6.18831001397026	4.44407452545937	1.41565591845938	5.29376777050495	-2.0691883845689	-3.70410776441838	2.18075385777219	4.1953433525884	-2.21136882706644	-9.82048179670857	6.42172190477279	-14.2842936924395
62	6.82592077073188	3.29489460917828	3.58400636299068	4.17643730671853	3.61451361766458	3.40782591695664	3.2091615552498	5.76779752001016	1	4.54481405637336	1	3.0365819458352	6.37344405338164	2.81666119912966	2.24572179705232	6.79505196900763	3.58110071363751	1.62787884530129	5.8821757018685	6.30976725134144	6.09283311656243	1.80197901735404	1.76351656583889	3.46886567114278	1.55217733113387	0.629028165105598	8.03717601802163	6.21523566878396	-7.44154019174814	-3.61305398600223	-9.93997828725352	6.42098027557009	3.16726135675099	0.346856650397718	-5.25042382863073	2.02995076398675	1.15157523552778	3.53784229609388	4.98790170012547	2.56915764743518	6.41663672543263	-4.42013056940384	-0.323934725360921	-0.065680563906508	6.69807365744455	-7.97530103801673	-11.5013880509801	4.56179550214624	0.349566447303907
63	2.84659667643028	7	3.52860309485914	4.59672750604291	6.89275389452387	4.94374751457853	4.49360326116532	2.74523504820325	6.1313474581011	5.60461257837029	1.1709919828424	2.14994859645566	4.12750635091593	4.5901945798475	3.12937464304813	4.5959031961606	1.02465436614208	1	4.60591871326223	2.57953698012012	6.95766433787796	4.34579352103371	1.6136271316696	1.44107282533651	3.02477850098917	-1.01111144617472	4.49405807698101	5.09353850977163	-4.9288349478715	4.45763613638252	-8.17379256958966	4.78570628692725	-3.53134755454808	3.29446438255896	-3.65020094283102	5.18741691142427	6.09981838738759	2.32878415156866	3.77741418747646	7.19019713699586	2.03694248894948	-10.3983450050579	2.27525886327453	1.73013094265138	-6.42563065120709	10.2275900693281	-8.03411428309495	6.2010003972129	-12.6514737092646
64	5.81743490605122	6.68898995492375	3.14484904415422	4.26998048779426	2.84156586183047	5.08074206144369	5.93958217556905	5.73998788175824	7	5.91793586927145	3.82560550359138	5.36186740720277	3.55694598897747	2.88727404166653	4.33564150566612	5.98076043327222	3.18007180047523	1.82457098077001	3.03813487300407	4.2147119098776	7	1	1.06492074229169	4.26452967881814	0.523201931152055	0.824648920172843	8.7799414157814	6.65398910187845	-6.77996510526338	-4.24282587482054	-9.42800994946735	5.7410713749166	3.65099070038928	-0.678364655855259	-4.73866822383491	2.33670466767505	-0.152677608542575	2.96150359979362	3.85619549944198	2.63979919565374	6.12701871087785	-6.79985953936906	-0.41238585087604	1.04542940710677	-2.51005916132944	11.6680702824873	-9.44308978126891	1.22013381479797	-10.2602329276075
65	2.96625315773584	7	3.74634651896376	3.42313217712946	5.95403513981413	3.05225307606902	5.21642091701917	5.93256016151658	5.00970152012221	5.68627436439206	1.19419435225559	7	5.88865122919012	4.65460935516188	2.5371384970672	3.79684753356767	1.9852738649836	1.49725902709216	3.59587782830169	2.85678159208697	6.94795784047151	3.87506255840416	4.59428624296186	8.10469445612436	0.340802267340347	-5.16620161816076	6.57832778210141	6.96613352851812	-7.83208124829904	-3.32178097230679	-9.82721674841871	6.6559709347462	-0.965922597054194	-0.310183892803917	-3.82865138411568	8.41212033921023	1.70935955606162	3.52862902594821	4.68631341703045	5.10473907258655	4.05956109848311	-7.12055165112674	1.18366543465629	-0.921579080556102	0.00514717216300165	13.411073454368	-7.27738588085787	2.95470949347245	0.235239484158708
66	3.75587828327476	5.41241681936642	1.78402049227313	3.04139013934337	6.3765557052018	2.21741827232934	4.96790141525592	5.30991862328653	7	6.45282791919186	5.46592544314644	4.52908198241162	6.53828550887066	2.34285322399666	2.92414687003995	5.55972376929132	5.20982165999658	1.2323529408962	5.02153766474514	3.71660045978024	5.17192968818173	5.27788000009184	3.27797879007914	2.31285027146466	6.35838101566346	-7.07085567050638	-2.37444519758099	0.07714035403658	-9.90744636150126	1.47319229769048	-4.09009356200403	7.72053714475443	-4.26040233508561	10.7307645234187	-2.76112986747656	2.39318188599814	7.8128508687521	-5.71035293628074	-15.2909142482053	2.9373391774441	1.99767164504525	-11.3474705253637	-6.47682842091978	3.80110080586793	2.12352364087878	-2.62951548945677	-8.34390777768437	5.96786888853736	-8.59161553418131
67	2.39143916542756	5.92180773143505	3.0046247684822	2.48808049901494	6.20433973370766	2.14598716642051	7	4.56406597701636	4.69970784100647	4.9194060187409	1.62283720331623	2.66922172984634	6.30122624631244	2.66382049180184	1.336791913433	6.29415122057819	4.17097027569232	4.06332251702819	4.19549662005026	5.80180707464045	6.66392391710099	2.24062114296084	1.69769592973526	0.119435760409985	2.44723909284676	-2.10372474224588	4.99359022392511	5.75839942333598	-7.15418503509706	5.42010295722358	-8.16478993994735	3.77903485569269	-3.93258249833226	2.63173748543384	-3.35380021720864	5.69593568519547	5.67934539644535	1.89371201771452	4.74390121109249	8.66706713274135	0.729128796941655	-8.9406819152031	3.50417591314251	3.20649239697232	-3.29246965041104	-2.81473057520072	-11.5221361626621	3.52623589154613	-11.8325141664491
68	7	4.56889162749408	1.34326751228479	5.4581453288494	1	3.03177298422296	5.16225697715884	6.80461990387168	4.80891463525781	1	1.02997858803252	1	5.86432184922711	2.98962900877253	6.45632650004159	1.83810400027229	4.99737196304311	4.46831452565781	4.69220555337922	3.90706147121983	4.22302016508584	4.56831972568773	2.31191524105131	0.906982260721682	0.991321087234277	-5.24582969507181	-8.98837215247103	1.04440676616978	-6.96294746703401	4.63775803264116	-2.08454097688973	6.54170757996273	-5.79470588503901	13.9087509465554	-4.65523374867797	2.47444762548924	5.32117197273928	-1.41316303236256	-11.9253252066334	4.25062754421259	2.28938367599815	-5.2558685285934	-6.7843287583231	3.61312030761062	-5.93296165557493	-3.31524133828336	-8.76212461837951	6.79394592227886	-5.41946305865865
69	5.58365519468609	4.54636019455923	1.42000363076947	6.06445966070302	4.91749567082752	4.24445417828145	5.150552290396	3.08696019002596	5.4516701133704	2.14896264259969	3.57711104420198	1.41341577041175	4.30330990120035	3.16970443786586	1.50060412856226	1.55909459611434	2.88612872182997	4.16603644424708	1	3.52740612247366	4.656299799168	2.5445145418653	1.01578962991895	0.998850066801546	1.71634100908757	4.03779279853707	10.0941421088597	3.4635858419087	-6.13798173205417	-5.66363224853701	-13.1534788651399	6.31138095059925	4.79411988503569	0.510379450587265	-3.45505673799281	4.83913845853227	-0.284237740440577	2.67814066516124	1.43134709169459	0.43386624721141	5.92261827859914	-5.3214838645619	-2.87839474382873	2.0915720646351	-0.708243093128467	-1.30663853664362	-11.507800373855	3.96391902149125	0.736510836431901
70	5.30543384694542	5.60085132160724	3.04051918274592	4.98530513454341	5.89722577867063	2.04720597925289	5.1152745641014	5.85008563320732	4.6329135202268	3.85386566950214	3.12777565650415	1.04382890023404	4.35943617159362	3.78149581937778	5.05877053538189	1.97217602093456	5.80127426714021	5.65315417012255	1.85966150385743	2.29595125566863	3.56611053600687	4.23567336973308	3.28070805699334	1.36044421035307	-1.60969662624978	3.64254431488383	11.436414950743	4.45112902917852	-8.12596170651809	-6.45924752857298	-12.0272826268624	6.90501040221028	4.47468023998586	-0.198435511030183	-3.02289339145954	3.78120935745115	-0.333680896200486	2.17210990419024	0.435773577257603	0.379336809790004	5.11890171051148	-4.51271104592372	-1.95351165435084	1.3807960394569	3.06919908011394	7.5499639434999	-8.27949884620845	4.26116182092611	-11.0807219457491
71	6.94146535972373	4.0692998877088	1.10454281451753	3.79849508408954	1	4.25846664743656	5.50007997326724	6.76798203534167	6.53693260193019	7	1.37968488460114	2.58535664946255	5.17317295675036	5.10337980419069	5.98548312239847	4.17617559766713	3.64686052989129	1.99943396956573	2.04426837711738	3.61954817538415	7	3.92624440374226	1.37993248610432	1.60256809873072	0.659552294340234	0.531757920217088	10.3175056473951	6.50082627792677	-3.5278636870159	-2.27333326569074	-9.93320808669506	5.08380996479525	0.878412266005839	-3.57666900718624	-2.18346973519179	3.15311342473913	3.34421305812911	4.58830780373058	4.99671810295534	1.31558579509978	4.61141755900445	-2.77724676545679	-4.59884384081986	0.492272464898324	2.71469556523826	-1.93175792709788	-9.37016340210626	7.79094034766735	-13.0592488196342
72	3.60627671078006	3.42669958918497	2.28167877513793	1	6.17980505963278	2.26619245235843	5.59751145281338	7	4.3301115628154	3.02665420969785	2.23626499506531	2.10727157928313	4.25381024716813	1.93917619031712	5.52889132372859	2.58351241615358	5.0950249952259	4.66052700498917	3.24326738344729	2.49728208538348	4.49461343931385	2.00752114898535	2.30733495832564	-0.0922559609978593	5.69030184884964	-6.04594040923372	-4.45486527766998	2.68658371951473	-10.7577999628037	4.71753855944886	-4.26420610770871	6.64227200305334	-4.18087040503488	10.3803033893261	-3.92654649818157	2.54354626117469	7.38676226315544	-4.7653743754449	-17.7577855969768	2.92816771986715	3.20424520094133	-8.06887143857988	-8.3938555562363	3.8072780052538	-1.13569316690356	-6.85585245542522	-7.69433905398671	7.62309156315206	-6.16739207197228
73	2.91334115934114	5.86704682406381	4.34410219508137	4.84992557716098	4.24985898582054	3.42085543795566	1	4.69171390906491	6.47137138826061	4.41406554204084	3.88633017892444	4.36693692110612	6.66204188803284	3.34820355214459	2.193424002612	1.77251484472311	6.64187477055964	1.235474739615	2.20553342102836	5.29792654650265	6.5691263127625	6.15521616260173	1.86260380012493	-1.87228887534546	4.71789730955279	-4.90549002875032	-6.57254863138677	3.48193441760722	-12.1100710760676	-0.856557877783911	0.481919084240502	4.54664009026398	-4.97726832589117	9.36491489418903	-3.11785050190044	2.5792540947395	2.70449580633649	-2.80686510936137	-8.57298799503897	7.75421481564797	3.65699578895001	-5.92019681328041	-5.18603234948453	1.3009422130249	-0.027406496138793	-3.28133694466385	-6.83334931247263	1.73778111114403	-6.29079102562639
74	1.64939359851673	3.37084089952712	4.21635073312613	1	6.90004723146523	2.8601605538815	4.87139727444472	7	3.42213793861857	1	4.49850970348916	1.5467903734414	7	1	2.13734673488399	2.17895321189902	3.07039565326578	5.90053179814161	5.06275911353611	6.85394227967459	6.17339269168301	1	6.38485891452233	-0.10955028452593	7.75846254775655	-5.13615664732727	-4.61339588021111	3.4770429090689	-11.2761984307059	3.64918987382841	-2.87017991297562	6.38090933864016	-5.65224899281284	10.9597901373792	-5.18848095042988	1.28534995017675	8.48916804823346	-5.9253606678986	-19.1915100072877	3.95525667364832	2.56908357800177	-9.66620553801255	-9.37880265418616	-0.115538165781949	-2.1821737596924	9.63744258457716	-9.77630242761432	4.98578865064129	-5.59873694917428
75	5.89073518851457	4.99657358961733	4.74679084129539	5.23312048401775	2.3624897127194	4.77545682933331	4.39495399879765	5.34114022040634	6.9675319737753	6.28750862352208	3.20447701649293	4.7202592874352	6.14000036203995	1	5.6162971457921	4.78885851701317	4.23489897922266	2.03089429834712	1.32651849931118	1	6.37747449825594	4.35428765878491	4.98174742636474	2.36990686184391	-0.429678579852742	-6.83533789608016	-9.00580987643185	2.73175632868527	-7.89951328165287	4.07829058866543	-4.73800930140184	6.48136388519153	-6.12813993210474	13.2474857754816	-5.91429486005278	2.60653678000027	4.94762069964709	1.3391538408831	-14.6286692592006	5.00015998200873	2.58728186950434	-5.4380818917919	-6.72666194743576	3.54095353092037	-7.7687193561811	10.1311285135438	-11.1444188324862	4.10448212222118	-11.6648958623427
76	5.70424252724049	5.91766868449006	3.19629159335949	5.52262225024169	3.04413058505582	3.91797785458211	2.43801119989228	5.19184123077312	3.37470018942829	4.73408259753385	2.43040175186716	2.49018263915945	4.86115333707087	2.92173019652172	5.53862535092868	1	3.57608748970257	1	3.02910882280088	3.45170320539063	6.78894262374302	3.35526366492305	7	0.815362389121265	-1.39263714217207	-4.45553165961447	-9.89585947734376	2.95203820848587	-8.08432110662081	2.45543759051862	-4.29749863219304	7.34472917424157	-7.54743152782653	11.6720864390659	-6.56312052666909	0.307138613317447	6.07532419788045	-0.380304759235758	-14.2560925683531	5.01950874854201	2.8515836776637	-6.16976963180677	-7.08794701430068	0.0729183380643884	5.48712807028736	-4.62862256366041	-8.81212572343581	6.6908471114399	-8.00065893205641
77	5.20329736274008	7	1	4.3189933595497	1.22120847623518	5.72986367389914	6.73454638160782	5.03629464047575	4.92429931450673	6.76816752088444	3.63802908670022	4.14139859972582	7	3.57037975660505	1.85839586102988	1	2.05928826177917	1.55848179250122	5.08308715451072	6.34285363338159	4.25542921319353	4.17426191354209	3.51266864045114	1.4339447063424	-1.01704972070509	-0.520949613504836	7.90831595668943	4.70829492593841	-2.68965470958809	-5.03182597490755	-10.8815292379871	4.87029560280949	1.49324274587566	-1.08402549705877	-2.97179071022867	4.49613312218793	1.83817219023476	1.39200564730353	3.52209264097066	-1.36887032130418	3.15884690375471	-4.71344783411706	-1.48351126288089	-0.702718957516363	-0.72998813088911	-7.65073112475262	-7.45200570355914	3.99501166953415	-13.253183295537
78	3.63394584838708	3.18956690521394	5.48030650820067	5.01058213775659	6.54024459787825	3.12029700588724	7	6.53623203163804	2.89349426763802	1.99269902012493	2.42853960479589	1	6.40913730298091	4.71838531501265	1.76581144923086	2.94318921424595	2.0374347719766	3.79655616104303	3.12220662421377	4.81923187183805	5.31384083832537	2.34972507454482	1	-1.19075657559657	14.5551392866409	-4.53912908322151	7.75724541610199	6.55724289966246	-3.28134100622911	4.46301748890699	-9.32861692280678	4.16573803155322	-4.85342482502043	7.95148984807007	-1.88893192293353	3.71420346234761	3.54196679878643	0.540173531301853	6.43077954142095	3.23596302529291	2.92594460423786	-5.68631840079973	5.3797655734374	2.88038103179126	-0.997788637888847	13.0867284021693	-9.28269695465802	7.23787602938129	1.43574548690349
79	5.90933083002388	4.43784562264405	4.19132807390863	4.73669361876025	1.57055028540282	1	5.13779930011017	3.85254567623239	4.74655370918298	6.03895283965689	5.62277535617321	4.68872701118923	7	2.79887139906314	4.79022285856127	1.16337688357386	4.3781078077386	5.74018953647581	5.93951860452626	6.0704344742537	5.56828448305736	3.12832208043706	1.52408910954899	2.67080942106089	2.71828561160449	-3.729421392618	-3.51291498998958	0.519899580416643	-12.0756107740841	-1.13170810542216	-7.37379706207063	8.57811575915765	-3.60499955188241	17.7324542933713	-2.79535718787106	6.47720820761205	3.38426458488372	-5.39007067906799	-9.46514140136801	6.60258041574493	5.21707013719342	-8.46480267422055	-4.74924806508639	5.36625300150043	-1.28235321244774	-3.35235103671562	-4.15973136761348	-0.560416690990314	-6.02072660035154
80	5.90069270636088	5.26018576382159	3.29009563046277	7	1.87557925817429	1	5.17710276986155	5.56007135379082	4.42162025982515	1.64842452819406	1	1.4260546101137	6.3483237936268	2.87395052456958	2.46253020953818	4.37225180603783	5.72755824122283	1	2.40945458017822	5.48918599826266	6.64327968380365	5.66196728245682	1.76163719195509	2.05193258040036	2.94182116326554	-5.72657180464761	-6.90252516923523	1.41283359076984	-10.7068817602018	1.08105980129271	-1.53513143357934	7.59395767713238	-4.62422613412279	13.5188481507342	-4.04345514913325	1.71803726897307	6.38636067187242	-0.336970470714672	-13.8916428458329	5.46535500840369	3.76975620289023	-8.29116997374031	-5.91003689501342	3.44659043831494	2.5045762934648	-3.87878132644615	-7.89347549959902	1.96750858623279	3.11434940381939
81	7	6.17611121125051	4.70312122655927	5.8214362470568	2.85821309823339	1.15179319639683	7	5.94397907185716	7	6.75402144177003	2.03992380898808	1.09099299402586	5.14039199192734	1.18394570891826	2.17713559592392	2.19183603171595	4.26446005540573	3.89123127914332	1.83015624413545	2.36210341862247	5.38566312545706	1	7	1.75320912104336	-0.0880656796987457	-6.90495230918706	-9.07792509648263	2.24923601575271	-7.35169130799101	3.38499172239032	-3.40934732315715	7.07862459494616	-6.16294053962681	13.1015409097493	-4.9984803639087	2.30960575047534	4.39059259644524	0.941239163136014	-16.0146691228379	4.90569651172801	3.43474528100167	-5.07166011354488	-6.95771906532886	4.29397927975539	-7.54599487538803	8.93845941630423	-11.5469801603141	3.39940471316202	-12.8696910115212
82	5.8232437501041	5.6053860842616	2.12834539999498	4.98457198286353	2.88433897877042	1	2.27012917280703	7	3.1311444126904	1.99703450666668	5.29918840751256	5.66061283688103	6.73583056329172	2.99339467483576	1.45761502132253	1	5.95235656180459	2.66274899410312	4.99648083796812	3.42356410775173	6.82734818344458	1.73602628901834	2.7116748339489	0.0851633517254537	-2.36364796655338	3.43406637344546	6.42037442464459	6.86747196274518	-4.16858220352357	-2.99956196255358	-12.2663370399817	5.56381058002361	-1.46127330163922	-0.33988935534505	-1.23622196805606	5.10309430273729	4.0599289274939	2.28218141099379	2.80276241112096	-0.428220950898617	5.65027395782533	-6.14677312634363	-1.55898032445647	3.25093167651338	-0.707209670907899	-1.5459135306919	-12.4241291868937	2.79947507494613	-7.03296568716247
83	6.6691034129151	6.05362888751009	1.70269804002493	1.77280937179624	1	4.17071859349947	5.73997234295702	2.98402898050357	5.80402749916334	7	1	1.52068245886451	5.89192375463703	5.85705670964616	6.30225415663012	5.77810002142884	3.11894382476331	1.48461204607361	4.0775115794685	3.35114437781524	7	2.71855918522077	1.33394647448071	0.492432260744329	1.6013178404702	-0.618160472867286	9.68075130281358	5.77226448115293	-4.40644449061605	-2.09486359836095	-10.343546458735	3.39160581463186	1.77520789493878	-3.96116881082608	-1.4418100550494	3.36031875860657	3.42210524376851	6.11076728004306	4.91232607060392	1.2248072442018	5.2037536449112	-1.8815825585732	-4.37257151008389	1.68183003279356	2.47066323015186	7.74069502647272	-9.88523331354315	5.8930161447603	-8.21758914603927
84	5.73263785662424	4.95979849765261	2.42051745457835	4.68310381236051	4.33871854070031	4.0419389037973	5.24678268466027	7	4.61476204848896	2.11240206052169	5.00988738682061	1.74022821673958	4.05716764915077	2.07862573545743	4.23323576707036	2.63271639407966	3.22735989210776	3.96649756278161	1.10912337342843	3.28765719727419	4.00196979489665	1	2.53140650289278	3.45680710197509	-0.992508051066818	1.05334703258817	10.3224483879268	2.47048392092386	-5.95166576777275	-3.73067908270456	-9.57927957370606	7.11890922650465	3.49464736465868	-0.657020869528257	-2.70437505501228	1.44230971177899	2.15707714496195	3.41418760213944	3.39016300971238	1.42939508281825	5.79462163440497	-4.73160108104012	-0.63053101842072	4.11259556991363	8.74745006556731	-1.22945103981617	-13.5724123825819	7.25593291046539	4.35442390787798
85	7	5.85456974138222	2.10362595608531	4.0688797216745	2.12228188313202	4.94852948845508	6.43754782648586	6.76329393425437	4.02031385107148	4.98680931632469	1.0715298199399	1.06543845101535	4.52689689210643	3.71964391617176	3.13568775547497	1.77892392786717	2.40022689887128	1.27289097709132	3.32995968392358	4.78682754360309	4.08646927878414	2.16708284083695	1.54445536790672	2.55354871796618	-2.23942787048957	1.06299950285053	7.26466521615703	8.93354135831039	-3.67418646699939	-2.41758655534958	-13.0823379011273	5.03094078610916	0.264255820332735	-1.2653342394019	-2.38448788103721	3.39516033186672	2.99592698562797	1.59110892100976	5.1591461026712	-3.60034887497725	4.41329296252318	-7.85696629416168	-1.00561190349036	-0.330661352846232	0.179032347690444	-7.24585915146358	-7.01013039237227	5.88974908626207	0.070447975451349
86	1.18033911079428	4.67953977533578	3.65573515131803	1.69528217312787	7	3.86132211036248	4.65543922651635	5.72157155029869	3.4126186385939	1.32494198421479	5.53915481427978	4.02485894360997	7	1.44399968851976	3.46298282067766	3.02416928381095	4.15826599625577	6.4322401732614	1.99531081167699	5.95984808342505	2.35839178497491	1.46649385761497	6.60503542727149	0.196753314449967	6.22875508341629	-4.59577566688738	-4.22611626708062	3.61850823677774	-11.422082816698	3.83024020690599	-3.43018238801561	5.96202854916083	-5.34858454041177	10.4463622469197	-5.3741391759438	2.28450388016832	8.38695586147666	-4.96782362244551	-19.124968199963	4.02067660530721	3.5683941838952	-9.31389559250927	-7.87822291247991	-1.35508065455135	1.66570888818539	9.84229879522595	-9.38816570465321	4.10356970245043	-5.24342152732782
87	3.34153451345696	4.08752013187554	2.05562238779256	1.20798094091685	6.97965659378593	2.75075225379297	4.57801995034705	1	2.48697549739097	1	1.55931368321135	2.03453019904419	3.17441423412932	3.28447808883048	4.04714777052751	2.39863738007663	1.74942140225306	6.44301492582255	1.53602028256826	5.93896752677244	4.54140051580527	2.97846465276253	7	0.47143747565078	7.61888862233331	-5.17978354487621	-2.40516163621762	0.403565034113698	-12.4418743650016	5.21908583441134	-3.27702133433845	6.76622043385591	-3.47933534739342	10.6052859873585	-4.34188143236639	2.24796467371252	6.49979131421006	-5.34451467447499	-17.1657396699072	5.25411778051242	6.32933376305717	-11.9703332567263	-8.13081914796586	2.831683520786	-0.851062743902869	3.40142451033936	-7.2541137759079	6.32479729620977	-4.22493628072326
88	6.50065550999245	5.90049323703043	2.43291174534935	3.28988530649196	5.12129415355067	1.07010041416746	4.99207053565382	5.47373858002234	6.78438223582871	6.83187067152163	3.07814118919751	2.02748142212782	5.20285624429138	1.67245434643976	1.48377472958008	6.65743417097102	6.96363367253643	3.05262707109405	2.58994650266602	5.05390088674	5.62980683379477	3.48339247797874	6.5357202208046	4.2813793537577	4.6048647180454	-6.31490135405282	-10.5886569093983	-0.431279464846002	-11.4954347423951	-0.682766233050635	-5.23133644136872	7.65765434401453	-3.36773729951308	13.8164210496393	-5.770976902022	2.5608789808953	2.41966062471683	-5.22579756929674	-15.1289081820098	5.20056490030428	3.94980299586818	-4.8694985631611	-8.87430012810276	0.896563420710527	2.57460500751346	8.85458864324983	-9.39306032002257	5.79579883580004	-10.3774120855769
89	6.05065357342861	6.40916914414631	3.40062233530927	5.4812713614149	2.59465155456578	4.41594694579438	6.6719891024174	3.30788115167397	1.20193974674477	5.09067029179622	1.06763635942851	1.69809211432108	4.96924443673487	4.44925453535357	3.38647291033483	2.9478003463344	2.60981503334899	1.96074411892258	3.33588337680196	5.21687287669612	6.35190261204722	2.69880864313236	2.85600818507648	1.05368940918853	-1.66195663249453	0.483579479572854	7.00238611159705	8.24267383990988	-2.96806014261089	-3.24554964313745	-12.7167394276725	6.14985481757059	-0.247507454559322	-1.81661256087994	-2.49347163957531	3.73050309451041	3.16717856513348	2.04054228246961	4.45566464944965	-4.57778252552775	4.85648393391617	-7.44509737999218	-0.697410438121478	1.52462788810563	-2.3240078612014	-3.18126202436633	-9.39982577201575	5.18702673231987	-13.4133064506453
90	6.27740736833241	6.46774808028706	3.13001503946385	5.30512122142403	2.8416505623374	3.05150783707443	6.32951959557766	4.64924430875798	3.74422581886537	4.07048120209282	1	3.38419350092741	5.14496780214237	3.37803834001916	4.3684618246154	1	6.79447859477299	1	5.53614895625009	3.31924500834396	5.20201493606021	2.88279779735163	6.63536074702753	0.489868471920033	-0.950173736159005	-4.72910381206325	-9.55592620516402	4.39508014901138	-8.3998083094769	2.76582354655713	-4.12135627166228	6.93552135899144	-6.42318261167765	12.0598433685736	-5.31479674481691	0.754625077212565	6.66857204916294	0.112205620849526	-14.6368178501315	5.47862390332996	2.49916833567259	-6.466794330201	-7.05279560244694	1.30297745092597	-2.62811628391039	-4.41535091495104	-8.40807533989367	6.57669403167943	-8.51620041148589
91	6.86704625439572	5.27938877248923	1.17919689130628	4.79672752471649	2.62805597942622	4.70176376233609	5.38446936912633	5.01077878021953	4.44449288402428	1	1	1.54973964988447	4.79918851831429	2.75424162483554	6.58281670687905	1.98142712135668	3.86804583309287	4.60223703691256	1.91593398853387	2.62792132877378	4.83203024094587	6.13468793998337	1.54358457217279	1.23873052881056	1.17798854758436	-3.69977843904042	-8.93650849349931	1.10693488125343	-6.46015558231976	5.08051782783262	-2.28872431019212	7.96908187028883	-6.39791888169129	12.9714224338746	-4.88164978028307	2.68644487478551	5.68363710657142	-0.676538603684953	-12.1598308122035	4.32559484428435	1.338381006033	-3.37357425897517	-7.27724126662049	3.12768572954432	0.945705957908221	-3.15467246012658	-8.28488876471058	7.0030852643391	-5.25737849071644
92	2.81019831411308	4.99849564904324	4.08222581484061	1.4835623586384	6.76763086940107	1	4.44594552982976	1	5.0470208898639	5.25034233226781	1.05762645076183	1.17969615180596	3.33075178194135	2.95733343665303	7	2.29995104922648	1.09528257994924	3.97688297384472	1	2.78542062298257	2.76411436206965	1	1.54894122473797	0.855234477077897	7.2098379776761	-3.84247080240335	-3.91874958834696	1.78789048199885	-11.0599992817505	4.927452696708	-3.78175525349522	6.23203459679136	-4.56421329014591	12.2970550078764	-3.1888470309529	1.02236788664921	6.2028747808833	-5.3469385884502	-15.8352873694015	5.08368598742494	5.66325913121317	-10.9074973186738	-7.08120923852955	2.21171143026152	0.870667694208519	5.23617393319748	-8.38496482068602	5.93781920817446	4.06895128210208
93	6.42112789591134	4.61509152920622	3.29808641009613	2.31260910590528	7	4.37414698007003	4.83588651617627	1.910079163315	2.68796961599519	6.36638050334638	3.34892902365175	3.14971468866274	6.78560050076629	5.16060348399362	1.39680591979642	3.57471463691707	2.08298765914703	4.22587864616652	3.44338733717911	6.3373935506158	2.51099287743818	5.24625563636697	2.42490230074436	0.862279750520594	7.30668305975772	-5.35109085784041	-3.82736792718021	0.338087060080853	-11.677729625377	1.78367577402144	-4.28002082061494	6.94620761949224	-4.12413977935512	10.3974817757879	-3.4362165342829	3.04763704220247	6.10710279016318	-5.83272834509994	-18.2644631998936	3.19921589509718	1.5825074963432	-9.9455508867978	-6.3151108015087	3.1228907965664	-1.62839214261967	12.9130418242955	-9.44186536560986	2.18138862011695	-1.26272357658622
94	2.66847279235913	1	5.30335921460079	1.9287018852352	4.2973195136294	4.15775882478965	1.67497929824673	6.05163416202217	6.30543508044948	6.01767371090969	2.3503584408113	4.77055113429555	5.73817997766163	1.68839873779813	2.48912132686047	5.64079315764835	2.45500765969374	1.30821932277531	4.02517429616005	3.71484549993979	6.43091658980671	6.30226343691784	2.86067903092898	3.49732346085109	-2.65265186665053	7.04656709566097	-4.64424989637464	5.97486572646035	-0.96101012344952	-7.5602712407937	3.22841685450452	2.9337769131088	-6.62269420447983	12.9181105320579	1.47269313716485	5.42657625221285	7.7976791097309	-7.09347320596865	-0.94620230576273	5.63999182490566	8.75499571344026	19.6080595162827	-9.28491547223338	4.08831438132846	4.68970069128939	7.92879919020111	-7.95031640456635	3.90603188887568	-9.41160004999275
95	1	6.02912676788598	3.84557514417391	1.06440453026447	2.08330673506775	1.196925506	5.68456610931432	6.99901819611051	3.22183254467553	5.92058344134973	2.21167405091048	2.27447393383521	4.6660305380017	4.00158260032032	4.21283099607001	7	1	1	2.58197908649086	5.08872133546017	5.58793348414781	3.40970506449731	2.18474781741773	5.29305429283062	-2.67975462381352	-3.73158618630843	-1.6964084454961	7.39104115914617	-0.0010979654841357	-6.9652461447849	0.126681558671934	2.39781137729392	-5.36638471717996	7.77517160076729	-1.97574888793463	7.76486489389551	5.98787163837872	-2.49813622073632	0.463907321363353	1.42298953036483	8.2524229015713	20.5944999551777	-6.54263520819454	0.979356251220178	1.13487120284096	-1.65257759078475	-8.14711143759533	5.00945703495938	1.20659626261921
96	1.12624448258039	5.69938812704666	4.17101161055835	1	2.44138668201863	1.52166517477836	4.73353288899993	6.92015158894933	2.38191126070189	7	2.57104945611716	3.48516913839053	4.51700914860162	3.51728384147199	3.95350075624494	6.28273429487961	1.07932829125297	1.00528648161253	1.60681351884771	3.72360491432398	4.54568258118351	1.88285626008164	3.44718047411338	5.57460242632532	-3.7242725289985	-3.69998362413134	-2.37678188305216	8.37467968891307	-0.55901247366697	-6.30900148453732	-0.673365362847126	3.21038366877632	-4.5787761781561	5.50656549406304	-0.48818944424935	7.89680896707898	5.42089512844467	-2.37793339849802	-0.484441538677893	1.6660153462704	8.21140337194526	17.9956884462527	-7.27936712647745	0.386185950408029	2.49224173888318	-0.708516278356762	-7.90002554961879	5.21030531294612	2.63161952719696
97	2.26677498798516	5.93843606476851	4.16864881266848	3.88450862049424	3.13701183604616	2.47714454348843	7	6.40226834015718	6.26070587766859	3.06012363737721	2.58679342555463	4.1054089198199	5.2780307451129	3.60955491354492	1.08044195490305	4.04501908020264	2.15154690948726	2.09093870317649	3.28462001909216	6.81369088755107	5.97493298291771	2.36485166199615	3.30325850786959	7.06382414305766	-1.36909685203766	0.487863510425525	-9.43683984970892	8.34159443553202	-3.43409269360613	-6.06957297063699	-3.39922630167818	0.632945874447583	-9.11320650888375	9.41829000790708	-3.79132281858752	5.34279373715581	10.9893602499748	-4.0513154388394	-4.05970504288786	5.72989679180946	4.18166639843017	14.9794749681678	-6.65832881434085	0.278156101984545	4.85466690549395	12.1097844908121	-8.98253737941956	5.80478673726757	-2.35564914640521
98	2.2209140472425	1	5.82085296472152	1	6.04551605981468	3.24796816505469	2.21474177448798	5.50790638294629	6.30892519660222	5.2002922588469	2.22737281819208	3.76843805127306	5.96154649740993	1.35923888000334	2.31865339178418	5.57186674799386	3.07530385201012	1.61952182133285	4.07458060374808	3.82973567306311	6.10339255883071	4.32800058758494	6.08300469110981	3.2448573110946	-2.93282085086259	7.95121024550042	-5.16189546781133	6.31924512936744	-1.07570663807257	-7.23244713234963	3.4804845210906	4.32909771438478	-7.1500265701965	14.425871854685	2.01741055330806	4.73685278988434	9.25153893375442	-5.40918074307826	-0.661845137569984	5.75622835646125	9.18486160067081	18.6824333050455	-9.9348389238232	3.92928550363642	3.47498970009654	8.85336244734317	-6.62723730554341	3.98203812267789	-9.66443619527569
99	4.44281004784231	6.57714693759279	4.96499282842034	6.42553821729066	1	3.1414996370177	5.90372046841352	6.12955424470166	5.05478642567819	5.83719852281151	1	1	4.28841170040689	5.1861076250406	4.43944854783536	3.34745441488106	1.38348870728683	2.01021269577396	3.46757138762439	3.57544103251432	5.56596076139574	2.80200822666346	2.34091564581161	3.80625355586869	-1.10064092329841	5.31234082474137	-7.12717858337767	4.75411636257573	-2.52076104761069	-5.97742296917572	1.15861193211392	1.76708910114442	-6.32755934657249	7.70440629326262	-3.81162542621335	4.49688639564949	10.6416081583452	-4.37278735880971	-3.46980140403448	5.84416901527971	6.981556699783	14.9071990812022	-4.21886483928772	4.39770994018094	-6.77250825444652	8.01697537818959	-5.54108247957609	7.0092038063526	-5.80216816280009
100	5.7476016041334	6.27795561502486	2.20563715863133	5.34982049505812	3.3635372136273	1.61479048953617	5.73976642964618	5.25890704471577	5.36542597141211	6.84178887556993	2.36523581726849	2.91096443762121	5.97896982973419	1.9736590416921	2.15158373028573	5.84270596610148	4.42275778952157	3.10414397127465	3.06806358809508	4.50200567194336	6.97537526668123	2.07559044201401	4.10221954335271	4.08710031690586	-0.527803474509772	4.02438481353882	-10.0258434730511	5.45807287428381	-3.59396465948315	-7.66586595085984	-2.78081825725227	3.64761575739066	-4.19334480970846	7.71622234370577	-4.97125846043993	4.43750088024897	8.03944017347983	-6.20706539017236	-2.07090519347212	5.92940727956868	8.21810299558322	15.1885890197448	-6.83426496389071	-2.0622833171619	2.3708521850933	7.57875901585991	-7.80473239098001	5.78684581605816	4.92236418003616
101	4.20855603895231	7	5.0667606391652	6.42073228470335	1.17302500180545	3.41712238138492	6.93761984236533	5.45543447350745	3.87737412016981	6.18556274927972	1	1.87587278495148	4.03543832626742	5.3329614624312	1.23367881589824	6.23450998390756	3.10102813067616	2.83538222632549	3.46026732319336	2.09666007094349	7	4.64993304502207	1.73774047592434	4.16708763063276	-1.05366832456079	5.07906829514729	-8.59950382380871	5.95027058528831	-3.99621525134942	-4.79916870314051	0.832035550305968	2.26136916319227	-5.61824594356956	8.60812773154457	-4.17565703175426	3.84818818074554	9.14960991356846	-4.56248210364205	-4.44799012266181	6.37001469742101	7.30509450996771	14.3978800131184	-4.5800734853489	2.5480872369962	4.29889693460208	-2.03438362945743	-5.63374859548791	7.42973800333354	-1.9968402643917
102	4.16056336782671	5.97500809855788	1.42694463203963	6.81897601693706	4.61558410453594	3.57115716728438	7	6.79282260966091	5.93641246943158	7	1.23177884539687	6.90713717336176	6.7774318859116	2.92759677370521	3.39394901671727	5.52948652728817	7	1.17820802864317	1.69898359769205	6.00729408734822	5.38819924524915	2.80553775475292	6.06800776667687	4.87420895162	-0.411986664531333	4.44538483935558	-8.71480871971332	4.93185782175576	-2.04648419003171	-7.43432460062721	-1.14641879382086	5.45137000643742	-5.63465807455955	7.16858964692274	-5.47230301504149	4.34026286162543	7.43831360264258	-4.9535250722382	-2.58861816672855	6.5587007760689	7.56395363217509	16.9399015716324	-7.51598628245254	4.42769002298547	2.07254169677545	-2.74098691494373	-10.6405066458134	6.81096911350197	-1.63509244998889
103	3.3417535021307	5.77107521183532	4.29958386516351	5.53296925769469	4.34909050627823	4.27014831110807	5.01457646063646	7	6.2667177146582	5.87520973418123	1.17139346792873	1	5.15439673592224	6.02500662259961	2.93656543370221	6.58479937473355	5.19705077057347	2.73798771639	3.934777958133	6.4512193772986	6.18926334302893	1.37907119917233	2.80192331185589	7.31222258587229	0.692742385761591	4.94426840428223	-8.74766411759738	6.89914979189645	1.18323640963016	-5.99375577412689	-2.38460395476996	3.4152965341224	-7.09272978677005	5.62657082350078	-5.65731625627327	4.58619650297117	7.38309383396703	-3.46315284733336	-2.44667776584927	6.65765187944243	3.82150818906762	14.5891981400933	-5.19227803991344	4.76633430099144	-3.17335148153823	9.31607528044503	-6.93785849557547	6.61795107360449	2.03074973702973
104	2.47390791598567	6.56485205973	3.60412929457546	4.5258094382775	1.7773391841107	5.1914907435001	5.42105709536671	6.60215681475927	4.86487349007263	6.23635440321969	4.63112761728368	5.59502703300708	5.50214760362208	7	2.78728532597544	1.51692172316284	1.78338638230585	2.01324597564422	6.10668006065241	5.76939586305286	6.68767419509354	4.19297358769006	1.3363234151259	6.61609595002005	0.0474113282181844	1.5540807438	-8.55643600362144	6.85730395850685	-1.84885182285792	-5.76626913259285	-0.910343992214547	2.18124380780985	-6.12149552408732	8.77972092759705	-5.41764481927162	5.35382955853849	8.71700096227339	-5.92353710162983	-1.38022682978507	2.8418973034716	6.26445214878287	16.9186167585663	-8.05892125220696	2.80883409537016	0.168966369355182	0.567554313829898	-5.35647790992814	4.47887290382379	-12.5406681698516
105	1	7	3.21221717824954	1.22562949218733	1.69704126390976	1	5.59706078568893	6.27873547385289	2.85246812323027	6.97780112715621	1.85583063925418	1	3.69938137989917	5.2796262114975	3.92168827108743	6.76972955197404	1	2.33579788175799	3.1133738553094	4.99982049396663	6.69906709599156	2.40905609534259	2.40738291488779	5.94584175659802	-2.15428213219326	-3.568746421641	-2.07659302104001	8.00523494721904	0.844229966024655	-5.77542943623509	1.19589344867944	3.18741951736556	-5.47049426320439	6.78201032805704	-1.52562691713034	6.57509304141447	5.97822072927377	-2.45283545589294	0.0427750680815007	1.64767868528835	7.6008677389509	19.2739321255309	-5.63790149622209	0.518959448617363	1.67356418224642	-2.16435464902895	-7.76328052702801	4.94602712291308	1.32797174954676
106	2.33620353442283	4.9598137709359	5.18258907337906	5.485950542051	4.67236472940846	4.22555424028962	6.70708730895422	7	3.72356947089124	7	1.34020845733011	2.17226570076802	6.92486493033765	6.33187634099006	1.61792939294255	6.1513785095205	2.38149497028435	3.85980877490817	2.63109959285232	5.12268834422	7	3.23160636957079	2.25005912616049	5.51547610957047	-1.11627357203669	5.2279239334479	-9.19749359788699	4.96463480957323	-0.0199611008323018	-5.85003445963432	-0.266213520433109	5.34556521318694	-0.708103538823797	7.73035208671043	-5.9071910417714	5.80578222268553	6.99309774734115	-2.88308991189938	-1.55648027838417	5.60779961273929	5.88085090823274	14.4793244698345	-8.92380454193793	6.78135301078893	3.57080513704917	12.2389383652087	-8.86548837893521	7.54206729113984	-1.74410113279743
107	2.02629026435176	5.80589224404811	5.4380036761333	5.12925674492035	4.98864392900911	2.71099080416921	6.75647411012268	7	6.9791888769674	3.75598561473514	3.61375715942647	3.13508455501183	5.03541563905592	3.74922721314754	5.8201377222012	1.22677484983933	1.49574871051965	3.17498028202126	2.4739127090545	2.74285860224866	7	4.01546501830536	3.57295511829343	6.01246663493987	-3.78030461237549	4.12854994221779	-7.61551218165297	5.61005555143461	-1.10259716786144	-3.79585051445371	-3.59394019241007	3.4361228197244	-7.5417261533637	11.3086449640286	-4.64271635717297	6.07234665662429	7.70060604862913	-6.12571269986249	-1.95298952789723	3.65916545226492	7.12677769495281	18.1545519254235	-7.40095637777868	1.93275027800134	0.283264193948467	-0.905566479594159	-6.99666237076607	3.63606374986838	2.68275547094912
108	4.9080747736523	5.42275515044691	2.93505726604145	6.27673339672726	2.47863030226961	1.98852375347033	6.65758252405614	5.08786244962856	3.97295955828366	2.49399377452524	2.98419097349239	2.38896653637352	4.7769486518203	4.72091466471003	3.07130510495354	3.12758476076216	1.83657350125686	1.27969667475025	4.94613000567513	5.69716407687956	5.3381151932153	2.8632895138438	1.34469549112277	3.95723354070589	-2.47124356463146	4.9510283033281	-10.5091683657419	5.55173547163339	-0.61735337754099	-5.15511754112321	1.31570801216429	2.56936182179396	-3.48851151725242	8.896196922093	-3.17215786671554	3.27961109119295	9.55649167151538	-5.13327423378072	-4.39607044448646	6.08519155808963	6.65349187830945	16.257700210069	-5.01228970115949	1.46242868192205	1.51537623987339	-1.23815369415961	-8.68512910648541	7.50427967293062	-2.94173859570965
109	4.99456367242444	1.71914041933711	6.9317154299422	5.50167446587085	2.44339558230226	2.19309185429323	4.68343762768509	3.81335752796848	4.99164381584419	2.36768743599074	2.06854716512732	4.87008182098283	3.97731572668456	1.6165348317559	4.25067592129224	2.22144425389355	1	6.5007207865637	1.1986771564034	2.85175569354536	2.6829900047541	1.28011035556644	1	2.4183263344636	-9.59384105193728	1.96840822473423	-1.35793465758652	3.23859420127248	-3.45681863251942	-8.0299621799905	-0.742584364140252	2.9790415766188	-6.36641443520032	11.0027290977757	3.05836351665652	3.60643561886183	5.62604505940513	0.434667664863423	1.35857478585574	0.490871526237497	3.9447430275171	18.9141433548021	-3.99624442762363	3.56698809201984	-2.55649444717307	-1.46119852446485	-3.41328323299204	3.80382325769295	-7.18899158437732
110	4.19739011511571	1.50840359771886	5.82081719399558	2.08475366686516	7	3.16660930751984	4.95505560926921	5.26804248897946	3.51086862484758	6.37619907431094	2.10544360427485	2.76179071531106	5.87876751918497	3.16650498998815	5.56323447203757	2.31379053164256	1.84595452253145	1.86338417954166	5.54797546364324	4.7951037631354	6.39580857088776	6.30671760478729	1.64166333177297	4.30107956191315	-5.12222657475744	3.78361424042805	-5.37206954124012	4.0847917444476	-0.204378905602669	-6.51530057328069	4.35635002739273	2.22628017462548	-4.44029129121125	12.7021303114759	-1.69077261804151	7.44615125110213	7.06551604617446	-5.61517744751854	-2.02522131316552	7.04482166520148	6.83524248772023	20.9053563027401	-7.39618855277693	0.966907249197902	-1.12200252662521	5.65537435134169	-10.3440986553816	1.96439081898028	3.09005796889721
111	1.58717410735604	1	5.24366541950832	2.5406686211462	4.57685381741174	3.61099668917165	2.08154021978328	6.52764676218009	7	4.59130384154076	3.34291547081945	4.99303235105931	6.06142449699353	1.49265479128461	3.20168596228143	3.6120419070769	4.80621557655208	1.8697541397613	2.33047802611641	3.02621695760768	5.80584538344176	6.80779368996407	3.21870542502206	2.89785827440823	-3.0340472879467	7.58679111959176	-5.79521030864896	6.61318269378369	-1.70744563359037	-7.62834080574773	2.76691827548468	3.47560221272455	-7.30015446807421	13.2238353573051	1.54966637307585	5.61297652458483	9.02870973552876	-6.72544047041675	-0.0726369095690668	5.95860634618425	8.57314404176329	18.7106991848653	-9.15639424658794	3.51087854068787	4.53485181788711	8.44277312870405	-10.6025010838591	3.22147575929052	-10.5603630396054
112	2.91553871054641	1.27443591025126	5.36897348113493	4.18849935703716	6.27892748718555	3.73769239708782	6.24316733769912	4.43098258501374	3.84550096203922	5.18341276812586	2.13330895900541	1	6.29664324485849	3.22042661077286	1	6.53204733046943	3.71266528788682	4.93659401099652	2.46302353855642	5.78512040930832	6.96270486267895	1.94826134934452	2.24757292310546	3.08832037512764	-2.7755682302357	2.76740738346868	-4.48018265945672	7.01024273024765	0.263222236242659	-3.43770320769609	0.445508329105929	3.44253654345526	-1.71201320573982	7.63749837405916	-0.610869890497232	4.37149537292598	4.55901368498378	-2.81840857895628	-5.30827847358978	7.01041070972943	8.11434560806893	22.82394115598	-5.70681874792891	4.54660140408448	-3.25539583686948	13.0115976310488	-7.78476139087793	5.74204948384406	-11.6745468819946
113	5.59034914763366	7	1	5.84959212506033	4.42985982664815	1	4.6414771680562	5.04915109238518	3.76814830346973	6.95147077665596	1.95399952798051	3.13007305065882	5.35925998384424	2.93728130809938	3.52044214127985	4.79380460773722	3.30490285551877	3.34771811181405	3.19383656646976	5.04042632610159	7	2.60365758948415	4.99549056633501	4.92367745455585	-1.16241659835869	3.88205149543606	-10.4831001011963	5.76773322980412	-2.80123510841492	-8.3399909137456	-2.22214096428964	3.96764092831075	-4.28706875763742	7.10033033195227	-4.00621263113587	4.37274050618478	7.12263620247503	-5.34115994460871	-2.48599963078159	6.45636112355055	8.61012545604046	15.01175356585	-7.88141781545032	-0.861801253665057	6.91885744769007	7.98884482224474	-10.6529360456382	8.75908695381191	5.49280431766239
114	5.33710854111752	5.82373368317233	1.68145078639616	7	4.32493735150042	3.40921660581451	5.62291356107698	4.01807308732637	4.74014450304351	6.4656365589448	1.75549591949327	4.26805652410826	6.21020258655202	2.89901522927776	2.30240678367853	5.6448680581502	6.78058189242488	1	1.953837723865	5.77818441415076	5.31344599965499	1.2723409773338	7	4.71505826547897	-0.632563117712034	5.46103363780748	-8.2822551533635	6.74202347727058	-2.06222693646699	-7.78486480040442	-2.26017655250777	5.58801215318828	-5.79584229615461	8.28390311289691	-4.92592608853178	3.8841839579381	7.7668349087273	-4.63203032308171	-2.86589640090301	6.82639598779674	6.68979437731479	16.3742746754355	-8.47032191576864	3.54293397831888	2.06789277566307	-2.42659815871222	-7.10762686522356	8.94852820745982	-2.07595416929519
115	4.19828899835105	7	3.90166301793404	5.70772776442131	1	2.15715847991478	3.68601576314016	6.57684950894453	6.48165859970324	5.941510377784	1.34074522423266	4.59159460251772	5.43793297742284	4.27746600728892	2.42529634586261	3.91238432868027	2.07149627496804	1	1.87240468142767	5.87489206843171	4.0984566153311	2.84732615215836	1.27686921676615	3.85072236180331	-1.2374690899304	6.91110270295968	-8.58055804022671	3.88552799407822	-3.05033490017341	-4.5220106897293	1.56341646968499	1.93527768166838	-4.85086306456207	8.235627877988	-2.98259343183633	3.95651076097667	9.12991517844587	-3.8584402029044	-2.97620557298808	6.08497477542362	7.45960769645661	15.583172471641	-6.31668259208472	-0.697519089884227	1.57993881588065	-0.39756442011004	-6.19056145198202	6.0518500770451	-6.44890381757479
116	2.96914890308641	6.5817722508182	2.97866779052728	4.683865007279	2.15871394780515	5.95026769734873	5.4917762053729	5.78330485473648	6.51746319014624	5.83796635648245	5.45653453042744	4.77347278335175	5.55782493902474	2.48395546949246	3.97503561272952	5.12485169885163	3.15167064064447	2.82029054177324	6.06037979559257	7	6.80978977402623	2.24959965098779	3.63850715006549	6.03376944667945	-1.45805749386542	2.6371784909383	-8.32431400919443	7.9626891091589	-2.95289486263701	-5.89214855977816	-2.20267763447274	1.29767793703007	-7.87210884691419	8.03012049111612	-6.0879389487695	6.85863314463336	9.57759013591169	-3.4400913341662	-3.38085425319676	5.46728375289831	5.02786135022043	16.3496283408533	-6.81165775828547	6.35225006900137	-3.16258303741537	12.8054504009185	-4.50930013175826	5.12993219194009	-4.02882707260173
117	5.57365731996159	7	3.26460742531385	5.31627076239157	6.02213794385298	4.88282322909267	4.04670895289443	6.36003230979059	4.00003207344464	4.89264843962266	2.16157133085477	2.92434413052314	6.58150506103525	6.53203566669024	1.22083229196714	5.52139809989902	4.43618194162506	1.61149964447209	3.78275280322603	6.48132861827388	5.36678345391083	2.41265118623372	2.53205693694045	6.62067908678661	0.430214561004894	4.10809181165768	-9.07422066754153	5.68219214433784	0.448865398898307	-7.1551122359851	-4.04073725600847	2.00866936876581	-5.4676633351237	8.55265786391912	-6.55844911234475	6.88393554675585	6.80151979519071	-4.29009392833418	0.795925964342192	7.59800508107048	5.73929174158025	14.8009519120767	-7.90043756516305	5.16763885071434	-6.4712756192779	8.75356285836599	-8.41992931717187	5.59498187997089	2.88235960455169
118	4.91898889924345	7	4.24803288077296	5.98518212445929	1.7352978788333	5.34066608808796	6.74233482612684	5.79020177890527	4.67038482576467	6.60037355652647	1.25733662330631	1.62647368442057	3.94997969269944	4.40506814545378	2.52896609974485	5.52201909774448	2.92103740504841	1.9429776787899	3.22651762960289	3.1128233883132	7	4.08291491898835	1.80962028808168	3.24785363424177	0.0306131202221556	6.03783308421839	-8.06402466671156	6.28975623478927	-2.88936007247082	-5.68143323463764	0.482760001968858	1.25594579241055	-6.09189491830298	8.27056438452252	-4.23026578403019	3.54711523298746	10.5014350035162	-5.07138339624619	-3.84716695565769	4.96865707741074	7.12250772254345	15.44778444501	-5.12998280213236	4.96201225325026	-7.1515217494549	-1.48312940488333	-5.16176898754834	6.01578084649759	-6.41973399829115
119	3.22497516261797	6.58840836391196	3.67315594502719	5.07824198283754	1.47569885859785	4.86464980077763	6.88495949895454	5.96623592768974	4.15896606112116	5.16744313867656	6.67330444569124	4.70995368764832	6.21888991065935	4.50825631994823	2.99200767219366	6.03835803176436	4.59022076225596	3.15902919421486	5.08622777835168	5.82061283132921	6.14904942723669	4.07486200744492	2.37611053597748	7.43438315409767	0.22582962873648	3.37572535013808	-8.0911308744809	6.12423374586042	-1.04208968090783	-4.25488102426284	-3.43356720157728	2.72719803873855	-7.52536319718694	9.71754609479423	-5.24320464072987	7.23596856204168	9.30761451026451	-4.29632811933725	-2.75612071082435	3.93016904435237	7.45641272760473	16.7432525656902	-7.98877037628011	5.16553854202434	-2.67915420049324	12.1166230990048	-5.20215191278523	5.56304693363083	-5.34168533647123
120	2.25785693864655	5.41483208902928	5.72842069308564	6.25503195057869	5.24739437426799	4.80227217782709	5.22684163180492	6.65628901518127	5.23304189107031	6.66113028426587	1	3.08348298429952	4.71347421137745	5.08579050325495	2.02873357789564	4.73351210058465	7	1.47118029048147	2.53755743962495	6.03331816041519	5.93739882675344	1.3391498827484	1.86726429824188	6.42632697644472	-1.05506281586971	3.89929834113673	-9.88882008779349	4.97119607477483	-1.22537243603769	-6.75458137049614	-0.420168709509787	5.60611655454359	-2.01599711243488	7.99435201693077	-5.35973832096303	6.99313942472478	6.3556281066434	-3.78720928600396	-2.48422051626243	5.18624773758574	5.89448789250191	14.3844711538162	-8.75281034099732	7.07415223934407	3.92588964297139	13.4960746673009	-9.42368985981773	6.95040464579814	2.17259470176619
121	2.52246743167524	1.13892762892641	6.42503338090265	1.16570216080442	3.0581348519896	3.70246304315364	4.68478566728652	4.88061795067054	6.04383872386629	5.29858356618626	3.21713534859422	2.67615189455458	6.01862479534913	1	1.48860871897553	4.2768725334622	4.03881581469985	2.21266474702025	3.71267701639139	4.9089899104011	5.32607515667721	5.82647951937348	1.9325099000927	3.38733105123818	-1.6192359304129	6.65386221817753	-4.37347969442505	5.11080010580921	-0.776836279137449	-7.50955914871939	2.84507558090535	1.69032385001044	-6.0238790235789	13.221194475752	1.39439121685464	6.35493186958276	7.43453036412405	-6.88096960279582	0.67029880362547	4.97695559633509	10.5940329410412	19.6158655164904	-7.74886582528685	0.735668335244184	3.85308452049032	-1.15048405001213	-7.08042827900363	5.2475249236043	-10.7825661857012
122	1.99574972400486	4.83969827738441	4.20980394642173	6.62871476520259	4.93394619732827	3.93537107476607	6.35040105808056	6.57984187026344	3.57744908017913	5.77711922973725	1	2.86604208569923	4.32826991411796	2.59597897203252	2.03505245837668	4.62431068416914	6.26698197719625	1	3.58972511541388	4.60176940886417	6.43315075683722	2.24592146898263	1.47556020646021	6.19432623907937	-0.801686362579057	5.63964164856751	-10.1348992372732	5.4922790092083	-0.890169650998976	-5.94456318643859	0.838542981844598	5.3654292443692	-1.71342063567923	7.63124874702626	-5.79878505472595	6.78912785888494	6.96293320372549	-2.79795992827373	-1.03725851065366	5.59886333521048	4.89641832359065	14.6390844668096	-8.39574735239592	5.2391293620816	3.98943327137394	13.3455723540218	-8.43529900183441	7.13646488727792	-1.80058222390893
123	4.75898668338368	5.72070227945471	2.36007404316227	4.50916630158593	2.30077131893314	1.64801522777915	3.96417494291606	7	6.39834991650746	7	2.96119378378167	4.41665595885018	5.38296492756576	3.08628735846499	5.27512198296536	6.72585192952463	3.61251623170019	1.62100426603897	1.08922930795838	6.24050015737573	6.04124485915833	3.52493598052294	4.93030277426179	5.47618382524175	-1.88888809892179	4.36927790204337	-8.85934042576895	7.8737609799318	-3.45914928942291	-5.94472742915616	-1.96342684697813	2.89151313137323	-2.52408562975486	8.66947230822618	-2.91995196473801	6.6603097190971	6.81899542411739	-3.21482717569542	-2.84912029329613	7.7620193360428	7.76092502433878	14.1404095303233	-3.84994718398679	1.73334373355569	4.29403809921665	12.707028169046	-6.81200089447043	5.24735005673063	-9.22666040460646
124	2.06779660572223	7	3.94952264758842	3.83146326568945	2.7338939056717	2.74649141329305	7	5.98100307466876	2.21576042325941	3.07030967941126	2.43432368581338	3.81692177206888	5.99829071948542	3.91744824487497	3.97940884213652	5.18811684048011	3.17492564397915	1.70298372023502	2.78001183994092	7	6.55020240368678	2.30934961114455	3.9909337240752	6.21391762676816	-0.843813757709149	0.583245748581481	-9.43871316718088	8.88340171167347	-2.65369003446567	-6.23401173424657	-3.3774152968338	0.778751485639893	-8.98543173857582	9.01161415338929	-3.11430900615321	5.54939003215591	9.34372032154373	-2.73090712276811	-3.08946693016641	6.5441718256765	5.31900006477843	16.5956738770657	-6.35437399747685	2.00486196483665	4.32094272331819	11.4771354933878	-10.1119920899331	6.01995639203096	-1.85071475992256
125	3.09849940184637	1.46959111869496	7	2.03708178452533	3.52572917122954	3.23888653070314	3.79516705406009	4.91421290774241	6.54764325837264	7	2.64475681569882	2.94616205599742	7	1	1.5665051904443	6.13153756653715	4.3104939739442	1.37001333886411	1.86388516338221	4.64135067669644	5.48741917248248	2.8058771979883	3.07879012602817	3.84579973591706	-1.25272685569797	6.77670577068196	-4.82659219792405	4.2806675539844	-0.690228540694608	-7.74673785684562	1.82611963962117	2.09452629859529	-6.27485190309499	13.8046064488793	0.766597120426253	5.73042774015693	8.93749383499267	-7.73536672979979	-0.186112325310405	5.06062576683615	9.00659843536282	19.0289787520353	-7.77633834523913	-0.291239298910398	1.43044499013143	-1.56194884347148	-7.80795135271052	3.87901633521002	0.643564414934422
126	2.38034446670829	1	7	5.77961494480733	3.30227515780164	4.31041410211759	6.74204588994397	6.62008204160627	4.75586531305206	4.89243417182529	3.0491616580882	2.52704957695059	5.2714045568932	1.60645803182229	3.12427620209924	2.42069437980468	6.80731656206884	4.6101293266254	2.87273305360941	5.48255183297704	6.87492558109093	1.5121948378941	3.29521672586744	4.46011419269727	-2.35584337267456	5.13457472621417	-4.2461654985225	3.71573360336545	0.738454548424288	-3.48077308386478	1.1864441165746	0.828892835955987	-2.09999519653849	14.473040890055	1.43939481024988	5.90314877815109	6.65868039471917	-6.30362052681253	-0.66229024788677	3.42127147374077	6.33374108091278	20.1353262548111	-6.1267168652928	4.2748788969818	-4.91130041930411	6.53179366224407	-10.1486865328768	5.52359160538854	-5.39624163789473
127	1.53686522896398	1	6.11866778837183	3.80512053835158	2.64725069655667	3.03368973385991	2.78550563267169	5.43496448852483	6.67638873648545	6.06708222609157	3.48222622154381	4.64141407778287	6.34003253898043	1.69570574788067	3.59180299967602	4.57653181701997	1.3549077963267	1.71701387839786	2.31893970883244	4.24371339950565	5.13162330708633	5.39584491695204	4.49723007882905	2.46378087997488	-4.53612407789017	6.25857704262858	-6.08484108858435	5.0437123493807	-3.51377783069638	-6.90307941461145	0.681651362105295	1.24998876678172	-6.97809498666634	11.4395098478377	-0.702693245345662	4.07049002683345	9.91464165113524	-7.44368714636377	-0.755534102883336	3.49065970475141	9.12826463586549	18.4630275626653	-9.84841746127242	4.36489418495665	0.490198764687513	-4.05250931130304	-1.10663988986695	6.21931910554727	-11.839597800922
128	5.10653012731903	6.72349232034945	4.06235147000025	5.2388362040648	1.59452118940458	1	3.02414066450025	5.85876252467191	4.20504203956312	3.63194120443735	2.31422401153287	1.2421513563994	6.4417936363467	3.59693456900127	3.66642825670082	5.88225813845669	1	3.66806667425762	1.53768239466852	3.32926915471704	5.4882687726109	1	6.06396781521635	5.26984375214797	-2.02628674011601	4.2745543711911	-7.74696565458277	7.66128505858945	-5.99840367581564	-4.88126108870162	-0.55722044064923	1.68000870386913	-4.28763967027956	7.53911329966952	-3.50772702992242	4.25538545918618	7.0636576110184	-4.59211460440098	-5.25380675052531	6.81825063137383	8.05314702387526	14.3981328560818	-6.15362489568298	2.48002452397621	6.74773169664751	8.51651703445451	-8.40785145523676	5.71384818977534	-4.20459296623662
129	6.28332341511909	6.62614814306078	2.20617387171922	5.321843441498	3.28609110523947	3.50035676944454	5.59183382828716	5.33964402111116	3.923662279419	3.80390272300141	3.10092668103825	5.34690222425541	6.52172903984452	3.15727393305336	3.06061602955188	3.3007354266507	4.63254629187401	1.60545657900233	1.39326903038817	5.01561971036114	6.35420151069191	2.63606238319122	2.55334637962891	4.20155033294182	-1.72518603408188	4.04408743864498	-9.58233647343559	7.41537003990285	-4.34653622833219	-6.85816253293932	-1.16026468235308	0.38480149591219	-4.87309700166281	6.42049067082326	-2.27853105083178	5.73847061177944	7.20467841909475	-3.64441865308553	-3.12823854439801	8.18485232115964	7.47609606255967	13.8576157792598	-5.21289497563789	0.627918766832239	2.26603876235531	12.1574802372703	-3.26760280023729	9.04338446732905	-4.87223427328481
130	3.54896109719252	1.2073715732674	6.97487011651199	2.57052384986566	6.25107049865174	1.16293752484227	4.83774702924269	6.57584672277894	3.21443981634957	5.37405625691139	2.76912434833147	1.78187227728731	6.27935061003235	2.46360226181192	2.87590833887402	4.4447212209386	5.11511428108116	4.16846954995849	3.19999076366177	3.95144231951755	6.43434801700678	6.32651257513231	1.21922546413163	5.02915793171145	-5.61040575624204	3.6755726510347	-5.62670865922462	4.58974631687954	0.170131194680606	-7.09204185520206	3.73153633788494	1.74310949366461	-4.51622089954131	12.9689103791793	-2.57513351340852	7.2344078267718	7.56434272566678	-5.68580106445657	-1.32703588712424	5.63422795679845	8.02181687057203	20.8777484258999	-7.46983394458014	3.91974326135612	2.46372395436923	7.25726896854592	-8.1225924528829	0.439436137408463	2.99757002470558
131	7	7	5.59189774236156	6.53820598318564	3.04410374060031	3.75075660280159	4.48902893276528	6.67511527846733	1.24084643522428	6.03805157215296	1	4.56985126484936	6.75919536815218	5.15532601449939	3.31617185917315	2.09598473494796	1	1.13695941654148	2.83276288892854	4.50395391507941	7	3.34704451373812	2.35443834761498	7.20759827903634	-0.677694210476387	-5.79060644017124	-6.47679678261888	8.11512908852276	2.09503160155881	-6.48583842856612	-1.36106356643306	3.68843221672591	-1.9298812380337	9.07684575972829	-1.04903614513055	4.54540360260783	5.23824603512285	-4.11602606817593	-1.39055946242976	1.44178452445981	6.40771261214085	17.3781292049257	-3.31038968620672	1.16431352652524	-1.34177937199217	-5.81231454698615	-6.32771622290336	5.22375027881021	-12.7402460281294
132	2.89944121003268	5.60388493822554	6.10604371182251	6.67476072505183	4.21509294392401	1.88204700687828	7	6.29489478500391	4.26450741652735	5.68156819535776	5.18889724791337	4.4547480668356	5.97852500646552	3.00755324333153	3.42390653721011	7	3.96763738393389	4.59022269409103	3.88383954674256	6.76291271630086	4.6640112772796	1	2.54168957490269	4.29663637919602	-1.7973028044728	3.48140934798541	-5.89029631357108	5.52473406460885	0.791229959442515	-6.19809316417494	2.18925288238148	4.5263739688371	-6.55081620700826	6.45734181679583	-5.4886377415034	4.75396267162696	8.36982091444724	-3.50314073105965	-7.26825555811344	4.91911825891738	8.1083417594188	15.0396892228508	-4.62860135652866	0.419001334832761	-0.129705710328616	10.1453734172911	-9.38946025978432	7.95299292819545	-6.58563955170806
133	1.17716300250001	6.20442416434398	4.72000954313849	6.27750046896457	4.25170383952041	3.75152392041013	7	6.02039290126084	6.95849362145377	3.47831843284088	2.59706416195019	3.57852496570697	6.82030991713436	1	3.86231484826732	2.17220670562795	2.35192180106482	3.88678817101492	1.60005633771197	3.28560378497321	5.82266468965218	4.04881285813824	5.95154618838655	5.62264299052151	-3.61437571773975	4.39464720120428	-7.73595003394747	5.21630350348242	-2.41819444535383	-4.4950969340705	-4.08866083930322	2.98884212364962	-6.67377722164671	11.1064467306988	-4.04585407573265	6.24604429386803	6.92094591670858	-4.95284949957557	-1.57227331435155	5.18699408740209	6.08503198492103	19.1842691109963	-7.88421191859053	1.99348551960012	0.504981445878778	5.3734820006506	-6.54506164537156	4.47681087985899	-8.80408072478359
134	1.73259332108015	1.45593098183616	6.03428024197885	4.70862975877653	2.64866009332429	4.2090683123215	4.48846916299089	4.49937135299795	2.30594441869537	6.1259263178442	4.70494115835411	4.45748629310034	5.40000757897405	2.46106420357456	3.01730514401895	2.88903328781458	1.5175805730027	3.65727671548682	4.83547893521501	6.36994840635205	2.4948809105325	2.75505806669258	1.18300607574138	4.46431517788623	-2.25335172530793	5.06639604024251	-4.62623464834051	3.40687083638502	1.41339580148975	-6.00836640223082	2.23619687210642	0.607229449124292	-4.85370387984683	12.7600009059088	0.8401747831086	2.78326853172316	8.0545333743653	-7.35118386411405	-0.0462390053098893	3.95955574512272	6.60590578424858	17.8585841313609	-7.34744904422255	0.775452253485226	2.3524894677568	9.9629232998973	-8.70437485388567	8.52640692495742	-10.7377480130266
135	5.52425893575985	7	4.80169097865757	6.09992273513447	1	1	6.36453162431857	5.28704947308302	4.34923475158075	4.17275135575611	2.84774001214856	1.83080500645811	5.14537193763719	6.69831421808959	3.70108591007746	6.12952740785682	1.06319902199244	4.00493536170415	1.8175169314032	2.88075408591336	6.82836757066571	3.85093251525949	6.78729046336066	5.92502137503368	-2.04701814596209	3.93778311327428	-8.46564379728652	7.89286633020943	-5.22065950922368	-5.4526729706309	-0.786548257308833	2.26856473680776	-3.15888217043884	7.56121015158703	-3.20068103302805	5.02957046257653	7.07833233252497	-5.75322550435966	-6.36194026766905	7.39603702802447	9.01445454989391	14.5628007704649	-4.29130928865487	1.8348701247643	4.35144841161479	8.78744387046346	-7.93728452519125	5.92122192638627	-4.53439695333726
136	1.95246911732997	6.74243338809706	3.36654434376755	4.13368576224206	3.0983170882086	2.07729708046803	6.86434785363889	6.46031811111623	2.26964754567182	3.99437631300279	3.00128892223941	2.94289975893528	5.54260913170601	5.62461690961769	3.52554841493088	5.70021170864085	3.67652610012982	1.56092769848963	2.55673891406616	6.31452280880635	5.8311436249822	3.46962731645046	3.84305885453688	5.55387350016034	-1.2253341603517	0.127063497738482	-10.6046682996752	8.19986357724278	-3.42485795923216	-6.17530264548399	-2.19476840905989	0.4583452406869	-9.50949786896243	9.1375397374379	-3.79284537255242	6.15015303921756	10.4832698824702	-2.94206533897405	-3.18702929903315	5.66441490581546	4.60194392195433	15.3378653084914	-7.35961323047939	0.244451642947888	4.60463948627652	-5.82587157129583	-9.39920311764824	6.43750374365603	-3.8267656490506
137	4.92363056345564	4.85964336022181	4.08462906181608	4.62606234963278	3.71419126968589	3.49290322394284	5.02838729533518	6.58954683986292	3.70398466659949	2.81867547251832	4.7147784432089	1.81256454108613	6.32311210358801	2.01793014019894	1.04052558282281	4.79395823619265	2.24579266734308	1.43357785921035	4.12836679343745	6.85834112123016	7	3.21764874773208	6.43124882735505	5.56700363122567	-3.05713968048199	5.02023890186364	-9.2815856415446	4.30195608446845	-1.79651750540435	-3.96922843035044	-1.85275330798812	1.53984647375621	-3.9537119565531	8.2709092478179	-2.35369678040358	6.77087346864583	8.69266858529237	-4.98753919972435	-3.37911676285681	5.3689232183318	4.30117093439195	13.9071700582474	-6.79665828773245	1.86619484205725	2.3452331114767	-5.41772202892756	-12.1922332740647	7.52697344654888	-2.98944504269902
138	2.8645304007977	1.57003699913432	5.76098112366313	1.54102641522398	5.3555275093229	3.28752650552468	1.80414001579564	6.58401931457452	7	4.87591557408549	2.64438250422679	2.95497992141473	6.13752221345628	1.38581756392582	3.67904144690158	4.08612662171181	2.32371228733988	1.71945364214454	2.37320731874215	2.83300005417243	5.79897152625154	3.85853666397005	6.01146128717855	3.12688307675241	-2.11183969762522	7.67214834069018	-5.21486896333612	5.52075517382326	-0.469964443674029	-7.62816533568355	3.03307693138428	3.68849753166757	-7.25433735815589	14.5357584935789	1.08947456692319	4.89935653912281	8.88814999955705	-6.41805405344154	-0.85965120266171	5.53130933364974	9.4261774819965	18.3432383935412	-9.09744339137748	5.47352900939564	3.39257314611494	-5.06087385021375	-7.9144833854764	3.6566271662797	-9.36402239465718
139	2.64266688201132	5.86899100535002	5.94461296383867	7	4.45834137602206	1.5722008144316	7	3.85749634373254	4.58423516559124	5.53932734559023	3.72715441906583	1.46525840866915	5.96003497028421	4.36413636052192	4.24680670707534	6.10377932551791	1.74180013112812	4.37705680931612	3.83363188959834	5.38067045770483	4.71590023338943	1.49654571669983	2.6700051793705	4.94585704233193	-1.24890526356121	2.73246009427467	-5.56121204404758	5.19906003658431	1.94676455417913	-6.48621543431696	1.49885548256011	4.2113861820047	-5.0838762645313	5.46983359138857	-4.63832304256398	3.53653523973214	7.92643267084609	-3.91121590824227	-6.05120101649115	5.54458474820365	8.21973809529038	13.9608353606988	-4.88104726575504	0.679399559065801	3.43146041047929	11.7414032961061	-10.3533236542072	6.62156798850758	-12.5968827827131
140	3.71451187246875	7	4.70643969596517	5.9537355831247	2.0818282070642	2.28997654651945	5.3277459422949	5.21886869522771	5.0723007119976	6.02164450632023	1.6747040800396	5.9098377775248	6.2707304889126	4.37960494477574	2.35710523995823	3.70858864740053	2.55883781315403	1.90935027840349	3.17485121059804	4.0384935791678	6.34755185364719	4.81849060886978	1	4.65586947699073	-1.3628706938065	4.2289016766051	-7.83158284333925	5.03307416888911	-1.42140003838877	-5.63312443633313	3.95418124065949	0.300866662133171	-3.14116632474391	8.92098378024451	-3.77298528757783	3.8837398897904	9.12128766903267	-3.06065805363255	-2.652510815026	7.20591444295375	8.2096487813325	16.2202989615095	-4.36101651935877	-1.8247713692246	-0.395917080547583	-0.266676170006472	-8.39278388279525	3.66578471690981	0.484799131748343
141	2.27466221204574	5.06999704446393	6.55922214728646	3.2809498554422	4.39894948927752	5.09998257851754	6.28675981029564	6.20307058138632	6.21491652881236	5.17926520885121	2.22958631686961	2.98826444511598	3.63168297247992	1.61207740004929	1	4.66375946433255	2.47856334021685	3.20879986869992	1.31450061626152	4.329959939395	6.15785927388478	2.55003748469256	2.09667888950324	5.64405950736815	-3.00643115702159	4.03851408334049	-8.86687280945245	6.07378905248729	-1.30033467316165	-4.2137193463595	-4.07353577530519	2.11894929518756	-5.83485509404337	11.0953964250014	-3.56568524242657	5.38678952510385	9.71945187108286	-6.10734972628144	-2.45236411801885	4.95505087255479	6.26989275113403	16.1748586700142	-8.15760293979559	2.07443998507193	-1.84835526073565	11.8306482853163	-4.21044425109457	6.45124696628295	-2.84719294641959
142	6.09653622357265	6.20611534524648	3.12919825230657	4.83610898744249	4.09674644367235	2.3174748502246	6.84681103003306	6.20530715545843	6.21943524235238	7	1.80849454477352	5.54608237897154	6.52779357163461	3.54149910345708	4.2401392388533	1	4.40642974938179	2.66846702085807	1.03108413653485	3.55403267387044	5.29526256952519	1.44289921429098	1.90793743518667	4.44227388727104	-2.45691209898409	3.56291323298796	-10.3927775322617	6.63359446832421	-3.91094858209517	-5.69266391705491	-0.229249652922247	-0.0334456947487531	-4.1879296973209	6.70236757777523	-3.45350826915767	6.08981817658257	7.44537458568846	-2.99515152980855	-2.88215203042003	7.59287528536589	7.86318927989175	14.1500185147753	-5.47271759036969	0.275005818348927	4.55356196131725	9.44740336500514	-7.85210309894031	4.74883156443478	0.203078447459774
143	4.50269955931167	1.96365483175908	6.38911673529894	4.16861988919136	2.76882616378699	4.0304970403972	4.50894342882133	1.82321288006334	1.17602463973664	2.67872423684562	3.46251722499118	1.50847062106138	2.97125007959026	2.84636954558083	6.65302067023267	2.08799529798131	1.6439404811097	4.23008975267275	1.60337397941678	5.45335208415884	2.79397962949093	1.35162600914476	2.18859608204554	2.75133277558285	-9.40244597062486	1.87084830109709	-3.60243036937254	1.84762797122099	-5.00928115577733	-7.64189536854658	-1.02276569701932	2.77218071478742	-8.84610140844906	11.8142035636305	1.83053670233772	3.70661736205507	6.73067786155023	-0.188616363824027	0.629030513685718	0.610839464315223	5.76588729712914	19.5138959528154	-4.3894609888856	2.15219482296544	3.50318175475943	4.84673049070929	-8.47785500667418	6.50646461154946	3.65355173746301
144	2.3704896987133	6.390112275749	3.67584194901202	4.23133142570222	2.91355462298661	5.33159019339383	4.0747089107236	6.47401556489409	6.52646292489131	5.87611623060333	5.99970715666051	6.1273871475539	4.69490439062731	2.00668470841698	2.19209609628185	5.56380911911362	1.48204422613877	3.33414125973502	5.90752314843797	6.86304367528055	6.98516672373854	1.93217407805196	3.34142498027411	6.63631926020543	-0.771609675167654	2.08239266327669	-8.88911379300491	8.19678602401512	-2.09719882666111	-6.00886088696017	-3.10036079755156	1.31820151097197	-7.18558144780588	9.78471834867966	-5.67264683702795	6.25024560051068	9.40998670294733	-4.19658591302828	-3.58523376404348	6.77614499110101	5.18420503389425	16.5464183323125	-6.47481116058956	5.22449639093498	-3.20026958747969	12.8314612843096	-4.84921282941909	3.14785338053809	-4.04347798206614
145	5.17104929338744	5.47934488543416	5.58668383581491	1	5.52739353587246	2.97646530640337	5.82024111486204	5.04647797379007	3.75435836968071	1.21114992889784	2.12158588042529	2.50832977350665	5.80179827419494	1.26779756813769	1.81502230819221	6.27538410368513	3.40041016510214	2.83438569926528	5.93905239436517	6.88188086932901	7	4.80310935872111	1.8052562376101	7.54988560572628	-16.4454937191192	-2.27397742303362	-1.18086158538497	3.33112415236542	-0.582332144440195	-6.97237301118368	-1.7999948769453	3.78826463927363	-9.01392522693444	2.38624469479722	-2.39322930960155	5.57565212037844	8.36553983724196	1.52511039915258	-0.413721940062841	5.18415541842392	9.22135373835392	19.3980865176029	-6.88595046215856	0.732950830402459	-1.01836213373794	9.83263058248138	-10.7824328793314	3.19061372147378	-0.965550043831496
146	2.11493647035337	6.16154168147947	3.87755638448484	5.88807722246349	1.35977263381651	1	5.2379287185231	6.70539814394979	3.9371354918985	5.8648756228438	4.83171993472693	4.02460260744533	6.7562996097945	3.18809312458027	3.39709649951427	1.29860230986071	1.58236969207215	1.64400395435521	4.85005588813958	3.94713532832881	5.53324889636598	3.93992962939809	3.74226901087311	8.05666988882298	-0.656931416138531	1.5046181117892	-8.41233294279395	5.38038576656278	-2.55548595768161	-3.96083557387171	-5.49750634396091	1.71800172632165	-8.15849795362327	8.64999411387631	-2.26467799790079	5.11856395651541	8.77139867242544	-2.83769881005072	-2.81308208792477	3.86109065214733	6.23891448988086	15.6207344983533	-5.75714252190956	-0.357978656292121	-1.17928753255777	-6.50494491441267	-7.44287619453598	4.20744816455411	-14.0912539014552
147	4.1447121143365	2.52175676475021	6.73729111574581	3.56988344164625	6.78783028911289	4.57341963604605	6.22677862260094	5.41463647099546	4.39151251502276	2.37025791094073	1.77151960973615	3.85978975928915	7	1.83126147621856	2.9608003509702	6.79622360134635	3.41178495780247	2.47268627025066	2.09813824440534	4.81045393438421	5.14723402733611	3.76846640817423	2.68071019230868	6.27621167201539	-7.90421184210393	-1.73110369208488	-6.869381989585	4.20589366075241	-2.20661789572327	-6.54324024082109	-1.62074206395503	2.45589352496038	-9.33887184848077	14.1229771874553	2.14247042682483	4.67237605923995	8.17954485735695	0.276861766928742	-1.09463101122937	-0.996477900436535	1.2747310504989	17.0539772212157	-2.58704309430876	6.82618267060127	7.03104261518148	-1.58434613357596	-3.16770583544987	6.44071711356416	-12.1956920227161
148	2.23458580721758	1.11068255102506	4.26079238945431	5.14722856634731	6.3660218230026	1.98793322422949	2.59929363440079	2.3708164057774	5.20635057607865	5.07046536761561	1.02663071490201	1.29379390092219	3.71719828458635	2.22080316791317	4.9092287639334	1.81631916574853	2.87238097250576	3.40896581991205	1.9234729320681	4.11817361358367	6.70942707082074	4.14986538517384	5.85470031612286	3.91399213027715	-4.11009842502761	6.6911939204234	-2.12266907632114	2.63608480332821	2.73983265496457	-5.42007042896665	3.3540478872945	0.269389132792774	-5.92957604594423	12.002957502087	1.47932023913683	4.50918264479693	7.75434624334249	-8.72554784806232	-0.0563226993724645	4.93793218509417	6.63663788283212	19.446780431132	-10.3077172920514	2.48835131153891	-2.40321039533905	4.45861977654647	-9.11974326077262	3.23758258873495	-5.27733055855319
149	4.79310267080527	6.66449738853642	7	3.2733593525451	4.36488326030023	1.20409148981549	5.82075837518233	6.68018745545652	7	6.47251144507647	1	2.30162176439165	6.43456600105606	6.33252753950345	5.83706648284344	3.83723010895651	6.87314103286412	3.76425394285967	2.19458844670213	3.11540386642539	4.50148940029701	1.42612889831634	4.38000030525756	6.57881893456107	-12.4379628516738	-0.136045284423961	-5.0742452172831	2.57276938466012	-1.9860265544526	-8.88456142728063	-5.90393424438423	6.94788729427699	-8.17882357980085	4.25800572058226	-1.32332197085081	4.23237934835935	6.30586302821787	2.16349987882544	2.97218502108338	2.74664873131155	2.157254681791	21.465174241216	-3.5321745549091	3.56917733472752	-6.88998456841311	11.3718997338316	-5.89416354338458	6.6569500562335	-4.3573630641215
150	3.17498134116346	5.46957336308114	4.5328261591259	3.76974843963154	4.52209619729711	2.92255314501088	7	5.17221019172681	7	5.89180684188049	3.40813105258997	2.7284056287112	3.3332908775484	1.26445428923064	1	6.22235835830037	3.41339528248309	3.85334706641665	1.88052787087508	3.59469549062742	6.7868537561035	1.28163249738106	1.47849670740888	5.91253554036025	-2.7487866543457	3.76010471944333	-7.89961274186102	6.8839910389253	-1.03850004012847	-5.29890772598953	-4.78840408634876	1.78965552945405	-6.46794150274081	11.195592763577	-3.16871270642227	5.76617707252681	9.14158571498906	-5.09662494669691	-1.08770870184073	5.31480527341079	7.23351560077553	16.5160356144809	-7.47525345521106	3.27923649973834	-2.01813139922463	11.3357890510915	-9.49216430563942	5.29337653123119	-3.61281507568127
151	1	2.41563402009138	7	6.53544578656986	7	4.46921642388838	7	6.23387843861713	4.5151458528392	1.45118076760384	5.30615146485526	3.73482798028229	7	4.05017115002915	1.87083920943844	4.45902113482634	4.72993227832335	5.2528054629785	1	7	5.84717963827755	4.86969562152908	1.43896531305453	2.82749888358208	-5.57061610303024	-0.219845125651775	-4.13735926397672	7.66768710618396	-1.37288343324355	-5.79803223294737	7.66460683100052	5.14154629903535	-5.83119787418388	10.3447906921206	-3.81181283664744	5.03457091606237	10.3431264868613	-6.41866656733819	-4.92960995253481	4.44407413645785	8.17959708795056	15.0317423595381	-6.12279800549161	-1.30203109570848	-1.62099684448416	12.4686718970869	-5.30101563853074	5.49161284743418	-4.21371977594095
152	4.80217578632804	3.58965900190689	5.22903727632335	3.64560657988726	1.92349995980441	3.68697167899307	5.31864493167965	3.64837386427904	6.69649728387662	2.03050037443412	1	1	3.90663137979867	1.31122050372046	4.26528143991453	1.3243584467476	3.72299291069999	3.33623366370008	1.0994789599311	2.16421297816811	4.69059228076671	1.80816947164119	1.60900742059154	1.74803706910623	-10.161473810415	4.0407267351249	-2.91710808304744	1.80987851210784	-4.58159420835893	-7.2018973465199	-1.86468667633069	5.39544508278683	-8.25634065218454	10.3882093631268	2.47360688764981	4.75342442355298	4.3913518532506	-0.813141162571436	1.19564250944502	0.933822717505519	3.66010862464329	21.2625659736777	-3.90766428399993	3.94362402819079	10.5951818536197	-2.96741178692631	-12.6531396937879	7.44934288224775	4.14114982762641
153	4.82135239311679	7	4.80975210219468	6.24590954530671	2.10764466956677	1.58962511219834	5.12098018940874	5.94977260858078	4.68602196939923	2.60529808394649	2.1318246288335	4.70563930785734	6.60066401002433	4.93216577556782	3.14606953645997	3.59212948477598	2.27289317735023	1.43401966947381	3.50723586827842	2.16302073497491	6.47342926417901	3.29304076117456	3.01620774849454	4.52809088492543	-0.252446588378811	4.63559872453513	-7.85067982557376	5.23088949480727	-1.42952830153767	-6.50278812899046	2.9597496353998	0.23825030585272	-3.51672790406466	8.69223749084781	-4.93526422617492	3.78635337695279	8.56536120273897	-4.01854117850627	-2.38992941055894	8.13579887076263	8.09149378504921	15.9635483202249	-4.66886000402669	-1.59085591636294	4.347271631818	0.10637497231425	-9.3436909697031	5.79394514014138	0.607913332952817
154	4.67208395135249	2.38108423337752	4.57416047822633	7	3.73311704740774	5.20237356436924	5.16269966219702	5.7972644676011	6.58137329628465	5.90780966951174	2.1202173143753	1	5.96311063366205	5.23444527599838	3.01633836753257	6.05040463640478	6.6904510403574	1.97948540114607	4.8268913742963	3.25054791817174	6.29779946176551	4.62387121553685	1.03608858247184	3.62906513926431	-1.90316963019276	4.85842533291926	-9.29581472636293	5.25145496598376	-0.244473507288883	-4.04625885427002	-2.2441004971371	3.64533731312401	-2.90883362675201	9.68347316384763	-7.47612200779643	8.31890711972268	7.59289737655888	-1.37011058731841	-1.17280415031617	4.67959558591914	4.01106519472825	16.757322519671	-7.52467507272621	4.25373306854207	-6.60396812119579	8.82144327824027	-8.13752257358187	7.1611887158705	-6.87732512722154
155	6.15756198739748	6.09343097453994	5.55772643862653	1	6.93137894423977	2.59345570799601	3.42590201888604	5.30383003550255	2.59010126948229	2.05694860395023	1.00837776979206	1.12078864930721	4.23911069147596	2.98644224311735	4.85275255953603	6.0626759851657	3.66303019801716	1.84201126578457	5.67535111988149	6.39383091661699	7	3.8510550698611	1.3738577083673	9.6934456100093	-14.3654288905977	-0.344168106551982	-0.861192283298522	3.31279091966829	-1.69504368631664	-6.96271293216248	-1.53880006534951	4.3789180600706	-10.0990795290936	2.96884308308905	-3.22954434759073	6.61218076481752	8.57982263415841	0.478287455746511	-1.5791991895814	5.66259189116818	6.19821203725148	19.0809568888032	-5.8832231225584	1.14097374159258	6.2985379489486	-3.51516813090079	-11.0713752862445	2.84944453330427	-12.9718412859676
156	3.09859359117883	1.1444428690753	4.87567945874096	4.13183902887975	6.14147721044958	3.77894949472295	6.71853424282247	6.83673668550067	4.76268052187075	5.48331830843487	2.1698257392369	1	6.3698805213923	4.47868638673103	1.23664880653632	7	1.7646991749964	5.3187231413113	2.62871951332863	6.46553910784361	6.97671647860179	2.8192611947775	1.20332732354331	2.5818320896651	-3.30115494917977	2.81957145618663	-5.47661536682066	5.61589282772765	0.0486968495311091	-3.6618450630712	-0.995667745692683	2.82366029657546	-1.42234297755551	7.07732877509776	0.260202466320232	3.97137580202961	4.85404548036957	-3.37226927919123	-4.50104850345942	7.71802597350802	8.12669322978454	22.673493480224	-6.19391749963635	5.57538824861359	-4.04830754014385	13.3555189303681	-7.76671922106375	3.51775620280275	-12.6787592371612
157	2.81076265413997	4.41921563111455	5.24698633088388	4.56749209088607	2.69732294968096	1	4.21973355506933	5.4631100030049	6.61153695612128	1	2.87467080834306	3.41241584087573	4.86811875954349	3.72081954308824	4.17898939545159	5.08180772041034	4.65540656699748	1	1.93325111611068	6.42318209131757	3.20631395190933	3.50108094455266	2.19106184988499	4.67577043969596	-3.60685630986708	2.95286304494969	-7.42187971747969	2.92708539374509	-3.46189142936219	-4.69932562674099	-3.75993920103599	1.72473799928963	-3.64961029050652	8.0201193352054	-2.71395884006981	6.89240118910589	5.90758655770372	-3.20820753477182	-1.34561888680389	5.72748302271429	3.91782303601322	14.9821784587432	-5.25263969302808	-0.486467917683584	6.00384344443726	-2.5716915011589	-6.98429710852712	8.5088351895577	2.21816891548974
158	6.09046535248246	5.40191970717021	4.69172140536396	6.44451617123996	1.21563568446497	1.58008574918935	2.79056879489791	6.83012760180197	6.59639946973961	3.22205164131473	5.39981805148277	3.80402246311675	6.38617168070667	5.15986481854704	3.65003914077405	5.80133750698066	2.23591388303714	1.72575811820782	1.13658077566864	7	6.0900362240913	1.81969292267932	3.17038780597638	2.86514533928321	-1.65041138503175	5.04512821150489	-9.16669621197579	5.93475562115632	-2.21081674561748	-4.55116743446954	1.61060814978016	2.74308896951589	-5.76883312276434	7.86487356122254	-4.01344517775451	3.48318053381628	7.82039807688993	-2.1991043540684	-2.00243609686571	5.67702324459001	7.4210045437787	14.0867749516775	-5.04711043417951	1.16028252882392	4.96566654573127	13.1110359065836	-4.52634578105246	6.43778614863092	1.61328408500408
159	1	1	6.27383048234723	3.21988783745776	2.58542731134807	3.52708086953687	6.00992561856307	5.97000533526485	6.57083763694532	5.24756080103115	5.40805654716322	3.46922513931682	7	1.04407902741055	5.45294985248622	1.88815385996418	3.56454138433499	1.72739985229973	1.76813456478549	3.31089033718225	7	3.57298154504946	6.87292490411607	4.32904369510502	-3.96599846655226	6.52507483943467	-5.69983801771235	5.45606380716457	-1.96163189679873	-7.66550653797916	1.70164898398828	0.728491749263612	-6.39142412788245	11.1084898290312	-1.41356263950857	4.39385043070893	10.0831296564134	-7.36927739620036	-0.157198686208848	3.40527460775733	9.43017781516236	18.2531198370039	-10.1707998949581	4.11822138681496	0.25705695960681	-3.39052090200142	-1.70123906988325	5.55250282993018	-4.57772096329915
160	4.6028751470413	6.00791315629947	4.15763507595365	5.36641381366879	5.7101967497905	6.11227774185059	4.61670968695259	6.48056522718574	4.16327504996695	4.89221326931799	3.88477472810083	2.89908052108762	4.96298878593034	5.66164684211406	1.76150769343727	5.70734351701569	4.45310573685977	2.04308459583553	3.90484700140493	4.93009829543055	5.79342328659116	1	1.20232494012491	5.26459196746173	0.238426125448833	4.66270338004563	-9.10242849317483	4.91790163392886	0.206328631780361	-6.2642841590638	-3.37408976118742	1.54942641547758	-5.18262082499122	8.11126771830562	-5.59254164869056	6.50103063777417	6.78763477700584	-3.73637101318791	1.86905352938247	8.16919237953432	5.8640273961297	16.1023920579755	-7.72867077273223	5.84170966321065	-5.10126348895622	8.70919999352795	-9.42190717987618	6.71097283832178	2.76952167339176
161	2.93056551459097	1	7	3.04869885287529	3.41116414935735	3.57054899950863	5.31618953974029	6.20408931203077	2.86454526791953	4.35522799489648	1.78139104068467	2.41733547287654	5.31680050929191	3.04140047471056	2.12254128578277	6.33924921830093	5.05895670579262	3.38612840555854	2.06425060808265	4.00997990624119	3.59336212339145	4.71786363034433	1	5.59718427669793	-2.34542035801155	5.71902500916831	-5.29534610417479	7.46545448470427	0.914715132496646	-7.04440178441545	-1.32578019811392	2.65470912072338	-4.51732146931736	9.3669192215677	-0.47872046448827	7.67417475047953	9.2445474059963	-6.9224242473342	-0.375395988226027	5.91885114449858	7.62327236845736	18.1471059404202	-8.99001264122459	3.78274926730945	1.042571452091	-5.97175037780778	-7.37191768486781	7.2273504117563	-5.31277412981473
162	1.62053144163971	2.98880595517882	7	7	3.14723229776557	2.38882992985129	5.97030249169994	6.49876064474786	3.97026190677108	1.03996761637518	4.10487297254118	1.67913511770934	5.3893343001422	1.25287635368856	3.06411251644972	2.14957630015976	5.05855345343449	5.78289519825355	6.04460204994414	4.48532693371785	5.58853739333985	1.87327366849631	2.71573225487389	3.10187588072069	0.0163988545107344	6.30691020536914	-6.38013828615696	5.03642364111208	0.103410361595224	-6.98748308768576	1.31794376769519	0.642119653647477	-4.69928209012849	14.5655196474347	-1.20010304354909	5.80976849060394	5.20838565298504	-7.53235941067952	-0.98891288187549	3.15829931409864	4.06936260104772	19.2535851089401	-6.79879177854504	1.6386874417854	2.97070018739577	0.189920046652317	-7.75913031599657	8.27015450114867	-5.17766769042493
163	4.74340373680746	7	3.33059035434301	4.94301808028564	1.75588101927081	3.32382140604125	2.24233605029765	3.98699067722876	6.02499195168497	4.56425075871654	4.04036404969686	1.57723306364462	5.91550275854786	2.13404949831237	4.76631291401767	2.14226393922179	4.13627351530031	1.86974039982478	1	1	5.93150939332187	4.09601051162527	4.08051673187533	4.16918726508185	-0.400220473892156	3.75917799723397	-10.3928083071747	6.18583600623346	-3.90172283378704	-6.13133752138977	-0.860665648135201	3.44452672082052	-3.08614051984493	8.37333789753158	-2.60984222301192	6.69234926733268	6.51098544280396	-2.9592678401584	-3.58401022563868	7.24414655053754	7.50051764183618	14.2971201304181	-4.06320896427161	-2.35916802305517	4.78797787963072	14.1953327905863	-6.22581563197776	4.59374358361229	0.785239691516009
164	7	6.5935793021455	5.5581429217294	1.73236436238257	3.92385827023499	4.27714272330513	4.25740052782927	6.0754301614083	6.2558621813895	4.02248171201903	1.81719760949846	1.57211788116318	4.34161368394395	3.03092955928683	7	5.48131639371142	3.84455960568504	2.7870648195806	4.71250290282957	6.07969514078598	3.20991611385991	1.45652636100312	3.476632094959	6.46397522519377	-11.3240581781922	-0.633900897050057	-3.20748329193784	3.05879212076956	-2.57989467228004	-7.34167371403913	-4.59624353666282	5.86196878419848	-8.42418717813558	5.14654518326619	-2.71369356140252	3.99563611046897	6.82872217414212	3.23159383592031	2.72893772610177	1.82748627377154	2.66606858880189	21.5732105144676	-4.88533771455947	3.68459032905077	2.20002996070489	7.05670170013346	-3.83741124520568	5.77780224756469	-1.35900062872315
165	1.80399043062424	3.74216134283641	7	6.76831289481765	2.41076221731337	2.61079914312214	6.42541072181333	6.48637713065103	4.57233544930206	3.29558097215158	4.02593024966233	1.7920676601188	4.61029117013606	1	4.02553746927113	1.59554229068323	5.11389495952661	4.69595453028147	5.59085987832034	2.00527276780218	4.82238094794381	5.53648182704535	2.72268424906211	4.05617343804987	0.023270356640974	5.60027440467966	-5.17440770578883	3.84508820441942	0.272630646911138	-6.18201467047647	1.87696635588266	0.455423394360614	-4.89437680992802	15.0300482630625	-0.988326703174274	5.87544658308598	4.75005098207633	-7.24570120954077	-1.14455089444269	3.20682799859546	5.84352674386312	19.2437572007628	-6.53918918058837	0.55744980406905	5.17409113197251	0.0373610131803284	-10.205516223194	8.43358120816016	-12.2299783913568
166	3.72611818759914	2.8638660832186	6.04969279546214	5.25514660132739	3.73542017028945	1.09534750933607	2.83530693007178	3.52759209197253	4.41211203392237	1.42977631160817	1.6792411839198	4.45491145859822	4.72909072770422	7	2.60500614883091	1.6415833253098	2.06259591172574	1	1.59624574087722	6.24269386790961	4.25082816988523	1.73289167497204	2.4533958761019	5.5710782435783	-0.181912949690993	3.8153945512292	-8.76442299641706	5.57615152707704	0.800652062415982	-2.28437915875083	3.50766941568105	2.97864758833555	-5.3990317052664	4.35510030537599	-3.29789899304207	4.67156572776557	5.75762395005902	-5.40275623795077	-4.64146858582465	4.55351275434188	7.9247291146919	11.2623077803631	-7.23111744475269	1.92079810612281	-2.01419949784062	12.7325103826451	-5.49752064986498	1.10075600567842	2.47000392116891
167	1.74262287837816	6.90561005248077	5.04401562344478	5.42094787951567	4.46881643575788	2.17099340995545	4.34691214505365	5.7074107036869	6.20431054925096	1.20823828314977	4.71953478638265	3.95435720962573	7	1.20453221360312	3.38973434285347	1.93507016321683	3.74603960802091	6.86352007500861	2.55188162807716	6.51909242583395	3.49901826600322	2.41587840310757	7	3.84419395632526	-4.10378522526753	4.3090303100035	-7.9322302337135	6.70061496339716	-1.50295730137796	-2.890909155532	-2.34652877540453	3.28910882494029	-3.62055767445953	9.11373165773934	-6.95975258573161	5.56726996271402	8.45575586454122	-4.72271519842162	-1.8257155042914	7.49545360237864	5.15934538469441	16.1093183548008	-6.93759880609457	3.87120429344296	-1.7442187599238	9.21589916927585	-10.6539184028771	4.402688316029	1.11881924294238
168	2.84090390349077	2.67223261011746	6.24896759012481	2.72966580268307	3.71415424058635	3.73863872516155	7	3.05853005405699	2.72793292835785	5.29867339402603	1	1.99533677490581	2.74823200674986	3.24484111886135	1	2.67833336252323	1	4.25152303305347	3.17920322536795	2.84497274646617	4.21622931108321	1.96393529328272	5.53318886448706	1.76803124294396	-8.89163323031678	1.65860029887362	-2.67315681982188	1.79718278343261	-4.66353824603371	-7.58821406584683	-2.07381939105121	2.36547176457078	-8.8998312397254	11.5587527960139	1.19450053326118	3.41743185343891	6.99750757231864	-0.367669387994714	0.807718237025496	-0.257322578433983	4.79292478662622	20.4956285261784	-4.13187514908166	4.1689520066462	3.83511495040933	4.51168832698525	-9.40954944268719	3.28277232973999	-5.84345296926678
169	4.71300046120455	3.24241286940855	4.83437037757059	4.91777572381723	2.79559540794465	1	5.69460628736392	5.47090391355257	4.85017342957808	1	3.9093865624758	6.51423373219474	4.74938202258331	4.28719752386823	2.34859591483222	2.07063973553442	2.59279990647607	1.65774914008597	1.6379121096172	5.29806751742065	3.42347991753208	1	2.52884444454082	5.47940748452936	-0.889670449349434	4.461198927137	-10.099867823798	5.18128628599392	0.075713960422348	-2.30973737053718	3.65738960907042	3.61961548957517	-5.56774844451569	6.50793433687076	-3.16483887326718	3.76737067669959	5.93968104453593	-5.13434346951039	-3.81716663899177	5.03715743068992	6.83474774497558	11.2973508007962	-7.627041398224	4.75605575332752	-1.42330533750426	-0.943972264026241	-5.57898237792388	1.38142441486387	1.75870314394941
170	6.22739956550827	6.96904643654692	5.70800935557592	5.39420356381663	3.16370872855147	5.52137333425548	5.65195462414059	6.52425764657556	4.36563559205711	6.92246919213337	1.23419911209781	3.54976861821954	5.79116031871236	4.50854664189208	5.08077880769073	1.70484672718214	2.45972357705138	1	6.34492154343472	4.92386640596826	6.14934389504872	1	1.28617355738023	6.49586890396163	-0.202316222890892	-6.47344967312441	-5.73983741433969	7.47356034238201	1.83198519496595	-7.07635893576638	-1.27996859281188	3.21628968980238	-1.38720413512467	7.9678745517619	-1.81091107597926	4.7074398757544	5.654480421784	-6.6661451495087	-1.79508916835818	1.49952162663006	7.22759886192542	17.0672922901563	-2.58595317304641	2.15360181376651	-1.69003017320417	-6.79700707846649	-7.20278022534295	4.54758445663196	-13.5076597747411
171	6.55859236202747	5.60177277887391	5.07502563555158	6.8800235708151	1.49351770273972	1.74301622056607	6.39539245482492	6.98589396288057	6.34231692478633	3.73809353666483	3.88438420038652	4.26386824277774	3.97839028029987	5.38193285425042	1.82554048470669	6.06081219225997	2.8561979012537	1.16354642786265	3.13539236405009	5.02766795147847	6.44403508291874	1.75578277762323	3.3572500397665	2.83364303963603	-1.67964472778783	4.62408168149449	-7.97166932796794	6.0249935597579	-1.63355499378584	-5.49381836347236	0.807099787318358	1.8595517863153	-5.17146616764215	7.36400737418531	-4.09431419953837	2.78773200061065	8.41720680329345	-3.82607015561098	-2.62764435390203	5.770977948487	6.41032340940502	14.4999507805023	-4.03693746532373	3.04641657087221	3.80845530253439	11.8498465068509	-4.00190940984809	6.37775162558067	-3.28161196207453
172	2.03943067997941	4.96856137041437	5.73662693007634	7	5.29217847212427	1.34870935867659	7	4.60696102582163	5.48077467366995	6.05109691731582	5.40124993254163	2.97404681784524	2.79896729705333	2.59975358680686	2.6082377292482	5.49001598550276	1.42957305375186	3.9641007951577	3.13138645202268	6.93844531064766	4.40927305997026	1.59448307971436	2.3777667296658	5.02296357216698	-1.36279064652797	3.23011961863877	-6.56107060394774	5.34745512955791	2.04435187307305	-6.30918093308301	1.96260112444208	4.57830359836054	-5.48258414069656	5.96339405184484	-5.38579746794321	4.00320905247323	8.41820051787842	-2.99083724729132	-5.80691325263173	4.83554647482119	8.64260151061311	14.7982789339885	-4.55501253015929	0.614858583792716	4.26030993459623	10.6688511345233	-11.0841511926587	8.43400656444935	-6.69351788060826
173	2.28694509830782	5.19625395264251	3.64302293415565	4.40384183823326	1.36381106093944	4.78498363979507	4.88985020221586	6.43994343680965	3.82895689905313	7	4.73004387315924	2.58870126093069	3.91613615912063	1.50582254565778	1.1477586575931	3.00499521989155	2.55508043883263	1.22482855570037	2.93606149894834	5.43712170329433	2.01361423080767	5.49289418716822	1.77361508956881	7.46883187922935	-1.65452036846067	2.17204881677166	-9.35575853725064	7.91876150902512	-1.14304743296905	-4.36738180100103	-2.0746605152484	0.539999821350019	-8.56723501304355	10.9873924825411	-5.14795588633848	7.63694597005557	8.57747135177092	-4.19158900424454	-5.47691393157401	6.5566896166444	3.62082598062941	18.6343901973934	-8.14487227876561	1.92164847648056	-1.24936091121707	9.62842382588375	-9.80563268122612	3.48973599855941	-11.3035405600824
174	5.72682146976967	6.37247211633773	6.40784734481667	1.92237552622978	4.96206559926473	2.80103338797663	2.99736473197923	4.85317727245761	6.90407012706512	3.91225202156011	1.78836315294671	2.9360541576036	5.67838945091934	3.03498498743121	2.44435731540259	6.05521115198885	2.87385628406773	3.00747435764798	1	2.2131245558185	4.70825628555223	1.66182791319379	1.78450737244242	5.44525762304443	-12.4500115917975	-0.849215978719005	-1.77691333118611	2.02157353381804	-1.45848508731889	-8.79215185460199	-2.7302327941416	6.26820745779528	-7.50078595517778	6.36383467493264	-4.01775903711697	5.77407649471711	6.9564520616461	3.07051514126388	1.03052475394211	1.87202355067559	5.99388625232211	21.1521938634525	-6.0695567389518	2.56313981959106	6.57462280141962	5.70452476152059	-8.64027380988303	2.66341614311489	-2.39923888335404
175	5.86091081576913	4.77497341980185	1	4.75267206513596	3.15754984520285	2.72122806236397	4.24611208012946	5.45117563824222	2.94580748558013	2.70223125522996	4.66916856902029	2.43954161640205	2.23245022489435	4.54784388655626	1.83871426725632	2.56019841201296	2.74884890081487	2.15068808806129	7	4.39808384115789	1.25170028091818	1.20572448783595	1.52672042579103	5.27729442377626	-9.32062870956498	2.6980215903361	-5.67321603072292	3.52619162995595	-6.18605251782295	-9.36167543165903	-0.120054805778316	-0.974282229926578	-10.7330093512799	5.12713736523631	0.888714994760145	8.08623815920278	8.97469406068005	-5.00454978502289	-0.818964559642751	4.08776629018259	8.3468918787871	17.3225866967055	-3.52121889115698	3.05339912315192	4.77529662373943	8.54952762904409	-3.9494120198907	0.596507571379969	3.20674858080379
176	5.60286563513865	5.3737594091532	3.15789239646644	5.9464636288527	1.63920430203779	2.78261978230129	5.02088243081095	5.84118798095239	3.77673454157975	4.22551309844342	5.23232537293706	4.60900479575784	4.38006658975616	4.95862514858375	3.55507828766537	4.82894956728171	1.92937181746199	1.68203152181308	2.2524175318242	5.89330911267698	5.98642734667563	1.79540404396807	3.73272768226602	3.03222486942004	-1.74017291870257	4.95563521289416	-8.39120186816543	5.47719960087762	-2.33854545716357	-5.35481194503157	0.985188486483765	2.90851710817127	-6.42116340143622	7.58393288179306	-4.2335344736875	2.89010096679042	7.98419190391789	-2.53696828732571	-2.35445024309	6.31736231893722	7.41683551195155	14.3556888716237	-3.99060653462669	1.97294125293162	5.1867641967149	13.8733120848828	-3.82606829168943	3.73231857109123	-4.26149915918435
177	4.27988427827207	3.72308872738103	5.64464482601975	1.49855275367037	1.02120002462583	5.157373351064	6.71977715440639	3.28392832887455	6.76861031356944	2.22001996689943	4.31154725972534	3.21170555275469	4.79684713537444	1.55524022861136	7	1	3.90795896991143	3.93752548047859	4.49435419509559	3.30503296987712	5.54303528571431	1.98613110574728	4.35183753635756	3.95785843624759	-2.97676340567189	-1.17099645491413	-4.49687751928294	1.72836090696129	-4.98222709788204	-3.24084423739962	3.17451693161591	2.0925579809905	-6.21817462623193	13.2122739889397	-3.11864113606957	9.04613330036777	8.16611560121158	-3.18463958216633	-8.96934324040907	4.79817961389459	5.25539032753851	17.5963771292837	1.01044250651995	3.43230038843891	7.08197282422625	-0.791226057203106	-11.6750548353878	5.66290177248466	0.864973951850215
178	6.31328772941315	5.23855393045875	5.28548094878277	3.92473271666983	2.34286293526855	5.39157931443308	6.13518927327319	5.49281731932647	3.82281915896235	5.99839896753595	1.00314146554215	3.89541781091688	5.80384059073286	4.94483127874254	3.71373834384583	1.32177961742774	2.44216285569754	2.13543994080746	5.9197832926839	6.45620115201077	5.53750696760306	1.74482989447907	2.14560660961737	6.94131399232359	-0.533816491596332	-6.12114842677998	-5.05096205866125	6.92540957048187	0.86047670097724	-7.72404659182344	-0.414617440391561	2.69742368615699	-1.87620758116732	8.15947059060347	-1.2482869749095	4.60812177664291	5.29521673287659	-4.90330430791979	-1.50074527648614	2.02863668080586	6.76691788915401	17.5701145441155	-2.19388435813425	2.03298933298576	-2.15627379728473	-7.94633089596862	-7.08472382207343	5.18985357458557	-14.9267606087642
179	1.74773622487569	2.57232754839407	5.80505005899014	5.89291382949581	6.87315802138726	4.21826282152495	6.69140367415015	5.99766124595412	3.48187237706832	1.88894858596019	4.80622622490641	3.83069488728611	6.84373938221406	3.87183474104984	2.7779650509961	5.22304336596196	3.20866466305984	4.27051817526132	1.60689327796242	7	5.29080097115839	4.78874159562319	5.36893394889018	2.39745867585069	-4.81551186507587	0.169858980068073	-5.25084975133022	7.55818183549995	-2.2241574556169	-7.73786965061829	8.56608325602216	3.9390267107055	-6.93911354746014	9.45061883714639	-3.67312221777296	5.44194896053722	9.83971144592	-6.24421523024042	-4.94921706595674	4.98477211478018	7.71181522656841	15.7543373589549	-5.9877633892327	-0.920190489933994	-2.12393484073721	12.8245979870526	-6.55902133508516	5.52260642682111	-4.8429131894558
180	3.98760337268027	3.25320976536899	3.76341594729705	4.13705780744322	2.55086441001828	1	4.4513380229062	5.47102549914034	6.69575745081173	1	1.04953875771216	3.57246367428088	5.90156933007495	3.95528458295698	2.71409347459405	5.76595202848498	1.21864944184482	2.72177548499949	4.49491659940498	6.03893585836929	6.17272264292662	2.00253214612175	6.30897122624458	3.40480736888122	-3.61234394978355	3.30389399855471	-7.77774349819296	4.01403327690277	-2.98190782465446	-6.01967755238169	-3.18192796908525	1.49146991173504	-4.13392385541397	8.59870443147036	-2.65608987811112	6.45419010572621	6.71189787535868	-4.01124193052639	-1.30389288049148	6.23266474567556	3.8522671243622	14.5313291739971	-5.72651392307136	-0.968469343482799	2.51804476974768	10.3283720518986	-6.81237191883782	4.60082803071958	1.06732726796849
181	3.9057724286827	5.50646036847516	2.75061938447772	4.80935423859753	3.1573543397334	3.8201501114935	6.29284013531139	5.92445658427907	3.07417711805539	2.83208373413318	4.1014155651983	1.05055259659466	6.94916872183692	2.23156121076036	3.23596548964173	3.52464582691644	3.10644767777598	1.2414221571615	3.22736715932908	4.84415957662342	5.82737976435248	5.19779567795545	6.92511704286383	5.28039908132226	-2.60211169704365	4.12197485993889	-9.45110139749514	3.7767212092265	-2.33373557625334	-6.14356479118697	-1.52614408744395	0.702676443503808	-4.1227582117438	8.43334006884834	-2.48386061995641	7.77386303189616	9.56981907565794	-5.20490602671795	-2.37277894652704	5.03364173637527	2.76464588661427	14.1619873412338	-6.51396746802148	3.29049673394209	2.72986419318113	5.88206825807074	-4.6365174173461	7.02825755213105	-1.98984554439742
182	3.30733506761278	6.14442743523335	1.33996950035559	4.01681453043377	2.33801695032965	3.54213056406267	6.3456332185855	5.06570619102344	2.66155505106092	1.92535299224866	2.03424142060872	4.00340141309762	6.74678911302619	1.29876420659321	1	2.930938980687	2.5612861852372	3.43758206879664	2.26983252923126	4.21484360425741	5.79932303449759	2.901668052538	1.24744515779417	6.84958100847297	-4.29398171907454	-3.9903284644112	-3.06144577455634	10.7380734866116	2.37375438043433	-14.7725385224885	0.751026968031498	1.54038984727874	-3.16083868091029	8.54356103022323	-2.1054026439678	6.90546691874848	4.74900601346533	-1.91415248614379	-1.82273060977155	4.1590911805356	7.20939730964036	18.7007342594861	-4.96600321200643	2.80625873992671	-0.52821308635146	-2.76283760935029	-10.3747050513727	6.38844208456123	2.29907370304308
183	5.21459997310682	6.54461471888892	3.2521817686396	5.39792326849892	2.7523032699644	1.22381680071449	6.52152662893674	4.48601510444428	6.69404795166885	6.69728229334702	1.08062226032742	4.54342664017114	5.79945649574499	3.99728051319306	1.02358401539577	1.90058600502894	4.3534965086412	2.39354819098248	2.70534135426354	2.90508840766165	5.49348859470129	2.29428497724693	2.55423538037824	4.82007190867946	-1.4217563408578	4.92493283361841	-9.87105362113614	6.45611573392427	-2.85336898745576	-5.42385482383203	-0.949620349127393	0.703740924818257	-4.93036128702502	7.58964842582398	-3.76182159556149	5.71698152552496	7.27931405630725	-2.19468169779944	-3.67224575863925	7.36551492001579	7.82456307227061	13.9653776027316	-6.22153970960277	8.00264123722562	4.89302328837664	11.5929292906195	-5.98902567358489	4.70383041837352	-0.248093822917007
184	5.16668239505184	4.48289788248189	4.66067651306643	1.06837487058176	6.50978075197963	5.87873111478192	5.28824018321426	6.10404325523942	2.98478866908411	1.67972119092965	2.00272254130319	2.02285432678256	7	5.33939846389877	4.30388177980098	6.31043934504109	2.31191561280069	6.0341796280908	3.17582352334478	6.54675737008026	6.45867965349283	3.60526157099864	2.40271228185565	9.40930129639514	-14.4000033040125	-1.45258876463642	-0.279707395300758	4.06802395812224	-0.070776043354964	-7.79672568278972	-2.03985314165528	4.32120459159961	-11.2706241420624	3.6795256146495	-5.11014864997905	7.1666769861168	9.44308503672793	1.97178641288861	-2.76902196801392	4.23527814162043	8.28283159809756	19.0901455281681	-5.07784080053555	1.51105198975873	5.45206694496424	-1.36488215773721	-10.9004998995062	6.97668284067322	-13.0894521810484
185	6.39296455658194	5.4003554455997	4.91569843743285	1	6.7008687292315	2.27429134657045	5.74355968415218	6.83919706406274	4.19696608379887	2.8446866688773	1.65192773794073	2.95760966136113	4.43911441395059	5.55645517054795	5.27043028984879	7	2.68227226097546	5.37623286688012	2.73147120462503	4.42079881702735	6.0876213713029	2.92119196638307	3.31352202909418	9.02017236114822	-14.8840038634201	-0.690153458206802	-0.396217403949949	5.06284464020995	0.353350668292483	-8.42378217067418	-0.737625982993085	4.11529162963468	-11.1773251367701	2.34040831748924	-4.66007148479261	6.73605794612344	10.373645922202	2.15576789229855	-1.48560409020235	5.46297912515043	8.13072391837401	18.9243807360498	-6.17834491048591	1.24800756435825	6.88712219498194	-2.44994735906762	-4.46711435826354	7.08856964459242	-5.84381718395772
186	1	2.58956911699749	6.30843868701387	5.76465163201629	6.21752570806688	3.94561810355092	6.84352700587446	6.74886911963241	3.49483182486169	2.41888085917531	4.26673168564817	3.46822355226895	6.58640603928421	4.39884445206309	3.36304686152602	5.66946616417302	4.19914542943739	7	1.24330491771698	6.14092043959765	5.61543029543916	4.7526831962385	2.17748367238172	3.43919675144409	-5.19988492668858	-0.336573561057869	-5.06792795648396	7.10984128841328	-1.63523707855559	-6.03441361003395	7.72401096119121	4.83052500718298	-5.20624762992172	9.72507286011262	-3.87458745983586	4.96244210965711	9.87433481311197	-6.67161335775514	-4.16568853370688	4.56525646094204	7.78415614089347	15.5081811435766	-6.06924236864636	-2.22977039368587	-2.53195538631931	12.4874694272373	-4.80802509831639	4.48576088299838	-4.54241876764107
[truncated: 74 more columns]
