# Supplementary material for: How Are Mate Preferences Linked with Actual Mate Selection? Tests of Mate Preference Integration Algorithms Using Computer Simulations and Actual Mating Couples
Source: PLoS One. 2016 Jun 8;11(6):e0156078. doi: 10.1371/journal.pone.0156078 (PMC4898694; doi:10.1371/journal.pone.0156078)
Supplement: S2 Data — Long-term couple and agent-based model data analyzed in Study 3. (ZIP) [file pone.0156078.s002.zip › S10/Euclidean Model Data/Euclidean Couple Population 11192015 0125.csv]

	trait1	trait2	trait3	trait4	trait5	trait6	trait7	trait8	trait9	trait10	trait11	trait12	trait13	trait14	trait15	trait16	trait17	trait18	trait19	trait20	trait21	trait22	trait23	preference1	preference2	preference3	preference4	preference5	preference6	preference7	preference8	preference9	preference10	preference11	preference12	preference13	preference14	preference15	preference16	preference17	preference18	preference19	preference20	preference21	preference22	preference23	preference24	preference25	preference26
1	2.97152243794487	5.08976316302124	4.13665707941479	7	5.79658116944293	5.63582204312002	2.52705010145897	2.97878464507091	2.94886450631916	2.7561742937896	4.96302806131055	6.63110813603513	6.77652244707726	1	4.96274350658491	2.31885574579161	5.13173065901065	4.431784293323	6.42970360769902	2.0267844774457	1.0863792178127	6.37337153607606	6.07482162107838	4.48121912385043	13.8655349057805	-9.61662723938577	6.07223644523007	5.01127422873993	-0.521409623017154	9.90187559644153	-7.29264540238987	2.43158239339723	-1.83123607933804	5.37899909604628	7.64066057196104	6.23555230974321	-4.56713362146896	7.46758892175578	12.5040808079236	4.18099908615209	-18.2324790076278	-12.3465159959309	-3.67827009752583	7.08319829467261	1.79935536164295	1.7987943392716	2.09689417669224	3.05925376424411	7.01807995623319
2	5.08382762504728	2.90663367359946	4.63978620828279	5.64296306697504	2.64646368103356	7	3.97388621751239	2.56458443245056	6.27433659337151	4.06867811981519	4.08677743818933	6.56569511606879	6.25181522478845	1.65958382551499	5.77996333355767	5.6747220178723	6.62606069349204	4.84056947939473	4.51172791004797	1.75554873687872	1.44977316560497	6.26497556305347	5.83415140467263	4.63490364494524	8.4067667354994	-9.96970560248547	4.34634492023421	3.94950594223522	-0.544394517560374	4.73025801052916	-4.93867219248254	2.48150132626887	-2.73620580794713	4.86672975001809	8.95889220828389	4.29909683757023	-5.79768722395817	12.1450672824172	10.8558009567473	0.131665178222794	-20.6199074437352	-13.0774649460334	-3.81890954133602	5.39325300867061	12.7276635323475	9.24300064784382	-0.623243837951445	3.03975793410987	4.77496260063448
3	2.29541304392238	5.87001252063606	1.66058397112651	4.86033415776565	3.57789172197129	2.63305912633635	1	1.1621535496469	5.49526740277839	7	6.5502451302845	6.52790873067024	1.04419373402571	6.4790723768304	4.82926141373378	3.29590312612739	6.87146027562954	5.45894902336648	4.84802580490119	1.17849564484861	1.20239749596111	2.16623593127349	5.44464167823735	1.0143564643439	7.54861036333519	-7.19631093467174	4.32882958782314	5.91503227260062	5.25682941660179	7.4868926638204	-6.76212633469427	2.56934333664552	-7.20989755214145	6.80844596863778	6.13320461849327	2.14241081809726	-7.32482168786408	11.8061647307959	5.88262316893043	3.63315565142764	-15.5983705011237	-8.23543271761765	-10.7348508779677	0.94165246521243	12.8413801314842	-5.04641666740854	6.44294204212839	-0.380825375792803	11.8418161537658
4	1	4.01020459148807	1.89422796666191	5.90253607994921	2.54779904293986	6.65299486175373	1.19208687771043	5.22993385238356	6.06675662812892	4.76149709097154	4.66962939052079	7	6.54791051715653	6.76839003683096	6.96477197801819	3.46693906192004	1.0741089453043	1	3.47059174716416	5.19586672780477	2.58482653666952	2.08806251599021	2.99706209483404	3.90230174315845	9.44139972372889	-7.62938348154167	3.15333257293437	5.0423567393176	5.16509482951304	5.81554227007012	-9.69827285225213	0.594881060011027	-6.28155506816897	12.0939519050755	10.921215652711	5.47934329343212	-6.2445504645553	12.7398945319606	6.69092613175569	5.34635904122638	-20.8111515613194	-8.63515206542501	-8.29277477176797	5.62122741310815	3.44141316613428	4.59489682229197	-1.06593476321852	5.05881476470418	6.61334974293883
5	2.33802095191884	1.69877947321254	1.24776312094063	4.95270879968149	1	1.52081834939878	3.67264435227371	3.65798476677345	4.68023514651705	5.11094040647139	4.34390953739494	4.41143111007363	3.97949461794101	4.56394136799027	2.8635023852972	3.07901585535081	6.48862390664423	4.33246836468525	6.14644955336829	1.42008320249968	3.54081873644665	2.66100146818197	6.32358508080334	2.87419267548282	15.3870776299971	-1.00634208312114	-6.07155362913715	5.0071277032972	-1.03537604535518	10.214774295012	-4.81406464539212	5.6231820397442	-7.58449043518765	-5.57528503064454	2.3006027451549	4.28599978862911	-2.32235455153073	15.9753813182622	18.1007038881318	3.60410539296189	-0.711755589361932	0.939465043947015	2.92316108777202	1.43136585032539	12.1929097068304	1.51896144393346	6.22592702844014	4.51416601688962	6.85644896995037
6	3.20828425539282	3.53419520750189	4.37703877392654	6.2120834887965	5.6619569135125	6.89609974455888	1.338201129833	3.14898699285279	4.40515569740179	4.53049721503682	6.95058054592804	5.93122263986238	4.04534254092846	1.9134702935788	6.83157068959001	3.55480738901809	2.86997181145477	2.72435078596571	3.21595233469902	3.25327925657839	4.23028225850894	1.68309638344917	4.20416394516177	2.39319000248962	12.2939557496983	-9.28987218472641	6.79877972372291	4.57303906101365	-2.87614350792015	8.85446802656373	-7.97646920214958	0.71093132253473	-0.869143493259845	5.98985928870745	7.39359485771654	6.43909582358594	-4.9014041527885	8.38602425000879	10.5950095448017	1.78551108389838	-17.1516149396868	-12.0671722882134	-5.09312941840887	7.87185871731683	3.0468805508085	5.17769059033966	2.57217003327077	3.8247228298675	5.7795620632951
7	3.14621156284573	4.25388457362853	1.54589404808235	5.32456874862693	2.5388251046351	2.01575112659657	4.18761966383564	6.41009224364679	4.92010997603841	4.72978282265601	1.00740825144246	5.25202932892841	1.99062885958698	4.75416398779622	5.56239603363478	6.83736727221238	5.13460497613241	4.45973126697503	2.34173897825573	1.7123511065922	2.28127031115352	6.86829159447498	4.87343496746437	-0.416610232693089	3.22423690727952	-11.5613308368023	5.20688239008033	6.22155675739517	2.84872942482015	8.23866215347376	-6.22791690366609	3.08957216435372	-8.70935249137201	10.1121334659405	6.35805063828641	4.96918380990017	-6.07636111924335	12.0532703882028	8.70208711337	7.84948446079052	-15.3206766354269	-4.92213640775581	-6.97257817748245	1.01134725789347	0.565840116937763	-1.3692967780791	-0.628034231875954	3.38004060418566	5.95746641244318
8	5.17366332610696	2.8111170017664	4.59022087517438	6.02453912403514	5.62082313136574	5.13135921792647	6.98043474938459	3.21816948586861	5.08554481901598	7	2.56555357435726	4.43640998001389	6.73364549879424	1.11329731405562	4.15457360983808	4.67410707545964	5.42601106124999	3.46436221407252	6.00911694901569	3.56312597941484	3.93062140415743	2.38806321289564	5.22840977648251	3.40169728548869	13.0044483572404	-10.5248366832831	6.06751920042917	5.357064799434	-3.8115956262123	9.40462511841136	-7.03843155218347	2.79542838008302	-2.11360961872568	6.36101393900085	7.67453447099471	5.46582595561772	-5.76630671681013	8.95848502417368	10.8276945014684	2.64425595788761	-17.6751452675982	-12.6522675022672	-4.42618791764931	4.86802773917556	3.43329662027324	6.51765734219918	3.60916117425884	7.43494119723864	6.72248858339742
9	3.30059690289726	5.65441249094495	3.89340470614283	6.15759381601177	6.05652139293974	6.78180336744873	3.41507082224604	4.95901944425145	3.57074653979506	6.8012011155084	5.88259337138377	7	3.17966600392794	1.52497278326724	7	1	5.64401807957147	3.35478868585881	2.52766744085054	2.96080058817872	3.18036283262544	1.52432262226817	6.62622119944825	4.81981436473284	12.6628076502494	-10.8261012240566	5.19504349549905	4.87442518054611	-4.19802932251771	7.82152398328769	-6.97008702418252	3.08458857220523	-1.02195710942471	8.45099132189342	8.21729986211487	5.24459225641719	-5.19950821762636	11.4295280018454	12.0731568304467	4.41330013465372	-19.9317180872935	-12.1394819387279	-2.14540010832666	6.35662684808146	1.35767392103351	2.99693613176086	-2.84670204360307	6.21338176609106	7.24312143618588
10	2.84290187965973	4.385783541855	3.85749196129721	7	5.54698213003607	5.75986799977523	2.97159295807609	1.23449755461138	7	4.56670324133497	4.5410822166504	6.6195776110002	4.3934713932484	2.43409028933765	4.50360265272144	2.71350020829732	4.5279178978128	4.13554219238365	3.10626386544545	4.60701668024923	1	1.45305985240966	7	4.31079781878886	12.3512786433438	-9.72605169369476	5.62803162730584	4.58317949657033	-0.432631996609628	9.34489092752608	-7.37880148442783	1.35162273142249	-2.20580322751451	6.40599588630964	7.56136777092772	6.9701215244023	-5.34345889415111	7.16439363621348	11.3040564389522	5.23974654367213	-17.6898997544662	-12.0756692850653	-3.22409942908845	5.51447777731688	1.69026912530677	8.5973690654705	5.20015484129733	3.71759969291743	6.40050996911312
11	2.33676424027763	1	1	4.90778321936822	1	4.22695183684706	3.83074900186391	6.31859335523102	4.20136252829984	6.68538393656793	4.73398955369784	5.29367703017282	5.11056539580208	4.30447083690662	1.50481232396726	3.3838947354569	6.31332685072204	4.96852843083207	4.8733812448107	2.93560277797332	1.53797446072233	2.85545045555032	3.63185354818479	2.75144461457569	14.104312583714	-1.72601631539551	-4.97351651501592	4.63665170791941	-0.923289659828223	10.4479494441013	-4.98989981427285	5.2388128813016	-8.49673077095133	-5.51685873653107	2.08671239573514	3.57213609197622	-1.97369214543855	16.449603975454	18.0181985566398	4.85192785253217	-0.357923796224688	0.998751612600859	3.41840769766718	5.99824743507125	2.10839392473036	-4.18781480740083	-6.32632179828488	5.37937244029962	5.60553691726326
12	3.65104980467437	2.46699293903774	1	3.233162318378	4.45341653774237	1.55524445173443	2.62249333969714	2.07579826237164	5.71734437429449	2.11814508151964	4.45003284334758	4.13321063474413	5.10524412737302	7	1.74502892441993	1.38471803818307	3.45702512383163	3.34734426004593	1.73868444518161	1.06453778225098	1	5.6364806682012	1	3.34673311183717	14.6308332898942	3.25920157513873	-7.30629219830987	6.57023759671884	-0.672327507909896	9.47908679049783	-6.8276728318311	3.15450201046186	-6.68914302646059	-3.49799807187443	-1.49672907632412	3.22147743644874	0.500013594721684	17.1521999860833	21.4064186183671	3.54609804252679	-2.61715739612895	0.745458553138584	0.885561657582585	4.41649509935863	1.15488874662476	6.02882517391061	0.182668197315645	4.01084314397831	5.1825624419499
13	5.55645698111464	2.49960002492445	3.37646924703476	1.60587855767646	1.30323433645295	1.38271753937518	1	2.93260039152082	7	6.53074942490789	5.5084360188092	6.22415001600681	6.89456479771316	1.70831981388318	5.90633447509657	4.14104915052848	2.41712989091017	5.75983504091992	6.98208964358705	2.72526673319917	3.77228181738302	3.82559135109266	5.99945442059853	3.19879412029865	13.8208459638339	-1.44483175250455	-10.8996946029679	3.31436121577603	-3.24884877001533	4.52967697897979	-4.89807739608116	1.92178235000284	-4.00172175126583	-7.21926531652554	1.56455406505109	3.18179203657254	0.972778059930894	10.3447870375618	17.7499492506628	3.68182783640941	3.24560542216778	-0.5803060041467	7.12135567223423	0.254326400821523	3.07613282924004	6.3990449845436	-11.2671509343809	-0.495978812949984	4.79657637735376
14	4.67055701054425	3.48118891502606	4.07836836138424	5.75225546777599	6.36651237059545	5.84331530642801	1	3.22561559472339	6.2791639302082	6.58120127280427	6.57955681952281	6.85698333659918	4.96999708298982	1.02364829158734	7	7	4.24286028551634	7	2.79384140344303	4.80070982795285	2.01351112741715	2.06717944697119	3.48417502451279	3.98863264761424	11.7566144775839	-9.56922648497924	6.23273527117581	4.78581192648885	-4.29665194565189	8.04915138911881	-7.16321173238898	1.99185923108926	-0.550183669972957	5.83400445054539	8.6076565417696	4.17052689162724	-4.88621866856968	8.71187929671423	11.5596475969944	2.59002418042069	-16.9549896231406	-12.8326104393444	-4.16866272531911	6.26142054941447	3.2929298313656	2.56469064832353	-1.02866469822154	6.51906387109155	7.87664149249517
15	1.83178402799867	2.76774905671221	1.06995687020979	3.64414298725578	1.78709173291892	1.66538441579705	4.37092512865093	1.64800116571833	5.36512431223799	1.26967357279853	4.7981114278998	6.26047002227224	1.4049846538443	2.90635472298416	2.05392454646363	1	6.89914921240745	3.91332209589139	4.1896917478811	2.31911913104187	1	5.73441385649805	7	5.89874092919333	7.4524583319349	-13.0898029255665	1.6755003297393	3.44182374321098	-3.48030675648522	9.01624630264978	-10.4755035506985	3.92412062382871	-0.437373061330496	6.27128839254596	13.4195550489457	5.43149264048542	-0.666647653775885	9.54308411462767	11.8198901859227	6.97932559200538	-19.2897343806839	-11.804437525192	-7.46940757804893	1.47159827800184	3.14255357478849	-5.48250295621084	8.20718228076598	4.26947973707374	7.54031468713053
16	3.43315767619627	2.21471679092777	1.20678806839567	5.06593148553232	1.1462134787431	1	3.66706730081629	3.61433321957183	7	5.16983566680674	4.23964069179526	5.88644750243597	4.11335402640198	4.36722244429798	1.06936929396615	1.24069059644117	4.5885855599133	3.24948779923022	1.99094630580845	1.21846102452293	2.05395632912261	5.86879082689553	7	3.22722131222055	14.4751210426532	-0.135247728163045	-4.26736520186543	5.29658957641267	-1.90768598977282	11.9453513578769	-3.70489620453958	7.28241377299703	-6.29921161024695	-5.37865752032978	0.321637090147517	2.44214614165974	0.198237551570638	17.8344044980207	19.1717318443112	4.02189361703205	0.239246773292509	1.58344311585213	2.15003751717755	6.02261568894816	-0.140479612278374	-7.03818674913978	-2.37992807942666	3.02932397995192	7.23552292462095
17	4.82666390425469	3.50538546252318	4.06947746431931	2.03713436812684	1.04529863549629	2.09560427398204	1.20532009894682	3.70455140108387	7	4.26861535336157	6.81959180187525	4.86548928083009	6.28646778783517	1	6.62814010013724	1.70695146722106	2.76218856650765	4.9560736351288	6.45077578091142	1.30121084979342	2.52432487715472	5.74006907837023	6.21937952271827	5.2783360294635	14.3909465152993	-0.1455375328325	-8.57425041151696	5.08266002204133	-3.27095690469461	5.86734482701081	-4.7353718637369	1.37125575503672	-6.12477758315496	-5.5071669417965	0.925842606207362	2.63390416316171	1.61390391289488	10.3509244605822	19.4614803729911	2.65062121471699	3.33368112271246	-1.08193745173243	5.83116271972924	1.25694078262803	3.91589936810193	6.62999409636144	0.041353642013541	-1.46071793012402	1.85049427077461
18	2.70582496906629	4.16647498737245	1.05835792356661	7	3.52762260208737	4.7836029312944	1.06711946022992	5.05828955450246	4.81449083056841	4.21117871594209	4.7529021624916	5.78125260531904	6.01792162131991	4.41550930842017	5.29696357844074	2.63397895209373	4.60774557847678	1.49661485740242	3.30338934758949	3.44404417034337	1.74499985209001	4.93994452751925	1.95059867116155	1.49224370678506	4.47630802395507	-12.4846125988239	4.50769112890928	8.77881825687531	2.00394167478836	5.78625289319153	-7.12145349961904	2.0467325701008	-8.95386413948717	8.12971749569943	10.0734289168108	2.56420505989613	-4.79404216696538	12.7618740715056	9.12956434198857	8.61718360203235	-14.857068234414	-4.436612372904	-6.53136293365422	1.47332489188839	3.06772373829171	2.71109028897052	-6.75570752975508	3.74662939694403	5.63083137202
19	1	2.61046462337387	2.75080631378956	2.222226898597	3.30761052514841	1	4.38872610692356	3.20547097646058	4.18245857360482	6.65767881071488	6.54412210075205	5.39145724120293	4.715531800107	2.16994070067062	1	1.71627256726	2.81933146118114	4.37993451629676	6.82259297826276	1.39703077261889	1.14528057214953	6.61927658830881	2.87686781026755	4.10685882705478	10.8626872276524	-11.2852973197734	2.4300048359983	4.38197779901944	-2.19345198864244	8.52270082865237	-11.1175395867749	5.19534880558979	0.530741442045007	6.49147221350207	11.7531997845208	6.02708204995137	0.900008112430859	7.76823814345437	13.3921964037916	3.34119430882705	-19.027004307637	-12.3231263262381	-7.67292718556564	1.74665139148308	-0.299863831721707	-10.2296423898768	-0.924429287300096	1.07142807969664	3.6037221196514
20	1.57489016366504	4.6434883266755	1	2.42405130195585	4.24590648191231	6.85769256459487	1	6.3751918107483	6.53612177599639	1.57285101095202	3.95713993848539	3.12734216767953	6.19798940354527	5.56625288418961	5.84105473799765	3.22812220570245	6.96918524882173	2.35491975176536	5.28380391582466	6.12644763334949	3.43257716210247	2.3178127130066	4.18373328063586	2.44771636187175	6.59352598076227	-8.61395658296041	4.61524897354683	5.07803317474972	4.4572024530231	2.3279690904319	-12.6232695762497	-1.80487425993148	-7.14585033020784	12.560011213708	10.7957003886917	3.82413365560773	-6.17290707297715	10.8424149431629	9.46201537801916	5.49394385750589	-19.5253177785057	-10.6499047798125	-6.04645212039903	8.27321482468532	3.71318505795103	5.36349194333561	-6.00425691552223	5.24215242604122	4.67181008760647
21	6.15204356194809	3.11788491452447	5.1226945627842	6.02895070969502	1	6.82158924825266	4.99320860591728	1.87240269451907	4.19204380771415	4.78226940200747	7	1.06716875119527	5.29716681272728	1.30213174849271	6.27312058802721	1	3.14543257264786	6.3712408652377	2.82828961684558	1	2.22585408093412	4.01685868742283	5.00115577262241	5.31663698332247	7.44027293078174	-9.18216727246694	3.23978250270524	2.65055138975678	-1.76262943431151	4.31326940423757	-7.52405897106716	2.69561422219739	-3.20076510112415	5.31766014586893	8.16829876685386	3.35782780531846	-9.82314005755739	10.9550824063522	10.409805701759	1.23266761502375	-17.7665194980876	-13.2978634994103	-3.52506533336563	7.38041924365064	1.94521476314739	4.04369554020128	-7.44261231174362	2.28343205336864	15.0094056743971
22	5.31551199782509	1.25004653527864	1	1.84529367762465	1	2.02868003772488	2.14730594857637	3.62780501759588	6.69915645653999	7	5.83361433390385	3.98463362441183	3.52364215397468	4.03068600347202	7	2.04925167128787	3.66477259670048	4.57584401350037	6.66453981991247	2.31618348545872	1.76789534444684	6.46902271985006	3.50161736963765	4.63327098725539	14.5128078706287	1.3381353743567	-8.85352374453343	5.61950378382953	-4.78415733738306	6.00301328062085	-5.9111454692852	1.01815836451142	-5.30796754569321	-6.42917198756505	0.641564453270198	4.24664331681019	2.28623303138809	10.0718536284879	18.7420949783022	4.92233767969412	3.93040752547653	0.0213261597896938	4.69483113433913	3.28453342108739	3.26745682590582	-1.47757617392089	-0.447032050752882	-0.638265643288362	1.36031702890799
23	3.49870625777228	6.16358695262282	1.46776649099931	4.99191274104627	1.40581642498621	3.07869402769393	2.65374836404406	1.78313273888715	6.96659608817946	3.34365579478994	7	6.34621068675676	2.6904863822536	1.90036347546463	6.60905995682016	1	6.04148559993663	6.32374564817757	5.61289124811865	4.62684873829778	1.38756841674847	5.47044492133397	3.16068830185805	0.350567369509139	8.02145443780724	-9.14238157572747	5.5373933898591	7.43294846004525	7.16391536542385	7.15957631593805	-5.38988001890195	5.88669289306014	-9.53989423239303	9.03779566090245	6.99560288405914	4.7497441049026	-7.85653573836163	13.0313859060493	6.1810482531453	3.29774384457792	-16.6522371416857	-6.07171767124756	-11.0903301488086	0.523506320663127	1.55414944729392	6.09969727705395	-9.74165985580717	0.0869754064827861	3.39774425403476
24	1.55124726905494	5.74653514588459	1.92842573081939	4.76230127647557	1	2.30574859522923	1.67636891102003	6.62575143354789	1.88988552059468	6.89689675666283	6.27597171376608	5.53419635629358	5.31909394316422	2.71358046950345	6.91503960376016	4.08110811853197	1.41321130137949	6.06630193488392	3.26685139614698	1.51765476972848	2.19859368885636	7	2.04236847522486	-0.274626767743332	8.24715419523887	-13.7565511664026	0.837563569315818	8.30056909439859	2.00552405246719	11.9625287537958	-7.52749431293524	2.0208885847707	-6.41178752397136	4.67802130204097	9.99281052572481	10.1269575435849	-6.97851276878856	11.8457706453068	15.7935723820778	2.35792502954479	-19.2294424569025	-8.73225159433879	-10.589515549585	4.52878038942235	7.1035944660046	0.403915886221849	-5.63286758077238	0.0886983161070569	3.01809531629971
25	1.05705473810214	3.31602937912605	2.1720520423791	3.2923509101147	2.57063749216769	2.13569748152929	4.42107476530401	2.96803619008928	3.89129385367225	5.78379906270233	5.2438837178457	6.62206384318128	6.19071484515786	1.55494672694985	5.94886505086916	6.02640855390947	7	2.05440467443065	5.07105886435673	3.8959543672994	1	2.47432067765142	4.01642465448868	3.85718173042686	9.99477314617782	-12.1340145051904	2.44997029511266	3.59504497571803	-0.676138046507855	8.38029377830205	-10.6219362878512	3.76273936212078	0.414588299139848	5.61901483145529	13.1045971365376	6.78292511007979	0.700038232124877	7.23966135320357	12.9322624350095	4.2442835055503	-18.7501601853156	-12.8447467477197	-7.61985308681415	1.28288735197193	1.9810974808348	-8.99469786534539	-4.22720241055415	5.91622635668309	7.18591543712
26	1	5.50515975366376	1.3874292942154	6.77512760521946	1.78784865194587	6.26625039459964	1.69857791051541	3.48785999113358	7	7	2.88768617482256	3.59193772378604	6.50168418391024	6.22107077601404	3.78460865534487	4.17125359453167	3.68833637893166	1.48785496239568	4.46105678729011	7	3.51825314653813	4.14611350769236	4.91086786833205	2.73718770857547	10.02552496908	-8.36680253483966	2.15145484125569	3.98158542927323	4.71595469088788	5.04828032762752	-9.2860587986458	0.655803453992712	-7.84428227727339	10.6483710556832	11.6584725388193	4.96491229526664	-6.69237662028499	13.9728900813873	7.59739062555209	6.41062433830288	-19.5158665183301	-8.65708388468073	-8.51214877757218	5.33339239234716	4.78254882749264	5.74893175874966	-2.52341717281227	5.05490284250097	7.17414277522811
27	3.38567925789181	2.28376276105374	2.80408183575546	4.49579501629059	2.06734964520699	2.72854562909975	5.13101730679985	5.47946708612558	7	5.52615267139294	3.71930109179431	7	3.59734638847111	2.32158627901601	5.76131320908167	1.06946669846594	3.73454963805827	1.54930152008634	4.35112046345999	2.73526419142946	1	3.33714351592671	4.27547193220083	4.2295795929271	13.4706361971497	-1.04319737455015	-5.87782707559248	6.97652483235287	-1.61027902983149	9.93312454877792	-5.21373341451742	4.95077387364208	-8.58971646541962	-4.50887036431686	0.900244803976471	1.51505295984047	-2.49164826730728	16.6890936291702	18.5082805753423	2.16795609126243	-1.50552197185161	2.21964076248764	2.87568359713605	2.20634543378051	12.9444249482908	-9.96654701959562	-1.90411342443589	4.42912154674533	-2.14902514087003
28	6.21558053956046	3.61624199246808	5.0051906311149	4.26867031955435	2.80330903942148	5.64752127333324	2.78724900442081	2.48925987017867	4.50115526775251	4.76381091544124	4.86398894117503	7	3.25058281106169	1.78699441751407	5.82549616324168	1.6598061571371	3.07821921097728	6.10184420068511	3.43677953864627	2.88327387562843	1	2.91750950313082	5.21667033561811	5.65133623553163	7.70024537045202	-11.5380691838737	4.32531191216357	4.06093154506381	-1.90170189928507	4.27117024600759	-4.65962135176279	2.45381071007528	-2.1496900790756	4.43330227571469	9.0272293340142	4.26576671980481	-7.01224343315407	11.4414476716341	11.6149924560715	-0.0909181331228612	-18.7201044500336	-14.4060429105896	-3.36588402489743	6.50566045028665	6.55968555695283	6.95814585609839	7.13955540527188	6.36501596846449	5.5816445538663
29	1.72164118001462	4.79622217536111	3.64493422827712	1.0741564245532	1.85789801331502	1.64555081935627	3.29971158747361	1.98393483417275	4.77032259758795	6.91778803301882	5.12005078463715	6.93726374591907	1.24944385753514	6.1833441863804	4.73872236299584	4.09944244344372	4.89953937935793	5.30159426403818	6.45643350813413	1.72784257589776	2.09313533278541	2.8051770865691	6.61506557509256	3.19857540639493	12.0571195453478	5.83323813996079	-7.92122246852309	6.67251751598608	-3.00645166558125	2.70065103624202	-6.46981142143959	3.59315241836155	-1.62933712892609	-8.32960473257404	1.62758181761878	4.28070617257705	-1.44457084136905	9.79170288176418	19.2397383543416	4.82678756638004	3.85528670915158	3.87920820388931	4.84650923445407	-0.299900283764554	-2.11306676197019	5.97933856397113	7.74117378891839	2.01333172698269	11.5949944464845
30	6.47082087477549	1.61927450991824	4.78371594451432	5.50610647739419	2.57857301321696	1	5.18545488673425	4.01722711645867	4.52339452366176	6.92187953863116	5.05009856604399	5.76636829814926	3.10383195177335	1	5.99252202469457	6.14112391832162	2.01509105925717	4.91563030510719	6.36220799915399	3.16764014834718	2.95552811284617	3.0117332577091	5.46108824813522	5.17255218259669	8.6409685624877	-9.79525021572271	1.55834254007435	3.32132109879573	-1.09178785154556	3.4483858896346	-6.28578056884382	3.21187129857452	-3.6520817333907	5.62973049127147	9.96060209818075	4.07056380085656	-6.36517909609402	10.9878964770684	11.880543055393	1.04010668873861	-17.8007894873057	-11.4055197652379	-3.67468917923142	1.3889216744149	3.11018745321017	6.40861506808907	8.01252722021798	3.58891720224125	11.6017605321261
31	4.36917614339198	2.92174990393018	1.04520553071667	1.76248691039913	3.76513344476347	2.13091012944634	3.32180193813388	2.59720306847298	6.5156661431637	2.67253543516647	6.42241248041376	5.49196695199874	5.13951590868852	3.53361616517027	7	4.45162137146238	2.88209973786331	2.41853506756294	4.15521818005957	1.35374932670146	1.02401625043311	6.57378047006539	3.09666792992163	2.7592698953441	14.5501796901669	3.33738497346139	-6.9143627655829	7.02321780897867	-1.37256628488768	10.3566873275114	-6.43860798489202	3.12534507714629	-7.90893709170622	-3.28327787939035	-0.915315203102763	2.6592171219909	-0.758069320181352	17.4614958443966	21.3930840127247	3.15127349450974	-4.23749979254854	1.12800965259229	1.29133702578982	1.26511182664327	1.72934225633122	1.85205627113612	3.81625633503519	2.18961411301775	5.29749160982248
32	5.99989583628474	1.77841129790071	2.16159296042719	3.6439467936471	1.42067672066853	2.4251983519258	1	4.56451090810713	7	5.9098692774046	4.30875629889573	4.21695420947774	4.48151018580465	1	7	1.76657389056186	1	4.73383534178434	4.19846230617212	2.11689300661923	1.21765137198821	7	5.8239251039955	4.01220418959062	13.6295043226322	0.800191075286023	-9.34499563543775	5.00045938333176	-3.77548034122646	6.34247787532994	-4.64410691768854	0.490395113239134	-5.86163431962997	-4.63208556435982	1.19833662859466	3.77313251292364	3.55526289709426	9.64516358874357	18.4548199438207	3.37619768486305	3.76345290854688	-0.280364753955929	5.43086599621808	4.18974321874478	7.36533515072778	-0.709067864550741	0.265937181542725	-0.0962576009830336	3.29118574479588
33	1	6.80401080923024	2.34800912118255	2.19822324072823	1.33458802775798	2.64925285799921	3.11901986382896	1.29170671422941	3.80325921876262	5.14949281292404	6.22399858801606	3.6537386958367	5.06590710204088	4.33844699006708	5.21209366521271	3.98766946383744	3.36019379014207	5.21505146065882	7	2.26863225945838	3.84126967591869	3.30431219375085	2.33618259261664	2.92348895619086	14.2434479806589	3.78611307613548	-3.6363296174681	7.95793183101954	-1.2933148943982	5.62166542632432	-3.5724305849961	0.529781936016152	-6.58446294835442	-4.28566639852255	1.8228173052471	5.89547322919613	1.25122311032165	9.29830185219481	18.5345387934235	1.47817826245468	2.8520930025101	1.34806074659267	4.87222673804666	7.67999577321475	0.35814309541964	6.02676173452878	7.73477086002512	2.56079952027072	8.69576033470185
34	1	2.01858005180918	3.14213251387348	1.80955999310173	2.24007638424455	1.84054930657029	4.35695586017668	4.08101840335984	3.89619341716414	7	7	4.83422567086161	7	1.71975864235135	1.28868820723899	2.55915924756395	1.34397705790002	5.07072252131386	3.88096469888298	2.07344616398766	1.61697722839133	6.57563522923408	3.03513995321546	4.08594214903505	9.81679472702231	-12.0722891124204	1.22415451155612	4.00489386710297	-1.86553170259309	9.28846339603994	-10.1896108557117	5.01413564409553	0.405587697391674	5.91623356184269	13.7649815406678	5.66233148540928	0.984469371957157	8.40667220806593	13.5945891433523	3.34521376086018	-18.7357325314965	-13.2451936245681	-8.70226624814602	2.36518382038702	2.29613025446796	-11.0233560822876	-1.52664511464968	0.919783803660015	4.17466982681704
35	5.37602258499893	2.58953028468741	4.92245034963212	4.71618398779445	2.10096305955553	6.27011818199401	1	6.18844454394206	7	6.2387430794788	2.76224642955528	5.1992944142496	5.83329229642655	6.49611010925985	5.60955590368072	1.02125722692298	6.28117002537376	2.57890975566073	5.07098923911352	4.29222408231992	1.79925461694506	6.06568635785505	4.12315432658518	5.07389245660353	6.31619688372436	-10.2210316189022	1.34806656816732	4.62328630174475	-2.133538184801	5.69364874514809	-4.99499899189205	1.4529761295799	-4.954280721564	3.65236069529854	10.0318345902094	4.02231723171218	-3.34770287794156	13.3123527483507	13.629533454427	0.139043115753969	-18.9107098325356	-13.8504616544758	-2.42905167041864	6.25738460514943	2.83917912252404	2.14868714834266	-1.52160879040505	3.26708821853917	3.34520549819029
36	2.80312189968968	1	1.00865101696961	4.29523296098721	1.07816758897455	3.3284205758297	1.93404212135483	3.85755285853762	5.21711515688419	2.62758562305752	4.24500976551312	4.7423294485982	3.07539999601862	4.44629341709855	2.71654205442081	2.87892778819584	6.52218740156568	4.0994416943979	5.53096940294179	3.04596410190555	4.00505878852088	1.97993367448503	5.33047132843329	2.9649294395778	14.3072022655469	-1.24737836212034	-6.98448949233843	4.28103508766119	-1.07078499400649	9.69777490291073	-5.24516394750203	5.66306060346296	-6.91067602627126	-4.68198701196958	2.65707500673747	3.37141603674719	-2.88722509971049	16.8922120239889	16.9681613792198	3.21863443062846	-1.18160078975542	1.52618379308553	2.11981708606974	1.20748060012504	13.0451500095872	1.66655262251087	8.52650922983481	3.88154994510042	11.4202628314046
37	3.83199707610865	2.46457218858286	5.40844572883394	5.19519908345867	3.20683885983469	4.63174633531508	3.81446524837394	6.26416384627571	6.65697463513898	5.12549298598388	3.56231594664621	4.6299787951504	6.3969799029509	4.11342213432694	3.74586039300625	1.48222390475236	4.56833709166289	3.99187917991273	4.88115377667062	5.08552139188973	2.7979729874925	6.48907188547263	6.09014674192813	0.0383199149507006	10.7191266512599	-7.5511292509797	-0.061052841689004	8.28088092409152	-1.84094424440554	6.30409693651604	-3.10310535419266	4.02827167533827	1.55984251140733	8.02341620867564	8.69664778672223	3.43493479432742	-4.87370405456421	10.1617839229009	11.4827287693516	3.19364005055325	-16.8514527763146	-11.1357086525609	-4.77482474079158	4.06382824298776	-1.88292281850027	7.86127549541862	0.270856342628352	-1.38400961367164	9.03972030666308
38	2.70033315584628	1.11876808611462	2.00386400968055	4.60454194746882	1	2.50002984108299	4.17634648821065	4.0753306555124	5.66724390408565	2.89672970325104	4.7179817790215	5.44122606859117	3.49640330648689	4.64333815283194	2.36535576325544	1.42082593808084	5.58574024286487	5.87006072667222	7	1.3929494053405	4.05414555785719	1.79834385596064	2.95875582157352	2.76705123371896	14.1930012455563	-0.435148042113538	-6.17504252887489	3.64096624704368	-2.1344260062851	10.8805559478794	-5.38360153968141	5.49294127838598	-7.08198092512877	-4.54399338264601	1.30418000246466	3.69678664391794	-2.73163994586729	16.1816124096326	16.8352771980904	3.79244300882352	-1.24688031275007	1.98337474910374	2.69564279009801	0.98147238239387	13.2714992255758	2.24747638210586	8.51778896662596	0.879198136842475	11.4939401551825
39	6.50865087609612	2.71467517167975	4.56702511489659	6.67321341643597	1	6.73268352997988	3.27746125669076	1.51750626238908	4.21167641640795	5.21896185309661	7	7	4.64466273118815	4.08121923566578	6.45990917178422	1.35650192257729	3.4819201829193	6.43237261776836	3.42206694599936	2.68854807224394	4.44478632658168	6.98154401463553	5.7202582634596	5.65845928073051	7.55258629702007	-8.51282085665861	4.22181190731351	1.31716553614215	-1.61505882991703	4.44313947563664	-7.13657346837976	2.02897949379225	-2.73955284451455	4.93503623899589	8.13272138937717	2.95973495278626	-9.23933522536813	10.8384096135083	10.9958678774563	0.703450464043807	-18.3953934030595	-12.0709919962715	-4.59809465021086	7.04200517890309	3.09118700502922	6.1616362709507	-1.18634396675269	2.73221388297409	6.08687088608306
40	5.32391876805096	1	1.66276554053541	2.14513973279123	1.4033090787953	1.59595673782614	1	1	6.64573481241222	7	6.59603632250056	4.64658249106325	3.94446320085064	2.61148505974061	6.9099736988262	2.33483144504391	3.06024652328263	6.38079853784153	6.35485443718469	1.35694111167727	1.39446835422793	5.94662028754994	5.77929574608701	5.19742376560938	14.031973240866	1.26054191737535	-9.42323674414741	5.63569174748174	-3.35510309500061	6.83201823305988	-5.8987078021536	1.12754100816884	-4.82604633318667	-6.18434886742874	0.978156596721276	4.58167275015638	2.91208604317531	10.1179695618904	18.2693698854892	4.85557920951776	4.22691236928053	0.161783473383089	6.40865773011074	0.969820552630921	3.08691311131069	-0.459903899917991	0.0700579422670008	-1.81256763326308	1.46936168833358
41	7	1	5.05324665442921	5.60151378757129	1.25250045571916	6.62403943938518	6.81060501586296	4.80505139156904	3.07899822115193	6.6434766669144	6.28325904819258	4.66047907157096	5.6643134663612	1.73240252282115	6.32918969495507	3.1655329219238	6.75139562993767	1.45223653709092	5.51274927094491	3.13919256859298	1.33879019876698	1.52383716964686	3.95243579572207	6.28912480188826	7.95897909000976	-9.48800816616357	3.70171369740514	1.81927925570312	-2.29571774623099	4.58717351895977	-5.7766649905025	1.3341083604106	-2.93174400775014	6.85587161829859	7.90199989415686	3.39796638294039	-7.66459786696996	12.7915535767663	11.4114062413519	0.88152646285582	-17.0344857308745	-14.2732038673225	-4.22500264760321	5.90818334506044	13.3066359778586	3.12150831306201	0.0928848213846259	7.30960456040596	4.42343496774447
42	1	4.3370097122352	1	3.5876866262881	4.97420913569826	6.88611114460627	1.17660454382387	6.00932565360867	7	5.16371485816111	5.49859582678125	7	5.66875833819298	4.45532225557167	5.77262848461701	2.82759183611303	4.67020187267764	1	3.85821440690013	5.69662539424774	2.73575098679464	2.31204724372645	2.12337854642285	3.10773330338906	6.08399896556415	-8.82965967777088	3.88215403437265	6.44432819712096	3.94454251596294	4.04602541942894	-10.7705768885348	-1.59653457373723	-7.85309256127867	12.704678852632	10.51767008478	4.34658054368151	-5.1597719062961	11.4007239057306	8.53161755808038	5.14364356963128	-19.5944057364955	-9.48411418963362	-6.62428579748391	5.94015098935243	3.70754681073985	6.1845229181167	-1.28901255612555	5.57969191645711	4.57236705032625
43	1.57909328140904	1.63473790543497	2.96586515715493	6.18726442391738	3.15518018885347	5.11084413928887	6.7016216077649	1.56237614863607	5.58273898082149	6.15505773320322	3.948989375332	6.00122660349017	6.01608497025612	3.51714806328859	3.39615695196358	3.63982317225257	3.0285029952446	5.80774022518513	4.94344754642229	3.55703943122382	1	5.36667129254093	2.44082931054963	3.34305188595754	7.27463492481905	-7.6552763660148	4.82435535902814	4.06999208859078	3.77905807359049	5.91656827327092	-8.84481310434396	0.368802096095281	-9.29308115523457	10.3756329893481	10.2155833020098	5.82230526359035	-5.72118433383155	12.7121260553094	11.3362590828805	5.74585805650952	-16.1845778587911	-9.72887370137854	-7.76656876252486	6.53705672943956	2.68271018392545	-2.08924271411752	-6.66371846295028	3.97083007839754	5.52664214008787
44	2.63816471714549	3.57610371246183	2.85570367697598	5.0674658659845	4.5799094657567	3.91163761531081	2.22464571582874	4.36413779156798	4.62439946216793	7	5.94694184340884	6.84420188827604	5.7684549526125	1.29646984580457	2.28801744063319	4.81037593988709	4.63860709036472	4.99206585555001	7	7	4.2513251101559	2.76477187934902	4.01215843662407	3.61055160813286	6.26291412660014	-12.6243592835096	3.39691611868048	3.52923466371002	4.87083718190618	6.51937000152954	-11.1178929150829	5.54813923095142	-7.58946763262797	7.76523355104026	7.75079751360715	3.62041420143362	-6.09478429838056	16.6597612194923	10.9499552572284	6.03250368028208	-16.9549209584458	-6.51291228758842	-9.0374058928957	1.15853909734362	3.11615400489563	4.93424476307844	0.0772184608412769	0.460879247463203	6.84207645062599
45	6.01895502156759	4.04898472665762	3.77537545478927	6.14533613461429	7	5.20679244771969	1.45878983584162	4.27889444510339	4.89388643003563	6.96179510422395	2.35114145803082	6.53804265873955	6.09522665506982	1.5613459259079	6.96374182648779	5.12158804329778	4.8375896579038	6.87952269604081	5.76543018597572	3.73662853618242	4.85412787406581	2.60814546160905	3.97895712326174	3.94788234134529	13.3046499999141	-9.77865472935714	6.17089784254192	5.04870283871831	-3.152343445862	7.96516046742333	-6.87054702533839	2.32573843337854	-1.34480817049482	6.9897722925445	8.46493400655432	4.74699028260432	-5.24472643840607	8.23145533568747	10.8829269737135	2.06555563522052	-17.0776102988464	-13.2035253403062	-4.09333795826747	5.31586342271518	5.42898359362941	4.02410514730734	3.46264826367469	8.41939976212298	5.8168751300645
46	3.29747395871081	5.58406481735129	1	3.59338031455572	2.09719583618933	7	6.4545477787628	2.13595974925204	6.25881691761272	5.41802678916698	7	3.61008534071448	5.26340791166587	4.68718308963617	3.55627188169162	2.0967010174224	1	5.35468525204175	3.96954405264112	2.62449027822326	4.0264461135238	4.97229250679188	2.14279440694466	4.26690212697018	12.7098779913726	5.24915259740606	-8.68276004805496	3.87241343214851	-1.91273837809185	10.8812357551611	-6.04809220482719	3.83207096349648	-10.1586509895062	-2.08718720928736	-3.42705865871902	3.6279761114052	-2.05413906253629	19.1517855495964	18.7359322570815	2.08381367702725	-3.83574635226677	-1.53208154123849	1.8247453209424	7.78320655969885	3.49669321840874	1.29182295689165	7.67963086879414	5.42704099299835	6.81894131714254
47	6.1176071835389	1.78223617163754	3.30453747493122	4.88183405185159	2.26425100132851	2.65046900047217	1	1.69028080295337	5.73720252479511	3.28406945482913	5.30678594787143	6.24135546925904	2.77212901465372	2.27527338659976	7	1	4.93138654402738	3.91340771106089	3.33741195291483	1.16814197605042	1.48110687481368	4.21482925217205	4.93918653488918	5.66384403382698	7.47450519918647	-12.1509542737338	0.952351289687574	2.34858541398021	-2.21314983231662	4.80979747398677	-8.37718282499885	1.95796689434032	-2.90877864491504	5.87756551942464	7.94074336193561	4.9373886085664	-5.29333912993502	12.2447921661589	9.29214675746212	3.34119888639353	-18.1709264110203	-13.9276058876126	-3.25523087687394	0.91751539684119	2.88138277547303	-4.04300404011812	9.0512570988475	4.51190643220918	9.5349188616919
48	3.26630592634187	6.73988087023315	3.83224011435514	6.28915664108901	5.40295786325017	2.31325218358478	1.24199889827614	4.23505629212221	4.69802211010357	3.59337689301587	5.62712415151281	7	5.09572331342599	3.12035239480237	2.28365939514396	1	6.59890431142861	6.92201741721972	6.08277514273399	2.8236655220404	1.10216052457321	6.69706213096608	5.73254873729318	2.50164976532457	8.02654876915466	-8.23505652221826	3.49512063159074	4.64561818257409	1.40229061397867	5.65491791422028	-6.64759579710818	4.98026506239159	-7.51160660097199	7.75264184487771	7.35378299703873	2.82308918080644	-7.49485844268244	14.2295457731182	11.0659840997503	6.7709011356355	-14.8774866944961	-7.58936874200879	-6.9402041749708	3.15290467003861	14.7911417580607	0.414764549474294	7.64354596860039	3.04267657542131	8.11570785131143
49	1.61825221641786	3.10221547698425	3.19727574574184	6.95479549442423	2.9983380785777	5.53573879021136	4.44847963329227	3.47405976445498	2.41109896101181	7	7	6.18161920420251	4.78902098863307	5.91810891482114	2.21821230817074	3.31049439810855	1.88208730711656	3.36620144812056	3.42025384791101	4.89274342759298	5.37211335709944	2.24938547252806	5.67247451287134	-2.3347432543058	3.56684306907699	-10.2270145290734	5.68579347604582	6.44425575991224	5.04500122647967	5.65273069736076	-7.75192592608643	3.99665002234576	-6.46843477519038	8.34976504379812	10.7003729471344	5.56784415457043	-5.30892467367351	16.8239692581812	8.77203364440097	8.19005699693423	-12.7084952189221	-7.55475129726209	-12.2363603494922	7.42148877903123	12.4242457089429	-1.12555469606889	6.97168187367417	3.29868992246479	2.24195765345855
50	6.28893241631161	1.72020190045564	4.20372561213341	5.50254097796015	3.25089954785222	1.08068234607208	5.44864254080233	3.49898876353669	4.74761574304482	5.50533273059463	6.29947943518257	7	3.17393183082018	1	4.82520695723716	2.29351446519439	4.86428247716182	7	6.27729437052317	3.77548506318008	2.48405338140093	2.81154295749144	5.74571455882514	4.79290339047807	7.72990715128005	-9.91880932334212	0.966878539889939	4.77938591921719	-1.7090007568209	2.85039572873048	-4.756889394634	3.14601086649698	-2.90794133690783	5.24165124556704	9.50129087346716	5.03599994499006	-6.34615644021664	11.1287863893165	12.8397218493904	2.92980720743152	-19.1982229549259	-11.284254966464	-3.56290393606785	0.978143670693361	-0.684720482930575	7.31259767191556	-2.60764699774348	4.00799734333216	12.0270735356192
51	4.15938175894466	2.85211559313478	1	3.9709531630026	4.67354788447462	1	4.5344946050528	1	4.10376536074177	1	6.97109448003631	6.43779241611734	5.47561659016496	5.30253703110904	6.30601060824815	1.69492915474062	2.73272563346208	1.74707253700076	2.78792381248414	1	1.5202810942879	5.53155369408619	4.28849118431843	4.26389967279746	13.7234759608861	3.90558013374532	-7.62900356971287	6.62751801241412	-0.546010862196089	7.38399414864622	-5.6177386832824	4.30790271300437	-7.5775822814472	-4.06726354986564	0.664319713480924	0.571202981511513	-0.764516913196259	17.7104666686233	21.2971632359764	3.82296214756038	-3.55564762459789	-0.849020149175152	1.10138733835796	2.89820464067606	3.87662573381972	4.34354561868755	6.26089193223351	4.38123391748287	4.10049737327476
52	3.13487733543507	2.21290546777566	1.58324157026426	4.41418813102233	2.4114083356683	2.99392638196066	3.84793550234266	1.62160761465171	2.56077331887097	6.01695847422593	2.79861172573251	5.47445432498552	5.6753945320964	3.82474510809149	3.3085033965829	3.42139704047328	5.12201709943296	2.69628615640072	3.15428695761754	1.32554526323118	2.4095631630727	4.40618270216367	4.12165286825307	2.73692182250241	14.0133961054364	1.03738822752716	-6.27347247687653	6.73303329196792	-2.27294943258045	10.9271959861489	-4.31599049885129	6.57376993594721	-7.70331731170424	-5.03052033815557	1.19600164773545	3.63815896607963	-0.0954957090554039	16.9160894660988	17.3115453446073	2.05741090517054	-1.11440120925402	0.975181345235892	2.84650312298804	3.09719811732111	-0.613747490651056	5.71480554051695	-7.0069231462559	4.51372519221169	-2.01059624542461
53	3.0784886389654	4.96719131037826	4.433744654078	6.29211934543261	6.73939686306822	1	2.91749953989632	1.02135938277853	3.63663661727096	3.92327259147882	3.33463067335914	4.49056744412378	3.22195212798894	4.40806374932437	6.19960113121258	4.2672583681929	5.9934037654503	5.099815582609	6.41812922283143	2.32770938977967	1	4.53212885071205	4.0570496051617	2.11188657197906	6.70254367146724	-8.03793648628226	2.45146050461424	8.19708976702601	3.27781795146637	4.18367732984094	-5.92175553401103	5.40058663283807	-6.83735292637739	8.82901527539257	7.87524710466451	2.38105643046445	-6.34463133285596	13.6645358224368	12.0503597471488	7.29271750172599	-14.8300656067347	-7.09219410502394	-6.18183339190558	0.885793785753127	11.3278252281262	5.41376965164746	1.45135851860116	3.72159188933543	3.14282367178137
54	1	3.67475138311104	2.56369384398398	5.12270216570294	2.50226316711051	2.49927568667864	3.64844380691706	2.15048478982158	4.23588937083308	5.98150289993896	1.8177184066806	6.95480972478454	7	3.69941216052371	6.11062947196561	4.59028232828697	5.61388147613205	5.6665111300776	4.45857494200097	1	1.87068353272832	4.02709786855644	4.05899368660786	-1.51131895111985	3.11285337105674	-10.6499050302435	4.99702460620973	7.63850027472142	4.85077812086222	4.52734382483987	-9.30404002692716	4.18660981467484	-6.20066461654403	8.02036060286356	11.0275452848128	5.68942864208997	-4.44157777729332	15.7685019843507	7.95959743125854	8.38728398014358	-12.8508804079785	-7.33508365431238	-10.5963401623286	4.21392942183893	0.412070143119589	-3.49003042980777	7.56239510746051	4.48004293055042	4.20320994085826
55	2.77158407890412	2.72698550916608	2.12183289400551	2.20711223256568	1.27358364438169	1	6.89815847646311	4.3770812778821	6.1874091831964	5.28527555052937	1.2201676182254	5.12811538636946	5.54375236577247	6.51891821518179	3.6406308727109	3.08927021877997	4.86550413303776	2.85183510670687	4.95087665827225	1.53470199044491	2.81495816759496	3.22899672824243	4.58837487647147	2.48279692508552	16.0849566327901	-1.03705630645598	-10.7590854833266	9.19181967204653	-0.802267165002053	5.80877824943359	-8.58544923066099	6.91534574801518	-2.32955157070761	-6.78661109403969	-0.00987106854246556	4.75656210915991	0.214789547413425	8.71850744340372	21.1302750352932	5.61186732561307	4.64825373634391	1.08327142248815	4.61121255551615	-0.418742270010753	1.82541901963484	-5.07920249962735	-2.38793692029168	3.87344436105742	4.77963969114873
56	2.6342253248763	5.19046753253118	1.98938467408235	6.53936693451957	3.73316473137374	2.77447475699462	2.52795458808358	4.32658936401642	7	4.33639722820072	5.11631147672496	5.05698471988823	1.5365056348461	5.27308702411648	3.81251003937178	5.95825346230583	6.44627736952372	5.90674096032424	6.9562614011236	1.71203968947726	1.22564545361885	5.42806292614321	4.23255736155252	2.91483323515617	6.11606358558803	-11.8076510790447	4.96172213378119	4.91068607186734	4.47755744352991	5.38097206382524	-10.8944096734537	5.04862404299874	-6.39235200541307	9.30862555307218	6.59463230820477	2.63903646758236	-7.28572639823634	17.0086967071896	9.76136142068749	5.81955000579543	-15.0882460934456	-8.00640085542103	-8.93869143492842	1.04358757732608	13.3344177114628	-2.07178665667343	-3.32446617597082	3.61902913967639	7.36125618925181
57	2.19160352444264	4.63519581979868	3.57367175227939	1.44020739100321	2.78910990288001	1.67034026372597	7	1.89638771945722	5.09912907322418	6.90550555974377	6.1707288881531	7	3.35105281586106	6.28035975055564	4.76198952377233	6.26408164620996	4.8005540711007	2.23421212909935	7	6.40868664714086	1	3.72967737742968	7	2.70258097416436	11.3685974416658	5.9745988419397	-7.84305522408329	5.80707840331781	-2.6187197076395	3.81563173750508	-6.53753520294562	3.73614465269384	-1.73815778080724	-8.79458980345562	2.3369797410505	4.27668536876587	-1.47831539806885	9.21443551919716	18.8774246316703	4.71725386792306	3.79634005632688	3.18400100477635	5.29650167751905	0.95926673478369	-2.00838209024166	5.44088056691033	6.5588104277296	2.51897702537902	10.6625481197236
58	4.54453451707008	3.88611453802008	2.33141335171409	3.07651212441276	4.40121755596496	3.169846495121	3.64779407534647	5.49902986214967	4.02671076652937	1.40581703794025	4.12481518632816	5.18568785213095	4.84542373476561	6.05040564139644	7	4.46129007223896	6.4835184297702	6.13632543273521	5.1046279592199	2.28061096628845	2.52147166086411	2.27746750145656	5.9938972526846	3.68880388813233	13.3963236100417	1.45299862529484	-8.6123303656496	4.71470093361708	-0.297926523442445	10.4652458667227	-6.38199094195064	3.27704220330493	-8.20633616261026	-2.86846668543533	-1.26403931170936	3.65476801828918	-0.304311836017295	17.3356849177959	18.5234141359468	2.75428365639442	-5.18233792133392	1.18940941629134	0.266452480825296	1.05725634818505	2.51958733556586	4.69952733364786	-4.71052445642442	3.13003500874761	5.58061603270574
59	1.9373414647812	3.36024723522518	2.91386306173736	6.5030587803406	2.99528734601466	2.49250725102534	5.22155144050169	1.40134028240339	5.95811160103972	1.28470865542181	1.86061334672509	6.49640616959172	1.77192984927891	6.82538152789671	4.4197305673773	2.85032786486909	5.85511845395511	3.97132171642399	2.47060112788985	1	2.25927658852318	7	5.37966268270969	-0.521982346493471	3.64587785062774	-10.4802892780613	7.59076972292036	5.12382215394477	1.93966507464525	8.03075566974375	-7.56994337013017	1.9583133011915	-9.7942393723258	8.15013444718648	8.85250731902217	4.38021425148357	-8.83007291883377	13.303970111838	8.36303865662739	7.15535484677774	-17.2694535779618	-6.2892701359626	-6.66229940646728	0.672204977169681	2.65201828905386	8.16837861606043	-1.5997783817522	4.04768114176351	10.0731654390027
60	3.92663667825618	3.24214425864323	2.57888526882499	5.81613764806916	4.52063749153302	5.98620699554695	6.11240764583651	2.69478725206013	7	6.70987322271233	5.33395922060871	7	2.01513535018666	1.92931850563145	1	3.67864587874469	3.32677664000551	4.35957063821219	5.04043751783068	2.50852518331994	1	2.02243059246161	6.78439024924176	3.70386826735854	8.38534972615616	-11.766468599369	2.43385367077691	5.64655544008922	4.25867150428196	7.09765282990741	-6.518735925695	5.26198689848755	-2.58467810386502	8.79797294256714	8.03339806019344	2.9190168541051	-5.28162806941753	14.333501744216	9.52982631348977	5.22942810108182	-20.2040340709251	-9.20485773956223	-9.7243339767385	7.52558708243026	6.89237838346411	6.01450193247949	-0.247233129577684	7.32820532678408	7.32939818379807
61	1.88664777004367	5.85120193618142	3.76498722916264	3.28102603262308	2.35183731735694	2.60772275788909	4.20584296651857	2.27832835586932	4.03341231361914	5.24837123560013	6.43529055863414	3.69341737085941	5.40769060305811	2.72994304995928	3.0119461428543	4.20709243381439	7	6.48534410181837	4.48246850828668	1.03286976558736	6.51567284893928	5.01297488850283	4.50894329391199	3.55450447539547	14.2213712749277	4.04670090753677	-6.68684341869997	7.65868405264995	-0.504521908944575	7.82120640682938	-3.99869109183582	2.58436005438694	-5.34717839778221	-5.87540050349666	-0.244742437513776	5.86581527742222	1.72784175554965	9.92361396141475	21.6194667871169	5.43635747526313	2.31898494003631	4.70007202155776	3.2520716894039	2.06734294242852	3.30083207854695	-12.7045720221524	0.316833895353693	5.95840053667487	10.2054923493459
62	1.43119151451902	5.51702756928431	2.60835802381471	5.8856045125988	2.36250846666728	4.29269111144927	2.50659875335896	6.39175552579779	5.52691011299643	5.86471964832146	1.54601715803993	3.83096841965539	3.49582039771005	4.4206620494122	4.33195827570246	1	4.10359893435391	1	6.26996984225262	4.65956960291682	2.62340914214851	5.13811583315927	3.27969092502573	0.725384659129532	9.3555567733828	-13.2560850799913	-2.61118646757908	8.64715955293349	2.6194555038816	12.428896869628	-8.36760218480282	-0.0353497632336637	-7.39233279346944	6.50405928563663	7.61811227599462	9.5833418035237	-7.27157884562109	8.56426375596302	15.1610763678816	3.46536855528324	-17.568860839019	-9.38289749789736	-12.0472965928597	4.08645380543045	-2.71565202653734	0.722821988403594	-2.34298854137786	-0.144662935119484	5.73508886842067
63	1.22897322077637	6.42744999713057	2.89364121256736	1.53027528773506	1.89978765722089	1.93080629533151	4.02253877966472	1	4.27401184229613	2.7407852824264	7	5.13012326443549	3.89650676945434	3.10580020304117	5.5935153645537	4.0344949025639	2.9933040172434	7	6.44819736047588	1.81510499473436	2.89319999151194	2.65661695548562	1	3.15952299628888	14.1252465965896	2.78134085218082	-4.34040761839736	7.99754983891816	-2.03277435663198	4.46615180694337	-4.25650955225742	1.21283591469995	-6.67766764361826	-5.02140930595898	0.39855498697924	5.51264812321812	-0.216996786967797	9.79332445829501	18.3193538574669	1.49984059487208	2.11849705344306	1.1661851700471	5.10068891795141	7.61292034223744	0.537696900182049	4.88833539205898	7.14051419916038	3.02089880808352	7.80771743157315
64	2.29456400217804	6.89919373638253	5.4244428724863	5.01481362380344	2.15115710575957	4.335753554023	3.79187733091766	1.98589388962676	3.05000686806293	1.49761121212437	3.90606743478612	3.93522741718095	1.04289011134563	3.61349875865184	5.97955445115481	5.07495079973477	4.51721155838887	6.02719542112985	4.44136565877493	2.50696025850831	7	2.59337838299078	6.85320207815301	0.0793962310078262	5.24814193931403	-16.3672674215174	-5.28057028874508	7.22657897442154	4.25995403499818	11.8625219368062	-2.31631537248459	1.85119965286134	-7.65721816568611	6.15122987194908	9.92818131122952	6.10131478948741	-7.0927583076455	8.89617150441007	15.0561277916506	1.90155425382477	-17.6659456401819	-10.4603495810658	-13.0365542389053	4.98223114451838	0.444398452096696	-2.51001101846894	-1.85380454447291	4.82108297162206	4.08349317481396
65	2.67939022476641	4.03638857094092	3.05585352862889	5.93357106010754	4.76653623488775	1.75698874895618	1.69419394701594	3.93225240847586	6.34460078795641	5.94683087566087	6.97555080276394	5.62717340431841	2.90175151568227	1.68524050173128	1	1.88067444889814	1.42546019951352	3.70711751133415	6.9574497471194	1.70007077140146	4.70238899542551	6.2315970792183	2.99689586314987	3.31028787320776	8.53737859608847	-14.3920154962958	4.82280447019015	5.34923517223878	3.72770345669024	3.17045295203579	-10.2412199188328	5.73481227691691	-6.78068020129904	6.91596385301343	8.03743034053353	5.04344812796975	-6.63796716079188	15.8679510112394	10.7195244473815	6.67706145674787	-17.0837468495554	-7.57698147355398	-10.3092506022154	6.30256832567827	2.79431658640466	3.56407676854823	-4.13208448427926	4.57836270370742	3.72474642869682
66	1.26967640679284	4.41369947684206	1.15024069313888	6.72560212837242	4.01220704181667	5.68153563602402	3.14235742137363	1.53034053051261	6.21831180362524	6.56750468155815	6.08882679537187	3.37253495980012	3.80088162777386	1	5.28281748650379	6.14239658512478	5.61336608738815	4.49802344807922	6.48146269228286	2.12563162783921	4.79165460955386	4.99823339211208	1.39802078104146	0.712511641500392	4.6462082190046	-12.9641240806228	4.74508098353162	8.4247404071204	1.65494116821991	6.67127687542358	-7.41574528951702	3.24222899727891	-6.37421674229816	8.60242020142129	10.1913860581077	3.61947208524782	-5.07552864071939	13.2379028041156	8.98802056328505	9.19545144928997	-16.1971969836232	-4.65775601768689	-6.90192160779145	6.00597795160575	3.1194204498891	1.43517880267374	-7.55628991204148	1.25285506682875	7.6863500515641
67	1.60442940446653	2.67327778491762	1.69450970766724	6.21515960727266	3.35659735817808	1	2.73316467422068	1	5.82505382585161	3.120741516125	1.87722128036239	7	2.35282744503815	5.30177185209385	4.34542440369589	1.88614569372638	6.23980909406743	1.55454331279523	6.68199557901948	2.32908980158781	1	7	6.66007393120021	6.73513482160691	7.71695883656228	-13.745176360923	2.96948566406173	3.61868539818325	-1.57598046409529	8.5034745298852	-10.1987124442566	3.47658564558207	2.45857472215353	6.09076209137796	12.5297296529454	4.15528364631845	-2.12471957325917	8.93014289932242	11.8161325362071	4.35065121427488	-20.0520349366106	-13.0234915847943	-8.64115841750996	2.00309026770424	0.118938531249556	-4.19263408342178	7.02116897152701	2.9998409300496	9.14245510062701
68	2.19211477679931	1	5.58479593198062	6.630594168164	4.17220954640619	3.80122126575352	1.88949916256468	3.91446520492172	6.53451476872152	6.57879473194274	6.24272187384128	6.58845668363064	4.81566806729086	1	4.67139224202156	2.57837128629168	1.89074320747687	3.22301279870734	4.75709656298256	1.41789464098627	5.62575927139093	2.63549370641178	3.08384840268395	3.02676664447802	6.7976198733103	-17.2774383966199	-0.872360774764772	10.6335818989395	8.83267893680017	7.7602160490665	-8.85980364820804	4.20289642443446	-3.16560890393984	6.04715691991925	9.52187479016465	10.006622400089	-6.37433318272985	10.2347766120353	14.4740405062478	3.19576836897868	-24.1925756918926	-11.4573790736117	-13.5494133982354	5.23195336888995	4.32133458461013	2.59465790073893	-4.9828742176501	0.115177792123788	3.53295945583892
69	3.22716044663679	4.05823466681395	1.34819241196874	5.19247956860973	2.43846100783161	5.16972056045094	6.77923882830519	6.2022317735588	5.43186911092841	3.41941470790721	1.57181060704988	6.57545291816685	5.07856676472356	2.51193848235012	3.88422066030581	3.36703583876837	5.49935797220886	4.89957621407586	4.88082647140367	1.85710872375764	2.23737856024289	6.36813567419272	3.07245368815079	0.39221865919771	4.63782640713517	-11.3212676204781	4.94912525071552	5.92395119397028	1.11674210722546	7.69690099669212	-7.29494493398022	2.69473616508057	-6.72515654788359	9.66841886157897	7.98514402144504	2.87455774290008	-7.57893418035542	13.6612302574975	9.37825180407184	7.02395538967794	-15.7295151779292	-6.81502020976224	-5.78081375230987	-1.90854473182986	12.0932907033025	5.33040347220007	-2.57265523803408	9.75854900362585	14.6446450047375
70	1.22381291565961	4.95770575750451	1.17389254179733	2.75375807413797	5.68190499852199	4.59628967504843	2.64834807630516	6.72023997638688	6.36253554645962	4.90311789687366	5.11594870261141	3.30165198926294	5.88075879238458	5.9232166213631	5.48300224657367	5.62084648674051	3.21464860245306	1.5485120219136	5.97909460451159	5.14599990824746	2.7267580090093	4.98921353749422	2.08103051465847	2.77114529877613	6.11669360942301	-9.38835263556881	2.96070842418463	6.43541550382969	3.42075802078837	3.30863938543401	-11.6809466689004	-2.38451150292012	-7.0951403263991	13.2807826245858	10.9369255682576	3.7479195656273	-4.44243442879436	11.9089342389895	9.30917198035065	5.46190378090053	-20.3387926808379	-9.80540480067364	-6.22512308393046	7.69226690671036	2.75045910853386	6.39282035619528	-6.30757530240337	4.35823030964505	2.54404873164224
71	5.39809991114397	1.32922076823629	4.93045754015758	5.60541808488029	2.74771250062072	1	5.06445210569423	4.39433007241049	3.94212315610778	4.99292607610246	6.17641449901475	5.78565708898416	3.17832430774899	3.21680810086154	3.98091255298366	6.58704749894465	3.17998884587598	3.57141293188	6.54001404261195	2.62328310864607	2.95675461167721	4.19183891368796	5.58984571282352	3.98182965917377	7.97658705358291	-9.55704233582353	1.66950424430726	3.97882328083232	-0.652143472815372	3.86205181690001	-5.67564119751037	2.85401914851272	-3.30569427133189	3.91219571775081	9.3360163626597	3.83464469401649	-4.99220118761311	10.9627495191242	12.5865809045266	1.63164252503397	-18.3901241486943	-11.4736190335188	-3.28697588811595	0.712277466908346	-0.491824173651665	6.82657461487734	7.42703738510093	3.26678413533448	11.0386613965502
72	1.15303807928797	1.73562905347216	1.36415244777077	6.76205264822035	7	3.87349030324331	6.69601165819307	6.59429076561701	6.36495051893917	5.34701699707261	4.63363518282824	4.89107447494808	5.76936366816039	1	4.41706483895188	3.91773703455874	6.28789688144413	3.73814657809171	6.55297296093332	6.74513957674514	1.14702593613728	6.29396371532523	4.91197820996083	4.67023342700796	4.70985593169295	-6.79515471183584	1.50881530382002	1.32065072323027	2.25860382124439	7.37122331648971	-8.31084583700726	3.55756134722421	-2.95141883894479	8.95998391503499	6.33307753053851	2.9021561567224	-8.13971647037338	9.15225721089071	10.6743159451437	3.05665075498595	-16.7131088328833	-11.3079271709913	-5.51957692302855	1.84532534226925	3.11158150523303	-2.10753178441231	-2.20027645573827	5.42468314465007	6.4529213636307
73	2.7239338729096	4.25260706456802	1.53385127913329	5.07739949531608	3.39357293939605	3.24377754370145	1	5.74422707140846	3.59049636994907	2.27361104135088	1	4.51710920194459	1.9340146946281	4.28692720449321	1.87105140226898	7	4.7016072671175	3.71603668963877	1.77018109484903	1.72259862269138	2.13820544084456	3.91822133581687	5.40436020297833	0.337374739228629	2.9402527172556	-11.7789093391179	5.09101297465027	6.22942602176567	3.15847991378612	8.85089158972976	-6.07114341569204	2.40062425473477	-8.70099573325081	9.27982280618152	6.67459641025217	4.57962120314474	-7.43906584811217	12.9377575692742	8.51618079659236	9.05489256123954	-14.7168757593548	-5.53514892689591	-4.8357341120369	2.47156776480974	3.39215503186735	2.56799780978389	-0.981391022824546	3.06346724160856	5.10568337697996
74	1.40155162294516	7	3.53615317060465	6.44463403774187	1.32722720144313	2.80586519275215	5.69241160760527	1	5.03395249568955	6.02507273120651	7	5.7275328476972	4.87015993139077	1	4.75376208596747	3.19393703021884	1.77338906108351	2.19991973518623	6.10211086686494	1	4.14756014889106	4.49333047318797	5.71910791956846	-0.823894985990917	5.52402801520939	-16.7433230928802	-4.86177835234462	6.71596749894255	2.66676991438098	12.2548749114453	-4.06299956041321	2.51139206411743	-7.30620742657589	5.83536090352966	10.2305930528003	3.58856558015465	-8.22090764456057	8.76116517825488	16.6947415744548	2.92277783642611	-16.570063748306	-10.3360204255333	-14.0870236623543	5.37579376345478	3.99685162828353	5.5242003395039	2.03083559129057	3.4158543311011	5.33366485082048
75	2.43682324516973	1	6.03469878517739	6.43050721093721	3.25351411815187	3.12801993504305	2.4728476625284	3.70926906556923	6.71921125229826	6.02547798919498	6.68420280232915	5.85351671081428	4.26016817543334	1.05286156341732	4.26459867517392	3.68318877563857	3.55533626629342	3.55433702855755	5.23548832251034	1.79222726720397	5.40346508914642	1.08729418182386	2.9699102336078	2.8661449743991	6.770655164419	-17.6373579072307	0.205265950103784	9.91104442491419	9.55247887699225	7.1864801129548	-7.79245800946572	4.39028894426976	-2.73095261259874	5.80081584575981	10.2867367715752	9.90553318281185	-5.73093040926161	10.5245012494382	15.4778775818182	3.56362244868169	-23.9090435533246	-11.300054870748	-13.7291663619028	8.70609995145764	5.93061628369695	3.53873418822678	-4.30536591536197	3.27207996339958	3.68336487474099
76	3.14189777723886	3.33009152133792	2.76689649536341	4.17158678440047	3.41410238394961	3.9444630615493	1	4.85831872164232	4.80352614549111	7	7	4.28437839246537	6.2427645704134	1.63182498076275	2.56505891331549	6.86501310892891	2.64383623181709	6.08344709565811	6.33702845504157	6.00947448553364	4.09938670831216	2.08235010120785	6.38629412259344	3.63547544189637	6.62709776398181	-10.5311007174029	4.23513412249435	4.87066069175416	3.92050093515726	6.7705709518895	-10.7003962470657	5.28643168052514	-7.04340586734047	8.30618713902888	7.66469575241635	3.25496620576483	-6.17889086672156	16.2719448236037	11.4602432184581	5.30269180341104	-16.9078905341217	-6.14134655352033	-8.67061692238734	3.41096873408417	2.39689483373161	-9.20165913277456	-2.37018523868069	1.80370455442946	7.16433301574019
77	2.95560010419143	4.54767333459454	1	3.20487996470976	4.87292389948315	6.29347441337045	1.41943880279024	6.59767111218822	7	1	6.21195036442091	7	6.15980272551058	3.7144421229831	7	3.92709928712223	6.74907493909928	1.90858439993605	4.15598932821169	5.2743414863244	1.14433456826736	3.62234809042001	1.63729392870804	2.87000526232126	5.936995577503	-10.8959339258842	3.68304557955648	7.50050591893928	4.08242313808282	3.97668635433545	-11.551414374276	-1.2616145540138	-6.99521016582074	11.8079474257382	9.15297060010967	5.70230088838127	-5.06841690811805	11.395498907172	8.44671190795482	6.05151888526719	-19.1742118841884	-10.0629414121784	-6.23390647760626	7.98839484468993	2.5517612061925	-0.232050385221331	-7.9229448799135	5.29318009805219	2.31273369163144
78	4.08638063153682	2.40574951436998	7	5.55615775886986	3.94984508884391	5.36569211488866	2.16912738237609	6.15828091882353	6.91981942151663	4.90185300838291	6.31018219595674	5.50250071981825	4.31969611488701	1.4400438054461	4.379081024981	1.87307557541367	6.60630092910808	4.52658490844195	6.14406244135763	1.83306286976923	1.96537181712356	1.58452019042848	3.33984626798595	1.08196062277914	6.67453371294954	-16.9231108790757	-1.66578926914755	8.49473936711452	8.67404800164868	9.87278978616866	-6.77419006112736	5.73805105953799	-2.76819361716688	6.11847638585831	10.778371468248	11.2700117833624	-5.02761980832433	10.1117475115863	15.0380720780743	5.07903768105183	-23.6652081208815	-10.103780567606	-13.8977615610606	4.35007263122738	3.3428626809113	3.2082971252555	-3.68846664061916	0.412977965544245	2.09878768114223
79	2.67565206403489	5.82737440174403	1	3.62289755272133	3.17618636514852	7	6.44905564232749	4.25941333665392	3.94367076295402	5.17605137346501	7	3.57217583984006	5.15503137799076	4.2028311353193	5.47802228430491	2.81749947247557	2.94286327880146	7	4.34525533484365	2.01476724050177	4.51681213366381	6.16684983381277	2.70270484379779	2.75361328465009	13.6575640481196	5.18574421564516	-7.91064242863144	2.97330700654585	-1.68488566897253	10.8008166789173	-5.95966478164828	3.19099591601209	-9.89228544916008	-1.85665718385603	-2.86470885666944	3.4069616726141	-1.9724239811904	17.4493878705331	18.5091770797212	2.90110678921829	-4.52543186926292	-1.03296570662238	2.02435123216666	9.16037517380535	2.70167545681753	1.10036155283769	7.208504429757	2.56543668463449	6.87499270209301
80	2.96920552612024	4.00703899349999	1.77568425037406	3.9411419746555	4.78253797153847	4.93800944032055	1	3.5094368909563	4.5944565786046	6.64018490182196	7	6.41254595640432	6.5603387064872	1.38414500389231	3.2806538721329	4.33203129969518	5.1120385230029	3.44478778458975	7	5.48369082299733	4.4301894932887	1.69268598567491	6.28038495521668	2.95793962068252	5.98604016260582	-12.083860637926	4.29923647189918	5.19720677753383	4.42279834492091	6.6096463559903	-11.3484206839596	5.44558546612274	-6.85563023511461	8.0160481225692	7.91563994234377	3.56408873712135	-5.90559439281715	16.8994546622977	11.0130303036305	5.6517105446024	-17.2376953234757	-6.6551543007283	-9.26737255529617	3.16237868281805	-2.02931910955282	5.40666190721362	-0.931397519963375	1.1693916255935	5.92784102040468
81	1.63450943653735	3.58449328041184	2.17213080837419	5.51241067893006	3.7473371977507	1.92818063343832	1.10981091601331	1.54076594810943	5.14523518415508	1.77474008318107	1.87381400466092	7	2.56827779818056	1.80478762391519	1.80705361320419	1.65451964181826	6.65930319913678	1.89885497780999	7	3.25773696657836	1.71824121231034	7	6.89062526790352	5.69621746602627	7.64757156254637	-13.7009747861293	2.89877355106343	4.50990533776975	-2.2289716745499	8.04888635285683	-10.4910560021203	3.24123407199548	1.40401690405414	6.55277944520067	12.3953552203504	5.2984511365042	-1.13215228084734	8.83541235650607	11.2785947546885	2.44475079285883	-20.4872219130979	-12.1380764745618	-8.45580179288276	3.04638548004943	-0.36014356864375	-4.0978697221667	7.62741511261817	2.44801924842979	9.75186698214082
82	7	1.65431794559153	4.45970624947258	6.31671111360102	1	6.53551649962667	5.01877055670582	2.01088184443104	4.19752191843282	5.24329397934282	7	1	2.71295184427342	1	5.78884851778793	1.43060126908155	4.52443379208149	6.70286236977509	5.18378770538733	2.27125388124412	3.48577013824196	3.29713883150807	5.32600844708413	5.56615172063581	8.26598729630661	-8.96287160350962	2.54001898293377	2.05314240172506	-0.889136779779222	4.26244592768795	-6.50601072236299	2.86070771104098	-2.08058328712731	5.89588294303379	8.86543803610241	3.05921289634504	-9.28720964646562	10.8728911380395	10.9171126586688	1.46937247148069	-18.9893308855213	-13.0804605490414	-5.1277914447615	8.13397987398808	3.40300349286845	5.31958950372193	-8.05750100789804	1.49882534454905	5.79340084587005
83	2.1852000262641	7	4.69805070883596	5.90759442891034	1.75858223362053	5.47830038698877	1.66428226760908	1	5.56357606331015	2.37961318793605	4.17836290736507	4.36793194254262	2.62589425969233	1.23207761646217	5.5631427724784	4.84840180413875	4.92678200136536	7	3.64886691225392	2.91156303990315	6.38801788676621	1.33712283409145	5.20298260223998	0.424464653735337	5.31979061870806	-16.7291463115813	-4.46228392109407	7.69014340092445	5.18877198024932	11.4121459782643	-3.20277055755955	3.31888764575702	-7.73748539193482	6.52440470255765	9.95532952345699	5.15629128935494	-8.89114645891474	8.66468497775372	15.1640328197317	1.04390134416197	-17.6888616658666	-10.4099201338012	-13.9989244218383	5.46305969755395	6.0571295667856	-2.04073550150657	-2.03756776015812	2.65709883198085	6.60973890134475
84	3.91577776005623	4.25952815193993	3.03013590114356	3.42468610476841	4.51245726846539	3.29415735769827	3.31582092991954	5.24994895829459	6.79853042196371	2.0611461487282	5.0037282916952	7	1.55804071452748	1.23241768475279	7	3.98396668635488	6.90179924646166	7	5.09808318517588	1.93279055330723	2.90295155279555	3.34119838825662	3.70709190994371	3.63603742451821	14.4256531784105	1.26853667810213	-8.34107654939114	5.96813579457716	-0.272680475672003	9.85728453559831	-5.61907027444265	3.2877922554272	-8.13913205087484	-4.8318343572918	-1.9949392049665	2.8577060736144	-0.76976226896319	16.7767835858443	18.5227096050554	3.11359398072766	-5.27337370264095	1.4998156929967	1.52871207783799	5.90459451574088	2.32026495644355	4.1632077653336	-10.221336567044	4.03753158179892	3.89684695527488
85	1	4.50491243480018	1	6.31327821706213	3.40108544355034	7	2.45965292536688	2.44752263535126	3.96995035420413	5.25170806232002	6.83579983581713	5.36524212990727	1.67762435620425	6.70709952282351	3.80186356917883	4.34999036016008	4.20224035845978	3.29948202717379	6.3591422029849	2.96595379707275	4.83881672339901	6.73926746974125	4.75188681632118	0.697578288920576	4.99846274305809	-11.2104221608598	5.59487170861994	8.50495294968776	2.68360281259795	3.86070080710655	-6.35558309630247	2.69238809398977	-8.17117623416894	9.53160479870241	9.27965354457767	4.16463014751683	-6.19738037522081	11.7576329009765	8.3736896844266	8.95071800841487	-15.4342709247926	-4.45837178912728	-8.1197607778066	6.57893230255636	13.2750253135531	-1.93280072593821	-0.0635024909003957	2.47979525810645	1.4968972376522
86	1.63803510824551	5.14365583524444	1	3.44823388390245	5.85875933007345	6.57794765870731	1.1862146916308	7	6.74221827902472	1	6.56769044189113	7	5.72739023641279	4.21834417351737	7	4.03782401819902	6.9715718971632	1.37114470096189	5.92427877981268	5.21925128930206	2.48671741994052	1.53846649435461	3.46955487044434	1.79189418285448	5.05676179457654	-10.0021506958862	3.6580975416241	6.97870452860705	4.2014418003404	3.92340723299067	-11.8619481811998	-1.90427019352247	-7.12978044382222	11.5631204099558	9.17490651721632	6.11550466748556	-4.95076637228977	10.5625733926161	8.39638522075963	6.74837414239312	-18.6631335160944	-9.73958331306682	-6.6914022047619	7.01011848555844	3.15010621159033	-0.720742050044548	-7.83126198540441	5.23032056379265	2.18330574553382
87	1.22430900828752	1.50550700963145	1	6.36079653004436	7	2.19650861041843	2.82928977953987	6.1082163075862	6.02111157406969	6.85799164387705	4.66379533245676	5.18794625246677	4.85258584056511	1.97537940916089	3.84235922179975	3.27326537213056	6.13186713337729	3.45769797225822	5.81932561465115	4.25331107920794	2.46807133819588	6.18611473600179	5.55229744011851	4.24565135985717	4.49824613613105	-8.27048063927835	0.627453494027441	1.15267803804373	1.63277589439647	7.58578531362531	-9.09601340959154	2.57630113408622	-2.52407405165388	8.55809007072872	6.97061403862808	3.39054508879615	-7.93372117812468	7.44366499947124	10.2892839102663	3.2476594402964	-16.2416125370881	-11.8080396323613	-5.86526034361153	2.08190836620738	3.24142328431611	-2.56819467738829	-1.80494729446377	5.40423317888023	6.44214711914383
88	3.62461844726111	1.1019534981584	7	6.12228664162506	3.53232647340811	6.60581008593956	1.17001156123053	4.94725378982339	6.28423344278765	6.52073487574628	7	4.63472032133873	3.49157877507333	1	3.94902432508508	1	3.31140929065966	5.1683483194568	7	2.90293337941213	4.56852657101506	1	5.3022316357691	0.888880730655925	8.43648454484012	-15.994762280768	-1.93269730465286	10.3957514710645	9.05575300324707	8.5601106708062	-6.07933850929765	4.04702140699331	-3.70492541285098	5.99470875044604	10.9591591074548	11.120415790745	-3.833244725803	9.15744917125794	15.1720272575064	3.80565402914764	-24.9178725066155	-11.1769791936094	-14.7331832629311	4.20070038430847	3.47083492204481	1.20443911045148	1.73592742000665	0.36586897492266	6.03313147594176
89	4.07985928929152	5.2363619897513	4.18903067056605	7	1.97752637988828	7	1.57345603755999	3.25254808752958	4.24968280957628	6.25245732047073	3.70984573189629	6.49243287075053	5.29202785763899	7	5.36441662629464	6.08643206831586	5.87585593115949	2.3201979069632	2.61192345530568	5.34927238721295	1.51773239907191	5.89796246371859	2.45755922041731	3.95337833139156	5.98883975856128	-15.7071332617676	-3.17506777188321	5.92454910123	3.79082146736453	11.8101514875295	-8.11943476979099	1.46289639599014	-7.10578580178025	6.25928796150915	7.75609753928233	10.5556646788413	-7.28455071953267	8.47362243317482	13.1887097002564	2.08000486616569	-19.1723337242075	-9.23185290239278	-10.7340117041858	5.0452753012781	3.59675213449325	6.43826313140561	-5.66529375685181	1.24134399964963	1.12974217829954
90	3.9835405459557	2.30236290490756	1	6.10578008212794	2.43906619095168	2.80936641516039	2.58251914400816	3.87745755200587	4.3061149722906	6.37814925008269	3.4719082933885	5.24002081127386	5.06547910070677	5.35089713239267	3.48008459723347	4.05757663249789	6.25334274940223	6.76560363457803	6.01239861249288	1	1.84840022946597	6.3916170866538	4.70722349848994	3.98167218242789	10.6173717843588	1.75423385800452	-9.38026720773492	5.98782821527845	0.711838807316729	6.32193094168553	-2.89013711991239	5.7387043093252	-4.67579631838971	-4.64563087524417	-4.30779160147872	0.99260828155039	-0.185005193704834	14.3355171302522	16.9244341910609	2.81465934229506	-0.289257078351401	1.51859068377308	0.625034411361451	2.64609076763231	1.10617680401774	5.5585222250449	-2.17475567421211	4.44888683083064	7.49535061145423
91	2.16255973133525	2.17303915790276	1.09021847278986	1.91316160811274	1	1	6.84879455858513	6.01958428653704	6.99855155302997	4.47611655251368	1.72749843853663	5.91934553948138	1	7	2.23005330206155	1	6.21217937017127	2.85537486289135	4.97309822059413	1.47112186750044	1.70334533224904	6.19116357258591	4.00500441246036	2.62485373441046	16.6159201774509	-0.969263117587676	-9.2061876035119	9.0596871967125	-1.72591269170336	4.80209686780917	-8.91977475006705	6.37337101289223	-2.2916389295988	-6.76541220741869	0.66836231526278	4.2624654088971	0.0808876001526408	9.54060074158101	21.1556127264652	5.32561748911712	3.9176663809651	0.796935290153909	4.54616367760091	-0.0977295036215456	13.5323869052294	5.07572625346397	-2.88644042019532	4.08124934903761	6.76275026839364
92	3.04097097312248	2.39586439083945	2.78674574375525	4.13297876830975	2.08774063096973	2.08797796830272	6.53563280227831	1	2.5758755402951	3.476002911733	6.30006670949673	6.0336336185775	3.07312246041783	4.38094211736761	3.97897081011127	4.20930261522355	7	3.91916451409292	2.22170725449831	1.39333008858304	3.79939012243317	5.95547027161354	5.9265323665798	0.605540240643679	7.2252521174613	-7.64236479434349	4.41546002660301	4.56893449203008	1.88966852974347	4.07222698885537	-7.79356364488134	3.284455694302	-7.96214440697385	9.47638054764828	9.02621340637078	-0.132948159448985	-7.47037338631699	13.1630029313889	9.19033486803466	6.65307814027913	-17.4287159655007	-6.34879569989313	-10.5735882439306	-0.893903621847408	11.502680437826	4.13444966360016	-9.20183204109357	-1.47159312754983	4.05124790661382
93	1.12345320408295	5.28299637679582	2.57616688561578	5.81036458868912	3.06522022594182	4.91244122847605	1	6.44127057402611	6.36198150445782	5.63618656845951	1.3597364776333	3.7112654821685	5.59522828150973	6.2531480038531	1.61541958550884	4.39741926222386	6.6204393588529	1.90278284940306	4.07116774315883	2.03165500799882	1.0453921945615	7	3.81386543016563	-1.31696154061923	8.34708815617598	-13.1926010118712	-2.46049903532754	10.0048746575874	1.70332614312887	11.2976621196114	-7.49352091551202	2.10747962209404	-8.67625303527573	6.98932241818613	8.53697145508877	11.3840783651453	-7.06022970573628	8.86288312261469	14.3765250624554	3.43067381300656	-15.9282361330398	-9.54653646079459	-12.1592932790247	3.9084339192629	2.95577813708767	1.64136731898848	-3.33286794773449	7.62701709230759	13.5159980854088
94	3.30461510235828	2.12327810361357	3.28707555888796	6.96750971221973	4.50553262985564	5.97505282501453	1	3.02191424938947	5.01121286700073	6.37164157003927	6.40748650277786	6.60010945035731	3.32838458458931	1	5.14559356365621	3.29802611551687	5.27223467510555	2.8810351009781	5.34991831122121	3.08378279491474	4.23632636156209	2.25292559730777	6.60160928586878	2.75131607667478	-11.5193973237718	6.55064663025793	-13.3173657303636	2.14729779868716	1.11699191600946	1.63506659457826	-4.79921516666376	2.92848335366138	-5.17839901762154	-2.0285070827892	-5.10791141890414	7.01804351785207	-11.3050238391685	1.92917813385601	-9.40594435979474	4.7882808325074	-2.9515959324724	1.51159736780578	12.1175062872668	7.01124503098666	4.37173209632833	1.67450961574486	0.736743034559418	2.74923453739737	4.76896921539735
95	2.66011473617453	2.83375689509184	4.62788836321722	6.63916851885019	3.86303219221817	6.46552005868197	3.07789371079841	1.33734121736239	6.75704508319956	4.11115877141651	4.78485787706286	5.82024388872662	4.07204673133213	1	5.07337993228751	2.50600655150157	6.8631925479606	4.94022649461263	3.41751589330047	2.15955218839844	2.04802526249112	6.94425956890599	5.74243151964215	3.31487148536336	-10.5958967338332	5.38525397254489	-8.58604086796298	4.30375894450148	1.23583314952995	0.641454037560472	-5.83780829231245	5.33889897364459	-3.87442095984471	-5.35172043550718	-8.77730084293483	4.3160427433809	-8.78358201173258	8.05797546605722	-10.0481655678673	1.46007057144855	-1.24576741110554	2.74929210958257	8.17038677620102	7.14435444239103	-0.486153038730126	7.17041104786832	-0.795125488778857	3.70715477954931	4.74143295261617
96	1.7768536643039	6.09155636440552	2.54448616132174	3.72678656928111	5.95179103414838	2.03363427471381	1.14958915341734	1.72232401695077	5.83774804940948	6.11701630129035	6.99845705320516	5.63792487454729	1.67166275650486	3.10165425840529	5.24430560315729	3.59417455519269	7	5.84097492501394	4.56824497599147	6.15818824508076	1.69792251522046	3.1331145883352	7	3.87880178172733	-9.63299509409064	-2.53588258439438	-3.64013610478197	4.16517067225823	6.10077623850813	-2.07859614283671	-0.605094349462867	1.4390801598236	7.52136195528869	-0.350561475313532	-3.28423053261613	5.7969331634932	-11.9654084057134	0.909508269461274	-2.75288181189146	5.08999535751896	-3.25231497599755	2.18261715309025	2.09336990844247	1.45591819272789	3.31267449315292	-5.59403577687635	6.26305513703322	2.48791056546734	12.0779526957
97	1	5.95585847104114	1.94462094837035	5.05404674227182	5.71176608448171	5.83965965369687	5.11261186126035	2.49179687597925	5.34587739036637	6.20076851369988	6.3924033087246	4.57574309452059	6.60285047910528	4.95664891120571	3.81743124736731	2.32017094245931	4.27459772523358	5.02415362249073	3.27993937387583	5.84042675773555	1.34282669140944	3.63444768656443	3.55276390875664	1.26337775472973	-4.10742313122189	6.11033718163731	-9.50334584960098	4.4242435497062	-2.84102403933423	-3.9988560422779	2.55526740053978	2.61886737945488	-1.74475284178823	3.37301013440184	-7.73946063190348	4.14881401353837	-7.92688175968285	2.43548393816665	-4.6134273573133	3.87647142694561	-0.899446703720397	0.847630227078312	7.93952008001013	6.31887109432549	1.9103004995917	5.89383766063757	-9.06048035708259	3.37560710230733	5.35351787002692
98	2.52177881156906	6.35429197599337	3.07135469539628	3.42545521681659	5.47459047984152	3.21804343682734	6.9135361865968	5.30397734088515	2.84818683587467	7	4.7453234468946	6.06993717394829	4.87529468638366	3.67451838904254	3.02153774525047	3.13881654007335	4.74403747127411	5.97236535641256	5.20056089963974	1	1.43137694688968	3.33594646488602	3.9832447558753	2.76617422198693	-11.3376961527846	3.36491864714636	-16.6061845702529	2.64847935642126	3.78628424429623	9.37817447385445	-0.417792434205853	3.47562072424856	-6.52397275451955	-6.06210412183412	-4.41946329066805	3.8505881841547	-10.5054616750578	8.60938953786168	-4.68960914108639	0.400382621774877	-1.20217604957492	5.2302880200171	8.38463588677078	1.06129129341388	0.200265330058929	5.28666131421631	-7.07339663011097	4.0799925553156	7.12154049712443
99	1.92191434056446	5.73641974179909	3.76766579501751	5.68057705410674	3.39787180086544	6.1013652163987	1.23158626675902	3.23783183953429	5.64679633979625	4.38390753705847	7	6.41682917815002	4.25007611512969	1.58534071059038	6.86538011221037	3.78762493027073	2.75922567326612	2.80059607187376	4.31398631300882	2.6814845783837	3.96686937354121	1.0033539949104	5.53619081808385	1.09661471500023	-9.52285691407135	6.05534483234685	-14.2398328311659	2.2565318837491	2.39220655685286	0.689784104487472	-4.43936023833127	3.0542721893297	-3.38513391066122	-2.71477195519335	-6.40439993221502	8.93213175851018	-12.4759910274628	1.34221895669303	-8.26996119643156	3.83077345054368	-4.29693169384918	2.1745219119221	10.4065323238264	6.5038784151827	13.6939035115123	4.28162469307155	2.70992169404412	6.20918420676541	4.92775456708451
100	1	4.24756797231412	3.42231303515057	3.03949116479445	7	1	2.9685258980161	5.82191303696342	5.33639660746804	5.67912466054151	7	5.08892715614202	5.87662798647316	7	6.43265644585799	5.93076781270561	4.90350540478846	1.39222999907427	3.66276760562477	1	1.13996173828733	6.73182560908084	4.1611754245445	2.47057488499221	-10.3504067018103	-2.01239711044963	-4.16511992483223	2.95988662939211	6.59612057787768	-4.0230508707031	1.42757595848175	1.19435472321744	6.68287513060853	-2.47693254464495	-4.3011341898707	6.73602474722542	-13.5545179554878	-0.301906340854929	0.148649901583655	1.89380148617262	-4.07834740559922	3.42881031605912	2.98986931246685	0.39602402447277	0.229027147271844	1.44115169248107	4.61555105020243	3.33534675380216	5.93245493975355
101	3.06969301207986	2.42423236550227	3.68213867591628	5.5454658998215	4.88983959625298	5.72910611419039	6.36056903973291	2.55455675160963	6.73026064910161	4.82771659227032	6.09805890505283	6.05509608017076	4.64059588390376	1.37488763762724	5.42286499351549	3.52270987158636	3.15852073801454	5.11275950885214	2.67053208657866	2.24237804042469	2.90237783060113	1.63458326020428	6.79625529431921	1.09056045162229	-11.4594399330664	5.77415404409248	-13.1447636114199	2.29566093870998	0.801763665824097	3.51884117899555	-4.639530771916	2.93257638213053	-6.68460853142665	-2.28689183533915	-5.20736030590576	8.52903117872503	-13.0088619468561	-0.0406111449257047	-8.50121749171623	3.07825519673556	-2.8867681842365	1.66428427139556	10.9759372999325	0.310508625230282	1.81424834711101	0.914422255297144	-3.60481659487803	4.63109802416877	16.1409979080099
102	3.95373323231569	4.97881053076207	4.90547069036065	5.96797907290092	5.63658579402651	5.51768745053872	3.57672787459004	2.61061804144114	3.80884248432166	6.35958729216544	5.76995382410863	7	3.65182574120456	1.57184639434608	6.1408147014941	1	5.50461618741869	5.073091197732	3.78710379938409	2.14128468974598	3.8409068656643	6.87347681491473	5.64822296214269	1.69278685950898	-4.90186914802624	5.91311939813141	-7.32127906434518	4.08193209972313	-1.20503446571614	-3.78728582141545	0.527093543496918	3.41828069211991	-1.9540487306054	0.0654044744632298	-8.77496571328961	5.39828151243243	-11.3403564783769	-3.88336770601108	-4.85943513728987	2.85055265772856	0.269515658078498	1.46531357355695	8.81678238658018	7.36511437757288	1.80434880777875	2.96315935800663	-3.43747428918311	4.72450673865075	7.48220419211526
103	4.80263772468233	4.24927271162328	3.68112826182461	5.22970173196131	5.06085061079875	5.98858489617648	3.111181630908	3.45546449182063	3.08796106895264	7	6.216965543987	7	4.25218283699504	1	5.84506079444198	1.17770588391333	1.63383574934349	3.22629107792422	4.57320869107782	2.06819312550258	2.62727219130286	6.12327456474834	7	1.43508374440316	-4.78359467835491	4.16919337366109	-7.56178577012015	3.98321779783527	-1.90299160205742	-3.93867404782257	-0.522164351955917	3.05622582513961	-0.99061922236162	-1.02169939342423	-8.27480526631387	5.0281451722723	-10.6880861803407	-3.33920494607927	-4.27597357639457	0.851760128044074	-0.41786753046694	1.00512528362432	8.11565220685424	6.41785023013836	-0.129538762957607	3.4220487326646	-2.89137507377012	4.56142741686893	6.76595987752506
104	2.10238615844857	4.48298134189923	5.66866190898768	4.19098188938989	4.8465295073826	2.8759196488328	3.32306973270386	7	3.78368381489524	6.44001320243209	5.00698404748594	3.47188176530929	4.47509701265608	3.63914224639487	2.53826170972143	1.07674098439029	3.39718645872456	5.96649310070656	3.83306792453017	2.07702742346098	2.00200357116815	2.60520444988052	5.18921043826916	4.02140373890707	-10.1033312463927	-3.00864104330794	-4.17410768834622	2.66873274630085	5.83601522041276	-10.7083553111017	0.389983377955718	0.446368517357612	8.63005486109524	-0.108423132010762	-5.27472983922167	6.23344245451946	-12.88007943242	-3.22037603383008	1.8528284062722	1.10050027301086	-3.04024633496004	6.18544585928124	1.40775507627169	5.66834937463699	1.72390303093148	-5.79553021823861	-0.289096261498428	3.56890734079049	4.80174943346338
105	2.49376093361729	6.75064399410022	2.75114800571332	2.76958844456599	5.34457941457183	2.99457979055476	5.05819462959478	5.28376704503378	3.12710495877787	4.34432365623155	5.04302874375144	4.93591194525832	5.27694953364641	4.08341673837004	3.24563134452994	2.68631222664514	1.59452511166317	5.15678548575465	3.16016706778375	1.85863292853667	2.7934226788875	4.20035717692084	4.11812217606721	3.46750506584837	-12.3528071669579	3.02468134611043	-16.7568937342108	1.2372746893992	2.45132585399875	9.07856412941206	-0.174196867960336	3.63313783853779	-5.28451710247667	-5.79248654827873	-2.90378434073579	4.8844083575791	-10.6559833649966	8.79612502478747	-4.60183131026207	0.0586432199625897	-1.87361749268395	4.81965330242639	8.30174039962958	1.70503345243862	-1.17601658851789	-0.313782556605477	8.86840075815206	3.53279459666739	7.96047959816774
106	2.18353234518533	6.96535558496291	2.58536689520344	2.40272870052684	5.68147109026787	1.89013897354389	1.35434821037769	1	5.45938591388712	5.90361500918585	5.28484181232208	5.81843355408231	5.8603813266713	1	6.67339120001339	2.26377239240603	1.65962385197356	5.16579905818418	7	5.26571736204337	4.04578080552117	6.24312043205584	6.56458448616626	3.32469738793078	-13.258641255288	5.02676127613332	-15.1322326053877	2.28888399631544	1.12207291243172	8.18833599252054	1.60644588976053	1.71211994191435	-5.76945252792365	-4.57959354228164	-2.84385888372457	3.73691872524214	-4.74190208697419	6.24301514041302	-4.87461540022634	0.434718855883282	-1.98966204675385	5.83147133468752	9.18568401740542	0.7432097519039	3.37909548650683	-5.87861831854686	-11.4344916174957	-1.12738298805854	0.21509449609257
107	2.78299322657498	2.78953421920518	3.65622571774259	6.14274224040256	4.02741141975226	5.97785428526634	4.49492741511726	1.04830306690629	5.30053557595633	4.0860338125498	7	5.98788487244826	6.63977774408676	1	6.29939557386667	6.46642909081993	7	2.39523591432735	4.47753743350453	1.34434898051817	1	6.92439981018019	4.21342201718971	3.89606661810563	-11.6062750090043	5.32710279491244	-9.19412179520625	4.79181688391696	0.749068662251671	0.862439015082013	-6.47025018998379	5.88775458130799	-3.38753060774903	-5.58364476297943	-9.47520635175936	3.67098410590323	-8.56218443157599	8.56101215866011	-9.47298673024603	3.69493422054216	-2.32373654978904	3.23134223234873	7.80559452586863	5.32629869697647	12.512920419938	8.34755094333829	0.719172738820379	4.631602621953	5.69399839564795
108	2.70302385756394	3.07846349932471	2.2681891271807	4.92828151164776	7	1.84239966097284	2.89772081171064	1.21346435269571	5.97462279761647	2.41286697121258	4.07873628851192	7	1.78818118035537	3.61650505442145	1.71718567123914	1.52457748917953	5.25045096281034	4.28232192500243	4.44217696233866	1	1	7	6.80129468760788	-1.64090372984606	-6.4562395857554	5.43636314867657	-11.3105707208348	2.38527578953178	-2.52014893213353	1.63291674761023	2.99212560408371	0.226722980915552	-6.55801423871755	1.55593449902585	-9.68454861658936	4.09366721299642	-9.53644403736492	-3.50004051244316	-7.8186495404327	1.18784402902962	-2.91696673671491	-2.49279338956062	6.07803296479248	0.963344649375517	3.58737422062849	-5.317847218934	8.54009153046697	2.85818642539749	7.61036571349393
109	5.33456100805346	5.46971093500424	5.87007573333316	5.32896471445723	4.24307882274214	3.42284752978756	4.24659917763426	4.11745488116728	6.71936557626973	4.91932543054391	4.90365331542304	6.71071325472034	5.74347768277889	3.34785316471164	2.78217156876765	1	4.21162553576086	4.41250305975719	1.87187878450052	1.13774318630288	1	3.49001266720079	7	1.41248188432691	-9.52759154668378	-6.01630144512374	-4.61304039101578	3.23683594349286	3.18545540212322	-8.98318272971483	2.02978959424597	1.73815713310909	10.3124108087454	-1.71458482178578	-2.4259162148745	9.3762548354286	-12.6189862056677	-2.03291573861194	2.06718551084369	4.34087830545202	-4.13949280143358	4.57352458210962	0.411958447520328	2.06643815443067	0.178461836782666	-6.96047353264782	-3.24605025291194	2.70706458595284	3.36831366830047
110	2.61545202571047	6.98405454011239	3.18845650729871	2.94783091574423	6.57774356108478	2.32553944454345	2.19761725541435	1	7	5.29264976009045	5.98645206705717	4.60798427976513	6.36198243734243	1	6.14116441410161	2.936367521758	1.76847418984287	5.95432618324996	7	5.78645912614082	3.75987945584686	6.8069374033027	6.82747543509652	3.16829150913882	-12.7206002736079	5.33249461845523	-15.5730749986389	3.45493655311708	0.700798005972998	8.8396887121132	1.36826435756511	0.757175966554381	-5.33503388315562	-6.02019327160003	-3.07977746025835	3.72940236143653	-5.35718477953517	6.83428446180676	-4.62261886455737	0.335238441269432	-2.38523104541098	4.80708310333951	8.6124934148842	2.13441082333383	3.7181429777078	-5.22199258190137	-0.301865128416178	0.610908774829074	1.7746754249662
111	1.61766325025403	4.70046496471544	3.38537225252832	3.33649084812573	6.93447158537275	4.82157245853245	1	1	6.64786012189799	4.60094240552565	5.03642306190995	5.52515683405916	5.97015371984496	4.12087843135847	6.93518667852718	2.80876021996969	3.91274223707656	4.25898930813377	4.07846255901873	1.27505881702819	2.5073606141867	4.4094997111229	4.15836403409466	3.34573684509647	-10.4374255369733	-1.64286736702531	-4.73749135980988	2.95444056388178	6.80132604386592	-3.63228598839348	1.07545544957366	1.49364833442307	5.3661440631045	-1.77962736056194	-5.66279444256085	6.28473788385588	-11.8220329330505	0.616899279204788	-1.70529458997121	2.44392900179937	-3.35790725246053	5.34717161322485	2.23889726153453	1.47356059966784	3.35988099056835	-2.71485247200919	-1.04690744605829	1.09449479838429	6.3522911248375
112	5.34156488033432	6.16804256689143	6.73066336608908	4.8970864428331	4.48970981030698	2.06532799342822	3.2632906691097	4.32184748315257	6.47042507347451	4.53274041429095	5.08344809342381	6.46906755531792	2.2708323042779	3.14505751543018	1	1.42378375297966	4.2116037272042	5.48607240796084	5.09475717338052	2.02735122066141	2.12285056775277	4.89842910956274	6.49961261734819	0.378950949755124	-9.79000788702993	-5.93388473275732	-5.81597506835927	2.45647414703575	3.56789958251897	-9.2629241305978	2.76265506824829	1.96173193682847	10.2799595770431	-1.1145168313149	-1.45598661369957	9.0244483493093	-12.2239574833523	-2.12567604833052	1.6254437172557	4.22966436358558	-3.12296432291597	5.2721096626166	1.18880292080223	5.03652058500899	-0.188636951020375	-1.20217585462726	-2.03701158113296	3.02126840929005	2.45835634554154
113	3.11623715564502	4.89489164028914	1.3958849090557	6.30736784272693	4.49485124725453	5.98692480185054	1.33998293385631	6.40792783257906	7	1	6.04241676828593	5.67970702251915	6.25959121571856	3.89006546205454	6.03317536197392	4.46194048715943	7	2.09396281629511	4.98280465994107	4.63046019402957	1.32954271024204	2.34921114251239	2.41240712270608	-1.62212690949626	-5.77037716646034	4.26219466752542	-6.96870982190452	4.9454337945414	1.66952310608993	-5.57519572035881	2.32020712722972	4.83801908358422	1.31120231876987	2.10764233048385	-11.0214698714634	5.56867252975232	-9.86749602283362	-0.633224626119233	-4.72035366320144	6.77420794512004	-2.88260532683166	-0.582529647736351	7.84766319058768	7.15065952653909	3.32708902726639	0.469028870794447	-8.02202092289022	4.61705662831028	2.50558749414333
114	3.52961348906609	5.40158450071543	3.6539517636849	5.69566285858425	6.32137353082743	6.15534950368287	3.59527407540466	3.1914804506802	3.39325097001706	7	7	7	3.75735494481835	1.99762319787439	6.23534744093589	1	1	4.10442847666325	2.86942130874651	2.45283472121644	4.84987467309835	2.68110548156016	7	2.4991847556529	-4.25479479666823	4.08986231971011	-7.29105425589389	4.79656727516034	-2.94656238754428	-3.96423678196476	0.237348092204113	3.62983934725625	-1.90190846005585	-0.41199719482581	-8.63880465551292	5.89746211479474	-11.28480591285	-3.13553929576562	-5.5141251128204	1.42817802368625	-0.0334439560999128	0.709934800806423	7.8300457219582	8.08333111860535	0.0252884245830868	2.03525518268425	-3.47570876131172	4.96443317381179	6.57319166108746
115	2.83148178339461	6.07523392099799	5.37540023446298	4.71424302157231	3.85397379713208	4.02851250393077	1.07296762792233	3.54019805425453	6.01402678196704	1.40835786065506	5.268894660747	4.77964617116179	1.44924949216444	1.46236893137925	5.45455453723099	1.02202143754524	4.81238326677086	7	3.49647717717376	1.10646210717146	6.51287296748094	1.49569984015924	5.84578389149316	3.58542982767938	-10.5601739062775	-3.0513760841591	-5.04325728336137	1.96276170924297	5.32966773355982	-11.5883810940839	1.04437825606185	0.89372207210493	9.47121951687889	-1.42333609510808	-6.7573975894888	6.33731252376372	-13.9409225848293	-1.66897941422683	0.650622572304591	1.59193226530161	-0.517242900753236	4.98891558171099	1.08076436537188	6.26361788393568	1.07073838756816	-1.5198187419468	-5.51559664606283	6.09269114850784	6.21517503759557
116	2.20904225992653	2.26817447346937	4.7429130716742	3.66284016736261	1	2.52502896565943	1	2.4694761440533	7	5.75203785249563	5.12019668772607	5.06658570811991	3.40649528205111	3.12224263006992	4.05419463290691	1	1.64824279463446	3.47406993656302	5.34200394175278	1.91964656656599	3.82832361019705	4.57810786073336	3.1407622197671	5.97734440785997	-14.2976167789184	1.71066232543441	-17.1244828898681	7.18325078607421	1.08117866296775	-0.196793519954416	0.824894533432336	0.612444171964433	-11.1067411700883	-2.16829818054448	-14.33098596738	2.66410821272018	-12.5378990896364	0.214892166361121	-10.852080794842	1.2303271786615	2.16631218096827	1.25697965788994	3.95854726130636	-0.438123920508006	1.53239482014528	4.8866364421375	6.96449923296837	0.726780457459623	4.01591639080375
117	1	5.26181073213314	3.1491762216296	7	6.55374332263878	1.29209641027188	1.32408467791046	6.0997483468028	5.61607347073297	5.92485504437674	6.89198433619625	5.9038348492204	6.57307846053327	6.92182784761266	6.48552988689463	1.82916557760268	1.05885953886189	6.42807799177285	4.87340032777597	5.47873710694225	1	3.97491502741347	2.88880406837749	2.05063273919283	-5.90498685384819	4.76795808240598	-4.93563248176407	7.13411134655685	-3.04271399900131	-2.97909342000037	1.91509702086839	3.43359679526721	-1.85247907137656	1.35054564246101	-5.66931081036928	6.09134794588906	-6.20978055104877	0.785950947271653	-3.24051479695599	0.442914482619394	-0.709744596345199	0.762334032086095	7.46856953585842	2.26662624993589	1.92976169239899	-2.16094794031765	-4.21480223195288	-1.18762999664533	1.6400490059552
118	2.22694547374473	3.91786615431939	5.40985891536233	6.07880738955687	5.87636232838686	2.03239539793199	3.93042606271487	3.66130330797909	4.00081230270555	5.35616157171899	5.56535976070058	6.04940044965997	5.19176926418385	1.8872463571286	6.05349521912066	5.61006472200566	6.94534815965885	1.64191421578091	5.07045336503446	3.82747527912582	1	3.79823294691284	3.49582992183057	-2.31788116617007	-4.90568393693232	4.49173547967587	-9.54379722282277	2.6841099934278	-4.84991407069524	1.07289348360457	0.0531514550387106	4.3065795938868	-3.86611890858914	2.88134497506873	-5.95439226062703	1.50041937835696	-10.7006993387625	-0.463283368063268	-4.43000833281796	2.24067791885022	3.15929847883881	0.3493635423483	3.92422003319365	1.68014771310747	1.23065381721154	-2.40114308550198	-3.18543454501382	6.85778994363727	3.46816968207124
119	2.34322028668868	6.55358875715758	4.05820539899942	1	5.78161966560088	1.96372414850223	2.2553880011834	3.88010656979489	7	5.08327045888024	3.72400474600677	2.92114263827733	3.94267091688895	3.79604691422724	3.89068598129859	1	2.67868318151456	4.03723118138938	7	5.07507089885277	2.44014280598021	4.51847619673064	2.88634609662811	0.609358301542326	-13.4553894522354	7.50663997477009	-14.3083973295427	1.60167828790491	3.30093222704841	7.81153129907809	2.01344103551769	3.24597201209002	-5.61994993787192	-4.31967681467693	-2.23056542647208	6.1454576354165	-5.40414427690407	8.14357104345275	-7.61059673608433	1.03851771951078	-4.77010808764623	5.38075062507705	7.52839497434049	3.98033308919284	-1.74473652290416	-0.43371811087866	5.56216296556446	-1.01943120551588	0.201136006858969
120	2.01568904399582	4.88764449782265	3.19802736895029	6.89958224570762	4.92645179662141	2.63546289901811	3.7803024153388	5.1326962015723	2.39359772534281	4.59701081416438	2.94647961708431	6.61410631248956	2.52435904884082	2.1047237253556	2.88353880520013	2.88362057471268	4.58054157958675	4.98184913651928	4.56631952808578	3.10195397157127	1.31504170614557	3.13887587699846	1.86086296326996	2.87027642485221	-6.07827854285181	4.7261690281848	-6.42826972672702	7.30740646457408	-3.29597138812375	-1.04016428570542	0.151984266249831	3.91264323632189	-3.10265317264343	-0.567622647021043	-7.46200460973616	4.06967501637951	-6.5965842481076	2.04419386735299	-4.05755053523962	1.31640754762116	-3.44442018076253	3.19314406893691	9.10545572048349	3.49526240687794	-0.605509717102617	-8.82313802290045	5.22404641009331	5.4534404131584	1.65724968126453
121	3.18287574231036	1.79778782025449	5.25367243851908	6.56013001536659	3.71383543985419	6.17341626882551	3.02002458634117	1	5.90207378452627	3.61637961131757	5.67269911329561	6.02602205680677	6.19034383518118	1.08744189627896	5.35031225111719	6.48492404261489	6.65388355432439	4.69366999872391	4.8812048521798	2.64592086705008	2.47094413336084	6.31376068169216	5.05315899214781	3.46253833013017	-11.7815083871919	4.78081156777523	-8.96015151754469	4.43842991560797	1.27956483360791	0.929180733069116	-6.90121087004277	5.60642063899597	-3.17273265201924	-5.49208368273925	-8.0451052978994	5.01905100160349	-9.2440742513844	8.63310084773762	-9.15857706704988	1.63698517097906	-1.25435712440347	2.17318284678394	8.45650743041784	7.75650377012823	12.4857720444996	6.49592672830796	0.208113807290897	3.0023658589765	5.21372415371052
122	1.62420381148135	6.66571092230084	2.37786218033286	3.85552944909199	5.28729211156225	2.31105945696032	2.60742463919684	1.91878270023706	5.84508056632549	5.44738091496194	7	6.8151423210868	5.73843131082792	2.10800176307365	4.82305999114528	3.51432339372893	3.55751945151648	1.61274227773661	6.10028735630037	2.72187237215801	6.17355010618239	1.56972541258478	3.5152634769164	0.926820697882308	-13.5467034872475	2.62105170090392	-13.7264466573152	2.46798207523748	3.98255703010725	6.95238030713518	0.75190364448247	5.40694717280905	-3.37511340058385	-4.54215000590383	-5.20132630932168	1.24764822180157	-8.30777175185986	8.84006804228286	-5.92988169266252	-3.88737397984741	-1.70415729794397	2.45434144798277	7.1889567008653	4.24903729134822	5.15532756590399	0.447092590057363	-4.01550836122784	4.77117456078652	4.10603501196184
123	1.46527941570251	1.91859026733544	4.07390488457826	4.76643650342119	2.82428023938842	4.48250561212929	6.98773717691177	3.4862148721349	4.7518655900932	6.72289998901042	7	6.34187840212926	2.64792431359817	2.74110848200388	4.71073267595253	1	4.92866281642168	6.88610214354541	5.60877586052083	3.33927381719548	2.91695100957223	2.517860225525	6.20265507502682	3.54712638200392	-10.9334268810559	6.02872316430547	-8.76005208875758	5.00259712028165	0.277088131734696	-1.04387134797934	-5.43720228824866	5.4062498463854	-3.74245845004767	-4.21003164353442	-10.0884217691476	4.60741144621497	-12.0505865412419	8.8174975122438	-10.3438261923047	1.12539375552055	-2.63911553346625	1.5432349835922	8.46519164002848	0.173680680672038	6.24369109198283	6.40685934443848	-0.237541377914587	6.88270885306136	7.38213462833934
124	2.95925303168497	3.12997272017631	4.2539280592766	3.53070223059828	6.56002538464564	2.5982461682116	1.47167764651233	1.74365515966667	6.31806362974423	4.6781617149723	3.76230815358141	4.29828038966305	7	3.22626875680375	5.48134050665222	1.52243424050608	4.72640856231585	3.64507107615798	3.73985529407791	1.68381003786535	1.72987149368806	5.76402569299283	5.89059128266753	-0.565658642866521	-5.43695948613007	4.09874727134155	-11.0418183113613	0.479973062515579	-1.50320348969736	0.797858367689644	3.15628844813295	-0.415855219226137	-6.3422378982612	2.70100161650894	-10.2535718596245	0.423615557299056	-10.9076672702042	-2.24602126938375	-7.41169497489843	2.8410386282216	-0.355339969812439	-0.205797774067362	6.65618510673128	3.90611778164328	12.0049856137799	-5.38727845454161	9.05586275873916	4.46915098211719	7.15942519101541
125	1.89787771914771	7	2.27250728980111	1.89113061137943	6.30657652331815	2.16784955889813	1.62168464819779	1.07611582398688	6.57396320237381	4.61760222886804	5.56887439922013	5.23046665386679	6.05105314403703	1	7	3.34193442982644	2.66621981921337	5.71003017936558	6.59514208992666	5.15015087889075	3.02261166563419	4.96439629947911	6.94384000090142	2.1120094325449	-12.677635749702	5.65729071696562	-15.2518757980922	2.68347307415922	1.31721949872712	8.1620473022175	1.01201842052082	1.79506813844701	-7.11302586113595	-4.13438105784511	-3.96192025692133	4.0474826170592	-5.52622960854877	6.5062737821749	-4.62512611071736	0.220049280912936	-2.06842924299042	5.5834731666848	9.2452963398861	-0.241797656862101	3.70302987882743	-5.70601186022401	-11.6704009482582	-0.397006110808057	1.90570191660591
126	4.54098204877692	1.17642090792446	3.41079617644188	5.35131699376715	2.33231009403326	1	3.32515617143017	2.20849832715204	5.36658459933539	4.65580098632853	1.69911730618663	2.13397327435791	7	4.41314976811421	6.11515540206578	3.97664817684842	2.84284076383472	4.78687455352582	6.97365129984146	3.45101522859193	3.66479295270496	2.78667130161273	3.89610848814189	-1.96593032217418	-15.1566108956272	-1.89616807233524	-15.5280560184936	4.57850737477877	1.26488886101029	-0.223059340226486	-2.61261022534477	3.36011890753297	-9.84113447660232	-4.4314741373325	-8.14748991926624	4.37092079446408	-11.0984500690145	4.61009160578674	-5.76175651990674	0.0353997754434442	-1.48823330276192	1.21650895072387	4.73204181163283	4.89264449349955	0.491367683166974	4.92962466487841	0.220146047724511	0.936147297810503	8.49918449721956
127	3.76389046905285	2.4366211245156	3.23929046296881	5.98144688922887	4.47019562139465	5.74556872831878	1.41030428021155	5.14291883877761	7	4.71108933270292	7	5.60926793380682	4.90312839767613	2.08625313804224	6.99021923169448	1	4.35920767946926	4.27980645194394	3.2020560616172	2.38287437919252	1	1	3.28525610221765	1.33168153490119	-11.6446672428812	6.49200565609453	-12.5750533608936	0.74078854416421	0.753717679450381	3.20471829667429	-4.22514621849475	2.43694473064698	-7.62116030252742	-3.35173095936121	-5.10077838872593	7.38704769758561	-12.9774588143944	-0.210350382363852	-8.08923611984103	2.75866125469217	-2.48160426859071	0.949482973489368	11.0348029401228	1.35153686608392	1.77770181301605	-7.26584504845309	-1.80460639864383	2.20641940830128	3.18676226233026
128	1.14958968000243	2.81593938975499	4.54395853120539	5.04807638352086	3.01334426790783	6.65255700595416	3.26005883861284	6.36204384189907	5.88218050127782	5.65536234343019	4.20438862570187	6.61352625249797	4.75579249444134	6.53087655157107	5.26400227351494	1	2.89119474780079	3.18623022647753	4.96475188870382	3.65714254134478	1.86712124246486	7	6.4291393370893	3.50246567281927	-10.3407206163762	7.37418898216056	-13.9326923202274	2.70913317371766	1.28428529204026	1.73893412998639	-3.84263271879128	5.70489271606907	-3.12165917744467	-1.24691683287933	-6.14967119947411	8.74960233270366	-8.98872064734632	4.3433137427227	-7.76085175502964	3.12945013941561	-3.86525158879768	-0.990616691291993	7.03954273527314	6.69508811615915	3.98036004567477	7.03894757822298	-2.33508664521675	3.35008638378577	3.08832464913067
129	4.01133139964082	1.12796538002152	3.34706910065047	5.38739458943552	2.20670816195756	2.31197349166762	2.92619634286671	2.26209348918462	6.64165182407558	3.16297746206726	6.79078553436808	2.72645276353293	4.19089660662447	3.6913679296011	4.85242258657134	3.46635240758182	3.01114129468378	7	2.08541851274758	1.42184082098339	3.20415380805724	2.9307290053883	1.4283983651856	-0.813102129200848	-15.0294627657437	-1.5819634835157	-16.1064233637496	4.70682335481512	1.9009785158083	-0.69260826609486	-2.84825971579789	3.42886870090127	-9.12740119135917	-3.31879334469042	-8.85541852113676	3.932742803671	-10.391402051633	4.36565428785593	-6.5160605608172	0.762975463717672	-1.21624253235565	0.788274149507753	4.32921024925006	7.38318646253696	2.03541278571846	6.81826318456172	7.42033568883389	1.95004719792808	6.46296372631748
130	1.70646392137551	6.79760292827157	2.64092074784693	1	5.17638054591668	3.3649446034357	1	6.00905137082873	6.56555751253404	6.09709577945075	2.46194486396788	2.49986455922318	4.14511621826452	1.3640298415989	6.59032712819772	1	1.94388860235455	3.3067212909842	6.16573277560814	3.92844034614248	3.9987055208856	7	5.92753854077408	0.736074262546626	-12.6836948268499	6.8141081201156	-14.7453377297672	-0.389838847262012	3.81111653182618	7.43498420432923	0.615522253941797	3.44406134683213	-5.47806960120997	-4.60081882188479	-2.57269476282794	5.81189818883054	-4.8364528540386	8.19821186923181	-7.15958599162316	0.440017866092596	-5.11155168846541	6.41820318720073	8.75956384033767	3.17548004602746	7.91187316631818	-0.26843010179723	5.34736571292139	-1.28477850562335	0.85700949157524
131	1.95552719037922	4.46915973970208	6.96865662169721	4.31508944127002	4.70444919482187	3.51990351932519	5.45495231835491	6.99147320570256	3.7745344352311	2.19453447417448	4.40704453730894	5.78714590665926	4.8268313910609	4.3451968649645	5.56378303236152	3.34982394106031	3.49724300219481	5.13599614994623	4.28960086199064	1.77718260838813	2.14043809211956	1.4148289350957	6.5158524062315	4.26100102144093	-11.2058090639364	-4.2621249390002	-5.01279307700548	1.81031670068709	5.79235308436052	-9.68123825013433	0.35628137585253	1.08717344157012	9.21140485733363	-0.645440254014221	-4.6645786432613	5.74453954034531	-12.4319358681369	-3.52970641570293	2.55385397235959	0.79542896605827	-2.00602268628827	5.51275004641696	0.670775746777397	0.841932384781845	3.04427051901585	-5.85643141079572	-0.0739699232065553	3.96979732716381	5.15445898657996
132	2.97576337553587	5.99447196806333	2.14412138176851	3.91662930105131	5.39885222115581	5.90187774884192	3.70843626971901	1.28706224593145	5.94400954026794	5.4146127501882	7	7	7	2.4573462685789	2.48791329549594	1.38043097081576	1	6.7590776263337	4.39525675232072	1.49307654762081	4.83990144226853	6.00931262946099	3.431687033899	1.35162577252172	-13.4947488926137	3.34869448279422	-15.3678713994261	2.59898819795138	3.92426842816838	7.37202977368336	1.29859392572198	3.2689012887088	-6.47701188111796	-6.81446080057501	-5.07751365037374	5.03096102622949	-9.25650597831172	9.18084345998443	-4.81563503856018	1.40334816550556	-0.440956656706124	4.61442274878879	9.24821270581118	3.46441649245331	-0.92885555418947	2.23890056909861	7.83122663664739	5.44256639645098	5.41322995929679
133	1.72015793709027	3.16918982635	4.99586765835785	3.07090246355279	1	2.62713773639262	1.48852846687358	1	6.93090234160703	4.32739992227263	4.18403881335794	7	1.67124908958466	2.27601813849449	5.94183535872817	1.33572900215537	6.22276494927842	6.4127312916595	5.19368605214917	5.71798671296196	1	1.59773587876451	2.73571089988635	4.5693938686801	-14.2837165676643	-0.519210028581862	-17.9295970730832	4.1790609127203	1.6844633818458	-0.600085797732242	-0.980042458199575	0.678977495048142	-8.71270505825522	-2.97173293361799	-14.4381158000352	1.37014541926644	-14.1432791121884	1.48406200743331	-9.89463465057808	-0.111682191849014	2.19440241933805	1.08255904573876	4.22278080580074	0.729263053120094	1.163094987316	4.21876103754988	-9.31966572648516	0.330029406589225	3.75789021009137
134	4.23043790573049	3.74320447418229	3.18374333499369	6.9241635712163	4.493271863897	6.39579278778194	6.7882598038156	5.02748150885136	2.7632549312233	7	7	4.97922969661721	5.16528950927899	1.45205335259114	6.9756297238473	4.74142244624955	3.05579547312129	5.15589516189109	3.07796725703408	3.16214000564089	2.77246113706382	1	7	0.937514138390286	-11.3991824194378	7.21009694683026	-13.4435952661063	1.2884756043482	2.62250701078955	-0.0501102482994673	-4.98177556551472	2.97412295676776	-5.47895986313649	-2.66517948146462	-5.30250360559463	7.27398941552227	-14.1365084539086	0.709469838765104	-7.54889416255183	2.51644100328705	-4.01091022351744	1.09527093497014	9.90446201665262	8.52024956897506	2.78503260201482	1.01528408503032	0.272371572829442	5.48230863500195	5.46800336927055
135	6.04809267994287	4.96586676045457	1.9924496273695	5.24070818661697	7	5.86457067573512	2.01420395841411	1.76691907725041	4.20693737877543	6.46302159629359	5.51195565381509	3.79200148666952	4.86738020973023	4.44230421565517	5.08624453691624	1	3.37265391823998	3.35565892292123	2.67950149968432	4.3322329734201	2.91059550671706	2.13288244304737	4.95054845595413	1.93901904087221	-4.15267399445811	8.23431134698077	-6.87320952622465	6.04424421550951	0.362885034698379	-2.12769756798511	-1.1180681843549	3.7347480629402	-3.84514319681999	-1.07382100854028	-8.94136274792905	4.88759202370181	-8.70331805305581	-3.22052367890648	-6.74992749196446	3.16889963780082	-2.22675551700946	-1.14183373365434	11.9901097319783	3.02982527314995	10.2146907731206	1.39381977148412	3.1567439748536	3.69812999661274	4.76989104392809
136	1	2.66485082255678	2.68624062574209	6.94703402478322	2.45004865646255	7	1.32094367082893	2.83333660877053	3.9286885833535	6.95301743494715	3.23797764946528	3.65130447322763	6.45316131163969	7	3.0808868236136	2.42684390104484	4.97916846358214	1.09394783303186	2.17542461394096	7	3.72444417800493	4.57508086214698	3.17291635236099	2.08079906470884	-10.3676807722035	4.60061331836865	-12.914795462349	4.09555182151358	0.401942378623181	3.93727942119226	-4.98908482115823	6.3425331975075	-2.56972197924365	-1.04260685902865	-6.73422067275707	7.39586341475215	-10.4969841971991	3.00048619826421	-6.15243355285604	0.163940514778901	-0.530192216574975	-0.683204225302774	8.51363735472563	4.8893419928789	4.85054665054255	5.90710272300459	-1.22983296576567	5.31350998472293	5.0252598214243
137	2.63377075644831	2.54541914532749	3.3392827426021	5.73778278446847	2.07811484238974	2.97107879193447	1	6.16101953958776	6.21372828810063	5.40662062346341	6.82997618533582	5.60045080988779	5.98244402403486	4.09135353397998	4.95454774708298	1	6.22346989012213	1.45032618715369	6.04050724526833	3.79982298842302	2.95901802301435	5.48815482599267	3.26721521615129	1.83217517583368	-7.43185795383858	9.81088821687544	-8.12014738139594	3.1394634579199	1.33244844727693	0.934489355671412	-6.51960546462007	4.55638780856071	-6.48647298329577	-1.65452758288065	-4.9974947225742	8.39882653949541	-11.4011429756144	7.97260093008228	-8.10675769815428	2.07184595297966	-1.57673395080981	2.09809498843048	9.08994704527228	4.36262033529507	1.85268331060246	1.21864327299484	-3.35356171542663	-0.884742552823985	9.0444579204692
138	1	6.34182356835994	1.55690399336711	1.61992348418139	5.88697574596454	4.17574927326463	6.60990174666654	1	7	4.14385152789297	5.77248760638343	2.81633015172103	6.07950267619472	2.63794654939008	5.9246683967936	2.38857034401289	1.37468795139252	6.88553402192389	3.27207818380727	3.17129690593311	4.01853050701039	4.94136673349848	5.77454468855492	4.83374349073006	-13.8460182714711	4.89791040877647	-12.44803366801	4.45327602893268	1.83407991925747	6.9935907422889	-0.210000936932627	1.75759100796906	-4.80941732286057	-5.8454383908252	-4.99123246172153	3.26800398392786	-9.49432159929054	6.3900387454941	-7.27748532671345	0.560760528551138	-2.9468727858557	4.65656094125501	6.69817369047185	7.15282865851079	3.94863168387928	3.48687462950983	4.40483459779232	5.0496600823752	2.83410263140577
139	2.03468647706342	2.37773713634936	5.5187837393613	3.50359479126559	1	3.50347077688688	4.68372444323799	5.9646741037322	6.43270622153085	6.57530154019111	4.65218771730034	5.60018561350961	3.39383180572402	3.03368982309819	3.25213647094684	1	1.94283670998721	4.47084976066696	4.50364510734183	2.72731277879437	3.08251745430206	1.49521077542667	3.4459474896033	6.70971184190246	-14.9651002451001	1.47337506878931	-17.0365885025224	7.14472586972083	0.109643137104072	-0.74599537471559	0.994031635553648	0.626167521792321	-11.833102254042	-2.01664110562251	-14.3888066214475	2.99774939425399	-12.4500575036013	0.614732199292991	-10.1342091682122	1.22135551438625	1.40612037082784	1.75030248827425	4.08005390965115	1.96898416201938	2.41514438397976	5.40472871422738	-0.149194285488745	-0.490312858206598	4.01716806743329
140	3.62850292755924	4.15020094185983	1.87330292142091	4.1728201728987	5.76575802493112	1.94793027496384	1.94167829695741	1.37190817453534	6.66078862606183	2.47585253530679	3.61862979316231	7	1.92934455993901	2.77104608097044	6.04773206017784	1.18892797019569	5.56146055837148	3.07957969459694	4.19787830308989	1.09459103578693	1	4.37769874147233	5.65579653643755	0.173478098849863	-5.80786160259442	6.6713979475721	-11.0447635045364	2.04689696141254	-0.216889191532689	1.37508682785308	4.01035068761245	-0.634382849223218	-6.66985933001722	2.31713153873942	-9.68834930243516	4.13107985584717	-10.5053227549624	-2.95408070726972	-6.66781609689179	1.55488422275386	-0.225129980401758	-2.68584201428826	7.76924740198208	2.64809367080878	2.54118125656235	0.40782753506411	8.68116062758644	5.18640608897842	9.78719377612978
141	2.95250324919336	4.51735826445416	7	6.12123663248131	6.35911927125455	2.53924224029113	4.03935113270838	2.85175439603512	6.45751895289144	5.10731650317385	5.2348499198816	6.02841416286049	2.64110768966479	1	6.91727190911576	1	6.89425135731822	1	4.07377994220062	4.00045589865216	1	5.66829924182655	3.88334778448989	-2.15764899828097	-5.09508762558487	3.78577546225376	-10.5166496291507	2.99223509720773	-5.18591542186668	0.450593796265429	0.245021194074411	3.80814773568166	-3.86062882760739	1.93013015172222	-5.27416030455637	1.58102536240235	-9.85098324933112	-1.93974505125229	-4.93464554848699	2.88119586398676	3.38841968598409	0.483643761979315	3.86531063606767	1.43829582567189	1.37984761541634	-2.8856936718132	-3.23290793561554	1.22504195860372	6.98776902126754
142	2.3939654763146	4.41478269050106	4.24530803523837	6.71287230663855	7	3.02711661054281	1.75355425333819	1.93863327085271	3.60133042113389	4.01636538344254	6.39598643949871	6.15328298115902	1.81280874016232	3.35984396922591	3.28753916567795	3.429902333824	2.83941996140012	2.99239854545972	1.85546499177787	1.78599846052932	5.29772690971266	7	6.10429788014552	0.721896683657821	-8.27292454502486	6.34010142895792	-14.3427634989544	1.34228929432014	4.00139065373347	0.70732111728664	-3.3860181227288	5.78890674145791	-5.98119340145102	-1.21886719823648	-5.71662361210504	8.144030321662	-11.2383173197208	3.19683524908078	-12.0689192005402	4.76688394135395	-0.235960981956974	-1.88682074287924	8.96213445166057	6.55859190310134	5.10115227415256	-2.6142814265938	-2.87937247307243	6.92745429172603	2.20927375213071
143	1	3.02152952466379	4.44883391647911	6.18414451907775	2.1100073861974	5.28412957678454	6.83230393119355	3.24100905792543	4.7378169957536	7	7	6.42493572857684	1.96045233853424	3.35654572065771	4.27025295624478	1.50325590082236	5.32963138569744	7	4.09007675804332	2.35290172586482	3.90603646899116	1.83720534015811	6.02398538503335	2.22988798324911	-10.9647620140724	6.26623265926967	-8.17017793831768	5.36897717053596	0.649727507648637	-0.992204946116862	-6.23050327057827	5.06711649054374	-4.49108806189905	-3.49439314312387	-9.98415814650121	4.83369290375931	-12.0684516604937	8.52407016060375	-9.00802390341663	1.03314126442837	-2.82159779719205	2.64522331582574	7.42213209969978	-0.00045864817528643	6.37132888703475	6.79865642313325	-1.32162420271325	7.40850720735902	5.68932232619874
144	5.89661817932658	2.98606104901365	2.012938126452	3.62096719772906	6.30900862625856	1.15105978069893	2.30385668071555	1	6.4421572062101	2.17210399363161	2.08352607515736	3.27265227010407	4.93948000877388	1.12636910741758	7	1	3.78110429402557	1.96631233172091	2.70155431069463	1.7183689157965	1	2.90467536742613	4.73109251911375	1.01023882289424	-9.0405796186625	4.72815213302507	-8.93349498825417	2.95745703561786	-4.977230482948	2.31737423786223	-0.751541663147355	3.06044920206104	-7.80589058314667	1.93969340775629	-7.45888692572766	1.64516665983409	-9.50393480409791	-3.82686589048018	-7.19101821295146	4.4125724479542	-0.577669808555358	-0.645635822677953	5.15891251406523	0.942656478407646	3.89449404077833	3.38832322237271	6.3089332157038	4.7065000854132	3.10231486626985
145	1.98792320762536	5.80322090893643	2.28308386641038	5.26897803286617	5.95507633526174	5.9282728141477	5.75439622763932	5.17790743266487	6.61146796628469	5.17840192120963	6.30924731228819	1.3608092707794	6.77951754991195	1.55803530485073	2.49839677202047	1.24330650199123	1	7	6.23583905350474	1.04149008004094	1.81239683596598	4.41269617994269	4.9894935420351	1.56426135761369	-13.3341044264888	3.53545124736082	-15.8245491014339	1.20569110967506	2.5899374757046	7.13345480163975	1.09526585473756	3.79748974576601	-6.80321572962211	-7.88812478452991	-4.88067665197312	5.72347742107681	-9.74119472638869	8.22056968390782	-4.19287646617145	2.01357644081588	-1.13832474969239	4.47430496721244	9.5044762293907	6.00496716506761	2.58591756220512	1.93857130110172	3.62160302675447	6.1395428205204	4.62477196496927
146	1.11674176468514	7	2.05491545168579	2.29998636405552	7	1	4.92499046344348	1.59966401588246	3.64588361829486	1.53180439367106	7	5.0451670116397	6.73063425412353	3.59162542803823	5.01928563107805	3.52502631320276	5.59526265180923	5.71317055613584	7	6.55539066976936	1.91404648644071	7	4.65590443659719	4.20796410971973	-10.8225038248558	3.0159900983439	-14.9309753162204	2.1820261392834	2.58039896530836	7.62483664322561	1.44078543972115	4.02507805890757	-4.42819942395586	-3.40303132652293	-4.26395743984333	6.47455041508852	-8.57139181539659	5.84187054846337	-5.85241358127971	-2.14936329851124	-1.664423600586	6.35525833917328	8.07905150272967	4.61440371471299	2.75542834223292	-2.72264859704392	-0.223454124605372	3.66505265859282	8.73509827269175
147	3.39730917913044	7	2.91546294618634	3.51304065215658	5.92763763535148	3.30569862005607	5.46488411518248	5.30290354181307	3.3706048698808	6.45469249442433	4.13373584044197	4.57078582897519	5.42078343414497	3.42016973993278	3.50147413113704	2.15661164192437	4.49164583118622	5.74620614016155	3.14882299607153	1	1.8540464460565	3.75273287963019	3.10238459539791	2.46397954035814	-13.2764035034461	2.6491702067874	-16.516726198191	3.09155166619664	2.71728439827079	9.06390415395589	-0.452091956942942	3.12223764425457	-6.13829513720933	-4.84534048455922	-3.53462481578861	4.69419599729096	-10.3482104935019	8.01774569333979	-3.89512672956925	1.28412707703736	-1.55901247025804	5.02552694098847	9.15228232885037	1.81722510380121	2.58258771852508	6.36693034976908	-8.15761436963471	3.91494351509409	-0.946455073807335
148	1	4.87177765606832	3.83874549281903	3.89670726038386	6.31124919448079	1.32832792510465	3.12817277514492	4.94149340485422	6.87197023318834	2.48829733697668	6.51269232807837	4.90823824909048	4.54258368384993	3.83435742445934	6.41572552163838	1.31525514522973	3.39507287791793	3.00934573391902	2.16330413249989	1.86537556447405	1	5.71014496646761	1.59161801485086	2.01692710730639	-10.713883128734	-1.68178021904752	-3.65053664683588	2.43464666637126	6.81885001231342	-3.7429652670674	1.30950383583316	1.62372557435218	6.16750544632087	-2.7069335398112	-3.81199130561845	5.4425302142744	-13.3914890758844	0.590785308374495	-0.662645297523074	1.38562511923593	-3.81837221692521	4.25009391336295	2.27921819436638	0.565739200003072	4.60951785839579	1.04598763161119	-0.458269824203203	1.2441627898109	6.80901711995069
149	6.08510894883487	4.23551512338244	1.04220700509807	5.86795889029861	6.15247020986452	6.6622278247592	7	1	7	6.52683994718615	5.45279482685418	6.30413769823273	4.81994506275021	2.81642964672059	1	6.12532258934273	4.46285092552445	5.32552745083867	5.58407760410716	5.24205362807061	1.11666997752532	2.74116554512505	7	0.841435949121895	-4.92627892505851	8.74192274201853	-6.31608356343006	6.86206604778609	0.351359771318676	-0.403040214983549	0.129904382900563	2.77253146268485	-1.94636252100679	-1.73725176888715	-9.06053214055337	5.95279291702284	-7.96084006007361	-2.30646536903561	-4.86945296222839	2.85525552930183	-2.80032100626393	-1.17742408716869	11.4607405013704	2.43425521390344	5.59477972943977	5.11288658322191	2.96063501186813	4.59862917119472	8.60841467838246
150	1.11144384260553	5.80628880931246	2.17638364104413	2.09528832885021	6.15102814741384	3.92869387335732	3.12811408751315	1.31148048681547	3.03860339146224	5.2192742617587	7	6.1045614184323	5.37935482752298	1	2.39419782768876	1.88406003385657	2.89079628635228	2.62511288355837	7	1.65119217842624	4.60314493489709	1.64874957661872	5.22151101229453	1.48931126281048	-13.7616567563232	4.74187485076026	-14.3258852938499	3.413888957359	4.0596707315416	6.55754842594568	0.813419217884335	4.70155244996738	-4.12524572591924	-4.63796506290757	-4.30849703158966	3.57673550125998	-7.85753710624039	7.78218061676669	-6.57119527991671	-4.20344229243916	-0.548896922118887	1.81058091258472	6.23853348820048	5.92230060912872	3.23662895253757	5.74476759208599	1.34549593296431	2.73232044142144	3.5082548655973
151	5.70112539805808	3.39795948411248	1.00071555948304	3.35005638135102	7	4.25590470947877	2.00284551026048	6.58437497116957	5.07921762441187	2.66240879743589	3.09763293099685	4.33414527919738	5.80833202040011	2.02953656253166	6.14366671892407	1	6.8467570955745	3.3042822781361	3.56554657895892	1	1.70425914383126	4.65674330149096	1	1.50212406531387	-9.55558124719466	3.51331565621335	-8.73849695429115	3.05000632078551	-4.98384348094528	0.660694340243152	-0.354849724377665	4.54656476429997	-8.08573742801353	1.06112860662567	-8.93685365442255	2.1092946679048	-9.60232118105682	-3.23993143306596	-6.44198204750525	5.00844780991737	-0.21564913087597	-0.0449175140940828	5.42849287134894	3.44413075619588	2.36647510973378	3.50651113983083	5.86551847397802	4.18454178813444	3.73207358407732
152	3.10959550403537	1.32030452411682	3.44885688168578	3.62208623468312	7	2.00210055260456	1.63884445348635	1.60651125128059	5.36149163224953	5.35896277332978	2.72064253931919	6.29838561620832	1.18830450922438	2.9659056950253	4.52730735275453	1.14267924616731	5.49764056369798	2.96433101863032	2.95209441008251	2.19592819261438	1.90189897488533	5.83112820943206	6.2426160523085	-0.344435336901119	-4.5077688657128	4.55436323988115	-10.0494166748981	0.988364204169422	-1.20021925045058	1.23941005995351	2.55382134193555	0.435057599740543	-6.19316728250468	2.79271892147033	-11.0399415829366	0.32249923750426	-10.6613020716496	-1.96689070749148	-7.80568807034846	1.20287885072562	-0.893713892759171	-1.14241768841154	6.10041994541504	2.71864392672753	12.5431612630182	-5.16282955899788	-1.56514266803584	5.57471947752224	8.20884355915441
153	1.78016631288689	4.20183274186538	6.76935435505331	6.87641303615313	7	4.4046530067373	4.79915246953079	5.28250934875306	6.9144670845062	6.81874985141791	4.14263729443427	7	2.67746667792818	1	5.08535709721122	3.33501901652953	5.01339065473935	4.92940759219297	3.75646164177426	6.56156924621005	3.84181738159921	6.00721623106788	4.93370316710827	-1.2744851982997	-4.98999387571802	5.32842790824689	-9.68625161612068	2.47726810648924	-3.52883622475405	1.77867061752733	2.64301847791954	3.80246341829626	-4.90764165609228	1.82397473205912	-5.0135353813406	1.26246967462374	-10.5891322753512	-1.94643623482606	-4.529216622899	2.73161232975664	3.39076997457789	-0.637112530911591	5.68840726417795	7.00360031093046	3.51310412999864	2.62829288626329	-1.23263233927393	6.33665954808053	7.19073456506755
154	2.49136214941565	1.85302939609407	4.62483442921498	6.52855498744399	5.8760546193957	2.53324906361645	6.51344865425215	4.05507323496101	4.62869218222395	7	6.58627597728991	5.31309037533905	1	3.68680770245707	1	1	5.59561571534298	7	5.06962560034146	2.75755516020908	3.55005216366293	3.25547004461187	5.44685940897757	0.535713335359156	-4.72628935876259	3.01206306260587	-8.85016339349856	3.30591551858518	-4.90374224608303	1.24427143298031	0.884163193377572	4.96663355440898	-7.82708477355586	1.13630364719503	-7.1836478278952	0.0665910875541449	-9.24733905058024	0.455540029767757	-6.18534746252737	3.66213380063191	2.52628368906464	0.901650756335862	6.05408200245109	0.492511130080749	1.48601966160692	5.33214033145935	0.187382679309714	3.07851976601256	5.22394242923582
155	1	4.02281310670851	2.13999379368406	7	1.50329461891396	5.02718455649206	1.44888022071683	5.6300028828055	6.96429334667088	4.22482366284068	6.29821223487805	6.38312645419734	6.54543627938003	5.48208761810517	2.46214992191124	2.56118566231699	3.02768100051079	1.08967549103852	4.41987188629434	5.22736013905547	2.87937731504183	2.3839226936402	2.15535831934209	2.54412366870894	-10.5761853773918	5.4931652689707	-13.0162499141695	3.20999852909697	-0.125897942738904	3.43163532880763	-3.45454382269541	6.59395244768541	-2.4728147081589	-0.481812941466004	-7.03082900824509	7.0536142103316	-10.6648963559418	3.07277289634479	-6.75085110497642	0.0118846910888561	-2.27583558942493	-1.67248565306484	8.58179123990001	7.82837749025751	3.00476470511274	5.62880143518145	-1.18500206350879	5.20089763028478	3.45367966565393
156	1.74979902797577	5.3991180700514	2.10273701182562	1.85669740962295	2.93691015587879	7	6.17062697801874	5.09914871388122	6.91540888345147	7	4.44181688797961	5.32381047477029	7	5.27167086591973	6.85023282912661	1	1	5.37405134532674	2.77340282471871	1.87708936158784	4.1051716736161	3.69174559142053	7	2.1988320235177	-17.2972491321965	2.37436492689253	-13.117483735641	3.0880277321182	3.49247080261258	6.1829180663327	-1.11982791947105	1.69095749229572	-6.45883466325217	-0.504857264585682	-5.99533158800967	1.68874484819638	-11.1998130689532	8.64204161246581	-8.7104780025355	-0.821439790306456	-2.11771127735639	2.59894029527215	11.6203628713579	4.58740041446588	4.65042008439831	4.25439648787544	7.72385144976509	3.28258658921337	3.25529029029207
157	1.4660478371858	4.8948768552063	1.91109609446309	6.92922392256225	6.12620412423991	5.41778205481795	6.21452081006892	6.31395605091538	5.75173774892937	3.09623225348139	3.52830791998995	5.91937836185876	4.83055955127623	3.52780959374772	1.3976152940334	3.32746079248691	4.79455775806224	3.86167855540453	4.47065282729913	1.93731339561077	2.89104626973663	7	3.64502723387693	2.90271147410554	-5.44525989160661	5.2480138542321	-5.89721461654254	5.6052499095665	-4.27541847488461	-1.64106560542091	0.967670405457403	2.91807115621869	-2.35155749204946	0.770452113763184	-7.8399908711628	5.5832013735348	-7.90005498795829	1.1910284647311	-4.28634958241231	0.449774132082952	-2.84967347310862	3.40509627304901	7.85827934960445	-2.26894191831303	12.4027351684661	6.21316505302133	-1.94953947650221	9.31803906802829	13.2796744992908
158	2.71639546605163	6.10042077008575	6.45581417827728	5.81474566920505	6.65367491235435	6.02432379173623	1.8108333555653	2.81490947723343	4.75918976272815	6.06711804003725	7	6.8860973488134	2.42699288899188	2.45312547740682	1.67434152467422	2.55229559621696	3.89048441480844	4.20322199581057	7	1.81026984957146	6.69427451329424	1	2.35339785443776	-1.92970170376421	-7.62528554278899	4.28427686096315	-14.8419435430815	1.12902405520818	2.3987837392843	-0.671746270088476	-5.22557707424445	6.6574579759876	-8.51732840200506	-1.63456178081826	-8.20102256390924	9.36828021299027	-13.2192633537767	4.94132536988525	-14.6165089831518	0.906752709321118	0.434616467501422	-1.07039953828461	7.33246037004902	7.54429204849453	3.78383246697929	-2.14394746033773	-1.35040721189415	3.62914299591634	2.00200152493405
159	1	2.85146196370015	6.15741883476001	5.98137057615288	6.95325923300197	6.51856801510213	4.77177596163205	4.99426418018228	7	6.48445927454883	1.86871152526083	5.17015197722352	1.89176161985629	3.60141683237678	6.00499383774783	1.58056427459891	3.02723814375466	4.51984595218143	4.80034587650553	5.49602584273763	4.19454087196202	7	5.32061634414024	-1.60851902990852	-5.20035515804021	6.60081081011294	-9.23481346989125	2.4335784007856	-5.18968446082408	2.14560236542173	1.27995467160128	2.69741097637208	-4.2129230143719	0.67754774885085	-7.04185090548839	1.69493421633018	-10.3864669177352	-1.27506251033479	-4.52419407178101	3.9057852690206	2.77594956253408	-0.980018390894679	5.46309235250615	7.2013396619489	3.29824070891342	2.12645559974624	0.0582981705743122	5.75719089941757	7.38536958551964
160	3.6686017869733	2.64631854806111	2.32383901650295	4.00773592511216	6.53598256389069	1.63480557691137	1.88600129578364	1	5.97246678546648	3.63086417797516	1.42331708945775	7	2.64983420643822	3.14757898862959	2.13774693702825	1.22840502456892	5.93474950777769	1	6.9607050499278	1	1.23940917708294	6.8999080787761	6.15257289575958	-0.879545872965023	-6.78732640354527	6.61087505698353	-11.582687062239	0.547796910996879	-2.00323144123042	1.5555962325741	3.91698922581336	-0.308027594069119	-7.66821905928586	3.01656399266097	-8.75598554670677	3.39886382694673	-12.1330075114707	-2.58149130979555	-6.95043083707866	1.24555349959289	-1.11873364206736	-2.78908948101622	7.148336776445	2.48348645895447	0.605331953026623	-5.10589208772672	8.8456295209615	2.77380509998612	9.79620896832903
161	2.49144323382352	5.42517357655755	6.48400965451723	5.54382567848667	4.91227050456968	3.44300197791453	1.38199656072867	3.5157217316597	5.22429994370052	5.87570458676184	7	7	6.1482031034235	2.94253462591379	1	1.39138167191546	4.09375184439253	4.51111763510324	7	1.64787489052564	5.61495132529818	1.32996111580063	2.65439875658162	-1.99327431759946	-6.75092885917644	4.83818296673298	-14.2710609964299	0.574835281448443	3.23013134550395	-0.295218401118921	-4.62692357205241	5.23448262863626	-8.71710455557901	-1.51722662859932	-8.5503920923103	9.88801392777425	-14.4338135802764	4.29188511566048	-14.0625571693564	1.35252972587841	-0.0459284191382533	-0.679115112749384	6.188758398086	8.60595179173889	3.76366252968507	3.86938804986898	-4.33376423890785	0.275817027070736	3.09610300401169
162	1.20390057053306	4.87607978786599	2.73784006327993	7	7	5.48237583375592	7	6.95901745291201	6.0683504472695	2.43136788344564	2.78009785931185	6.34302807664188	4.66136117972165	2.72836272126972	2.53008840983222	1.22987212437636	5.91443840836678	3.86584879825886	3.91603375623114	1.8836612958291	2.51206730916835	7	4.63772941647651	2.06179814702547	-5.52370466692161	4.42418837321275	-4.99791642215719	6.10976690434168	-3.96556915871713	-1.34020272118889	0.158763433917431	1.68969573092815	-2.02245026688727	0.209724803848676	-7.80704602220399	4.38952816761766	-6.46467066278592	1.49793317850273	-4.21762188328704	0.347702715258525	-2.46684627322174	2.29120244485056	7.17498668947129	-2.36573245085851	12.7486323837876	1.74172396490051	-2.19696804338103	8.97887178645679	14.3617236737126
163	1.23153473341001	6.2878639459504	2.18483300598107	1	4.8265525589168	7	2.88375962393212	5.11768114633945	4.17627693778583	5.9345077390058	5.54969171165803	4.9637314678398	1.65587007472335	5.98678993983413	3.20761801141945	2.27878015152258	2.0204555407223	1	4.79418971625495	2.88208949437329	5.11617685699248	5.41508553857154	5.87338429311644	1.81917547735133	-12.0956117887303	-4.51864955908202	-6.28693561246368	3.80909175667787	3.82818693693182	0.0528717505632857	-2.14205739040482	-1.24969854426952	2.07477440200371	0.329401131481194	-2.46195023495318	6.82166300517526	-12.9590079708799	-2.22478509587266	1.35164491341363	1.30903500255705	-1.58494401519671	4.25170599169272	6.17601367759468	7.41648716850525	3.22762802296032	-2.60771238748613	0.402589909041755	3.57255235312314	1.22551983684055
164	1	7	1.56262193580737	2.99366702941479	5.01605906497255	2.24672049530492	2.71277339878185	3.38227853897395	1.43009354104926	6.6017031276906	6.04817946777553	7	4.37922620158684	1.62279861708878	4.55885823201032	3.85025925651524	2.12211715225859	4.55184901292926	5.1979145985903	2.67147857313697	5.90001985198078	1.82951193597042	3.63049357383074	1.39135143422278	-14.2770709568954	4.48059668073867	-14.3398449203231	2.94805705204359	3.73280150845119	7.60214872544854	0.541798672265183	5.34171116747425	-4.64689546183413	-5.68025450947886	-5.71728460630994	2.01348368710995	-8.65966710844887	9.16167307072406	-6.49058231619886	-3.7018502297788	-1.46536618513547	3.22754920604277	6.15217457716534	4.55813671224829	4.42135293854229	0.331890152296247	-3.8434449831578	0.568118698380916	4.2995698690006
165	1	3.6720073200482	7	6.29823986667336	6.81180415093614	4.30950156596673	5.99550087343534	6.60253557631756	6.19338880264144	7	4.70614660813413	5.37494657419473	4.34505725948067	1	1.64863599281333	1.47042423871647	5.69070036518542	3.99499642545123	2.56783305591927	3.97285640279884	1.42281658039421	5.20542790799639	4.77029348999354	-2.17199244623875	-4.52022839408055	4.64486315440517	-9.2364762827424	2.07395856060875	-3.61580748504766	1.97230057844735	3.38415664400206	3.15800017954994	-5.19747827533349	1.82563662335201	-5.98985721170682	1.49315600102434	-11.0576042982178	-1.08148428023575	-3.89821318662572	4.11702672461549	2.05311284292388	-1.20463210154122	5.49177415394202	1.91747028291038	3.00099521017661	1.96073303111791	-2.70170193679531	4.99694247800116	5.61587802090155
166	1	7	1	2.13929188098666	3.21673147740886	1	3.88621183365955	1.17817325188269	3.91011313250038	3.82569316551956	1.34674767622675	5.41230635799645	2.19495228774178	3.46659259466569	4.06155678544469	1.34217204161038	2.59598163116661	1.12705508350312	2.56502370909985	3.63988157675708	1.25491441249773	5.27978901613881	5.01663018007936	1.03670639222891	-16.1506771560645	4.82167769990368	-12.6325559758378	0.383767455703624	4.00859693151077	5.27848235256848	-0.125896907197954	0.53590749658602	-8.02206793391902	1.19403386642748	-7.55104655630632	3.82160337941581	-10.0109572186401	6.4713868008626	-7.70330231529598	-1.07840399336543	-4.10332367043015	2.53681477682334	10.4138215885611	0.278334885433766	1.13829727422503	-5.23173283815532	-2.39651053581038	-1.02939834896714	5.64204753591877
167	2.77367203638531	2.90215705906381	2.15984586175461	6.0658584247902	1	3.34012958426894	4.91641163601236	3.609699522989	4.60924717017645	5.76728176746924	7	3.90266708304009	5.47432489957457	1	2.34138832761128	1	3.63145893642185	1.75125988898557	4.53304762550099	3.49977906964428	4.90525522512123	3.78283246148752	4.6567063157028	3.0094743877523	-6.35333620218269	8.7840762332464	-9.85671516026974	5.78648977693902	1.06200387586435	2.41234162338431	-5.2896816207969	4.1945526734205	-6.99179849346334	-2.70048775850914	-7.51611838953469	9.82905541228992	-10.4826876644343	6.94067488610915	-10.5682697880138	1.88408653746424	-2.71686302577532	0.969243324299081	7.98414843765618	1.95155612776186	0.117253986845428	-12.5664667439291	10.1482556824855	5.61010426223168	15.7294220005891
168	1.29856746710208	7	1.32033180785854	3.40391290599863	5.98942155666065	4.08043268175714	2.22595802035924	4.21068568300511	5.72178677797068	7	5.02421969119114	6.2144434416541	4.58552514499875	3.83466996370843	6.23896536322459	2.96919324025965	2.13003392158337	4.55681668673252	5.33123137923891	2.60908579778375	4.27623485114234	1.46768884579325	3.06089307023611	0.867011178735181	-14.1473913156331	4.92398676007583	-14.4961843392431	2.75195872208738	3.36027134238904	6.66282162203733	-0.151062716888014	4.65195491143701	-4.09042552645779	-4.37211670065369	-4.73965411548987	1.0060876386627	-8.9205801992401	8.42668360825669	-6.3459929748611	-3.46491186061037	-1.3823880147965	4.26406575903587	6.45100669915571	4.37681455593131	5.14972071301281	0.638255118366001	-3.82133079198873	4.21670640155492	3.2020250815893
169	1	3.52479918085139	2.6140566100285	2.4282510116432	6.67774843744594	6.9564132576944	1.02236249078218	4.10578192176054	1.82234877117063	6.63436717493577	4.96774970993701	6.30924133089145	3.40105562540235	5.68444209983548	4.62493008022284	3.73064112256987	4.00567035034494	1	5.6131051842516	2.59639145179632	3.00013385035995	4.47040948194728	5.46154482662421	2.6671968325972	-12.7540990998403	-5.12346762545371	-6.12403291806389	3.2348969266721	4.60803271424488	0.577518343467801	-0.158735184422747	-0.975983295958223	4.3375290682429	1.00143712759529	-2.04636754939579	7.56426480768323	-12.0390057816196	-2.08343273847469	-0.0299649749561332	0.656190561968029	-0.702405186861385	4.39718125794579	6.84509219757003	7.80243657901891	11.5680390307871	4.91990386547962	-6.54188369518236	3.36757287753139	1.47112181820989
170	4.53821705584044	3.69008064211563	1.4125110077098	6.9218329380886	7	5.31585285418881	7	4.21864294660261	4.68577001306578	7	7	3.77699667350898	5.29410662465841	1	4.46691438529178	5.01621565027203	4.63602525920478	6.57854085778296	3.79940554291959	4.84572456908896	2.2641320974566	2.79951186729912	2.47109340606731	0.246793164246997	-4.23582771647698	8.62676865058306	-8.04828575581164	6.18082278284815	0.852016820601122	-2.14393893219384	-0.428128816853031	2.15863368488807	-2.70649049393676	-1.96463123100661	-8.98875774076261	3.72054933671053	-8.08294163757611	-2.70467687488308	-5.44894221994119	2.55751463020558	-3.27494492710005	-0.636622541686515	10.8249473670205	6.64749068515286	2.43045325596401	4.17891612616438	2.62137267926379	8.04481532954179	6.59423785685818
171	2.56993004612626	6.4414239290747	6.47281735496137	6.60219440560242	6.97065473478194	3.59708465978342	2.24399882792482	3.83417418980359	3.52839921292234	7	5.96799339143705	6.33386494337312	6.05918837491182	1.32917205424111	1	3.71029548943865	3.70972067429871	4.58866371070787	6.76292619443741	1.48145691895341	4.98120099512201	6.19344263359268	2.27343304041547	-0.569347147394421	-7.28673668695213	4.07837343433167	-14.3143560691727	0.635785132630306	2.91709425607227	-1.02446862595131	-4.83764617645422	6.00093648607308	-8.94544905131165	-1.43461335330418	-9.23287511544902	9.94591797005848	-13.5926077900236	3.88984486934523	-15.8353741789104	1.47246428577964	0.538657242996292	-1.43181863136143	6.5793368845307	5.64986661298406	3.07944139460953	-2.77673917577393	-6.03796141463034	0.791555487724649	4.14388250087441
172	2.42568531413036	3.84436152893159	1	7	2.0725250257519	5.56229404938316	5.60079914111559	3.46900022492012	1.74534019548363	7	7	6.34586324449024	5.35566863314487	6.5272386699845	1	1.94607902499625	2.94520907070033	4.73058007550773	5.56634414667798	3.51783143151819	4.48705999979018	2.59218172100227	1.61902796577614	3.18815314296172	-12.0090449840643	2.1321898006659	-13.6720039314388	5.38131879654971	5.19422077590095	-1.53631779082374	0.579032774470804	-2.35913682892803	-7.98895799519688	-1.71257909266939	-4.93071169533308	0.160963984564474	-8.5963239526363	6.22579770556354	-7.1124478603947	-2.23308578133164	-2.56201137687495	4.88912269095502	7.7879612595908	7.57348783048828	5.11010434754986	0.227034027785027	-0.193804066455642	2.92241921909332	3.29700937323572
173	1.34912753341333	6.70857525387468	1.24874992656856	2.41553383182666	4.98721000604382	5.10778880872266	2.7558053043071	6.5159795066768	5.30349753482481	4.5671548573183	5.97992825974577	4.67980125930586	4.1487275466905	3.43770066314976	4.46311006327161	2.60472187295892	2.75045949397199	1.30070847829524	6.9603617655888	3.48314842746745	2.99183336568257	1.13169683010656	2.35021312617187	0.410361278327104	-13.2659373938172	4.43311411968899	-15.0663215995125	3.1550927428455	3.64261369310499	6.72624553774942	0.176797232204352	4.41458045292652	-4.5942883983208	-3.7674923036676	-5.24976379413463	2.67566968684267	-7.99596270121941	8.04358207736551	-6.5139451474753	-3.44606623259609	-1.30252144813983	2.92803093962188	4.87888401742476	9.90198241688446	5.53800496079004	2.18197269865902	-3.9484130690659	-0.46739024537832	3.68855491774091
174	3.91592265807949	2.21757571921356	2.91636371635759	3.35336353969186	7	2.60893800082595	2.00579868923269	1.05128032871814	5.86540565436422	3.79912620299573	1.44703183773045	5.94071634838651	1.17932809490004	1.63020860570842	3.86383775017794	6.61420400412756	5.67376785828863	3.87232397387161	3.14940359079799	1	1.95652067693456	6.53482722559145	3.63469652452422	0.562220912229899	-4.962579301525	4.76790758164179	-11.803115144689	1.09964516054963	-2.01900722416926	3.1881844532759	2.88542694194556	0.298590254897901	-5.19600922751412	1.88957640512334	-9.30025109090852	3.3543640647729	-9.78931768444279	-2.00276064809664	-7.32799858123052	1.1308301790271	-1.68971015727546	-1.74746062173413	6.29001001919502	1.3575444802391	0.423324135003591	-4.80627103574021	8.16506862727383	2.60967302339653	7.20901905534347
175	1.15483604217181	5.19349033317163	1	1.71267378445555	5.47837018532411	5.91551111250642	6.82245639633632	1.15832645422103	4.71442707090797	3.82557400968316	5.35468607064863	7	6.94123798799055	2.55073725111995	6.31626687990972	2.25996097133791	2.04495292269069	5.88850446003192	2.61337372940989	3.03910190352646	1	6.39460231985376	3.72280154792612	4.14694221894621	-12.7557255776462	4.49607030437601	-12.3471446875406	4.17480557696516	2.02317520263675	6.51418705571569	-0.57560143970812	2.19745252554958	-4.27056253735683	-4.95392045745246	-5.34562623870099	2.19130471416164	-9.31683227167555	6.68085168208152	-7.8044897719888	-1.25361185091751	-2.53234117621273	4.21388653081412	6.86318489141617	7.56718826995245	-1.79216122273568	4.34630037213105	1.75127594747755	5.09353919478932	11.4928975622423
176	4.1954833146036	6.38793986612798	6.58464469900247	5.45553906990631	4.88479287708741	5.5730062490789	3.71923740851841	2.29215771813484	1	7	6.80311905323287	5.35051078866042	3.90373194993316	3.12956981354922	3.07681096707329	6.20971673213689	7	2.04150814620012	4.36280950914172	1	3.68606820193245	2.60532504691515	6.75406431237725	1.94344443824238	-10.2317805719747	-3.63583202401144	-4.9891042520658	2.91460394779139	5.13546243044032	-8.83116667189565	-1.09642196469063	1.22309978050749	7.71317530220882	-1.44774556610645	-2.64303863296134	7.79138189414403	-11.4899756334859	-1.43127572799059	2.42674247661518	1.60923786834939	-3.35578056543449	6.6223269207897	-1.61806897673107	11.0934010083865	4.56715882696769	4.60454657296935	-0.406418958837047	1.50118119384458	2.52070581094045
177	1.66663441362944	5.78931744377888	2.57154537531603	2.57166709244838	3.51605066719393	2.20556201803346	1.32408158424364	1.25039164141649	6.40857928534119	5.28411541587369	4.95156452382504	5.05836562702912	6.5498960050242	1.07947324921924	6.29116165146652	1	3.62124659838537	1	6.07737800939956	1.09970104624947	2.39150130837322	5.18758777622287	6.92630131098598	1.30310964315428	-17.1140087669774	2.94654521545113	-12.7660979577439	2.50434748316079	2.22133291963799	5.24864394081919	-0.545933402753194	2.05829420040939	-6.73560565911677	-1.13352341593509	-6.28190756144299	0.922951596677066	-11.0287012965691	8.55173049183944	-8.18973668246552	-1.10785561981497	-2.53883671158088	2.1295226501642	11.6819907786582	5.41449656973639	5.85318144339749	3.56576986627128	-11.3839027963937	-1.66290374316965	4.22791680049917
178	1.19747342976027	4.33724637235672	2.68758538569494	1.36620886536624	6.59582526115967	7	1.96476260010043	4.50903380587642	1.78289680512569	4.96341128155557	4.56776109773586	5.46652129845042	4.22682841716728	5.32501616586109	6.5066501371714	2.19502852826419	1.45965343237533	1.0784316765103	7	2.02300095455719	4.41203070591982	5.13343043644533	4.69603444965652	2.49671718947471	-12.7878132362077	-3.85924520989197	-5.89034807980464	3.70757321363928	4.24462435962307	0.249731980598833	-1.03616266065958	-0.282559357871691	3.77888030175583	1.83921979576705	-2.08955141502466	6.83126681045371	-12.2685752469142	-1.59156061253259	-0.0170621715025937	-0.490328782932172	-1.3037798830352	4.02779873121434	7.20896458809026	7.88048739240902	14.2071585877798	3.8390612906013	-7.130999631678	2.29969862997145	2.01538357965561
179	2.46687758761522	4.02217367791283	1	7	2.01753133731026	5.99995113769712	3.4306390138766	2.84735405901553	1	6.33509844509694	6.29895470715525	5.56619804904712	3.36218150247556	6.53970477593718	7	3.15974856186303	2.78283630360062	2.19703014902559	6.34134654869294	2.9978871074527	3.88001204169141	2.17049394988209	2.65455913064166	2.90237763612258	-11.346694276383	3.26193436700316	-12.9539357825226	5.41497855409249	5.1997292147738	-1.61004355606274	1.03714163738177	-2.10401088071798	-6.42587253077101	-2.50991873568322	-5.27575831659384	0.703716902709011	-8.68459015761745	5.46288226658517	-7.87548533178427	-1.65980103945652	-4.10131680537767	5.44954671732861	6.51130256000266	7.89523851519055	12.8026256282557	-0.0267692081048456	0.373624362792972	4.36869440197206	2.47384339823184
180	2.70343387716743	3.66563549969204	7	6.83117601705745	5.07604712019318	4.56670436911187	6.73512151775044	1.01944050439825	7	7	2.50989136157956	7	6.14671638381349	2.77767112263887	4.25880854612162	3.36112615540186	1	4.82628631302566	5.19057792509107	4.39696735621027	1.56553504375703	6.81798761471503	2.66281316522433	-1.35393043142859	-5.17237695499562	6.08387599982192	-9.19010712609412	2.34334287389382	-3.97467339731213	1.92073574594695	2.31752769137453	2.62803589672751	-4.22996911733696	0.284771683184383	-5.65294156880847	0.375138464702619	-9.55213040217323	-1.36819984647497	-4.9888136814749	4.02662662077337	2.9598849607606	-0.31410891835553	6.26056014375416	1.33006856092371	3.56752243395492	-2.43630799644305	0.230490102464142	6.22129966711322	9.8868941093525
181	2.62319455105093	7	1.64912541793593	3.80242852405711	6.59074716691123	2.42061314601449	4.2593114381817	3.52320467852592	3.78475357641406	2.2893278611479	1.47700622552977	4.72996916581884	2.99478390697008	3.13861175471664	1.45215246850261	4.44462160187372	5.69566510900666	4.71414870413468	7	6.92514897648906	1.99420418488588	7	4.85492298395513	4.071622835507	-11.0758267195354	3.36727893923385	-14.7725361171905	2.12379254312992	3.00820144881086	7.93460979920174	1.29431042777286	5.03288074897436	-4.18150184205902	-4.59377527032238	-4.32291760788674	6.90508404099516	-8.68057636550604	6.1133466939575	-5.94825754409812	-1.64772289428511	-2.18308371965259	6.77518338207718	7.08835314547623	4.40345005708192	2.4807503104023	-2.94170583252827	-0.368066388121827	1.81817838123624	3.97620331680722
182	2.09192572054445	5.53957067746589	5.39846934154923	6.34368169911607	2.95240782835159	6.08399969505096	2.07546580857356	6.40100471963785	4.69976109970851	4.74299826831853	3.76688230166433	7	6.42967282498597	6.69332004093455	5.58583240125049	5.12745749053096	5.96402863322714	2.65743078366918	6.32664530383478	5.26414377568072	1.71192682352862	6.4502151102323	2.41862799811657	3.74563251203195	-8.31973645642385	7.50310742043775	-12.8719563715129	3.95606993578368	1.23505777378891	-0.416164468177706	-2.76565486841503	5.56248794378895	-2.9364822733459	-0.507066513200788	-7.75186434637857	7.04412662712629	-9.41096108119059	2.97174972185462	-7.20381186250168	3.9950826673047	-0.749616425975061	-1.54024847627929	8.54254352034096	5.34846101930082	0.641892193580822	5.18997606313744	-3.12110205633586	1.99276026390864	2.19320732982001
183	3.99378216480122	2.12330390578836	3.63484501920523	2.18909823263179	6.59053748583975	1.78764953640143	1.60066951924113	1	5.67568467575793	1.92127757634436	1.55057472687626	6.76693529224879	2.55261981041224	5.52485735109897	2.48936604463959	1.52259244677612	6.17310457251175	1.24554364259032	6.54828190134892	1.31657634151403	1.30109363601911	6.6110633355378	6.18854116292588	-1.07401526412895	-5.55750501770544	5.37594516137422	-10.7771034103736	0.487966314885757	-0.796842986211396	1.15465097292527	1.42597188618462	0.0507335780350258	-7.82581896550891	3.13645833232745	-8.83907385879891	4.78617017985097	-11.2409160824157	-2.20755851610813	-6.89595949465756	2.33806686541452	-1.18054018632791	-2.3457400579672	7.6219551977511	3.69328800768993	2.86431273727535	-3.91187334840412	8.5682952444307	3.83208141848788	9.77447300489494
184	2.34995180757789	2.99499139799157	3.88188469309209	5.69012692586954	6.55209472092794	1	6.40610854272935	4.81466003996835	4.4541601292624	7	4.50689357443575	6.17065111547738	1	2.20894064672118	4.68880804159834	1.15126577601482	4.32808808001858	7	5.66949799319922	1.13631590431201	2.97992370174468	3.28119975857278	6.82167517034703	0.209341474471594	-5.37229868869482	5.11295998009784	-8.85410596361837	3.07320546039012	-4.25514691737256	2.11995814775434	1.28435517018569	4.21674853861745	-7.39989552339716	0.21716620174789	-6.63700649282465	0.407246662829139	-11.2074913822187	-0.653240569045362	-5.31165467286588	3.46680374847549	2.7962595958634	0.690077745647679	5.69613967125945	0.58100646867423	1.40915088839234	4.99476915098746	-1.18966234835003	2.53484006426912	7.20636078547009
185	2.16872246369077	4.71793345374846	5.27434398422327	3.21959405789752	6.76541425835546	5.83201112988705	1.42861491351747	1.90791132445446	6.00240318896666	5.98047297066532	4.02512433111482	5.8919836462369	4.83238811865155	6.33465104208329	5.60210010708445	4.85055636502889	3.62616138153553	4.85932641660693	3.25814768009237	1	1.9682604758686	5.09020295714372	4.02129137398588	3.33855710980441	-10.9018447077779	-0.566260035720397	-4.27079577385799	2.92005885062232	5.81900948427064	-3.46517952768981	0.818899405113803	1.05441186970733	5.0403093888334	-2.73176839453664	-6.31678924168761	6.65028587105636	-13.3486324491599	0.467992999938219	-0.585274698073513	1.99823434536518	-3.39420492686519	4.48614144324244	1.68111346902685	1.02730790361744	3.62725701278186	2.63978313123128	-1.43263727106116	0.826919394013189	6.72195127080128
186	2.44509097942704	3.53295461271925	1.78004219385604	5.30962466565002	1.10014471168638	2.91688803815965	1.50394364494199	3.9843925446702	5.71993274881091	5.98058096751753	6.06520766288216	7	5.46899142702922	6.05254904884124	4.80186528069461	3.31415506889657	7	1.98738760832263	5.84922286367981	1.39229845112415	1.65517338093862	6.21638616500847	3.58023182150104	1.22790527971989	-7.45699650284808	8.4012611639708	-10.8082695540893	4.66754166221605	-0.273529064077667	2.18493549690024	-5.29263540076508	5.43062327889027	-7.30456084765351	-2.70474976897969	-8.19357542484577	9.33760803347034	-10.4474740631679	8.42616063770826	-11.0432095630129	1.23002338937021	-2.95784375195572	0.628436548351006	8.31374462558169	5.2944000392099	2.64248559426911	-1.45737264986491	1.16090741000989	-0.70486833252304	5.4142918671272
[truncated: 74 more columns]
