# Supplementary material for: How Are Mate Preferences Linked with Actual Mate Selection? Tests of Mate Preference Integration Algorithms Using Computer Simulations and Actual Mating Couples
Source: PLoS One. 2016 Jun 8;11(6):e0156078. doi: 10.1371/journal.pone.0156078 (PMC4898694; doi:10.1371/journal.pone.0156078)
Supplement: S2 Data — Long-term couple and agent-based model data analyzed in Study 3. (ZIP) [file pone.0156078.s002.zip › S10/Euclidean Model Data/Euclidean Couple Population 11192015 0126.csv]

	trait1	trait2	trait3	trait4	trait5	trait6	trait7	trait8	trait9	trait10	trait11	trait12	trait13	trait14	trait15	trait16	trait17	trait18	trait19	trait20	trait21	trait22	trait23	preference1	preference2	preference3	preference4	preference5	preference6	preference7	preference8	preference9	preference10	preference11	preference12	preference13	preference14	preference15	preference16	preference17	preference18	preference19	preference20	preference21	preference22	preference23	preference24	preference25	preference26
1	1.8447315245562	6.966054764238	1.70823567122464	4.24606856803189	3.87146867927005	3.33714099874175	3.80578707793418	7	1	4.72754220477937	2.92085225889083	3.85019586043187	1	7	4.07177233785357	2.72235158241046	3.92790455809111	1.07080238404157	2.32814399677069	2.5385444482858	3.83725247907375	2.83213144827561	4.09997113288718	1.53903064200609	-1.94127412990635	2.46599998758016	3.81888372607087	2.4903901375639	-7.21357255705712	14.0905250364193	3.16762817533198	5.23694031236492	-10.7374417141168	-3.55565636515009	-0.0157936477465492	6.78376511013579	-2.47926587677737	-4.91200430671192	-1.41858501887241	1.3368293913849	-3.18865441780286	-0.332367349600342	3.56243814490576	2.81531507837579	7.85855854854812	8.80415834939843	-7.53066376812124	4.57361276165429	-0.334235029720556
2	1.50104560010394	7	1.34443651425653	5.41750254009144	5.83089220049985	2.13550594125515	5.60688723911858	2.62943122881427	5.66533850156415	4.87474201207815	7	5.60972549527833	4.45819716461311	3.91185114674853	3.14385580804438	3.29482341692284	5.84306068323759	3.72752807414102	1	5.57869912583706	3.50851594630445	5.02390057521613	1.35076292373522	5.22496880180182	-3.09712377396032	2.21763531098688	0.926411391996008	1.66591782928739	-0.261238411887518	7.14717489389578	1.75214685981096	5.12134156816421	-9.23604283444484	-5.86651582514897	-2.54439497138567	4.72013570531238	-2.73919732502585	-4.17525511346031	6.43231853920243	4.7459360041347	0.67998067843941	0.0519691100990347	7.25111506422547	3.37140314392564	12.3838789765718	2.60092791911721	-14.5212554459654	7.19073304816232	2.78853328083224
3	6.02042260928169	4.02778382720786	3.98841282266704	3.36920081563886	2.73732389619476	5.19776984060043	1.94613817064508	1	6.2349785394529	6.96605715813195	1.0528199197838	6.3247428243293	2.68843024884622	1.53627724336454	4.71632206698168	4.09057808837576	4.27876096887032	4.80531605105154	3.06026721241253	3.86638911260943	1.9457229685883	4.9658205564025	2.27991744403457	2.68114307427216	3.11126591438759	-1.58330320174898	0.248065523014735	4.25835819943609	1.32350807335784	3.50827215688624	0.915158023836551	4.13486712439589	-6.26630592421257	-3.8939199057282	-9.14121251497226	3.36798178999183	4.76357020826183	5.80159700665322	-0.876489787193631	5.08247409179413	-1.03683331149934	6.78419728775779	-1.28400230209605	3.02065907101389	7.35683542883873	8.76237466000926	-8.14888712221563	1.20562289575722	4.86535305575068
4	2.61087416620723	4.66072484845166	2.63779224250436	4.62159634222438	1.60628303068591	3.55701900882821	5.30130416132197	5.04621218745558	5.98233295993221	3.73052019374452	5.79448711326886	6.07568457552866	3.87320501872517	3.59956950744586	3.07324394178732	3.20970555472179	1.68354612996074	2.54694713892508	3.77250437529814	4.36061486669855	2.29040250162941	1.46691607828993	3.95657460320521	6.41903728588099	-1.32941966387248	4.68470841236448	1.88192290826826	2.52798478160703	-6.26385894466673	14.4231719061432	3.24646758157996	5.48213182660453	-12.8251408013445	-6.43221905168831	-2.24718274312665	5.6874168009101	2.53650279277869	-5.13479441038908	-4.49986001591118	0.58367125528015	8.03069985076268	-1.03296822150942	5.37572114643493	3.53444396284062	13.5029257126914	1.52326245220322	-9.56826852006926	4.43507017841136	8.28546602316461
5	1.62435301157861	6.08873435796971	1.61003630665651	6.28664369150568	4.39506903669396	1	6.0532589827453	2.05448604710024	4.56984651914116	1.66637659228058	3.41095289853427	6.49029598542228	6.34949139560788	5.73224706007293	2.36489898500821	3.22696565267815	2.44520861910231	2.18652514794286	5.69514451984599	6.0643294646231	1.97118597734638	3.0175276965282	4.12596072448238	4.82115531696388	-1.25261182402585	4.67086603326009	0.468450708791733	2.73879828642058	0.343440262889894	7.26695295220712	1.37796850974123	4.3900081511582	-9.10919265351476	-5.9035731431638	-1.53154414764471	7.09605274325621	1.04304844456314	-6.98214263081903	6.66348495666512	4.31921450534716	3.89418426388097	-1.06365965877078	8.64088947942355	5.25517050266999	16.3121835761811	2.39567505423911	-11.3202223014266	7.57575511985951	4.67823816345143
6	1.71075373094413	5.98148717527808	1.75118084217501	5.19835957687008	4.09809374558803	3.36991310996848	4.93161847187945	6.6800802346455	1.05342223342523	5.54652608084764	2.7622863190002	4.65279740741506	2.01019300418946	5.70850350877452	4.60548899004638	2.30106162590906	3.85066153940689	2.53423883884099	2.89405272889394	1.87020421593158	5.19101987153955	2.14426123567752	2.88017687730198	0.834248431814111	-1.9810903057047	1.84219293128091	4.72193569380165	2.42803398185044	-8.19980351333899	12.9371625657874	3.71523164897457	5.84709796828721	-12.1154534956793	-4.30335078655139	-0.382686361142746	4.89346678504061	-2.01968939703466	-4.97102260682173	-0.487124905274751	2.49472499430938	-2.82783736809122	0.36254452280439	3.03528393592269	2.87305932572094	12.3074371621069	5.58087293362455	-7.9323932501463	5.00569887227106	0.769361212627294
7	2.80061704309952	5.32677337846757	1.26426418417898	3.49947892053757	3.67055577193869	2.04430001109539	4.71452086161395	2.17564693875789	5.95484950805565	5.39069978373575	6.68468659138263	4.92419733281503	2.6268192699769	3.24341000209644	3.1868433760693	4.40640686061542	1.48500443829879	2.32471858871139	3.38213121959435	2.3586234046828	1.03331201051293	1.70947234744351	1	3.29011067338367	-0.0726409597231691	2.8022626390923	4.95122671896956	-0.8615171305405	1.01143496740406	18.2000963170986	2.36540388570083	6.66156957613551	-9.66131134121138	-5.47104387538386	0.766103897218472	6.20325841897536	1.67986465747212	-5.40698471000783	1.01281454042559	4.93423148001338	4.2955482992657	4.98408266081331	4.23577212837595	6.07406387790743	14.2813409499197	0.627616349934002	-12.0556151815831	4.41052561781539	-2.51411696909248
8	1.94846093695853	6.88313254276199	1	6.4270337721513	6.12214316253572	3.77137403005136	5.81744623072353	3.75854540321676	5.92084963071767	6.04926578774103	7	6.01254921561773	4.24770397630425	3.89562985637065	3.43008604551962	3.31278382285418	7	2.35171084582994	4.91604288002005	6.05660647046756	2.45493145069797	4.45666541602553	1.24638033868816	5.81055436778251	-2.87030422898508	1.89070294708694	1.31241082487063	2.78281087695688	0.230065951021392	6.04021163398598	1.55616330390121	4.65616989273669	-9.17544823771367	-6.11627188941168	-2.51764119865514	4.29089851297828	-1.90500422363097	-4.91423013386828	6.15209935226676	4.89843442902013	0.382632784726549	0.482830570596682	7.17204062578131	2.68470503525375	12.405284070604	3.36337637084338	-14.5084501896028	7.85950444962581	1.90521376496618
9	5.3006744985194	7	1.01594621582895	4.65863784829115	1	6.93981603597698	4.03634557839355	3.80676578304512	6.68509267470225	1.74348585614367	2.45211533256541	4.65562512256519	2.74728292327574	4.70689548453192	5.99768906403683	4.60841573987642	4.04085748587483	1	5.71199351342179	5.29482599385898	2.07280999335578	1	5.76587276953291	1.12865504962046	3.22178156835242	0.81965870834614	-5.5301132604861	0.318287353413267	-0.730119551621714	5.36431389928013	-1.11463387783531	3.3640518589066	-4.81760893897879	-5.39868568262304	-3.83411624780942	3.81702458520283	1.61398691408286	8.7206015609044	5.59461881604933	4.90164132903157	3.38650848616708	8.86506986217541	-2.30035382475978	7.80861679168997	11.0767700306166	8.52955611568672	-10.1262703870163	3.76803626923373	-3.52361620488933
10	1	7	6.61288471123377	6.74404341010657	2.34822446607437	1.21085282898597	7	4.51979928079807	3.87278684858494	6.64856987619888	1.52687893521855	1.72638945986872	5.64520858318485	5.82862897924679	4.81499348216311	6.35983123111828	3.44432220309588	4.00547027558422	1	6.9980963250268	6.41117922372784	6.14971358379697	5.31429613323298	1.04303260671691	-1.63722241819217	6.97568006395307	-1.87733043824189	7.37608572528815	0.643980480286326	10.924926108925	0.853639967637197	2.07609965038729	-14.9051621001287	-4.84528585503635	2.27759296758527	4.88723213531339	-0.784562696074438	-3.02677623288715	0.224110886204099	3.08406423875562	6.84418055283038	5.02260523260394	-0.0486724118724512	1.83476207209485	2.4813343462481	3.76649426234542	-11.5738546271584	9.03178969187876	-7.69946935600126
11	5.45380748025872	6.91876769037055	5.9494517097824	6.45091678098368	3.52870849843545	2.69715627342704	2.12936943945491	1.03422711202881	3.91780913650156	4.38940908557179	1.54186391738327	3.90024628072761	1.43191500353372	4.35617903884389	6.79126581731317	5.78747532486463	3.87503933258393	2.89455928401531	5.20533838339937	5.88686615904393	1.04293225227741	3.41870177031419	3.14517712064955	3.74427812058521	1.42794972782042	1.94070439414975	-5.75961070466062	0.942999940091508	-1.42753846765528	8.1196353935778	-2.44405393530583	1.75563739214552	-4.65848163458432	-4.85344393273278	-5.11727306270259	5.23386993513666	2.47801696759757	6.79804405434733	-0.190189689590446	2.87962761916149	-0.356066123524679	11.1713831570857	-0.761762064150441	4.02124771085124	7.81110539721601	1.94003760745901	-7.51284069442092	3.79741411849109	5.94764999366054
12	6.80947052411088	5.91964870660469	2.84020245308995	4.72505243406503	3.96676195983509	4.9009234141685	4.51742866426409	1.39794269135368	4.27960247096531	3.80270152995102	1.07948465381055	5.69780822127219	1	1.73569001539458	5.22814279210562	3.45330137558203	1.49419729856342	2.06207187180632	1.61584894784203	1.87450965680569	2.81951150854991	5.30326157670065	2.81679461038446	3.17329854498886	1.08394290525856	0.107176243788466	2.34817517776239	3.23068804472888	-0.303208006738198	4.30149590517105	-1.89811412075655	3.75069085417479	-4.86321996259051	-2.59612085133951	-5.85370233022706	3.50434325579219	4.98389353627108	8.50402879579734	3.30456433671542	1.91976379988174	-0.129254875901957	6.16616647607469	-0.359036453368164	3.81998891108454	-10.3242678205926	0.136366946236835	-12.1055404377666	2.20005595624778	3.040147645128
13	1	5.72336937729361	1.50519380002002	3.78797960651781	2.17267061720058	7	3.45327663719215	6.15752777420224	1.29746933758067	4.1400698605001	2.72546983728422	5.85015073418196	3.69983433302577	2.05512494697344	5.19547253835207	3.39940052124919	1.34540656384646	2.87772445293283	5.36118600520037	2.96520890720699	1.69152521263378	1.51280354487394	2.27901470771192	3.22471408437197	-2.62605714169934	3.65087107439057	3.9142746385514	1.49742778100235	-7.1699934106046	12.1815668995974	2.77151414266364	4.68267214739626	-12.0109886825753	-3.97586079632466	2.75110958327182	4.39137572443919	-0.820087498288387	-5.28677079789425	0.484558340838825	1.69646197172313	-5.42608408816456	1.44831993068648	4.25683889804631	7.09728651931488	8.21380271624135	2.457829914626	0.477056582909722	6.02591675361896	-2.02264105846816
14	2.41188992512145	5.49292570284073	1.92857455183602	4.33006748065377	4.59439187012217	2.52788751397354	4.02573760829964	3.90483728766977	5.23714088163884	1.21604632755514	6.60591178396947	1.39764900811356	3.80786729257042	3.61479053107354	5.49988963793782	5.88139021031574	2.57155776089534	2.07452778399912	3.30429793972516	7	1.24095113624059	3.46480376391575	3.83299965707716	4.79262963329782	-5.24676730584516	0.603916391430367	0.818871193625119	3.13810842530354	0.396647723759918	7.26171348627151	1.83801185256394	3.42496040619382	-9.37018538548753	-4.59846841650857	-1.19075510665507	2.80226025228869	-1.45081978000515	-7.20438902639394	3.71814682793441	4.46495996135428	1.57153963298847	-1.27346206583207	6.7715708872441	0.917115680204292	8.10411838722707	6.14967660466618	-13.0831333980321	2.69514533242846	2.65550366072562
15	6.6220092784243	5.35035318340301	2.73501028088522	5.60723970253981	3.28500581740971	5.13209337538393	4.29125834401057	3.60167844572246	6.26854703685732	3.43454528247588	1.08505143053012	4.77362143137376	2.1282563710777	1	4.76608927233748	3.27471056582842	1.19264002552557	2.52687408370388	1	4.09625615462789	3.28257339342419	4.42118842389457	1.43967337773272	3.40896927688487	2.50556452876697	-0.650469587372508	2.28078978884747	3.48650065992293	-1.14103482550891	4.65731043704554	-1.05592516255015	3.7488083472596	-4.09725724666635	-2.77595491853789	-4.78955516768844	3.96387413202151	4.62368472978131	8.98621553757537	2.70676962699474	3.20420269910412	0.336734610419642	6.20344210897369	-1.37018621244563	3.78711510641359	-10.308826635558	0.0390831138496601	-11.4756595416217	2.31807634209773	2.37707260065508
16	1	4.83259187923517	3.30349227290608	7	4.12726106617867	3.67723898262407	5.27588665333728	1.78054658552135	4.03293173023888	1.67109394223695	1.08365898236124	6.20689773637749	6.25544202770965	6.97459622160534	2.53355734950908	1.95153457408271	2.94001609024754	1.72513128551384	1.01142841854685	5.3350007925182	2.40365046859615	6.37192624318206	4.91040266433643	5.60072053651107	-0.745389073938927	5.4402061394168	1.74810059345361	2.88313260485987	-0.696714164664958	7.23778599414309	0.841809949404871	5.07844738301404	-9.50761262598395	-5.06847418197616	-2.06408793416849	7.2043301248428	0.00478424225185189	-7.89033689507315	7.55339365133537	4.28764264805994	3.46986574673246	-1.03470260529984	9.51533996659368	4.3368284747792	16.2816508160849	1.8983386972326	-11.1598167456046	7.55996297565991	6.02233137210338
17	2.09384549934433	2.59883203826725	5.72330976674702	5.15688762904893	4.41272841983074	1	1.0937588831063	5.74781432896539	4.94570986890496	1.4868109462541	3.75360004410516	5.6667758348747	5.64424888456042	3.29960216197829	4.86887790867366	2.81768710566797	1.84860038989997	3.53534426475104	5.92590991661075	6.31836257516979	4.31782213096136	3.35029316756042	4.29321617908304	2.04448896144908	0.581050906490981	1.06261960375549	-2.81858241455006	1.62418718562912	-1.81072806695266	7.85415002294055	-0.234658881343516	5.15164084003251	-4.80362630391721	-5.22138664744596	-5.53711817390094	4.97327917751833	6.1193501154199	6.86467117103017	0.8733938555354	7.47413354814317	3.49178023907152	8.19599666948373	2.84876340111261	2.21385697857607	15.9955814298202	1.24813712402154	-6.86581170384462	4.24761831089376	-1.97961716257453
18	5.10151297639643	6.00956576941432	2.64152790141505	1.91071873517221	1.35006318941958	3.50961916295193	5.53802489995625	2.77447983377779	5.55265543405888	3.44937295495791	4.38129396285667	4.29814437535108	1.64667565587574	7	3.10949792328608	6.40396719621373	2.44679677443159	1.38546517613829	2.80213906941388	1.58427065360482	1	6.00558839611347	5.10400807426598	4.7693933568305	0.303473641292426	0.130200589973414	5.64556176990236	-1.3215752241469	-1.34431536140754	14.5219060986583	2.065802373306	5.83276367767496	-6.78692042687775	-5.63548420103254	1.58360498845377	5.15039557741459	4.72122629083408	-7.1267264771609	4.27468159796719	2.17956502098406	2.5754609782239	7.90150436284544	-0.736970207737568	2.19982675772431	19.0804229296724	-0.487749899626114	-8.60933572915347	7.40554049531277	1.75849612289032
19	2.65924295657861	6.3007327099753	1.39278939025296	6.31112089179817	5.94819733307675	1.73704459845286	3.61966300419893	2.114257299254	5.21959439273279	1.39481464596538	3.3888774085653	5.17062978241129	2.73156902747571	7	5.44961625979785	7	3.46702016189333	3.12171396443304	3.78137912903523	5.40642458717216	4.70315627012091	5.94915606610112	5.30480111831033	4.01954799218659	-4.76695662350732	-0.132130619749178	0.696716376049712	1.37384212201983	0.0746217172423625	7.15901538585155	1.1013142250517	4.74605971590673	-8.17175032377847	-4.71747016005965	-0.0278799031373528	3.37053104217321	0.516444172471525	-8.49014494426232	6.16611456444315	3.40853325529976	2.96424174551536	-1.31206897226997	6.19238787483595	0.366424020443263	8.77302263332066	2.15703425744283	-16.9488898993855	6.09266057181196	1.65462433971371
20	2.48114804595437	5.45424339116461	3.92570821860387	5.63536223500771	3.01899481185533	3.83283908415183	3.29762882156332	7	1.04837184256439	2.59141083252919	3.53772508997945	6.24088895704512	1.64579404128595	6.64589973719248	2.26301617273092	6.13900122015643	2.57248181839351	3.44710471718627	5.33166423820297	3.15667795637905	3.57658834229515	2.80237185853015	2.74954233526011	2.73086437965856	-5.69624206978501	4.28825249793773	5.21423226854078	1.24783920845243	-4.31563424250522	10.5351143339761	-1.28052435634632	4.19831489709289	-11.802133406378	-2.09872811022643	1.95387488065502	5.54312434110049	0.879510139195732	-4.79880167947671	-0.748864582404214	1.65138988689923	-3.05576499502983	-2.46119662278932	2.86155215966615	5.87241048965716	6.55373086337036	6.64747031960168	-9.45843029946889	6.71858296215475	-1.06739792832006
21	2.55799881237876	4.72139694929357	1.44081199287793	2.76017289784653	4.438826877015	2.46452226448315	5.14300481039302	3.16729320129418	5.94454789261955	1.56979810248651	7	1.10531548389181	3.15765484003839	4.99883032550813	5.23097389227751	6.21107887250628	2.9756679695328	2.51758686097008	3.74116813890869	6.08353863065306	2.13088797691084	1.64195609201578	3.7693547568675	5.48478109978624	-4.41180762584885	2.11139046907195	0.928010724900652	2.45487589293105	0.648236199748448	7.75626530195362	1.08499787110487	3.5775263858397	-8.78112304547481	-3.96841787956826	-1.12200467980193	2.91419493152758	-2.42393850830313	-6.56110678260217	4.93190759531848	4.91750574601024	2.06233943936072	0.446790474817842	5.17937639754514	0.612481750501527	17.4890473059189	0.718000878827274	-10.592399374071	5.52181899581364	3.14467936981604
22	4.64029610367052	5.48014892770328	2.72317386634162	2.24442082272337	1.45466858748998	2.31676572437848	7	2.86353938652616	3.7212584679663	3.46453076816445	5.90008067643101	5.14670294974845	2.37106816986522	7	4.24511592086413	1.77160746866628	2.68310825295576	2.62676226470886	3.48582153114846	1.05984064541236	1	5.77827432812258	5.57955913412917	3.83273856288102	-0.181345271432847	-0.990027635706319	5.78611931439647	-1.41140511585581	-2.03384674084803	14.8464429416917	1.73341910818288	7.03407062082615	-6.36343251652822	-4.95716920429088	0.469306927230428	5.33514040235819	4.21164422714549	-7.92797934014816	3.55596911975831	1.41812071361704	3.86939329636673	7.22960153444737	-0.548338624601258	2.81867091290281	18.4227945927195	0.02442052324031	-9.64929766181844	8.18333207938142	2.00127504256082
23	2.63830409129146	3.17869533615477	4.75219497409299	3.61436024119033	4.46780586379516	1	1.93475186876984	4.65919761905931	3.4027852055095	2.4154350072949	2.69884729339154	6.59501680024419	1.70052608621033	5.04053002133485	2.11070796567349	2.9104662113319	3.10007476421941	2.11090153001122	4.05202302387605	1.5056295747483	2.56794381090922	1.33269709396051	3.98783306994202	0.7772208665792	-0.44757001198546	1.68604248893775	-3.32453676809933	1.26609684874329	-2.59175949810985	6.62943866831064	-0.334875851496621	5.36837253864864	-4.72064573472675	-5.16691478171132	-5.54033081524032	3.42081075075031	5.36316003551921	6.62467748610656	0.614478748257948	6.98156152105233	3.47344642693996	7.47625786386757	0.919148128731084	1.41006094398566	16.6270535030519	4.26445580321704	-13.2169313494495	4.72560607459521	-5.74518092300583
24	4.59468885223308	4.94330439143615	4.77119116822755	6.12648501510335	2.96632299906111	7	1.38109775872446	1.40373875591863	3.02779639350687	6.04354712325234	1.20425330575951	5.95903670193079	2.54942295306793	1	3.27274161498673	4.54186258657761	3.41565159679333	3.9746914317058	2.29180733220578	5.95905500308355	2.33468447740688	5.38476732854382	1.72507346747789	3.27155737008451	2.18863638360755	-2.24337916980167	-0.256844452799988	3.18476487042416	-1.46664508599496	4.51922420525298	-1.61325974611817	3.44637671416188	-7.94281638752637	-0.779111084543206	-6.00109264528056	2.61665437986355	4.23237028209151	7.28555113099008	2.0268060038723	2.95975448106325	0.549791159125074	7.08623396483059	0.163307910746568	1.50742508598337	-10.7781305930656	9.52103239114044	-9.75588611185982	0.215526843458014	-3.00728012729679
25	2.69100988226697	6.49470621042615	2.89569580117114	6.5185004627248	4.00531095014382	6.50542938131076	2.60188515519815	5.78694805620531	3.27582878100903	3.21903585949434	3.90756884035372	6.53884755915193	1.40274103086977	2.72359780417219	4.61404319025814	6.69396123914784	1	1	5.44609134071044	1.90080348242409	1.74037115915066	1.22958008193973	1.10821666937883	0.858487544086775	-1.70959246265872	5.71469956248073	4.43218544966719	3.18306172437234	-7.59590245197667	13.1650915864971	4.33836153407973	1.63516089645725	-12.1171064313876	-3.95389425098338	-0.692655193852281	4.46213583376989	1.21890965461315	-4.54862866692106	-2.50686340567886	1.31734503747194	-4.01129575163293	-0.210559022826521	4.49549985221132	6.02368482421964	10.0098198254038	7.23278767789335	-14.2565292492954	4.17494761749936	-0.0854711016979499
26	2.63501239956919	5.17331829032529	2.96018676302165	3.93349810881845	1.27739569942422	1.1908613258542	6.37322560476371	1	3.72454114753828	5.74257975784915	3.0587708372781	1.76179714074769	3.63244677494096	4.02992582839715	4.30423369434089	5.57688866803378	1	1.14742011909055	1.06713174158004	7	1	1.43352878901239	2.00303168759289	4.38726945535509	-1.52023322184507	5.02630778020155	3.95287336950475	4.33071482382101	-8.05656783742483	12.4044193322038	4.764467393121	5.06564344830255	-10.2379445608473	-6.48933915123317	-2.40282250442133	5.40306787260268	3.37645034408618	-4.96553287645406	-2.44543354176414	2.34153806119897	8.91377057070349	-1.84376383631963	5.24637581494782	2.8962746651426	14.0697974590298	7.65637266750272	-13.1574423095336	6.19025229898858	2.6960684596442
27	1.36696959373388	5.48144778233203	2.33063522362879	3.6169523674597	2.98870303693634	6.56953201351015	4.09224794606883	6.10400679324359	3.1820360740388	3.38568623779818	3.5280384470348	6.01520616373889	1.89715607383418	3.22521017151786	1	5.64973860636272	1	1	5.9663359390147	1.41806312881286	1	1	3.91622531155957	3.7796558958768	-1.45118824536183	4.04484189384197	2.67851307421743	1.7384955819728	-6.9853258213471	13.557736132465	2.65791410268529	4.8671905961399	-12.2166411301118	-4.7276139521816	1.03271743926474	6.73478638305478	0.0666414567193034	-5.52765660035971	0.355437989441055	3.50451052303919	-5.92875231572582	-0.339744761155931	5.14450459863001	6.25577824991842	10.1588274923225	3.59539921439263	-13.9121598742897	3.63701211014173	-1.6818107119223
28	3.06810055265043	5.17424685589593	3.57757725425366	5.66226110720236	3.0143612867358	3.69367355205734	5.26027653730604	1.12208428515736	4.14767948513652	7	4.31581723449476	5.29809407858804	1	6.73298049671748	6.14844545177728	4.29003452314124	5.54375498595256	5.22182682062779	1.3946949672023	3.15178231948692	1.09270947935316	3.44157752470171	4.63356185759824	0.66716311181464	-6.04295760853469	3.90616555346476	3.96329250741717	-0.585241315329094	-5.23678267372549	10.0674023994528	0.366097679879287	4.49110259933001	-12.4531600903384	-3.56200360302283	1.62303569158569	4.78469741575655	-0.314653586382343	-3.78187068136027	-0.124520258591619	1.07860469605597	-2.81927853543244	-3.13137069359547	3.52388292835311	5.20643186656638	8.04737284900596	9.90499587973736	-13.7139323853812	5.76375212447523	3.32941238869493
29	5.35521716129977	6.40310974431572	2.52921871073995	1.20616942398813	3.7131216035229	2.30286470786353	3.6076672008663	2.21389862252813	4.01896697655444	4.29447619903242	2.69108535277416	5.72807199111356	2.36698204242493	3.34846254419822	4.28287982870213	3.91263075969621	2.09032320628663	1	6.59267929585224	4.54765501964554	2.61961533421331	3.11087762102348	4.60516722750814	3.64542951362083	3.79891905365801	1.42952388845844	-4.83466510575922	2.93938259290476	-3.85729960309856	7.25495779155649	-0.696118548050927	2.01039090632879	-5.48487359466861	-5.0879680233007	-3.79213035069257	2.23516755458611	2.45960630512025	9.75371699676658	-0.316979959510547	4.05123277807948	1.45894583519402	6.23237154131832	-1.19371016675727	3.27549789449146	16.2181685156264	7.90843252075098	-18.4459974893132	3.39975755846572	-0.562761932698968
30	3.09435861054707	4.74378109718568	2.940637443347	4.18635388025464	1.1170044187087	2.06407320946731	1.46475250386673	2.45121526835938	5.31621690949455	3.38478118951562	6.73486100782341	5.70356737385359	3.96810114218195	4.16501298678898	3.22441824902607	3.46835677985491	1.26820422211552	2.23538086610271	3.33370431214596	2.51563783799553	3.5348644784157	1.67858211993706	4.33632660635876	4.0458910450416	-2.33113137824888	6.60146020400998	3.71449687808076	3.54603051066539	-8.82360581707964	13.6029490239939	2.09164810900463	4.04784905746704	-10.3275651060122	-7.46635061938907	-1.61365183080601	5.71241953687303	4.23017724390795	-6.19542846075784	-3.33689794031795	2.04187584661762	7.68193138717979	-1.95192086339959	5.84368636544162	2.20740607239777	16.9724972146617	4.28405666619088	-14.4077771883252	6.62374878866254	9.18600736348548
31	1.91585461747977	4.43642815656457	2.31158589029684	4.61491538084757	1.81652698347195	4.14120404421462	3.25320085886431	4.78406267783605	6.21529343014547	4.64255450401971	7	7	4.24332493511885	3.33373228198987	3.56692499083288	3.82194643679678	2.19103056718934	2.66440659868304	4.58367276083039	2.98950103229009	1.66900547901751	2.57327510914374	4.60881078359262	6.26065603439333	-2.4778635826833	5.61308798180257	3.2947618785254	4.064858540913	-7.35009407383812	12.760480362857	3.03472906837822	5.51848804632058	-13.3283651311839	-6.75020770070668	-1.7635879345049	6.52155133848449	3.26341405637511	-5.88547589863765	-4.56576460067535	1.39329694388024	7.6909704318815	-1.63478329174097	4.68349261294231	3.59631753498356	15.3305432190052	1.36170435738263	-8.67510058182198	3.30096475154082	7.76315529314408
32	2.51456835362488	5.43314920494808	2.76412966321429	4.24671236777307	1.78861393121391	4.07844760096334	2.28444345226181	5.86759918360248	6.69835588822583	2.81453210622849	6.5673741147748	6.67566176973053	5.21929229093139	4.26344917949553	4.26632717514368	2.14586126338911	2.62974817344729	1.37725127817534	4.16580082137296	3.96632986259163	2.57501509608719	1.69711800327805	4.31561130809254	5.46021811215247	-1.28686346548068	5.31359157181084	2.80194914148123	3.77178653701993	-5.94283358324028	12.6138187682186	3.88130627469904	5.71910608438315	-13.6564349108695	-6.82005831484215	-0.294509684867424	5.35812636526658	2.55826309001503	-5.58021672740336	-6.00115045423519	-0.274370630814564	7.46703601465206	-2.07762659510663	5.23678725691089	4.18678573165619	14.8021366953345	1.56976156451628	-9.79152023608215	3.01565993696423	8.11294589323112
33	4.37205804848599	7	1.79400066346189	3.45873307646048	2.75568646300473	6.54481112505759	3.42290549434907	4.55567009688534	3.37430814626047	4.25369679392409	5.15051449363291	5.63482474261319	2.89284457682933	1	2.39415000236021	2.93535354554497	4.61538347925479	2.15173645019199	6.49125898500132	3.67756969313695	1	3.96183972953634	5.0889102992839	1.69144882098961	2.87717633384922	-0.537403935167291	-6.4858034567345	1.4739762227959	-1.55313635358554	4.99366078310924	-1.65487133735184	4.09660685388793	-3.95220781371816	-4.01393066317083	-4.02391771769572	3.25194526075193	2.77216396635775	8.46004459423501	5.25798216426928	6.11765583886035	2.53710057267324	8.60825491300459	0.531119605016565	4.34906467829587	14.7748967847923	0.808485026602376	-10.9547679764543	3.37044482076934	0.388680043864906
34	1.44822478629555	3.75438451203028	3.78736941049878	3.14922679154613	1	2.8687564389174	4.26508325189644	2.31318326081323	6.0143329697183	3.92422508423657	7	6.62862892979445	4.22358525176873	4.15237191559562	2.0493021271263	2.61346742116113	1.02754951497485	1.27878835089089	2.95918282247211	3.07003466258748	1.02759689782063	1	4.39357512879431	8.13944932102762	-0.745143296260131	6.1069721977418	3.14886459499575	3.52713912997034	-7.01917129299673	13.1839744531091	3.96547256441566	7.48759654859836	-12.8276286502645	-7.85755816024258	-2.22510862915529	6.95551902392289	2.51914704908215	-7.13988376762256	-5.37659540776284	1.8314346756382	8.18713543857201	-3.11589448702933	4.87876084571025	1.39864813467088	13.6617382084782	6.85618661521274	-2.15708776637871	7.41335771056469	-10.9594631717485
35	3.15175716708746	5.79970151952595	1	3.57365920335419	4.32239283107508	3.87417905152136	6.23779165086567	3.97037144554353	4.4501159922344	2.6147722956624	6.33420601733792	1	4.08420919313772	4.40607090688806	4.17415090758023	5.98251819675649	1.46775704468825	2.43415996066685	2.40255402752541	6.61081231043505	1.8986188532336	2.70377373023678	3.86170390823209	5.94345705602785	-5.14500433829709	1.06334308676612	-0.112648540744785	1.83527333950322	1.53828833407436	8.34084097847651	2.82883859921212	3.92818492826603	-8.13859195969498	-4.32118661850232	-0.252537717088737	3.47200742923737	-1.29067376158109	-6.39274355823325	5.4405823041711	4.86380168646608	3.43933419064237	-1.63678625240658	7.43126767475452	1.54811591330604	16.910544134352	2.57836415777823	-15.7780199095973	6.34547751113281	1.52648534359295
36	3.65443066088981	5.76472745182802	2.14092608104168	3.35316512845736	4.28527486333256	4.07204806824505	6.13702923462003	4.05008640587263	5.25403487715619	2.44020588588979	7	1	4.56236092399931	4.76834998725714	3.63868869861258	7	1.3428996735932	3.232317768667	2.41116097779613	7	3.20041119746579	3.40266416445703	2.91986435963635	5.30384456393288	-5.9679311602986	0.465427729392252	-0.554352557290323	1.88510117178381	0.514514926165932	7.82196840603565	2.2176478499252	3.76902446411147	-8.90312620688351	-4.30696116355784	-0.715975700028083	3.40493538906132	-2.34967275241693	-7.97858690502214	4.15288455793484	4.59133975873631	3.13399901704843	-2.5721920034138	6.87603754373272	1.07614504614115	9.16192354366683	2.72353440008622	-15.3711617210119	8.17157082783023	2.24231568067673
37	2.30543857166048	6.15895392395663	2.55527136759402	5.64159598567209	2.33828850134777	5.10230787536683	4.42708737170516	2.39267572860142	4.77404504739256	2.41306144111125	3.55731561151486	5.98607627956905	3.43697886361394	3.48287063347267	4.93935423036836	3.12814294014048	3.25483911835623	3.83428927107468	1.92887858138705	3.07035284499547	2.29438263004484	5.57640233047694	5.59636004788977	0.915939371698182	-6.29529970569665	2.95097631056554	5.19717691063855	0.406211295358735	-4.99077405529229	11.1221692403383	0.057504469984291	4.16982668881656	-11.9721621835265	-2.93757530371051	1.89947318490019	4.0971952627527	-0.349026758456665	-3.53477488560455	-1.28753350551491	2.43456508606575	-0.756834546237491	-1.46077479995891	2.74864104834442	5.25666756870942	7.77756782276819	6.01573187699533	-12.8612660417012	4.58833069434335	3.50126094148693
38	4.11918424534275	5.02357795621622	2.94033840646297	4.09978320388545	1.31595162922742	2.57813182107636	3.18686239002573	3.31187011841577	3.40256669997712	5.64790935128832	2.50302265574034	1.5285742242851	3.56946939018596	7	7	5.53950993741053	1.71286344195632	1	3.83408847916749	7	2.49147715782864	1.75545281683105	4.18617698631038	5.02527803495152	-1.95400173568437	4.69852032293161	2.59839165060952	3.92055729248982	-8.05937275610004	12.4592327919966	4.4804644474867	6.23699619629306	-10.1566515051681	-6.54510956946864	-1.67605310809932	4.10321448726129	3.37073042582606	-3.31495541652489	-3.3347832384249	0.48293629893467	7.64800452188412	-1.22098282602129	6.42844693601503	4.39900010792688	14.0182924243356	8.70152827527703	-13.8863678688873	6.65480818762094	3.46505288972263
39	5.47384591937706	6.94312568682766	2.80907858672933	1.93548938751652	5.02190407467137	3.999109101103	3.53963958330001	2.66754980416654	6.87001079033332	2.99055966853339	1	5.8856210971331	5.30384808817453	3.74180883675042	4.92892119665019	6.33723952467937	1.84551663072474	1.82130841256332	5.41563498400381	4.25822143725973	3.77430421659377	5.28909967389098	3.62858266982664	3.63597583067237	3.78317867022268	1.1987761333233	-6.12478272884163	4.77109731823434	-2.59050361205427	6.16874650852727	-2.54167853662646	2.60027552063525	-7.13478159174097	-4.93747078633821	-4.15167324225423	1.93529108280767	2.65570480013843	8.69634353945384	0.621231727173521	4.10435944704932	0.942498955846122	6.68139966338	-0.788431920067835	2.74868533254302	15.6870311883137	5.27778490683507	-18.5835557461969	1.42352805621727	8.90200082220379
40	1	7	2.07343128880907	4.0352920726086	3.09675026660906	2.34026540533239	7	1.67351916153283	4.77042754693545	3.40841136131567	1.5058689870594	6.37134810807299	4.81671179302116	3.39252178338026	4.31447226742244	5.73279021583355	5.72392923630318	2.18300600864915	2.56357790577472	4.27462803292722	5.81495178891224	4.99056396024103	2.69405448806953	5.25016143301172	-2.44776669109799	4.47920141230733	2.384483186385	5.12511287372167	-5.90655910458857	11.8071887971509	2.4496377274316	6.60532328154044	-10.5567202984814	-6.29440606100539	-0.762627228611548	6.14497390304424	1.85825759742993	-5.72928583830406	-6.05257319570824	3.27737105234051	7.33023397517586	0.36823397630675	3.4700436947607	5.52053721084326	2.08856253641947	2.33884626911205	-11.7463271359802	4.00165929239711	-1.50264455514415
41	5.44091644229956	6.656692000395	2.1502686025784	4.98791027161617	3.40055647377398	6.54628715423841	4.44378033200851	4.78766517080216	7	1.92011688724852	3.30369178892655	6.04310905772599	1.40843255719558	3.13720243804494	4.79414861030625	4.74728529784081	3.30762968952562	1	3.65827413785509	5.57183009550248	2.5523165645575	4.47815332298674	1.10458674312623	2.32147125242641	1.96680308056719	-0.713522605039284	0.18798727782378	2.22151302368282	-0.374894352976679	4.58565461117834	-1.57602637339538	3.29054427461899	-4.93949037098938	-2.51329439954152	-5.00853896727007	2.77066944395985	4.47982378744825	8.47281292331486	2.41360273429751	2.96422222641889	-0.202879878723732	7.43145070422479	0.692142587758177	6.22379314689994	7.71766650047558	7.02057851133858	-12.3350134146931	1.857777864254	-3.75393726854247
42	4.31088470380359	5.28989415213177	3.87404030916206	6.22246701337304	1	4.18495889361062	2.74037642777196	3.52256749057297	4.68891403586006	5.57078299241275	2.80775769382575	6.35750137966382	3.29881156379644	4.64809560023011	1.4321872443472	3.53217912768583	1.59374387191337	1	4.51238374408213	2.07650061243327	2.02906713619544	1.13652998027607	6.10209682879677	2.26231509765573	-4.49157806225608	4.48108292394282	3.52690346066799	3.49308198684054	-7.42613148870586	10.1037158027846	-0.2824128692736	4.48935551282962	-11.9625599583108	-4.01550240789706	2.6769093318532	4.31961423507574	0.654571583601712	-6.88079273992785	-0.24135231282457	3.99468688555755	-3.45852792667925	-1.39026693117382	3.31704952317963	0.641250574943912	17.784987914836	5.38125608458977	-8.8467471225153	6.09163429098404	-8.39697066380254
43	4.31197678731436	3.18454004613951	1.76222820382437	1.30491142261052	3.30516790547365	4.38993263913863	4.86591616751705	5.79292231195874	6.06261915401783	3.28366483896056	1	6.04585398601726	2.86781184335605	3.09540570557956	1	5.02397420901255	1.59531100409659	1.33099215541615	1.07388163546915	1	6.45437052792786	2.45946202333846	4.40242311272318	2.10071653110072	4.9417197079808	1.01902329316578	-4.9140812930975	1.78825751318729	-3.69239185954106	1.73504300918596	1.24475576129948	3.18291714462759	-4.28312508787248	-2.42241501973184	-3.94538757478007	1.66568651407026	2.7130910224373	8.35783804593513	4.41864206110025	4.22236014350848	-3.50348415842938	9.00988538753494	0.0577287835620166	5.49395782796521	5.83277858520827	5.14061734608657	-5.01922153565226	0.619752004296279	8.92877291082797
44	4.21817674358394	3.11358889416042	1.20800046743238	1.53908333486237	2.59892644820635	4.83721729791519	4.40241554791506	6.86985528385825	5.07803607383422	4.74493657138306	1	2.37199150944245	4.21363226620054	3.46309484433946	1	4.92430332457716	2.07324225673069	1.15692052363778	1.04372738100185	1.43307938977774	6.64563951491641	3.02656548944271	5.60217668794739	2.54196150132487	4.94163305476903	0.745525359877803	-5.81656381953959	1.54612299340622	-3.95032612112564	2.12234704124315	1.07001476092188	2.85652314403882	-4.48763732813952	-2.64112183980536	-4.29846297186495	2.12520422220794	1.92591219382624	8.48610937740249	5.47917477674352	2.55282745242989	-4.27305691132907	7.22284214798954	1.34235870233797	3.75677806748234	2.65618449427038	5.8443046479849	-5.91096644488987	0.584151189367854	9.2292860181098
45	3.74978636118158	6.93641101298161	4.31655382072338	2.07823993763164	3.51117164664034	3.81238023290104	6.17961503616524	4.80822470735591	3.24683135392044	2.5541248199472	2.69489718679669	4.59934752903522	2.47626037793634	1.11416047915424	1.29078239340868	3.97742988802619	2.42558477762701	2.63283012657958	3.44714691521355	2.74870401215072	1.3695260562682	2.12042062111338	4.06253543340297	4.56455404318066	3.417636875752	0.0453822804503626	-7.25665519812217	0.846347664829705	-2.76288178323624	2.72159320564712	-0.752626905391521	2.5066107138304	-5.41002499383059	-5.10582277270221	-5.71431701169057	6.05630148277287	3.09041928067537	8.51323178291346	2.45960873182398	1.34065984928246	-0.25954299128204	9.98782678670328	-0.404191581976474	4.48736396426006	14.5443945451289	6.05082869217827	-14.543262103395	7.02854151924137	-2.33968204816354
46	4.62625055246869	6.66190713810819	4.27006127467722	2.64102298990817	1.23208738690244	4.90794185013985	4.04139651201949	7	2.7533929718832	7	1.17557230322571	3.78741333847962	1.25533290396631	1.60750517782262	5.8597285303812	5.57158615962836	3.60792023700084	1.03021278458582	2.31573640480742	3.55834673529021	2.65716409626294	2.75860024051304	6.32362985736106	4.42664614775769	2.99814920776198	2.26422968621049	-2.40983588678486	2.05827485272566	-1.62131490821322	3.85557448030443	-2.5720405731621	1.52363651055928	-4.07790154986969	-4.28457156767366	-2.53596844430481	5.50556802037514	4.69072411744743	6.37970174875707	1.51408094937124	1.78556889311711	-0.433747022878905	10.9524928201432	-0.635134122343743	6.6121520120516	8.24349187960406	9.1935942091265	-10.4317073220623	6.50601109614913	-1.57369738414131
47	5.88472750769946	7	1	3.67364070217829	2.62972387639233	6.7268852930761	6.91605618729285	5.69629331214579	7	1.6058791523709	2.1503489612329	6.69939145162183	3.44087681949463	2.16192975327541	4.61441091481789	5.42518041567631	2.5041394991809	5.79433173832672	3.0163790499999	5.3904893215567	5.56688960852788	6.09168204980151	1.68578931580413	2.10691045225074	2.97728652880552	2.40867698486954	-7.22242549096783	0.442033818848498	-4.8249643988388	3.60761394448947	-1.14544038434413	1.89115366402515	-0.942353052042162	-5.90211499569482	-2.22162283827134	3.30236507850641	1.66354914814281	6.35433323835885	3.05870851630605	2.64666449822356	-1.92421055021986	7.91963486573554	-1.99201485121249	4.43259953460532	9.41464574970018	0.774155838606156	-12.2709176869863	9.71422131946023	3.54846181193996
48	6.46650622372383	6.39875110652951	5.36877817003173	7	2.1628089060343	1.09584542546584	1.01309997560893	2.33683981240813	2.63560942691068	4.8353507913316	5.52779802436493	6.52779236410696	1.58427938039006	3.4164365694517	6.88790868923407	3.99584140729108	5.41228043485218	2.78541300929422	1.8415521563199	5.34749770015794	1	3.25537875511729	5.19486643838819	2.01065714947018	6.29989227643671	-5.43988248249341	-4.09096118263832	0.940292868438074	-4.18990695035524	1.49868254792217	-0.321498228981398	1.28312576116715	-10.4065469725369	-4.72556361587231	-0.867454787853552	6.67975552047359	2.59554970421102	4.33454471377452	-2.59936607847403	1.03447209715396	-7.20453854780232	11.6273415360774	2.79467045038653	2.86643280821719	8.01911100775533	3.79703765143562	-10.6002430531559	4.92543804534107	6.14497149813804
49	7	7	2.3237857832099	3.83305545597094	2.85415711258969	6.05097311474312	2.40109275500116	3.83463637005081	7	6.15211690557714	3.88184209410613	7	1.69070802630813	7	5.24246150802018	3.78017310920584	1	2.3134494154356	1.3938479801578	4.5594049154418	7	3.33413799953494	4.38187501333248	4.63536181991737	-0.7134989649743	-0.992400361017521	6.25588298694123	-0.287443244964617	-0.945822229543482	14.1306779494309	3.97079414378423	4.97941479837287	-5.5487493197629	-3.1042676477039	-0.681071789402146	5.40835631837542	2.90975840705949	-4.55301534448952	1.5515270094953	-0.138795531007649	4.59960504425519	8.05943794120853	1.08984871316301	7.02958517594591	-8.57653690983807	1.32439659180941	-9.78600011638352	1.85529672961017	3.28368247146307
50	1.20537862541837	6.55277782285885	3.18398290559205	6.16560340513844	5.31658546344675	3.45619169769982	5.01448789514914	5.35587326507695	3.87778561618153	6.7510653871719	1.5070820016626	6.70115767069903	3.81239625776018	4.73509298927329	4.03378205738466	4.92343562400947	1.71845148315657	4.36316609668617	1.771739094974	6.28467098747916	4.43258686406677	6.88953936344026	3.62129191832012	2.57832435525683	-1.37789888763073	9.56770951125558	-3.58858530170654	7.66053408286361	3.27705315032437	8.87167546991714	0.477410792406661	3.62431488760771	-15.5621091539821	-3.96748414176701	1.56627228470701	4.77122887771832	-0.321090610507062	-4.21446932350007	0.601680631555948	3.20700999809434	6.1776759590231	5.90505598144749	0.832903442492933	0.881969997962005	14.7716197481561	3.56449873682104	-8.88050540019214	2.45154165763458	0.382005510240265
51	2.47871368719258	5.383657811605	1	1.08211422780309	1	4.58384654104988	4.55990711860368	1.72222986219908	3.56659496873669	5.1725279994264	7	4.20258200449063	1.5431658990302	7	1.71718596189117	4.82469027470877	5.90082968015655	4.17000351275275	4.49698723416672	5.18158487628756	5.01756434184505	4.76640864636551	1.93177115445537	1.17764860308146	0.714541012157726	2.06309083532148	7.64329242473227	-3.17354699577302	-0.148015912213356	14.4128947286363	3.35749737722251	4.65841330563484	-6.53869089597959	-3.95433173017231	3.88452696306014	5.49780462010437	3.14205728993217	-7.13018332210414	-1.21418984441837	2.20762252092653	5.73942933382813	6.20873783214918	1.43568902891657	3.24208840538228	0.993994191880015	-2.72979187809241	-15.8687927222367	3.34595471055992	-1.73828213942356
52	3.76067375002239	5.7651212958313	1.73240239541859	3.8690604510144	1.69799447890493	1	2.0830616163869	1.18113053703937	6.23256010066398	6.09897164018733	2.92391434205394	4.41829712028797	3.94150561352932	6.7239946498809	6.40015708309729	5.37280463810095	1.38505419212681	1.74438141738352	3.65172730381474	7	1.34997011946928	1.1307438093337	4.85264304525223	3.92038582414561	-1.30900827243827	4.32225312265466	3.67304517109417	2.70995317418115	-8.86989282563322	12.1203316768496	3.84032014268473	6.15000304479753	-10.6299228065769	-7.456403363218	-1.99013511234212	4.10146614859041	4.31391206079729	-4.48498347027384	-2.51119685449149	1.09849469691807	8.68338431530542	-1.11792351918391	6.47595697033716	0.929690922586865	13.9209423572662	7.84396539579662	-13.2827249502512	5.36276996829463	6.3416107550347
53	5.52562215761775	7	4.52057520463156	4.5214301923821	3.18948248054226	6.64159926479167	2.45045389498214	5.18609744084512	6.82498239021164	1.92411590403618	1.6454143150124	5.13564211785706	2.96010854604961	1.84320627709946	5.16743768384014	4.18811781422473	2.64416873015652	1	2.05349208921611	5.42287700552353	4.17669235668852	1.72279705004737	4.37062575170145	3.23843939868455	1.43433347029604	-0.29901855532703	0.648586882561373	2.74880461288977	-0.0284369274155865	5.36861711631893	-2.16134609890814	3.10544231903938	-4.79374456184292	-2.06908321634785	-4.52681156479802	5.06829633299032	4.42530190064909	9.08420102304667	2.76010311132067	3.07476822452936	-1.09336287324552	6.95916638664184	-0.941915739395147	7.19521305892866	3.03937708718843	8.245494395942	-12.2850509136827	3.2326646533469	-2.79764467298807
54	2.85747750134941	7	3.31338107997212	7	4.66213753788952	4.34314429870035	1.25296425417847	1	3.72613301871335	6.40423467077762	1.08831946309965	5.87931271962036	2.09241206665709	5.83448679664435	3.24057836506185	4.81696746081572	1	3.40507117870962	1.33208397679546	6.35730386480181	1	4.14278393272987	2.41825421398192	1.82094577718828	-6.41439848862435	4.35512920306183	-2.80607836814813	6.72874225631023	0.00263639392543563	7.45754581030948	1.81630895527235	5.85512161804873	-9.37557696821357	-2.02874867901688	-1.80512624897949	2.46363175797369	-1.81255358770872	-0.36881665135835	-3.60799015227978	4.44780495291086	7.11488927750819	6.1483601034831	0.300041101872612	1.50221902136804	6.52723412921201	7.96777951338789	-11.3428942437993	5.61602455592122	-2.5810950812709
55	6.55959573962862	7	1.15885529273284	3.68266526902878	1.54660500574046	6.88937463473323	6.06095148108947	5.66922960798542	5.90956367381149	1.37495996951552	1.26744811543238	5.92304629252134	1.98457160417128	4.25291428982515	6.80413189010134	5.11798386146107	3.92068530103049	1.95052419768372	7	5.51001969335941	2.38644939545133	1	6.36784678753863	1.89197267018454	2.31442891957042	0.815340399579212	-6.55601340233314	1.07748168876789	-0.74246147549887	4.80970609705068	-1.345050993146	3.79923961952129	-5.68363754147845	-5.56270201272524	-4.31921619378806	4.24097707225576	1.31354879914125	8.87530082586568	4.55974252899925	4.68057731013614	2.54159165022342	9.07381074913042	-1.49126141780035	6.65435752002764	10.3011838808244	8.03476809081703	-11.6859892743498	1.94611567397309	-4.30756666409339
56	6.84214006729418	5.80077114080689	2.54434829489097	5.08494349729668	2.44970731624725	5.42418930735963	6.65154948402899	1	4.49404643779495	3.55295486639441	3.80017176334656	2.55337533647536	2.38546429709381	7	4.86966618029882	4.3220284995216	4.43944130720639	2.59246184922743	1.85352635988604	4.27444365508569	3.69477150298184	4.36752552788712	4.21986839097896	2.98437793081604	1.96880581656962	0.642035689162061	-0.561233483410076	3.95595437026844	-1.34046195423841	4.14327450020971	-2.36724472642475	3.47293896328503	-6.38632982139745	-3.08665756107777	-6.05739354263139	5.25408444109621	4.56576838528129	7.52952860135349	1.07948735822131	2.56331780631409	1.03258075234143	7.92660216971291	-0.740662832142003	3.30086651316938	12.4880819116683	8.23595838700898	-8.49174629141127	8.13799184632416	3.42800293766332
57	3.27553439411454	5.03016736775392	1	1.84685491610888	2.92752524125577	2.36825851489339	5.61767239021033	3.69287958265932	5.77192298102822	4.26749594583705	6.80985415601586	1.52609718646188	2.51640293908271	3.98899248043619	4.63128953985303	4.51866476291179	1.69941606184244	3.28188754517522	2.90407670911233	5.89158347240845	1.86771792749534	1.26197515852049	1	4.09288512447324	-1.57431263620627	2.45374196835451	3.70489082736296	-1.00918193820674	1.65576564112986	18.3903458327996	2.6315636657283	6.21115005558509	-10.0192449794531	-5.83619078541902	0.44453997287951	5.44006743471016	2.73298231767822	-5.29937736525813	0.486002331667906	5.13401400488219	5.11237686214873	4.94357706528595	3.27550588216734	7.10946273995927	13.7803430348031	2.86141517464774	-10.7911572820552	3.50482688111486	2.92348831232892
58	1.9189229956321	7	1.33543353960302	7	6.87927422253775	3.03862878019207	6.41685588916458	3.01135993884884	4.45692849295971	5.27351365651523	6.95911243788361	5.32039662900785	5.68547943757796	3.37374266617634	2.4946614960946	3.25811330432432	5.82228980654601	5.08671505587538	5.23378961188129	6.16687830741337	3.32872917924852	4.34426231464006	4.76359359136694	4.63107859567013	-3.55117718341992	2.38522370661767	1.10214821381127	2.30811965869641	-0.353305657146891	6.20522665183641	0.959828012814774	5.39282307504454	-9.74918855773334	-6.20821981193846	-3.03785969331791	3.89299820599768	-2.11406384393191	-4.29946731468967	6.28627979379541	4.20874586599237	1.04834108205447	0.0848428156549936	6.67314880248141	3.98568698409006	12.140013292175	2.50305279735159	-13.6618358111827	8.69304099235423	1.36270523583753
59	5.99681347866876	4.79650157955428	5.13272898218764	6.63123813261336	5.63970365334577	1.57480239008018	5.13342294150145	4.1953661324476	2.7905533753133	3.69236420498105	1	2.04990020607974	3.24426107246218	3.93678567908332	3.05822895273446	3.56738117789267	2.96230751998049	1.88882436033639	1.45234566201485	4.0544770963198	3.1573043238583	5.25077725503574	1.2392013149039	4.00237552179246	-2.2167404209506	6.48968527872443	12.6465373843055	5.97517099106083	-2.02874646050633	8.99069033229335	1.81453445327002	5.03838406408106	-9.77029283644398	-9.30702253689335	2.11354155867118	7.43355473565853	-9.033953613716	-2.95749998745801	-5.42838230746278	7.64669098988155	5.39660451816358	4.62804161206932	0.751389868942412	3.75597041236073	13.8043405909486	7.56049869509479	-7.09720644418426	1.15024841686489	-1.85913919264451
60	3.96096113968595	5.61574164222101	5.94464740038324	3.49472725876024	3.37142811156812	1.82854562418034	2.2460627548356	3.17350715275289	7	3.52966193662386	2.34672665065935	1.39233523837145	1.86739593535805	5.00570888597174	4.18636879477633	4.68126341558518	2.54377271757863	1	6.34330284339552	6.26959481280019	1.18196668034051	1.33892931251032	1.46120880570648	3.27443700942665	2.78163398015786	1.20141752848471	-6.60505430028797	2.40038201411766	-1.77225671451264	7.42229628798644	-1.47799105356329	3.1758095334596	-4.56334401170359	-7.23291837991518	-5.55487152568303	3.096972950286	0.784604680731446	7.25566442537636	2.00632949195204	2.11813821890745	-1.21773723761067	10.2023170185281	-0.0819191333389794	3.36009259363854	10.4563835798939	0.96636851305185	-6.804549771684	5.22137802807067	9.26884848904588
61	2.80976313823121	5.10666852439226	4.71643659896033	3.80819375118327	4.56875431309203	1.32418687454099	2.87163218991626	4.93840889359594	3.54398020359048	3.04114244016259	2.88314397130842	7	1	5.91296669864406	2.85004777898871	3.285384450372	2.75886363248634	1.91143264934025	4.99329422290552	1.33613646895269	3.97816084515171	2.15513905957863	3.16728907321327	1.40303427770226	-0.600996816149442	1.62502780411373	-3.57399215120345	1.04512693894832	-2.0928243857292	7.0871959062183	-0.840935300955546	6.25725967261514	-4.21881269679479	-4.860028522255	-4.79620354524452	3.91688522009847	4.82865769770653	6.68442730799186	0.0977417140233042	6.53899178794991	2.28791292823898	7.82449814404225	0.999696246185959	1.34870611918124	11.9733908459052	5.72076519790631	-13.8437791100344	2.9836423924288	-4.63691319465654
62	5.77195322123748	7	1.96898350375603	5.66249722127938	3.66817051143523	6.09209947230221	5.18838045023186	4.82961770135102	7	2.80245563108826	3.83938603557576	4.40155323885313	1.31887489842946	3.73290736571764	4.95454034574309	5.04541254794842	2.84844562409501	1.55560243008119	3.24375586804487	5.01656798446496	3.69010490318635	4.22809708408378	1	3.09707981903821	2.03543074031381	-0.474358586456737	-0.227700003358849	1.50069895309869	-0.662319149291037	5.74601951812269	-1.82095182677315	2.55385922358189	-5.06440821991422	-1.8915684761557	-3.86278389103432	3.59907207495686	4.39761885229615	8.5984905301655	1.8514228379148	4.18383480060212	0.558446808913021	6.37744759998747	-0.424225003477032	6.30998524442283	4.04098138826518	8.46380031551056	-12.737565547302	2.72967804708937	-2.32005680533053
63	6.6817508416868	6.07358411363226	2.30799431311092	4.36403744802438	2.89659038014999	7	1.83860252842893	6.39056594700289	6.66985726975171	6.43742987130109	2.98473309500005	7	4.11922888994666	5.02927010539432	5.73563319881931	3.12382329327906	1.74972716317885	3.91233738999139	5.19331010303857	4.88120951657841	7	2.07332463039733	4.99130443638792	5.28537841198566	-0.757021584568739	-0.841597894627727	5.48222117548302	-0.172309442558857	-1.26420048359876	14.7753607529614	3.61436189402797	5.03090352186905	-4.98625434961037	-2.89480626732906	-1.16912677208766	6.01627215123845	3.60570196250995	-5.22229819579055	1.7125714805101	0.196290882439076	2.80456968681095	6.77596840174071	1.15433213982137	6.4735397118065	-8.91772433056705	7.14819249271236	-10.4315284112584	3.68644578703907	1.77762198410074
64	5.21606334821078	6.46627593326479	5.99546381350601	4.95777051085297	4.30358766523282	2.06772645781552	2.15440003407785	1.22774096048174	5.17281497847675	1	1.14461932633875	4.49249904983668	2.48437821492436	3.08469386599462	4.95089559808347	6.31379611723584	3.40403354278379	3.30795243092812	6.33820157646	5.88242060011763	1.72088047063831	4.22731007869714	2.21301601924138	4.47743723551259	1.04389702050387	2.49198967922188	-5.52259248757975	0.926812343430372	-1.98101459052123	7.74328314301507	-1.23707404270885	2.1938076604683	-4.75567894539124	-4.84612468082647	-4.44624493529279	5.20753046323099	1.90774254688169	7.62570453959067	0.326094188605199	2.84822117168639	-1.60072253520717	10.2301317678004	-0.897049085032658	3.52576646549238	8.13522930666557	9.04119012914509	-5.90629230448976	2.10027397314509	7.10792426422656
65	5.68684871904839	7	4.93398927290511	6.1295800406893	1.83737383411415	4.11059228969739	4.95072804994007	2.32374387584691	7	3.70179105550273	1.1781345992039	6.73169773651829	5.17690344030638	5.38126810764062	3.39370759363284	6.60314254395652	3.4088787452996	2.4429990413628	1.41570431883345	4.82848124766908	6.58887200851804	3.77988390057063	3.22023492743332	3.92779451285157	5.64258033849707	-6.65332502688337	-3.51513097278646	3.03116756275633	-6.53484755036095	2.08157825839222	3.03078018495358	4.55233287561204	-11.089194415949	-6.79805099718033	3.16008715175705	5.62158374097478	5.20386554749389	4.16209548182331	-4.17404282910852	3.23504435160801	-6.53181413239979	10.7774618524956	3.60007671167912	1.39946019381427	2.10367323188218	3.45169134536123	-7.17933140410311	5.71868279668855	4.33505804245198
66	3.36518135916182	7	2.71321026619649	5.10233459764314	3.6526803521504	3.99490923331172	4.11879711763187	7	1	1	2.54375457790097	3.16616240674681	5.11294242387407	4.13758823836801	4.09908341767302	2.08303246489385	2.92001405410742	1.3753666143682	1.70845902364857	1.83239804726971	5.58163341251398	7	3.76286638990772	0.538917646582726	-1.92764867715559	5.08038065765105	3.2471843769975	1.2724546106801	-8.21914970583311	14.5222289059652	2.22925694977391	3.51694972791705	-12.5514715228341	-2.67199330019888	-0.201177268809834	5.49038856474239	-1.30847894962687	-4.20347122759	-0.748891788500117	2.44564018010178	-3.03879737972999	0.57804054213732	2.98327278484247	3.47264441362762	6.22000732658366	2.98503165963899	-8.10041791930085	4.55739633317172	1.38402465267543
67	5.20501254935879	6.80631547260308	2.26040117924019	4.84187839936693	3.38706456736346	4.80527169354255	4.26837355274375	4.84465674339	6.98720591275563	1	2.66214915805111	5.2550262155711	1.67164255747247	2.52297236219802	3.2975523168979	4.72620364774493	1.32907970063442	1.46239128963039	4.45289796520051	4.86643772803072	4.08119915498054	1.25522421213665	1	3.42203221855541	1.87076168883583	-1.26859728752212	-0.79056656181903	3.0210551701704	-1.04594244223377	4.58250546539898	-0.72011422345556	4.18212094026512	-4.52591698553712	-2.17946276426173	-4.44274524068944	3.33978916126646	5.83501011791411	7.78998473754072	2.6091307096039	4.13930676755121	0.537853983185221	7.34419332715294	-0.371778011847102	6.11348694642684	2.76813924993933	8.82597015658212	-6.90936721271436	3.69880419581204	3.03634194424277
68	2.77157137480051	5.07738014380533	1.85662455696032	3.06868799196761	2.42525004344245	2.27597830406233	4.79730665379449	4.20204737049302	7	6.08799083236697	7	4.06340085888283	3.50042873589304	2.86175470707009	4.91712245133615	5.13693565046289	1.75172131232897	3.54068297743333	3.23059131604596	2.39999031981275	1.33920702739635	1	5.80719320094916	3.25221829480882	0.00994152131421822	1.28796395675364	3.78949477344221	-0.751858147695758	0.292308699764044	20.197819506516	1.83753203688688	7.11685688148468	-9.47832512049798	-5.85566968579954	0.801348821117236	5.99411601483919	1.53236218748824	-5.15762152105815	1.72314336768062	5.12119424157657	3.84396860396524	4.17137020822616	3.74500224003506	6.76779736664048	14.602206275804	-0.508010937015141	-9.0400410212659	1.5866826696336	3.18916744267083
69	5.22648993713033	7	1.41887174568073	5.01052487488265	2.07866817643485	6.08441992935613	5.34193870939918	5.72927852817361	6.85075323388999	1.99139347169328	5.79323177569871	6.43979757062219	1.41686315264833	4.54905473034479	3.77304544131599	3.37640009651657	3.90153808330256	1	4.7701702378248	6.65044573220346	1	1.20898131260069	6.24451437726217	1.20782318155786	3.44695403205551	0.549741892029244	-6.07776961543394	0.720915884235109	-0.336718472029231	5.73712981085335	-0.887259408337221	5.02088727414301	-4.88450022185003	-4.91139347764017	-3.46083078724271	3.8802828600197	1.19567287196254	9.83977814885041	3.4914005611796	6.01390194311295	2.4119937292931	7.64311894595591	0.542790887191832	6.50670572249353	11.7418430859613	5.00282804189683	-2.82640980511825	2.80955481026766	-1.31590616966002
70	7	4.52639752545912	4.66786982806627	5.27786582443497	2.36541183213667	2.4423510971396	6.23733682632369	2.37170657418268	3.93041324349949	4.34034373306954	1.31598156557551	5.79355115767848	2.06202424231556	5.45010275596578	5.26786528929403	3.50131943750289	2.99511338377227	2.3155146376075	2.35010015761748	3.77845822430097	1.79803585993485	1.18609966559029	5.26890912211787	2.0697875994671	3.51431965082397	1.72311135913324	1.8915343339537	2.9956091719906	-0.698659641124505	2.82258735871982	1.78543906036507	4.06739401780071	-6.97835931703499	-3.76545114290918	-4.41756457260071	3.00630276819829	3.07276465421322	8.07598075899501	0.885918903414625	2.64061550139557	-0.0271715405263626	7.54281982469023	-0.233239100682165	1.61619721184964	9.18413706437042	2.0496409834001	-9.44264883991022	4.44522340300879	-4.6829668905993
71	4.02567548661375	5.35872946138676	2.17050138160998	6.35904022634875	5.92247669246646	6.88337864880509	7	1	1	1	2.29188280486124	3.67841580647758	4.44251743119119	1	1.82371807278484	6.73482655088114	6.7520278267232	4.01887445963865	1	4.96168977298755	7	2.27064175906201	1	1.66164463620529	-5.81010349028977	5.22271319546944	-2.85894992645288	7.04437519224842	-1.75861801674845	7.96244679041237	-0.937168965411817	5.25687296588825	-10.6423178348136	-4.76047893146608	-3.70544261017538	0.832108426325656	-2.49576174037361	-3.8030798149736	-1.04248540874124	3.28589834434323	5.39980633638137	6.30578373674196	-0.237732021331579	2.51828806242709	7.75667830472409	7.79169976516638	-12.4713377309632	4.3615145233772	4.58745183830991
72	5.69762953995082	4.90179261765816	3.22948241450517	5.20029604035059	3.15900765984622	6.9901915778278	1	2.79854324583693	3.60239695901615	6.14761268418237	1	6.70361462965414	3.19192563055982	1.2440632410758	2.53139996320867	4.83068001972378	2.99885314181235	3.73061182011579	2.59627662058287	5.20197290234323	2.20339017608273	4.43841677895277	1	3.11544038387283	1.65969854217876	-1.94233077885439	-0.344023996838889	2.13993685633721	-1.56639964288123	4.91500012617085	-0.995031509144389	2.45250010912387	-7.78794525579017	-1.5370187401277	-5.56370296673659	3.33128290452519	3.4774722283033	7.41184372101628	0.945658583613636	2.13249807053255	0.217313863031728	6.76699727137336	0.952472235778026	1.78645505097475	-10.707627549015	8.26983058496796	-9.58360537134414	2.1168848671225	-3.58632594844466
73	6.66081102320259	6.73215351469195	4.51744140988168	5.50700729242735	2.68400118543416	4.77350360689299	4.74954220709707	5.28840485981129	6.78396656812074	3.33051982966526	1.90989248806604	7	5.59680354114844	4.37141426646445	4.07046864811949	5.50012964142372	3.97838428780113	1.87638005948355	2.00417447926625	4.97706200157351	6.24904709771066	2.56715357439266	2.71198649970569	2.64578976289382	5.49907505412222	-6.12687630289273	-3.92982469452533	2.27991838678465	-5.36583947222165	2.60970563689701	2.28990711091735	3.03652284621824	-10.7009183028778	-7.9071075715335	3.05276942068408	5.98373543419551	3.8535386639896	4.85288985236072	-3.85214066001183	2.8052459981491	-6.57923318867993	11.0276734816173	3.89994177286262	1.75450353499621	2.53291628150863	3.63848691546177	-7.37427356974367	6.92846212902039	4.00020411544266
74	2.86837509183462	5.58090696756982	1	2.69187340452634	2.65344560661979	2.2203292096774	5.8739595706986	4.17498601044908	6.36031990991136	4.82384832344734	6.61315384391731	1	2.87498630437863	3.88417579762424	3.15810402145368	4.61613652817734	1.60838632979241	2.59262038947457	2.13106381728039	7	1.81718705200243	1	6.22419569561352	4.55140281351662	-0.377065954226033	2.23642161278735	4.40829226904986	-1.15892629231049	1.21993027903388	19.7062644620213	1.95946412305845	4.99571477381335	-10.4884838401676	-6.09836512576749	-0.282112786927712	6.54661248361589	2.8812936324051	-6.10801663924005	0.301285341544896	5.033800041756	4.86854377183332	5.42526038405532	3.84792116458648	7.30095776345458	14.3237173407098	2.38597264439655	-11.4325715339001	1.62530259693901	-3.58747343408101
75	4.17754730979774	6.93390544966845	2.12833014298473	3.04763043371957	2.28880762754447	6.30027336765368	2.63794378039478	4.20596688707397	3.36824524109999	2.51993484850973	2.48733430344737	5.92237395297672	5.29662558843104	1.07235665363883	2.81743631628955	2.47414103905453	3.98945030275629	1.98878969751055	6.92708664878931	7	2.35913262363196	4.91384433178566	5.45693798168115	1.20921445258105	3.28490402212397	-0.247573342885509	-7.12216866837222	1.52783016481979	-1.64813326906706	4.77880389600104	-0.658745159344648	3.71599429683591	-3.80177189995976	-6.29418534696005	-4.47886985197279	2.69237453873615	3.61066805450704	8.50719611492778	5.33696186704627	5.46349651094963	2.56726851887804	10.1161542868428	-0.641641132605303	2.8801302402796	13.6539597729247	5.26144506407817	-10.3541311737508	7.58582779860154	0.500346972095914
76	2.42880310313933	7	2.36113230062696	4.72690874323054	4.51498415871885	3.70476094928999	3.58865156465054	6.40200440027037	1.0278720609221	1	1.01786834492303	2.46080079266668	5.92050600243509	4.28864041153923	4.03020568663796	1	3.6454692420522	2.79237530664951	2.38115239829892	1.22376645263967	3.27545957154106	7	3.71989541041725	0.649959893918511	-2.5624758624265	4.40800779779156	2.90020598226583	1.10633045535336	-6.75075463721887	14.3492713980039	1.94372725281452	4.19603258032267	-12.0095665851662	-1.92279549455945	-0.448388700253983	6.01143959038873	-0.301579051920491	-4.73957297363345	-1.41025726584703	1.93770094666095	-2.84030359821362	0.049540703332132	3.91472661467519	2.4151521169146	6.11188059193138	2.26266320525191	-9.30849290271449	3.69854378999435	-0.359840903114877
77	6.96937672838416	6.21509228883084	2.11632963506545	4.16474633796374	2.29287178790542	3.39150605883086	3.4957644015694	4.25708469548227	1.14638296054285	5.1400389870047	4.65439009962557	6.33240553767603	3.7654645603146	7	4.44724876647707	4.6164103770424	1	1.89481415747567	1	4.62029866301661	5.15089497148199	2.64245194641489	3.51640565524296	4.9614358012756	-1.00962077756857	-1.12682895526332	5.81372011400995	-0.0654812117512558	-1.43814827369877	14.3714793813856	3.2062460824259	5.3484569857786	-4.60696402347597	-2.61692231497914	-0.718946834911647	4.22431780560719	4.40464102794016	-5.38744212520759	0.744075159686366	0.274159969268202	4.24807582067109	7.29267530717268	-0.362260926769421	7.62336694023362	-8.46785815890742	2.16839998243259	-9.13193545299782	1.74172647063242	2.22913524446598
78	1	6.09739930876542	4.24403660099233	5.31920848755892	5.25227950783814	5.50062380029575	5.43620008702743	5.23356068205232	3.58321662645031	6.110878995818	7	3.2119015287014	1.81867659240271	5.5478163182148	2.91254297122611	4.96563022452857	2.47876500741144	2.34890060015891	1	3.06984049113165	1	2.5080023900081	3.93459891409402	3.5346131363947	-0.883730384993011	5.42191697132062	2.24706649036559	-2.42524793898881	-4.78892178275148	11.4145607329727	2.50577878828327	2.98482917367763	-12.3581173896276	-2.66405933292466	0.126792166054018	4.49711647172851	1.33099446451507	-4.3791669620671	1.06117690140732	-1.38642910315382	1.6898787144156	1.16217509623774	1.2087876782661	5.84669231279178	3.20177628790164	5.99400565757367	-13.8954530315725	0.907009689929851	-5.10973285051387
79	1	7	2.30011116728185	4.33261113732815	2.63177478688165	3.12491330024528	5.50994543173699	1.12205838948856	6.23281671375594	4.2314821529178	7	3.89176148486533	5.31341243865756	7	4.87086056581484	5.28415359505336	5.9629375902795	6.45049725149834	2.82507214658713	4.94903596729735	5.87897290028089	5.57734915641134	2.66558528709757	5.03812913752583	-2.31645969680484	5.39442384925665	2.32926110581342	4.89722882629446	-4.51595686594475	13.2620510649216	3.01758609480631	6.32866859180015	-10.6597421530062	-6.66973962887386	-1.29727665127245	7.08051532442784	2.1919602081777	-6.27277444708869	-5.59419221743986	2.98528257173425	7.57020612129336	1.593748657698	3.22251320375961	2.71952461822351	-3.46637652420439	2.02779125968996	-12.5317726296553	4.23446716480661	-5.96381468079855
80	5.77585180037218	4.617370676934	5.67969551318437	6.14172900667565	5.65866658163348	2.66880061132742	4.72618618900432	3.49817006846535	3.53524536261274	3.5117771155619	1.48563133103228	1	2.21839511054444	6.02901794159951	4.20362197740933	4.01172208820856	1.03721771935413	2.06912464944276	1.43940166965419	4.01095489431031	3.62856957045183	1.59424456375618	1.57083211546936	4.47840773679691	-2.037298550427	5.8663062653714	13.3566615404237	5.57327843052771	-2.19743604609578	9.11284170826032	2.13805673347933	4.96617792848372	-10.7439504504852	-9.5645672603	0.220579651253177	7.78258650845904	-8.91616085076895	-2.91838126433136	-4.38162838649532	8.04807948675696	5.65725505215379	4.41451564179311	1.44120179095654	2.82315322405779	14.7485815676838	7.4013742668654	-6.35723304959206	3.22775462430752	-3.84754002718019
81	3.16928296622644	6.58952632135315	1.16658832619716	2.62475562106382	3.59372606371067	2.92785510542492	5.30681116372564	3.58525589808836	5.57226305075427	5.30690849757854	6.09555844125281	2.54249494713873	4.56134137863518	3.65917516515389	4.50049359638572	7	2.5529463588462	1.76790753052039	2.68552104577317	6.92978150152911	1.39601845654363	1.86141847009014	4.03139588278107	6.03926007083829	-6.69576014867519	0.541353464763021	0.376112335241726	2.20661169047474	1.36689398718764	8.1394755914221	1.50424499183298	3.77450954397951	-8.9379720107204	-4.44746448471346	-0.69358506249904	2.35771639004994	-1.16209107242647	-7.71432026763023	5.63315019953417	4.83067205191619	2.27685428289467	-2.05031384600313	7.32044674062949	1.43789312501605	9.38677179604502	3.77591957874975	-11.5083536554604	7.9248806105174	1.27738213329978
82	3.03952416072584	5.04167103079835	2.99928841242201	5.86076666032176	3.5909521873412	6.66818595203362	2.67388314343583	6.94434203152332	2.59174777801218	3.49894540446481	2.47102944108536	6.23495020624424	1	4.01105668726469	5.37407338737441	4.94840848896341	1	1	7	2.13285190659174	1.02748034869832	1.29720864636703	1	0.787711468685933	-1.19761325056759	4.80203557689102	4.84677182587694	2.73203533433861	-6.82236593288184	12.9306990997769	4.79595146958084	3.31965027234279	-12.3325272569678	-3.60865413224749	-1.30975672090071	3.97671328308116	-0.242163551495773	-5.57030939145849	-3.50475947546052	0.624021213479059	-4.23271561200351	0.453324817757721	4.4793114103198	5.60783831762711	10.5024249637188	7.5215773289731	-13.2728550812406	2.83587285578961	-5.15097316017647
83	2.11504220583753	5.70762247134796	2.68653244466281	2.27510073518922	1	3.45397000141635	5.55431543458222	2.78481114045001	2.6563665129911	5.3786639438748	7	6.16021174358508	2.73439545148849	3.22882150147035	2.0368548306323	5.75780160365663	4.45916956259321	4.71076578108622	4.74310273256129	5.31787613660539	2.94663366987656	4.39716046394484	2.44586991119396	0.978197476832983	2.00624411727646	3.0057986991673	9.0819123502922	-1.94708417852495	-1.01091319922091	14.2968327143413	3.48706252653232	5.03859602238683	-5.00733354786463	-3.09157212362504	3.60976202152683	6.54234123906821	3.22283340034693	-5.52954353008595	-0.0871538963750459	2.68574038275279	5.40265330744719	5.9986946876236	2.14052225604311	3.38880493805778	10.1477466208913	7.13682588252233	-15.8795935543633	3.53882407020257	-2.23479427305634
84	3.54416278498908	6.55009253086046	1.80848278102064	4.83102899182278	4.57463986264109	4.86608786802589	3.39332648186297	4.40211277099222	6.68191175712202	1	1.09361658115293	6.37888701103893	1.50746915288376	3.79006012364265	3.2882799191289	5.82934425500306	2.63725010939079	4.51836901952881	6.0908747624214	3.57892071168392	5.04560773506087	1.10061044651388	4.7408059695532	3.0530569103992	-6.1501883637506	2.93044764912512	-3.44604469579997	4.94388195516546	-1.3597978057248	10.6593343871269	-0.857867075901835	6.77469359825266	-10.534207979867	-3.65162126250364	-2.55615733392151	0.685422280415045	-2.54217334508485	-2.73487724670603	-1.99215237423991	3.74915437481905	4.95576024484149	8.61984970100401	-0.0561600538898787	2.09277777396291	12.823676236122	6.89073451172016	-6.17226014257922	-0.355458067040675	2.67522035640024
85	2.56664496142654	6.38801200614788	3.14918065330025	6.14375591830672	1	3.9513613803147	5.61523722541919	3.82079810886644	6.02851158348218	5.53084508148066	6.32981349442672	4.06138520748497	4.35317600513002	6.50626146092044	1	6.72368160054852	4.93452378511639	2.43291845009462	2.50243075514736	6.84873728484688	4.47712957403389	2.2669889541679	7	1.20455013705435	-5.6296387312758	4.75731773117031	3.78851929842757	-0.131161613475425	-4.04767152704303	11.2642973942057	0.564837780564697	2.76908190386234	-10.5174907377002	-2.48418957513128	1.8240188415675	4.15432084622478	-0.280715184368731	-4.19975527008203	-0.206968268455033	0.58423477723385	-3.26828397501678	-0.245413943690735	3.94826716864297	0.647433417594123	9.92785794009799	-5.27302254696479	-7.74090805491433	5.69686388152174	-8.13321761203356
86	1.74076315892896	4.11910009451492	4.28434909744774	6.39579702300909	6.91305592061559	3.171150543001	3.32675876349378	6.8380853560816	3.95734750761556	4.90309570255458	2.30837561417564	6.49757043188852	5.29164134113047	5.02566809582261	5.70392514174521	3.29359008046661	7	3.71541984150992	2.90248930981389	7	4.31511516592218	5.53809010467633	2.22629845433712	3.59975484275478	-4.01475334077479	6.88595121644386	0.732478160350189	4.91690590051553	-0.165120427192454	10.758869287279	-0.564509742651195	8.39947473039754	-11.2669543954463	-6.66254209683268	-1.6347307062543	2.76830808002807	-1.98834908144663	-4.7261539391176	-0.991216551569289	2.75176853717376	6.40812671462319	4.46153558825193	-1.16333413632601	3.68057090676386	13.702120962919	3.73419861442422	-7.68997148934067	5.42536433301893	0.168246201245053
87	1.1147030722829	4.82930583864583	3.13521026729925	3.66131549805143	1.20707282713841	4.26168704124419	5.40846860700533	2.93402575331086	6.69202509339125	4.53720816783879	7	7	4.09840802937644	4.66800212910115	1.92040935843495	2.91057176236309	2.17053319598928	1.48473583006016	3.11427453930882	3.13675567596958	1	1	4.68728296783534	5.69404782137704	-0.700420099139161	5.52469818509384	3.59788281819923	4.31881564763807	-6.75191427547089	13.5025168835572	2.79800183790767	8.06014196289731	-12.7508277920004	-8.83241011895042	-2.04687510734642	6.87412833304384	2.31441318424658	-7.49211101947757	-5.21844105088465	1.15626213152263	7.94044253051641	-3.38334183630596	4.46915947731291	1.5672585479601	14.5121635305761	7.54992243757447	-3.19849092423499	4.24106106225856	-11.5638366762388
88	1.0612138059683	6.89231535815145	6.61765498353771	6.88269910542531	2.95712576958698	1.23797875087046	6.98404022692809	4.92289476649356	4.57826281256234	7	1	1.2108963008863	5.93035006531961	5.74200697152978	6.61602763317435	7	4.63261098248175	3.8838149779984	1	5.43330293926035	5.58494539488785	6.39205391393619	4.78677538124136	1.10856921783553	-1.88793723220986	7.43185578691573	-0.89267893631142	8.18039339921086	1.5209883496699	10.8305539293066	1.02558272995721	2.21552545967455	-14.6249198409018	-4.91963449119914	2.63207039657834	3.966394952756	-1.29110442975975	-4.33026558859216	-0.724913505639969	2.15297065750986	4.61835173288953	4.447401856423	-0.546482988245449	1.96706974380938	9.48807615564272	3.26242748923958	-16.1283310311496	8.4109862850079	-7.80962113972624
89	5.16678298151641	7	4.64104656002561	6.7456429339433	2.11038041084825	3.86320553598542	4.1344941872664	3.49016778229645	4.10938097517224	6.3545600125035	1.49227489698387	7	1	3.3481915961076	4.06926617926958	3.02073674971226	3.88378264829873	1.47753869733156	5.10229721742193	6.59214734474904	6.91954692118593	4.9221508635507	6.46289467744016	5.03315286679912	5.75354850739061	-4.60437647285463	-4.95263784155064	3.00975435607449	-7.57411304317545	5.21770888587291	-2.11960181503406	2.73743801021947	-13.9876897459112	-8.38503439223847	-3.19030268653359	9.86141533294619	2.72891659111077	4.6651245310413	-1.59587189368632	2.72499744396093	-3.03795787971944	13.8130424149581	3.34281695862661	3.10261195806484	3.07564751738211	2.97727509794751	-8.10164231477509	6.26597388010144	-0.125081146925971
90	1.00866092649111	6.09415460221116	1.74823535961118	5.68175424267659	6.54867605106306	1.41525332646136	3.85078097424412	6.52345751074343	4.49046943571443	1.81912809534777	2.58407473153808	4.40400201010026	6.075898850215	5.12833440318652	4.79849337999071	2.70461750597539	3.00780465807645	1.87763374328782	4.24508188259502	7	1	6.62346041133621	1	4.26475057191784	-2.36106491185932	4.95565636322326	1.19940980593559	2.72878803171762	-0.528194541520445	6.69378658331368	-0.237506099236226	5.01960038201487	-9.32459364399085	-6.57359002782528	-2.37085336254715	2.11733233879155	-0.599181878568187	-6.39642439579223	4.53561951142573	4.03409034645706	1.00487354466208	1.44842574326781	8.48488448589726	2.86323897561124	14.7623287034187	10.3811675651594	-11.0933605732046	2.17074773348265	3.12897846944442
91	3.48608488301513	6.64506369924072	4.93851007747961	6.78773449639702	3.04106957719385	2.22175235134897	1.09164996303001	1	3.8664048941813	1.41166186462337	4.97045008021918	6.93654667294624	1.16006163787068	1.76055251303943	1	4.53140507884414	1.85555179903539	3.59329488870017	1.66346338755323	4.13403656043951	2.94631157038327	4.95580201724877	2.28576724195053	3.00525964078392	6.47999325913693	-4.81942892648552	-2.30781389230296	1.55969498993931	-5.72231181156577	2.99878426419465	1.08959798578673	-0.803454339021336	-12.0108424009651	-5.35698946834106	1.03721318193769	5.81618843942779	0.929272277314647	4.89490766122968	-5.35343802500446	2.74908011276041	-5.6891076563288	13.0897109415841	-0.588915118248007	1.79384675616595	13.2659363966263	1.74213559274679	-14.4521037474777	-0.787887577698163	4.06306912873757
92	1	6.12401764308787	4.58507058252355	7	7	2.25155018266449	5.28394152417941	4.64710824138693	5.11050544067975	3.83883253557913	4.46546659100677	4.09814214050354	1.72975830676127	4.09347753905594	5.69115368436699	5.45352698043376	5.96296423022332	3.89694530554001	2.46536953135088	7	6.19677078103351	7	3.92077183474419	-0.581579380749266	-2.96377675717205	9.27762453436035	-2.10342673560175	8.45514113610212	0.575397896729595	8.35965077508063	-1.57327731334166	4.69359895977979	-15.0229340930395	-4.19578769137714	0.729770177872701	4.56048994617795	1.06792913509866	-3.00174771339808	1.1202116672317	2.68932625140513	6.46389475505755	3.53304184493113	0.998715073503321	3.36099010300913	15.7786563262967	4.47936636745899	-9.86812538641009	7.96534813298529	1.82299295916591
93	3.48850084473712	7	5.45468311319965	1	2.86679372592403	5.10671692680693	5.80269299101312	5.81335289978719	2.15291913076599	4.74303398640945	3.59179131281364	4.47931378976897	1	5.4632751979291	1.4954332491011	3.84994284040167	3.95272127370303	2.03265797001223	1	1.09327100417137	2.80644611661	2.39253991279731	3.28583547298845	3.79202370238916	4.63932791542696	-0.775481774705572	-6.3469183286232	-0.973638033603664	-1.66401898814561	3.73817674826033	-0.148920268494841	2.65217045689646	-6.96058048212126	-6.97118267139428	-5.38488235537681	6.08598031368404	2.91032401639349	7.58454125660434	1.47547899079877	1.94457390649441	-0.443581450015354	9.52021379523277	-0.939144056616313	3.11338561164412	11.7472444550656	6.4906988115293	-7.93995999354689	5.00206842141917	3.05504490917883
94	1.53724300941253	5.64361224245761	2.04420306233547	6.08197574469991	4.81367857654638	5.58196911967026	4.60039661178308	5.36283480189279	6.15526819649778	6.99661877368926	5.28898288356256	5.6788890739733	2.44117526436194	5.82925750643972	3.47458321600142	5.11222621078356	3.47258393244356	3.25997633136865	2.75719862949609	6.99920802406753	4.0994151935196	2.91934473859917	4.24304351904294	1.88191373450476	-1.11786705623183	10.5528480371389	-3.5165408175532	7.74130291898118	3.27505669863585	9.27814087050475	-0.0119881793524491	4.0315785919594	-13.6713836650531	-4.83812097704559	1.44601368681807	4.88229896265185	-0.705070739497571	-3.28891822464908	0.378105345145897	2.5788159404397	7.04261188844342	5.56328744641519	0.661996733728187	6.58675221456383	14.9607792123998	4.42405141927088	-6.75214527135599	0.363221660220492	-0.694243388347666
95	2.51902842513846	1	4.52019949546154	6.27970919151011	1	6.05689170898214	5.53357550086724	4.23711215205843	1	1	4.10764435929113	4.23614357649122	1.77663791880595	2.01322769724583	5.97650487958006	3.78440253605747	2.22864761665164	1.75696655657754	2.75956660880547	3.0061888292477	3.17308005310538	6.17968343842823	2.06384586930352	0.0920200800735582	14.4988776655476	5.88342552633969	-11.0128137433023	7.46655355005169	8.05514901457023	1.53857307509553	11.5456383266534	0.385189464960823	2.60922884804374	7.76588299377154	3.36256203979575	5.42941416969341	-5.48401519242333	-7.07988062939429	-3.22561726753649	2.13114541439123	-7.71711558110368	-0.782421454604632	10.0768461645388	5.49001891337346	9.67856914403226	7.79041334458552	-9.16706238182618	3.23443099806924	-4.39877502419814
96	5.56519489105463	3.74485164051298	3.66601717407437	5.28553677168323	4.08840495836877	3.65480645742883	6.19515765075578	7	1.85096344211023	4.19790882522545	3.08254975734252	3.16115679269229	3.86066371046734	2.41696158452935	3.92294818825176	3.93540336998154	6.53769004525774	4.62628668589598	2.72844091464403	6.12084131843354	5.2223200527254	3.81130618274296	2.24075751014408	-0.0866911091379189	1.33861764352329	14.1201542285142	3.62405184845439	4.23586421759837	6.75090521689538	7.82379761243944	-5.32366603452188	4.86323207696214	19.9093763414863	3.85955456613814	-2.51695518236967	2.8990616831708	6.52000692611833	-11.3603516855274	-2.27971975225067	3.81802864933085	-4.55136165720836	-7.06718565319367	2.32883647637785	2.72487302915128	4.92117970526935	4.00049722196447	-14.8247390438725	5.03543282692844	-0.141406783420807
97	1.50120504716415	3.58061674603097	2.1274513400782	1.58013266782158	3.01264079179104	4.94253957439257	2.84571081252165	1.12838820848011	3.36193609232332	5.74723725871504	1	4.61183784036473	2.61123472813495	3.70987195305455	3.42385092086054	5.08136483695459	2.01194461125542	2.21131236551689	2.60014849032128	7	2.43865191082091	5.06258347481385	1	4.43337278761846	10.7404786046403	-2.87483231362415	-4.34053585749558	4.28635497015528	9.81538694607405	2.52757761656801	2.9380492180825	2.82661223561534	12.2153404207204	6.90927602378801	7.16089083940405	4.32857466382092	-2.9096701578239	-11.6440616289488	7.52157463038491	1.64259528584736	-14.6240445419138	-3.49955115323025	0.0764641613817236	4.99929843754997	11.9024934645248	7.81233119239136	-8.46623087246292	2.4634997715007	-5.03645261650857
98	4.64453779763994	2.27411491782155	6.32332295699903	6.55052307221893	2.91841897410262	2.44561458585606	3.42300150107351	5.34759197616714	6.35572211763597	4.09346701657643	6.03958729307471	6.73322459718175	3.86765791399016	2.64287054193694	4.39799461173295	2.29595137990176	2.03854382668329	1.58942153122815	2.5700909092841	3.98900343112936	1.6599509377057	1.56867233115314	3.83724572057514	6.64191851071949	12.6127073646952	3.25587954761817	-3.23406764540998	3.81837906028356	2.17292359722943	-3.7019633473067	2.60903351591188	4.8335676042764	5.1994978564677	3.92742134676303	4.57777020641297	5.47211772288658	4.23891632202399	-12.0321346134338	5.62181910743278	3.14145296267628	-12.7797167179645	-1.28102579762579	2.46845992520091	3.871534116942	15.3251634541311	2.14202475894896	-9.78413971147298	4.23215432109637	8.12021853375183
99	4.61064975062172	1.54919170939699	4.31122910943799	6.78917145702215	3.68774722090884	3.32688287787468	3.36928362940308	1.19864831488548	4.40776946644918	7	2.25798521709492	5.36298452487965	6.0118728736636	4.91834686889914	3.04138256947283	2.99063318329825	2.42963628771095	3.84552314588828	4.71761055028022	5.4364555338732	1.43147277668872	2.801007910187	4.00569673521138	0.6785977385384	4.09069176326781	16.2086384116171	3.96568880788211	3.81678595915949	6.70914416508269	10.9634219206902	-3.65279969819796	2.16226600786393	19.745337515326	7.05785596289578	-1.1412638936069	5.7514052157723	5.87361511143546	-10.9929715811092	-0.293371951792079	4.65089792894235	-5.16040065379115	-7.97698351809203	1.46968868671369	5.31089671868867	14.6723808351205	9.21304300154234	-11.4956217868874	7.5775129082674	5.2558870410154
100	4.68030888328698	1.40004711876756	3.32177591291679	5.91930798818488	3.15582778898653	1.8976320649241	5.09690091803948	7	1	1.66944314257228	1.70207985230298	4.1245663713563	1	5.5251301658309	3.4913898849493	2.88488202237496	3.08313921623643	1.41595951471915	2.37324505564812	1	3.81541791587293	1.48087737156169	3.1703448006004	-0.0319083152787079	0.102625578566427	12.8339008968694	3.6571800462331	3.53154920039097	7.56289929965328	6.68282359005163	-5.10446051850277	5.08591157919097	19.8322037531974	5.51046255903407	-2.42031754548331	2.57542390931894	5.52708019794897	-10.6587936052024	-1.1624815458445	6.125759171021	-4.2223789736806	-7.43790293104583	1.61397035721429	2.6282751800604	7.17792989886567	10.2734091787263	-7.65313277558359	3.9968354457628	0.189964317031847
101	4.83566833552219	2.01692484100611	5.88757589995572	7	6.73044838330812	4.07457667554566	4.41372525945673	4.67904181514349	6.10701598460729	6.69951174285312	6.43971324868877	1.51142818505012	5.22826520099038	4.51664240094551	5.25038420310362	5.17593413744735	1.69606380348432	2.09391833186367	2.41336654594869	5.72899439711282	1.24224105097893	1.40922083758444	3.71053013324924	-1.72244601744814	4.54146829131932	14.9277928088976	3.49634453619488	5.91477263755868	8.86849033464257	7.83474499901639	-1.16557645465023	4.03251863722235	20.47926606197	4.7050712748687	1.82779043919296	1.80482775868805	7.90626002190007	-14.6689261472559	-0.823094543498386	2.65811906569854	-5.31975709336723	-5.35687714432307	1.6544995779325	1.37869790537909	9.37372459992454	4.01857497447624	-11.3057289674641	1.19774475398146	2.4142498563156
102	5.76291622687021	1	4.47119788758194	5.01381674501487	4.80296500706259	1.65862898113203	6.07825161749549	3.76338166250885	5.86844833788674	5.52743800757108	6.89166056054851	4.91499938830426	3.04351840251046	4.08748679819859	4.06659692597939	3.33870963108026	6.53355376621171	5.63958465768504	5.68737086955774	6.42486625137607	2.88947719962323	5.04172398477185	1.31062837788881	-1.42025154822874	3.95818233955074	17.0855321881407	4.04151470999979	5.1255056448322	5.5434335749807	7.99849174681283	-1.45813535042099	2.52407207780273	22.0069364923272	6.25574762063569	-0.294177694079994	4.71060413728914	8.39530793193798	-11.0107708800134	2.33860765032598	7.1907447992339	-2.20194038785952	-5.10400344048573	1.94900436099583	4.34939303208308	13.9307377039276	2.14870048292337	-6.73854097215625	8.08915756801763	1.48937863626299
103	1.38271205454737	1	1.01641307307231	4.45524842827413	2.83452809079107	6.80158526368604	3.63514902763013	5.44512213337169	2.95711119495296	5.01021622190869	4.86159323482417	4.45196491480407	3.62325469595071	1.00798033327198	5.2338346890114	6.35271789022742	3.62926133614658	1.76418864241166	6.48011526094214	5.92803710418963	2.62177059801846	3.55242949543832	7	2.19054277965165	12.0492716459544	6.47973109495763	-4.9602864959521	7.0206975810978	5.16378832458912	1.97112660410824	7.37629200611001	-1.78760974206635	5.62027602105542	10.4839521679653	5.27086309675577	3.18771730730939	-4.61791609230578	-7.48939054247005	-3.18139299699441	3.65564797984403	-9.49941393944283	-4.10162227048679	9.13411978162379	2.78653131102548	8.34695667239397	0.251874154374935	-3.00882069480851	2.81034664744525	-5.13239882767205
104	3.07126398775511	5.63654418190097	3.91372129537775	4.07439027101088	1.39871933120488	2.40443198758207	5.68355340967229	3.78360215929435	4.46355369860212	1.59177722837752	1	6.60414113188861	6.90127357109666	6.78427038560145	4.39893929462904	6.82097282375978	5.27381222041991	4.15881300035693	1	4.65101377932435	6.65948469188856	2.9671469771619	5.17343254598955	-0.728710374221371	3.80019102993644	-3.78980188333131	1.5401005048601	8.16929713123602	7.12379489947778	2.57906034230427	4.4130103255493	5.97289612439677	8.67117346056459	-4.81253271417038	4.53970899314438	8.24239030999678	-0.942989668014813	-7.23765409479284	10.3298754113047	1.98627605925764	-10.7156569816248	-1.62191616045745	5.93955687603735	0.330276989228815	2.56045025409201	4.1026862387604	-12.0338233868774	7.8615526261064	-7.69580038029718
105	1.4383849794705	2.66767475565981	1.36182477791318	7	1.83234050016891	2.60577473328993	1.73911400394899	2.71659905529088	3.23374773621774	4.58089000551909	1	5.24843324995075	1.89190725259802	3.2672222379693	5.54488352476422	6.31505803507147	2.59054050333685	1.7170208033422	6.03404212042472	5.54923963163024	1.00860464126207	1.09877477919971	5.7497932460543	5.39502215563267	3.13782170789401	-6.37993131174026	4.0995441142021	5.21451025882962	8.2095122740103	4.53155004684928	4.64099084941097	6.82323201297173	12.0514894914645	-4.61988917397238	7.64642947818603	6.47599595001521	-0.0483970498727049	-8.09759361369692	4.09696155155722	5.27990828632768	-13.7277624343628	-5.00152641561844	9.82374739668743	3.78209059488119	8.74938476061205	4.10153607467857	-7.76997713968739	5.17062934439725	5.93685117245707
106	2.80855995324784	2.41696893905185	6.42940625118246	3.61298717978474	2.80164224687363	7	1	1.91387261542483	3.61652799249915	2.06064209299318	2.13826108011826	7	5.20675066521416	5.33353718175742	1	3.42736345974231	3.86896575082148	2.39880617422175	1.58167906020849	2.60668823241425	1.51308417186016	6.71204691951264	3.89859894537849	8.6514091933017	11.8752637439983	3.39605762647104	-3.34991635521117	4.44205755377284	6.86224310868254	-4.03268336176759	0.904983315475378	4.67887103964764	6.08546616480555	2.87751345572642	4.53410061397681	7.16029391690587	2.08262957319277	-11.5990403945591	4.68915519711014	3.2529163457943	-13.7682005298327	3.00675668075345	1.20517087560454	0.647861453551474	9.6299943797599	6.64828511041115	-9.23931269681571	4.48512451330841	-3.87336723629527
107	3.44683613975961	1.44523722904416	4.36644188327539	7	1	4.69237720289714	2.20789901769744	5.92851660083319	1.35341613581622	4.27491415529922	4.97625458226801	4.64550184968081	3.21029938112572	1.94244966530288	4.21602879712657	5.18735014580032	1.3549572980672	2.94333880768803	1.53702105342722	3.50196683700266	4.52133171085631	1.14026557523345	3.1784940147056	-1.64691126938134	16.5540857677644	7.65020962102429	-10.7024906576825	7.78976232220322	6.84452500928803	0.082793780573338	10.028472387171	-0.143860229497511	2.5927388465785	7.27652577658009	3.02500439014829	4.44210106756478	-5.56877853406266	-6.83330463839461	-3.08919750468995	3.9979093573385	-6.84766043943511	0.206573161398499	10.5187481809624	6.41736374708206	3.38951011211281	1.88308672836996	-7.37355452510906	6.16814076239277	-2.49641403791074
108	4.70000325211937	2.50083520062679	3.11756398284145	4.79736028819215	3.27774979067919	1.83337949013007	1.52155509597189	1.3823257800928	6.46464760622527	2.41524951713535	5.83044592347683	1	4.34986303749515	4.8548143189566	3.60592693073992	4.39643940069517	3.64066865781667	1.63921689740524	2.24532645290822	4.8566700665727	2.69954841179136	1.10146869075035	4.95701749804445	1.36441563175103	6.07834699597029	15.9101983954502	2.60391520477123	2.90811856120951	6.79249252043611	6.92352699331482	-1.84057836284652	7.31704152065037	21.3808815773622	6.09787880814575	0.699162305062122	7.43802259696345	10.7291041017881	-8.25386829915491	-3.30079653996837	5.75794829500148	-5.2375125097638	-2.8300595964961	2.91965643228796	0.931388073303963	15.8567653168762	2.21959375893142	-13.6469843454791	6.58725809274205	3.29463089089818
109	1.88191405098395	3.1791583070729	1.82443345601937	1.87406309664545	3.16260749798054	5.26038190516912	4.48342782065452	1.1329837697244	4.05980184133481	3.26454553606039	1.70922987973809	5.33332462043759	1.62694470670008	1.65343541046147	3.65271425560211	3.52474065680172	1.95258203874347	1.35772251332338	1.31462865636142	1.93293552089971	2.57354405722727	4.81318334625147	1	3.88529270878065	9.56107152002251	-2.04452476979199	-4.86466410023051	2.94330609080351	8.76490970076842	1.75917271734142	3.7698552372499	3.3760594288869	12.8425108250746	6.66430837404993	7.6831883235399	5.48145515468437	-2.11323415427674	-13.202663362181	8.82198770379165	1.01897383343707	-15.6125381547213	-3.86993701307198	0.466674165938744	4.46246347985078	-10.5045798172178	8.31723502388046	-8.71891871859477	1.93426386070322	-4.66512920104303
110	7	1.77081787345832	3.88534651456722	6.74428668083299	4.91174308441892	1.23555192415612	4.86988515986909	1	7	3.74752119223868	5.37948555595284	1.81753425211486	5.59065584079543	7	3.76257671926232	5.05072693855667	4.40437716800571	4.26096454187517	1.81944254194952	5.93068116093035	5.98325249292593	6.79351223007039	3.94095023650508	0.248764293069229	4.10403829890946	12.1284427982231	6.13210278195079	4.70850014122243	7.29025499355877	7.7787129941234	-5.13926372327447	4.37810328429283	20.4712296017567	4.99013834345022	-4.51882871097243	4.35275199567594	7.88516062025756	-12.0871778123084	-2.82144012095341	5.03866879019622	-4.25855897781422	-7.22367860945941	1.83232516031799	3.53400577737468	10.0091341343533	2.00935040976444	-11.3775772606149	3.42267979183902	-5.66225836066409
111	3.41692314922087	2.82317435165822	3.25172415280025	3.34986779543926	2.41977282527513	1	1.17002596029	1.73580722174769	2.99667228475959	3.88211947948971	3.21850930097906	5.66809183845397	4.34237744349345	6.27335321988783	4.27143675272531	3.31913157762387	2.34852631782328	1.52834219317509	1.82283223842629	4.68929732007997	1.54572092553144	5.04268655054168	2.2967824817666	-0.0904224386263864	5.3093326132448	16.4989559466195	1.68756948431802	3.79014975640232	4.55794711980671	7.09292483578409	-1.06464366600545	6.46874744290932	20.8627601451104	6.98221888885274	-1.24815945353322	5.43289568878726	9.90766385843207	-10.9019763101408	-2.73016471066108	5.25519135761267	-3.66636756276838	-4.46125833188027	3.0666487100617	4.42898893694421	12.1429097372695	5.76739601781205	-14.3500213801491	-0.00732729779313446	1.48717915756731
112	6.56288122642416	1.49562776018215	4.8781484365434	5.54907853041776	1	3.39129684194593	7	4.265437252143	7	3.83510135879268	1	3.74631595650792	1.60986704280504	3.19150225927731	5.18371248894851	3.20207275001825	2.5823903759233	2.90203517552035	1.13635785902297	4.96346552227427	1.78130017296105	1.27521891634359	3.50821686390086	3.42996748259634	13.5643915228658	6.15921075569367	1.26432681869254	6.07666269797351	8.69268400079783	-3.75778780400346	4.51878188525221	7.69833021979783	9.45312010355457	1.70529412131213	4.8181911729042	4.41701663215788	0.475600369909884	-12.540216516323	6.73884396477308	4.04735676838864	-15.1473258380736	-3.07006652059109	-2.00171476453799	5.14041282091474	7.01328413636713	3.29013681154845	-13.5527007011802	8.1969285038056	-2.4458293494581
113	2.99342307673555	4.22018447897596	3.99836879251496	4.33860764742605	1	1	6.34768699807565	5.19381457026483	4.35622262632431	1.06787427364655	1.59100037680963	6.43617629145865	7	4.22154107546127	5.01428436165698	6.07195822974937	5.53385203005858	3.15650502465307	1	7	4.80778288952216	3.17124933853647	5.23931058063199	0.139526854418433	4.59811485317218	-3.04499043810368	2.0849691828858	8.84345762155464	6.58473665678135	2.95106580485256	4.65581453409879	6.00794265050561	8.44620098173904	-4.35668948487717	5.70284893898538	7.58791419275934	-0.0503587730465257	-7.92964962466625	10.0872496647348	3.78568020787375	-11.0688840550311	-2.03150877780953	6.11274737989397	1.13112878735684	2.92917439269173	3.25349377766515	-11.7629353685641	7.8663396808383	-7.97963588421861
114	1.00942535035485	1	3.56618796824629	5.7866536354329	2.08101562075922	1.24036403888584	7	2.0437761934285	2.88464361284787	5.03047009743779	2.7650046285324	3.20182147596969	2.91682429348649	4.52753462321648	6.11163830590486	7	3.2416600244899	1.61265371802315	5.32030671708942	4.69318437819993	2.86749694887775	4.54368247442215	3.2478197035986	-0.332398525858578	15.5786751659177	6.78993832742212	-10.8342573595143	6.60523829352863	7.97302098370412	-0.00727956319578581	9.98846735483279	2.03176038558119	5.70559736166446	6.63489508469464	3.75071956355188	4.74405469153595	-5.30024164956214	-7.69061351031544	-2.63425190288169	2.78560565496903	-9.49544613373075	-0.484143845746557	9.56734050106822	2.57701976974211	8.83639120281281	4.60797886218339	-16.7979770902637	5.442678019977	0.439879590117699
115	4.90944676858466	2.97493891708556	3.50584244999732	5.78099683516395	3.7474033672433	1.83740549834692	2.09803527088788	1.57425064062419	5.95778820433267	2.22727034154359	6.48487599184155	1.52681649380191	1	3.71992185207411	2.62645009638832	4.62166295914782	1.27630036508035	1.03585086270766	3.30426259551913	4.19352812853795	2.63798857219853	1.79888250669428	5.10441246126292	0.386378367581468	6.19080967361791	17.6095959334617	2.75953876904159	3.91897548930032	6.67724601275215	6.25532697058889	-2.078980775705	6.94219184742302	20.7220233467749	6.20360363720774	1.52977317229367	6.91119271006698	10.8465538593552	-8.59274107163176	-3.74326467593263	6.00739069493982	-6.18633620357543	-3.33682673454616	3.36576883240964	1.65361560390168	9.17576627386421	2.44100079453988	-11.3608446881057	5.9866933369274	9.68899043456837
116	3.05091227261204	1	6.97035344930245	5.32260133457689	1.75859966886981	3.97886337837933	3.7371505711809	1.95697345251024	7	4.7285703471599	7	7	3.86662874326406	4.19856271741613	3.17332261402193	3.13343165637141	1.00737081334793	1.04469788241291	1	3.98858412887453	2.19690085789607	1.35917120664216	4.75910037166658	7.73983447323964	12.6290565692712	2.70363168248519	-3.76685935743301	5.36264578136971	4.91364786061347	-4.33935372111219	3.14492049693496	4.46813937320772	5.30160988251542	0.813056729487394	5.4112424201095	6.8778333258531	2.46069291453314	-10.8091577256446	4.38336970755047	4.14224551331906	-11.8270574943556	0.240661982780396	0.997201293856296	1.74243783387289	13.7001330890644	6.67290613445863	-2.989264957027	7.32359982627301	-12.220322250635
117	4.79291184298185	1.20267157169311	5.86642254780667	3.93059640273602	5.93565563307846	1.14390186807167	4.41514049689192	4.1728670222627	3.96504064507179	1.00455001455731	4.36838232095751	6.48082043339447	1.89202395458293	4.33639559567118	3.78220489157072	2.96620712176781	6.54798353432592	2.13129083749642	1.96190330316554	6.83548673435745	4.06652852528222	3.73095729438773	4.59525172656502	-1.68282821734437	5.0435170360596	15.8467359240935	5.11234371355891	3.37547770009587	5.39714738886437	6.53635674705177	-3.44791148616974	4.30553784869383	22.1001440070195	6.33253825693315	-2.49556670571828	5.50539147713033	7.99554895483078	-9.69100909099887	0.231563962805522	6.98637666844737	-2.79445282039979	-3.91325957572148	2.28136701761199	1.92067175384632	16.407855541933	1.88202385805299	-10.0769124260328	3.65451313396155	-2.20728549784765
118	1.94506115027552	6.01029152576797	3.64327688458408	1.61397597823272	2.82963190020403	5.81346664334571	1.74903443400105	1	6.70195051686198	6.2672767932062	1.09180296514578	6.12261577558385	2.70851323832403	1.13103699269057	2.30897195328809	3.7098715417779	4.70182513015154	1.6991573225221	3.9669298162301	4.67578237005616	6.12629576428684	6.05074321962114	1.31596625011707	4.72808111542815	10.5212711514984	-0.208604690637327	-4.4016023601932	2.0655624402646	8.66664068446678	2.31693557387048	4.30449010316878	5.40104444765852	13.5046257404484	6.29957088921666	7.79025370410635	5.54998369479387	-1.8222342839291	-10.737894025706	8.41828976514492	0.0854111727543327	-14.7239599624342	-2.84379931042452	1.12324946296261	2.97770868395194	6.80223107639549	7.88308038640595	-7.96303230442911	0.856375921666555	6.26462018908174
119	2.25412596069838	1	4.48176038749015	6.03590518829586	1.03050098663838	7	5.15499213451714	4.30809268418939	1	1	2.68320398275498	5.0568888512878	1	2.32913054711772	4.82584341765307	4.45318724771521	4.50800379537007	1.23226461574691	2.43392499770461	4.13079621031955	2.33518484442675	5.52855015594764	2.34809396655153	-0.593453858770328	15.8613087968644	6.3647711924753	-12.0107916816421	7.29438924290531	7.65854625102254	1.03621335795906	11.8052549486641	0.67536113826369	4.5355471597823	8.21444557443351	4.00882216500989	5.08578460317298	-4.64383710724945	-6.23403776489205	-2.8092150575257	2.41187499144845	-5.72559804484548	-0.578731126531148	9.31322830122086	6.08697943065701	3.08728570635343	9.31268426455317	-9.48121330621923	3.94926742222281	2.43173779507165
120	5.79977662596565	3.65307722044284	4.16444098712139	7	4.14510535601651	3.29383546422905	5.46186939280857	2.03175626871419	3.97852836152	4.36748854329823	6.75490872475743	1.34407236600088	3.47989945117579	7	3.04913079990353	3.62622103915768	3.96874332367134	3.71588723425663	3.31339072159621	6.03151352471971	1.34527675860802	2.85195706233713	1.04646662567168	0.0860285280062215	1.16280027254161	14.7632001922166	5.42135919698972	3.23813590987528	7.95323565924775	7.65476319537883	-4.73434957270448	5.27930522235038	18.1421522011761	5.47521618410255	-1.03247223063015	4.96085234391526	7.63353870803247	-11.524947114241	-3.62761781942318	6.65217781553183	-6.15282918910739	-5.63916304996471	3.10536686049952	2.70865749089356	8.84683722868257	1.52821882576838	-11.5992707072801	9.03533178850512	1.16963387887575
121	3.15574587353108	1.78584897199967	1.72420490918833	6.02824874175079	1	5.70116518116463	4.99867620814924	7	3.4898261900569	2.19624756386871	1.42528494757211	5.84191850943537	2.80521976588778	3.3861795101006	1.36535279441731	5.85334354624015	1.6432520290854	1.74573702685921	5.07006999385057	1.97115020690249	2.50163935633718	1	1.61288959410455	-1.03296701787715	15.9807955180565	8.00140477309496	-12.1574979583719	7.92172644334955	7.5273332467426	1.4530763503965	12.7116147158418	0.206819861155819	3.76984918980857	8.63766832474649	1.63466878372008	4.52250260290186	-4.18449741798008	-7.00299646034243	-2.74265276145948	4.91331784046071	-7.75904367704151	-0.206776834000934	10.2746420611776	8.00949816096799	10.4403233795861	3.47246786534867	-7.77662776605909	4.1597895041591	-4.29165463442278
122	2.59141823778506	1.61100881239215	4.1942316155796	2.21773940225702	1	5.77285095340501	4.38234535610861	7	3.65232470355918	5.64140717444781	4.91889996861255	5.77322334518128	1.77088660010239	6.18348104811481	1	2.0762351443163	2.40146627818329	3.38894959918181	3.18906514887284	3.52453287145059	3.83000203849023	3.0757071730474	6.25517705695884	1.89138331275324	10.4007348718275	-4.33684585826548	-1.94618780910348	4.36257028784111	9.19456837803987	-0.303390405440863	0.995324544424172	1.74957558896112	13.3371755336808	6.51381315630652	9.95246806138775	7.39560611737691	-2.23958577933051	-11.3301223064625	3.97964287478815	1.81513082582386	-13.8511543439388	-4.42943625806305	-0.37618403683676	5.76119487103128	6.57875720244183	8.40677285853847	-9.10186408351295	5.80063313640263	-0.778074609387442
123	5.25305353163963	1	3.3389754752412	6.36322989493809	3.45517495642608	3.24187333138486	2.90444871539374	6.92669521424349	1	5.42024669656223	1	4.58237024798458	1.5826625292318	4.48657247469956	4.63088219229534	4.15137357104486	4.71354636770622	1.25785003247239	2.1879580718097	2.81376739816895	4.85510340396177	1	2.95703322640203	-0.560160099030552	-0.471887943324606	12.7269139195979	3.46890709988826	5.31266374110724	6.95962602219787	7.61549526139026	-5.04878606368955	4.07205812226255	20.3711477941501	5.33414594045681	-2.52577176236071	1.81609318148592	4.63394190064878	-10.1835391149917	-1.31058640104603	6.18489711137817	-4.31690054779507	-7.50906236646296	2.64469643995118	2.16076616916767	12.4181334626032	5.87036643840874	-7.12931085765334	5.55992028397064	-1.06301973751646
124	6.75951834598302	3.83451212250336	3.86596102010904	3.08986255980832	1.94473487340769	2.05384182805571	6.28136573363618	1.58784124405661	5.90455794424099	5.2815929128198	2.80241093789505	5.7858159328201	1.67424190779781	5.54284691776541	5.49490417246023	2.5081302536852	6.2478001275323	2.72858224478133	2.2059373979734	4.79265772245195	1.94731865803099	4.22390239727226	4.11106829813559	3.61776307199649	13.7281477177491	1.43815410703326	-0.992688380680879	7.81589490345698	7.1642394845006	-0.272046527383319	6.34107653624309	-0.486765475705792	6.50365392354921	3.04687971961534	9.49680532743697	6.18425400416745	-5.40687735279105	-10.888547519813	7.16223152589804	0.745136742665137	-12.1670451297328	-3.97348776660573	1.22369957233505	5.32299859596306	-4.95352883863681	1.94928981727295	-13.2395798103731	4.73582720992939	-1.29341034948368
125	3.83559676476315	1.84212294587713	4.2140704186682	6.15927514981199	3.32355409467715	1	3.45294779921177	1.25913618995795	4.44460911548902	6.79457486859288	2.47261970089903	6.14619021449714	6.00029007650909	6.15073591752347	2.12886967124891	3.31963109370117	1	2.12532492487732	5.61386904385622	5.28369614224006	7	5.61623856548104	4.67815321716377	1.34874112563634	3.68698534228793	16.0610300012692	5.15065848615701	2.63175816005018	6.84649242970407	10.1167688782571	-4.19189797940016	2.58967380611879	20.139823330836	6.98650095884592	-0.656791873705138	5.59162409403049	5.40235423019553	-11.0812492486066	-0.713543370522748	4.63174381974836	-6.04144026578982	-7.03145711100465	1.06711578351262	1.00607361941554	15.5865091405405	1.89767506754889	-9.70191853451585	6.94868119403546	0.00520199113549236
126	4.29012085105214	1.61785351413272	7	7	1.90181137310519	3.44243432489175	4.18479038882486	5.45990603347576	6.8093319123623	4.1964096341034	7	6.91636683626044	5.50647371688207	3.8496141477855	3.94808248675343	3.66766006959647	2.63154446103233	1.35701439348102	3.45643356147305	4.22644437479157	1.04036602054451	1	4.05318043421647	7.34780372217754	12.3852279252251	3.34368777040337	-4.04793098766907	4.57307621465119	3.79836721412292	-4.5621228687385	2.10231536692046	4.11202121130396	5.00832578482923	3.43821964669474	4.37899163554074	4.27863758602132	3.34842007006186	-11.3961829553125	4.49134325573788	4.54545226039785	-13.0627427934199	-1.68882524455767	2.22962328435329	2.96760466712433	15.7435983530271	0.967157380640659	-8.2273945245333	4.39436761252666	8.43770089807439
127	2.78457601236751	2.18212034163073	6.40370950862029	5.98667713249542	5.63015028094939	7	3.5837111682853	5.79606648178522	6.99089890448659	2.35669538935839	1.34880056467313	6.48050718888654	1	4.06379630759624	6.82282061271685	4.43475557855523	5.70221275536898	1.4567843014752	3.20038938071797	6.70098611722971	1	1	4.57495114522202	0.918141692020102	3.99723715978321	15.9187086662574	4.60235967677072	4.37597231551748	9.33321856145871	6.59141167399802	-2.92726063026136	4.58758619707619	21.1423310092514	2.55039048043644	1.50827164513507	3.57181951191699	7.80094793629319	-11.5672164725997	-0.988562503582295	3.16961485377925	-5.14964009726619	-6.53936512765326	0.867992287467006	6.78560227672963	11.302580948882	3.8730851843295	-2.52296749951124	2.81212624331236	-0.858564542261215
128	4.57408043024255	2.31345558049503	5.6844852585791	6.77732928068199	7	2.31684089621005	5.55706058319483	3.10323482749577	6.20456179523637	6.03287176359704	6.25103516961493	1	4.1077372013025	4.08946391281525	3.81046572015947	5.02574241929928	2.32695735084795	3.06365721282704	3.55478115020666	7	1.83543324718679	4.18021661902578	4.76985631780662	-1.23347971923367	3.86085687988731	17.0283213886305	3.83469516930701	6.13360569124036	8.60334298775961	7.5513858573313	-2.26643444078821	4.64412292421046	20.9406933203667	3.54536909853352	0.571313984873582	2.62599574330402	7.16330031869862	-13.3483036192429	0.176027053158576	3.69300426029447	-5.49507021019846	-5.74166849611109	0.613355988720096	1.61228489177481	16.1064747483844	3.28677387785025	-11.6757761959349	7.93963624276114	2.39573770165775
129	6.59500347407233	4.1003026517172	1	1.88754691478359	3.27316249171771	3.53070965439771	5.65177803155908	2.59018019366723	7	1.35701708642489	2.89397262860732	3.18513901344787	1.51410155368845	4.92253284560879	1.98187506816829	2.48709389609535	2.49957054840589	3.06829997048168	2.85224006472494	4.98289541505171	7	1	2.06903480833674	5.25331768293804	5.9006293468035	-7.18084680569039	6.64823998885633	9.28643581766919	3.64907624847179	5.95240573453599	6.61830447736793	3.09059479483101	11.9416976407101	-4.7322103667447	3.16782870662312	2.32655830582994	0.971917217099003	-4.38452578480814	12.5116385689752	6.44674412345396	-12.7256877973207	-2.84333111474365	6.70693445023215	1.24992952475515	7.43944123767417	2.03886157594034	-14.0728760636371	7.62453777630612	-0.370517999739598
130	7	2.52062696396588	2.88484961533487	7	3.94939415503085	2.13548212279585	4.47396027886228	4.35683938736021	5.71669349344292	3.23514511735109	7	3.56438301950051	5.47168938951933	6.38698217013749	1.31313059524764	5.59479604068684	5.77273351252432	2.09666356807674	3.64856646755183	6.0201946168921	5.27600541664244	6.46052679005608	3.20582410932591	-0.574280667792947	3.286159408658	13.3291792791187	6.46263678004818	5.25950126981696	9.0198862217588	7.82596556537089	-3.51949274491831	5.29073292140138	21.550676667939	4.22014135803242	-2.1413667451459	2.97574252421686	6.89712430735443	-10.4022218319647	-2.613319798482	5.61584657475336	-2.48360802490516	-7.14207723864958	1.8644861967326	4.80555150237515	1.65779697239819	4.00203877945352	-17.8706353728765	3.39663553145341	-6.57012230331677
131	3.57671569812115	1.48230625523189	5.21378795612259	5.60466218949525	1.60211036860751	2.1869465891873	1	3.45529471713291	2.48442058949117	1.76383326072571	4.92460254341261	2.83843041498858	1.7475615887228	1.88796227972381	2.91687786373128	3.14275223666537	4.43955300508788	3.19121619765764	2.05723022961069	1.17245835395361	2.61628675699363	5.24913591910402	3.91369790176364	5.36901501503024	12.1703108009967	0.889566287836797	-1.27457948823715	3.79745421413165	4.74806972195838	-3.46160684840607	0.702899540387945	6.03385623438822	6.39465090313183	2.99404746258267	5.54728356597161	5.9075562439439	-1.0954375698812	-12.4191628354471	5.47927568281381	5.02563601195415	-13.4139951696015	0.385570340044286	0.433042498537213	-1.7426285028715	6.67695861449453	3.45852289949758	-9.6944935676243	3.92128063647946	2.06547876470353
132	2.80977420536701	1.21066252504734	6.49377566174626	4.79544369494419	1	4.658965452122	5.62987266500297	3.1556469388804	4.77167677099436	3.56957481827482	5.97483725142357	4.49609187548673	3.28493668126259	4.23181157223765	3.81296809791255	6.52621094730886	3.13004163573785	2.82966003125625	4.67331875498972	1.24270101305059	1	6.22978484496126	5.06919209768504	6.49256918062351	10.5525849866182	0.982794074700984	-1.69812561381317	4.0333022145866	3.56256197010818	-3.75024960466252	1.58987763426891	5.08688404760847	5.40186747748178	3.95385559409756	4.91717345916909	7.20609627647831	-0.909187894658874	-13.4849376661879	4.96132526354461	4.61311725629942	-13.6588461421486	1.54260724041653	-0.811582102435164	2.3202553563945	19.2109298727069	-1.06896136455058	-8.86297338202037	7.47604750717357	7.91639989327168
133	6.72952241226453	3.71799615715392	1.65071783268106	3.12871121760287	3.83657056661451	3.3460014442906	5.02391127662282	2.75140699831613	5.41651586215076	1.46121396001433	2.35758588656952	3.6291348050423	1.40317177987229	4.91570875008122	1.67388577466786	5.58092613462277	2.47932922069874	1.75627018291321	3.40078732730378	5.40492598047219	7	1	2.20000550113719	4.89622335490246	5.44499703768658	-7.47631975808699	5.48724326538295	10.7036670261605	3.22138439572967	5.30629726345496	5.50728558936821	3.11026089357824	10.5179926836772	-4.95009902533679	4.61154362813384	2.85593428226797	1.54250726936983	-5.47752442664141	12.5728687792446	6.47394055554489	-12.6224307038666	-0.892000456680902	6.92140573958437	2.69514732995678	9.93203561255782	4.90127646038195	-13.9166024968858	2.66145598952359	-0.396705653137114
134	6.75753398928553	2.24627314243601	4.32033073464697	7	4.50801106048953	3.3822864639686	4.2813407360542	1	7	3.60364863653164	1.43988164878861	4.2086193687848	2.36795139027581	6.87930082783047	1.80947625341814	4.07619322266162	6.0859121675925	3.68299571029617	5.03942020416254	4.1563649236855	6.16483677324893	1.44585136491214	4.25077302996702	-0.237915709165349	3.28119463043471	13.5035870459533	6.3372490745579	6.10342001070872	7.83540682197659	7.71474985876839	-4.94007313166773	5.92105865540212	21.2033483575516	4.59090722170267	-4.3087812096077	4.53285597941008	7.54250090071062	-11.560123026696	-3.22738077174378	4.74023083471186	-3.4676834884299	-7.41386991019345	2.43128472584772	1.04553181828506	10.6262793526504	7.2073476746843	-10.379915000457	6.8368633891385	-5.44712649387411
135	1.06991253792705	1.71247877120607	1.31978467296786	3.38710414950975	1.51987825807179	4.924188855282	3.36258326989924	5.05757451915719	7	1.46405305463009	3.98557987947299	5.98343790732023	1.07274405316451	7	2.58246906961661	6.44177423628101	1.96928917341123	1.95396853402485	4.26867659634874	3.89122118882248	3.05142180742913	1	4.97180549240192	0.82443681291993	14.0572672109428	6.7760832886487	-6.09919635331769	6.28487333676082	7.78789378792932	1.57106065300899	6.94244615215687	-2.52353342941344	5.8441105929749	9.77779629132202	2.9174606629998	0.331302073235837	-4.12407516834677	-6.90003908037539	-2.01796993816761	4.86100916289611	-11.4192674383528	-2.58558727256532	5.82026972579069	7.75190409523738	2.88278289245838	6.92781114082041	-1.73379615298841	-0.690068592828934	2.9237092791696
136	1.19220104872643	5.02123110427403	2.53903788283543	1.13352629394449	2.48609647552675	1.93093073595796	3.2486968508285	1.34041085923043	2.62809142680984	3.26028884043094	3.07734571184038	3.42130519762351	1	1.27618061028913	3.1219153056024	5.45725674043343	2.19739496110414	2.82848774987517	6.43359943867056	3.10842169756737	1.17788331038601	4.36922757244438	1.93784393506918	3.90299380310523	10.5609184180635	-2.65648420825864	-4.50830174801186	3.25544614336314	9.98255860108985	2.44510649956964	3.56072511735759	3.44807964255239	13.1326750255461	6.92513795985852	7.96825785969907	4.61569460177651	-2.88545529954186	-12.2319139108114	6.65594395815778	2.64947472815935	-14.3744369916343	-3.32207125734906	0.459295196111737	4.6854360868674	11.5299003122367	7.688504439943	-8.60553420044519	2.20626362950644	-5.85172989310202
137	1	3.430441236939	2.86229919891296	1.42075178190311	3.15666532470439	4.68208331164381	7	2.43752396437212	5.03007435159585	1.09636940871912	1.06253495231653	3.07711066564061	1.39623318863334	2.56531800920793	1.05814396097619	4.16629997390702	1.12636283205136	1.13225991512746	1.50778119968595	4.2478117753259	6.56415770999962	2.15652860429706	3.58344130843067	4.1879612634512	10.4625931807422	-2.36585030688566	-4.8517083409307	4.11808202557754	9.74049402773397	-1.96154006533162	1.40419028110935	5.39266265337458	13.7432107110341	6.34776308987705	9.30020260960093	5.15680231275573	-2.79050518000787	-12.728384413963	3.15938206836616	1.42809680518086	-12.5266652776112	-1.85459409565714	-0.828206396731305	4.22805150407129	2.13197530093872	8.43458114808337	-2.4983330556212	2.56316584781009	7.21445107088912
138	1.22670830926655	4.09635792704119	1.97607904326973	1.30048546594501	3.83897433673021	5.87125815797909	4.48795652335756	1.57531579630986	1	1.46520307513788	1	6.09527867983574	4.55647572538906	1.66778190047928	1	6.05952052192225	1.72864995497575	3.81771837658172	1.90403522321145	6.95659825054147	5.82503885482489	1.85660390249382	1	3.48648702164414	10.8095891842949	-1.30974911344984	-4.56007087355804	3.29310038234095	8.979145066691	1.29566430417855	2.34173430247333	4.04905736965663	12.4126407471462	6.70526648974616	9.30639108578041	3.72697905422647	-2.08810970649994	-13.092301237711	4.51109463688948	1.20484416050326	-14.8918144913567	-4.19805180376858	-0.748896644899027	3.60705243289967	1.72640549597871	6.13408845593014	-11.6043358704562	4.29302398920701	0.385186395942719
139	1.83710702804836	3.49393332083889	1.67302611744912	5.14946040774331	2.30956484868515	3.2545290857374	6.78042726096093	5.09404012903736	7	1.64335938052607	1.96855572357912	4.27384022583781	2.71916371884634	5.04242184799046	1.45396477585589	4.49042999746852	2.89745545107365	3.84701747235992	4.46861550867103	3.71713953729566	1.80753975309081	2.93261783930795	4.21287478146771	7.94725032788495	4.06643452082545	-7.65954384266196	2.42634995816822	7.34787575855064	10.2284666361699	2.4876581674187	2.80006661166373	4.31218261268127	11.0512136502089	-3.33205547462951	7.98596160314317	1.79672607555688	-1.04658255927501	-2.46359617630277	8.75689205978809	1.0073929226323	-15.8187260851228	-5.85833963500377	6.65441625848027	1.05411657774213	14.4233837511626	1.07567850979364	-14.6477705955849	6.63958538358179	-0.97497820279238
140	7	1.64569766887305	7	6.22773442080616	3.56410517942603	4.33682610369437	5.25039657159551	7	2.61109815357612	7	2.60736185459307	2.80337287205691	1.07092582984537	3.03391329255564	4.76062410989937	2.41933663346111	3.81737906312368	3.97489414546946	2.16212301791383	4.01913099118888	1.09166205978921	1	6.90115083357697	6.2911093180504	12.1849759839876	6.58478611885882	0.0479726638748361	6.24397848638523	6.31610628649926	-2.62344842001484	3.28691926916075	6.84889098977933	8.57041905125335	2.64175798340552	4.0351226587624	2.30001573246859	-0.186083247456371	-11.3706342442021	8.757187919137	1.63541065883853	-17.8649695741435	-2.72828816088904	-2.52985226082122	6.54957276301134	9.55259627253392	7.51147208933561	-9.83554669394052	5.56488890787667	-1.48469124137567
141	2.35499508645925	1.5071668754536	1.72400395328122	7	1.60738883080096	7	5.67535584451094	4.84157608113328	4.80767459690414	2.33564740526169	6.5765662647877	6.40967813196888	3.79901714117024	1.59405146181978	4.55512904472451	4.38146322690577	1.89828006598729	5.72227573535338	4.61096335767456	6.099662797983	4.00929850616599	6.50366378646552	1	6.04963749768269	0.786440455315212	-6.0155306346916	5.08708217026703	5.49331659517268	9.6780714028617	3.56887333069403	5.10546319342198	3.13182569769143	12.2660117795988	-3.32831090204449	5.66221841877075	1.29442648241646	-0.710846696398468	-4.26877120216876	8.11091829163692	2.22491879265988	-17.9209908821611	-8.0521439524069	8.45680758082598	2.10658946104755	11.6020626060394	6.21712773380028	-2.81749778906676	-1.0892440381993	-4.95872398929691
142	4.24331177930139	1.0413314890937	5.15441400508579	6.00563455988591	1.02914216467668	1	5.37680765562087	6.38000697620002	1.89109908218304	3.29045839967289	4.61562821517284	7	1	7	5.03169926803893	7	2.95247520527105	4.1136586330903	2.42580654866875	3.7644610435953	1.39942273227476	2.26527843299519	4.02042140769005	5.54488549891867	12.4756842225876	0.941031474954912	-1.34328466854169	3.48908909835945	3.7916141224191	-3.90520453988675	1.18831234764324	5.12212192247373	5.32462222267973	2.51647835523972	4.60228294990212	7.70125087251898	-2.28665030183148	-12.6309203880377	3.99600450619062	5.19637429240408	-12.3339200085547	0.696400824129848	-0.275604332495932	-1.28689399350017	6.13874884436453	3.2907926910047	-8.07830619883867	5.79664947142203	1.87603587531357
143	4.82313369994978	2.03052274518905	6.21462468493562	5.22527464929814	1.05708464588863	4.85254863187066	5.36907008117501	3.62537702216703	2.58659844249634	4.78607456080505	3.96415298854159	4.9227631887456	1	2.18609204363601	4.47027926680624	3.59330841391094	2.6241614084984	5.68237899883194	1	6.49287307822073	3.53059675133664	4.26320087022606	4.62181937306221	8.03506237188095	13.5579043589882	1.33902158310233	-2.7582103215818	1.99822129854405	5.08716078505725	-2.41011891056069	1.95548011628148	4.76474557971307	5.03573212688072	4.4360015833857	5.54534652537284	5.71116081180865	0.593887904827848	-11.855775866933	2.70016000945406	3.25629399607378	-14.3469826314413	-1.57119018652441	0.443748094461146	6.50021870787753	9.84932781528984	9.01182353957867	-7.88333930380521	4.55403528713696	-8.7585127777948
144	6.66690469020332	2.34538773783033	3.4868653344498	6.32087106983666	4.82996897409371	2.90835265571129	5.10971461304067	4.09392489810868	6.86410214809474	3.22008422868377	1.82642478417407	3.34348618956823	2.12275684549975	1.01749105341297	2.03990509563441	4.09821949135066	5.87889662490023	4.57093331842984	4.82904451294597	5.2886995114034	6.51678707701032	6.76482355239447	6.40308912231927	0.610079810888764	3.89452384588887	13.5358028758391	5.15274422092654	4.93214211541187	7.67314654967088	6.49836268023281	-4.75975083059883	5.21143507805827	19.8606875399523	4.75430419018609	-3.87447331198896	4.79957746771185	7.05630216475523	-11.1484119910797	-2.19454862258414	5.57268970113861	-4.08278970109036	-7.95314166348632	1.53426220264241	1.89951445490789	1.3984137080734	7.12587439517233	-10.9355081313716	3.27548869938678	-6.54563424228245
145	1.49032376348277	1.0700123000552	1	1.17183603357441	6.07571325578429	4.09787790601978	5.94204470211862	3.03674865248765	2.59692908039381	4.06189381540712	6.0071832469263	4.96247682886994	2.12520734267558	6.93497327191028	1.74160118822696	5.15073948274072	5.67772961515609	2.3221980887237	4.43708754401688	5.45666730564692	5.18829125392169	5.64294750239553	2.02593624918116	0.579096027753024	7.32690754456994	3.34018367516507	-1.75089430374734	9.22496985736198	5.283660654159	2.73752166301328	9.96625578502007	-0.439643516790562	10.5345153991952	-5.09425650284012	9.45779559671627	1.35975821583951	-4.69314077201975	-12.2843787993133	-1.3239690006538	2.15321078613468	-14.3354979027729	-7.44230986501178	2.92669487062256	2.97821384196163	8.70193870851548	7.89414067224569	-14.8407387385818	3.84446063621099	-2.23597510608182
146	1.61437623727984	1.11533030187821	3.67765170146596	5.98482588198228	2.35161065955544	1.88151596881485	1.93927298638764	2.82219290616301	7	3.47291772069013	2.03134988562649	2.44371017444711	2.48016410628801	4.81706159467407	6.29710435374746	5.24436480306372	3.98421088736104	1	5.73005353437531	6.11901970160433	1.32940575331634	1.38768222790944	2.33956285331229	4.76050754888342	4.13631260502333	-7.09354694496173	3.71933696298439	5.40837517719161	5.49128416055992	5.66562170598951	5.23721313776269	6.48317903226973	11.7164973589637	-3.53305784584777	7.85125281499195	6.5399033547548	-2.07177615500865	-8.3631843163487	4.86668992273805	7.05184634989657	-12.030640732764	-4.27233770742805	10.4657491422646	3.29125904723439	9.94917525387874	8.43334498274234	-5.57893269798319	4.79185315305558	8.27314778808113
147	1.15445178395269	3.05686917919731	3.06169324147196	3.67154933642756	1.74929236376424	5.15316648038979	1	1	2.49942577733003	4.88660086337295	1	1.81266755507277	3.77056831971887	2.15840794446174	1	6.30463884612049	2.99553611239306	2.10300203409149	4.89707289903288	4.5863721644348	1.38228884052617	5.46248007583439	5.41186973545943	4.87548628162691	3.10201094202959	-5.32724646012857	4.13786463701646	8.90915081252003	9.50621128117095	10.5509025769959	3.58866354546933	6.21674643377627	14.2018689003771	-6.34229905374105	1.08307889859208	3.1836892230072	-3.72910015539868	-2.51298352283499	5.02933122636476	5.05607330215047	-11.1552094040726	-5.36821056311738	6.63839999376323	3.43527658355805	11.3623522579872	2.00575509214823	-11.4435569633699	1.11679636995628	-5.05113153532363
148	1	2.10473803588841	2.3603700202815	6.77673241109412	1.70582076569603	1	6.7713651725483	1	2.0041043789368	5.56283906231274	2.56490978038746	4.4859189593301	2.65384038848072	6.03263868734001	7	6.5432286124762	3.0716218623396	1.13901159330821	4.96759800391856	4.86919485316477	3.17926482272884	3.79344852371066	3.71176510306979	0.828367014579763	15.6597176587788	7.06930025952043	-10.978738959818	6.58539415589468	7.54757040042002	-0.864033709007546	9.5077615207457	2.27886903368852	5.89627716730833	7.32606156457959	3.97804859963918	6.25919744411697	-5.21685217456719	-6.40991306105862	-2.75608344752573	3.54841989040109	-8.83454490708088	-0.54190680771023	9.44204466964806	3.26190428401414	8.1716324747483	4.19431346429468	-16.113699333177	3.95194893906275	0.592512008777234
149	1	1	1.74298399085522	4.50547054015432	3.3271536241606	6.65323395487591	7	6.60606114978168	3.1037078183564	2.22464363094711	1.6840382347957	4.57783219093465	2.79946700735507	1	5.99565299490516	6.22051376494314	3.11173269881741	1.61846443485958	4.00079366241069	3.5534960996156	2.4969174335771	4.03800890271859	6.72265269124571	1.43065707454405	13.4075373931273	6.09241954925918	-5.8824046834192	7.28758179932917	6.3760793303674	1.25104118620747	7.66667832401988	-3.09185606341765	5.52129589488908	10.6734054775485	5.32103101871168	1.79103488151522	-3.88656159455565	-7.33774766230217	-2.06434086329842	3.187162760331	-9.5984069162025	-3.05034586260239	9.25557884137379	3.23957278669315	8.13234226020513	5.2560866355338	-9.76036950715915	2.44962632776203	-4.08612440450276
150	1.33108336229613	2.72321988262226	1.44538435287831	5.75864574880908	1.75435882454416	3.04401471232014	7	6.20519468551626	2.68925655547416	1.40044523646494	1.80412276050261	4.17586981300692	3.74747279538277	3.776403906083	1.39648947872928	5.66250046705616	2.13034130721961	2.56556774924132	4.28213493426723	4.94208404347784	4.83594859034978	3.04196873449582	2.84197586599094	7.44965801721732	3.71134837296125	-5.69941720511783	2.82220908050202	7.3428838218307	9.17136561314847	1.14813594813273	3.77877893952028	4.60700251047091	10.6785865331324	-3.35482670224052	8.36543599679798	1.10554867170591	-0.60756697135478	-2.68806172956512	8.50076567236416	1.15515373491358	-15.9554313831616	-5.6278908754143	7.18164174925516	0.743206826834857	13.9716157699217	5.45174325919127	-13.8658089560911	6.45263498508059	2.28897837605533
151	2.87493901111692	1.14899999430862	1	4.78646741459221	3.40219126740994	2.89557830219273	4.97989510350041	5.68783830306105	4.83553483596691	3.25336615323751	2.40429642597388	1.30068379679691	6.10719639640538	4.40662113190878	3.70359989107442	2.99396715067792	2.07772929147159	1.05338119833239	3.95879704779318	4.84911351914687	1.61798982400586	6.25818060941153	1.27433639685529	6.06042401291761	4.57032475128786	-9.93722442983931	6.48497905830774	5.32705799600995	5.60349752862155	3.62775994450655	5.89510204128874	2.89333399731878	14.1861332275199	-5.60720132415325	5.30983982710659	3.94938283894164	-3.86545865174517	-8.7451658079099	7.6330255952325	5.18044095611761	-13.4449202426117	-3.19131786579891	7.31690320844586	-0.191645921076498	14.8858219941845	3.60957820155205	-11.2040452581721	2.62568096421538	3.00811513664472
152	4.25496112550752	1.35643931194952	4.57741362810922	4.28603371152419	4.71178805793316	2.52667279916132	4.50239498281242	5.18975967755518	2.97865187987862	4.29254594857708	7	4.87310347961497	4.33962509758953	4.79895971280045	3.78659761062489	6.66427135449817	5.45258168553021	4.14556127222785	1.85158892060893	6.23528492401187	3.60913313973343	6.08778458212637	3.77163268741929	-0.376942417159732	3.93213564303351	16.362880557676	5.52212741199188	3.74968852383475	6.79189656076192	6.67723825821481	-2.2367134653509	3.53722724950247	22.9552829431415	6.06333373702071	-0.155449921979743	4.82897753111036	9.85945282981717	-12.9772948806319	1.18444291907883	7.09150904982117	-2.61229560278279	-4.4448773968412	1.36115971301653	-1.28551996247965	2.41280404718606	2.98235239563866	-11.5058121634776	2.82326436647196	-7.83508880673868
153	7	3.53538144219435	3.38401775823947	7	3.9604670752176	1.62430520160986	4.89492527602823	4.41429981740952	7	3.11013893929313	1	3.18733796028308	2.08539800867594	6.69646282833277	2.30718043250634	3.98265274705965	3.44068670267817	4.36743065432029	4.57432780077523	4.97917318048831	7	6.57013205746462	7	-0.401589809080231	3.76013785306916	13.3617476094689	5.82060153230075	5.27540718417703	7.59435735515748	6.85713712886915	-5.81518776906709	4.59389805212889	20.9424606033088	3.98119898699636	-3.55864441961365	3.71733310275372	7.0980565923622	-11.6154392091651	-2.60072910696868	5.28106601205034	-3.55986485439941	-7.1988935111309	1.41127434995003	1.94230620535113	1.63915218525586	7.131421087093	-11.7734753384184	6.73064333171364	-0.798159619240836
154	1.34562601328904	3.17906661294862	2.99374679017831	4.29214287428247	2.38450188738505	1	4.14075679152034	6.98513454767037	3.95503819461384	4.21602236360469	2.01049961963567	3.6015315300024	5.90243039177928	2.49671499191158	4.89784029547283	2.63886116167782	2.42002006731662	1.72068407176452	4.24422600987634	5.14780663521253	3.8026757367275	4.64842927803656	1	7.07758119496361	6.52094124978473	-8.29020176297545	6.52658644033611	3.82187365767215	5.08107013412587	1.88076980519525	6.29631603431839	3.37359095619585	13.0218315123602	-6.07345048362814	7.21761385033037	3.52552929301192	-4.89138815472661	-9.17688434808442	6.54939478831333	4.5443072271389	-14.0049802065995	-3.08109557839901	7.64212735284622	3.75724964946483	4.70697554699667	4.94242057614109	-9.79284659993227	4.09199820662882	-5.8154135848708
155	3.00432806646102	1.47191357929443	6.42403101945113	3.93852459721213	1.7708464794273	3.68291864287813	4.64085889739103	5.25035508917026	3.92451171442037	3.0517627701934	6.15415111917081	6.48146698587722	4.70185127758201	4.5877620392038	2.35250590454727	4.30198256989509	6.49611770088196	2.37086540540942	3.48177919961918	2.98520665464942	1.11734499751754	1.23859853842464	4.57581299138466	8.21702404366192	14.0095277819951	2.45863409076599	-4.14220132786914	4.70592062021061	4.10060298615703	-4.34962066033918	3.17643737202218	4.23523910147999	6.51469154682311	2.73641693817331	4.44970900254635	6.66568313318973	1.8381509098928	-10.7072781468757	4.87605916773674	2.77780676427669	-13.4633042841127	1.20519216256198	0.59420253207668	0.967943795516179	16.6253874135923	3.26094557403342	-10.0749016149471	7.19524456974423	-1.04063427197283
156	1.55853211590041	2.74988443567056	2.0394230578491	4.98920087260665	3.11218060362394	4.34390931819656	3.77310265415433	6.36246592715429	3.6788741684769	2.37011897115156	1.42263931335958	3.23795385411438	6.72909815642344	3.73570857643536	4.85772651835642	4.52266748660982	2.67105647081602	1.14296069259946	1.70014550949293	5.84312070310106	1.67103520353171	5.99437823918282	1.51040695413424	7.04904051233446	5.52721539115827	-8.88454347017723	6.42648968921432	3.86287740629737	5.26357262683648	2.35224509193216	6.59646765392475	2.6137483948734	13.0125464629244	-6.13604730620573	5.98222086789264	2.08150896327394	-5.6128463313794	-8.85892833608017	6.69754052753666	5.41763938948528	-14.1695561286908	-3.81868112386118	6.56906026654592	4.16829110773585	4.06894551930462	7.5346296309573	-11.0085299582196	7.09738216335274	3.60479389564415
157	3.06353734053733	5.94752117384578	1	5.8746286519014	4.86516753065009	1.34745325209516	1.59925623316352	5.96637770043166	3.94581369434344	3.36630090697144	4.73683945577487	4.62333725739139	2.06447183348164	4.8021049580743	6.90537911137335	2.12461767444513	4.14933728654859	1.61244803559925	6.11803889325953	7	3.47180759572662	4.08970501715295	3.82436990298264	5.77395272724236	13.3311070232341	-1.35617526947047	1.30782172109974	4.38201336659936	7.71604006110101	-0.0862797573575683	3.60220181388739	0.312005089949355	6.71789765293525	0.223013721234076	6.1134817744182	3.26003913467506	-5.18116756220604	-9.27174285579503	6.34064529979439	1.36484879803183	-10.9893503379729	-3.65409307768268	4.2376542966343	4.21801155013866	10.5107476258964	1.57681073483825	-17.899142678036	3.28915946405969	7.4581949802349
158	1.19508794417489	2.00233902369931	2.4789236314815	7	3.76760745353549	2.65717914960864	2.4756705284936	1.7386957173675	2.34209711856188	5.00578951909527	1.03927850288015	5.10778670748946	1.48542140786183	4.40191656692418	4.6092553076193	6.60250727432429	4.36399228117451	1.04230117442981	5.35947512334545	6.21005420903507	1	2.99113121135698	2.87281891725589	5.23072025530303	1.78723250358831	-5.67909467027468	3.45939344075634	5.25151232143064	7.41085749281905	4.54553253650661	3.75652899692022	7.13206331661925	11.5771709388314	-3.0501467759095	8.75910413824033	6.74431427829703	-1.51053905405807	-8.9368249803874	4.56057057186469	4.56993759141309	-11.6555312367156	-5.87952997379676	9.13664982095483	3.8194879005869	6.70869863959546	0.964936383847952	-7.99512168079259	4.62863953841401	7.9377463307648
159	4.76983434749026	5.95194247749026	7	2.77209605374851	6.64319527729886	3.17988593536399	5.3142483824666	3.19252470815436	6.86514727679272	6.07146160200647	6.10188553856065	6.34944035110579	1.3646227371479	6.07456903222909	4.59216603069193	5.68535912650638	3.57977547699944	2.57034656860062	2.82894977341327	7	4.52781113338601	6.62213721038867	4.1211648982464	-1.26358421296354	11.2636825382949	0.283788367199339	-1.65356410585519	6.27060812249964	2.84867298247389	-0.811545071478847	4.58141774852567	1.84800474792732	6.48549015776673	5.52328703852112	5.85007401957007	8.49008057599842	-1.33098620693686	-13.4602916905464	1.7146398471771	2.1133494920659	-11.0614673519024	-2.47747888098086	3.9310774153217	0.12712477168442	14.3398611104614	4.63208361689574	-6.72678769131899	2.95282628934258	-0.0625112719943586
160	1	1.17960590032695	2.23673528724804	6.49428146479574	1.70212766886337	1.41083388968081	6.82278978136964	1	1.69708957946789	5.51229139090022	3.02788050054265	4.61964966500578	2.26426893355208	4.90883454138551	6.54963598221267	5.59504259008334	2.42707317562621	2.66183744714696	5.84747107882815	4.20766508348398	2.53632886330445	4.06298281470425	3.83800086726507	0.826660085661031	15.0027404367175	6.72678218132127	-10.139201893422	7.71723551701562	7.85250172921907	-0.798097686761973	10.4505145567289	1.99276534181736	5.37003686046479	7.05373975011843	3.84495929807605	4.92657428695627	-3.77089167333467	-6.40537775385832	-2.70963865570979	3.94254688110753	-9.51750132660685	-0.317784722244575	9.60464806426476	3.20116741254792	9.98070907937025	4.09709042354319	-16.0596383573377	6.15698018048234	0.220510261456477
161	6.45426260554903	1.00816266366942	5.75833786033431	6.59372492556843	1.13948235784538	5.52067931088934	6.7902398537543	3.00711895027495	6.78933261654896	4.3222978653494	1.32659809252373	3.03773011329278	1.27553147784586	4.01127351514088	5.89656557159028	5.09644378376199	1.6420668975667	2.79983665385317	1.41953309713534	3.95201957510452	1.51326347610645	1.62035433345905	5.64744455452806	3.44490878003485	13.7183269925903	6.44624767583443	-0.122806593128418	4.71543355835422	9.03740302687304	-3.52817289990918	3.53355205055142	7.13686974365066	7.9949282417864	2.95908655526582	5.46359745525275	2.16390056152585	-1.07529405314013	-13.0145992983014	7.92907658905083	3.91416514754166	-15.4763768095975	-3.73737276820352	-2.16350276063723	6.20138778265545	2.33025186359616	3.90279903027934	-13.8437714655124	7.65833455732985	-3.07818055816937
162	7	1.53219468677322	4.12642915142183	6.69620405376286	4.23592324451509	5.36173983000714	2.63346834779087	6.91024635502041	6.19710542110624	5.48888975808769	1	4.1206581289391	3.75789039310818	2.21972115809877	3.09841021473856	5.92240732437401	3.62954730287467	3.96716512693513	3.39195682332517	4.90751394959796	2.97430635964966	4.65015461692313	2.48931992491614	-0.500646320892416	2.74331224621704	14.9555110186035	5.34237219542983	5.90538622274981	7.28535045346517	6.40535171988313	-6.64485290908404	4.76298389148903	20.4792247856217	4.90903396008427	-3.25342468061117	3.53728677649348	6.41451517546049	-12.2757356037556	-1.9880220730965	5.64958110198145	-5.0769234401438	-6.94881514235372	1.97040126973657	3.91537947371516	5.25012100874967	2.11488621208825	-10.6807885273974	4.38516805880688	-0.433443515105178
163	6.4800546345182	2.57829727203596	1.15020220189238	5.35434340403856	5.67073713558017	1.21518236413805	2.29717933376029	1	1.73289063460332	5.94465418554643	5.27184809304139	5.66254203407041	3.77006638721981	5.26784227785511	1	1.72287754154225	1.47600069575389	3.576877949032	5.02936130190327	5.139220130746	2.29259220327141	5.9135388270169	4.235898793902	7.48460540824351	6.07872930856871	-4.2858119770855	4.68136046733541	8.24482473274602	2.1298522009675	4.81625425422149	5.84836378317795	3.17107441944351	9.25532918116752	-2.90254688813102	2.01493679243854	5.12161220223359	0.292031763680567	-5.73434417161015	13.1384800976324	4.17308550900896	-13.2288498285429	-3.96772633821472	7.52255043854092	0.731097734171121	8.96548731554603	4.55815195580356	-8.5652558436544	0.190123384499058	4.95795905895591
164	1.57990168014587	2.47846707048001	1.05933437686414	4.8873884744009	1	1.54111893832183	6.03307287289498	5.39903913137286	7	6.76019174545561	1	3.64101738601171	2.53167746178234	2.8947762586443	3.7013849958921	5.01206696620816	2.56861138733008	3.34178730029509	3.03724950361236	4.06174797547147	4.26824151962004	2.71793155725259	5.53695916928253	7.96753624695633	1.86548675743824	-6.83973025864948	3.53001118348318	4.62583470349576	10.2103022320221	1.09391461195176	3.70604752744928	4.14448418384075	12.4929727004067	-2.56507150270448	7.911586019797	2.87138641270553	-0.140609778928897	-3.60105381207745	8.42742386137026	-0.0945749780129672	-16.842673943241	-4.76006263441722	7.21033137665461	1.25223380723261	12.4834890895356	1.33874034535946	-13.9028797030949	9.24756576703992	-2.21891802205464
165	1	3.24406332575239	2.93264275266599	1.58917809228697	3.29212269873872	5.96274449180718	6.36004834296687	2.27996663729454	2.67207201391385	1.10651497781556	1.24146790922492	3.66703948077916	2.23657120442061	1.87174901562548	1	4.56491892096735	7	2.52298317166828	1.89352289185692	5.25827645751067	6.55222667843634	2.62104613172202	3.39001458039111	4.24078712687859	11.2348969543993	-2.75070532725019	-4.90114403824025	3.56212429507368	9.78184278481229	-1.11566257653545	1.76470652099638	3.60893555484428	13.6562860745144	5.62387405523276	9.36127878608725	4.69259690317257	-3.51175676955406	-12.4752485420644	3.79084067469315	0.493349693503989	-13.3628476674412	-4.54467346760122	-1.12744756784978	3.46618628187054	-7.83025824262032	1.52349256423554	-2.48184833091906	3.84944771354893	5.28240510602832
166	1.62381340754634	1.76033773844615	2.98205955590146	4.16904378964889	1.72859960590228	5.13896286722586	2.78238559419736	1.82254504074577	2.917084575085	3.74775446713533	1	1.83325555584905	3.47292088116903	1.30654392305904	1	4.21502114963374	2.56986125314309	1	2.71544987397666	3.48325151929755	2.16709170709485	4.33326845189223	1.19449563025362	4.49308838940249	2.42740356249081	-4.82447923980467	3.20347196723234	8.63024328467667	10.1623460583023	10.8662564359027	3.82943660711179	6.6601864541866	14.6814072252176	-5.77342155894062	-0.659288033320863	3.54618261740775	-4.32781320796327	-1.66189105691128	5.18776657370787	6.25308317123877	-11.6824684229496	-6.27944500455079	7.35559263245737	4.02586051075028	14.9743616476223	10.2055709554889	-11.8512457094705	4.1325638067876	-4.47605334503265
167	1	2.19051153740766	2.85906854047111	5.12509552974149	1.70222785994153	2.96475078723315	4.65766009714077	5.42233974012836	2.3717755106974	4.76584355282766	1.79274481610774	4.18565727362336	7	3.9456386153562	6.12880804940468	5.18329222596358	1.90118507985066	1	3.97853297379737	6.78366983846247	4.69724904313968	5.2233194528366	1.83225974780614	6.46441969849549	5.07617020299991	-8.27020371882917	6.80349298576159	3.82052105060414	5.92799560938621	1.82337682597714	6.5825688355098	3.19101077320148	12.7349414855012	-5.91959527344344	6.85978297641527	3.05091345059558	-5.12133138278041	-9.13668943467795	6.80375354183168	4.42186366309128	-13.8988726119015	-4.22922180675114	8.68390900829807	3.83426362389046	2.4366231011973	4.76806275184388	-10.5028976395809	5.3227046792066	-5.66299592749074
168	6.03668408433139	1.03167801226685	4.46925492383377	5.69769524908897	4.81015355903408	5.92475709931414	3.79036900113947	5.62069710628549	5.52908775290588	2.27065614776343	1.06622688800167	4.05306831724169	4.79055848380006	2.89123098140159	5.67056196967146	5.53329338963839	3.84719651240852	4.8133496226728	1	5.92560622691812	2.33304579158788	4.21298688964449	4.91675823639183	-0.167447002275956	2.45354106227043	14.5432973112316	5.98457494712746	6.51574189802964	6.35917160869798	6.55938049050113	-6.96666007414552	4.82918210521392	20.3456635312485	3.18443693316476	-3.72317930036822	2.75759646363061	7.32369169704384	-11.5890697404939	-2.12903436293843	6.04823832747641	-3.63754699543485	-7.38425813146485	1.92140148617351	3.69493137781963	13.096589282192	10.4367221610755	-10.5464967459322	4.72929648119963	-1.08501274629203
169	1	5.70723783739986	3.37593193458355	1.73669693908509	2.66324999020081	6.63034514989758	2.56811969489325	1	1.93373675895748	6.15047807482247	1	4.3640271813575	3.04049599471558	5.8563683158367	4.88273004489676	4.64184420045025	5.08635828806438	1.58486772762722	1	5.04859653714865	1	4.47616622065721	2.1448630274846	4.22208814317052	9.86963629949729	-0.905058246357745	-4.40784081919967	2.8025945812497	9.33030936562565	2.71415071706246	4.3972199905319	4.48439374792287	14.2585929148684	6.35711929922074	7.8725471179782	5.96209450924604	-3.11618352775522	-10.967427628188	8.74044350801658	0.365669620106523	-14.2710161285912	-1.833748029215	1.56572711978629	6.25160786351724	10.3200122338435	8.12996944480133	-7.70000338486141	1.64280408288013	5.05832003803799
170	4.0244244378861	3.14619032754192	3.51864728525344	5.48475756757266	4.06579959803531	3.68282211577159	1	7	5.56234097255405	2.05859676591605	2.33160047115048	2.36246471373386	5.45369266217915	3.69114274887763	5.15883759633528	2.45799372417477	3.63480809809569	1.49145391522687	1.91505729825304	3.55370711045505	2.4392008175561	4.74753437722568	5.03873713878014	-1.24920693980799	0.52509873010125	14.5961800902433	4.98555459045313	4.71036379534141	5.48909047672532	7.19326310674889	-4.1967114900797	3.80538993866846	20.580038534105	4.55313441965337	-0.419598356925346	2.88003863716887	6.76284644848125	-11.4783296817673	-0.909956260161023	5.90019357187398	-4.80937607241094	-8.68119575574613	2.71996941555668	4.03836612482571	6.54669236227417	2.87307061045561	-11.1210267637577	3.73066471082115	-0.169648691097337
171	3.47454320914228	1.42004702907315	5.69885935813701	3.86408243479416	1	3.52816308941364	4.46603345280641	5.18799894212611	6.86698058408179	3.17841977241471	1	7	6.32161000182791	4.63466985702819	2.97966167217113	6.77674039634433	4.4749187705902	2.78701574114758	1.56107461675864	4.7023781665887	7	2.58883823459697	4.9046424422205	5.57758634946465	11.7182033936496	-0.886776915367233	-0.339951934779944	5.00270212860065	4.50514322925219	-1.61713647417282	-0.650879792611036	7.07852346992267	5.43848008748581	3.04801142412316	5.77031773617726	6.09083316103358	1.47981951863735	-12.1071078895317	5.20810750432713	2.73759833958905	-13.7927777832028	-1.30776073405704	-1.79636087846679	1.92263789230729	2.25186112581626	4.64505315048421	-6.91437655234015	-0.222274185425901	3.11083618192079
172	4.95902121114101	1.05329448367737	3.48784312420553	2.09492422680706	1.53113279778032	4.50494229151287	4.95646429687734	2.45816774411326	3.58957588838982	1.65246769968217	6.81801632490251	6.17726985389494	4.03281371180393	6.65557048875312	4.16377229872653	3.63692247576912	1.51144760859683	5.14545116249344	1	6.80196957770062	1.59655136771196	4.66975823295586	4.41250352469905	1.58293373982008	3.59336586221838	-6.97173873530657	-1.01389228222072	6.0446752835324	8.65315453752366	7.66515940527358	6.77768744302107	5.70263565346364	13.5234628364596	-6.42189597075812	-0.0255452272819058	5.43306459296075	-3.40402934690475	-5.37831869604208	4.83341966991826	2.88572330105303	-11.9559571512233	-6.47750602675297	1.40169538155259	5.05026189556838	8.45908539475905	9.81524863401384	-13.1650121188559	6.6889406433687	-0.160118642809805
173	4.8901374485313	2.38453330770856	6.28647201105704	6.24627108822006	6.45403470256376	2.02841256373797	6.66534491667068	5.60079489286866	5.40252145580084	5.86751187900673	5.76104040352248	7	5.09445451433314	5.62789014243234	4.20158483116767	5.62495457095041	6.98150437518743	2.22470638893069	2.82442886941233	7	6.65975909026781	2.74856861384731	4.32435554294291	-2.14127725721	4.79704288333993	15.8461781779232	4.567168103303	1.99383103103685	7.16687971228071	8.81355474668539	-4.3469793844036	1.02883760452251	21.7743807222225	5.67967357239418	-2.09881894857238	3.39759399827872	9.58758893459859	-11.8513119384575	-0.297721836711224	7.94797344730431	-4.77449398546673	-4.06396870340896	2.945689594406	1.42367413760654	7.10833546556228	3.42663737853993	-10.5092650771578	6.49765529553593	-1.66301798946005
174	3.65593757732466	2.42079992376459	6.65558854319058	3.72501540358076	4.99550460227972	4.26780808230653	3.96868323994526	5.56419670029185	5.60064056104291	4.07650922038313	1	5.42978131008954	1.08170133489627	3.04080250062312	1	6.99042325326033	4.28626944769157	6.01027950237603	2.93559124028285	6.42141277744329	6.42321920205651	3.3896733368939	4.73177908242834	-0.784406416502853	4.45413049612865	15.3633827060398	5.00040084514024	4.40810851058762	7.32688264251862	5.98251279204849	-3.21522453574231	1.84808526461951	24.2964801647392	5.78587102477763	-0.802506216668625	4.40524551495392	6.75950045560943	-12.4453919836942	1.06840533826831	7.76495435138227	-3.72596726194655	-6.14134803629596	2.51444527594153	1.2814756339028	7.28508887558648	2.18114205259925	-11.0808225010095	0.335419373037008	-4.6405714233918
175	2.53601860405329	2.25388104703203	3.33683656820304	3.33094150082953	2.83040303206954	7	5.72961031473132	6.21479107087958	5.41620257690287	2.78630633660421	1.94981069043576	4.31246491221585	1.72532534227758	3.49920416928409	6.27192643984819	4.17549088201718	2.60242534680835	2.30255115785075	5.94070575539704	5.55983682064561	2.48536965349643	1	3.6296076013872	1.27816497160404	11.8750465333027	6.16478465174736	-5.8895347116089	6.55262011764158	6.82334200882766	1.81196237863294	8.10186468137011	-1.68108592108008	7.24582765710776	8.75490554370066	1.83927669616008	3.26705845863894	-3.9672466779807	-7.59114238353229	-3.38632920917255	4.17952892140423	-9.99671596838553	-0.885106485670833	4.63976060454988	7.44164628530593	11.3948022619195	8.65978559657309	-3.16936524921071	3.26067234653215	-1.87569299484123
176	2.6225188481353	1	4.60640596735326	5.43070595542805	1	6.846353045568	4.90037332679113	5.86813051794542	2.20317530017482	1	2.98280678539151	4.3820329642367	1.17212300296898	1.84854614969327	5.54379495225202	2.90161135648926	2.18197298992979	4.52423567145625	1.74725197428864	4.32365913204232	4.14609109125289	6.20928793085103	2.36688590968071	-0.0599985425344751	15.7127850960367	6.20373870590802	-11.22937051606	8.0943545241459	7.22019769506913	-0.18660939410667	11.5050202319323	-0.0670789531599648	3.46614527914441	8.21453369411726	4.13404472745941	4.83736190434845	-5.086149805811	-8.65277858507758	-2.90847021069129	3.09164924465941	-7.33077170587539	0.352403333931546	10.9793931182346	4.53216795477385	4.30560882480504	7.00734068053879	-10.4720308374214	3.43832874305568	-4.15620753375979
177	1.04074400027388	2.94456636789154	1.1947137585997	5.60096721996492	1	4.58888294218952	4.65680270104041	4.86823513619421	1.88435894231052	7	1.0487987560084	4.59953050031882	2.30424822761575	2.74080713690892	1.8191414773293	5.54972996889499	3.26163724299528	4.13725479164601	2.77291025317615	2.95043811436546	5.41629328201184	4.44765597046386	5.19767789452506	6.67082622595349	2.12306487803633	-6.67484225588603	3.69307536118869	5.5515866550262	9.90424918576485	1.50440371622122	2.37737987959237	4.29477832632395	12.2660630764817	-1.23204793465359	9.11840879181256	3.49046413159899	0.604119345674823	-3.68834100642353	9.78471026876172	-0.28706834112206	-18.786620768851	-5.31920748772173	7.98219362887053	1.44012140533183	12.9417264044923	0.901796092728645	-8.30803015196205	10.2651080076821	-0.53429001473097
178	5.37908009584866	1	6.24793374335289	2.64180209793404	5.6880830816092	3.90890143031173	2.76314510852291	4.19626923183424	5.39480513241858	6.82164895979238	1.80553985426252	2.76423901456658	1	6.49370424056708	5.21517731980587	4.76468637980103	6.33306671324841	3.71389279461	4.13430098523043	6.02330576527729	1.59657636575769	3.38991059592502	6.56181833053017	-0.733514453965304	5.05163028187543	15.571768309955	5.47256430535708	5.13794927079366	7.39463468159348	6.25405477952753	-4.00203543951598	1.1272273274686	22.2581019551791	5.84145917882728	-0.321323356420526	3.76197820360571	9.01886274953738	-13.245752232872	0.331236306075318	7.69361295439906	-4.10366751726858	-4.17442666153739	2.76299103727809	-1.31624912080281	9.81862666026557	5.78049098473234	-2.33234653699872	1.45852938673286	-2.04876199953924
179	1	2.57145167552923	1.02487339849765	3.55706593225852	1.94996554739437	4.05401512616223	5.10467213346465	1.7741382696317	6.64301023368095	2.00769539676522	3.57594199375798	4.25463773406512	1.01421657806033	6.88761603739995	3.5770374598594	5.61253605776761	1.74956595341056	4.06555457435326	5.6426364899844	5.41155944816915	2.81905681455431	5.13485738925366	2.70903336980898	0.881800041587562	14.6623525034685	7.36336509618712	-5.22023213134638	6.57981338764934	7.10973679659278	1.69503984308322	7.77455916760282	-2.3409615312772	6.23687826725898	9.35660066051303	2.19495176319423	2.65340632621002	-4.83366091609657	-6.87488326814122	-2.06137445392934	4.77858435526651	-10.7991594546836	-2.37556301159994	6.02436066501348	7.73612595419525	13.4941281904901	7.70888373458602	-6.1435084697925	0.187493772685302	-6.94045652216199
180	2.20138444919106	2.68345202514016	4.8095170464198	6.37967598140723	4.45772220443649	1.5596929972228	2.80466149187174	3.17584594658408	2.59694148329509	2.58894008401296	4.75989237969577	3.97718236377211	2.43994589761848	3.96889803841803	5.47618950757361	5.45502804739208	2.7138810988358	1.89488534609428	3.9110052142204	5.92204465897891	6.85746733431587	7	2.95074463941794	-1.17437026175177	4.96880866568677	17.1574121499373	3.3547506475005	3.16860128927657	6.37365272944198	7.73603823438273	-1.08381167926647	4.70875767778954	21.9030063306682	7.89866669881308	1.89680415552965	4.57530049018545	8.07689609849549	-12.6809154962402	-2.5245809656428	6.30018062263766	-4.45838624592798	-6.40059868274841	3.32849063277035	3.16017052710517	8.26523973374476	5.4352098336083	-9.36374682263915	7.91188563191523	2.1395695215363
181	2.04100653152392	2.06306087154577	2.44381991627034	1.17058285330369	6.6153572273921	4.14093562079315	1.55100594242793	3.55002995637446	6.77270622833218	5.86336569164102	1.34694598669022	4.0736028107365	5.23157695988137	6.29679743947759	3.66620045757905	6.64610053127905	2.07142276257634	2.77062722269391	6.46269498708999	4.3285760195251	1.63827120518087	1.103516928424	7	0.902078214133632	8.59028084090335	2.6770458695306	-1.8726608303006	10.8240960520053	6.74518563017915	4.52005460340429	8.55201136672361	-0.346406509899284	12.6370973831185	-7.39587922228948	10.7551325673033	1.28224149205024	-3.91478875263822	-13.9505951306813	-1.72473092972384	1.09148145023558	-14.1419890210354	-6.35064068314983	4.4522508943303	0.464397773027621	11.1965816926672	-4.96268965127336	-12.8279128709343	7.90525689940904	-4.25552813436658
182	3.46283568399524	1.97458120607586	3.257735646419	1	1	1.19141004112424	5.05350117764987	5.97853842778381	1.28383644951487	5.99852455885393	1	6.83769532778602	1.90115076427609	1.90090640640852	2.06723952876085	2.9224139206354	5.59535173583748	6.97030662858729	3.90690646933996	3.83792636213311	4.40992056132988	4.39147363022046	2.42914072625647	2.05252250986642	10.7126653675413	-3.15286005571481	-1.57018323799554	3.87901366136156	9.84271590085234	-1.2143034821723	0.759589395559818	2.4043798069462	13.2035529958039	7.51785881648955	9.92111505425621	7.52330240574779	-2.91109822617618	-11.3916115548073	4.07051895873123	3.73593654885248	-14.9860371404417	-3.64024948826062	0.258525335453848	6.10224889934835	10.5779268107333	2.96429584993256	-9.6222019549998	5.72242234019722	-1.01630883619255
183	2.11812067198352	1.14221164603143	1	2.20637418816677	3.98921577083659	1.63881753908241	2.93978004501471	1.99550081862674	3.17888010177345	1.54331361511077	2.16917132356659	4.78099280636972	2.89607650457265	7	5.04955130593933	3.99538137033791	3.24497460404831	4.47519776148318	1.24082133195671	5.82256541041336	3.68160219517255	1.76887510467718	6.60069352553051	2.44467529084378	2.66408436680099	-6.09867719368597	1.35085884275703	8.17857431794505	7.03666241496681	9.92334388521697	3.26050754263867	3.90639010465674	11.1834810136773	-4.89183129191297	2.03577025751805	0.0818004361363636	-1.60076887569952	-6.5570459706989	6.75130291753744	5.15059298474082	-11.3655082590868	-7.77221093318897	5.74971657066039	-1.13050955036484	12.2626419322313	5.42182406586649	-19.3519946420482	-1.08053792682741	-0.933727206976739
184	1.19766428785883	1	1.41464720457422	7	2.42160844399652	7	5.25799057313008	7	5.70691078754302	1.59618648476062	5.94964030694144	7	4.42813315980702	1	5.57180885921148	3.5782623490567	1.30455789628717	4.09742422860771	3.12118074871678	5.7449849074515	4.05968280766641	6.14318008261706	1.34441372412474	6.14464619597574	0.682748322270484	-5.75695642435378	4.75422103996946	4.52414069302401	8.72702004920582	3.386988307834	4.2784172664604	2.31378577882184	12.6575512453657	-2.21501614319599	6.03133963416304	0.991623783565902	0.0182427492960773	-3.53888217672576	8.43697342199305	1.60425111347433	-16.8264182531055	-7.70900528398798	8.84371364384228	3.50587470217033	2.72261050777369	5.89367004067786	-2.67553697630607	0.955539826233605	-5.70374108788508
185	5.21417513841823	4.28847681004296	4.15740504752049	1	4.7277300415212	5.92723532425103	1.18206931036246	6.59280212766621	3.95073081207904	4.92331778282164	1.95719536215169	7	2.00898191570101	3.55080396234087	4.19133056236488	5.77606061951161	3.5346776619964	7	2.64240219352471	5.73929840073335	3.35369496039548	2.74852938224026	1	3.19518158158058	12.2847504341286	0.397983046522343	1.3285149322366	7.63343816600111	6.78506850278395	-2.15731012003408	2.67478934162106	1.47482484183941	6.40448461731452	3.4127627780114	5.3895838471796	4.05277637978255	-5.55984221856609	-10.099514510214	7.30858729663887	-0.0206796363384858	-12.7036979741385	-3.82499089126417	-2.52906813737318	2.93417864639302	-9.30433432137782	10.0665585064591	-10.5806339228051	-1.62731868738874	-1.47649155970839
186	5.63068589471423	1.92860698190889	5.89774259809566	5.1389533194518	5.11002690273912	6.73404184945574	5.40368215019695	7	1	1	2.18331087390752	5.52277680813339	1	2.81474279207126	2.04787813067467	4.70959104936695	6.97465890392786	3.7322156182935	5.87316194978888	6.59049201546737	7	2.71365000263277	3.53560200007564	-1.08033980470223	4.1210491736704	15.3331863315725	3.21587264498294	3.81879156214292	6.91826219569865	7.28727778654983	-3.55493744192231	2.44877128410332	22.4347468577628	3.45159126520519	-0.158503882240934	4.62412720899405	9.10943433434083	-11.3309298680613	0.0765518427380267	7.91349501736282	-4.56976903367981	-3.37804354271529	2.25992749290421	5.34749205684128	10.9574859566399	5.08600226433376	-10.5210161122765	1.09928620828567	-6.08952390444728
187	3.2818702877153	2.52656283444553	3.52073023015139	1.26853182396086	1.39122823043579	1.78087327988474	5.71055240351878	6.73819247228371	1.31169761750225	5.12928516593172	1	6.82966128195164	1.47640834832106	2.01969744967499	4.17885478427851	6.05406668784056	5.62953896281051	6.24706010732959	3.44271701530546	2.48443314266292	2.05003463252235	4.4904081802736	3.6353382755548	2.72997832979427	9.88504892013599	-2.61611128151893	-2.74621462565811	4.57742627241776	10.1975307173683	-1.6422743507294	1.29742494943212	2.44501544800249	13.2605331650987	7.66091041697767	9.71014017962363	8.99662154075723	-2.49928155236946	-11.5265029680522	4.29808303053528	2.97376089576371	-15.6650629302215	-2.6429599629137	0.211518717494008	5.90679235385911	10.8236705666135	11.1846591431568	-5.35148603555277	0.465899462283343	-0.611113287273922
188	4.43852555068122	1.97707740507115	7	4.31818619605204	4.41112158788377	3.57506498879463	3.0662365784826	3.60929532458523	5.51780118695359	3.99337324834887	1	5.63770278953242	1.89690193263343	6.79688935541527	1.33179397352993	7	2.49629934211857	4.4638860499601	2.89164034349938	6.55237815419502	3.49206386225089	1.95918702397271	4.10571364633587	-1.26478759436484	3.73680108457779	16.3907160475972	5.12105721859134	3.8276698828601	7.71927790501033	7.22989234031841	-2.61104609685122	1.0997798946807	24.6423092396228	6.34113888828135	-0.543619690880151	4.50172277210602	6.65764617895685	-12.0454472120706	0.621382568063605	8.00915164452904	-4.45248376543801	-5.37641046027993	3.2226207878575	1.27081349740801	12.4528588039907	1.04328936357642	-9.6924739057168	2.18883783246687	0.770608338344097
[truncated: 74 more columns]
