# Supplementary material for: How Are Mate Preferences Linked with Actual Mate Selection? Tests of Mate Preference Integration Algorithms Using Computer Simulations and Actual Mating Couples
Source: PLoS One. 2016 Jun 8;11(6):e0156078. doi: 10.1371/journal.pone.0156078 (PMC4898694; doi:10.1371/journal.pone.0156078)
Supplement: S2 Data — Long-term couple and agent-based model data analyzed in Study 3. (ZIP) [file pone.0156078.s002.zip › S10/Euclidean Model Data/Euclidean Couple Population 11192015 0133.csv]

	trait1	trait2	trait3	trait4	trait5	trait6	trait7	trait8	trait9	trait10	trait11	trait12	trait13	trait14	trait15	trait16	trait17	trait18	trait19	trait20	trait21	trait22	trait23	preference1	preference2	preference3	preference4	preference5	preference6	preference7	preference8	preference9	preference10	preference11	preference12	preference13	preference14	preference15	preference16	preference17	preference18	preference19	preference20	preference21	preference22	preference23	preference24	preference25	preference26
1	1.9719390363094	2.0566508333494	5.73743826261715	6.00121700080982	5.20882464637861	3.11478238395068	4.85780938564205	3.20300447322643	1.44580103498186	3.72180499674987	6.11379305847133	3.2854979676671	1.17803026542539	1.20327295266685	1.9798396694639	6.10903215943271	3.88106390243243	3.9729827906077	6.51957433324291	2.91614949110003	5.58293280253246	3.76144677510054	1	-1.23886683118507	0.298712980675939	7.20123688213322	-5.90584930158186	4.11316303653102	-5.16747183469349	-5.29482302476069	-3.02847252580743	4.2074321646352	2.6460328993112	-2.0543248123985	-10.9946507645742	3.31174884678951	-3.85780320608677	7.67675850892647	-5.47470981327622	3.95338971755587	-1.05982043015255	-4.46443608723173	-3.19067100335942	3.21630499905484	-3.77038011618087	-3.27812102734562	-6.71422709826664	7.77640679949715	-6.30974645744488
2	1	1.58619958713499	7	7	6.47455027608991	4.13874739620646	1.0529972008737	1.75053362998691	1.37078795032199	4.2740435325868	2.5967659672581	6.43309510558359	5.02943560769631	4.76172140595429	3.81185269863823	1.62258280130169	1	1.62823218295843	3.56937106748014	1	6.05212046148197	2.98968093243624	2.10416020152114	-0.780755000043604	0.520671599368393	6.70071545266535	-6.50973713366309	4.1428753575714	-6.58315735220334	-2.19026122446933	-1.68550193996434	2.19104629705535	2.37048835485456	-2.27611988052107	-11.1040801381974	3.8641435099499	-5.84293442792205	10.3345809434131	-1.61840622111658	5.7727028823652	-1.67364018153541	-6.49299760804185	-4.00806616719542	4.40364171773938	-0.737774874979532	0.247211449041635	-5.71070806629107	3.30487680783525	-7.28996901090298
3	1	1.62110380838914	7	6.79361503583101	6.84242095431582	4.16568490720618	1.20242462450385	1.16974389292611	1	1.81537138422679	1.74533548081854	6.30795501050461	4.87188689742726	5.12199487052857	2.714348987111	2.13807145264978	2.03469758979743	2.1790338457267	2.49737066933998	1.84109823994088	6.79622832193239	3.96091454784258	2.78892884484519	0.280504100377464	1.08064556703884	5.73537832204832	-5.80547524358264	3.66105120340649	-6.18456917029174	-1.64954174225901	-2.09260984969902	2.89681901093961	3.12353419937462	-1.91330452363475	-10.3062410645559	3.98784451630472	-5.02834097694269	11.1467467711113	-2.53824473416663	5.6035565471927	-2.66875264587875	-5.92327451904815	-5.05423767564812	4.25483461836823	-0.104779531131439	0.182311187586931	-2.59416236498729	3.37868824089171	-6.78983662200346
4	1.72804331675139	1.574975660838	6.01951018685789	5.96832431288632	4.75009598017153	5.05604712250134	4.2995671767952	2.64409245188877	4.78708107422491	3.61220140516252	2.89851240089217	3.53511714772801	5.90241559027266	2.424540694063	4.20730510335335	6.29278683121834	6.65045804966228	1.24721254986588	4.54385013898374	3.98458198337231	5.22710657304624	6.17558401631417	2.80710959012836	0.894252397085736	-0.75663063692818	6.62675924539913	-4.32145494206495	3.76170169952239	-6.90060014727825	-4.67399176919623	-2.7013639948285	2.28979169298249	3.55501507059302	-5.13188933785232	-11.0339429396753	3.77894794814093	-3.64041751886832	7.90771936022919	-5.31134113378187	7.39035521051922	-1.91007072339198	-7.63731593964927	-2.79290195174865	2.39221841515204	-1.09456415772832	-3.84953356542051	-2.79156445142689	4.76781633360828	-6.35689834293354
5	1.43636913660275	1	5.69278847441459	6.43629551924753	6.26929820916461	2.01413506959576	5.48583244962018	3.59135644315241	3.02911889678172	1.50967398148227	2.38877249602344	2.77731104347478	4.04255670011365	1.67812442842566	4.88390881122779	5.31582323682898	5.38537962547368	3.67580923121999	2.3362015845604	4.00679035602027	5.88889364243603	5.84034194983143	3.02510536428439	4.37519194111877	0.308272761260553	3.74739170012752	-4.96102430986511	2.30511871587026	-0.423772704930308	-3.56849932450809	-5.82504573412278	2.30894789665104	2.68798756763191	-8.32866714205783	-12.0144093268238	3.69430703786455	-2.88221161166131	7.71330097952044	-6.37400644467129	2.38130761905287	3.42859609406229	-3.35751147854342	-3.70329858314953	4.15757268203926	-5.52153823891968	-1.30869084543698	4.77955286020371	3.11822841039371	-1.02071401007112
6	1.86831502983161	1	5.59934288611814	7	1.47743114806438	5.29351729149665	3.98700353148783	2.57457744149209	1	2.78274478050209	6.91124668257156	5.43908356584336	1.28449605105138	1	6.75976243635312	2.2331198403088	2.16394973813649	1.41373634294553	5.75050703783079	1.83970062766867	3.90566916398308	4.44651139068465	1.79710828855711	0.0580734083069693	2.43969651228304	4.83726523983307	-5.90632579579018	6.46842035441435	-4.97788498676973	-5.19114428946475	-0.0867271799757605	4.17565932399387	3.1141545472441	-4.87237835056067	-11.4478291400906	3.41322762314583	-1.86920164119203	11.3938986461963	-2.3424682941041	6.76540345568576	-3.21618681773903	-6.29327253552485	-0.800348214438591	5.18153998801894	-5.61857786387912	-0.866122734966424	-9.16372932916362	1.69246313473882	-0.386427800109159
7	5.23628202086627	1	5.69640223533494	5.72617870829331	2.81819728291615	3.98748918037117	4.56754265365908	3.33127073380466	5.18968437327308	1.81865245816848	2.75425036454781	6.72168228516879	3.23056670463705	1	4.70866384695643	3.89198197159641	1.61198344232142	2.33323632662542	4.208812822544	3.17986466754981	7	1.62752450817607	5.3704922454279	4.16957829182017	3.03422720959179	5.49350502393796	-2.43015366918095	5.61090203117376	0.0789540126009764	-4.74294419803523	-2.55832173890317	5.75687347087822	2.60406373641553	-12.7453628692655	-8.82541663010879	3.99712254786898	-3.25663042221566	12.4723034890713	-4.5838372255994	2.68125237427918	5.92801630417042	-2.48441700504376	-3.09627716452889	4.82497794693341	-6.64406450076621	-5.50794674438698	-4.01981369385237	-0.0124804444818873	-8.30837329262627
8	1.65293447670076	3.89680492347917	6.04851673214266	2.17215476147577	5.29286868094093	3.84502210036747	2.32419399442674	1	1.96524541864295	4.63002716164652	1.80965206053583	6.88359955907108	5.31105114729476	4.11308563061575	3.22080060913582	3.85468774938974	6.4227629933722	1.30998483573521	3.01729611174091	5.90938624896591	4.60026475142491	4.70102762126067	5.83204104214059	3.97249162656881	0.931134811128645	3.13212083359806	-4.03943426224711	0.935555416266721	-3.15744686375665	-2.09916301672283	-7.07204882440531	5.34137165333248	4.90913478900757	-9.60914837276294	-10.1487869726875	4.67997935805913	-3.74532499283613	10.0503288103837	-5.6288656520152	2.0413060937114	4.43295405508413	-0.60742547142341	-2.24999613342743	3.83643405226661	-1.79765231062032	-1.40726122186012	-10.1966661838158	3.83466431875532	-0.525405454025059
9	1.11521146432649	2.56585725405344	4.77642652148119	6.30689299607121	4.91743531462665	3.42197234211048	4.14611542114895	3.72569434269028	1.91889092816757	3.62390814275043	1	4.9437494605841	1	2.63989212324668	4.98127110581095	6.48858154855258	3.44845816191591	4.9221912079974	6.61295283636387	2.48575297877601	5.45329822929614	4.60751850372697	1.42038287121503	-1.5063927598978	-0.646870607601507	7.15318673243369	-6.36958842130712	3.91602630711404	-5.9989402921058	-6.22632510648148	-2.32139699811646	4.38634268195418	2.43614990266624	-0.900817610181446	-12.4377566578211	3.72491580545659	-2.94599612505622	8.14840892776263	-6.70335074424397	4.84194550333449	-2.61691213721436	-3.84731344661819	-2.76498313184078	4.90090101776914	-4.33515860128101	-1.95667916041092	-6.6674816093445	2.97437564310152	1.01269433801566
10	1.35788331034019	3.60538002503072	5.47864630937853	7	3.7694164993443	1.83871585089308	3.61507944428772	2.71044660646677	4.74327593896171	2.8931831812539	2.73073715899848	4.88162928172308	4.97786814049373	3.0414821361491	1.45982694880244	2.85899665765952	4.83685966071488	2.5480247137897	1.18255944549198	2.00409599559549	1	1.76201311235902	3.72421786443196	5.35148313886345	0.689760624209397	5.72305228676445	-4.06145689431269	4.8715943907499	1.28680703400649	-4.34802621562217	-3.61456719774807	4.68007493770203	2.14850246777163	-11.2744313631366	-10.9674806608906	3.4184810879423	-2.88858959523343	11.4521600156363	-1.95739264413652	1.11531574312106	4.05409014324058	-2.79607820973253	-3.35210741241621	2.76910314300825	11.1289321202125	-7.02722690779093	0.475927228015689	4.0064338610832	-0.803010565673694
11	2.13725868621602	2.04669593088919	5.24397299597536	4.50525703569955	4.11688630767691	6.48801468338814	2.46220327037417	1.53908819975462	2.8955241560312	3.71404803318266	1.03804639501406	4.09483866821742	4.68628099212514	1.31054892737806	1.98648742900554	2.84474758101822	6.07612756868736	3.12796648541825	4.75974495569747	3.37222487492034	2.98068033632712	7	2.15708126020231	1.30268961853865	2.25010024694729	4.0051583321043	-5.03477235981812	4.28529322907653	-3.72417962661635	-5.08792847807903	-2.54132534254065	1.8006058930714	1.58695759320134	-4.14852198730005	-9.11273219796552	5.65484872609839	-3.69192905257613	13.4874924652941	-3.83120514880604	5.75259812069878	0.496313019211261	-6.8449237867253	-4.63792999648138	4.0866117300679	-6.88927602547433	-6.29575623322874	-2.07141023111547	3.40086468144792	-5.48891941781783
12	4.89887858704876	5.19532506690077	2.89041394938704	1.70268134184666	6.79871954964032	4.69793713221965	2.68275109558348	2.68205038320715	1.08987594734367	2.758385963263	1.98143180033463	1.61351675968503	2.39897964829529	1.79612655732443	7	5.07464806093812	2.78138352080728	4.86268395342159	6.9544959462065	2.12006918384058	4.78832145862315	1	4.63174974302262	3.04305162731032	1.50309077822936	4.1891535813864	-7.46705470197402	-2.63343219080506	-7.07087574530065	-1.69233481558805	0.0765456855237031	2.9095810592536	7.00602056094439	-3.91446155124023	-11.4347239396874	1.28630567364848	-1.31171387052587	13.3350534773394	-7.31196510978867	3.81454234454533	-4.30318497010243	-15.9707947794128	-9.26453803623028	5.12301053990133	-6.30825746142941	3.39142053968678	-2.84202125506669	3.76010330703621	-0.901582993690769
13	3.30400176430496	3.22265754026226	7	4.01301620754939	4.83907693089692	6.16242343562597	3.72623501502128	5.6633543163806	2.1708605240754	5.59458821988057	3.50974289895132	5.40444802628175	2.38590319694343	3.1422973271188	6.7627088935725	4.06091223504476	6.66793902016651	5.17002745065854	2.21215570600372	1.22257705431903	6.49402364806407	1.87003051338354	2.81173447934187	6.91446086451442	6.3677452597898	4.03764402439272	-4.05989754138731	4.92027275335973	-2.0490026516087	-5.6333255435487	-4.02922341915202	5.88380033727033	3.42397387469768	-10.7073959615189	-8.35842365583035	4.24234151677278	-3.09150103064434	10.4950799184568	-5.54500487630748	4.18174310869182	5.84116158347261	-3.63687919401756	-0.275647072064394	5.02329625619083	-8.20287299202893	2.72460842361733	-7.67240501834952	4.35975760529701	-1.39138673469698
14	3.17058181048436	2.73359722778807	6.68556003554232	5.68663137172483	5.66594888594536	1.49373749310492	1	3.81100879830076	3.01474037431114	1.44605190863351	3.81858364654499	5.44794646699675	3.79961502454461	2.89232835551541	3.58321288986174	3.27818151678205	1.42156419782886	2.30086930858041	6.57258184231376	5.62451123436872	1.61438386882277	2.29860721125927	1.90598037174743	2.13272898287825	0.713649003567902	5.29529717934711	-3.43433489128779	3.77567966489762	-7.112273893072	-5.62841841191302	-1.87606311293578	1.85619916408678	5.63311465803106	2.74860517485117	-9.66846614908764	3.1389319428999	-0.529944778917385	12.6444224853014	-15.8269214130947	2.84155134558548	-0.940961088044478	-7.70801348902912	-6.3134009662044	5.37623675611027	3.21693414029085	-1.70506116032257	-5.69102301988722	2.37389980364817	-1.26922318683683
15	1.56107435276558	2.03910094517573	1	1.5377312580162	2.15943888728963	2.94177572242046	1.79454749956584	2.15671226106368	5.23442107931023	6.53684872528379	5.00423461466925	6.52845345590646	1.51388644929639	5.39319548512153	2.98375876848849	5.0545256312207	4.86792523013948	2.30830216447799	1	2.85897958283165	1.01742517750319	1	3.37607396090455	0.662806022702037	-10.6333036099343	-2.71506914743492	4.87521876558397	3.86985659737527	-7.22751642515214	-8.11656143493498	2.08764755056367	4.67584875834105	2.9933908033932	-11.0247145706464	-6.14129998800926	1.93153585932824	-3.59557728693066	6.2385905186169	-13.4070586193921	3.02485455555682	10.0605434376986	-13.2218356797743	2.69206678393665	5.53458066296686	0.108551934451634	-0.883975776500423	-5.54939768371872	2.48962614077819	-2.03867576391987
16	2.75171270896737	1.43597401015982	6.30856541943071	5.50892535307316	3.82699634698088	3.73790572507232	3.504653037133	1.22508581984594	2.39404232018391	3.38455471569952	3.86714424662269	5.54481234885651	4.09301493476767	4.04786343360193	1.95634299045226	5.2236246858124	5.24900308826758	1.36967903844966	4.48750700689222	4.10977792820966	6.88720522419874	7	2.16939180269742	5.41418457204756	5.94750301730402	3.49975687100739	-4.38599271752171	3.95326872360072	-1.92867979182057	-6.21739624495158	-3.28952877269263	6.95471739304108	1.75290964430516	-9.87942191779134	-8.82740407678395	3.95959341825321	-4.64371721219491	11.035109810412	-6.07992880906413	2.14159787126991	3.11960071575476	-4.50472017705717	-1.19932354040084	2.87013969960905	6.54004170879307	2.39386733048202	0.810650096750434	7.54894617985211	-3.34336220200932
17	3.25984345752891	3.04368898716331	5.31494445378319	5.49431352344346	4.19370033980187	1.12161085736299	4.79681231869271	6.90307971023031	2.27911141326255	3.12465140509777	2.47633763191284	3.48200272142008	1.64891309642183	1.66785288744434	3.01666618787502	2.6246095486324	5.70579289676726	2.19038126676654	1.95194868554497	1.16961669121002	3.74830996368177	2.04240757166498	1.39985140244149	5.00699693713373	0.976952218154017	5.6175397853844	-3.31990634457773	4.94144201730212	0.886934114689359	-5.11609524335769	-3.01959454030155	5.33750442677976	2.68706158235938	-10.6325958168976	-10.6443174256781	3.04966603594342	-3.41323739607397	11.1735035382106	-2.34017397778695	2.69291827048604	3.62333275910459	-3.5518204924429	-3.12486066864501	2.73321276317755	-6.39079802267741	-2.21453252835194	-5.32228572549376	4.09930948346878	-13.6738192438852
18	1.76630644680019	1	4.70638331132097	6.28556897508657	4.40563258374218	4.78002151628023	6.38801474218545	1	1.64586245504187	6.41015578708917	3.32204589159759	3.74306746777293	1.57428682320656	5.50583520242082	2.54168257336307	6.51803204732965	6.18505632338093	1.59112512409913	3.5837776613017	3.57436301703123	4.89535198294345	6.77882147304185	1.53193062638274	2.45449484956232	0.741327699105374	5.98669564957565	-3.51710317490279	2.04447480725866	-5.69306629971893	-3.72110445409575	-2.76132974738425	0.704846578276932	2.92792438524289	-5.16611146148736	-11.072123289527	3.97839760043169	-4.16444529039612	6.29203159292592	-5.6024983141091	6.09459621183899	-3.69012545149945	-8.43528670731498	-3.31585418070543	3.56406145447409	-1.07152149795736	-3.30939892491809	0.700896178925501	6.14170580416605	-9.0175337246423
19	1.25780395553362	1.38902273561763	6.67476759974437	6.42733178513072	5.04920012982338	1.68429679557556	1.27615682134121	1.35313630840737	3.76256206952109	4.48835202961837	6.81266934060772	4.50257028834847	2.12464880775213	2.0090830004181	2.8511697683939	5.84589013180357	7	4.031734571729	6.97470570616741	2.37038682350097	7	2.10216977068285	3.58425304532983	-2.05820688200624	-0.49209292526363	7.8784982598599	-5.16356062838508	2.65831957220045	-5.38973130146098	-4.65278117059662	-2.64374212627569	4.10470179836938	2.46828562361337	-1.00422347604055	-10.5368399307325	2.9030113709029	-3.51245335183298	8.54910472345176	-6.26628759063539	6.10649023086251	-1.48701602624498	-4.91788721354551	-2.85664675191065	3.76908103335738	-3.58818399038947	-2.86057941692478	-2.11622666156508	2.56709641329501	2.22610936828471
20	1.24329532947954	3.20860269133334	7	6.26788278932886	5.32429143235915	4.26570151637495	4.61983574886072	3.55475289356703	3.37929676737987	1.47787238032126	2.38685125556681	6.78316415786811	1.75580062197185	3.6760047084375	1.83135452356963	5.40554332494444	5.79139343849383	3.95608101078126	2.19523193828449	4.68721127412781	6.26394046771664	3.56989983230423	1.21938457258907	2.44977644411416	3.38512399125063	5.10354221281006	-3.69837374786682	3.60402059375896	-5.45087773887383	-4.47223089199304	-2.92380135592592	1.08918238943151	3.65637280510653	-6.34376812131676	-8.52520834074689	4.4532816360163	-7.04554726816771	10.6459470579589	-7.1069384539637	9.7345172164986	-2.59115101055593	-5.61912102397594	-0.818183620191149	2.44404930522156	5.94652205841841	-0.071212363842291	-2.95480627527338	7.61241819357409	-4.82234199073935
21	3.06293202157186	1	6.2996277166917	6.18360878818361	3.80011458102148	3.30393658724534	4.7382843388451	2.33286700633736	2.20010389995669	1.87443916805465	2.836246809905	5.95464553200927	2.27957945570041	4.97096237066138	4.46283807841489	5.980706530016	6.26809758086407	2.06542265057885	6.27757334847249	6.75389951717783	6.67962687584131	1.00863658631115	1	5.13130455883306	3.60335828675527	4.0057054908098	-4.57933578002737	5.37863073858514	0.555071025698662	-3.46061874663679	-3.64911610868811	5.3395269168654	1.76435697689923	-11.6619944160763	-12.0258090662441	3.00563290026314	-4.04542367552673	9.64835668502111	-4.83665746668391	3.85637500773689	5.85067085170602	-3.79169905749454	-3.85860461704748	1.40463511251627	12.0817422761657	-9.75702346279381	-0.11142919198553	3.38520026616891	-7.09804136171856
22	1	1	5.92698200772446	4.17885567866351	6.31095223744286	2.89830587235095	4.33761071298923	1.99146143931142	1	1.17032560673859	1.23860756863325	6.04772483053196	6.37738012815211	5.4046466329013	4.32777294221252	1.61429317842248	1	1.89470171707571	1	1.56502748047759	6.78753829723527	3.511471221894	4.02224600109971	0.448197641126764	2.93402231490611	6.47483620524713	-4.49125434287342	3.72118523571235	-8.27192723165068	-3.33426881073841	-0.364107190510801	1.41701449516786	3.29419695557098	-2.72467961029101	-11.9152964231147	7.33735239599901	-4.15396763924922	10.8152475883944	-1.74629683839235	5.82286979282076	-1.77153848591292	-5.4254402178321	-3.19600457854853	4.20208797499401	-1.65731207372535	-1.10755157079285	-5.34059961020196	2.6397870384922	-7.94412916355853
23	1.10517622072185	4.02359347713119	5.65747240811727	4.70468976212005	4.60348563808489	6.53418988533174	1.75347197612762	1.4484719388677	3.29377456086378	1.58108865266197	1.99759131388695	3.77959424596212	1.23877861459414	2.56160590101391	1	4.54478624771111	1.77994430418058	2.53214986333308	6.41298809079583	3.55850187162673	5.70452291811926	1.49754174640642	3.40093050087826	3.99536948275377	2.39686637906004	1.7985973368217	-4.96006292462976	2.54087959546791	-4.07577294936883	-1.58321867227633	-3.40014459547846	5.30839574146475	2.67805336531873	-4.52316264416587	-12.8818155593196	3.39753502855896	4.96840741432483	14.2411184841985	-8.50886568427443	3.58333775632893	-5.94262447449722	-9.29073301978511	-4.29098081573375	9.73799493092221	8.81785718439124	-1.66343310282515	-2.88531391727495	4.82684643513613	-5.5872539901594
24	2.69050108451096	1.51727482909818	6.96157433131321	5.49555974344745	3.59251140088192	4.66497250525639	7	1.08081578328781	4.34419729038942	6.27141905337028	3.32243564071525	3.47946922368059	2.02164811093955	3.61413045783545	3.53183077077325	3.85024421894184	5.97681825100855	1	5.65538026718592	5.61122034076643	2.21781574037009	1.16807747189185	3.97529193083463	4.49159948309767	5.48485830993149	4.89825981587208	-2.47444546999421	3.00145367442678	-2.93124114251424	-3.17583900110817	-3.11882397680875	6.87926124587988	2.06261032925063	-11.2182344138573	-9.03455023644148	3.96475853872386	-3.19891717105941	11.9633593473712	-6.14026483301073	2.90120444437782	2.23451496307162	-3.9110271435459	-1.40683384365299	5.30627476698817	7.8375671041917	2.97864717102989	1.55962116066658	7.63154098624924	-7.00961848495765
25	6.31506190383899	4.6361424059629	4.58409069841231	4.84855801541713	3.96509645838548	3.69164483496599	6.03191557914644	4.37157320189522	3.43292683123946	4.53165596277292	2.82370873851053	5.1575021241319	2.89941909472407	1.9455617427032	2.73331976732623	2.09878629474512	5.49541214329441	2.45603168418795	1.14482931355759	4.28432317117673	1	1	3.44102832834478	-1.89531339985531	0.393099231728451	4.17356374184821	0.284139839012182	2.29206282475901	-3.89387229210736	-9.60753121730462	-6.84497239580325	1.68153386244989	10.2276677259551	-10.5351494930366	-9.29307018225964	4.40914586778695	-11.6209081341836	9.33587640325745	-9.47964884146266	2.81131652543098	9.04500452640265	-12.0545461745845	0.610329459730885	2.46951724523183	-2.49598151424371	-1.71926380890427	-3.25053524005687	6.80916191288169	-3.04432815599507
26	1	2.30448408049683	7	5.95021345567958	6.55494337450765	2.58881013020231	2.41247002920101	1.17459645822867	2.57411615387308	3.28738236514089	1.12482683216174	6.14579947810702	6.83983632298591	7	3.09098033445748	1.55964460057761	3.73944428417701	1.62811981166388	2.84564411144388	1.56403100793085	7	5.03813355786817	3.12990484208457	-0.726306259304471	-0.126491392886013	5.56869352974644	-7.33857519686714	4.39040828592072	-6.14853325740619	-3.35700051061924	-1.68509728368008	2.44982632498789	3.04815594820641	-0.663376052109834	-11.8143076465771	4.79894690275697	-6.56246035487054	10.8206050176941	-2.5923118668003	6.8467737692572	-1.85413293931658	-3.67081410834166	-3.36967190595725	3.86189114614613	-0.089986354311548	0.0331416593490182	1.18742039147635	3.21175186643666	-6.63819779416918
27	2.1769720243511	4.10155487333311	5.97036810067291	5.68139415873937	3.49628337912141	1	4.10851175370428	1.24210472178585	4.86492628717157	1.86832183343616	3.05182459176535	3.6542413589596	4.17094981003475	2.10717857249448	3.91196116145731	2.63547017834531	3.31841558277166	1.16642961558978	2.02412605338049	1	3.00775938231649	3.30036882223032	2.74359870516724	4.91594104178677	1.67045086550283	4.92028649727547	-3.73561034672693	3.95714284607434	1.63500196972567	-4.08118043165265	-2.33127011567386	4.67541766338192	3.08282374378023	-10.6675037673341	-10.9464007454872	3.78791911530592	-3.13743117116303	11.1953767942581	-1.56797324793542	0.737980591172589	3.60265439363473	-2.95434804826039	-3.60729398465368	0.500042387622426	10.5167590397936	1.21081944513287	-7.52909518025903	4.25774630164552	-0.122934947789227
28	4.26679287492721	3.31788986095966	6.77277527634588	1.11125592965336	2.75797982706706	2.73516134143576	2.21068489328119	4.02264926832291	1.57525895209755	2.60395260948461	1.74240754714737	2.79220513477303	6.88639235154667	2.30395270557827	2.95466869288347	3.56724513421603	2.35427167983819	1.49937900333467	3.45851016319106	6.1789823533391	1.72890884292975	1	2.47045060071448	-0.392868418831584	-1.60712416871754	5.51352712137733	-1.71693077915256	2.31064251040158	-2.97526077853659	-7.91883290781252	-2.61003310632672	5.39434937687065	6.98955862359249	-4.87731479422131	-6.5067481380288	5.35957438660613	-5.88149800964567	11.8701945366632	-11.7175480591206	3.81693824034775	2.0791424659211	-9.12545792885939	-2.15791053526016	5.63717938374761	1.5962490553816	-4.81792345884206	-7.37939545269085	4.37912956356157	-3.93447307947898
29	3.07075856750235	3.59791656869427	2.78157776526223	1	3.11610456854419	1	1	1.42495722105996	5.17429304313846	5.40761425535104	7	6.62276370538582	1.70649625276251	5.48914527815495	1.72421089106035	7	5.28614061165081	2.30735435554287	2.92102733597721	2.69570853666662	6.11821812062872	5.97140456536874	1.97001339812464	0.948701283805794	-8.67208939384064	-3.07626264401563	3.61917492915925	5.45421876442784	-8.39323808808178	-10.0761942189113	1.01394992484697	4.9970958887817	4.19325608011799	-10.5843459187252	-7.38000919202784	1.83933002550497	-2.37345951555404	7.8250292177855	-15.3136148972855	1.89991924599618	13.2934567392805	-10.6260119100196	3.55091796901122	7.18594826800287	-8.10671788051657	0.310478183272255	-7.90786632517665	2.41344345287403	1.51652734182186
30	1.02614358873829	1	5.59246757896854	6.49963259104331	5.74229844141183	1.78520505826685	1.98780478690396	4.39275450239436	1.72669201566432	1.22352159043911	2.73018353190201	2.82180438276511	2.61398587676827	1.82224673428838	4.89855419035623	6.22059506110441	5.80310423838517	3.94698071372538	3.45715794393981	4.57631714187716	5.71561757166774	5.64085165509304	1.55454853813126	3.31141739244287	0.965045233125298	3.45296804328116	-4.43780585450924	1.01096255086931	-1.93226479926533	-2.59794995411632	-4.91415961237668	2.88711540997756	2.49152309413446	-8.5579323463976	-11.1374650122826	3.57626639623904	-2.75324678610794	8.59391783199963	-7.28896362087064	3.23211184333498	3.64345661428962	-3.72118014431418	-4.27869485479792	4.87455399984156	-6.08601335448619	1.02090979112122	1.50668642717054	8.28478587155713	-1.93375105386254
31	3.0806521510477	3.75750524346854	7	1.01987621720118	2.33129717021601	3.25723899477789	4.76924795240031	3.81014743817162	2.94770427399826	1.56491533055606	1.14784507882043	6.46525656964902	7	3.06940695398337	6.11475600641145	4.60930860130561	1.70818239692307	2.66792340167123	4.66878429670745	5.32861360851048	6.54147205959976	2.54720651003923	1	0.809154333761751	-1.53780810108786	6.02195233996294	-3.66731530730203	0.968925226446512	-1.59817902678808	-7.99531699038928	-1.32693304049977	5.37356659024135	6.65466769909226	-5.04285401069407	-5.7328441402265	4.34982109941267	-5.90868986606632	13.124538146063	-12.7715159633732	3.92952830586559	-0.317193462703865	-11.263878656094	-1.05669397978241	5.27260029581065	3.30250861963192	1.33888110863892	-6.65903747755619	1.2780756164136	-4.47175762542141
32	6.95554798025853	2.53841518664509	4.40597032290285	4.81710829706283	3.94800668556524	3.72292251141891	5.64722948421955	3.87057194512863	3.61803149850538	3.59826733203321	2.08217353523573	4.20386012514103	3.29790384205282	1	2.21232941681424	2.47597535546487	4.93597292450071	1.73271248424951	2.12795981850597	4.50028731627333	1.17628089754889	1	3.00689375174825	-1.44418782714445	1.42153134663116	2.9897561013546	-0.705181371057878	1.68900742635537	-2.82313450120508	-10.7599812162728	-5.91583381377148	2.96406518171691	10.76077500847	-10.9277799621042	-9.84906811673229	4.09699274428353	-11.1968693960231	10.1117568533411	-9.5591757157524	3.564961365791	8.07327648405457	-11.8677062690699	0.893082401779197	2.82182986334732	-1.96325221256221	-2.60031876262414	-2.93529615766159	5.67359256290721	-3.56471359207512
33	1	3.78255374356867	2.04989250664788	2.51190262221518	4.56476230713357	1.41404189013954	6.54476874200779	4.39388133250164	2.34468944991885	6.42714122968512	4.67483215118849	3.00550320024272	1	1.5643671003892	6.56287727863693	4.81335253790107	5.95217881355387	2.09236693751475	3.68036893298639	3.33636204218135	5.74655140984843	3.14587947140841	4.47550018247458	0.0265920315721004	-5.1094534908303	2.04404480082948	3.45943196171905	6.17321420585978	-6.47945679958564	-9.35181949354858	-0.936847725888126	6.07209200652647	1.53293064919934	-7.92549160227564	-4.02933681328045	1.54597166294254	-6.06121809532507	3.98108761163631	-13.1596922913666	6.529641895689	11.4720716076958	-10.2637935690094	1.64761128147403	3.80724172056282	-7.12567476611454	-15.2328882423065	5.93484272252093	7.8998901563564	-2.8942512388578
34	2.64105267446653	1.50524030987988	6.62540619080128	6.96525010140021	3.47406464583213	4.39357204252256	3.93520334481919	1	2.35141778501951	2.48822518220036	4.06221349226091	5.82982305920905	3.77097527747807	1.10874296383594	4.15765026818872	1.9007915805839	4.73410653532199	1.41558351391158	3.17756601889792	2.11025216962535	4.62901916998408	2.33553325297498	2.85204277578681	1.05682940178507	1.25259819122654	6.18364108022869	-4.69284439255216	6.65492591701522	-6.48332252826393	-5.06554472617818	-1.09932561742451	1.318201891368	4.29245232016831	-4.57732734673208	-10.6943446389792	3.79652439984454	-2.83289090578857	9.75233002640325	-1.45288909278434	5.87681037851854	-0.328169954575777	-6.68188269240886	-2.05312119781063	5.2048113810074	-6.85047258531802	-6.72183189720356	2.16344808332238	2.68777772259795	3.88113463189744
35	1.11698325394624	3.71499210338557	5.39394822352739	7	6.29565111046086	6.1167735854402	5.25699622344774	1.52052435877753	2.66533946174198	1.49418895657009	1.53423656051659	3.72247647596927	1.9719844561232	4.38268182237955	6.74374983269709	2.33824709571829	4.72586992244527	2.09340656004977	4.63206262013166	5.56198126050183	5.08889067404497	2.89981058142492	5.86415990609107	2.61671506576152	1.54086835621899	6.28812658971444	-3.45579268711982	3.0377847980199	-5.33035027376992	-4.63244785220173	-2.75711915447633	3.29199163390115	2.26509508659262	-2.65809335928107	-7.27254491427647	5.04836939993075	-5.86106095921978	9.16255206105383	-7.71527245085296	7.51973948328844	0.0456206512377225	-3.69129253599475	-2.56294546983583	4.84911113099715	-1.5078963430228	-7.16311200372422	3.0307412567973	7.04838908489679	-5.51155660529872
36	1	3.0818930863906	6.46094062969335	4.7839675040646	6.65680834489995	4.08338049681084	4.75373682674635	3.4842449669247	2.25781966492867	3.73088708897389	2.4713373030877	6.58935296471016	5.01019755581715	6.26100398699839	7	1.51997642706844	6.55178674693113	1	1.43832671982354	5.39313658647305	4.57851678630905	1	4.04322900787137	5.39026422792	-1.33228339566666	6.67455436019571	-7.49627396880313	3.72859457933576	-4.14656178206796	-0.630091841559514	-9.82274457476655	4.77660059643408	6.09094001225934	0.621516376408428	-11.3193753315503	0.818687617561246	5.46362162628886	16.9107045240929	-5.67227063565585	0.351669247014686	-0.809363855522231	-8.38471888709532	-4.41038394482254	0.393253420639524	-7.65749532244783	2.16106000849772	0.464927137408351	4.05650814485978	-2.52909122627035
37	1.05506861452305	1.51922981101384	7	5.34102773014656	7	2.82828094312326	2.19574479799417	2.23385410523378	3.08794527257949	1	2.3589991973959	6.82591572858115	5.33445913549491	5.64832986710563	4.64913938118286	1.76111986721097	1.4845572603626	1.14056545934542	1.20693725618848	2.35211200000846	6.79573996659461	3.43930131853434	2.10818320654954	-0.994454889886534	2.22110507335392	5.46178941387564	-6.41618459340237	3.99047031860818	-7.55416243402261	-3.77844995210391	0.179380276996884	3.28613807491442	3.49378704972569	-2.13445414767051	-10.5167152394195	4.34080420628347	-4.06020683951418	9.85409575210399	-1.25506486826089	6.748245420655	-2.54151273719726	-4.6023743159644	-5.01834088952952	3.54511037069979	-1.75850160240464	-11.181890680375	-5.13367455868779	5.31078086499929	-7.21655299544738
38	3.81841345420548	4.60741588043026	5.76455932391421	7	7	3.49248108592105	6.22819743673286	2.40381953552769	1.82485859843091	4.11130725577249	3.34472849500404	7	2.08355787362309	2.18445971109753	5.44928174598756	6.52104401320562	2.40036538697726	2.62417629010545	5.86618525334655	2.70430954520007	4.44998277701928	7	1	2.73701536880115	-0.046663659677181	4.86376343313426	-2.22217702821139	4.84762428528876	-7.24524954404566	-5.207033844251	-0.0796994255688221	3.34692492455219	7.90698152794934	2.60876254965619	-7.78040102294823	3.92242029366343	0.579640759402181	14.1036133619044	-16.1232444205985	1.14458016241051	0.198709203487587	-8.35106233623829	-4.01807010881746	3.02105373394988	11.0057171162365	3.28581439049237	2.11070697790997	2.76147428694692	-6.10626071720115
39	1	3.20184635902756	2.88212683239421	2.66841128020483	4.90175082203022	5.69053702004784	6.74311888327984	2.927729859071	1.75832655921007	6.83565622334387	4.62978860742935	2.79208636637946	1.07463861926016	1.99595474863848	3.42656737557198	6.25172346675522	4.13377524585094	2.54644635114426	3.36061541339694	4.28442759860113	5.12514452907597	1	1.72259851537769	-0.477534095408489	-5.31435876639024	1.86273506921829	3.83129104392465	5.96230825515234	-6.5314132230058	-9.50495631980533	0.0686068492092029	6.05079364220223	1.42661993414369	-7.5833936846092	-4.37290094828721	2.71774779237026	-5.47646404214959	4.51471438974537	-12.6402678586248	6.57381526664613	12.1674870488338	-9.95119620443822	2.50090554129107	4.24948095950499	-4.20028960176408	4.00865941342622	4.6592589972322	4.89405100209519	-3.99633386145303
40	2.91895792837947	4.27835927295689	6.90037645455254	1.05401383414851	2.15087721639952	2.97413586248591	1.75053447557994	1.75921592766793	2.83631469502429	1.58326782721455	1	6.84265674923255	7	1.91650145109717	6.91577863030475	5.09183905131518	2.09613824790704	2.1261764876401	5.97849959906199	5.00566266979749	6.59353304816332	1.81759165828307	1.82534664728584	-0.395497919167077	-0.481396876392768	6.45250347917068	-3.61230483293257	1.81585465184716	-1.68104297566775	-8.5486145679811	-2.28231485592706	4.52862974044487	6.63241119260679	-4.34834840114908	-6.0905949788861	4.68532053726749	-6.31975404793265	11.3716217997983	-12.7662385587403	3.28505929950368	0.0639246105045563	-11.8430768424309	-0.608423903373039	7.06892467467282	3.09814793627858	2.71360918012698	-7.89696272681772	1.82683271451975	-6.61449516471492
41	1.89876545940954	5.35326511326196	1.9900977871407	5.83217767664829	1.45958718349977	2.15620782808043	4.19494478993209	3.23882799586721	2.41700411614626	2.48287431977919	5.73237475492651	1.52636850533053	2.09983586094527	1	6.34523250535265	3.21914853223416	5.49494091954887	1	3.04573592057337	4.07457691469822	2.07341232824354	5.76382919431332	3.40933498970547	4.35570273316846	0.881999469878387	6.27546776165489	-6.31088550731461	2.08894059823383	-4.17925879815437	-6.68281513996067	-2.06599488228514	1.47180605644189	4.30254094794698	-6.5559242866758	-4.88501880989031	0.826583370150266	-4.44807510409036	13.7139397572127	-6.16819136337429	3.70645621503016	0.617984086381837	-8.74397418775317	-4.16152967983116	4.80653316218366	6.59106508778316	-1.38401922487278	-2.62337680258362	5.12210001362994	-0.650590622069152
42	3.51045029712926	6.28337189619517	2.72735845987524	2.53889034758951	6.74674369861953	2.34731266274495	4.89589463162251	1.69208707629537	1.93761057534275	2.75920871217837	1	6.52189696786828	2.98649435303862	1.77328678364907	5.82853103084139	6.55435019044747	4.10648482093196	3.43165736046721	5.90909134199525	3.694608520248	6.7093614807384	3.17084611564207	4.42969957631101	3.71996127249169	-1.01815736025148	5.72969176061653	-7.3325998922794	0.453755965703628	-9.56532721859372	-2.66561968734363	1.69186120652834	2.80079261574243	5.76200113744279	-5.85308511744864	-10.9441886207155	0.48492293476618	1.14545124351821	14.4603732597359	-5.79999464113004	2.93185991743658	-2.98363336996969	-17.3454456329684	-9.56501566813516	2.98831230217838	1.12991136843208	2.77148849587769	-6.85521203162936	3.26590755013053	-1.63904136740049
43	2.17469813803306	3.85471463548166	2.5530137123161	6.67762251100023	2.98563444180933	3.26226233629383	6.29784929498312	1.48204726160287	1.8421871418585	4.95974569395612	1.88082285149112	4.57873126391	6.52633475794799	1.47216811816431	7	4.88394479303176	4.60019974441247	3.31801852445837	2.25899845754114	6.47413029616747	6.24561112777431	1	6.1514203858101	-0.385874014069601	1.109664907009	4.52558323729941	-3.61538479494809	0.774537459038571	-2.71101199423793	-4.75203710732869	-0.434015236353541	0.690803216534676	4.896562540689	-7.35507935462453	-10.3858859732968	4.73651647285809	-2.74456035118543	11.8327164993752	-8.59377984885994	4.83676904507354	2.86093780692914	-9.86850725672279	-5.67203831987589	5.22997016589202	-2.02503011328503	1.41150406502764	-4.98496630914339	6.81169199830562	-2.21243248138578
44	4.37207568070333	6.13496809997421	5.66415839620133	3.71594377384051	4.21150686869128	2.46755599773615	3.98303908798913	1.633406326973	4.66502030323371	3.87622360283155	2.93807360117405	5.78048407076434	5.71988372612323	1.51798234927629	3.28334402646096	1.15578415595901	3.61516124407102	1.72159871740382	1.84342625216633	5.86201674526651	2.32311403115072	3.68248082946111	4.5044668734673	0.549428399354922	-0.233616422670601	4.0640193870362	1.6464209670346	9.7119824477505	13.4877881301654	-7.81240593648632	1.28438652351543	-0.887171225621766	2.54932043456177	-1.42370049515728	-4.128711670603	5.16885980059441	0.345219698402765	-2.95718966940122	-17.8411792522697	1.32339228501393	3.71393492871517	-11.2228573311925	-18.8248867893359	2.46906606836661	-6.62802904267525	2.004802633852	0.776196596784376	1.57286215975228	-1.47769736697431
45	5.0860767863118	5.28940501168188	6.9249159961339	4.3054441105313	4.3381106268583	1	7	1.99434537638026	2.3493461482794	1.13786541070576	3.00360747336874	3.61112925800681	1.55052525001517	1	3.40064989927473	5.07516773538647	6.1943792290635	2.42888580212783	1.38237538125502	3.03861893725875	6.50137113227516	2.82021461363214	7	-3.32827474580463	1.0279268236139	1.92955438233682	-2.12635404938531	6.0133100561191	15.0495060609042	-8.89339907466989	6.68740947932996	2.82746149522087	1.41476064726123	0.897065773122638	-5.93637335202445	4.59543516804894	2.2607030459273	-0.184529512316819	-16.7391012686725	0.620188473024119	5.89425187336435	-8.14703618603847	-16.9834058679463	0.253370141076713	-2.00525083578652	1.08821150238767	2.07441260921173	6.86473886849718	-3.35430885257461
46	3.25094536119533	2.13752683424931	6.4079569786268	5.45515283674677	4.74498398193722	5.58889436070475	5.40775829775435	1.23637325090513	6.1465018792959	1	1.96817388455991	5.3333707837087	4.06253433454499	2.86410425239732	5.65194991535015	2.53944927145174	5.48631401087607	3.23283774147698	4.25826379054235	1.64446100848106	5.72722001821278	2.81159152623032	3.87614753734872	4.62163722695565	3.95732788471923	3.72577054668539	-5.35186878734612	2.33854629395562	-2.44164144450396	-7.2782042809294	-5.53480673468123	6.83433567570836	4.03032185102351	-12.0977932104393	-9.89893794249299	4.79198230996662	-1.53438848862412	11.6712964949161	-5.10833143777676	1.9336689705433	2.08121399110944	-1.64130815117498	-2.55683456356282	5.10563548574479	-7.25906347444358	-0.703100068009813	2.68469949467621	2.58770276041921	-1.53904362789731
47	2.14028600969045	4.81322096401588	3.02616984956951	5.93001616501152	3.19851842266094	3.56258553239708	6.22013747446775	1.4985630310709	1.14615725393301	5.15308384564096	1	4.97054584632168	3.06733368706378	3.05095356222037	6.10827774039833	1.67396086552333	4.83234320336387	4.37255481068724	2.48439427415933	5.46692634066272	1	1.21245616287452	1.27384311789351	0.554182530638625	1.81661098965484	5.01083976887281	-3.55747693646432	1.72936601310252	-3.66379250639486	-4.10183096252585	-0.720466903961352	0.393951110843504	5.22439976606247	-7.1847616333868	-10.5670369853224	4.82660896615765	-2.92139421279087	12.7637087028212	-9.3521319643457	4.60550762137525	2.5814738919362	-9.38061682695927	-6.71870324842193	4.42106122377987	-1.21188757592145	1.4478555360789	-5.69706141545081	6.13027400027535	-2.61740512933978
48	1	1	5.29469331106457	6.83815114107394	5.41961533071689	2.42954759685622	5.58292782263461	1.38764962714324	2.68957019881356	1	3.01008983673178	4.97656792564745	1.97117824954216	1.38117296869116	4.38032255826349	5.49056331268142	3.24882792083106	2.30662284172796	2.45213127014631	4.47969131602535	5.0934424928027	4.56692792878927	3.34229731825171	3.56672727593097	1.61783108933051	4.5122217561369	-5.19405317380258	1.6571263626129	-1.78631412706008	-3.05497761365445	-5.25664070972492	2.81883341131167	2.3772309536838	-8.88933946543271	-11.5325537152176	4.62417224719651	-3.95666214986864	8.3204897732906	-7.48689393036603	3.55007501985457	2.82424491904327	-4.0819878955051	-4.23386476768979	4.85230243964018	-4.33902824015299	-1.29715344092457	0.911940194117816	7.85013810420026	-2.63097206594666
49	6.27810257742792	4.33216996761218	5.53186727677738	6.072248261951	3.09888515282709	1.55939303076818	5.92402981506556	1.73850832862857	1.00586716546786	6.58470188893891	1	4.52693952580861	3.88830456169324	1.4388632375872	3.84045604016697	2.67356120697437	6.47408200446933	2.15439985308214	1.11112764982076	6.57381181797448	6.97137316652623	1.32296027164738	1.13385803352457	-0.742220769718612	-0.187884309423839	4.15957626118663	0.490920834626021	1.02820859354729	-5.92465772617829	-9.61486954651986	-6.75176327912785	2.86044751479764	10.2835619037912	-11.139074673484	-8.21067166472069	4.72689439160305	-10.7092705355347	10.1954497542539	-11.2793903579224	3.47348969187989	8.7752263366419	-10.9909189085555	0.862121647393742	3.33198542319058	5.46969977995099	3.35978824582549	-1.40936318862385	7.34000980791972	-4.55367098447671
50	2.99685346595711	2.87316684941282	5.88853807200541	6.44402305260834	3.73386888671665	1	3.98337973039058	2.85348527062191	5.34719172602116	2.43335769723652	2.06167322457661	2.87446240965566	3.54411185021995	2.82931352831462	3.90182429677147	1.28095619951013	3.20941468225485	1.28783879682902	2.63465196772621	1.28458520969718	1	3.37858404968533	2.63593520642188	4.65089745110437	0.569579177586741	5.82425388764398	-3.8481056364997	3.31376077403887	1.78706076746435	-5.21482531784876	-1.61394774816769	4.79865221936083	2.93965845330671	-11.012148109506	-10.7728816163924	2.93757706364831	-2.69678530907682	9.8716097665948	-3.22178510441195	1.62564031422395	3.82774775046898	-2.45357696573437	-2.99702435882258	3.74900678006727	-8.25100688575891	-7.85482138545247	1.3781658374395	3.83509359985068	-1.53189712840078
51	2.61986098006693	1.30661500317384	6.74332599616552	6.15139252928912	4.17682333695373	4.05473376882191	6.60084815032649	2.18489425873477	1.78632267968221	1.6260472744202	6.84503761389975	3.15067626113607	3.22134179605393	2.93591051407521	6.25750574050685	4.25046885174722	5.74810910386077	6.95010231999247	1.40614307138143	6.15804726860778	5.97474703309405	6.39237184298434	3.30156342596411	4.229532107104	3.67053079442274	3.14015917823391	-2.64759024679773	5.81139039000884	-0.374285676103086	-3.40302002310989	-4.05233263372794	7.97458371867891	4.80322046303437	-11.2390863423422	-10.9988594554064	4.99669526941478	-4.27190806819324	10.3898500214026	-4.20808411279841	3.23668779307065	7.39447846724977	-3.62651617569067	-3.65414088139986	2.58996716405931	11.4441325740954	2.53925677250755	1.56045076851466	5.3230237703514	-6.30522372572046
52	3.27065380897774	2.74333201010216	6.13800216008949	6.78622526089246	6.85461367054343	1.59148543944816	5.07603957378657	4.45340160075215	4.14650520138243	1.93687811828808	2.7607493968077	5.37341044659095	4.69656514050518	4.63917807152146	2.16665498130893	4.30675740176681	1	2.36160295381391	7	3.61319565280947	1.82385360780053	1.13773893207005	1	2.87124122805723	-0.295310445231029	5.76913039801981	-2.97704777798546	4.09344328429497	-7.70141052689143	-5.75518689031134	-1.71610150528931	3.00249696230993	6.26565102998189	2.88946132627291	-9.3856270903934	5.36283957828885	-0.45734732042013	12.8598824187969	-15.8846024787622	2.38564553440949	0.219215562707753	-7.7764808077048	-5.35930080823266	3.44495193496758	2.99505733276365	-1.77951028565908	-6.70877860961411	4.26784270510989	-0.448047059811208
53	3.99931762606163	3.81205616654691	5.90242115103975	4.01054152758593	7	1.47667717890359	3.57906190750969	1.48966215041134	1.12242905673291	1.61475211577045	5.54923972417739	5.09609804927581	2.54137026082038	4.70735131593205	7	3.24505225847452	5.26746600697025	7	4.69369680887942	2.01725921727835	5.75719389840436	1.03592947874913	5.40451157083699	0.302418054973021	-0.117892039648404	4.96729892462794	-3.16206252241905	5.04920110217389	-7.39327524264602	-4.16298855276577	-0.264380405717212	1.05194018668186	8.00743529742191	-0.65413147401895	-9.45115249476757	3.75105773797388	0.440634547427374	13.0700651344836	-18.2369803776249	0.0838406042871334	-0.951496284560984	-8.12744625182102	-6.96596203001831	2.11393235054974	-3.15878598888532	1.62565720309433	-1.06137956110341	4.56674096522202	-2.65065637963817
54	1	3.72227781332003	6.41015381423843	3.70008823352138	1.83840294913522	1.69598488815681	3.22081333891701	1	1.43590537718983	2.31941723242621	2.45882734351022	4.75311241977143	1.17824427039581	1.20449702284509	3.18445073065062	6.50436527609525	5.89532462623306	3.10573561601881	1.85009842437191	2.71200585383429	6.08135763558228	2.38707996329885	1.25273470479849	-1.83422829694605	-0.693072132343979	6.01449557355379	-6.88108752725788	2.87097176534045	-1.70696640675004	-4.22281996880517	-2.38011933280377	-0.00309235199524541	4.1895331992559	-6.58141831325802	-5.54699286632551	3.70926147878831	-2.25254870853055	11.2082397871145	-7.82191734113297	7.57785816435282	1.89272050785917	-7.81560591587594	-2.06921137906416	0.0302115491549717	-4.8167938843679	2.65494138406601	2.1724659414114	6.32389720104773	-5.58351437956455
55	5.64316600110074	5.96430875503831	2.94208555018629	1.76562094749836	7	3.55687247694	2.41525987934678	2.92214617440168	1.31232488730834	1.31224198352515	2.80707612950057	7	2.20198730042916	2.34569191627489	5.94716383874739	3.54812065917263	2.63065647439531	2.64384118652744	4.71168278130869	2.51130144729419	1.75104096312828	1	5.16396005953034	2.95309641033661	0.946002543622526	3.79883024602873	-8.2753858776886	-1.92218621942567	-8.25519386200649	-1.3141841549206	-0.213258852188265	3.58750352122486	6.38072270010439	-4.1750294253327	-11.2162840214192	1.28853681074953	-0.759205842426246	13.3906976824449	-6.91611272563709	3.82135040526298	-4.03747005631603	-16.4648745734424	-9.21969636561677	1.41698943441276	-6.35795302229938	3.17956499170031	1.65033914075261	3.93642267755123	-0.888971184602538
56	4.96713463762776	1	2.5832548607428	3.26586782002318	3.95614130781405	3.71372953272257	1.9949023930721	1	4.92416869989638	5.50190842429161	1	6.17286996456328	3.30347983706848	2.70195655024275	4.38331623902738	7	6.11814830672265	1	3.78085207021736	3.40194754646944	1.3580684316987	4.28357131251437	6.86467442750826	1.09564282210935	-3.27621793465451	1.32645355476301	4.51231455488278	10.7826258901784	10.0762498717985	-11.9404131821553	3.24999069552254	4.31193618563651	0.417675143670339	-5.33809955816455	1.53862238119243	7.20452491020698	-2.14954312343002	4.89075815866651	-16.8026277269014	1.02641619535656	-0.700006407747342	-9.2647464534801	-14.8090968616162	3.74257415717782	-8.9295058263744	-2.39992640063805	-3.27870365250146	3.44048557200064	-8.91316201587414
57	1.78320201028701	5.16755316262313	1.98329306098268	5.68474778708769	1	2.14412512249702	2.77182291354432	2.8343858860764	1.51802809489659	1.6902097373409	3.30881683382413	4.95128033088268	2.24846415737704	1	6.45667191322847	3.58284887307088	6.39837262508183	1	1.51011727997916	4.27957697452803	5.27848306929447	5.80836764934772	5.86781028224397	5.67301288272543	0.0336691833284621	6.07293747423752	-7.2352363632489	2.78404571765646	-3.75431486118578	-6.52008345048441	-2.46434019746437	1.09586876190719	4.62354626869338	-6.93409688216324	-5.53572764442505	2.31293160767829	-5.55078057100059	14.6378599865459	-5.27601746162296	4.66794616864759	1.9346260761249	-10.2529606241035	-4.67898786709247	4.14370522345803	-0.533737825395245	-0.521338733514923	-2.23442435744642	-1.02451045334795	-7.90945279276963
58	1.13417921632925	1.38869459000837	6.46564697215856	6.94865367138239	4.95976999913938	6.02075410154378	4.22200320002236	4.57037866430947	3.52449959892794	6.42381653515871	1.71906798940048	6.88572025622565	4.0968378036335	2.32950126278348	7	7	6.40379287727411	3.53797027928904	3.94891132097148	4.99036732332046	1	1	4.92135632726651	2.70951655221474	2.4933194813238	5.43996429222365	-2.83709234737889	3.25221515913225	-3.41885082923623	-5.35862174514128	0.0620106449545682	1.37595970900184	1.99758998118874	-8.01741176195247	-8.39499708272435	5.6818047428375	-6.07422708394695	12.2097940538991	-4.80534977639009	5.45633572420377	-0.570354378841117	-5.75129888384749	-3.60749995050487	5.46408380310098	5.61287659090793	2.80132913275072	-9.07817508987505	3.9520842401253	-3.4578537988653
59	2.47601722431921	4.64495694327726	5.57768037028677	5.30595613179092	2.41673353697386	1.6509243992597	3.36005960145217	1.56598987098794	1.54515298048838	2.12388220369629	4.66989641892022	3.71515257999081	1.5514807136696	1.37998156056932	4.85442405658202	7	6.1402512542991	2.92651321660929	3.21255504441287	4.92900799174745	6.51588367741541	1.91923458817594	4.66902478985078	-0.58120513527373	-1.44662005321217	4.99628183399568	-6.44344182165497	3.60039628553955	-1.33504098233819	-4.25328371773826	-0.264868023611816	-0.219517884962858	5.61551336415707	-6.29141829185221	-7.75581483104962	3.69778181727742	-2.292473185591	11.4308434007545	-6.98944577565964	6.66570987732556	0.20348107858425	-6.69349116617506	-2.57296745512383	1.29183932496798	-8.81323154898731	1.10169458069559	-3.16433677053842	5.80973586720845	-2.67319282895911
60	4.48455609437851	2.63141226354251	7	6.71949660585682	5.56767626742495	2.81667474072774	2.00888822198263	1.76167401054051	1	2.98903033226543	2.95441951365999	6.97014485258774	1.8175399699302	1.45114706854262	4.46101615626393	2.53495568430147	3.88264876976542	1	2.55832301745952	4.5560815417684	7	5.01200368319706	1	5.77514604951995	4.23723074948481	3.72885305194671	-3.10271765170476	1.97526548335133	-2.81134252140594	-7.05749735029017	-5.85135550491651	6.16233810667846	3.00962641260621	-10.912010513574	-9.03952316150152	4.58072282494991	-1.97076257222392	11.3359775672702	-3.88271786900483	2.13290210421935	2.69499537287026	-2.88398687811413	-1.32546503667029	1.28136796206979	-8.47167332793441	1.59176574747643	-5.22333053138901	4.52212939964232	-8.26550452864114
61	1.89541452828142	1.46697050725611	6.85148700444599	6.56883024931259	4.91830040444495	6.28468667580374	3.7923897315446	2.45394540561572	4.14077108824736	4.63949464354508	1.57964844342666	7	3.04971692027772	1.82300042766882	6.56089997139624	7	6.7181913439058	4.54010832881951	4.23218711658295	6.90719721646564	2.2183536543366	1.04359867593626	5.70901514966505	2.10928255572611	1.82949145541156	6.12637365145764	-1.52293599750253	3.79107158523228	-3.50910630572364	-4.11904772789574	0.871213817599414	1.07696556894791	1.27004018832291	-7.75001566842254	-9.16567936126776	4.5535834519773	-5.61940347477046	12.2345418017341	-5.24972360575012	5.70006057579487	0.097183357117096	-4.19795383975067	-3.19828574937846	3.98569124736238	6.04199849393482	2.69391288588771	-8.66292351676249	5.09937052764969	-2.5207390285879
62	1.43621208499445	4.60753332138449	4.91138105569765	5.45090366395996	2.40945773551197	1.95208752224399	6.90143168604887	1.35062538362669	1.64121824855762	2.29097629186674	4.33578611855143	4.79549526784174	6.32683454635329	1.73976490136583	5.14365917898031	5.00065492918557	4.77062416871827	2.94480834425079	3.17682957865317	4.99200756993179	7	1.96083034217379	7	-0.166378672984081	-0.840031081648181	4.90965436652524	-7.23104736530221	3.56030804753028	-1.06514997108241	-4.86883730432268	-0.857895840832214	-0.108976689169942	4.89665607554032	-6.23211483618164	-6.8904092820128	3.33942816215809	-2.52273796404465	11.4800302829037	-7.12055159080011	7.22778114281997	2.07575059870463	-6.79221077559005	-2.50201498109277	0.567928793021219	0.16444811790186	-2.75411699687503	4.80768019335618	5.43324879870696	-3.08861673150517
63	3.31608071699822	2.61859345629838	4.86922819913592	2.29213141415975	4.45268148781736	5.58912066776733	6.22468881459303	1.52599592429488	1.36630403565975	4.27174294505384	7	7	4.16352702059221	6.64367910901978	1.1308234504479	5.42185600491328	1.64281723566814	2.85064050625321	1.38753398541473	6.66127817238879	1	1.81711024165125	7	4.27241597245931	0.549645076695	1.98673251572395	-3.6487137530281	1.59006535019163	-3.58662098698659	-2.58315962314088	-6.05464133728138	5.11255295708427	5.14668955940592	-8.0728046346484	-10.1116896282843	3.36344604502533	-4.78905019214689	10.3397107389522	-5.82672808305023	1.20340678106227	3.96350685194963	-0.320657480505953	-2.41322226059632	2.70597314176848	-1.86302140440179	-1.20496987798663	-2.67716555195098	0.984810405785813	-14.0468299532867
64	4.80768050035257	5.33033403492209	6.47924089434112	3.97767433490763	3.79873313224378	3.76533021084164	7	1	2.13050037465228	1	1.93044564826145	3.74563700004555	1.91230861079537	1	2.86719249775221	5.13099097791862	5.94396142068517	1.61014225464161	1.99013928364099	2.90584247655646	6.69513553967869	3.38406114025061	6.75871810954456	-2.90074532433635	0.730134558973364	2.76814397591508	-2.13145814806231	6.76605204319445	15.6375526179421	-8.81395616959363	5.95383856551188	2.34872010645303	1.32838831845009	1.86681072679968	-6.89968880336813	5.90446854627447	3.09874401192231	0.841865397033298	-16.9896079714345	0.255227765970113	4.81230423883216	-8.34832270598802	-17.2947052171608	1.58461424057099	-1.90379504613168	1.5037370939311	2.8968426103017	5.49878596909892	-3.1835277086004
65	4.6127961131406	5.92280383409786	1	3.07064071144589	4.20943972876159	1	4.70599839198248	6.17512168676273	5.23938679182966	3.96258287846202	4.49778351795669	5.95777336068796	5.01487892428765	4.5001984250781	6.99573190968456	5.27577583961589	3.52054365498495	2.26403938362752	6.13824669640081	2.94629152459964	1	2.22238843970352	4.92103814692787	-0.210312366288602	-2.83105052421021	6.27045585711253	-3.08402973413099	8.5062210743341	11.8624374783037	-10.692653575389	3.95947028896635	6.47385577964579	0.835828897338584	-7.70512639701417	-3.40859297754006	6.60446170895152	3.72418984936458	5.46419454121007	-16.8059296537467	6.60512804476332	1.10210051859895	-3.57950428359971	-13.8682388382268	3.04530889228195	-1.14028245495344	1.02033883303329	1.24435788653395	5.77210344114535	-2.1251880863951
66	3.30270140579713	2.67420345839905	5.07376595315381	5.36273711047841	4.73699734884998	1	3.37728470094976	6.66825552280283	4.5352964910026	1.7286618203756	3.13118476175057	6.04019244426899	1.52969176174648	2.07379627710908	1.4760846902051	2.6956853008966	5.69459673948959	2.39014846834403	2.53207036631438	1	6.778461741461	2.86112538323462	2.48134044702474	5.58705917372342	1.06053070439666	5.62215732809717	-4.21187696740616	3.83082745959183	0.866788460367429	-4.43102975754001	-2.30067198866401	5.23868193570905	2.15518001585154	-11.0504755176947	-9.41940365892559	3.08315714694249	-3.04268168298329	10.9602000993256	-2.85003017135127	1.71658866940679	3.81879013897698	-1.39524343930295	-2.7338485538008	-0.331924818572072	-7.46451187929019	-3.06749851538173	-3.00283373338308	4.02403570923327	-13.3003444195861
67	3.14911733527659	1.49361103843687	6.63568816040465	5.84162302573982	4.21012374915921	4.63063564365898	6.93700131582189	2.04634048762408	4.10654980578773	1.05097440987933	2.16390956669173	2.5069594605077	3.7213710732125	2.92754126548758	6.14695122343212	3.18172592274596	5.56058714572979	5.4044035789407	2.05345595743845	5.83787102877304	4.68398522953112	6.72925451879004	6.84420513165504	4.5201557598553	3.09964636341488	2.85350287705499	-4.35447782375756	6.62055143783353	-0.131826620562903	-4.64980155298923	-4.28850286341693	8.68681841712789	3.39827346157513	-12.407015792337	-10.3314950048249	3.5599243145845	-3.72007888728626	9.91820964461451	-5.43002302279466	3.24612473935565	6.61450445578824	-2.7460503031929	-3.51787353554821	2.0012374548184	-14.7512173448379	1.94084331365589	1.61256375258235	5.79508452773454	-8.45691776550674
68	5.32584260416491	1.82351727871694	6.38645993783384	6.37223183095594	2.61085036004674	2.48769219936179	2.45227951394957	3.04921642246233	2.46717158995164	3.120549472627	5.10426960164045	3.14718469774392	3.34217424695178	4.9410512956999	5.11396120076051	6.312423774433	3.25088733029492	3.00031246004217	6.7020519799764	2.18375757167648	3.36507033698599	5.14860526404683	7	-1.59082237661041	1.33237259694708	2.88557044178148	0.172768273797063	4.05245616155683	-3.60941342876582	-9.22499899693935	-7.9630911757489	3.63701764029586	11.2663083288424	-11.6220107619664	-8.37356638007351	7.28503500862286	-9.38743803990303	5.56975457034982	-11.3515082550926	1.42337048497507	10.480368567881	-9.12053557669716	1.00362223551897	5.48346468709773	-7.42385427915664	3.20718640572434	1.4049784315615	5.46122617880554	-5.16774606309685
69	1	2.99797834458405	2.00441845557413	2.26075966297131	4.81515046556192	1.63758496163082	6.38013079409204	3.17303308788676	2.33628901922377	5.41096785711458	5.22637910705402	2.95299566296648	1.43504731495195	1.55908927195576	3.53518305268902	5.56536834480627	4.18610185589148	1.98055902293503	3.47664684038612	2.9983620248265	5.98991943072831	2.80291438114985	4.00585894973326	-0.538756977887953	-5.19323075624696	1.5856928390017	3.36939213221808	5.92534611537677	-6.05992032871718	-9.49788943869453	0.190135453799193	6.01382523834608	1.42264377565799	-7.43824209532747	-4.44358958504198	2.30924458955592	-5.81074635120273	4.70859339174297	-13.2780330287771	7.3332877743958	12.4439750430743	-10.164852844898	1.7594873665731	6.3187771262665	-2.8288545318042	4.24497469942309	4.75694390590674	5.93237678023075	-4.39012961022929
70	4.23622050849042	1.31637226973335	2.78733597613596	2.93290667930693	5.1584657183342	1.62518122393727	3.5698681992379	1.98218895633853	2.78294547581501	1.94217026135623	1.98811971691162	5.87748750071119	1.65557192936095	7	2.63779883440728	5.74701481217338	5.30320093611129	2.17238449442736	5.39485431890969	2.59172539630479	7	1.34322835520327	4.37092383160538	-0.667722846495226	-3.12510822326774	3.44694057866653	2.70736020253385	10.6340006680371	9.19229889166559	-10.1447783153704	3.87908020187553	5.45680966591587	-1.23880019821653	-6.94282762123897	0.611652887036971	6.80315871902614	-2.90615382143855	5.89782722697774	-17.8288260740018	2.10593279903561	0.170370532015813	-11.2503461591121	-15.0721153072733	1.01809931383235	-10.6139834459971	-0.449935847949962	1.1907967387817	1.14629463722256	2.68435916603457
71	2.04064308261918	4.22558744872873	4.51572684380684	6.63585779259239	7	5.1423075255474	6.22937824475951	1	3.75453773667288	2.03006774781002	1.61028987712821	7	1.58212972765393	1	6.20961211777525	6.69445288510488	5.45138085241539	1.0633102461966	3.03764667309984	5.9513268468839	1	3.14225662330837	6.52056879190186	2.53014148732264	1.54510143141859	7.06771133010871	-2.46438398301814	2.84836759944551	-5.88996164409766	-3.66457541557872	-2.3569782995559	3.36402262822715	1.14488050013194	-2.86604766169068	-7.54236256903125	5.34908579580069	-5.85027919442653	9.44796106197797	-7.27410182020924	7.84254705019445	0.947186108745825	-2.79260119385215	-2.21235287924137	4.51795720086905	7.18329409014949	-0.0994065990601584	-6.86384520255357	8.26849132552265	0.128925858335066
72	6.08577262142358	5.29760441164745	4.94611555389563	1.81903329406649	6.04817173829492	1.95432819458894	3.79894079054837	1	7	3.04343732430538	1.20246599167423	5.79884436923162	4.09888192644563	2.76067339398757	1.97203059713747	4.94860768415251	5.43280667169682	5.00024416631809	6.46368010011529	4.10044075578906	2.20201474143218	2.70315474769919	6.64089489292222	2.82148517399924	1.15970422621696	5.87382970071041	-7.8507627032945	-2.23956014749352	-7.54507159728932	-1.21356256656723	1.18117399216926	3.96227377382118	6.28537454741604	-5.91930013251862	-11.4154741099574	1.64595869793516	0.18839607465193	13.5289029364148	-8.07126472794775	3.6974978186991	-4.33910910328186	-15.0297520583126	-7.62779263590152	2.56624021399075	-5.13712798526083	-6.29502020372112	-0.18995210527848	3.30938850454603	-7.73510200166369
73	6.42786167576154	2.00737046957158	5.61207498061065	6.57845823191047	2.69919834751054	2.80737552073591	3.52043915549576	2.32272873172921	3.75874338808716	1	4.35372315017302	2.77171999269482	3.17795027208175	1	4.44646680412179	6.3196054613861	3.81919322690169	1.62633761325144	2.03675122719213	3.64205867789134	2.74904740287061	5.45051587161723	7	-1.72654632337694	1.02705748245602	3.17004204761817	0.241072040129494	4.67591899276547	-3.80945376163121	-10.2342667137351	-7.96027372911482	2.83605558163385	11.4934620944215	-11.2830930090166	-9.27480101997561	6.29934142597297	-8.68427266858275	4.72448929739834	-11.3140877494503	0.0819200232496342	10.1512165497328	-8.98493991354925	0.964069406141558	3.33753043805299	-6.55778748412055	-3.39606465143122	0.597086165512184	4.28012289004804	3.08739055276362
74	5.36294994635888	1.84640517885759	1.91897071678473	4.28169966882435	3.92983702751822	1.41360204844778	2.97465991516788	3.94066589561146	4.7334432038676	1	3.24661773266341	6.88650599729439	3.22222476300322	2.68963739951414	1.64408534596599	3.26478255517462	1	1.22655152974737	3.18330866231978	1.55301105031063	6.53855482001188	1.74819114775809	1.33539181621034	-0.692567722030836	-2.23322578874724	2.37319006789177	1.7412302421637	8.49474678592045	9.06686537252622	-15.5589124922791	3.72675574757141	5.00558284215159	1.46490026100352	-6.72068118733762	0.38143596346308	3.18641384502593	0.566540443561915	6.54772347441347	-17.0482595670722	1.4726421578871	-0.473061307507173	-6.38290248474226	-15.4807600273473	6.42402982570293	-7.3853512481887	-0.493055872965539	-3.80464992955461	3.47995874641029	0.141458871155754
75	1.31400473710724	2.77815872486623	2.96530547762985	7	2.43995485517246	2.87175556542924	6.05503141868997	1.12540655958431	1.20314313757116	5.80720112668307	4.70907984803925	5.498017954429	1	4.81515803242731	4.44299251771719	5.40858113913274	4.54099872570059	1.22861018968957	2.77379158724889	1.31852477693478	4.67333169733059	6.50383169877008	1.62513963021089	1.57660983487109	-0.512559303645752	4.55501463742665	-4.85344446341787	1.57038484855627	-3.86471640307198	-4.96856362767857	-0.71051690396311	-0.287303044498032	6.17198176168282	-8.69297268181736	-9.84112069985304	3.58888356886059	-6.54998346887141	11.5532482799553	-9.29770131382492	3.24320347031395	2.50189042729856	-10.1734873325875	-6.33235810050269	8.51335600457899	0.0997480806146944	1.43784685249019	0.364974231303447	4.70697787537278	-2.03221670449841
76	2.47354643117972	1.1382229719343	6.05869249283529	4.94653505640883	6.06854063453798	5.52085633755056	5.45174535451699	1	6.09444885630691	5.84075276012232	1.27730376314268	5.75901039725243	6.61804506994459	3.57752290411549	2.81923589463329	2.48058950714522	4.36792495863435	3.8936335424594	1	6.21980668963453	1.22335040989599	6.18243143487277	7	4.26109664113203	-1.86887417259265	3.75102900153455	-7.31787771595055	2.38559438668716	-4.7067615232214	0.957109529817738	-9.15923611195313	4.42631721901963	5.9824356427521	0.918953249420605	-12.1570659850078	0.977921849292249	5.96554549136419	15.9153242529689	-5.28113315042669	-1.36692280608636	-0.586844426790932	-6.84993193097537	-4.27240140357813	4.65900589592654	7.72846178654935	-16.5573014202178	-4.65901659637814	5.48038642351262	-1.3525382567652
77	5.52293067509141	6.62856232371203	3.18980822478008	1.51607514281858	7	4.94483279329718	4.56375382154909	2.32272750400637	1	4.23810359288759	2.90550154319572	2.45961040245703	2.04799498570828	2.60052813127688	6.84246165074901	3.07836606653336	2.84066524916787	1.60090881562765	4.74700525468293	2.86227024574689	1.79870630784742	4.65155396784389	6.51557439886978	2.91015123053409	1.50872851458312	4.23883971218103	-6.72747003118163	-1.70261275478355	-7.65517447098102	-1.2702568037998	-0.210289778063631	2.83747882548371	6.53386812531773	-3.41963979427322	-11.034471193963	1.12909710680793	-0.989743265214442	12.9093957008023	-6.78776843595959	2.97957518981086	-4.61584671298676	-16.5240636699161	-9.35648076689068	1.22699762523989	-4.32982691545705	3.18356914388138	1.72955793123379	6.44883943257561	-6.41852019471208
78	1.59427548304237	2.81162779112288	5.29862825045004	5.90121587258531	4.45862771279295	2.06715513573351	3.42674500926275	6.88235965410765	4.19913096697884	2.78033609666306	2.01467533889944	7	2.67339593138626	3.31513369177854	1.54086116756537	2.77540077858878	5.69334142100582	1.19583410015082	2.72231901749137	6.78094019792096	2.94942094127828	1.6693284799813	2.223973086809	4.94250931229133	0.521339740769934	4.66393694414214	-3.31398057817945	4.04982976718572	1.20036057794571	-5.21648959300033	-2.66729833194652	6.42207089223279	2.38114935428667	-12.3285011092689	-9.92478858461387	1.78611469091294	-1.91749749721641	10.6028099679961	-2.87857204936393	2.00031389938655	3.72516090709598	-2.64507081796639	-3.61114296491061	3.40786272682244	-7.46208134152256	-7.98696952751064	-6.78870065861254	2.70404127880323	-13.7825521912528
79	1.50532464402623	6.24919584411213	3.55748641659255	4.65707646155168	5.64504712028862	3.62321332865883	6.26976284090021	4.415878238104	1.71350315595813	1.03281422516131	3.02515345199541	3.03126876524723	1.36204470452009	3.14469095482822	2.44598216617891	6.66605932711263	6.66098273627683	1.4756026959081	2.09021387044467	7	7	3.96406631655424	3.22194149310882	-0.292892264471396	1.64978827867548	6.39319284676058	-7.7774306819106	3.73044953229296	-2.11031902411497	-6.98462212248428	-2.63615902907011	1.30790130183425	2.28910980401756	-7.42780644786419	-7.0661332734796	1.34712098115378	-3.94262271832899	15.0009604514079	-9.23523386626895	1.63886439969047	0.0249589815157798	-8.05578357302706	-3.05503385310218	2.84406675435082	-8.62285706056711	2.57349993778784	1.16048748676463	5.64420404008147	-0.710980243602105
80	4.8664734775854	2.23721950189924	3.69037810139384	3.11450323804105	5.47253932905768	1	1.27802195613806	2.66129399439534	2.99263732516399	1.88347249910143	4.40422192974314	5.97199562279626	3.86849711321575	2.08302368577601	5.14671899384123	3.59364117214382	4.25973673216176	1.40935845576614	6.40728591729612	1.19000993490183	4.15545598193735	1.17997308351508	7	-0.561281554900476	-3.80525213619339	1.8097672080077	3.27107695391414	10.7033940393472	8.89444070090891	-12.4730536398111	2.79415872114026	4.2595353655833	0.264426443865847	-5.81587719099185	2.27589016234895	7.52581296269933	-2.07735100816104	5.55791014819778	-16.4132584029195	1.24919177972555	0.682439145060108	-10.6411022747789	-13.825579724808	-0.147361343976269	-10.0371810950077	-0.781727226666229	2.31415502607931	5.99650984339177	3.49655805702832
81	3.99899009098167	4.80466022500663	1.34191154173037	3.19497475590036	3.20712082616903	1.08971182223659	3.68439501094406	5.80911948932637	2.40209715756534	4.36391961020321	1.83351320864097	6.11439251913132	2.82862028893104	5.65288491978184	6.23831865334911	5.42489849226617	1	1.80185977312655	7	3.12595622709187	1.3918452536544	1.13252673087031	5.37719232451349	-1.35951255261616	-3.62570863472848	5.4248429877642	-3.48075644731994	9.01954163635905	11.280080150768	-11.7722155735683	3.96201438736685	6.40101863372711	1.1909923094872	-7.13146782172897	-3.48658843993821	5.66371527334018	3.80963716628476	5.39586517774467	-15.7580739978761	6.64465100337076	0.807360547514106	-3.1425060555265	-14.2006226574328	4.02209194717854	-1.85333079030346	0.570192362190242	1.58037789059164	5.25602948610662	-3.11463190286953
82	4.87119323746332	6.75053494392973	5.1346840331466	4.20645982484451	3.92592754647342	1.2320075716669	4.73653863254261	2.37803273291927	3.17826565511793	1.9404329495458	4.33080566546383	5.47409922499538	5.35984047435101	1.51677054172965	3.11664987975574	4.01651829274063	6.29348779456082	1.06240293095147	1.33114605740916	1	3.76525815811229	3.42130971861405	3.34784135577235	-0.223948550471612	-2.13770867770328	2.39411932629165	0.568474715814626	10.0838891464659	14.5312443997393	-7.47200112352233	1.05164974771891	1.74594545658641	3.4532200181446	-0.334303762445592	-4.06404191813808	7.251278504981	-0.7509299879928	-2.91286005695824	-18.0760524372942	0.0252368326788645	2.1956780968442	-11.0598270088558	-18.9883096877078	-0.707668155446433	-6.10859199764347	1.73968120917896	-0.964290178566674	3.02210303363007	-0.671486806017671
83	2.18956168734492	1.51383084597118	6.63514421585593	3.07475660741902	5.26968758060896	3.08125856143048	4.68163244665184	3.39582703175188	1	2.71705337436714	5.55886300512439	4.12539214985009	1	1.54267702259778	4.44722158527304	6.71749316338711	4.03482107052856	4.48036581402342	4.25869597454037	3.27334214672458	5.54330386421709	3.80919831873432	5.33658081747998	4.73591229138272	3.01891737318178	14.3090296883821	5.21127184184537	5.25117961477939	-10.0936120641458	4.93381432727245	1.9378059477927	5.26671267158863	-1.32426363971464	6.17178053289578	2.98665106111023	5.80288016066967	5.65787428756184	-6.5662990508937	1.4237495556251	5.254552772263	3.15207677459967	3.53649488447658	-1.52766428305771	4.46175507792328	-4.25439245837346	-3.33429297924676	-6.43608622914883	3.090148587745	-6.62492032959564
84	1.25434139533442	4.76903460070725	1.96284927583304	3.1445733849127	4.12508358669304	5.30292214775066	2.12158224498069	2.24382616488347	3.36315098607329	3.7628539913659	2.95026616544252	5.38675473500462	5.30785373580341	5.01221256228016	4.57084533712039	2.1020677697619	1.30237574960828	1.36465184599236	1.48630257746208	1	6.26667785449732	2.43072480783597	2.53391916370057	3.54317628861867	-3.09554329697016	11.8426166399276	16.7840677426415	1.9167700974577	-6.91190848156926	-2.5780508694264	2.18790362864335	3.68237807704899	0.118598414684713	2.15046819464641	4.91965930680215	7.69500999154047	-2.83029023519023	-3.82113316657019	-0.781363673513909	4.6162925938731	6.83618757578151	5.4026268868587	6.72192405927652	3.87705664320774	-0.118495993196762	1.60280165118043	-3.3479566055837	2.71417476858419	-7.27494718483331
85	2.33759465897108	3.84107476146787	3.85405448625393	4.37016553147545	5.4935881027381	4.01450796535799	3.83479783575806	3.99240929769799	1.7460793842993	1	1.58632821182184	7	6.55003147391644	5.75733810344586	1.49012163203422	2.84998169661602	1.55208943881837	1	1.48847720977779	1.86177073156803	7	3.70428492073526	3.25871741587649	2.13917693423909	-1.28835299805748	12.5383736919238	16.2046427247106	1.2082986943883	-6.18455263322499	-4.83039042702984	-0.597807258200218	3.10905396251508	-0.062108775246877	3.13132843921247	4.07651064327732	7.01726777549728	-2.87099147172474	-5.01479984499822	-0.521275559944859	2.18209281334613	7.99529458010998	6.62131614477809	4.8686863715975	3.57002109185557	-1.64918109894324	-1.64409554525193	-6.05006617881199	4.73759797710145	-6.58011834337691
86	2.27867770657644	4.9740124964359	1	7	6.39382383440596	1.6917178960633	6.64602091685318	1.6803260174238	2.94295235235949	1	2.46185519423901	5.05956125305169	3.68489017470637	1.62066614588816	5.91546147782089	6.17338432712695	3.95095182772205	3.37424288682188	2.3418875373676	5.33910812093577	5.43208233314005	4.70906555639155	3.19703469521471	-0.379135990393415	-0.563849801080154	10.540485018528	7.2821983002932	6.61942147170454	-12.5010853962249	-0.198649743926707	-1.47362478635243	9.31576999705818	-0.486846717744978	0.435325056121432	9.630482023945	4.54977579710844	4.75165701066158	-5.30830360308154	0.219194317103785	6.00290987286388	10.4489813538926	10.1932360483401	6.49902073472258	4.95800678135687	-3.13565563923163	2.28038953685737	1.40815222658852	3.89889828737746	-2.12415501844085
87	1.01040477029921	2.39649509447964	4.3253432812748	5.5523495715956	6.63196335152136	2.97889007709142	1	1.14367920518214	2.7977652839985	5.07042597951616	2.25537328924986	4.57402347937822	2.59118199741976	1.23843592202682	5.35098824260772	6.20910685723426	6.60850422460656	1.21042287231266	1.60705897998763	2.66098173786109	3.81738557803306	5.42253987642386	3.61201129674423	2.88662626031336	1.53068890350423	12.9800522570202	13.031876327152	2.46616960103803	-4.57326206813816	-4.04967282190374	1.27932267425545	5.45158648822208	-3.36233829050668	-2.44947880815496	3.44129265786471	8.61438231339519	-1.25637788848915	-2.64874928473288	-2.9311734059402	3.58131410699591	5.26503133360904	5.59095709008063	6.01593749550212	3.45330932631215	-4.54205986380695	-1.85971137166892	1.79180860355239	5.9287749167658	-5.9501764584543
88	1.74076417702986	3.29841966462694	3.93333404923775	2.79785829334688	5.00771649467001	4.2113989989752	4.1956557310635	2.99640979402192	1.02172145358116	1.67948141940828	6.98435567716462	7	2.58291368879843	3.37761175973031	6.34757384060959	1.70871025102796	1.54516275610712	1.41622233795961	1.49177334971022	1.52790647017129	3.18959175932183	5.99011858961457	2.88602165895138	1.46515722006152	-1.62185887699021	13.7767613391754	14.4656483977991	-0.866306582365095	-8.87432327997562	-4.2702786209067	3.3039322260818	2.57371373195466	0.317120114309592	0.374301967196589	4.48172561395127	6.84612833445535	-2.72120345592737	-3.94931929766381	-1.43398653762521	0.0920470415486329	8.26029011554212	4.6441328453427	4.18293926050889	4.00771273282531	-6.86760939679358	0.17070254116032	-9.34063156055927	1.98366488878018	-1.13166758099876
89	2.35845143582912	4.79388190411993	4.4817215273164	7	3.21085806296314	4.90620967511216	6.20758387181633	3.79713900360198	1	2.54816476514211	4.7523533196666	6.48935793342078	2.96749562966785	1.01303352581735	3.90147522958043	3.58383217289182	1.18950858138771	2.70675935906747	2.4393787732907	3.11266626409999	6.66562566540724	1.54453674742064	3.71090022605613	5.43082967198218	7.30999718509965	6.97859654008245	15.5580954022792	-1.88345691749006	1.81459287037095	-1.86867711733274	4.21993791501717	3.9210210596359	-6.14887729844294	2.82118013480706	10.2606748023082	7.56267341540714	1.24461017220649	8.81467656983128	-3.31074833396338	3.4423543644922	8.51701258303948	4.66212666610923	4.64609318499903	5.22593960394376	-5.77354788303341	-4.95135868089442	2.19207819942764	3.62174374397997	-5.85358566511484
90	3.46447499845512	2.94700157827097	7	5.40011898445616	6.61101664393959	2.20808413038701	4.6216952210055	1.46812513962844	1.48460384344227	5.02624079503709	1.54485629153303	7	3.9959392117763	1.68333514601695	2.69500531382863	4.14307233762842	2.32480509586346	1.72633342444855	2.41623120381759	6.03735971592473	4.69559860150674	5.17641060923946	2.82596744523883	3.09806592886205	1.70236905868428	14.6216729352504	3.73123585727766	4.9708260865702	-9.87146274415525	-0.912180435792552	1.92814311905802	6.53998916503768	-1.13841351161278	7.20773161506797	2.43331884218717	4.41587846864855	3.22807606508035	-5.18073738689894	1.00958627020115	6.59560466408868	2.03308386302225	2.74940329648592	-0.445808172939138	4.6823715297303	0.672526267040828	-10.0972821435359	-5.05395246331328	3.232146928369	-0.8953678092173
91	2.75032154245829	1.05680562425579	6.07303337020684	1.77179620170735	5.75728421943184	2.20589208940766	2.85121793874913	2.87954039118417	1.98545401460812	3.75478057316216	7	3.62633329499549	1	1.29158118779382	1.83732606520268	4.84783493368661	3.51979397902759	2.56075024330867	3.46172659764067	1.48319220618142	4.66740051020854	2.4249405515657	1.55416178818084	4.48123363894653	3.28386063685043	13.6569502183602	5.41499232170797	4.00354394318356	-10.3552012537388	5.10858627904125	3.28340466525424	4.14782965083966	-0.954729575420848	8.27531525429761	3.59616651979502	6.2895973092346	6.13083887014698	-6.37889647734185	1.85050516973996	5.7605836333726	2.80746079524384	2.82578622582702	-1.42778522804794	4.72659991286432	-3.90609356753666	-1.89304752083647	-6.36439650460458	7.90008053159441	-5.51104493050348
92	3.57746410817199	5.13774943488136	7	3.47513967896706	2.84942138698324	2.031545534214	4.13427313457431	3.59777079814589	2.0896521786381	3.31707037111472	1.89915813561726	6.96052934107543	2.0617813167505	1.99176841428406	1.48125116979808	3.51969189844897	6.30177006668871	2.10949419921825	2.4258981143736	1	6.76654515404555	2.48956823942019	1.86793654693377	2.60537901367628	7.36472529782438	7.10664734102105	3.10477679132911	5.36390948501451	-12.0875986446166	1.48097399541072	-3.50543695296253	2.69557385966039	-4.60630693950106	6.33418930293664	5.27644848587142	4.99739605175538	3.59650092758731	4.85014843470269	1.08387592120679	3.44844644959043	4.61086630713701	1.84065319924699	5.41964649176688	-0.964889924053675	10.7160223099739	-7.74477939660299	-5.99985275458085	3.52710354737448	-12.8458812392727
93	3.14041058163467	4.33142487075746	1.79709925943715	6.31841704995972	6.72821945923685	1.69606845696618	1	1.34579418975963	3.62082337631729	4.16321656542951	1.70614310380151	7	2.72970075807166	1.97453053750293	3.19764129223741	6.40877296777396	5.21923313478422	2.46092555106847	5.12164117487853	3.2455982927167	5.94610747560418	3.37154137941722	3.29014218436805	0.166352512616635	-2.10853403820411	9.93705842448861	7.5670789914466	6.45909826444401	-12.4653393684905	-0.57960623873225	1.98266767590496	11.0468004820704	-0.0583216039653719	0.332560676687965	8.58494642002637	5.27735970456174	3.10426464074203	-4.60054207596313	-0.898571834603575	3.85635106076925	9.6062646996292	9.72000964639247	6.75242080273282	4.77666293843348	-3.94619083802858	-2.96275234603845	-1.38876416985895	2.53451167284447	2.74788029538378
94	2.25792835565118	2.56390875280656	5.2506816076461	1.46043291081185	5.14644720614938	4.84233660875025	3.18907048828639	1.71334722532338	1.55406157556299	3.28301335637499	1.64785531166706	6.56886923289642	1.42649593123902	3.52700671689303	4.98757649016195	3.46212293680089	2.20837601215748	4.60645230838931	4.51955561981368	5.8059614408538	4.49013435920084	1.56624693135431	4.54905041349251	6.23653126529698	2.99620070095133	14.9717167854159	3.41826002787712	5.80828350843139	-10.2947009446135	2.6721710461489	2.92559997381138	2.12634416160575	-0.366744391831276	6.76907724266587	2.19178101670563	4.38672686161869	4.28235601591259	-4.55273713164844	0.0730982621725906	4.62099747223247	3.96256138896635	3.23410520070739	-0.978524815483714	5.61135143484562	8.57404485156817	-0.0624872927328367	-8.41443929169095	3.21611397528988	-7.18701827811814
95	4.26982983677797	4.73196269729442	5.46029445928969	4.42215875299986	5.90047275321967	5.78581644726225	6.27005859619903	1	1	5.94914998342002	3.35318475240009	4.24020313874023	1.04724414511884	5.20956484483377	5.29784986811018	6.09925254426437	3.71326409276829	1.42662078008057	3.08760212408918	2.38239961120669	4.87594442796373	6.29244490724122	4.47359730618166	1.49540013802706	-2.3680168406194	15.1991411181729	2.55323326515487	4.41113320700925	-8.93791910650849	0.676948655886047	2.90700784401657	6.34234238352621	-1.39561667804354	4.16103651017181	2.93969786850452	6.39139637634366	2.77434425621883	1.2987664843359	1.64326875344892	4.97889483432831	2.60512774584764	0.913768508909148	-1.66366808615086	2.83475167973922	-1.72142627679809	-3.21525931170449	2.49115085559292	6.09815249630002	-8.82126263468225
96	1.96699086283261	2.78754944336831	2.76612323079536	3.87447670967665	4.6059775943301	4.42965481076548	1	3.99350559756547	3.86691280551718	3.08701992393321	3.55717496501911	4.48819753655223	3.85417422415167	3.03024411894715	5.85976793797976	3.94180471950673	1.22234361534624	2.05478219725237	7	4.38256982044706	1.26560044197825	1.35098324845731	2.5836102308147	2.36247719767853	-0.0540178762136763	15.8113662921909	14.5156053128106	1.91874834873472	-9.08584503515041	-2.02839862388755	1.17204174201635	5.4257293160298	0.295146410916197	0.115923364982777	3.92883599517819	6.73164498372402	-5.57263234131546	-4.32399164125262	-3.6248760884807	2.73776278720275	5.92483103798357	7.34750317953568	6.34402256898627	5.35666401438496	-1.33754292346793	-0.290990585690559	-5.8949910442295	3.75880086439647	-8.50581250898823
97	2.35772024069778	1.36589862337923	2.05812119310549	2.06393608946876	4.25589619253208	3.90250105395686	1.70232946973128	4.80806425513099	3.34840603664053	6.80691102040449	5.30105850647012	3.1866651882151	2.72855898522028	4.99305682816823	3.6418060973924	6.47705775711344	7	2.42831795076861	1.70415196645942	3.53242547107489	1.49252447698509	6.19824076240472	4.01849012357334	4.9455203425663	2.17599288016528	13.4023757697958	8.24880300722447	4.72370097803371	-12.568639403699	3.23233938052549	4.94761632255681	3.96333597993982	1.14240042556331	1.55652054121343	9.90944828507485	0.365634494028882	-1.64928700112583	-6.84335754447663	-5.28919762361245	-0.762370323258549	12.1503192969532	4.37084957710414	2.6506560238365	6.95850187719164	-3.0975403655284	-2.27174304854258	-0.189723606219701	2.01939185827868	-1.16091268238238
98	5.59904614171298	7	5.01772290836617	7	5.43672251701081	5.72752248707488	4.68283538479066	1.34338537256002	1.85118125820434	1	2.51405198142198	6.80182371385545	4.1698882377673	1.91622593155871	5.00510063657968	3.94003446560472	5.36281245589808	1.6162927600068	4.28814906699642	2.25144022020804	5.01412491431674	3.00595550077316	3.84594955566187	3.47426018793657	-1.27587027411537	3.54446688725871	14.5359010002262	-1.06250444048279	-2.3431907851278	-7.42169145242162	4.23809282462833	7.38422667313903	-5.82625866006772	5.62794270806389	12.0525964839396	7.9691878193065	0.0131716347734939	9.72525474248728	-1.4187025634423	2.65535609339444	6.05377767577067	4.93522085637462	7.79636933519717	5.28988484893214	-6.6631460725185	0.408138223785144	1.6015649421586	2.0424425930837	-6.79138021649482
99	4.73174004484559	6.25438030822758	3.95861709843361	6.49595635993054	4.10408835430695	1.82748508978406	5.25631737321882	3.57175450536223	3.70289781217565	3.8336003032808	3.84842328523398	3.22793985490755	5.23170960882505	2.53386998615834	3.00393711075651	1	3.90775142231247	1	1.84600328613339	5.52473673028397	5.86776906199901	2.22769101019843	3.69475248472073	3.55354012567346	0.948667901576977	8.3597771710001	5.45117083976687	5.66037015842586	-8.53738384580763	0.655931193046416	-1.89397951482158	2.6072479889259	-1.80752024769434	0.582962133748402	-0.860894235480534	0.297541358260805	9.50864185846433	-0.216687018174371	-4.4428626119949	5.89384078867333	5.70749186537192	1.34671885355074	3.92929783758709	1.67637286904144	-6.29406288975671	2.60652112739509	0.757613730078793	1.26324218620204	-0.181194770264281
100	1.03572327537647	1.4202759087537	3.47144782191029	5.62009710657544	6.19002936107007	1.71070203870775	1.18147043765624	2.85383417923713	3.05668930428754	4.46304012666814	5.55207485820539	4.24843118965634	2.52009662975203	5.97921207961689	3.79777158018948	5.6618649220206	6.88973049826217	1.49034049183079	2.72761791445452	3.82978974404106	4.84648569793203	6.3867312385768	3.06238781516024	1.47706534097432	1.19363642506571	12.4036260352686	13.675756442977	2.78456752915402	-3.54886104224158	-3.89488825709801	2.08373643858158	5.18108056004705	-3.158376807886	-2.42548041005795	3.10336373139676	8.93010456052681	-0.462787782076147	-3.44854024277003	-2.92826665876753	3.36359017642318	5.14785676023086	5.70307852332751	5.78981178885181	3.24265376723592	-1.5506582400622	-2.56844562457221	-1.98175960912045	5.84606525333495	3.29586460671766
101	1	2.34659745628633	3.81993544226162	7	5.88831332373535	2.82381864184719	1	2.88148735357235	2.90751178406993	5.38983596983327	2.04715675827901	5.39460142004864	1.87973522689633	1	5.16425337259562	4.166624371492	7	1.2767315161804	3.64831109036079	3.83599014175123	3.86221884080697	1.24909728514187	3.05480534145756	1.70877430692337	1.6144141546377	13.1946394261147	12.8131992561968	3.38647837023352	-3.42133743499526	-3.64098500896599	3.43222497368069	5.36476567695588	-3.43036913364091	-2.76869715242321	2.96946052855195	10.0671144657444	0.0326811224420137	-3.59046100564897	-2.87230059643376	3.50054658410417	4.71112034911978	6.11075998539762	6.1123935958773	3.68905848170381	-0.794704504773318	-1.40901599793301	2.20695801760325	4.59457832023907	-5.73640494758173
102	3.99076374771989	6.34829379490838	1	7	6.0935628910935	4.86652190551176	6.02595121840371	4.0234547462558	1.64321320682001	1.9785759185165	2.11591939207943	3.85438606433484	2.49449772155776	5.88906926729841	2.39559160023392	4.25530784653041	5.61910988771929	2.22745944876413	1.72164723415198	7	6.46134843937093	2.23203898746202	6.91149010454927	1.23050672113572	1.74485411053086	10.6220917869363	9.34935933690984	5.74787643514613	-15.14265150578	-2.26541312288286	0.799527243466979	6.74041921072501	0.268897033123853	2.48029540275394	8.58619906046042	2.73433653879736	2.60851927359872	-2.78624574386627	0.579700178526778	3.44484722180239	10.5301109634159	8.30013437540574	6.94164949743899	3.68754037680778	-2.13116071462309	-6.74519335839759	0.936115693800987	6.002458632893	-4.24684807777521
103	5.52030138415264	6.96077580998191	4.67025618351655	6.39207490457128	4.67751783930263	5.03088955739391	4.56582180950036	1.78192998213845	3.47414747380742	4.93674775491465	3.29869383802137	7	3.6286949309323	2.10747324062147	5.03032431996904	6.1133812377282	6.52179321943451	2.11019856097287	3.61976872423038	2.52705022956221	5.55307869636098	1	5.47512406602828	2.36632191473808	0.278174778930839	3.733874559975	15.1561178966692	-1.51799159370062	-2.88036907173263	-6.88376067013466	3.41495040146274	5.85714437483443	-6.8523034652811	5.63298426187337	14.2421042183081	7.54894031122397	0.711917704987456	8.25956909394153	-1.23839586451789	3.08473462992394	4.58533090625438	5.02099173612563	8.96122905677607	2.01716253260199	-0.480387238581122	-6.11899698157016	-4.10144245585111	1.40893624053264	-7.76151398131524
104	2.9476729287963	2.38382841683075	3.11609136546178	3.78010939988162	5.6143965419517	3.05117108615804	2.17219217859515	1.04312489392633	1.30825529462066	1.48312916680627	1	6.54428576700251	5.91290092409728	6.95501874359766	4.66231704328325	1.30567786638705	3.66392482681009	1	2.55610583073683	2.81957968841489	7	3.87228229489192	2.21052657908949	3.08167563950565	-0.423757027267123	12.5357780830165	16.3130066227602	2.50818694395569	-7.79001134616289	-4.42016617709808	1.05222677325442	3.83346998802646	0.745253270679385	2.79937426575995	5.82220615567296	6.48940650353599	-2.89638530577503	-5.75111170811931	-0.0372422977273027	1.99703904403665	8.81073162682982	5.5941965379819	5.07808039460879	3.60198997897583	-2.82666376277262	-10.6281236294029	-5.49947165703699	4.87823956597892	-5.76437223302044
105	1.640729821772	3.66011611584251	6.31811738776299	3.73196676722595	5.39914562663698	7	3.27837387240059	1.58946545124076	1.33507914510067	1.93120018835471	1.66989609790222	3.72667263084902	1.26533447004383	2.92357019830637	7	5.61765025074616	2.87266544823094	1.5344179709788	5.60379511149341	3.87183165345157	5.76770125692675	1.88247466902911	4.97838981115297	4.97477606036512	1.20946969849564	11.8651583992785	2.34245711889054	4.39721435926925	-9.64114059272284	2.99516210522802	2.28340726370038	3.02998815973068	-1.56016981029118	7.79762152413358	2.26519770331803	5.31846812585479	5.0657379691125	-3.66787948466809	2.49093129080158	5.08561280979005	3.76558245295444	3.57773392348299	-2.39049040445942	8.95788331139032	8.36406754275232	-1.85849911634241	-2.84531892328589	5.11460977048271	-5.85864437659872
106	1.96464379562798	3.14294424700726	4.6367947993682	4.20966982871483	5.55824690845577	3.35888174411534	4.57600878520561	2.61851139388107	3.08169833250309	5.57649295956501	2.21637449029469	3.87645796892172	1	4.1774097247385	1.6224985397035	1.74109679827988	4.72092274974238	2.55287735966187	4.70153096793707	4.58405800367088	5.85323599056355	1.50234257619856	5.16300113998218	5.00741692423729	1.74214887041568	15.8565071657024	3.54104952799027	3.91003745990957	-8.86665617911424	1.73929140508978	1.62334014490277	4.46889320275117	-1.78961555160048	5.36982072707535	3.65553611409822	4.83754456748229	5.54683525566654	-4.57890665391913	0.591728029267092	4.81804165950552	3.57554170063949	4.3224482825671	-1.09315076327784	3.90119750327729	-1.95260137054284	-4.27273456179869	-6.5241566886909	7.12216760009325	-4.38393221125544
107	2.02467189071127	3.4352530503984	4.24108132967338	4.58048564659116	7	3.07620354020194	6.85998163855398	2.29357392058923	4.29876724954683	5.91160315969029	1.01546621566389	3.90418790724656	4.80656105041542	1.3651668830266	2.14454335073678	7	6.20609028206411	4.81798407909197	1.70928938623828	6.42831750106291	1	1	5.87808471633216	5.59647943978872	-0.135585429528762	15.0675892881466	0.967587110717798	4.77792525736439	-9.29079426214599	2.27817377216569	1.83647784016106	4.08468762615651	-0.746986306975098	5.02635378067051	2.56528873691519	5.31429651653533	3.55752462514431	-2.90070760007834	2.31079308868654	4.47815229218953	4.97987057352664	3.05183961600422	-0.338773917326532	2.84112593896946	-2.4057903354373	-2.74383315008338	-5.07810502635328	4.84645483482261	-4.9527106148157
108	2.67220021332318	3.29062704361893	3.47926415691836	4.72860976510643	6.42350447264765	3.44417630539437	3.20247024167191	1.73604915642892	2.36015426549504	2.57718422849689	1.52681056172426	6.25391324656612	4.84450454895437	5.62880347142033	4.52629515883256	1	1.4739120811691	1.32580281656675	1.4482047205787	1.66154172031273	5.71657979740215	5.17634089180951	3.62875103759401	2.59814066763238	-1.16135348162538	12.5293266356698	16.181186941	-0.283213161573193	-7.72576694079509	-4.5554418539646	0.397961759370392	3.53060753307197	0.642231980484375	3.43007389399211	3.00417590967664	6.75047431596945	-3.33229752790369	-4.85106122283717	-0.328568886501264	1.61899001680066	6.44825259495636	6.41730212246107	4.83868990647187	3.32347315853503	-2.72077404805094	-0.56808997052386	-4.75254095107001	3.14950525656938	-6.05336505999035
109	4.60104893743748	5.95617729713961	4.64350248927696	6.74156433246264	2.29837979071103	2.65127191622419	5.2120521074932	2.98546986219795	6.68573528688047	2.11541482012107	1.68388494793316	7	4.24678532047203	2.74785070156301	2.49053109068212	3.5700889136953	4.38682045874007	2.99508753491928	3.00316128673291	2.02080479209401	1.57740094041884	1	4.79503085117159	2.25377297431141	-1.20749962278473	8.45240578732302	2.5065812355087	7.94147408539753	-8.54026173635144	-0.493253608261634	-0.366947146760008	0.802855819713433	2.69624947153092	1.40056812579823	1.26675549158273	3.9776696755567	10.475019082844	1.28289821493433	-4.43489776083427	5.04136008964358	7.07486484275956	0.472080751861014	5.71109765241409	4.44316125854084	-1.36254069356845	-3.06561087445623	-0.714388115572245	5.13708209860199	-3.45336928402252
110	1	5.40041880512601	5.99960746015661	3.90572238798198	6.0461957837057	2.79190366955334	1.80196048066853	4.41856310388628	2.39698030368033	2.18607098045819	1.83515630099318	3.25453735065118	1.4430067884026	2.38938235214631	3.23764826968442	4.17131577276143	1.54129945164276	1.74275896133666	4.30121259453249	5.34001850585669	5.22138379086397	5.6499625407063	1.42074536999261	2.45143329818582	-3.79516061382929	17.4118980977398	9.41343610190008	3.02462241967034	-13.7360343248525	1.45635294073217	5.64154087157378	5.37658991392855	-2.89684752790564	1.78793402263234	11.9445271742782	-0.491440745994384	-0.45570390747269	-3.21497773018831	-6.43543445705032	1.41881544157537	7.87241462448769	11.3209037548661	9.2653079292117	5.07223943985576	2.55804470729579	-5.49799961907367	-7.21474576326527	2.00101914484617	-3.63314840343697
111	4.54185307528654	5.39028889293907	4.79817072682362	6.40834757895271	2.57526914059644	1.66304356379731	2.04369763460668	1	4.85044272610478	5.6554352335958	6.02257132471909	6.13420367524892	2.56153269526887	4.84189083549585	2.0729419087808	6.27216972813084	6.40389847933385	1.74020972681969	3.25700569998379	3.09795410747436	5.88298545254971	5.91266475447315	1	2.94549482383229	0.0827430806205989	8.98551924064966	5.79050693246635	5.2564869371294	-10.7242010977901	-2.52931480915506	0.349801936255406	0.806679641624212	4.4819457556268	0.1487092988831	1.35007604617786	4.22877915490082	6.54067926884442	-1.37576141639222	-4.04193848201165	8.25912013182318	7.73424860739332	0.564698733938422	3.29479596435391	3.17088953015685	-8.60231103651949	0.202546306855628	-7.00670145223053	2.3953314835447	-1.81140899962047
112	2.99070194888148	5.78489296381915	5.18799888346875	5.73757268017847	4.33238952962254	4.20394773090711	4.54420467440398	3.03528571582648	1.12169449356953	2.13484980454831	4.07862470774226	7	2.15208587209401	1	4.76958686541503	4.59872839600319	1.3862033795075	2.04949667503429	5.18671075017927	4.0226821931904	7	4.91546908491078	3.14134815576615	4.77373185535358	8.15284580171285	6.96343310747758	16.0229353499284	-2.93144519169715	1.98110301195632	-1.00050855495031	5.17392338739851	4.7227752808427	-5.33310348080694	1.94990182959096	11.9097353689854	6.47221237226132	2.14201551369924	9.58753429160623	-2.81666824745061	4.0151642433574	8.54587982047674	5.17374015905741	4.88559728312507	5.19797991515561	-4.51865871674832	-5.26972325206438	-3.34652600644175	3.03328350664878	-6.22900166577167
113	4.35716480429869	2.00400066174015	1	2.54954731039661	6.67686823099153	6.11693468451927	6.52986967800197	2.30353353606924	2.91567212838527	4.07257675725997	4.62950967309033	6.46673255287518	2.51570948466501	4.22065295772032	2.72591525732451	3.99042533885552	3.45753356003169	1.27417881351574	1.21616746856449	2.08348874262394	6.8042016502974	4.83173982559568	2.761872573277	2.66573684302957	0.876587722025659	16.032119799655	5.62630971903155	5.59559028763553	-13.522304022988	1.31588687731141	2.54150813270191	5.22588865875748	-0.132869129797019	2.93552918250784	9.91358527227711	0.491713469860102	-0.328731536804435	-5.71630800679922	-5.74729245211395	-0.0331295311680022	10.1610915728712	5.22092375854412	6.11438214819074	5.4140899484803	0.600352108198381	-3.63056238931023	-7.45357105692486	4.6562407147105	-12.1450164045181
114	2.23862336584148	2.69974665715973	4.04696559496809	4.13506886488223	6.6657646206214	2.20676702486147	6.67605321164065	2.04386985316085	4.66508053630701	5.71998395095155	1.37095937599021	3.78850510684096	3.3186238590182	1	2.49064125265086	6.29603483410146	5.92401843377064	3.94336944278269	1.58427683124023	5.49043205532184	3.41622453128839	1	5.56381292384636	4.61576617047422	1.10229292061524	15.7720915890261	1.49831262454329	4.34884772028785	-8.7659868653892	2.51002586061033	1.67732669194983	5.18087205051916	-0.707112147204005	4.58026064807259	2.84668784349447	5.19248469706326	4.09960827747086	-2.62073565407727	2.82827285611169	4.21750009339516	5.21900914282313	2.94323205013092	-0.335471438742487	3.64126947409727	-2.52236954921502	-2.83584338429948	-5.41917394367403	6.53722990188935	-12.1185586251511
115	4.72080080804757	5.23419087493349	1.06668830670802	2.30232776924133	6.15536049582339	1.85594011134979	5.38608338132868	2.93468146475533	1.04050521820426	5.16345446880264	1.67087461304409	4.91292900422845	1	3.08800111035313	5.02255827246932	4.48963334123295	4.05048561033507	1	1	7	1	1.45609167193686	4.86317973942504	1.10649131511249	1.17468950024152	11.785345128183	7.43228252625987	5.93480060319089	-10.7149482629658	-3.13873702224773	6.87647101534689	5.75767550179222	-4.65694993100439	2.65995626715026	10.3962651563712	0.411178590498987	1.19420564586959	-3.54890038036734	-2.66201834286307	0.592878657071369	11.1721832761602	7.13696123290326	7.39419132325135	3.98821586862936	7.07503110545642	-1.4024494489876	-0.737421067179399	8.88488477283192	-3.06278314154374
116	1.7592356155432	3.45829746729062	3.97113579547837	5.39521711914302	4.51139647844731	5.97768366956537	6.03964813858726	2.22520732345929	3.24197805229607	2.98649576879671	4.14173802278228	6.20164300815234	3.61450685586809	3.62271834877135	1.95341333626326	1	1	2.50993530372457	7	5.42940611095129	1	1	1.1326236849932	1.95448515435887	0.149782432802129	14.9946198161045	14.651758864972	3.16411633779755	-7.74464477420128	-1.54217613348567	2.02385035817108	5.72865152115588	1.47015468964144	0.691152474039582	3.66028196697962	6.45121109587588	-5.93060432523417	-4.48958092482267	-3.13248280417228	1.99460028284072	6.26567247243332	7.49628339547198	6.76801142370085	5.24445477984585	-2.42841694024079	-1.28385047446772	-6.85715166066249	3.54483287645217	-1.31240141171475
117	1.71855070112521	2.61642087633785	6.35859299282744	1.26052340491826	6.33182484615672	3.50692196526348	5.81444743035542	2.06676391102025	1.68283049178574	4.48811615462401	1.61268867469328	7	1	3.14874960617688	7	4.08439085241172	3.20313806171456	2.82995434657839	2.2888497744891	2.19124700002572	5.37697686612323	1.27807794926085	2.22478450863462	5.10758767030131	0.74095183330663	14.04959765807	4.41953346504933	5.6914069481223	-10.5215531784552	3.29296464035543	3.60428416039652	3.67542974077153	0.417383280970909	6.5563211087447	1.08703081889665	4.23842306309581	4.53754094877775	-4.43067714404212	0.224780518099034	5.05869987869108	4.13551072850509	3.04739628766663	-3.29273874366895	4.13998858454638	-1.84462919456178	-0.550725273114969	-8.24977002412207	4.68776722908812	-3.80630837486863
118	1.94300151261529	3.38197569358795	3.85101208740255	2.41724139249883	6.32298370943757	5.85428524995301	5.25017209514641	2.86580646239122	3.67473016614103	4.24606041950222	1.51278989420638	5.77443698598988	6.50507549945336	2.53364982845735	3.29955935093109	6.1148343961115	4.89960172923316	4.15980845761978	1.41684863146584	6.61203728151548	1.14958769128248	1	7	4.73235868136021	3.44047314567494	14.5869061063011	2.09480023919255	4.99303607396832	-10.0083281418964	2.58213123070366	1.06872419092291	4.71723815741386	-1.22569787162476	4.34628396046424	0.468751469134906	4.91157260335112	3.58443494747592	-2.4520254987585	1.93835948219629	4.8784482474339	3.05315216375592	3.89211212867365	-1.02441729022268	5.65782796149754	-2.87359980929507	-16.904072314674	-4.77656735216886	6.08158577614643	-0.710477482967685
119	1.96223740514541	5.89635636795518	1	7	6.21666793597165	4.34294670682333	5.64067918089145	2.25960893661675	2.23104972515311	1.89678187550189	1.7907884759004	5.61839863388655	4.92533137709233	1	3.60613602019286	2.0420330162468	3.62160098187653	4.37209949805412	2.69785093874378	5.68769103667384	5.46706063720362	1.46029608909174	2.49756800938267	-0.106410498439606	0.930121860938904	7.55700605586063	9.15894716750083	6.62072761617706	-15.6676940301115	-4.0735541112432	0.000104861581871729	9.16845913760244	0.511932674683162	4.43993572495306	5.22902308216412	2.19088457547108	1.78713672102693	-4.746376844984	-1.40835208392606	2.82152594025878	10.3211805447091	9.11585597574223	6.9194176883701	4.71037773872809	-5.59688227981216	2.39758082132705	3.88659553633187	4.53739553951713	-2.57795819172465
120	3.9391367361651	2.47297164293967	6.23406002505831	6.1978568279882	7	4.3377129135339	2.27045597705842	2.20932442358768	3.96742158018666	2.06286668602841	2.87136346729934	6.57891753369987	1.376829268697	2.59108514040494	4.5785310451161	3.60981721034177	7	3.84469143872988	1.09744827049936	1	5.11040309002679	1.76416859040839	3.27367675893149	3.6738503925505	2.69479324613212	15.630804616721	4.33546192612256	5.41291005869227	-9.98648934098964	1.03914190353525	2.58968605066264	5.62994283943128	-2.85912650966312	6.44380922813354	2.53473749498439	2.87819192232451	2.64581626460159	-2.99446860150542	0.458140350375044	5.85303376435318	0.503560570463605	3.94282167823984	2.0420964940419	5.23525317086139	-8.93376387482849	-0.00739070160740607	-6.82505526183573	2.54701525370133	-9.19818062818417
121	4.46820139108095	7	4.23307479885712	5.52905786769205	3.61415435744076	3.85764142007235	5.24265594743713	2.35689166844198	3.71822171351337	2.6405653195369	3.1025230698706	3.29238386141627	5.25531517430549	1.6358400129494	6.7280001759426	4.61336991662122	7	5.84206580004475	1.10137741356372	4.66012077679076	5.40031546527234	1.30114746095245	1.79359068313404	2.46484933300869	1.65784030488572	8.39661187279616	6.71344614721142	7.21165318036125	-8.57379251060457	-0.236330700774376	-1.29309214166504	2.92616172094306	-1.75148427777497	2.50016329553134	0.398341349913634	-0.447084341572266	10.3202597209205	-0.985142617799048	-3.51313820331822	8.73318937241576	7.46717421039415	0.401932506358556	3.63287145572429	3.02238862018758	-9.66316620045594	1.03494056389029	1.00374491859219	4.61030922682448	-1.5583229701989
122	2.1806004704869	3.15073983176493	3.64984939697844	4.12030358137273	5.20531690676137	5.06463579676488	1.00773200356045	4.74633565068084	4.10341430258297	3.51733248273089	1.25914256115646	6.81565896357019	5.5915480728263	4.30154630715873	4.90211542592826	1.89784984248704	1.94726741331996	1.35000730435023	1.82528517948819	1.81887774892253	6.81047040674503	3.52605281860778	2.87146914320182	2.75774422741987	-1.98642178397904	12.9378678729371	15.1328957388101	1.48459607942423	-5.54928110330895	-3.32106929814744	1.06133996796572	4.35032451863377	1.17245608483906	2.87573902717714	5.37184275168239	6.58167349354405	-2.67699082596779	-6.36874959841395	-1.41530208414515	0.824558457078663	8.27256954324584	6.50626874830386	6.46100004103243	4.22423491678974	-2.07313508542593	0.691598616087241	-4.76394858822037	2.98676395714267	-7.25291811253264
123	3.66217129850584	4.9629384552626	6.06740924969412	1.41283548933518	2.27459142195493	1	3.86357760346056	1.92753710088179	4.67763433956034	1.21747616751533	4.91123852472908	6.93560156035069	2.94169618870894	2.07569606349008	5.61465097755041	6.55077877916024	4.56625084379908	6.34247203725672	6.04710170672279	1.90697002174518	6.35919723456641	1	6.95526557200446	2.06976378811759	4.95116846564396	7.68969305745955	3.41346266761805	3.51684954906436	-10.2694364932202	1.03958162561281	-3.41311800546218	0.694338608089296	-3.52340676534037	4.78691265997803	6.19989340526191	6.42456307150367	3.86809369750735	2.41413091485402	-0.522138134694508	4.06790590262503	6.13736796328312	1.89351528489905	7.09840747965304	2.43465873326354	-3.45295530904082	0.458666533559297	0.118970231068172	2.10014431019239	-2.61499435823231
124	4.25843341455947	3.47484640946908	4.55481300370378	4.75089574000846	5.34901509399034	1	5.33962029595965	1	1.27433049400546	2.75297151629112	1	7	2.43083482802134	6.64735345165055	6.47241680075941	4.98322086099644	2.82551948367858	2.40751087779382	6.00226016961762	1.89007969667541	4.49241589553171	2.55648475101549	4.75677105502187	2.83055247293005	-2.09647976255486	9.96934157091446	4.48833746040077	7.26515963874667	-7.845457980134	0.631536393424004	-3.32799587889563	1.66022874830577	1.13246034449575	3.17521460069406	2.76833823612558	1.60087275627496	9.05322101489418	-1.31074413939006	-4.98835051094202	4.74658428653707	5.52361330523335	-1.12394871235571	4.16752533828971	2.0600458837297	-10.0925727807542	-7.18654883427927	-6.94614027223824	7.66276765308381	-1.67729953306452
125	1	6.09036350921698	5.28669232288596	1.27186848029666	2.09951254920172	5.17355903787643	3.28035698722093	2.78997231180471	5.18388279248746	2.18120983983135	1	5.07192279605654	4.39141061874066	1.04154267607684	6.46128424402495	5.48394032112291	1.90105176732066	5.6529682804098	1.61878418036816	5.14691487881604	5.90875024509051	1.38281674370725	5.80078767804878	3.99380098276177	5.80332981470345	6.76070147032757	2.83843220915603	4.49301731426049	-8.19611011167769	-0.0830422652380734	-2.31921388146239	-0.533050665363519	-4.1952243099868	2.87491401830628	2.96001050922801	3.77555146055152	4.68536183752653	1.68156459521152	-3.18602906338813	3.32097295816813	6.13645147853569	0.0810508954982782	3.42632137308956	5.17958006509832	7.48560683566353	-16.0936229764179	3.10503021671987	5.8721468240102	-7.03085332554647
126	3.33539188552304	6.9866618245907	3.14829601859297	5.89667741373291	3.56696003189533	1.41689026236406	4.06182864558463	2.27830129092335	3.13282651339736	2.03675127132557	3.85266656371488	7	5.13726417997194	3.06953656316175	6.23899061455846	2.88178549679221	4.50304857130729	1.60591338459687	1.81510690502805	3.68874450938628	5.50017184815561	4.72438790640746	4.53036885119246	4.31088908308723	2.66006432356957	8.43679642590127	5.80376820072568	6.41251809413442	-7.95311494222896	-1.82067768040633	-1.68413705209389	0.44487363365497	-0.220266096095715	1.84075761110024	1.08532277741941	0.450385421449246	8.10685070353027	-1.9366749867647	-2.98967801246943	7.65788484238252	7.08943580240725	-0.48169675013226	2.87204606581587	2.64265297006387	18.6475985192922	2.47742073425856	-0.517103275611766	2.14748503991662	0.182328754702309
127	3.21083580788236	7	4.8174409009278	2.20813245062083	1	3.07425520603898	5.55643108814218	1	1.45681353957035	5.18656447257365	2.61907022307126	4.50759475418874	4.23412692817658	2.58805103529934	1.07715384572568	7	3.35001412104405	1.83509400854542	5.27519303245732	1.61153127269919	4.5957667245659	3.07584348896539	6.97241908733687	3.43244886654133	5.54764634557421	4.94605543799056	3.84422285552103	3.01201949350479	-10.1357496923285	1.01120452385529	-2.65949647032097	2.26008413860915	-4.09120971727345	4.97306425197142	5.11862368065609	2.8839369363123	3.5354936972488	2.39178860844049	0.356357372763591	4.64191309354644	4.81474184033774	0.329669778417858	3.19515775134543	2.10633608669607	-1.87829494831679	-6.02598869967037	0.567653791097428	4.06674950093954	-6.65670811631519
128	3.70114872578239	3.36804073179762	6.68932000059466	5.85713263694273	6.58612693712242	2.91203697144936	3.62632315379057	1	1.83920836575815	5.0742749682019	1.31888694299087	7	2.77235884400791	1	3.00230227979245	3.55525986388749	2.25091310303677	1.30588746407957	3.27146368009201	5.2048399053262	5.52114292524231	6.33048856945283	2.98128891093676	2.98632846788611	1.26115490265244	15.2541441883953	3.93598819480113	4.35988968865585	-10.7985708134285	-0.299518573853057	2.8512772012913	6.81823564462762	-1.72487449540486	7.70995692314257	2.1092717373233	4.56252272350868	2.37728624131849	-5.8879149296317	-0.124270237695423	6.73587424311107	2.59380890362918	2.57905308721304	-0.417467145312118	4.10252752337363	-0.462353396551173	-1.94253537424376	-6.18339380113598	3.17222553041281	3.62233827498896
129	1	2.64032977837108	4.41285363730007	3.13269592820481	6.20344441938164	5.0042600422672	7	1	3.99103533377612	5.65352842506975	3.44278959898222	2.98303110810243	2.42356526927369	6.82040649204902	3.41681890422669	3.74334954163113	5.55649631130374	1.93196292084028	4.18865767486403	3.50740072460283	1.65079103926973	1	5.24131322563005	5.31348749964334	2.04963105362336	15.4425388021642	3.33586853309122	6.76981144022083	-8.12502527533808	2.613697117177	0.433198712728026	4.63842958800392	-2.05480817927114	4.41653482758403	4.2025157182426	5.69312134117465	4.78833023212376	-3.16469423236	0.208546766871863	3.99692792224907	4.19469725752117	3.75622944421847	-0.153185246488486	2.32889022855166	7.50947846836983	-1.24892141378949	1.8331336903781	7.03487246166923	-6.69108241421662
130	6.26831881298597	5.85868039969998	3.59341064900113	6.75482656804057	6.06042252263103	5.4297190406739	5.00413333845332	1.90835856978062	5.47118601522583	1	1.50392406415225	4.88613549529013	4.22321406256023	1.47841686414323	4.32055453195595	4.04870193946077	6.14525247888805	1.76050633308211	6.6386551602831	2.33500009164204	7	2.2302624504347	2.78681247206855	3.0089211350852	-0.406463290661031	2.90704713382188	15.5777036406656	-0.782237791518055	-2.35671937203168	-7.13380632570684	4.51723920826369	6.97556081289338	-5.49128654435884	5.25790060372582	13.1960655881528	6.21124898754622	0.142285886297919	9.04430039630841	-0.39351619784242	2.57828104790945	5.10987179063489	4.78975058149069	7.92368970255548	4.68852492934982	-6.41449555511136	1.46055467762537	-5.71463701391762	7.45899405203827	-7.31122545435781
131	1.84307621279507	2.71072141878159	5.07309891406159	1.92029566093566	7	4.89626441578937	6.51580617596327	2.72147865782756	7	4.90282803134923	1.19644860818376	5.60977513311684	1.30329963961673	2.4366652749427	2.45824414065363	3.54384779649284	4.48418311818239	4.13709258470855	1	6.93918229033237	1	1.13310345476659	5.70525424918298	4.97889094615293	4.0378714120635	13.4855277436014	1.98180136153929	4.6689732520151	-10.4135806871891	1.96549395561737	1.9348160564053	4.38509000416345	-1.80263802555517	4.04371271110219	0.19803125122452	5.07736134593217	4.64972083344203	-2.49445565738225	1.93357033683244	4.93810657418706	3.22834142099049	3.02583760204038	-0.599722485549576	4.53611013278582	7.57073555028628	-16.2439341825644	-4.74568031819171	5.96615272644736	-1.84524550208916
132	3.27849881460833	4.74234864566074	5.80485770111105	3.77737682079025	5.17922501725625	3.52691409506193	5.83412748728136	2.29323362720874	3.7133641367006	3.41759057828756	7	7	1.40204100110851	6.69527204523821	1.31001410823963	6.05691459677295	2.61501552636312	1.80081193905374	5.9873384512403	2.08608851768652	6.32487731349806	6.56140012076054	1	3.32869921495812	-2.21368556266246	13.7203475823632	2.60192246911387	4.72664834407573	-8.1467951690852	0.645772025811969	2.28934301060064	6.56734628182884	-1.22677408017825	2.1782656372995	2.00985993851726	6.07083056119849	1.72390567642003	0.790619590203454	1.92479735653815	4.09774347960012	3.60639237487158	1.8342596159251	-1.04224163854542	2.66053872763731	11.6712118128341	2.77131361960615	2.58250862029262	2.07193916054208	-7.51775573337209
133	6.59127754948291	7	3.99754015394761	6.44370396550468	4.68513099728885	3.89040841654029	4.0108996898772	1.40518841071675	2.26016129947988	1.5703340044646	2.7424673193395	6.97652092750489	1.62078792701748	2.99310658896708	5.21685998341131	3.8776428849353	4.6721720898649	3.83539795092954	4.33461238776823	2.68010423010015	5.2206187710748	3.75066767728474	4.1055751434359	3.16071828598953	-0.0729565138197472	3.16686518161805	14.9070023753658	-1.230801872917	-1.95749193331946	-6.37819358112877	4.40077202662814	6.89571354126582	-5.12422741231733	5.4109454477454	12.2237679547716	7.53682650281657	0.483487148496165	9.40283298256173	-1.65225512081904	3.7248927361517	5.60977305136071	3.48683440634816	6.75656887299166	5.17567176797725	-6.71103601031038	0.389362877442436	2.22477182368056	6.76686516890233	-1.44984527765888
134	4.00256195235672	5.43807744650313	1	5.70354675258579	4.67684565728834	3.735913057107	4.64824288459044	1.12472915229427	3.19755639943643	1	6.447690279413	5.96370811049699	2.59156334573294	6.3839768986314	5.58515640059923	2.45883934409851	3.86812602914264	1.60817328373577	6.08897713972148	1	4.36534136954543	1	1.10377569220779	3.41465852842097	-2.14780970661134	10.8523311483307	8.80218034526369	5.54235946497305	-14.2255403796229	0.30950444683841	1.09042594649059	8.63442862864466	1.94854873534467	5.18713333609541	7.93422480148159	6.66233428206948	3.80936233911758	-6.103627680524	2.79121916607545	3.80406867583814	10.3479962962634	8.24527909960843	2.96257770931773	1.67628912161024	2.39823968643958	0.558552256831963	-0.813598895179993	4.02082794790476	-4.38005096158673
135	1.00463914804378	5.64995195870747	3.54157824734308	1.91913607634998	1	1.19512094675822	3.69113989581134	3.03667511808951	1.11730753942142	4.25404042329673	4.13956388158395	3.57985398059522	2.98969138522194	1	4.99175685044036	2.76635838870427	1.70903738878118	3.13243046235737	3.35791017590366	1.7680978641277	5.79776762136273	1	7	2.05175063338967	6.58229751185375	5.1387312093722	3.05192777354296	2.44198405410763	-9.20527565471546	-0.549349524909862	-3.24200466685364	2.02802927877467	-2.35557388390344	2.72055804541424	3.26177967815696	4.78279591108396	3.81885309566601	2.01114126429579	-0.233860963981404	4.28700100658755	7.14814174689695	-0.65903873686187	1.1517878005267	-1.12552533142565	-10.0510397521861	2.62703607112064	1.73213581914934	-0.514466708669655	0.00412518379278807
136	3.25057755210951	7	1.56364248347968	6.67546999483065	7	1.38394151974346	6.04137004572553	3.0100025435945	1	5.14425865479513	5.5928172750122	2.56173307453331	1.80635978619598	1.28956234006268	3.4100315421973	5.77696158772758	4.0662168838009	2.15917308584233	2.80824681652845	3.62057856957752	5.78211990856751	1	1.38828051481041	1.62154086862754	1.07517286656381	9.99783022842673	8.8716928632547	7.2817556372161	-14.5781993817123	-3.94007013646476	0.325923354559761	8.00009846170729	-0.0102456081764444	3.59237229317639	6.49257687368172	1.37343551546397	0.947149566314004	-3.38233470597115	-0.850930277615185	2.4959279259792	10.2210525229117	8.14075770815732	5.62359995654882	6.46949592159513	-4.66104734922582	3.8147512299042	2.98050222234769	4.99834140069717	-2.444530181077
137	1.98401830468039	1.90173938317348	6.09686770314158	1.55491343084284	7	3.61891539580764	5.35615945825945	1	1	1.86008849328875	1	1.47325512822803	1.49910247751252	5.42692959090911	7	2.69894028255383	2.87747949978065	3.09576867060977	4.56580576225774	1	5.90399642351859	2.94857029899623	4.53503650109825	5.16401856332895	1.41067841696043	13.276409703252	3.85762837183384	6.53680853682989	-9.95998664109471	3.75577602319774	3.08586895728801	3.14883978349555	-0.316219555956474	6.39637176102137	3.72130137022819	4.26432337839877	4.42670441442504	-4.76616864076318	0.500403212209691	4.45751128791397	3.49427392671471	3.0120309011929	-2.88834044446081	5.46394056115462	-3.05348916108071	-7.88028228399843	-1.45187121914368	5.12515259029689	-3.93022167791126
138	3.42056151984229	5.89518251925963	3.72032273362523	6.93609867057145	2.46128873302093	1.80637028625238	1	2.14368892982729	6.83982431006384	1	2.54714286773335	6.65598846551192	4.28447325142795	1	3.02244598968564	7	4.14173077963389	4.75382164659084	2.35209714347238	2.03975826861104	5.81901923281872	4.96497876498925	4.65559667226095	1.65521742678415	-1.88240151271261	9.04066616042775	2.00163177183998	8.01289914985654	-8.65610500570266	-0.475101032406368	-0.762882055986313	1.78974318598479	2.36200408010813	1.44172930624412	1.08241268705465	2.93819428000135	10.6139389600139	1.72957513262191	-3.60942645860575	5.80435183290465	7.11503365026858	-0.0567270511738515	5.80563884855829	4.23849105218306	3.99770876833318	-1.76754180532704	-5.88158255077756	3.71563004145008	-4.71337247790222
139	3.37922682643871	1.14123582463631	1.29547598129558	2.12929786671633	6.36827215992013	1.50452173118374	2.33899632362581	3.56781393465188	5.78918359737038	1	2.21650787246772	4.80716560184335	1.77584270620719	2.52023178238192	6.82051458738372	5.03226353803442	1.11525246435153	3.16850578456817	4.56815243170259	3.03428143104998	5.4049255095558	5.21712303895467	6.75022153200088	4.46411514876606	2.40239933824642	13.5702424518102	7.37714393644786	3.80246767975884	-14.5964592223709	0.680302694619636	4.89857023080549	5.31070860027166	-0.122917010367066	2.12899124090139	9.29833101318039	1.35733321907323	-0.939712410161994	-5.9197571652532	-7.235758431797	-3.0616486376068	10.1499802351349	3.6095911374615	1.60951392867407	2.66111100567768	-2.61650272649602	1.75618469491392	1.04561467434643	1.94511512917987	-7.61773815566562
140	1	2.71122169869439	4.29380552622922	5.13412073951908	6.79604269436022	4.18863783815814	4.5431517749955	1	6.0786818797604	4.84151407463154	3.99878370053218	7	1.75531763272286	3.20672762891303	2.6686571641448	5.55156733309159	4.94060064748829	1.75764531805674	4.08409455448621	5.89446676619532	1	3.15683470672507	5.70988024041716	5.69016180005038	0.750193872059299	14.7919674918591	3.93941215037002	6.23791541731671	-10.0104566631519	1.68159961506863	0.919860901142943	3.34402901207762	-1.91893674568809	6.17701446978986	3.91961660753639	4.77843797004184	4.25257924708563	-3.9873641911158	-0.525262099355569	5.02290208729037	2.42516223685	3.59884516951262	0.636660965032919	4.05394102624715	-1.34348527393253	-0.662847403177024	-7.8683745252571	7.58097147474556	-0.802078104286154
141	3.39502589314125	7	1.67123205595063	6.80161303114894	4.6533773152416	3.28257120602769	4.90649730764146	2.66530852106256	2.89022901323426	1.96246716316756	7	6.58477290648873	1.72647337688497	3.21329775419486	3.43275597673079	5.59018764432711	5.78308512307523	1.2431006457053	6.39877945772917	1.76062479649018	5.90636421712554	1	4.51295666278253	2.57806826079098	-0.857657529857104	10.745458063495	7.90147520865252	3.86429988364383	-13.8346917013009	2.05879691739492	2.6061400583108	9.36386274311265	0.864512024070567	4.51321484767836	10.9792293704826	5.77958710411392	4.86033452169304	-5.97595969107936	1.50737219547275	2.44235785263544	9.96213947528508	9.67041203319084	4.89966432479824	2.29220005556615	-7.39142469579121	-9.67663686317844	-2.43451123841225	5.8230083964965	-6.9582431950807
142	5.5157553403853	2.28218725104545	7	4.38732520992018	3.43574448602468	1.47458182646854	2.38104752975606	1.92152721122974	1	2.8089441105698	3.57416629683571	6.47443194630555	2.37729445308593	1.28339371496815	4.39440045587904	2.11474228769222	4.81552390408594	1.49519618196731	3.72350432948852	4.13896535093543	6.27638069795988	5.60327281137242	4.90115512590988	3.5209528460941	1.11141920448041	13.4110588978381	1.45695703679357	5.97518527901347	-11.2641018155257	2.04768710534287	0.884356699002634	5.4533426526347	-1.43030999627318	3.87056416435394	3.71843784009552	6.69298601869885	2.81990917767609	-3.33285097909518	-0.876592300796561	5.19032359566611	7.07606089952429	3.00040596052912	0.821950876408267	5.36763192168902	-3.06537697095047	0.356233528343003	-7.19030450865578	1.39703360958315	-7.2999158607929
143	3.88569658606309	3.32856732436515	7	3.52407841973057	6.63543209857495	6.14394700950009	4.07627488145809	2.33401028166716	3.66009046998852	5.14135802887473	5.01828583104284	6.76807797361183	3.21974893436688	1.25126176220085	7	6.36607165061749	6.66947837358016	3.42863158233119	3.79388529173459	6.49892651078798	1.6973317890329	1	5.80516725798301	4.1404631151567	1.90650006979945	14.0762460043461	5.01906903351396	5.14230694684997	-12.5172837669886	0.403652847102089	-0.164326705806902	6.61236606073125	-0.142837860746235	5.50839279999945	3.24457641635699	6.85030254154447	4.30745736358459	-2.72796710310388	0.374063933051046	4.97139277971247	5.77378716651988	1.90927929675598	-0.0249293300515849	3.46473145631277	5.83085103501195	3.13575893910805	-9.38075555163628	5.16223742271936	-1.71770144851756
144	3.45481327791457	6.37941344822514	3.71262467681081	1.62049145974658	1	2.30671996492018	4.40117280704947	1	2.37487184414422	4.67327079512264	3.37681937613195	6.30745507967052	1.60989020471874	1.39970212302443	5.21759670261753	7	1	2.00501183196784	2.03490891011721	1.27448430954129	4.89752687192423	3.20609534613415	6.90004540745265	2.83960936550628	5.34802785006352	4.8847522758408	4.40761685696274	3.23720133802451	-9.17494973740205	1.03031601963032	-3.68730187653152	2.13637661474073	-3.76374696683659	4.56009273425767	5.07827700798308	3.5249013106389	4.421157546041	1.43454426863731	0.469937015693809	3.85156449699206	5.16075458297701	-0.0107245247877102	3.08612142215334	1.17470661658721	-2.2610864677797	-2.59306382387943	-1.04671954139945	6.93229589251424	0.59018295162808
145	1.86841873826469	2.38484379770257	4.24695507377359	5.68412872463619	7	1	7	1.388877574076	5.26947043214598	4.48910878585808	1.87147934012244	3.53103110317977	2.76558430699219	1.11168976161095	2.70041932861444	1.0373640210779	6.12433794260002	3.53785147329026	3.04452987650287	6.4806718682824	2.60550043193586	1.00618867857614	5.71824170763692	3.9192254999781	0.949901813058592	14.8154661260425	1.60735768630571	5.16396048627515	-8.78032445183699	2.04031883436978	1.51289925747037	4.51257419223304	-1.71798672141467	5.67779202215047	2.20888747418657	5.46560441748884	3.45483873579393	-3.00187413075764	1.68155919546148	5.19683377693493	4.61988042673577	2.44557271383114	-0.0660266318425979	3.81920114354847	5.6819924025776	-1.33228204940981	-5.5280092332685	5.13758341581668	-5.44569258635527
146	1.82497443796277	2.46745366271467	6.61072222485905	1.75030158735976	7	1.59167166873049	3.97155288536854	2.81770479778314	6.90172442763639	3.65111591293124	2.22683884273548	1.78033799656998	3.13929026976911	2.83533013336585	7	3.95587434430395	1.45206300125872	6.09075372692891	4.90777493368025	1.46627475707808	4.91426039927169	1	5.08235554000227	5.53566270391244	3.21190550996464	14.8785711648051	2.8512904473342	5.90280838507941	-11.1775638231872	3.70510508069561	3.53311917245693	3.81741278428943	0.489267993326343	6.67139065969231	2.664796615023	4.65137713016816	4.3835188823415	-4.06844900712874	-0.01171189753767	4.18511734600152	4.47958163572556	4.20004798360946	-0.504003771892822	0.876240767168185	-2.77851381572569	-0.356264176514321	1.46941519382239	7.75062621414738	-0.489849003516974
147	3.19778322289254	6.6125387235391	7	6.67079280844142	2.5573428511681	1.63146192154387	4.08329806534057	1.91877266325113	6.24799076445811	2.86865068220135	6.19761244078125	7	3.07542102153915	3.34706748889954	5.03252079989282	4.18278189196822	2.17839113517732	1.12770597863385	4.24046210645303	1.56499661742438	1.69263935160724	1	1	0.10431788890385	-3.05611609089659	5.13500610647313	5.25943977311027	5.40833695644034	-7.39581329896416	1.12473501598547	-1.04813743634733	-0.147936264561892	-0.0336403930660634	1.52492695021018	-0.232346374224673	1.21676866825416	8.9967814888738	-0.566083221577635	-2.42659932745233	6.53214845210556	4.61742498822716	0.473622366052295	6.33587143766017	-0.310110323123507	20.4353609820481	-0.452016843765853	-9.85263122058464	-1.35790672564916	3.77893723022719
148	3.85729633934429	4.31287949109608	3.0446931994056	4.85555783304982	5.23467301017587	3.08042820498784	2.38802795468605	3.49584049805741	1	3.0128297532721	1.8839866048832	6.75833812600847	6.76895167712147	5.80569786644009	3.64717563180519	1.41986182292737	1.35190508371387	1.37709710192761	1.41892882446135	2.22227528657235	6.43075033946622	4.20157573193222	2.35113477366292	3.00028640601588	-1.97458241807612	12.1384829109843	15.9982841620426	0.434899533175929	-6.43465510602043	-4.82838859436063	1.31724835433895	3.148731709422	0.681120999158454	3.0323072397619	3.61659803782819	6.44908806108984	-2.24236495673629	-4.69980113307898	0.251151360943451	0.916530023535396	6.92450019991463	6.1019717170876	5.13275184617059	3.85043353623875	-2.2495444673486	0.631247184479449	-6.28895098863555	4.0495063180257	-6.57767252090195
149	3.56338788568092	3.67642213066039	7	1.59767227682763	3.73269998876816	1	5.57004075189063	4.36456545013705	6.48324568848112	4.53408607076237	6.14803571926401	6.64896709979588	4.72936242109313	2.33113753374345	2.40144809007933	7	1	1	1.6569329965909	3.32663069192748	2.22097839342859	2.52309638540064	2.32050285258112	3.56478453529419	5.63429497146166	6.78043436082972	2.97032521218412	3.62503181386848	-10.1034794322883	0.876169282908616	-1.69913433492319	2.35733519246495	-4.91464525616108	5.40310244434481	5.88289158261083	5.95228599721862	2.23937822715834	4.16210084068153	1.96445486753512	3.76586620291894	4.69410433860207	1.93634576010346	5.33888846933936	1.24061123218224	-8.66826826301813	-7.18531124525928	-0.736386324544976	6.81355183005926	-2.93732221855781
150	1	4.9012008236193	2.57763355808142	6.22217431393601	5.45927832293395	4.72084319240863	6.65629701539263	1.03228662359709	1.97845193603905	1	5.0018984991943	5.09742787742087	1.02477444967058	1	4.35500378932075	5.96562533744349	5.09558671771491	1.76355490871432	3.01893714627664	6.59432251372743	6.7520094519248	3.7653814202955	2.75507952731484	0.593535685833163	0.231448820656329	12.0205169888239	9.95942616293803	4.769034705346	-13.9330417556448	-0.937428872492321	0.0170502954433176	10.8676264019589	3.04280282250844	2.14050298178875	6.59012507738282	4.96346316866466	4.55915909405584	-6.97511753528196	-0.120669327818999	1.40139187897302	10.9192827074195	11.4160183708036	5.86266111878911	0.187133571060107	-1.49616013200432	1.79428915213768	3.95183538418873	6.27143645706197	-4.26418845685668
151	2.30688528709401	2.81298324559559	4.40189664815739	1.78148018185363	6.01504618939572	3.23500123190053	1.59292668459317	6.35761915816724	1	6.03070117675047	2.81401635773544	2.19153687254983	1.63278657281656	3.68004855858684	5.55044621321808	2.33582855821111	5.58763535742355	1.54887145680959	1.32814424524469	4.95428794396266	5.33093637773709	3.31997218349174	5.25171570461475	2.42330365911058	-1.50857654526814	11.9316706004843	14.8544860341275	-0.870735310586815	-8.96359543393316	-3.87982389714986	3.42526590215522	1.09562320078022	0.609978486484283	0.628115110664664	4.53858421590171	8.01218580746207	-3.6217111950388	-3.07970568741085	0.169432615204358	-1.23993049384036	7.70604627644889	4.57543077224591	4.64225305936883	5.48493771526769	6.71012715588259	-1.40634566661222	-3.17963051378091	5.63949384818729	-7.83796502960149
152	5.98711626278481	5.68705921661815	3.94295841715181	5.03682493641073	1.69605180081722	2.82726873305396	1.38056555962046	4.25516768769671	7	1.26890421540561	1	6.92510102982545	2.46846972706995	2.27115291916999	2.62801402724994	5.11832550570976	4.53767923179352	3.91540594536943	4.99880316405704	1.34032661003603	1.83058015517149	1.6574417272636	7	1.59387040400825	1.02552586963523	6.17574338959449	4.87630277527917	6.56535067777209	-8.60099549668202	-0.420485860275294	-1.19208917462058	1.72950780395611	1.47255472043768	0.170388940454802	1.48019632346607	0.582609046370823	9.38779996232324	2.7701894619487	-4.26020953620918	5.74866762965384	6.66835549774716	0.164635314119145	6.32885048212651	2.40224393836798	-5.10869963225381	-1.61726443792829	0.893670806739163	2.23734139772707	-1.09726250648806
153	1.00573910336479	2.08864803959591	5.25170006228059	4.5394454410835	6.37714031996181	5.34649160437935	4.56640549607197	1.11414054654909	1.64450518561334	7	2.44225443813907	5.72079994580249	2.59971005659804	1.08070145558342	3.33292112299532	6.68425389087849	4.54706541688113	1	1.0243289952471	5.58463231317159	1.50874934072416	1.77620395648305	1.930100739292	4.60407105754211	3.20790355254771	13.4718515980663	2.26396766320759	6.20536370985715	-10.5465675563211	2.06668305620089	2.11961446165639	3.88836035465312	-2.99132054776757	3.85058358956069	1.12375543315394	4.63756747230273	3.27242506125647	-2.6142758781395	0.736010331146085	5.81486347768752	3.81036565330859	4.86470577895211	-1.28585822850716	8.95334623398449	-4.37427698169066	-2.58796126257205	-1.8128576115758	5.32301049098079	2.68181710056315
154	3.01056759750032	2.14019609292712	6.28037325505508	1	6.57146676901347	4.83706070573667	1.88407136718207	1.51230355258653	2.55861627372159	2.49890293409733	3.35771116544017	6.27925978891254	1.52970297281084	3.73179403490731	4.91515963324661	3.70283805885539	1.69624801488396	4.89577748793718	6.31455175732147	5.42771478220205	4.12118607866054	2.57405053254993	3.47990017555044	6.72108173637849	3.36200950467625	14.929535904363	3.99783013998938	5.37568273385529	-10.4837760304844	3.68399261085274	2.47687408870199	2.81999906437879	-1.11536051652265	7.07908022789206	2.58891538662192	5.044701912883	5.08911409585518	-4.11335136849785	-0.379276372776105	4.77150049643426	4.13842941478553	3.6492193351378	-2.05301874782459	5.54239122003466	-1.94448067197119	0.343519107181169	-2.29892256369939	3.55055731822826	-6.49619161468067
155	1.1633164864869	1.56629108237357	3.33953698847027	5.78969232791092	5.88512666342696	3.47031777283559	1.60897427547157	1	2.71187546343624	6.67164051793598	5.73912473136796	4.20021017362318	1.84013585180423	1.8616302171816	6.00698670750088	5.75585182447975	6.54492887515112	1	2.48169156377732	2.78162657177899	4.25914577770183	2.29718727014999	3.11509524001802	2.70194252549781	1.07580363526042	13.5850216865031	13.3749770538621	2.56419067386656	-4.3966661682183	-2.80922685287719	2.9821266807391	5.38087927108913	-3.33474694847555	-3.54393014047064	2.31540567674861	8.73419273178419	0.404874220125627	-3.33112972483463	-3.07076470052736	3.97123245725634	4.89777216170564	6.44953840430631	4.97865852345076	3.46655010286194	-1.09071817125523	-3.41906379293971	2.68788205733849	5.75712999917618	3.15645171149865
156	2.56164413749716	3.33586385095164	4.03472410805838	4.15999441739063	6.49613609356648	4.76769968805747	2.95372876139409	2.38848217949086	1.21446766727436	3.10075788464151	1	6.80489164452318	5.18605958932009	4.83971311605996	4.26977440058623	1.9706584650185	1.81148462640211	1.19268288922733	2.57143887758574	1.30029056578186	7	3.66170307462304	3.18501024803968	1.09863126094388	-2.36269568482613	13.3255239779051	16.6070960452863	1.72186795777077	-7.44618940423128	-4.29811647344058	0.468403939725124	3.56857217075413	1.46887834152917	2.49223111748386	3.74190501457437	6.73626510131137	-3.46690918933762	-4.91921030059964	0.525268136254017	1.09095335569838	8.3226082036575	7.1464782613612	4.83181472279997	3.98903495754916	-1.93468964467535	-0.309684684997646	-5.2468600285144	3.50933770375108	-5.74747845752671
157	1.28788695451747	6.64536215008876	5.96492795955065	2.34886107179421	1	5.77665002655511	1.41775159316129	2.76669001110036	3.85760266430135	1.00585751801515	3.30362332947757	5.44032292734752	3.96191021198244	5.06108752524208	6.09381607042559	4.01430025289454	2.21445492506424	6.39296487468611	1	1.23225161144729	6.22166381685756	6.8107672723421	4.14948413127408	3.78270309350668	6.3329503733955	6.81922576638875	3.34930445544868	3.72738595190309	-9.1062099774047	0.367698263785567	-2.10850261151545	-0.138230984163583	-4.4215547403175	1.87244808603935	4.6443060886439	3.03830763181957	3.85654609381392	1.41771303651268	-1.86576482531727	3.04860661510793	5.60132078468291	0.731065283965752	4.50544617917185	2.01091307978096	-13.8829036143727	1.88629112848483	1.05780343848672	3.49051632280036	-5.04110239864302
158	4.97390585319224	2.27819598811878	6.66192356922824	3.07354075731973	4.66559395476583	4.99898141238482	3.64128962068737	7	2.34820394526296	1.59175144620871	1.28289075532327	4.2438337836055	2.69010268504595	1	3.47072709393141	2.64701525502554	6.78562744216863	3.63085612209479	1.20326679047026	1.83077352029071	6.77739263119609	4.92789823810275	3.95920774629927	4.01054607651131	1.73249070193771	15.7158879944807	1.8060451144054	3.34233361667705	-10.9463078496513	2.29797533633109	-0.859555246830373	6.20012680651194	-1.4921350856875	5.01576287258546	2.39634379330125	5.22655439084132	2.83925483888485	-4.42066780821317	-0.0577085899490923	5.97205493353931	5.65816886243139	3.31065293153732	-0.365732675001805	5.00311143696668	-6.85493202610785	2.38596531755454	-5.62919235484267	3.02072015506378	-7.17479479632521
159	2.00759850695394	2.03328472968819	6.525970741023	1.58949227039983	6.83238900125613	2.23758326232909	2.15991709825739	1	2.09888136287711	1.80160606013337	2.60917398741054	7	4.14537277372286	5.20789223220728	6.02538333248024	1.98967809411976	2.51017253962119	3.39769208938491	2.29415203942056	1.60635318497326	5.67141010428204	2.51657491282881	5.31265112329661	6.47172669551311	2.08296549165109	14.9891250652263	3.59680278418765	6.88236879194165	-9.91811344670475	3.59547859137463	2.93891631474277	3.69336171215322	0.29864166889398	6.29901656921729	2.49307973318686	4.43387524875051	3.63256692231382	-4.75098342768487	-0.108933766218736	4.56597324657574	4.23236108594944	3.81707065740563	-3.30867925670475	1.62790342994858	-1.67747533287296	-8.65121310243937	-2.55331247470881	5.68021422194102	-5.4453021217644
160	2.6647135375395	5.70360589643822	4.4783711135613	2.00486465672707	2.03721507988425	1	3.90823489907102	1.24374409158601	2.79656238864673	3.76833618643014	3.44955236963447	3.9839894639698	3.03016860002882	1	1	3.23097283818843	2.28852571603647	3.69929408003862	3.24020220091766	1.93700573628887	3.05874415972101	1	7	1.17958285752567	5.99610574047758	4.47565842500352	4.47711333572088	1.99719278423349	-9.2512001711719	0.686117309623807	-2.71394731038982	2.0024542147481	-3.12134021927357	3.34580782255573	3.90075261534656	4.51786596227386	3.28623889189658	1.64260604625163	0.589205040902039	4.1705454972092	6.95099141946293	-0.256167821680849	1.6383511033539	-1.24982009236769	19.5536800630374	1.77656040309832	1.67229555834141	-0.896314583913344	-0.758513690114255
161	3.61953272500779	6.19271210730354	4.39591943621962	5.38115300689469	2.89230646799284	3.04697514697223	4.75671815714361	2.32950706624618	4.9150547259804	2.28000201590103	2.66213335160034	6.26580207232724	4.41172046692644	6.00751325766059	3.91353777975302	5.42370454202735	5.15587087551932	5.49117530879831	1.33179788844321	5.72098137172938	4.54217566914351	1.71208344940548	2.72745324160246	2.72467946351001	2.29528822242799	7.83246578084264	5.14541211485647	7.31336933568172	-8.62297216297485	-1.96126932817413	-1.7107780857709	2.03574426011503	-2.02244841073683	2.21999356133687	0.174588171790977	0.962359902996225	9.9512243278446	-1.39435691993835	-3.08988402686432	8.69408402774782	6.0697679603989	0.247172382295098	3.6310618209563	1.84256701637673	-7.82661657315481	2.83092263926519	-8.74258276572424	4.23574987924612	-2.74826233425578
162	6.39908855598022	5.88795919726354	5.48632217441991	5.68087168906188	4.28073987761315	3.04450505529701	2.88379100503823	5.31830507880434	1.31022348000913	6.17787912387739	1	6.43867243757601	2.98693427748352	1.70010834294151	4.22403144936471	6.79012847046244	6.07570090533962	1.44847801057499	3.98753631601505	2.73622542201641	5.5079590878569	7	6.19997319301927	2.61023774584964	1.11682695377433	8.79136516025496	5.43160960164621	5.92330901957183	-11.2181082709876	-2.04916616951752	-0.752300921626452	0.579056502797727	3.83088142802954	-0.22955961794563	0.856280941606907	3.22724204093553	9.14417519925459	-3.03158893711481	-3.44588448054544	7.57019117199144	7.23592426748505	-0.416958156277694	3.25973109860113	3.99290807022346	-8.27150966670722	-2.42306417419179	-3.26274598434181	2.25581807440626	-9.46576708132387
163	3.79073527309138	5.6831661915154	5.68985459634374	6.33341087320506	6.20172626854984	1	2.62785141441461	2.50301171169598	2.29344438048444	5.53219080239195	4.55003729135182	6.36328489405582	5.69475874137856	3.9265979311874	3.68841601102985	4.96665970177317	1	2.10836665433052	3.96838608767561	2.50991724205797	1.56337580245313	1.25488223561292	5.05637204477617	3.18438207117561	-2.52766835749941	9.0869405030604	5.46312276357919	8.5799917974986	-7.20107981968598	-0.154161339565309	-3.99862600590463	1.08720917248553	0.636243928009526	3.36677592525159	1.27500953028658	1.42151152902306	8.27002834733808	0.240138437262185	-4.4491957603345	3.84352087429957	5.77496230700598	-0.501531858823565	4.57897905033987	5.57511247755591	9.13167564131785	0.501971206509271	-8.32217326280101	5.58231662443097	-2.68489576203915
164	4.62426777980584	6.37005615112401	4.38665507729626	5.92061569312531	4.84500006282238	1.807190683086	2.03114753747285	1.94862252040607	4.54000132927721	7	2.359811594864	5.06921850409481	3.19583123853692	5.30424682015197	1.46441397423533	4.32452878687452	1.66119823309339	3.92125043952947	1.14760029826294	4.56025806793474	1	1.50519102733552	2.48246076899525	2.66483767005671	-1.07369661746562	8.20940050095943	6.21891020551788	7.80136642934628	-9.12850490420881	-0.540274878016348	-2.40560317882721	1.03976475108887	0.611154169086059	2.23498798224172	1.37358728556614	0.47664719937197	8.82059771963896	-1.26895786106837	-4.83652684351373	6.07779508776151	6.15597886390617	1.12115849608749	5.52661960122304	-1.61400502388362	-5.40913148018569	-1.4535817231649	-6.30423299222021	2.34755634053985	-2.45905106770842
[truncated: 74 more columns]
