# Supplementary material for: How Are Mate Preferences Linked with Actual Mate Selection? Tests of Mate Preference Integration Algorithms Using Computer Simulations and Actual Mating Couples
Source: PLoS One. 2016 Jun 8;11(6):e0156078. doi: 10.1371/journal.pone.0156078 (PMC4898694; doi:10.1371/journal.pone.0156078)
Supplement: S2 Data — Long-term couple and agent-based model data analyzed in Study 3. (ZIP) [file pone.0156078.s002.zip › S10/Euclidean Model Data/Euclidean Couple Population 11192015 0134.csv]

	trait1	trait2	trait3	trait4	trait5	trait6	trait7	trait8	trait9	trait10	trait11	trait12	trait13	trait14	trait15	trait16	trait17	trait18	trait19	trait20	trait21	trait22	trait23	preference1	preference2	preference3	preference4	preference5	preference6	preference7	preference8	preference9	preference10	preference11	preference12	preference13	preference14	preference15	preference16	preference17	preference18	preference19	preference20	preference21	preference22	preference23	preference24	preference25	preference26
1	6.10701896355275	7	5.49041892534894	2.57205367638607	6.07694017933021	2.76140241905525	3.23427947658825	1.96825935622246	4.3479377560941	4.26546136255654	3.69373204362927	3.11625173779627	3.15377567593622	3.95749819081655	5.47176196408535	7	2.99570260007181	2.18487794179552	1.86161437894853	4.68149596741804	1.07843492139332	2.45534344609002	7	2.62709854718327	-0.442037301093767	-5.56005550653776	-0.368629403107044	1.23028004605174	-1.34974908809252	13.2259134454542	4.05301496553036	1.14181089967338	6.58529014027562	-2.48940488585562	-9.89399897641772	1.75107920057627	-2.80721937655101	-3.97490949734094	3.74633655044419	2.92681426872272	-1.83752263627652	6.24115037915311	8.99548932353764	3.36875712770892	5.21084246281285	0.563221529310009	11.7091423803921	2.14895190587046	-6.96198974762025
2	5.41482562153035	7	4.7027179766385	2.59383765426672	5.94384710639333	1.59396119052817	3.10788905616516	1.94714987362444	2.82810558745437	1.57760153508664	1.59980977304977	2.74511637187395	2.44097174429946	3.68418037248549	5.49789094690074	5.32883659867525	3.92532723878275	2.15906003614756	1.78937587924663	4.27000488385617	2.59793106689768	5.5662046015205	6.45102904932231	2.09045350883709	0.267632312760889	-5.55027850753998	-0.661100758013101	1.13617992847354	-0.820694072421786	13.7885493633378	3.95881373507177	1.70465604966536	7.63581176683666	-1.88903243347346	-9.63619427547325	0.996360459153523	-2.97616493125413	-2.3699221645856	4.14575605002357	3.02706971975074	-2.08263989467772	5.9796798204326	8.67945641858402	1.95217276588706	6.18599562131165	1.97658201119007	9.43039522134106	1.65344259756265	-7.566300518985
3	6.48118600811544	6.29521376658044	5.5105259497388	2.14188393268093	7	1.08848640706659	1.67758995289309	1.95310337942519	3.84228708941805	1.32031189317834	1.10396681200708	3.07346398449724	4.04961283091218	1.34316866958056	3.72871804017444	5.22457824548777	1.18870369024962	1.97785713363809	1.14702084506301	4.33197371684248	3.23268502771922	4.06717477993577	3.97347690397741	2.52023345797605	0.979233626181789	-6.29368606972779	-1.77052824768829	1.8823824188477	-1.07782624776379	13.2957883264412	4.30515312098475	1.41045612995908	5.35936761820126	-2.50938829270426	-10.994974320608	1.22005361355939	-2.78191159339554	-3.00539678216645	3.98599116175414	3.30983203807539	-1.63196466809074	6.01795797223725	8.5605659642267	3.59304565476409	12.8223915897471	0.0486396996449514	12.0717053800046	2.90499889938282	-8.83903295769465
4	1.03165608682717	6.49835735641221	4.79822834606863	1.65735388269665	1.98754277121794	1.74701253219344	6.68605435553721	4.53554559842258	1	2.67426366186026	1.44049334042752	5.12493407725767	2.49316051722379	2.55188404957525	2.16833296269309	1.62019196123573	2.73188194282784	1	2.75552810644312	3.40252903836611	1	2.87516556098704	1	1.83535873250339	2.18129583705627	-3.23390091384749	6.76108400797644	1.74758336008872	0.215379238878792	21.4316184144747	1.33896013026114	3.45883531884138	5.58822582494806	3.81725253280767	1.31194380610072	1.20471676072285	10.8773414420882	3.90052704715354	5.22455208598047	4.2451831081143	-0.0207987269604581	-4.65008290418183	8.13389037616843	1.46126034683254	-4.08335201796027	1.68743003312094	-4.26849795635787	7.98277033074876	-9.11593810433919
5	5.12751263427472	2.96764378017148	6.41640548472073	2.82151290676633	4.23001709258566	2.65422050598542	1.15389069894975	2.06180104112443	1.62972936688242	5.54570674223798	1.74521005415316	1.03037333791931	3.28258897147646	1.72608991558936	4.1242352414183	4.71264071902617	1.75348502064921	3.70398518147821	4.85659826663534	5.87745882527453	2.40674388241082	1	1.46306853808371	4.27999323755395	5.4806906488407	2.44414318690032	16.3893822156032	0.0437076878225634	-1.66298866724679	14.1481246744575	3.96784732836612	0.439788567712584	3.78981357642151	-1.0195474476725	0.970548577276208	3.02738767690546	5.76959509896616	12.2582401063352	1.77582998514707	1.67684007648689	-0.773426591342451	-6.20539955242491	7.54393318801589	3.50522018984546	7.91294076883719	12.180653105506	-1.39807535753143	0.0285395560930226	-1.28397927145775
6	6.48401011260214	7	4.77813252385804	2.82983165307627	4.96877313475353	1	3.58751358838177	3.41455716211582	3.4571613919642	3.63280895924171	2.36949159626604	3.09015046945463	3.69081201558869	4.379360635611	4.76089255431849	7	3.80315946005333	2.92503504964981	1	4.947685160475	1	2.3296407608854	6.17686567385793	3.16848280073867	-0.744922910852718	-5.67904763001942	-1.85977805763219	1.44881678001712	-0.846309346781661	14.5821497728739	3.5012087312038	1.63578414673224	6.97468835496393	-2.06323857669875	-9.21826149693141	1.95878234904665	-1.92878937782696	-3.38148464370081	3.68107866838207	1.64733217767453	-2.18148311817183	6.41239510097829	8.38754060342501	3.44668136763069	5.30261926862807	0.510071892670697	10.2351013807846	1.58656756717271	-7.47270062499824
7	5.28972321829037	6.25431731980358	3.89096323214701	1	7	2.40928216951054	2.89581687590952	1.25295835009837	2.18288179224815	4.89850917278068	3.59916210137137	4.70692592609436	3.04680736766833	2.02601960115019	6.08165785810526	2.44562213265719	5.46112812636788	4.13743575406458	1.81812316803848	3.91812085281725	3.57373023540075	1.29381285587094	3.74894508250936	1.62366454170168	0.793263735785938	-6.05192934808736	-1.18145463641861	2.98034888998757	-0.825534241251638	13.2562072783027	2.74889536075773	1.94841537488541	6.15327666445381	-1.66492247180097	-9.20904503018936	3.06448596261423	-2.75552986239487	-3.17093550319027	3.38032070804233	1.82750294773648	-2.47627541909495	5.61374123193232	6.8884368799598	-0.562372477767328	13.161308482205	10.4110687749214	-0.449065272272354	5.66007465062864	-2.11313895564036
8	2.74172187327961	5.89124775125253	2.82158926231111	7	6.41777917411139	1	1.86383196160828	4.69250571066067	1.80244524843823	4.41420930363108	2.8559700832753	3.58947872325725	2.79623145463723	4.28462854782082	3.65671098076787	3.18663741802654	2.37773062779746	3.7471542914255	1.61252853949229	4.79994469534254	3.52445300520775	6.70945384987491	1.75252951521881	5.22393001676047	4.61386409521874	0.121365424406786	11.3143495992477	2.43613947623827	5.18641998482881	17.7274592989074	-2.13066804543809	4.06560081090827	3.74145640123823	8.63100650239722	-1.86834117086978	1.83825187536092	5.92074056748394	6.34289848948123	2.91926127487367	4.06723225025757	-1.63340927496574	-5.8745194272844	13.4016992322286	-0.647738942745506	2.87542537126695	-1.85314541223048	6.37539920389476	2.36406474164854	-11.7922581290269
9	1.10452847708604	4.45296349584506	3.48269392562629	4.18977966254329	2.54478386365059	1	3.42802112800798	1.83333734165713	2.15054649601585	5.21845388252081	3.40469337095811	4.27850435917904	2.27603924961832	4.16927892541945	1.03706548132875	1	5.47643935672725	1	1	3.43668560867846	1.19950980148939	4.32347125623411	2.57704589020078	4.78158904206892	5.95126911279331	0.183308309506923	14.0183101089005	0.354505381773676	8.93093100720414	16.3605696483651	-0.112151397519664	3.7333732680273	3.04590328760018	7.45326533546396	-3.25993135158783	1.58892267905099	7.6616419527143	7.21646018863252	3.72246494956699	2.79671003127462	-4.03342920199622	-6.7761169165603	12.3255837955162	0.357922345031429	4.07359115905422	6.92578274648999	5.74726110783547	9.12531304884965	-5.71092119815009
10	2.32874628830172	6.80819822305775	2.32396639286675	3.34752099156847	3.46449130723254	2.59696183273243	4.99182161855206	1.81243898378865	3.33544334447319	4.60134665995256	3.44976948633997	1.39674383647835	3.73287701029755	3.68084085206142	2.98020035959789	3.39268356659391	5.37050175279386	2.71458072223893	2.9024631591966	4.46731744590039	5.57024637201163	3.80392041894595	2.66118603341271	1.61883979605168	5.36398174877829	-0.696337277512904	10.9813449227907	4.53093585013475	6.16874331431366	17.0046957447657	-2.42584880228668	2.68341321359832	4.0673750485023	8.50829962947808	-1.59308292896999	0.751271690046078	7.42188309462063	8.80699446116416	2.88434846730365	1.22283651859152	-3.85926760547985	-6.8645433433355	14.9830648789873	1.65071079054262	1.76700593252586	3.5594454681165	6.88262260655206	4.63675034845597	-4.19848352440293
11	1	4.21985228646194	4.33237953038641	2.8227653907759	5.17551518904085	2.41425465271528	6.83543866867992	6.90692500564016	2.35873120826981	4.4966315940277	1.78881367392972	3.7255221010938	1.92917051389748	2.54634827165308	2.84145917305072	2.69922656234476	3.05989794434769	1.14482180342087	3.33483377489961	4.06956326882031	1	3.91826757230207	3.42607328047511	1.79129468849725	3.11171430180022	-3.4828497624504	5.20525740536226	1.51278795411632	1.42869394971584	21.3882319289732	1.01541277466665	4.26975582177784	4.61319781821521	5.5158089799498	-1.93982362262851	-1.01895306705879	12.8722693231479	6.25880159141429	5.7844329601294	5.61829375478993	-0.968743601702118	-5.18665365115451	6.29094224647466	0.692084492377195	-4.45585275985577	-4.07796203107794	-6.48112727987793	6.46290718078751	-8.42435492351262
12	1	5.95655198121479	5.13551397747363	2.32972055909712	7	2.59960375807372	6.94574470824166	3.64019311468396	1.25970300516128	4.65593445138471	1.22420057142962	5.17454256010271	2.41591229169843	3.9840822411412	1.90769493548794	2.55840006293051	2.13986193219439	2.24572383515244	2.04406013026663	1.75577160154195	7	2.85575987641936	1.08206874551973	4.70360959117552	7.35030303410461	3.25882049748792	12.1536461873184	5.42679068989187	3.78550148438072	21.206393560968	-3.84091336346817	3.44481966794942	-2.67844359023861	5.61865804688952	-0.587109059291941	-0.0316361194159775	6.96442125604429	7.30949054911543	7.72324658371663	1.64066978998438	-4.39294498845069	-4.94906803507201	5.81078086012751	3.1130942396966	3.45169323855823	0.168735415924472	-0.0974679833801171	10.549685917288	-6.56582018566985
13	3.01769600649569	6.4004636636689	5.79362479379881	5.36743052464958	5.58478779974095	4.09639123236311	2.8121047577246	4.80439678863173	1.02924691707819	2.48855320823697	1	2.67304107385805	5.1313692056066	5.66542010650719	2.11461995999151	1	1.24595705152196	4.43308430533874	4.05348609277554	3.45918680107505	1	2.76961905964279	4.56269583612928	-0.23094692230276	5.99220464765043	1.89809065588853	12.9415511970707	5.6224377787865	4.09759573651412	23.378146205653	-4.95115542430874	2.73442219769338	5.94321138028208	0.808675464636425	-4.12582631643061	4.10693570074381	2.37415682043885	7.20604043005229	4.23397200620954	2.93930850164009	-1.2542051638254	-3.27032682145833	14.7604676049782	-1.65142975181755	5.52727199925005	-8.91434124067685	5.37647598839561	4.2684278146564	-6.72998238523291
14	5.71111868530129	3.37780479854843	4.62083887750984	3.34905450492136	3.37192736193572	1.25981769787778	6.52755021692285	5.5156512739534	4.8779293792953	3.87790618510605	3.29350380226679	4.17561151510873	4.41068825010178	1.97683002539869	2.37787811647326	1.79779834338851	2.63228670021712	1	4.71365215080352	4.72125254809726	1.1818820794429	4.73467838375238	4.50825448977255	1.33198089392557	-1.51059184897604	-1.87830773168424	-2.99125232830783	2.36960461375123	-3.65453206386412	15.8788654498119	3.98687321588959	5.93189956259688	6.79418239141152	-1.04677436723851	-10.1404295886488	3.3897110969966	-0.509664937232118	-5.7777830679773	5.23366479417104	0.931999221333268	2.41673586157829	6.39374242807814	10.2689893033994	1.98247345180607	-3.16402574782398	-3.70452805653226	9.42333319047572	6.76059148990487	-9.19315575584968
15	1	6.27489454202963	1.91706590289052	5.48739925833317	6.26125346822456	1.60481979609696	2.84810135882255	2.78095213128134	2.06321341250888	4.55483151184877	4.69121709804859	4.56744891938469	1.44834009872879	3.52042855363275	2.1904011178371	1	2.11430799013619	1.35837901995522	1	6.14188024372534	2.26120549937733	1	4.07216424311657	4.88885804952057	5.548509223728	2.11364717123759	13.6223593278634	3.5941175498282	4.58727265026049	16.4708622393866	-2.97365602273648	2.29229691615242	3.43850348591731	9.42503177912429	-3.73162050138326	2.11644419258457	6.4893373407214	7.75192357499797	3.71678402677331	3.49870140375024	-1.97001294864868	-4.57968291982255	14.872486507139	1.61483107004106	4.80349621311721	-4.29624885749994	12.9170000758493	6.446309076469	-6.24538349315138
16	7	6.81931966329555	5.80632322033747	2.37717401465794	5.71662453897478	5.19585114007369	4.25195878016574	1.60929959158528	1.93553766412397	4.71526431859172	3.42122885768421	1.95807540294055	3.48487505702904	1	5.70718620030088	6.99151543857322	4.20765938408474	3.56748073454764	3.44576055206486	1.68800696537732	4.8159937880307	4.80102553882643	2.6210991401554	2.31251093309264	2.44271552347567	-6.20385760576464	-1.35818786394607	1.06890085651583	-4.84518933832633	13.915672430789	2.99957692161719	2.0956041487164	7.21978804889501	-3.30033907003247	-10.0844688652725	2.40532534489508	-3.00770037306769	-2.99594848462377	3.1754371277498	3.43032657203047	-0.64669848998167	6.51320443312491	9.48579242364965	5.02090205263695	8.38688367626772	2.94461577618359	0.0334611352881703	1.1970770109914	-12.9079913387385
17	6.01047692232327	6.44629978704229	5.02012029946713	2.50316868889666	6.68206353882941	1.74853335988471	2.76415362824322	5.35770315147263	5.12904863817783	5.2574609784977	1	4.01259233628669	3.77249629955636	3.60889455189423	5.74239275548668	2.90060512366136	4.60636952895934	1.15638000171155	2.18203639599691	5.60371555349046	3.34288721973283	4.69801624682342	2.2935168234246	3.86929351285672	0.466718952429278	-3.90445840059362	-4.07842162165689	1.33206578123277	-0.0804537749002381	12.746369023443	4.83445638736927	5.6137874704669	6.7599302819412	-0.356806559180324	-11.0946122102267	4.08161867578391	-1.91346400863816	-8.24250892668435	3.10572340465508	5.67325068552971	2.05668653029104	6.52460026908172	8.53175226717047	0.550759725138863	9.91609021604381	1.1557938446429	4.49895429041259	-1.03730761186789	-3.51483175037206
18	2.45903073273555	5.814660590405	2.51739042787141	3.15424962813315	3.78242097317489	1	4.77717672144692	1.66104761032298	4.52404931493389	5.48879122454394	1.81854067482955	5.44363206831266	5.96622087675182	4.15125224220883	1.69202745010095	3.68242231861727	4.08895039061898	2.7512809649657	1	5.48222736723663	5.77703500295652	4.11094171666897	4.50854142711669	2.69239429452759	5.58536514372617	-0.989131835315402	11.7256669898653	4.33150401481843	5.0821173087719	16.5252799006446	-1.64356683013021	2.2956109589396	4.14295809061482	9.17443815455282	-2.24481677693051	0.361594871538625	6.846886966076	6.23775712621961	2.92938385056801	3.07466025484429	-3.58942988230864	-6.02351723066519	14.1342237499166	-0.798189781219147	2.88673330359498	2.77662491814149	12.0912079253872	6.30468694717326	-13.1648936130716
19	3.92287312427418	1	6.04651909366569	2.64177661751515	5.07930705074109	3.71059320020899	2.24582414149193	2.0195092187767	4.35565609702936	6.31494978141462	1.60406315668612	2.09455740768061	1	1.85975451546557	5.98971224587741	2.59497774887847	1.52211501953281	4.04544285974817	3.35750149040176	6.71815541303757	6.2146998325632	5.20363231401235	7	6.58103300912242	3.54174198183943	-1.1326578841715	13.8603787617015	0.539417739823376	-1.36713446303414	14.7287914239092	2.97601087219476	-0.365075724173942	2.83807108961233	0.810688540423965	1.49186426402562	5.51746086675177	6.67142157650632	11.4007126161368	3.2422201444428	2.35697290221575	1.49737615076429	-6.65264092104324	9.02269526730848	1.64505879996132	0.514518755718752	-2.88526110933467	-1.78819706427001	3.50611093076719	-15.2140895820833
20	5.2701629187391	3.08276358826704	3.19276918081949	4.84618092450781	7	5.84076604021618	1.337056951833	4.80760805530807	2.34539673971723	3.80540911477253	1.50555500200513	3.71468349933809	3.09239845312592	2.29256227891619	4.67745948227947	5.02918486458602	4.65071941872519	3.08418777965173	5.04189146303813	6.74486093988168	5.82957579597231	1.40294259130367	4.23693615916724	3.81823306237601	0.990908500236935	-4.17485467869053	-4.74967310595598	3.38213446331076	-3.23276833957985	13.124618894129	4.97268686079978	2.36620334339815	5.91486419390041	-0.611115809027873	-10.1707853831231	6.14818164953839	-1.96338578785537	-0.549533229985139	4.56917408193452	4.26665452156067	0.751178133155194	7.3270050670284	10.3836503563021	1.71027448169785	6.23503443036851	-5.9460267002877	0.0483825147282185	0.715983234694577	-14.5819548306012
21	5.9123994031355	5.96894900731363	4.80691527654426	1.47432806074767	5.1848033799436	1	4.01995373071798	1.25981991534088	5.58233268178977	4.24674261806055	3.22398131345132	2.94925145443653	4.26456077556558	7	2.36344430828431	3.03102080346991	6.29245402356428	2.43887878438093	2.10936381278502	2.1792481982647	6.43279216767388	3.04158028271239	1.35342775016593	2.09840600781643	1.39306155126518	-5.91666423001334	-2.62303580865468	4.45017332335687	-2.70510779869521	11.5727427183065	5.03247882047261	3.73899871729644	7.86430741661482	-3.08836489058031	-10.2586107435313	1.58293781113849	-3.57273130056717	-4.0200634477643	5.83999448304663	2.42709713951795	-2.93991200210026	7.76320023644185	9.31917185810814	4.9820546331157	8.68290496815361	-9.29641341093391	13.8486639253867	1.2417859394354	2.96708516734804
22	5.2454375305906	5.26654307116091	4.14936865322498	2.8414854139073	5.57672550339903	4.89661758320135	4.11979353080563	2.60232780694063	5.41218955769172	4.1631858906471	4.19559286467893	3.33222013682693	1	3.30591663519457	2.74494586619515	1.60703463591771	6.20960569401532	4.87360267941993	1.64635015760909	3.11114499337985	1.00392772200346	4.20800938742568	2.89049928198772	2.7614481924326	0.549971946595988	-5.91778821163012	-3.76487456741206	2.30432846583321	-2.97709325335163	13.3383806261136	2.39152726436747	1.7643307171828	6.48148746623847	-1.46903511890963	-10.54825506894	1.92493439258144	-4.49154900305945	-3.80489073067358	4.46691028313107	3.92388263429755	0.404980276336502	6.95847388976463	10.6165420074642	3.0408267930989	7.69263627817121	5.37270287816334	4.86727462151494	0.590079021949599	-4.42670093537571
23	1.88968394194822	5.78091465251688	3.22778616895237	3.39651333365969	4.8162918469471	1.16411207172032	3.02153382135842	2.51187574817479	4.48262728431387	3.76542612476004	2.48875958476108	1.52493393005195	3.78294997290266	6.67056027443691	1	4.05631071077371	2.19337512055562	2.21291006274226	3.39180622463064	1.97109473174619	5.30663467442271	4.01406596505798	7	2.99827118397825	5.93458449818866	0.461176183530864	12.0928977928485	4.02467709031514	7.84007100436513	15.0891826056665	-3.50264454759754	3.07026380780885	3.55747496005873	9.11235922405589	-4.02685665858371	1.90829349014006	6.45665299538468	7.35506055983393	3.06190136008781	3.32413057127431	-3.53557116177938	-7.64208716390967	14.3411747842274	-1.12903071805722	12.0868658661	-8.23840126956865	12.9470465071439	1.7352766752832	-12.186850011927
24	5.93398421256502	1.13646602458636	6.20383945498346	1.95459238148566	3.16029818127632	2.80279923862536	2.47544960916878	1.45868368879046	3.45848058935541	1	1.40547092872736	3.83077063783865	1.78047117547451	2.00988691937185	1.16242298593347	5.77845891890283	3.98949301433634	2.68660149258724	4.10492792695761	3.67301401654171	1.46995165168025	5.88007873615169	1.23980512196444	3.23802900033178	5.58258965881661	0.709983362191538	14.6309006075763	0.0412413320949063	-1.11488669801904	13.0887425693961	4.35011023126214	1.55779208719161	2.16651762406412	-1.80418855713333	-0.358269648355867	4.34002910286346	5.92931925542042	14.3443532543618	2.23013621840138	3.42127639781086	-1.44279463008208	-4.9461253551204	8.23154786272156	-0.171321825452304	4.95869919823126	8.56845333998134	-3.39724723493891	1.10147182488395	-10.1914569203818
25	1.28423776698388	5.36646336161448	5.92453197936261	2.11923480442461	7	1.37512108863859	7	3.79214700658198	1.82182112863446	4.53021547441087	4.44075296102141	5.01004414024333	1.94465013270852	3.60102723865057	2.67959435667715	2.50142480439574	2.18871795222375	3.02317061060586	1.83622959837125	4.10360557508195	6.05416869549331	3.55588009813048	1	4.0892818944377	7.25509357769751	2.42801162219824	12.7960590561925	5.4484524525122	2.99573231689526	20.6903160623234	-3.37444097511778	3.36904259374613	-1.87017663907573	5.42264140901169	-0.27578034279846	-0.90661666384474	6.31162805610412	8.11245542832194	7.1496454566064	1.23603207075142	-4.02400444384929	-5.17506674006104	6.14344325608534	1.78262026592856	1.75614631750839	-1.44629835137537	-0.686466181509156	10.1691529468153	-6.73431104251476
26	4.84188464063975	6.24170870893478	2.66527221798713	4.25064380764674	6.88995093187253	5.07335255139067	3.1111648747418	6.83171338674299	1.74510154543092	4.40630265865214	1.50879126489574	1.37763269177491	1.47977389163149	4.13451098163899	1	1	2.87558608312282	2.06506195731294	2.97805727219559	3.8052296088501	2.61980498408692	2.6235492403975	5.8578581255516	1.65683881573338	4.11839511447176	2.78625518849007	14.5132321149766	0.312115203286282	3.15876235740931	11.1972367167126	0.428723393303497	-0.659583047841962	8.07432806640836	-0.271522320439297	2.03508189488015	0.713817441941115	4.26554671862761	6.82263644984026	6.15248840909745	2.89967690898324	-3.34703850062593	-3.26036436974621	15.8180948559371	4.68509979307652	4.82795010392762	-8.3660042746112	-5.43573965596293	1.00733104944195	-10.408016391386
27	6.43320532311233	6.55153687946938	4.58639012080585	3.19945131222739	5.77168530619036	1.69694186148767	1.40192858296374	2.88168871299013	1	3.21542556779133	1.06801551329398	1.68435266216388	4.92950524547788	5.20059555101842	1.92573514126143	4.29500859929358	1.137096661165	4.12169218422689	1.56556058216895	5.08306014193292	1	2.10602674385696	4.31402791506279	4.22700394776426	1.59757800884201	-4.58881347764007	-3.31806021558375	1.45602674739286	-1.34135629610389	12.4500723804314	5.04651102756824	4.45809251546167	5.87265824890562	-1.08013000446203	-10.3385606025255	4.8545311492322	-2.44835116549911	-6.97104329672405	4.12322203854433	5.19368828587987	3.19209609942312	7.88988555426349	8.5870007621974	1.8657936587611	11.3743452103846	-10.5614003069286	12.0687442913061	3.20984848359959	-10.0890029794984
28	1.59840257203199	4.05415250152035	5.14887353751531	3.30130643666539	4.64953123709862	2.09255366316144	6.19972315033108	2.04969200780238	2.78791545125286	4.98662236102645	4.52359116721779	3.96579960779867	2.431443758785	4.27979500894115	2.98423489700062	1.78479628074588	4.12914979138063	1.26447069440022	6.69754837815327	4.37777987047787	2.12775905824776	4.06787934138571	3.08804397655509	1.82990764203172	3.75492386638202	-2.66504366244754	4.90665461615337	1.2260903246699	0.385312955273129	21.4857716072191	1.67034554937729	4.7342047850339	5.5334026563278	5.35291012576317	-1.95613593763843	-0.96334605508752	11.8831044062177	6.5452715509823	6.17161901207963	6.20134186928453	-2.89197155853835	-4.47137453879938	6.50857195417115	1.50046921523715	1.02143473680208	-4.40960021459588	-4.88980384160313	9.42922392949462	-8.14744211336699
29	3.93183273930562	5.9937364253024	5.60115909934272	2.53827885950265	4.55654683665174	4.13872752645931	4.54740306545077	2.72990300003047	2.40665530173181	4.60889931346682	2.25654963698951	5.62422997383789	4.75885604340455	5.67549694849053	1.91424629358198	2.128996279048	7	4.96647889211225	1.21860912460098	7	1.83595381028112	2.88013372789584	2.09190613240117	-3.95328428964223	5.41469214411877	2.11292877255098	13.2948887937688	2.92327880592878	1.57436819860711	20.8664261676612	-2.92350144463114	2.38659784991166	4.73513789803219	-0.325817593066053	-2.75814424918202	2.25988019587437	2.43754432901445	10.1388952573656	4.94463507916981	4.64779302982479	-2.58439774610848	-5.11123396517793	13.9346242713977	2.79014418029925	4.91486561135736	0.939524799674466	5.18211015112118	4.78427338491518	-2.03836290892865
30	3.30132476333091	5.33661114811506	1.94625477537356	3.76186012002338	6.44851734155996	1	3.75840905237384	1.02232292691572	3.45057489709289	5.52622214654694	1.18225902355543	1.68542539615585	5.26175720796149	4.54172619859408	4.88802209194777	1.41369185797405	1	3.82039869503737	3.10702403146892	3.92573359833508	6.35855969205983	1.93615830554107	7	-0.801630892024606	5.08149375240977	0.744472707741678	14.2038657559336	-1.35572759288502	3.17805089004397	10.6625644187502	-0.260431938135462	-0.977696357474791	8.03371292633231	-2.01954727538767	2.66340709773277	1.18381328460375	4.02202029826854	8.76116930129886	5.73419746193452	5.75255335173079	-4.73880354265901	-3.7330568155958	15.7828431779381	3.72622260854063	-1.13591131873162	-7.15959467330509	1.72740866842798	2.47754453081362	-12.6024786496802
31	5.55379218394803	1.68473620992565	6.6535501525475	2.80571427403782	4.23157858123888	1.44372940404447	1	1.86260740171384	4.59726841143864	1.90944802823085	2.22486741504539	4.70987751984042	1.65989055479165	2.19785331591151	2.07792774406195	4.83463916894692	4.80201270640336	1.5225192522823	4.68834175945577	4.10456598650246	1.45906069536432	6.80641500711985	2.31287206654715	3.82922717736783	5.74166436362821	0.523862187863057	15.4238291555866	-0.539644659718497	-1.74807916230917	14.0375984101664	4.21969917161412	2.05120408315862	3.519402231066	-0.856150656292652	0.573205943620712	3.36270940310088	4.93348332614422	13.0322175073301	1.93563867811999	3.33601503099862	-1.62016824769909	-4.72011223117935	7.86587193070854	-0.0888756651795347	4.3919511722963	-9.57776172038424	-6.07674913675214	1.91137326983953	-14.8688652085894
32	1	5.90893735271291	2.31347025969554	4.77957996932654	5.96804241939513	3.02390253287902	1.47509091117082	2.42237470202934	2.8348424116903	5.14149233723811	5.11607153760446	4.19115847506144	1.46971295273449	2.73950564445279	2.1124548279562	1.96616841534171	3.10455138603129	3.11168485667764	4.98739831553356	7	3.17491248046551	1	3.7250727460903	4.54862143837971	3.95106266311484	0.967855405486602	13.3195872900893	3.9080455190302	5.20348914065234	16.8449661532998	-4.18107057116466	2.43875093705561	3.77088845734891	8.51113311585377	-3.99764841543336	0.868508035180928	5.57066616565508	7.9387750441735	3.91193323896242	3.55861457478523	-2.39947517614679	-5.44236563401994	14.5595797012741	4.20744164792976	4.59626399057577	1.11567449679633	12.3949744762115	6.01542419074053	-2.92995708276576
33	1	5.04097879109893	3.09389135225775	2.520534177867	5.8049173208413	3.63956405513151	1	3.09394903707894	2.82107734146154	4.20975262571109	1	2.25441118031021	3.63604159188826	2.64552961698604	5.01401587449629	3.57227643297125	2.3358072280888	5.72637395615147	3.66013500214016	6.498513844593	5.71933167097289	3.30698203096572	6.3038348511608	3.20483597417542	4.68253811788856	1.83118549609891	13.0137474892141	3.33026674871674	7.73040911225839	17.8213519614692	-0.44942447072479	6.41887034998061	1.14243573933861	5.60653454615473	1.00135466256063	-0.269006341838903	5.35112724134145	8.05346148553035	2.52131239371047	5.65067603231059	-1.40995451344251	2.22141063048631	11.9873474639735	3.35120096280687	4.88420617277079	4.2480563247202	1.86615084946555	-1.06129069571549	-13.9137441540551
34	1	2.82353185989206	1.92692416327676	5.8576564699126	4.72913033094271	5.26772564664514	1.57898560457612	4.67595099285641	2.65869924808438	4.38103324678173	1.8006414761998	2.3849903811611	2.55142906736412	4.86994442904662	2.52948803959104	5.97479988466074	2.14735317116739	2.77446270543456	5.4555487677257	5.33379421211581	4.4587785367229	6.05225169367046	5.56213176327173	3.45372374825689	3.54911629147566	2.07898759886437	13.0780455892404	5.06827453452569	7.1970611463833	18.3516505700086	1.91433963110825	5.21803814493174	1.79732479486289	6.22358113371853	4.6051893324954	0.44887257314252	5.26171332024611	9.06548365407264	4.75013609811972	6.33234549860972	1.52226485384525	2.02815070226646	14.2460006836163	4.780055927515	4.53711568439557	-7.73401732296398	1.65022684171197	5.12677329044624	-5.75490243137216
35	2.24044868913199	4.42441755901291	2.45091485962769	4.92599822764161	2.02529707902196	1	3.85363202737943	2.69815474988546	2.27198779621754	4.84481723148116	4.30029946137106	4.9492424335872	2.37620899987646	3.61826499792475	2.07855881122323	1.70359251343236	4.27947222553688	1.558295993309	2.45617690789178	3.91140923326922	1	4.39685959130074	2.33188725200098	4.86461747110123	5.19705861544646	-0.556596276989526	14.3122088320485	0.988016446764577	7.9474032010556	16.7487475443327	-0.158898980940691	4.38896721646331	3.09421551281487	7.01322557658034	-3.25879461808672	1.57070553818529	8.47420676101667	6.47590996239796	4.59277884211549	1.82880934121861	-4.63284657773657	-6.2460737816511	11.873248972188	-0.368236727914297	4.57889098299779	5.667886925197	-0.468382215322181	0.946029886694252	-5.87467751642558
36	6.20074422719274	7	5.41542691965133	1.3779144695032	5.26111767421118	1	2.2127403858616	3.06571980826398	5.11925381344927	1.716178406538	5.00598586519509	3.40324915124183	1.21063362689391	3.0954644962785	2.31767942786035	2.17427084454504	5.63423194771095	1	6.36132914056648	5.36920475153877	1	4.88442719169664	2.4189696229582	1.30987939824369	-1.16918082799914	-5.44970262366531	-2.93361511927744	2.73565185797837	-1.82462243987036	13.3703571068137	4.14837635962783	1.2616381807178	7.9848062222956	-1.85870868614797	-11.3056402872524	3.66764807238871	-3.75748468763618	-4.64185858879823	5.31962220667313	3.63885066621222	-2.72268392173699	6.35992568872472	9.0254102239438	1.00185559579754	2.4220662437042	-0.613828299588374	5.98692334263673	1.32948801219488	7.96898515486322
37	6.96422198589596	2.50291284978267	3.79767445482598	2.40126509270763	6.71257699377128	2.41754706735229	1	1.25841392124618	2.12854218353619	4.17901857189931	1	1	3.45715945852426	5.91175879498366	4.89991743920739	2.36120692027642	1.88866725790147	1	2.80192951990798	4.53415718395058	2.58066350024751	2.90166337181293	5.38500002200053	-1.01045807713287	2.85261183006471	-2.0453491512974	-1.78014283937565	3.26450606961901	-3.60610087428627	17.6971093611949	2.13103805340793	0.926541661322425	7.72903644600376	-0.435149710656329	-9.34370837376114	2.02176227500635	-0.963003425644136	-3.89560573279737	5.25022691267955	1.44786751062057	-0.934099617057852	6.49057210241732	10.0556018363215	-0.962795844308854	13.9129666275908	-8.79457773376451	10.4087279414266	1.77090272967066	-3.12381597587755
38	1.72329350940206	5.70865061837579	6.12467814254236	2.06421457416099	7	3.1384843491603	6.79543666705727	3.73579753846115	1.35827667449547	3.22315459385072	4.16473942448696	4.50050947746453	4.58728659202357	2.78877190711222	1.67625274136185	2.82998901679831	1	2.95834902874467	2.17716981897671	2.38690238137344	6.56321236072347	3.09892443908589	1	4.22360130209588	7.17213211839121	3.27981159745858	12.3085144456628	4.62621318831421	3.59192403242023	21.9269595357244	-2.84279186411075	3.90424947921449	-1.50345590509342	5.44927666174317	-0.268972305971771	-1.17619050105198	6.31829442035833	6.71176477188407	7.48111742691183	1.54434671080203	-4.06193046041357	-4.64699880301399	6.6759755674122	3.23792338031176	4.74846270068267	-0.0472012280781864	-0.283184862381348	10.8420448050089	-5.81923748226924
39	3.21873757389533	5.78623526393179	1.43788191021966	6.31910409453488	7	1.16461568361577	1	4.39868271611097	6.6097702668416	6.20873101341957	1.36185786154506	2.02825159173655	3.1229989660531	3.9876494610248	2.00956795456391	3.72730224742437	2.33379635064497	1.7134526382049	2.16390427212803	2.27298212451436	2.62955249993795	6.18285989582565	5.58863476276163	2.08592416177195	6.14715024887547	1.44265875126521	15.0297413748035	2.53924890612247	0.136758057379414	22.2601214856288	-1.73947131086738	6.61393688866118	1.56800500867113	1.03001462544083	-0.448830891853875	0.988342643550419	7.71408809047834	10.2151104157791	1.82994335533695	4.62552545260687	-3.8269610401478	-2.52980589660411	15.0688000086879	0.887431898925058	4.10423453020674	0.378446320646862	4.39634910610519	-1.89135348177171	-5.77212607892764
40	5.86077649578608	2.57721194140857	3.88541476905182	3.36826423214753	4.92613335286862	3.37593704102883	1	3.93921906194448	3.67002146740841	4.38504394531265	4.78503010389592	6.98614564608915	2.6945683693913	7	3.26329784638874	3.10625655533095	3.865305528157	3.26554418199671	5.25554969380432	5.98117151372447	2.76981683961787	5.58805429878199	2.2510544015091	2.19886061038103	-0.758825506321449	-0.713157171415726	13.1638734957928	0.785075969966935	1.59790076677116	11.962833317813	0.192531744894711	0.855051998896439	0.0325951374303264	3.2410675833088	-3.97344725131598	1.46603681164955	6.75585522585709	3.35393741769303	6.90939827368018	8.07385436419318	-1.01148587117591	-6.2280415345703	16.8120477682472	5.58166398844238	6.76052147154408	0.975565628463947	7.40142661235251	5.21031020773756	-0.497196044095521
41	2.16162475045115	5.85929986214347	5.85964668059233	2.19347491105368	7	1.39532256441536	6.73356497045711	4.82497822763199	1.53605408513663	4.36612995746333	1.15162729444566	4.63006482973275	5.29230542892223	2.47762749315153	1.86865283260977	1.92293509942989	1.61383011131444	2.13206837330432	1.40912484089455	2.87084663725125	6.2539610924435	3.30560649873888	1.66001359058526	4.53678691363006	6.44228979834349	3.8884926046303	12.14259196725	6.34622206099083	3.39708316244006	20.3975285329722	-3.69751138768856	3.4527870724244	-2.7413477206239	5.48425500278943	-0.920606236282718	-1.81232617419851	6.54379950263913	7.59168265197066	7.87803974754266	1.74331853931898	-3.81589962243858	-4.67861355313027	5.97156182018993	3.1479982230543	3.38498815910407	-1.12328756949198	-0.485067611362795	11.6291030354067	-6.07848167696703
42	4.34167817378673	3.58014090868378	6.19997931877894	5.88800030776089	4.98323145928669	3.95285323737743	3.33752860362699	2.57319554709385	6.54514577424793	2.49277229256047	2.82489934381077	2.37907057861428	4.45719221580414	3.53025607521564	3.26003793851483	3.40882349468571	1.45390621490245	3.43933283543589	4.60874122435526	1.7115219991291	2.6639594432918	3.66722761307971	2.17258256076704	0.566412666119747	6.48676766551457	-1.55120519352832	7.55537461486844	3.56957048910454	3.42521616845794	17.1968817798748	2.13989682263043	4.54306130973701	7.55731974687969	3.49634555214079	1.51794533595773	0.327382351929135	10.1143441472092	5.4197456160585	5.94669180470641	8.26827617706449	-0.208140797924842	-3.66381101171919	6.09403796409574	4.9586767779813	-3.49564269286625	-2.92798121728428	7.51045056459701	3.33279157915894	3.3122722843681
43	1.02448940000448	5.71373311315037	3.87567550156544	4.67111637175126	3.1011372836353	5.15911121388358	4.64768526872944	4.39180045503537	1.66832507553501	4.48076101230802	1.10146174705272	1	5.60519525582371	2.49863557956494	1.96855892993609	2.27450325207182	1.38657332918531	1.71582101815986	1.69206614898812	2.0001569104732	3.40134145325595	7	1.54302710152886	2.3066243317753	5.39147795995841	0.883673752062456	14.8815021668932	2.57794019780457	7.39219782044366	15.8529185376872	-0.742526677722213	3.82724130328205	4.44942525347556	10.8373235235759	-4.78292403115915	2.3920612722936	8.4831794457351	7.18138834244607	3.35845525262233	1.80806679473175	-5.08977221755498	-5.44629415124848	12.2421172712022	2.42226274536755	-1.79823690036248	0.222932764545706	7.44322596726308	-1.38425168583846	-1.68364048621773
44	6.57715898418902	3.91877298764171	3.32532564338389	2.85850079495203	6.82675065200143	1.78792001158904	3.20041899551671	1.81117663271521	4.73352649742932	4.99998822368835	2.25555192299641	5.0255775461865	4.48495765082571	3.90942742675908	1.142114862375	5.85469164383511	1.02246893201017	2.6902348683517	5.79080216554367	3.4885542187035	2.33067399440487	2.99203829961436	2.96762104411648	-0.271602462676349	0.852870965870269	-1.67355484935309	0.114386760991815	3.23887071101833	-5.04783914660438	16.4310612006007	2.72786608245481	-1.36803652374059	8.09056385857504	-0.720621309383111	-8.36497941942903	3.90338411797256	-1.89162155451759	-4.48471850675386	5.38389386219681	-0.368658025451345	-0.0959384666427921	6.6849404813002	10.2962766777768	4.4603274535579	4.47937566357531	0.770444545379534	4.54533702481463	3.52093961756611	-9.09652314288521
45	3.60305144919453	5.48555939588364	2.67244535564631	2.83298202371732	7	1.28701321827583	3.0562773593425	4.0671111148153	2.36942386738949	5.90668317743986	1.65925262844311	1	4.91547453872939	5.06200244850909	5.05687429320662	1	2.06714338529147	1.6655693643973	1	3.66075346789754	4.90411359415389	3.33886072276426	5.01969740731214	0.329879864661547	5.26014760183603	2.94646224966989	14.600798492779	-0.777051959376591	3.58273016580936	11.4631634726012	-1.23733246206385	-2.3016092372203	7.44590939285136	-3.13522637073191	1.59076053308627	0.324317013258216	2.82373797429421	7.73827315201177	5.80075527236664	5.33178554807101	-5.95577561943666	-3.83456380572169	16.4648676532306	-1.1168128592171	0.17778245869109	-6.49283646013929	11.4599629835959	1.86143013950435	-13.3777684204499
46	7	4.16108913611473	4.00040334415032	3.05146241216483	5.42668032864257	4.60944019417386	3.01840942862235	3.48009782018227	3.89851960991127	4.67072013657752	4.13889517204373	5.1379365669647	2.92462724250394	6.84285635390338	3.13478814527531	1.42240235184616	1.58073096038036	2.52736114739344	1.7735826068859	7	2.68245906770534	5.97470282108208	4.55941538988453	2.45881517188029	-1.36513740880429	-0.859480711820185	13.5848295537928	1.84847261920355	2.3074701220122	11.7196146809451	-0.559320209669436	1.37027259275637	0.908310741076081	3.81794720575018	-3.78859722340912	1.34157382440315	8.25001400770277	3.86403315741355	7.89062571221742	7.54787714341565	0.892403634044455	-6.46161118009435	16.8013260170206	6.05904947007636	6.24836957652968	0.0874484540610015	12.7281091115748	5.42717823539943	-9.71184703856566
47	1.74610636482897	7	4.68796420624186	3.8307050749174	6.28626445206406	3.74276343308349	4.09186411614744	2.33119205029011	2.96017318259945	3.4659299318206	1.79563337087873	5.15194290691992	2.57238504506439	4.63637220353421	2.7125973383216	1.71925249198555	2.82944128044568	1.89132850851199	1	3.41843677836977	6.65628099430952	3.24325503144503	6.12501474349684	3.83910737735238	8.85862052238806	3.61615200484633	12.8245181612958	7.0134080398022	3.68002701491011	21.3963781361384	-3.8920636469103	0.935279022794618	-1.50033328203297	4.88868433754528	1.49086997177263	-1.30568909734926	5.38936225323746	8.30610656899347	7.8778258380886	2.25503354880433	-3.86092736931548	-5.85562886587616	7.5371028830748	4.10701260928815	-5.61376721143677	-9.62838303393986	5.36140556767315	0.547760757485459	-10.0363761033306
48	1	6.00625349655295	3.8213632102298	4.97814070259987	3.72854258732205	5.37439603739272	2.7616845425791	4.61085460646856	1.4608362055158	4.96530635958222	1.14597654006062	2.07884016676552	5.07412647808056	7	2.52520669865468	5.27915126842841	1.10138524406448	1.30926335717427	1.10437525094557	2.05604663855847	3.96254128177058	6.77170968105747	2.11826092193856	2.29342758701846	5.93817443796458	1.22363875677117	14.8006594672874	1.97571120779395	7.85724997827357	15.3811213826734	-0.890382735476813	3.34696995044144	4.62705010609185	9.7370087200145	-3.64301727603764	2.72212817304665	8.93526698087685	6.9314907836598	4.48774829624674	2.71993732565355	-4.78076409566645	-6.27234933769571	13.5267862168688	5.79322983710273	6.03687870488156	-0.901989580861301	12.5621713468853	-2.07184932160508	-1.8506829226229
49	6.32671729988266	5.14435750975684	2.73622041383882	4.66358449541103	4.70194465701373	1.67636828542593	4.7580962496475	3.96490669677823	5.33164896333549	3.52492231342254	1.33541257911475	4.80712242380131	2.84818277747148	1.4147014577506	1.89280264258286	1.15941831784651	5.15310364340516	1.05513662924426	4.52340387387952	3.52898055076235	6.47423166502146	5.58205906670412	1.38768670116688	2.71681233136565	8.17491828099532	3.83004490817811	13.0310770462707	2.44552718673121	4.9472197413588	11.6604339990173	-1.13371277541866	0.306847953112233	6.09514003943417	1.02926842492703	4.40814627470274	1.76398732382334	5.0309252353337	9.33427950835048	4.36519209401287	6.99351305794208	-4.50706165846586	-4.86308419683019	16.3847264849583	3.06187534787925	5.66001051777823	0.606866435530207	3.52518282737973	7.94199797874185	-11.4673962726202
50	6.01712168474305	5.54495660618243	4.24317524761017	2.31415335519148	5.48024513751337	4.02444349431043	1.67148840582512	1.88466581637119	5.59494507783992	5.19174523911565	3.59012253489824	3.03859834719305	3.79567569389532	7	2.76626405489915	2.46223190317143	6.8361472583809	2.72195783677345	2.38772981549746	1	5.62957464281111	3.94363917140242	6.01851575857971	2.36288406399199	0.11742703283576	-5.6959280469364	-3.00102261509185	4.34264221462188	-1.99279345696493	11.3909981789973	3.84684235313776	3.44185032908761	7.70111476938137	-3.89367579213525	-9.89873971049487	2.89583702279623	-3.71639600063776	-3.16949466205673	5.02920947757152	3.14582967372659	-3.30535080424839	8.04566859965081	9.86207003765178	4.46153244276164	8.94470140920899	-10.6395977232803	7.16644824852261	3.5051027444637	-2.41516671749911
51	3.40824873803678	5.29345175137204	1.84475432829417	5.07420380798138	7	3.65666519505728	3.54120973683893	4.85201497636037	3.84685076082452	3.37223031018679	1	1.08528086302212	4.61637572579861	3.2824910233145	3.93493752156488	1	1.27301114599526	1.06302466052384	4.3428942563494	3.83818995774529	7	3.30488763031051	5.05229762505296	1.06113751793747	4.3691751468909	4.62497638848258	13.7803333148648	-2.05624587216467	1.58140999312325	10.3505713458773	0.935806050272234	-0.784992708559704	5.74158553453148	-0.488524629430894	3.03277206382941	0.893231991187022	2.39174620952303	8.41174022122879	6.24056173480177	4.80030714320738	-6.10104227166418	-1.50605407278814	14.1130321453817	-0.922218222089399	3.19857618878492	1.06885950815801	11.9772159247955	2.77363268444845	-12.0464236374633
52	4.77024575935561	2.72465008681655	3.46672746863221	5.23159406734259	5.47531659866739	1.1211120420807	1	3.00982294574352	4.69766246087843	3.48667810673038	1	2.77380635730812	3.64722152655775	3.86068947979089	4.95333010474854	1.05717031002932	1.66032714648462	4.47307315812575	2.06479677161698	6.16869041689312	4.33192593303557	4.70116671420788	3.09270269200004	1.81913557708863	4.83719363266939	-1.79705649137516	6.67262631007661	6.05966470028226	2.87954416607296	17.8094000287572	3.59406127152746	5.4446456759129	9.79179582285287	3.23323537809749	0.594048085863575	4.27031196160282	11.5556211840247	4.1594981323827	3.84016802297698	4.94578152914249	-2.22866144879444	-4.84561484180621	6.36989734117232	2.97339288754957	-3.26524044417783	-2.62602027527963	12.3629113850013	4.91057776960108	-13.7908497410784
53	5.12565725426561	6.35714635694022	5.72037664261614	3.35880294453473	3.87044117189336	6.08717546248547	2.98339338589165	6.54469916533982	2.70702718859733	2.61645507153982	1	3.16681620745478	1	3.04938885342008	2.02788462310901	3.98798358457195	2.88036353550031	4.13753920008454	4.98530755911356	5.26130908474688	6.04830535239266	5.04019961891031	2.7971573779531	-1.48345813000335	5.18212877560198	3.30221755297439	10.1800534972439	-1.27051690560938	1.57474119502966	21.2274802960746	-7.22863448967842	6.19331751893386	4.30694674527752	-0.0785497140340519	-2.70631967249242	3.57542094613299	7.22687568417829	7.17598657879738	3.64823983823831	3.97404279327074	-5.28975126927785	-7.08588645083592	15.5173449911129	3.16401499502164	11.3304666446811	-9.12439845370539	6.01999030752837	1.31793704787755	-2.91303874243706
54	4.6919399144334	6.98782409638513	2.03656015468456	4.69198171244269	7	4.0801935975518	2.51020728473147	6.36281702377592	1.63459620200307	4.730150423812	2.25154838893627	1.8732799551281	1.06895081870411	3.32999647040531	1	1.86587611630203	2.98223770870823	1.88733748178372	1	5.18694829950561	3.58088831429686	6.5244222665018	5.88578194153366	1.18500841620661	4.47844890630487	3.85468986435026	13.905699722609	1.54874262725374	2.63092171297451	10.1442086733638	0.246676968238868	-1.36093397291174	8.73816373974302	-1.58625962612278	2.69612308383252	1.11713744892903	4.53339961604941	7.2811719603712	5.55928738907508	2.47009334187209	-2.1331998965475	-1.99605955894601	15.7666695835214	5.39269258502439	5.80459273241451	-8.47470525512446	-4.92870553927267	0.97134655006191	0.872592955553693
55	3.96502938525776	7	5.70185903487205	5.49381265325772	5.59480460061964	1.64579498803967	3.26405326089815	5.47038011481349	1.13043382727168	3.00078053875103	1.0234894233594	1.6383157245782	5.27534714416732	6.66340746880016	2.17417116986917	2.08037352848303	1.29659428387109	3.43345071862449	3.13791508435716	3.4785930141842	1.04391173440725	1.9333015979409	4.83357484077467	-1.16031157746268	5.98247796856642	1.71233363760697	12.6085251823904	5.51705073321472	4.33616937440987	23.2172615905956	-4.41525465796694	3.03768786577147	5.03872832178646	0.479137947108789	-4.63483421672267	4.75176646062371	2.95747582248753	7.4600579737071	4.69733200031436	2.3879258190055	-1.77893602373865	-2.50774400439548	14.8859805353148	2.78648373055204	5.32187199131215	-9.05522405978398	7.16631069067382	3.98891783660499	-6.27511866636341
56	3.98521188935033	3.56988743990012	5.93299247232675	6.81411851489354	4.96584625943969	6.00738003729175	3.41418173239819	4.61996467770717	2.34933176559766	4.96352538057072	1	3.10578988510784	2.06651721021669	2.39637343406365	2.40028529763421	1.91560870695303	4.74106942261181	1.17744625690404	3.12686272834905	5.49862934966572	1	2.85252411364239	4.52931929134878	0.387134046158753	4.37475180572604	-1.8359660921946	5.79343213663938	4.98878425718808	1.46090388040243	19.8560471486894	2.84926102666988	3.18098400736114	7.40674702601242	6.52277763321655	-2.33707041861361	3.68197564694665	10.1203245947602	3.48566623247622	3.22498570526689	4.1825547041944	-0.638864480319237	-6.30665243174264	6.28297169728603	4.30543039211942	5.03190799208136	-4.61972266390092	11.319404222708	6.24235563938279	-11.603212617052
57	5.2651884084393	2.7938253847284	4.41673820346401	2.93838288403856	5.81339133235557	1.52271688056992	2.67750179019841	5.26369171449857	2.55634246553785	5.54782437211056	5.49990745103176	1.99027115552369	4.14061379421155	4.06215606557989	5.0630889460142	7	1.00061210739854	3.21252648985964	4.58992144618831	7	1	7	1	3.33714435972592	-0.853969277767349	-1.00725637938077	12.4087604588015	1.80607311593397	1.5612252918762	11.3901285510721	-2.49363781160341	1.45760898262883	0.773017048457162	2.22276961146235	-2.95702270099595	1.8824535438347	7.51205184604753	3.91029139494557	7.69409300214669	6.20712079707043	-1.43596623936085	-7.02343636285005	16.0463115879861	0.561643127938175	2.93454182020626	-3.96034421891333	7.95914545534657	2.55179205446663	-1.60357017825175
58	2.47283024047099	4.89195932068732	3.11240689762517	6.45148699174334	3.61819262148418	5.14523651922621	3.50223493286431	4.00931998705172	1	1.11988243880333	3.69245255606946	2.41176948400594	4.36788623388678	4.90892092289221	1.9143051249248	2.12155981001904	1.829502109608	2.80368860534696	1.6159147698272	1.63016595130813	4.00522593642961	6.63174038972943	2.6168133687834	4.69753138417409	6.51222861553897	0.743307791706429	13.2969997504461	2.67525551691286	8.81234724602804	18.0187361450084	0.669402230547264	3.35534972355888	3.03349556782302	6.76136581943975	-3.47240438734473	2.5395397817621	7.09801839028406	4.93843189342593	2.1031376859163	3.96079592184147	-4.68833375389329	-5.76970840831278	13.8327915280901	5.96058804404775	5.74055230544205	-8.68194715808572	7.67864286387119	3.03355463302691	-7.53876568581569
59	2.26034048950548	5.10570530501382	2.9946646337908	5.26329915696391	3.31404285199615	5.81232706261922	3.71891874717299	3.83769837888983	1.89446370794774	2.09947358576895	3.34747527736772	2.41582019591096	3.77057967298982	5.35067680438367	1.36132128992319	1	1.37407625857965	1.19011533721231	1.93014080367157	2.44460649805391	4.31510826562099	6.27513771011041	2.8234530074724	3.58795019051197	6.58454180010352	1.26280204894764	13.0090474703141	3.36466278343403	8.20696099727432	17.6930712282894	0.531297480506825	4.16082404712219	4.56396221105457	6.19745174949508	-3.60123053338103	2.59382329712338	7.39838090611364	5.56367625445115	2.28474577570839	3.33804992766651	-5.26068355102407	-4.69888834335164	14.061258815374	5.88636420819904	6.068278165093	-8.81840396941933	7.84514032035333	2.39244927688841	-7.05748913049767
60	2.98410491209516	4.18555690544836	5.47981263359114	6.95543242470518	3.30006687482651	1	1	3.90568981076496	2.37271185712081	7	1	3.77443826236199	2.8625951759156	5.27744040458974	3.6489256927763	1.75273744027799	3.15246125170203	3.69989985025061	4.02085218564625	3.71395415174507	1	2.40904373725245	1.47573495666434	1.27549484360172	2.67641801505215	-3.49990282944036	7.91241112399666	3.72649659441232	4.23165258081936	19.9156464620074	2.93019772516918	1.49181780376262	8.23217533122111	2.37144313471372	-3.12466021886006	-1.18665018659429	9.18394499350108	4.23426062850039	2.3015290278194	4.54975659381699	-3.69584060607294	-6.14124496067372	4.57674123390101	-0.568821823234797	3.70090946366756	-7.42205626096217	12.7764992263914	2.49763135170532	-8.02198471514331
61	1	5.41333651165666	4.55347286993488	1.04088526960649	6.68781595508692	1.63390796318774	5.80733577635556	4.58797137857708	1.22486879844137	3.33389108752072	1.30482683520876	7	2.52815866898871	3.462176676158	1.99197951838063	2.98649675374234	1.98928600835789	3.26685165017752	1.68501205993725	2.66932368862959	6.33899115328365	3.17273054182798	1.08973482573376	4.88316979877492	6.57200677667195	4.00781453419853	13.6656748132286	5.18941892678676	3.54638687276059	21.3722018081285	-3.53654857858219	3.92057208528103	-2.30802893453305	4.97509088603507	-0.530448317136045	-1.71606637507513	6.3940714863808	6.13964936098427	8.06877819192592	1.8351538085634	-4.72128006402984	-4.62950585828043	7.06851790900428	3.84919097889807	5.35118762141425	-1.48293913752625	-0.689529650003734	12.1187219893419	-5.76746568641425
62	1	7	1.35134724340449	4.50138748607662	6.64123030776225	1.30849632163665	2.120076805411	1.6276936492552	3.22742802457849	4.45457773808256	5.09722909929847	5.27907592259999	1.64923227846546	3.20423567841145	2.77447835210763	1.63813763246611	1	3.12511440176111	3.96193045798389	7	1.37308518612241	1	1	3.87368472499238	4.98474810661066	1.69679821110477	12.4995333189638	4.67587826153044	4.53690061827307	17.3772392794714	-2.99808538699606	3.60204602430862	3.57681217072343	9.0462725806704	-4.73671840787916	0.554824236463697	6.92054735963251	8.36258169422112	3.64961681674128	2.47484485376966	-4.06668302581752	-5.67756244840099	14.8270200005326	3.69816807131828	3.91230748662885	-1.96787272274852	12.3252800654968	0.130643350635591	-9.01640351110889
63	3.63964862124153	6.71041545065613	1.34378913383442	5.01243483441609	5.02544656249758	1	4.20089738349079	1.30965605138766	3.96427840098217	4.29500504650043	2.35960885879472	6.5672302256343	7	2.99686360823372	1.78681080344974	3.06302993011446	6.61347415809101	4.13345969578136	5.31684462569014	7	5.07189441979315	3.98701914554609	2.95541535106946	-0.138524361325367	-0.540615226134136	0.655844586788736	8.14125672690978	-0.365297246894624	1.70157480776916	14.2124471514803	-2.6020026293197	4.71704620906332	8.71080617124263	9.04359788294542	-3.08869905095816	-0.761489418793599	4.3250922815315	7.89433204106232	6.02971951296593	6.41281784905796	-3.35476090951245	-8.31782507892025	13.2610052610835	0.37676196774903	5.70132399217875	3.23273556063114	-0.944049941669139	5.9263449657414	-12.8328187749806
64	1.48085720687371	4.01106192805623	2.48998866642786	3.88384949878025	4.77723232689407	2.50727386958748	3.36368963164841	1.98321510622476	1.33185394676009	3.22992627183065	4.11761281384659	4.9517534462003	1.82624912617707	3.27061654057557	1	1.94193207256055	1.1654018777745	1.71131335010934	4.56258245235976	2.82524727863699	5.15568072232255	4.44524810032295	4.36614048729928	2.26633060157	3.73780682425425	-1.2258212042237	8.56951884752829	-1.9720526121407	2.76649755620208	18.068237569092	-1.85379924058021	-0.698935197528712	9.64263151459302	6.02916654233561	-1.4113537866313	-2.68427178424521	2.63628773102414	12.8797105716091	6.88461689351858	6.95069205386326	-4.50324356456248	-10.8973952949102	13.6770191939643	-1.9352612518374	5.33205877989351	-3.88196419858824	4.00223303051477	5.62817226541144	-7.54870016120301
65	4.47334610623529	4.97519002654139	7	3.52527811422725	6.34445784242807	2.27736201459443	7	1.43359872816303	3.46349848212866	2.71110452820371	1	7	4.51373379128132	6.37059593920895	1.68656779028749	2.50830256182248	2.39304907287769	1.60467872310257	5.23888081765297	1.57442508198306	1.85346251491861	6.31649997409862	2.29688644735606	-0.44382613194912	5.93517689307489	1.52767568548558	12.3311711574694	4.34519871841079	4.39788890420561	16.008098035926	-4.82732383730085	1.97151049272581	-0.273669116439213	7.47404148019216	1.30805813844982	0.544539999058261	2.38157360890159	8.49270329316537	2.17521119593943	0.942122288106157	-0.287053322874082	-1.14728823358753	8.07157910633557	1.89650621058135	6.2420191933298	-0.964448599688461	10.1078505285315	9.30387980221746	-6.47350599848209
66	1	5.06885837123722	4.02063728146566	2.99457129037462	4.38231572813562	2.743385115451	1.51846024019835	1.61491438933463	2.72159496730401	4.51204933554293	1.18689969286688	1.99879938166702	1.65003426515785	1.16203586690741	5.8560662448063	4.2592097038553	3.28614401959818	6.1066674130018	4.52961841238872	5.96355920734004	4.91846240329813	4.00546394095502	5.57493141486382	3.33450423766354	4.11574477851868	1.37134164692908	11.6139519398914	3.95328117683258	7.67097287543263	16.8689421241746	-1.38630924671302	5.85587952777987	1.5335174215035	4.95719192983337	1.68292605981994	-0.757700854995544	4.79632406174715	9.34423164719256	2.33900467148193	5.91600726080528	-0.447912863934549	2.00977368578523	12.7801567706077	-2.07865773459044	4.47150504689306	5.92684319095872	0.589247536681783	-0.989318359009287	-12.336769853443
67	2.14462698141151	6.34432842310219	3.38815189258694	4.64766589130329	3.17794869521212	4.21586497200119	5.51277931502703	3.33370681614591	1.88432786238218	5.91431400497387	1	3.51441848157125	6.12774408229576	1.04837160991794	1.82616210249344	1.22702309326118	2.20047937812914	1.62875458451845	1.95356074341453	4.77496934855315	3.47780597835536	7	1	3.01702498144737	6.02940950828989	1.85495695690039	15.053052733713	2.62219519120164	7.32411774150603	15.8204789557271	-0.867143573171794	3.15981924134319	4.05314693930883	10.0817765236427	-4.71331061335131	3.43345896156525	9.53175217130026	7.81444502235827	5.56798544126466	3.27448394799459	-4.85078378564303	-5.75347260633833	11.8750299012411	5.42708686567613	5.51134828293513	0.738521185877735	12.5957182066003	-1.53977971836418	-1.23666017725389
68	5.38591129229119	4.31773285253654	1	3.68536775890916	5.21197076385403	5.34045528468332	4.28314412208512	4.51976956647764	3.39006569994888	4.87434934959366	2.94160140212934	3.23413762541519	6.22786490396347	5.13640388721205	3.81595455904608	2.81237539254057	3.24915254818607	2.32327568179812	1.94081788153844	6.04112088432952	1	4.20395418304987	1	-0.571469351960162	-0.658174919142522	-1.76862846231814	14.0118481875418	0.0108769314074629	1.07193050805245	11.5812139253937	-2.7562751224556	-0.685146417557418	2.45747061597869	2.80553990408838	-5.2388898712424	6.04139987459694	6.54952599630083	3.49163864620961	4.73122042369579	6.50105110274257	-3.09148455951082	-5.97262474296693	14.7632008071912	4.02026134918626	13.3574116978049	-0.382780167542511	13.1670329361709	0.478677000522981	-2.84817163871499
69	2.93100708658218	6.25500192320585	2.31197648336809	3.82143957446972	7	2.75194167632725	1.48903295451913	1.83623552446305	1.95161964208791	6.55148823907728	1	1.62861302498902	1	1.9599805944653	2.62224754916319	3.66141911726533	1.32668907363735	2.45346889284661	1.24798309589699	2.11620226544391	1	1.68118655139966	4.86087883057578	0.871656397470262	5.67373366037063	4.04272818344637	16.588945508809	0.433682697588441	1.79538410389208	12.4545648558	-0.977127862135808	-0.653762573794913	8.08296458178888	-0.719802413678137	2.15716562578931	0.646261480573028	3.03241167337013	7.22524193109643	3.68771903949283	4.12093570800605	-4.50561068268722	-5.03425336658685	12.5508820194216	3.46985752909184	6.50832904873753	-7.57081578298901	0.893709909506054	1.08656890170344	-7.22562047770809
70	4.36061976452254	6.37739960927973	6.96210368639089	3.78457427944394	7	2.17013277413799	7	2.61625408771038	4.64272710495375	2.97643858641427	3.04499429731739	6.91197522869691	3.03104404242038	6.03967699431399	3.2880696362194	2.57278413528353	2.16595417226339	1.12454081304514	6.25887085127278	4.95295076118733	2.68398429744205	4.70075213312276	5.53892642664981	-0.953993383460149	7.0495887381251	0.672052564178135	11.6424552098288	4.06083945363203	4.50348878281569	15.8920713760797	-4.68720140327515	-0.174152758874954	-0.149288051404606	7.44987321434689	0.648918901449013	1.26641685081134	2.55792098109841	8.85911432982916	1.76843297984998	1.33699528232057	-1.42269723363963	-1.36915629137289	7.79887858239755	1.60811871270147	7.31415542985232	-7.45248720466505	0.72872033638515	2.72682359632657	-6.05294334036158
71	4.36793747873726	4.75006426322043	1	4.10269445181562	6.29397284173343	3.65053902032937	7	1.54613825283135	3.51724486936581	5.51151242230917	4.36103181517431	5.60991017518561	2.41431120551672	3.61680420902444	2.18251987506298	5.11863352569217	1.03368910509379	3.03461237630956	2.83875242183484	6.80516322267993	3.5487998862845	2.53997807898752	6.86668004392037	2.80777985523637	6.45643238728784	4.05828064478472	13.098883654124	1.69909355937064	3.78407260461593	11.9337764691182	-1.52032442405758	-0.589765396578788	5.79125770816228	1.66622159651655	5.11052769567094	0.984599230241971	5.97571481017126	11.4601246278565	5.67498400497962	6.18274264398683	-2.73185966601446	-3.45148423382171	16.6429037158328	0.76892211719413	3.64473848780742	-6.64453942146006	3.43074339196713	9.06832494904835	-9.51611970109218
72	6.095049592963	5.14677562340541	1.5129869488629	3.24858517808636	5.61591487844107	5.84511666373068	1.51446711525205	1.61861930170214	2.40582684598906	5.01528959128998	3.21917599999591	1.27270701611387	6.59146277298937	1	4.88789739998039	1.77082754822962	2.59093327317028	3.06860523451022	1.95528919208995	5.81895604187484	4.55772706880472	2.7307379691032	1.56934905043077	0.706994183869818	-1.56571217134011	-1.19362507009673	13.0749571125157	0.158694179141206	1.34698027300421	12.005193068105	-3.08623757846013	0.0884621851120468	2.55512463188819	2.83234871166043	-5.15504668602237	5.06199874309851	6.28594003634112	2.96267346510732	4.87964882754886	5.79936786516201	-2.47147347805234	-5.24440599185985	15.0154577235275	4.17892207527941	13.7075191506624	-1.52465080191862	13.0172955148871	-0.97959058603099	-1.92370385595067
73	2.89249021936371	5.95717171033285	3.07456759203912	3.65605412357094	7	5.09269070032565	2.64528818483173	1.92252297991282	1.60734312764311	1.77169725007762	2.19690991183249	1.20129599059575	5.17472437884034	5.76072523685619	4.22445682647474	2.56594369428104	1.95790231267788	2.44281228173849	3.65088321670145	1	1.46620088822096	1	4.96772225194048	0.69572915144871	6.49707278005421	3.36261659707119	16.8322794844289	0.623737517803506	2.22303361478706	11.5830174557441	-2.09631782310166	-1.30625822571639	7.67978429185272	-1.09533267361548	3.39096095487263	0.63331460645595	4.62458033517222	6.05917800758642	3.842934436866	4.18471372944126	-4.95561378499339	-4.53924802728283	13.3785052783468	3.33542791608239	2.33202813132267	-6.30274856011492	-0.185705763636548	1.42908051369665	-6.77676653701684
74	4.41657360992918	3.30260051509153	6.73772530207073	2.45075565354972	2.32821989403873	4.53422805653749	4.6480205810761	2.58946385994385	3.0261813576926	4.71606568192008	3.28462751513886	3.74909343592155	2.1041969544926	3.70964719278513	4.28440301204756	2.93001180385644	3.38253389579427	3.26879852914131	4.65376318435593	3.45908081698911	7	2.18218394206726	3.48557659370731	1.05622033018726	-0.543279653097628	-4.17631795233735	-1.46494715451414	3.02675319181471	-2.69159834229711	16.2378734068573	3.09700288232449	3.44515115282461	5.32208822725263	-2.27279303602281	-9.88096119212273	4.16219005661578	-0.625006832297061	-8.22140662307482	4.29165773942419	0.303358231526753	2.68012210990319	7.49102973101627	11.4030974351541	5.80606654076131	-0.799451891538173	-4.43728811742496	7.28526414631237	3.19367016640897	-2.83081258578519
75	2.18452823829615	6.94050576420541	7	3.43823503391733	6.47799298673452	2.48799180742866	4.30515360094471	1.27984635089122	3.304762067937	3.55417107466337	3.07704543610842	2.58784122932466	2.6161028696754	1.43508092702958	4.69461548769643	1.32703823015414	4.27773865141695	2.3781159672159	7	1.37156480326626	4.69937327622249	4.90133036031295	3.02477141004015	1.35437329138981	8.24419722594219	3.15529232846393	13.5611158150909	0.567129377925167	7.84884036527995	14.1170948250891	-2.65233143402788	0.643863738207472	0.243101603683016	4.60384482481496	2.37772268977407	-3.54545034122228	4.63951069000326	8.91416760910871	5.93294566075647	-2.10892530280495	-1.89285469631894	-3.19894488475071	8.73617657225076	2.31545938858082	15.4160667722489	-1.90722575066835	11.3848025018035	2.97540525243892	-2.86739782799011
76	2.41446312736924	5.38851001976902	5.42731921657044	5.59381972151698	2.60594412677925	3.32892366828484	1.88468470082821	5.82688578534631	1.94068438260321	6.81508505189146	2.18746651429367	3.87575350236173	6.67487605868968	5.13766004363706	5.6917000907386	2.27281657613377	1.50417206517399	2.48649168968725	6.05575049308442	2.69028062335192	1.51809875996111	3.96818351260628	5.49387120014252	0.103101228947739	4.50817184430733	-4.3995671808254	7.64741049761311	3.89769332120326	2.9667355480799	20.0522184307435	0.826075806373325	0.915132959545517	7.34440133654725	3.66697678216038	-2.48467746924673	1.3044306590631	12.557132558748	5.13257915950627	3.41802793489501	3.20519958551201	-4.50600872226223	-7.60866753338757	5.17224493048617	3.0264434559571	4.00294707584415	4.77495439801761	-0.0269809225409993	1.79774594451858	-9.13841542808077
77	1.53625534031065	6.41075256204492	3.30894347512575	4.96003823551818	2.24591916913313	5.78573664700122	3.56180963392464	4.41455829271046	5.92147734730596	6.0284955337835	1	1	4.92577151767631	1.92436662382621	2.67342737397325	6.46201832173893	5.10264733116843	1.78364154524251	1.40590629396949	3.37931863131059	2.33608153636762	4.46405255999586	2.2311409594842	1.31607791177234	6.24599249197115	2.8645996711219	14.0181749916011	2.91703398927406	6.56965543101547	16.8479782535169	-1.39627873855218	4.64261620543275	4.79938721654158	8.86031794378963	-3.32149093979608	2.33221762689421	7.9169806763403	7.154748520557	4.61127823862804	2.62377903290016	-5.27492984458873	-7.98891802937707	13.3741919790966	3.69563566672523	-2.14657813882341	-0.212320508141761	11.0591815431442	-1.83310435845727	-10.958857577801
78	5.78386608526735	4.55170588103703	4.84745850386629	2.55975517852425	3.71315955857547	2.05175492904421	3.07657754284125	6.97332213274487	5.32521257974233	3.83418433488325	4.33620581787056	3.28710598379002	3.78131508904013	2.52600114286679	1	1.52475329922845	2.26198114326628	2.92031271844277	5.00560383149159	5.36122276823138	1.88454054854869	2.39825001040695	4.16416481620758	1.41387967609097	-2.72168080684494	-1.86434478848011	-2.56827892752272	1.66882489256423	-2.29422440205672	15.5370044458385	3.90747553535478	5.13520900025028	6.41888683907009	-2.80169190232653	-9.07162043611255	4.41460838323008	-0.973285221628747	-6.84810648222231	4.93245952625392	0.443843152280993	2.15957333732867	6.76008572839451	10.5037538705718	1.31931705508555	-2.75748034286832	9.57567398307212	9.38049318654009	9.65066291745181	-9.3722010124094
79	6.74366018907155	6.87640368994005	4.54132582131796	3.36592816870509	6.25681068488664	3.10298931219678	2.21930708994223	2.28103419869031	4.89404256998916	2.1811314643002	1.12864074872568	1.99822334065452	4.47072276923071	4.91620620104973	2.06376590173608	3.15662089427179	2.18823730607207	2.39162771723831	7	6.04928369009093	1.50793930462079	1.16568165338182	1.76332369385792	3.80233710477151	0.649850624941509	-5.0865524802306	-4.13995403226527	1.66262437597399	-1.77082233967202	12.7556589814188	4.46640823663334	4.80201492310197	4.90514453442094	-1.71873340953891	-10.9836861323816	4.62293606452034	-2.01374851968399	-7.70339884565232	2.76737923442753	6.42093027641954	3.97083705861116	7.06270936933518	8.22509932007086	-1.44793172418189	-1.63438832266208	-10.8547723804678	12.3940844299735	2.91544200677506	-3.37852410936706
80	1	7	5.99693418041651	4.16181165405246	6.50059926349886	4.18861966276551	5.10688380133676	1.56539855656112	3.86105779279909	3.379510305756	1.97687357473399	4.89121551187763	3.03445815388136	4.82846262254536	3.12768073679087	7	1	2.6568093493823	1	3.41161909850826	6.96997537242113	5.68986728039362	5.28880811299153	3.31469566723491	7.72992019332676	2.41703477715598	13.7906688051416	7.4887039927303	3.17527779223446	21.5998771262755	-3.57759104288206	0.685299187858704	-2.09321762352462	5.64176372862129	1.15780278350592	-1.3127426074374	6.44455929899884	8.5997300350789	7.59477870993371	3.07793651388776	-3.00613944118985	-6.38171341931136	7.83252310768986	3.62313407299774	-2.58757384672679	-1.00448450344796	5.66589014521786	0.991204831982376	-7.51816467681886
81	5.03519302974836	3.381847781169	6.85804981126962	1.58598993087699	2.27156102384131	6.91277372064259	1.45202614243383	1.84729493588711	2.450298189644	3.4968010159043	2.7971081345614	2.86503074813276	1.54920487263269	1.57152334007547	1.109304443597	2.0286121159994	1.78557759390339	5.07800100069026	3.71996337024725	1.88565479181428	2.80898340733064	5.36933513790208	5.47337170114123	2.42668755968446	-2.29722938107281	-1.67878796025225	-1.85292892504096	2.56010069440202	-2.38204692267836	16.182535512639	4.59555376247698	5.03215012959313	5.74037264629555	-1.63897142115388	-10.2206497875231	3.42274200796224	-1.65370301319761	-6.11478937300949	1.84036551730815	1.81451285352447	2.45731734931899	6.90475852795394	10.3339587368551	-2.96611887371677	-1.7754366850949	-0.1631119901281	13.1895735649233	2.35545471942748	-7.47799678216216
82	6.35048827653496	4.96083589625959	1.8516345214949	5.39503939154715	5.58390950892483	2.40114154131787	7	1.12577607863788	3.50307159682819	4.35814164314584	3.96555614879536	5.35271927293828	4.38811957991587	3.93019162510505	1.33820479325171	2.16401674692245	5.37228917683767	3.27813097251278	3.14179419729262	3.92709877622569	2.30453940323723	6.73932226054483	7	2.92148345964653	6.88777377859091	4.14130189536652	12.9410171016745	2.32933716874125	4.07849183045511	12.5911976130604	-1.37329185437451	-0.190635546955077	5.95063189176668	0.0338166781924254	2.46591482201893	1.18148967705482	4.75946242139279	9.52302103240088	5.06076306838764	4.33073547069717	-3.70032005756368	-4.20230568178033	13.9428489019917	3.1534549536067	5.83640315893568	-6.08929330396102	7.84129834697872	10.0791754803045	-9.60888686686493
83	1.44005380029782	6.37828520609992	7	3.05839340594475	6.15747422309414	1.68819156478033	1.26244046454172	5.25237431015274	3.50295091134321	7	1.1830205858021	1.70561661874539	5.90364288092741	1.20974754072742	2.42967545842834	4.26612717271993	6.82929912847637	2.93221307820402	2.35210546712022	5.56648998983475	6.4538606114958	7	1.4943033250007	3.25162513281459	8.50454478888138	3.62201183615976	15.1498806896201	2.94122166096409	7.98307492542854	15.1248301195274	-1.72280860293195	-0.449753801467034	0.287599266026552	5.60265519784652	2.37247630679687	-0.71918816393058	4.76093043480896	11.3618639764631	5.2557015723041	-1.45666967692497	-2.87987608851796	-4.08248168594823	8.08268352981637	-1.43885568820169	6.64439902828599	-6.99234854484804	8.12902023505803	-1.54936757159914	-2.92929183654219
84	1.15485638488318	6.6271326424566	5.29910279434108	3.10340051676633	7	3.94545535964593	4.78877956804752	3.74789946468436	2.95067585941304	1.51663243889553	2.18310324354344	4.96200050333228	1.7818934759956	5.72315434966486	3.30994677701072	2.43832994591645	1	2.16796667144037	1.65721806344481	4.22240425075145	6.61887418105948	5.66884777414102	5.2454402442966	3.95269046092096	6.90927299843917	2.3978478417616	12.5441960651349	8.16727276551737	2.17546042056891	21.5510052048328	-3.61915913505615	0.412532015881283	-0.542984881308273	5.16707929064771	1.35730338302393	-0.859697736013188	6.53527960822007	7.84679267640125	6.37438671414921	2.85913751215258	-2.90057101463114	-5.7070893174285	8.02834779835879	0.369514575884393	-3.72214572213471	-9.7788621207805	6.12126477745637	1.16303295726688	-10.8809334782023
85	4.38898984747099	6.02759525930148	2.29902632886614	4.48804218343454	4.45506964876907	2.05866064642417	5.61504778514693	1.09199835568511	2.11241932591288	7	1.47666282762966	1.71531144128169	7	4.69884414590827	2.02949093809579	1.06537348356829	3.29231957364667	1	1.70615123926213	7	3.56352484259041	2.76756851909414	4.28398428581766	-0.45582679553973	-1.44161690277386	-1.13064994015797	9.38992507569237	-0.87368769402502	2.1762421743551	13.6466691369772	0.493676767934741	3.87074126868515	10.8976162771131	8.62071047305317	-2.06470878302167	-0.797238929183133	2.95308095658284	8.75175643621567	4.64586692338083	4.99960402802167	-2.58617258769433	-9.81979542286202	11.0416789785818	5.17792104929078	-1.36472729958914	9.76355508365276	-0.837335048484447	6.4820950725087	-13.0201279566723
86	1.81247102322963	4.34440035052417	5.54847685179278	6.305402115995	4.49309150295612	1.57322876716412	2.94543902495759	3.85835160017821	2.18495335282933	5.73799545562069	1.12838392601059	5.21747384926733	3.26237267504982	5.31450481233002	4.31306401320133	1	2.00657643076888	1.86114336153547	4.36174140192133	1.95451767018522	1.33121839351414	1.90060472305432	2.58667515243437	1.44965038015621	4.44420140561143	-4.71488965834439	7.027702063769	3.92570509269168	3.81876644088715	19.8001593476503	3.52132609613041	4.12477745610118	7.23368597311992	2.34137137901952	-1.88488876420098	-1.67491514340974	11.3171679361416	5.26798499863938	2.26466669984282	5.26593123238617	-3.04861615990012	-5.6991642432469	5.24754532790864	-0.598867224753571	4.13780601379049	-5.95984953036057	9.6385220605373	3.34705163757364	-7.10560980079199
87	1.55696556207057	5.64842371324109	6.07574395738514	3.58060573436437	7	2.2638270460894	2.0036496535795	6.66052117703421	1.46356099281293	7	1.28890232446884	1.51109380062411	4.09744344690926	3.33003299958597	6.13006129313095	2.80434967693855	5.39392724454847	5.83191272245063	3.11298103448442	4.08998494486267	2.41512212896798	2.47958063713833	2.32511413518747	1.81975654391062	8.93255786389382	1.78422152339233	13.554248184356	3.66796322754262	8.8334483246778	14.4247801638222	-2.25158915780878	-0.0742160268676964	0.00717929636597606	4.90299031910108	3.23371592275721	-0.864972373955714	2.59843670963135	9.60804851816035	5.39058499745967	-1.41780119214486	-2.91776263458205	-3.63080210995223	6.97674650789399	0.348643915790598	16.4602708103125	-2.83726460943492	3.87176496810697	3.64367538684724	-3.39241690679075
88	1.90823121430748	4.39295903757272	7	5.14137992478186	3.77164241324272	4.98667549017902	2.65235237167109	2.91535312760336	1.88596886507421	5.76686087291112	1.79362333002372	4.51370716315508	3.01045788689526	6.15599065041925	5.36906442590409	1	2.26390567649354	3.16527206017013	3.44640956905204	1.56490476503715	1.35543380118204	2.6052030115583	2.7724982625244	0.0779646756098027	4.62464891721727	-4.78460947570831	7.77812008710153	3.77799621147493	4.74737785005704	19.7508626500911	2.84133249929659	4.66351073450446	7.75246453743436	2.40380046789539	-1.26647073805377	-1.16747757018548	9.77732441550046	3.93055680260871	2.36574281495246	4.490755129222	-3.33391851590221	-5.46909208959573	4.92871486300009	-0.839559371838042	5.19894404746116	-5.65149533720041	9.93386067063915	3.20284487299266	-7.12085440250615
89	5.98029998237898	1	3.81201435253001	4.90292269439955	4.69533837278536	4.10076655286744	2.83610533978648	1.57732959402215	3.79912889220591	2.99636837359259	2.09116970335418	2.98943641859598	2.0571373988919	1	7	6.64483209041604	1.08997602394881	2.59590978082139	1.6736123804782	5.34866383557516	4.56624130115942	1.00693500190584	4.8444765405006	0.40483643047905	3.55984668973656	-1.92311931454562	7.79379491805896	5.52532671302986	3.22630962314999	19.6478564009135	2.32781428529699	3.86780221583409	7.22672487189356	2.51539099653875	-1.86935839208756	5.83603607821477	10.5776706789577	4.70168345268226	4.51851074856592	4.96984286399668	1.09901323780573	-5.7780025311011	3.28908186127855	6.86752810904334	3.66182332410375	-4.74787367129833	6.27840457517576	5.02502959374726	-2.99417024585874
90	3.36089116829278	6.09854710942255	1.44419049337966	4.36422870423149	4.54689667472973	1	3.24996178641761	1.24065170764629	4.03370021491604	3.55298668490325	1.32472616106125	7	6.58609162184646	1.08603909100245	1.53012513143407	5.85295412552749	5.97904328503946	3.29041531778768	4.85325990305551	6.56937488824221	1.71617797262629	4.61675110397101	2.02148583528151	-0.167766153726697	0.194977132445986	1.07665429141895	8.56412008164925	-0.790882724894382	2.03075779038507	15.1300210621743	-2.76336561846888	3.69349368618339	8.95297691414111	9.15045924889017	-2.78996933981591	-1.84929600945713	4.33854982824945	7.98694729773264	5.60214633389786	5.73067661421792	-3.72077738202397	-8.28633075860551	11.9658880265128	-1.50552709111114	11.6400327360954	1.03487695727855	-0.899105314864186	1.78429699875941	-12.3802126571958
91	1.95760280906308	4.49206346710204	5.881879275493	6.10433490936508	2.72118758839163	4.99954771068635	1.5854136063006	5.15712262415285	2.14610894481021	5.33168405571479	1.61401307845197	4.37761317860521	3.1714985155361	5.88751737344122	6.13534476277165	1.25665043124159	2.27098369320102	3.29445373382124	3.01836308919762	3.60703396087454	1.00047137985748	3.08405168119346	4.9257317692541	0.792647266246894	5.26423990772271	-4.03236900076397	7.749958605556	3.28091438113522	3.44069880375847	19.0901569222547	2.9914767981971	4.12291972481122	7.82973020636908	1.62552700923526	-1.76874814618288	-2.13266998648929	10.1772777840819	5.15122850228738	2.31128963239191	6.05784302251719	-3.06254929233845	-7.05176686940209	5.62112450794343	-1.17212729971501	5.25577193982798	-6.37251116852423	10.4783689807778	2.13816630637624	-6.16435122852374
92	1	2.05202258924046	5.10054703683311	1.40139217614576	7	1.05635074510741	3.92012161026202	2.04024477363691	3.1906490203049	3.84589701221396	2.80047119400821	3.5492966215825	3.13573741532757	4.15962918902984	5.40473703611689	7	1.32868907569566	2.69425276648237	2.29861436174444	6.47559687794521	3.18163345439883	5.37987399355014	7	4.66186490991815	-8.53466340906367	-4.2343118696338	-4.13054423573045	7.14849376884655	9.77753101341461	-7.15296654036799	4.88100855422817	4.81594680461773	-2.19754262319875	2.69666558528088	1.59605499205566	1.34888235780073	5.57171345563113	-7.60782824598976	-5.08721256503023	6.63524974787575	7.49827184293944	-0.662464507242155	0.0215568279563129	1.48984478202993	5.43117118375456	1.54872695024899	10.9784400302988	1.38390908962986	-6.16613711284814
93	1.01492161455879	1.61736399216751	5.03590320580328	1.61541186772749	6.37517221068023	1.18637516122565	3.67038842024529	1.50120834970165	4.45222076894098	2.62664650560996	2.5274396220288	2.16276005707073	2.07199732152994	3.75542025474312	2.77379266583511	6.6030779542475	2.34351446263957	2.36781859463505	1.46687998176342	7	1.56755922028562	5.36860796222851	3.539406753151	4.65179922461176	-7.83198070078045	-4.32368199490082	-4.09795328426632	7.87432648397023	8.05751444227223	-7.30949975050462	5.27571523050051	4.20714982532114	-1.52024984650521	1.43657458804335	1.77174577319543	2.29041909236647	4.47084602771512	-7.94613610188716	-5.04470457958384	6.44279621144574	8.17095626636272	-0.0495368826194089	0.0698782908888963	2.63342752091059	11.7972838727817	0.228971139135269	9.8060576884105	1.96829891323246	-8.15520631026866
94	2.8167337691993	1.73638406066663	2.76098877973618	1.68991273015678	6.73140368702566	3.90128305167699	3.94506040019913	2.68869712221797	2.87020478585744	5.52245715196564	1.91858372312292	1.93681965014485	6.54252482177953	4.69514481017788	1	6.16574028830003	2.02380228067454	1	1.38855426812109	5.75052644753597	2.68105439163596	1.36101028056403	4.88319447578803	5.26898684512323	-11.9124694670301	-2.9057010483651	-4.09964653421219	8.35954174653891	9.74650646381401	-7.65129820443852	0.93308654580257	6.50555401175377	-2.19215175796182	2.47386494193419	0.127376377956727	1.11238869256997	5.47763506951985	-9.10390009624517	-2.88387300977678	5.49233114187472	5.82254936457021	-1.46351649852627	-0.96758753915714	0.586997532294226	12.7215377710958	-5.88673186072343	9.2465308637979	4.49591913910755	-6.89809713000962
95	4.76898338245708	2.52658821901745	1.42300320536374	2.2180318663696	6.37242448863593	1.47764855545556	7	4.49288579216604	1.51482805981004	2.42712414799582	2.19192627653804	5.81519897004366	1	2.78889139949248	1.44041808654311	1	3.02676294638859	1	2.71346204818595	3.55761925003009	1.86865118721587	1.868401418057	2.97456052950963	-0.281411226866773	-12.1274782145351	1.21261937925273	0.879616788791583	6.15121772482286	9.99740159694819	-2.94951153679868	2.4955820932385	4.76018765192142	-6.34470578173269	5.92597734702411	7.90781415882096	3.57122075088446	3.51414620116084	-15.6898168515111	-0.0158882948196795	4.99752932139202	1.25114128068229	1.26704964084903	1.87172998588428	3.36808997292379	-3.88124210730424	-0.555802616355357	-3.67336250531366	7.18904479817919	-11.1554057577555
96	3.94466937166413	3.70552430503976	2.57708608955896	1.60476209641739	1.28449379343015	2.18402599506028	1.64154052685263	4.68433920358906	2.07481975971151	1.38414607859598	5.02631113301585	4.00327691346852	1	1.81873733894516	3.80204793950832	2.49028513744446	1.26099981172879	4.49816286250481	4.84792218811387	4.86611058856502	2.54885991429294	6.80551822613049	1.27603702698026	2.79154252031647	0.121895149380697	-5.70622329596143	0.947924041856764	1.87467544906148	-8.40578681373507	0.262071062815441	7.07963129651014	4.56925036115258	2.87161437507006	1.60076519265419	10.4691014068011	6.80344558445468	9.15732120452898	-3.37594392451168	-2.45672917546697	5.08971915776109	-4.51141412950244	5.04197418023619	3.61499568273949	0.294180194420251	1.15429568981751	-5.83496202613747	14.0592160944803	1.03743991370627	-11.5756062466925
97	4.25887105888005	1.1825059351819	1.1234511200951	4.04863873994469	1.02186762040302	2.65265620194659	1.57224791655996	2.48142532244668	1.92065165650985	4.73761743392427	1	2.44206609293873	1.97911041970506	6.49269048405955	3.25722031851606	5.18033433174409	1.49633098418883	3.33279371449522	1.78085850795431	5.37145695735131	3.26647238649663	3.9197889897647	5.42229820172244	2.3683405636198	-2.28063648725339	-4.48127058996384	1.2428805434784	4.28265286821161	-6.33505484781555	-1.64257869805286	3.92712879857988	3.80006290248506	3.39967931940521	1.8469924867183	12.2804418057397	2.07480058217386	9.57407956882105	-0.904911224645286	-0.456375978441959	3.50052067345295	-7.39618291302101	9.93984930874583	5.9272054870407	-1.20927176088471	12.2269232882118	3.95524283397252	9.38493844363786	1.98791571961334	-8.0565919087099
98	2.19578697817588	2.32801336571133	5.70760010257586	1.98762788245943	5.50873738865431	1.77919311714307	1	2.88490136989517	2.94888623248998	2.39583742354054	2.74446087297195	2.85575100781051	3.41760946655805	1.77634747611706	6.48635515663949	4.9452504676584	3.90732861985719	4.078210237755	3.64200347709441	4.32522025869084	2.87185635020602	3.25675175522835	2.79660548126711	5.87434549298837	-9.47932596743376	-4.45792668095591	-3.88537553570358	9.06868664792391	8.49567291903501	-7.55307797089315	4.39926578219321	3.79603988534169	-3.17894396791369	0.238769768098846	3.32279174113009	2.0810238275525	5.63629964004312	-8.61752151888721	-5.6693166969688	4.71268507564342	6.84800910970417	-0.265988220097364	-0.308185475236764	3.64133813419535	8.03904260381382	0.463710543685724	11.2122794338568	3.07124685203208	-3.88388601973741
99	3.05839022832224	3.34943265437913	1.86426579348691	1.32847573199953	1.35884314442443	1	2.87538055333553	5.36511265347262	5.99142726174643	2.00655969106508	3.11381600514169	4.42549374608581	3.68781250635475	2.49932405251959	2.51411362340861	3.27577456525601	2.62642896971606	4.35271524209506	1.38628515573247	3.87674100219613	2.3902486607515	4.53042423470553	2.48495738930541	3.07085035342913	-0.416145487783518	-5.56784596711892	-0.00760573914511575	1.80066180487776	-9.89325609699634	1.22746419175255	7.33206193020297	4.86121745435735	4.42137018572916	1.07565128300575	10.694578877816	6.9701330149189	9.11998343371669	-3.32493106238132	-2.15027314179352	5.64309865802386	-4.50874813514149	4.75646818498753	3.85637331229779	-0.894245970282633	2.40065249926645	-1.89644845363761	14.0002426537348	1.27954228234885	-10.5388181916721
100	3.79525838684572	2.30905619722958	1.15456040688034	1.90742002175681	4.61921900147106	2.39435574748091	7	2.53905005877113	2.71117634962137	3.83419983614527	1.3715763151628	4.3371054881122	2.53993047079476	2.62364712017672	3.31465062016092	2.46983652785421	3.56060517716579	1	5.99384337706311	5.15060545014885	1	4.26257656291675	4.86086374995958	-0.104456114635836	-10.1492315502572	-1.59389224181897	1.86447536517034	5.22612207909848	10.8299519722941	-0.593901453739895	3.21692840961305	6.11557237017256	-4.83989327071009	6.30979232797946	9.51397330550695	5.51198668542457	2.66089212662663	-14.2645613008672	1.33533242027167	5.15421180092306	0.342315148876949	0.330507649067714	2.72472896883559	1.59973297431795	-5.24825416331769	-3.78589797822339	-6.27146140584428	6.98251148435903	-7.8210998985677
101	1.35225597150706	4.39536094401231	1.89642272673381	2.24247858399001	3.02564756284134	1.06389111680236	3.85955026540919	1.89873275950717	4.10241202774484	2.66929562247879	1	3.51895221788378	2.63651340404099	4.03270663385939	3.88160753859402	3.38630071869047	4.39175823831322	1.29834951230794	3.05363283760801	3.51566880893177	5.14731972442718	7	1.57427479040682	2.2942755396397	-2.90226448795083	0.831585785192087	4.79705492385606	3.33745155119511	-6.00452904470628	1.72888915144179	7.82555440367601	4.94204164993932	-3.09127461401317	3.15952934525786	12.1800968096436	3.07822054785328	9.97388522772405	-7.14230032221872	4.19422982164789	1.58201784198778	-6.91021432315986	7.68847205082131	2.53374056423453	2.7082243666698	6.40969374969771	1.20295072164514	10.352256347977	3.35215308497468	-9.36828624737541
102	6.04467545614594	2.45067610841611	1	2.99262476019514	5.3171928254197	1.62001478950805	7	4.12126279789696	1.68357444157358	3.44616461875327	2.57943118433336	5.28272878605192	2.52319562577042	1.77124410600849	1	1.39137061850516	2.163417112068	2.95927067020148	3.57417012489231	3.70014893272361	2.05464615914418	1.56593596313518	1	0.31622390709464	-11.480048394203	0.172995802528634	1.60496712994844	5.14881260742867	9.74018153873882	-2.12979695954622	2.87023815897326	7.22738103252982	-5.16007927140439	6.83698578609054	7.92454766638053	3.16724769015158	3.06503436255262	-16.1668789382645	0.249189577297382	5.06508192267685	1.5862332506064	0.766682433995169	1.83874003994692	1.24256837076113	-3.33650936009637	-7.8789305101405	-4.94170319702557	8.46480930568744	-10.5329023793378
103	6.16089559361997	3.96343528039737	2.30919245160711	5.13277275885321	6.0147186295301	1.84557188242819	4.86771803738852	2.88200413217663	1.38723428215177	3.5053969589894	2.40191080500505	4.64822927559674	3.9908939501058	2.90729065674308	1.58051892493662	5.12708499590773	4.33624433361331	1	1.92496064429594	3.976409472145	5.41263810698135	5.93892282512973	1.33605748818148	-0.346979932028655	-13.3603712968051	-1.58757159933081	2.18349157801125	5.17078287437738	9.8698137317956	-2.77383177571682	2.934426740285	3.93710453398222	-5.04714714636641	5.28984264072017	12.8088095973883	0.704914420643483	2.41897701844994	-13.8508592928725	1.35385444900271	8.46363955737096	1.30352983197861	-1.04216230454258	2.15507639935561	2.42253573676636	6.11705875007435	-10.1908453769275	3.26186786648712	9.86554586397112	2.34579309154285
104	1.29222512625399	1	3.08272995128113	5.41527969928271	4.91965816358534	2.45049773820645	2.71304718021584	2.39565503705229	1.22980224522853	2.70933455943302	1	3.53077320907755	3.72049119365073	6.65539730307704	3.06506271394223	1.44028251966216	3.13146013409845	5.25484749322254	1.67951048416405	3.84983157483246	1.2083789348781	2.81527801223357	5.19993388144122	2.89266810958441	-9.38998353823499	0.990994376180514	-0.473161964349011	6.78443536162663	10.1767217506875	-3.50668511345024	4.33863596015733	8.30808216845163	-4.0739875393292	6.31545111586378	8.2471276846572	3.31646848950445	2.82111342349451	-15.2758899362665	-1.02036827355523	7.45553174637865	3.36265196942091	-0.787510445157824	2.26432448170692	2.16468784327308	5.33358296899916	-9.34075340423031	5.35114533144666	4.46884167126275	-7.04222496779671
105	1.28351930152345	3.33479923888757	2.12875811177568	3.23938007992198	2.51385575992412	1.32565770896219	4.15473041009204	2.74757943633446	3.48269562132505	3.58971761187481	1.16227422867248	3.3226992804292	3.30102345105209	6.16295434726326	4.22742247951435	2.58355481337502	4.60330602765337	1.5821239036398	5.13337609671724	3.55579845570124	5.3636398601291	6.18258264847629	2.00746863070705	1.90658645734308	-2.91302951693578	0.10597384451155	4.16828452047434	3.34241017262162	-5.33105249193135	3.3682472894776	8.38232563813375	4.50158620212531	-3.90860563321745	2.36666370415106	12.5485198053255	2.85803116287156	10.3241754468891	-6.34742446721949	4.58018358066345	2.80346002559461	-7.38419382021634	9.72586217374399	1.85167717249712	1.43270277998663	7.05846446470339	0.44714832764766	9.61148262989682	4.73001793559294	-9.33569724537876
106	1.08925637277522	1.8647499037165	2.25162051611016	4.1331468274063	4.00197075892769	4.61360113461354	2.67961083820387	4.6111484530577	1.42693041934659	5.45206913826744	2.91055335312899	6.42083604141064	4.80889785100848	4.54166393796898	1.8462712634501	2.53407807435663	2.73438009738849	5.14085044098229	2.24801572871921	1.45178163012112	2.02727430020399	3.13941819728543	1	1.36101749466599	-9.84024141168436	1.38378898292937	0.321323319509983	6.93987040739823	9.92615282425938	-3.35593273918931	2.32686555213486	7.26100943850593	-2.12780973561851	6.41632421254439	7.44380196416653	3.13220734591849	3.26155102939985	-15.245420776378	1.41492507257706	7.51755138016756	1.99470507193697	0.142181365017384	3.96604229646644	1.56073766390107	5.61624994592899	1.01815550375096	10.0145450838823	3.61077499633577	-7.62019691699736
107	1.89031518359492	2.618284614485	5.69513633221316	1.42977313282295	5.05504703210943	1.01555404003267	1.00138770672226	1.06304033565669	2.01676304204241	2.56387132506644	1	2.84205908027617	3.43558010669505	2.9560102188279	3.18883175212147	5.58658057058955	4.03274683630487	2.58303115007293	3.82273910900904	6.24710161527869	1.737172278264	3.43394409176476	4.82710639238875	7.07820535804991	-10.9417761583391	-4.89483430462451	-4.58654209707406	8.30579151866162	8.57114697162284	-8.81275124681353	4.191350005132	3.47008968964424	-2.35440055835548	0.195883536511841	3.04237896200928	1.68211007635626	5.66066739573553	-7.51708471866168	-5.02006460427894	5.86267473984426	8.30063359239815	-0.414533982531862	-0.534645942750433	3.61483759081509	12.8818539380082	0.269744914550047	10.8707860932196	3.10870790014645	-3.41688468007123
108	2.00056720876161	1.1545689087444	5.99119909761291	1	7	1.2797956413782	2.7281737509603	1.10059934212077	4.72825140683516	6.66993733777881	1	1.84361577982295	1.19190305252654	2.81254711580137	2.9654712724555	5.84998834080389	4.45339883265085	2.23919673019791	1.86407813322314	4.33463158443779	3.60545895468682	7	3.50107717830043	7.10496519668211	-12.2709052782373	-3.56974381097306	-4.88074056955773	5.51302674935819	7.44310171416347	-6.77083253804025	6.3646790388695	3.84347324397156	-1.14382822393044	0.941573789960801	-0.29235471813376	1.20357016980663	3.70723218910238	-8.34815869813332	-3.06229837307846	7.17790709481017	7.13582539385519	-0.628934853530745	0.779090743560285	1.75070328148046	2.18587768408029	0.967481445461476	5.48467709034224	4.95979774667107	-6.08135591536692
109	1.51549926325388	3.72652589064017	1	2.63279766516961	4.20685946231029	4.81202677781116	3.15422265477975	2.74407255930514	2.2271463983516	5.25897058493502	1	1	3.79951825699664	5.5314069102884	5.19188281220344	6.52809453460151	2.64230023314526	1	5.31244527711739	4.36199586532321	4.51082973286877	6.2200383657713	1	2.80487965079095	-10.172498339657	-1.79825492993236	3.65289281409952	3.38266382717477	8.80754846583196	-1.38517940577878	2.55630222165035	4.6767812863154	-8.12886841613457	5.44130923400171	9.91885281859185	2.35480423244469	1.89260746241811	-12.04234373328	2.0106191006917	5.74145989996187	3.22338178671658	-0.684653321260202	-3.48930951354776	0.565128846004223	6.7888373032364	0.682111987760625	6.36649512167267	2.53710032152678	-8.68018783994092
110	5.75326069290539	1.91510268136218	1.74028875789399	3.10064960439076	3.44715039379089	2.80559692056844	5.39085080790347	1.26552820065487	3.69730280230528	4.18943917004347	1.49878035443897	1.87637087287161	4.45827191542849	2.23742925908307	5.87729237523969	2.4470278488976	1	4.83145906445548	2.78879580866065	5.63790325366755	5.44551378142502	5.05498409829433	6.81753994067414	1.31287740398474	-1.54025604796988	-5.39027257727035	-0.234989086716172	2.54674874056888	-7.87050177231894	-0.462614338027695	3.76033379450234	6.3912729971989	0.969025261575878	1.39646497214601	11.874338981929	7.50335375734039	9.17058015818817	-5.75515573387239	3.34417732075941	4.69978423077531	-4.74906475739553	3.8895716835798	5.25543678415312	1.66377523366775	1.35544276215887	-3.46654873387134	-1.01087293257667	1.71935700873164	-14.0250594338871
111	2.90142186273997	5.29257579194209	4.18472253549755	5.03196253641276	3.38819468849088	2.23741633662198	2.08235564118572	2.00710771540402	1.76307827106854	4.44139014809503	4.46135923181205	3.45339020309805	2.67169280948248	3.06429421625923	5.50824665960647	2.49073848543149	5.753384778393	2.47303900198683	5.48868157671133	3.87024951900958	3.16607356093943	2.37170338411902	4.50455804434201	2.908605134656	-22.2732419250542	-1.82049042700578	-5.3124624834769	3.9713775675341	0.660855785553929	-2.22280193404403	4.4961786617085	4.53240674854686	5.14302081838613	6.93912204437063	3.48080108148597	4.30769606917325	7.49563667230069	-3.48155538266905	-10.8088471946592	8.84330065037549	5.74156217783631	-2.5255090015496	-0.606768053254617	-2.24832092814756	12.8894048308475	10.1414441575634	-0.658719250413116	1.79775677116989	-1.66457827715828
112	1.56550009801572	1.14944174304475	3.95595584501366	2.59185093046672	6.96802494713479	5.33212697804515	2.93809509571199	2.51822092429711	7	2.81976095219552	3.2804099154314	2.92612818002781	2.52408016933314	4.59323411480012	3.83818630892837	1.60867906846801	1	1	1	4.59111924601157	3.58738534731722	5.46848026494233	6.06105073932206	7.03583282975138	-11.856291641915	-4.57593318471384	-2.85624251384093	11.3118513287636	8.20663363597276	-6.37828812711792	7.18147796529827	3.84430843927661	-0.851296680608964	4.15157572277513	2.88598302197906	2.87865493887971	4.29739794936235	-6.52168129663623	-2.18103643943112	7.40607400915066	5.52817572739525	1.51935986219254	3.34340069325536	3.97539428122728	-3.46167529777505	-3.59752547384251	5.91098582780718	3.70176673810585	-6.50851705703702
113	3.86672084408726	3.19388850554395	2.68521015187021	1	1.69214971229044	5.18554560963217	2.70373547603177	3.08384884230768	5.3346569301299	4.26168661031735	4.69237185657057	3.79310846697781	6.04526079369277	3.43905924522415	2.12390913293311	1.60717796212696	6.63058155107766	4.87451705717483	2.89092972201206	3.15186820389952	5.66047609254143	4.28263017444645	3.24261304976075	2.45643166963622	-2.19043287085059	-8.1346565252679	-0.450889247303154	5.51482835132981	-6.78513322143006	1.28987293958544	4.47884745786742	0.900126064485847	1.0294152602938	2.09962023762094	10.4057417641894	3.97409215228817	8.02250632484032	-3.70063410563747	3.73176253819332	4.48251369491918	-5.53975310132045	9.15705808794514	3.58740638669446	2.98446891660232	8.75819596224775	5.42946903993793	5.48496701678902	1.0709454368528	-4.74877004811079
114	3.31042338338607	2.03354008820447	1	4.22511443431615	3.6313156996568	3.47727065432337	4.13513010863266	4.37432113322847	2.44874559985708	6.31218368081614	1.80027601045709	1.39307228136583	2.60888398726475	4.17255123297399	3.02329400530706	1	2.46114018699768	1.40457497088174	1.09951955170104	4.35452359383993	3.13670161701632	4.78911387512372	5.20811075053696	2.24163712204859	-0.80954275160361	-5.56451469424996	0.525904213109707	5.27980853461692	-3.95754809497792	-1.88150375231541	5.22887277641992	5.71907066605316	1.73998835949536	3.26703645834897	11.0008322250985	3.31532472666615	10.7655247860392	-2.10622556492743	1.95596883395607	4.25345577481481	-4.35364662463155	8.57909335315663	6.01707904047482	-0.324022227781575	-1.11251917334407	-6.75832450311372	11.8108890314402	1.96438457055867	-13.1207967957063
115	3.69514746001758	2.1045303197837	1	1.72779860126716	1.21258319027954	1	2.94769357507616	1.37365043810547	1.09208357857482	5.20531995901372	3.40806814298965	4.76517529978904	2.58826558312403	3.68149158731423	2.16418669338544	1.44089376518935	4.05907955084055	1.74590567107346	1.60679603658153	3.16699758376123	1	4.89196761876334	4.17157922310236	2.17927386017028	-0.927652600353584	-8.04859274623916	0.525322822685788	4.78571633369932	-7.69946520419096	0.0929200670195838	3.59393796313507	1.2634466093027	2.65434296654372	4.5452323582833	10.0256635433018	4.13250731552633	8.46024825867369	-3.53363890770969	4.16459285958872	5.81248998188469	-6.95278016112404	9.38482025825	3.80162988004265	0.472369717677922	3.73930113740045	8.03484488106815	0.290649014307571	1.03183861144221	-6.88140692998145
116	4.72520470338067	4.59476340669541	1.34134767481028	1.35437152315357	1.75409487657671	3.53780144184126	5.30726285281182	4.40020706544365	3.44583594302802	3.40687506879226	1.99817729092257	4.88232397410454	1.6562430708334	3.52115599470753	3.2387550947591	6.7036884053281	1	3.21836464729053	1.5786872360336	3.03227564080126	6.15970574981198	5.48407713443214	5.48393542087864	0.493139409242357	-10.2626580771906	0.0610859590565574	3.29615441578969	5.04536139502619	10.1764144304426	-0.85471099562314	-0.893624187347279	4.76576693041598	-5.79905178291958	5.83312938450974	9.73193319140734	1.22107337055411	4.85943492689976	-14.6827189473916	1.58924213348579	7.53956251738196	3.02673927899819	-0.339007320323546	0.126696460288116	3.78812861643478	-5.16272346018338	-9.05949247175027	1.48255865590558	1.22101676635153	-10.4838200195282
117	3.32661918365728	4.65919998033642	2.48061204280882	3.44344552592167	5.8627620521562	2.25409490982095	3.14251745021942	7	1.13425739069794	5.10210658727139	1.7849462088184	2.31870424167132	3.80579377107772	4.21699065405367	1.54387823388796	1.8491779767921	2.38573317094806	1.74095749717051	1	2.61792139421939	1.88696001008664	7	5.39593170042679	-0.683996514256272	-12.0788883659554	-0.00338084324176896	2.81378593023113	6.69608825759897	8.8778404167413	-2.54013096722402	2.3827838666973	6.0061648358737	-4.60459837145465	7.22114877223034	11.9503871202202	2.39781989501438	0.670022531063639	-15.2915613090621	1.27305684539078	9.59440345806287	1.11658089842115	-0.0904777700826168	2.92128583756798	6.75976585147368	5.82454727929519	-8.45994078601169	-5.49164308117097	1.70508702600691	1.49400523206409
118	1.82293724428712	1.23847949688163	5.19640362514376	1.62567121668693	7	1	1.88080225241881	1.51251364605811	1	2.06762970787124	1.83173439172811	1	4.83538533723517	2.28631509493702	1	2.08633998445835	1.35537794240581	3.8333192739515	2.84005647453524	3.79294974659623	1.70688901669866	1.75824765566936	7	7.2911870640311	-12.8914237804744	-1.73822332523082	-1.57431942744139	10.3948540500613	6.1997704443755	-6.00142901368765	2.0412661678685	8.81032097202957	-0.525282116440256	1.55791967369173	2.02024459725163	1.43877143925242	5.57514224928062	-8.51563652116393	-0.897802125676579	2.79360817073419	5.32250675660362	-2.09825580192631	-1.78331537029311	-0.692085896151744	9.28535429247122	1.05112807272806	13.3720002521892	1.81423371458705	-7.00764295905781
119	3.38216394028273	2.44271167743171	1.28228225539404	1.86497383874404	5.22270193956594	5.59331846044122	6.94602282887421	7	2.93575228867201	4.6280375761398	1	3.9102742989511	1.91374276203629	3.94149035659461	2.87022865934459	2.66762023884714	3.16631037742213	1	3.53223758369632	4.76867273227423	1.35210117413637	3.25260329594644	3.20222054070184	0.187666286812537	-11.0835527271619	-1.73252633829196	2.20104831395016	4.96821894799199	11.0223620819901	-0.0762092301782903	3.95591667213174	6.93951027633637	-4.56219827075338	5.84544839571651	9.84887759802354	4.7708644467492	2.13328304181143	-14.1669391325482	1.40850383767934	5.68111947252977	0.900144103083405	0.211119690930841	2.1781065509277	1.2356435129053	-0.300130839531752	-3.61257495989429	-5.55331707656742	8.77611907991358	-8.84246076836165
120	2.02329733955973	1.53066729633427	2.3744553334597	3.46044286996808	5.06108558860369	4.80026088223934	4.81981835704977	5.21294751764445	1.25049875024854	4.55345670140425	2.88830821756831	6.23842872010334	3.97119746728334	5.85450131150158	3.45692090615049	2.32660873655415	6.94441573459198	4.75419780754677	1.87960169039043	2.16506197030658	1	3.8565092162963	1.0305061058079	1.53934341641693	-10.7192402713716	0.645534463871959	0.812340507151199	7.67658778616771	10.9017610691514	-4.12407229868744	2.14044988068413	8.68400932683986	-3.48125860971711	6.63524876788241	6.65645072139634	3.20850873606558	3.34770325224199	-15.8217057711659	1.71004620990473	6.21494064643571	2.43928561677027	0.0641691858059869	2.76099025120918	3.9316272227734	5.87004347461159	-7.64057626757626	10.7406040892679	3.1211897084429	-7.10842994724131
121	1.27509997781005	4.88172356144254	1	2.20266508702123	1.15347119452681	2.67266518316992	2.69469112282036	1.04155864006798	2.11088803638185	6.08480678649394	4.63745796544798	4.7973795234643	2.39169498581911	5.07434474486383	1.153681357671	5.52595228670567	1.94671605368927	2.38367855381396	3.68467560914333	4.97481943524586	3.28719828711541	3.52689127004129	4.24896842062089	2.32992957647647	-10.3695677692285	-0.400778562464444	4.9541182242469	3.96499177978122	8.71125907755426	0.379895360833657	0.319421596323033	5.23986177059906	-6.83507687909931	4.39381269252909	10.5596870755796	2.41827217633147	3.24638306884173	-11.8716686620888	2.86360315998172	4.72331846462295	4.38163950300685	-2.0311157418193	-2.85775186595766	0.41857625965485	9.22196550161838	-5.64451240306356	5.85159756499986	3.79761672991524	-8.82356508652694
122	7	2.29214123982322	3.08269636148469	3.62438906869353	3.04981077975644	2.65599451735106	1.86105752651624	1.87909086833988	2.03215200432013	5.44243391331803	1.7462238310761	4.41763724509509	1.82964142371044	2.55075166475203	5.5068421104708	3.47569564031653	1.37247110472596	2.68629611597145	4.22994256218346	5.5071693453441	3.01428562426114	4.09424708131159	2.30248767532271	1.83333592487566	-3.98330399208882	-4.78519759031541	-2.04355070662347	1.49170265972276	-7.66297439107441	-0.388638921137717	2.47108419896128	5.16354991654335	1.53272365537426	2.93396400610971	10.238774417137	8.32463341892714	10.0130774906067	-4.12603108982944	3.87369118185436	4.64060719309191	-3.0600693434359	2.9540453605149	3.93686535948266	-0.806015125817717	4.21310646990568	-2.79608693033083	-1.03000948638121	1.03965598256056	-0.500732554481401
123	4.0305630178872	4.83405398227584	3.67191558687279	4.71342528229496	4.00888106642035	2.25295602491267	3.23148852496983	2.63565410840575	2.17393831909279	5.70872057934663	3.16619392147254	4.05335757622977	4.35051770727275	6.36336279970912	2.63594389181171	1	1	1.49351938242452	1	6.06496377565639	2.10026210442306	2.4630119837517	3.14379714003268	1.40770461468576	-13.5814730774147	-5.21108046673199	-1.52954293095725	2.72668578361666	-1.03300486578644	-6.50708978987732	5.68933413892044	1.19959625039091	6.13265052585411	1.70612580254113	-2.61834253209132	5.05324187668417	2.24888649925813	-1.44299112335692	-7.85411619528222	8.57025810294862	1.45686225405352	-2.36905040155377	4.87086411523811	3.11100552776963	4.85620286555801	-4.42543962439779	12.2262061987538	6.44729526170799	-3.72328497203148
124	3.27454299634609	4.05247445100528	3.81407034435061	1.28546352320593	4.8946068632969	3.40472736027898	1	2.06742014176036	2.72675247041604	3.83956193278714	1	1.43246730483858	2.87317832946606	1.76099635494081	6.44724738262976	3.22197362583095	1.83793474204847	5.39509916163424	3.97619756524596	6.29736317541181	5.97951806526212	5.67981160158417	5.85297054307795	4.75212612334973	-3.61830239563049	-4.99214399586593	-1.16931372589969	7.13982901560503	-5.88001880638457	2.15635878880343	7.04083885996189	6.68886357972344	4.24962852204056	2.50401574315407	7.14302673361037	4.34540667955909	9.92585548702703	-5.40938612276186	5.6650133648713	3.81826530932166	-10.4613783164511	9.97442673074315	0.903228674119828	-3.13841569064967	4.09525525510455	4.17378990482778	1.3053812604568	-0.598249893753474	-14.1832327442139
125	5.30339656317802	2.75125653759389	1.91276514725851	1.20046859340146	4.92794961484937	2.7776424841058	3.26129632091897	2.52535848146879	5.65205935289236	1.45746316116967	1.68607747404141	6.8119635153353	6.28620753352267	2.98356402243087	3.78737375382409	6.88366778394836	2.27474644225941	3.51292100161762	1.79222176515781	4.33371392345504	1.87585970351316	5.1121197579575	1.68755626200937	1.21266426034889	-3.39390362443279	-5.0502781011745	-1.62316050644797	2.25372941737157	-9.02308659198756	0.0908619628060258	5.12119336459122	3.11251531949271	2.36302167971338	0.890058929263912	10.93284698235	4.44609429601172	7.20504781038211	-5.57552946102345	1.52320013461616	4.72651453950112	-4.21610901760261	5.29496698868993	1.34412047611352	2.91307657628044	7.08232970108649	7.18054680522663	1.62974056683852	2.28542227155312	-2.2342958723538
126	3.24616983326284	1	1.94300274553053	3.92917386036163	3.74987698989103	2.5749203138459	2.33479377209114	1	2.75705388740111	2.93566892131063	3.08545721384339	2.71387664202222	5.49161644815107	5.80312106507762	3.14818419127268	1.870218434939	1	1.76062087626514	2.65108462449166	2.48968217071322	4.13547124348739	4.62191737552879	4.02244071161079	2.07385458942911	-0.641801305086964	-4.00423778693241	0.909394236011892	4.4044841171142	-3.97671288959195	0.652334551714194	6.01294269528411	4.99922031382804	0.987148809524753	2.34515395491027	10.941454412339	4.22211128592093	9.62964065376157	-2.71466735872044	2.46051045602976	4.27329964053631	-6.39639000724757	10.4317091553084	5.11251156595785	-1.20778885142927	14.4217421340727	10.9131066417965	11.8734657782476	0.996501096639603	-13.4896004813436
127	4.51592504687579	2.97753630122498	2.54397842983929	1	6.85158956784579	2.63430630316889	3.91683245017284	3.36132958675097	5.72176407382402	3.27867144987674	4.72137069864232	1.72126847529466	1	1.77812544900087	2.71998777625252	2.82842897842601	5.67954640285517	1.46054125876671	1.88570262333004	6.28283810190733	1	3.89592626209658	1.28354335958671	6.19716086059554	-3.91593768661396	-8.50672675822326	2.62352100640272	6.38643802700032	-7.15428206856945	0.923029015075346	4.42528086610642	7.07813186093995	2.59388250578427	2.75729653045174	5.99343987343269	3.42347904857828	7.7593650236933	-3.48220092341832	1.682695753437	0.117303081864735	-9.05654564068726	6.26917011659092	-0.449486527530209	1.67450395938086	7.90120904913513	-0.46243368239247	4.1508361906311	0.854132985693751	-5.07216973166788
128	5.42140130197996	1.93641782573416	2.65937540184048	3.91498268908013	1	3.68014215315043	1.8561482142972	2.584229428291	1.34963096925484	3.91782124093905	1	2.33082878257357	1.98933693982945	6.90670201567205	4.06974512465117	5.19081130097136	1	3.14129134519581	1.3155776585636	5.92720047538021	1.17552379019769	2.03444522788262	1.19599393917425	2.1966085451408	-2.91935001060032	-5.35608621154248	1.46305294761915	4.21730488944002	-5.58785165531231	-1.96403518698673	4.28487916430079	4.37227051311743	3.36608475387817	1.93116560136298	12.3000013566876	2.44382558585549	8.6623321684933	-2.16170543204579	0.498286509754818	4.25409746189265	-7.16804585576004	10.5516170143331	5.62714724741688	-1.39019606268751	-1.59564344150013	3.40683938026688	7.27841659238736	2.09443891148347	-8.11137920351912
129	3.53956842969326	2.79202583315083	1.25576436271744	2.6789474359129	2.82828828517362	2.22827963081049	4.12091508467119	2.56509385158658	1.81643394404821	2.586702045533	1.92462133452205	7	1.73000448818863	2.45531276434543	2.72347935241417	3.62655556793128	5.17029028341186	2.54108214712036	1.31546014961964	5.31184816882006	5.6529526609793	5.15897291186092	3.43877562147041	1.52523648596019	-12.2988726315991	0.300791187297475	3.90870778185145	5.52812596956517	8.23775181190705	-0.356124897186165	0.485086479155846	4.50404144967399	-5.35402777451669	4.81716698069986	11.1306935237397	1.85996845962234	5.13769241970161	-14.1242254572946	1.54180869854025	7.53866615745908	3.09670416292208	-0.0946742140258671	0.669287231577104	1.07834326353371	-4.91489350300549	6.64056578335152	1.49682571884666	5.15141089484672	-9.37164012966172
130	3.66739821592757	5.15635271774641	4.68246870037013	3.88483036829104	6.64957271599649	1.55086768448065	3.10126248136464	2.06408953421231	3.6412881233678	6.00632905732167	1.75909987629075	5.56010553120562	1.27714494391454	4.07991849713115	1	4.39212430413978	1	3.03713454764313	1	3.86000691057407	1.87965228601404	4.4280021428192	5.20480300531818	1.55582620369264	-15.3925402870661	-4.2983963898552	1.13020079980168	5.17001243484632	3.4817202225336	-8.0801116165614	5.33047405460896	4.46281379038014	4.05431363259887	1.63566871332292	-0.478003596607966	4.24754270130073	5.18288036450439	-4.37463671700732	-6.02449157677263	9.35236693721276	7.24436753187739	-6.94388262973497	4.09805914806929	1.82607213951148	3.72714602889954	1.143736800003	0.79319729206468	-2.52058112800704	-5.49401395037823
131	2.22594946353207	1.17546803935593	2.75260636635033	3.22469075985371	2.85118452034759	5.17186394546939	4.14066121232603	1.98448435653202	2.30255297821433	5.69034221253457	1.5720494105552	1.41316418134777	6.18036449080756	5.33871417230388	1.05571880868654	3.278442654758	2.67813101671987	2.90730131805973	1	1.68354100362368	1	5.2199883050646	2.37152334202831	1.98998859323249	-1.44613947092702	-3.29213185845367	1.46217599619937	5.05712097880963	-3.51936117279456	-0.645956526081879	5.10874758792425	2.85557530274562	2.71052510197213	0.981015333235902	8.29373180881676	1.07024528153896	6.95279609700278	-2.0137896284191	0.977431150593122	5.34865168092678	-5.4021766385979	9.40626129133305	5.12321323170617	3.57460096535518	5.74477167066804	-9.76429163076419	0.60449258422551	1.16764387042789	-7.97546813962157
132	5.44018900082168	3.4276015597534	1.88012749649852	2.31636817973466	5.90346711755709	2.57822645297083	7	6.70614983351195	2.36429701336346	4.12067607643078	4.22638098633311	3.9887755670496	3.87854409016554	2.6536400810529	1	1.37921640515391	2.84754246517182	1	5.10888309726757	4.56726354784589	2.18109634348762	4.67304376077139	4.88217061872337	-1.13797342357694	-9.85904580406335	-0.305085225137374	3.42531709366055	5.82531722889408	10.4533357698099	-0.191050687764005	5.57009756142235	6.04712290887542	-5.42801671248877	7.12196673471131	8.85548148441503	5.00664833173002	2.16695362306992	-15.2057810844091	1.56175061429112	4.12402199305419	-0.0878279036597325	0.10140017552219	3.89799943220149	1.33446684350601	-3.56548151874497	-4.6138741748413	-4.39327599601141	9.49209451013713	-8.65330974195654
133	1.45598193592129	4.88048456025541	2.90151364443245	2.18971336214813	2.21885670607154	2.04225717825801	4.30546910787697	1.32300185548997	4.06297502293765	2.47044071729876	1	6.06309092849819	4.0951276567059	6.67044472280596	3.63580725659655	1.48598680390384	2.38916967960698	1.24826610289093	4.39297847346342	2.61585024572493	3.18529023239502	6.97222899383231	5.65920497132288	3.30913831397752	-2.59346529795133	-0.392446096772987	1.35002547392664	2.61360441210721	-10.4226961366958	2.91148714044546	7.56796567659009	3.63454518799193	-1.50983263400801	1.01377441981593	10.7000262551413	5.28906624530477	8.41550523772607	-6.03386346247528	6.51849776690619	0.848268497011185	-5.20007378743203	7.22493887428667	-0.528816392253316	1.96779308770931	6.9497189509996	-7.0940232019717	0.399181295180363	8.21808428134635	-5.94816800438483
134	6.09196820620028	1	2.90971151530356	1.4240240851242	4.87122681787721	2.52142024535596	1.35616678435734	1.64376499355289	2.63751645312005	5.72647361341132	4.12824975134192	1.22736354279658	3.57029719620711	3.76996254658457	1.23508644498912	5.51310598379977	1	1.74850595500787	4.29674867230814	2.40804135882972	4.50685633491709	4.8903666316451	6.46679922795109	0.0285325823801588	-10.0824303516105	-3.23929216063148	-5.76587182215154	4.76118032877819	9.16154649409051	-4.43686463264263	-0.418111310123932	4.44743299677036	-2.4985057462954	7.12658249964987	4.5741233518514	1.04389995661702	-0.163441326096452	-10.6428128629348	3.05604304004495	5.38260890490429	10.8171973560716	-2.9199608207522	-3.30939431859581	2.14725194436864	1.21208235656201	-4.04738345408466	0.795271016361412	3.8764895617508	-2.20344881378601
135	1.21055387625001	3.48879084852476	1.37820867710018	2.6626072072817	2.02961870007966	2.30907993400776	1.30184478983266	2.24374464617303	5.5149412867842	4.40714696781264	3.2642143333433	1	1.76480396750481	5.68354465412196	1.41382207620537	6.09764794507409	1.86580101596714	1.43439875709021	4.79128450541056	3.5743590033813	1.06756369937855	4.04265872952064	3.41387781947443	2.56067474766805	-10.1281569576823	-1.00598212417405	3.79288825157749	3.33361907740676	8.43669427798495	1.20879541406765	1.74663704343694	5.63207651494741	-7.72258482442126	4.43624576987594	9.86968974104021	0.185515685488056	2.80782382516707	-12.7045040610725	3.25854211516796	5.82300865962501	4.19856313241588	-1.37649884801384	-2.56432485851567	0.746834198717881	8.05026919729417	1.49200347529762	14.2063867137022	2.31315531617884	-5.46047848005751
136	4.44514936626697	1.56600015012702	1.23199358290033	4.7461652602979	1.3281816357735	4.27841403762038	2.3295607782453	2.93834204233225	3.9809465049665	5.86949173489784	1	2.489980441304	2.20690106316353	6.8607257480085	3.5373134295403	5.65959200991568	2.52860575503991	3.55621941550415	2.19010320785902	4.23734162673857	2.03709186298504	3.4530992151884	5.4843238709257	2.04690860326521	-2.99353181989348	-4.40027933203066	1.70444743630713	4.20066757760708	-5.88281604046725	-1.45164840322102	3.77548779415243	4.35592367154502	2.85413633774415	2.84008701445049	12.3204175148608	2.20731006539727	8.29452377640154	-2.00764691247967	-1.62599343385833	4.05741489312321	-7.56968849364868	10.7139729016521	5.55366667792389	-1.40008048349677	12.4571835832857	3.30289004932674	9.19215498319382	1.14110311362162	-7.53687963510466
137	1.28263969993579	2.16123999013387	4.61778422475366	2.51552198256714	6.06608011147311	1	4.17937357997908	2.34249523375132	4.42206290436919	1.48547370769112	1	3.66670024549741	4.10295797513308	1.89616980837626	2.59989244430728	5.06816753806513	1.03683666128839	1.40318870354661	5.41186183442746	7	2.83884457353496	4.14115292087043	3.72096138392962	6.38112840627378	-9.43844037108141	-5.46964763986456	-3.46041835862853	8.11424670526928	8.6050743769117	-7.54630418454919	5.21093146434256	4.4086946496165	-2.13655617764741	1.4310874278541	2.43957516569556	1.51498133087495	5.53412432722037	-8.06819408931146	-5.92083944620028	5.76935418835263	8.10994016315384	-0.0808844681873288	-0.157126420910673	4.06124438864938	7.10919177948196	-0.166179734385525	10.2102562126371	3.00146812509563	-3.97815172030035
138	6.12809150673069	5.19454712819386	4.2770367703958	3.89849187409217	1.70578600431767	1.52836655342263	5.30927651785242	1	7	3.61224739958366	3.5611188822102	7	1.39007026303457	6.67835127555165	1.13487396326094	2.30207364100951	5.45061229541797	2.31695487793288	2.83413915372967	3.86806322967607	2.5006495207515	6.28930161408578	3.20734041486567	0.764401533931729	-12.1589608535581	0.933067904877479	-1.05111617427519	4.93271112463249	-2.55527707533614	-3.47110241791693	5.32614943712509	4.80364082305928	4.51513888722701	8.46759956109916	0.413248408514722	6.40833825775684	5.25877115291561	-4.78484169848183	-15.6922147954807	5.82420399956355	5.10326377442046	-1.92411441461713	0.375617261065812	2.18029370555848	-2.74189575996041	10.8369336432083	13.1214363569257	4.97780580073455	-5.75686739518825
139	6.37059546318637	3.8545130129277	2.85768572605754	2.24318521918281	5.86244382785926	4.35630080036973	1.53315931145734	2.13919020141169	2.15059586602242	4.7994293549839	3.59668554424574	2.34180593379068	7	1.62530650456442	6.57404299386841	2.44696919914051	3.0034634517514	2.84519288572523	4.80573259584026	6.57329122525581	4.03742424721446	3.87925343503747	1	-0.0195820423390988	-4.20684861668853	-5.52732605284313	-1.29007023766108	3.29662655106703	-10.2907132701071	-0.405714432622606	5.05676009801815	3.54388389598002	1.26036358683268	1.50578824947246	10.4812009102388	4.34153605982231	5.94235379314671	-5.53760163042869	2.3528902198198	4.56087901398056	-5.01312536248195	5.89287953449445	2.47567480105641	2.48724270121606	13.5156256977466	-1.40041557046841	12.9353528844137	-0.319328600081111	-1.38734043028067
140	1.41893984723359	5.58135950780651	3.92743502921987	1	1.62699508243522	1.2866178764879	5.39489784331778	1.82476643032544	2.94794815239428	2.99098318211402	1	6.20790754946449	3.49241214607652	6.73976430583047	1.86632749266191	1.43120495017496	2.20522169388148	1.35552360454513	6.29818200074668	2.24860353642458	3.3531591134678	4.35992326987353	1.88456124657584	2.95456020886905	-1.92137861025212	-1.05086380664341	1.45197535997059	3.10616811421704	-9.82473388660352	2.27971152559652	8.0707544021407	4.23752122824881	-0.672889145883711	0.987604279932503	10.0308010232582	4.79107996818358	7.82085651336372	-4.80332923842792	6.59989682339489	0.650174086858163	-7.01125620312808	7.60190245918306	-1.06297689448164	2.32103716171893	5.93249838928035	-0.213275122036779	0.955182293364543	7.87213669417852	-6.55693227083717
141	4.53718587955434	7	5.22607893729508	1.48545339531123	1.80031069550254	5.475134678461	1	1.95801474972059	3.05226935959056	4.18242248558064	3.32072416054077	1.48820227678686	5.67423780762947	2.78554985165353	1.06251879678858	1.50590013482321	3.16688554246971	4.43774081614183	3.42258148942282	2.14008339668446	4.19274355503146	3.15850505905429	1.47089341104735	6.24805604166328	-16.4304930543308	-0.159322950868992	-0.387668601003803	3.59706719754117	2.32616990366992	-3.05305974940739	6.34377275596601	3.73560121371278	4.50233089314391	3.12960643302909	4.83219751191405	3.63745416413807	5.30424889478305	-3.28711439257719	-12.157817311192	4.07617107056749	8.60318779273718	-0.857028393528191	-0.398871876937048	3.14537203406287	9.01189071529533	0.0872527960286661	14.414059946328	2.13401149341693	-10.7222687885679
142	3.76441456379936	1	1.86396361236938	2.6075957393394	2.12834300386185	1.19233772818457	2.82181316776356	2.88460512811318	6.14439205612046	3.49765216885128	2.98620597182802	7	2.59542152823659	3.2423258811688	2.59172508450017	1.78676334566627	4.00467170114865	4.57204392289938	1.8256322650102	3.42496363451584	3.02125321522734	4.51674853096261	1.75602538717182	-1.46838996287277	-0.756527936421398	-7.2362441658517	0.689246616275457	5.92221394848063	-10.8881101209576	-1.96979284985344	4.35977274519184	0.125086511613715	0.777641354265634	6.02013341165851	8.17854366230641	3.27989662477041	6.03119971339963	-2.55084846360172	5.04115264685991	7.0409122318006	-5.12284719911373	9.63992368971049	4.61116535593011	1.56460766732287	5.98687854932883	5.76246064106311	0.75645728766037	4.68706261719434	-0.501203232826178
143	5.44206496403737	3.78621611076852	3.52686218312211	3.9647508754403	2.09603677548821	1	4.76669966422892	1	4.51470061809224	2.40676485786437	2.69049697156996	7	2.24098325164857	2.82786535984817	3.64879862395124	1.62672791017776	5.2406969662508	1	3.82458791078243	2.96378581551318	4.45525307454956	3.07638531956866	5.26502740591127	0.343274055370364	-11.9382239055978	0.716048857269744	-0.427473240138571	4.43327705873173	-2.78284397806799	-3.68873849092894	6.24513129535279	4.05667169846141	5.17016598474211	8.08509564752728	0.0927253258321139	6.75606539275916	4.383778975153	-5.51113681851746	-16.1184872375188	7.2039821444396	6.09636823477139	-2.63741915500413	0.976746074062827	2.08665166578737	6.6478166162147	0.657122354823181	13.0181140366147	2.39698879466897	-6.03015884009177
144	1	1.27080647754935	2.23289007567907	3.00412654883539	6.02980993666945	4.73119002476237	1.51706687328001	1.62821454027754	1.86873847815203	5.90288828669209	2.00966914598364	4.49197381911629	5.47574804087767	1.43587214580293	2.10050841263457	4.35384692978946	1.06972472788514	1	3.09900550810084	3.78627428871432	5.81319345831539	2.21959120610068	1.26156323038855	1.52657830506084	-12.3094001210851	0.743634108034723	0.522878181424438	5.60697814650475	10.6995739223703	-4.25183378340442	2.41674063466906	8.98210290569576	-2.62836050173578	7.73423505688993	10.2946922610147	1.59696246955742	3.13826018100055	-14.6121081264605	0.632562748135449	6.66014000586535	1.55722758245856	0.848741157801032	3.21384879461191	1.01936686785143	13.337465640821	-8.54279721699026	3.05709164897184	5.10219966041363	-2.80752203350026
145	3.25477221116686	4.7424129889387	2.99105270458448	3.79678241371527	1.85722498959625	5.42721466307188	2.93046280821484	5.07966783437188	2.24145355588418	4.1451278654433	1.8131974077158	4.46954009621595	4.42318356827554	1.77384825597072	4.45124848868228	4.01716558635939	4.7191658613132	2.35121188332577	5.44253015741133	3.11442247879851	2.07049485091989	1.71219897630565	3.78215473091981	4.41618989709676	-20.96810528765	-2.10316485942147	-4.19915363288301	4.63951139895065	1.59303419870388	-0.986314914019262	5.25592837406239	3.79846036108656	4.65630248587372	6.3651792570146	4.39183308584307	3.10157998805863	7.85707229738958	-2.62902386695173	-8.16897769822127	8.92548113222609	5.5251512413811	-2.00659104732732	-0.173982900668468	1.86088126672105	5.09322951353259	7.54940367410534	1.39524577176239	4.85568411018051	-13.7071608703852
146	3.74506706825948	4.03501078657546	3.45292725663377	4.54909201792284	1.69523108576535	5.11279870118611	3.02596280890935	5.20824510882843	2.28357480475942	5.17532637464085	2.47725898029707	3.57589235543054	4.24450545203896	1.34892479804027	5.41274517942878	3.70988638902183	4.63831053946597	1.71685447421708	5.63596819414314	3.08647062292707	2.93568165273428	1.62749033503355	4.35742805282217	3.67111089876894	-19.8675459760808	-2.7560418736203	-3.42461246317185	3.9878965917153	0.156403303614843	-1.333265870264	4.11817407198888	4.87928056694201	4.14328474631117	7.57960169232925	4.27918650441611	2.79307297425804	7.55040355710011	-2.87442902310603	-8.11503138516376	7.8878862393104	5.7738509791736	-3.03173893156434	-1.48654512537358	1.29240737106869	6.66110708624643	-5.13718261260842	0.586656736605955	0.557305551400279	-13.1373530112966
147	1.09235159336517	3.81479574485732	1	2.49047782397208	3.42860423440791	2.99372186516887	2.11213136612342	1.8396179524532	1.55836847559031	4.61619911814236	1	1	3.53482716652074	5.17063267051807	4.81946611222225	1	4.29043536221109	3.04031823648211	5.64620894525465	4.62687370261613	5.98428524230715	5.61916826514132	1.34378579594177	1.88943713321888	-10.4637950023961	-2.29419166792507	4.11084981608713	3.42345186721753	8.58832254561851	-0.302834254314205	2.09545883830696	5.33690822032495	-7.56751059910559	5.75176355809392	9.62427466897073	1.27069983352438	1.5420070544998	-11.0605618561254	1.41087004412487	6.76760800633885	4.19216891773017	-0.960536080001701	-2.42001199527153	0.36233055775535	3.74445971332594	0.982581913738342	11.339434560446	2.04375224463139	-6.19896887645544
148	2.86046820021458	4.56336197147079	3.37721941393055	6.15050616104232	2.9378471219643	1.93150412344513	4.01790185486553	2.4793620407402	1.65578215124044	4.17553604078785	3.54452427199607	3.93074517234016	2.02500040488051	2.09007861946013	5.8903232774602	1.60761938908002	4.96622933548487	3.75939512408922	1	4.24643066872688	3.62513008919939	1.99506487577021	1.68781976540576	3.49067296839076	-21.5115517202629	-2.31054723193825	-5.06385264180147	3.47969850349635	0.705217359748911	-1.33330610462408	4.35641117747155	4.8859237429586	4.6908946728176	6.97072319960751	4.97511725582975	3.61180172814778	7.50232318279524	-3.03312548896323	-10.1304994411909	10.2777659470616	3.64163477781868	-3.26971736788295	-0.99162880266895	-2.83112755208372	13.0665067039331	9.40931467455503	0.691427423279324	1.31084519644189	-1.78950871564778
149	7	3.2568283516915	3.04083593144459	3.38747694289373	3.31505863221133	2.89627305604038	2.63982015670005	3.49802874101874	3.99135058367783	5.55267101889466	1	2.97457286967032	1.32415334244603	3.34902471079565	4.997119526866	3.01846825064258	1.21562101766041	3.60365489553107	2.22625579519957	7	2.64249392695403	5.31417416052784	2.3142130012752	0.953754579147325	-3.63313712994538	-6.24530688165661	-1.64236337110313	1.3300499889455	-7.14378949021826	0.128943274023109	2.37025365538239	7.56337272257409	1.78206387398035	1.86997023457721	11.9888779617495	7.65963284546635	9.01413893154553	-5.32140231914285	3.48170494011315	2.92343577722288	-3.05396888350064	3.78184543201969	4.88628962360045	-1.1694195118552	-2.98476471478198	-8.34249750916027	13.7358657753327	1.20582331117782	-14.0888216563565
150	3.78853356455917	3.1763748298555	1.89158465925268	2.01155863724999	1.65940069464898	2.70724062651841	3.42223581760712	1.44486330839376	1.0061117094686	4.22450192446886	4.37528107883606	4.32968191627221	2.41361268275075	1.68905288559374	2.12976326806846	1.13173164420577	4.82743530400347	1.03067887582514	1	3.44732004405943	1.24966660356906	4.562254340022	2.90339339957244	1.01726194923048	-0.0437226556714303	-7.31807081584883	1.33631793850775	4.15879249725374	-7.30986906449779	0.886572110312091	4.01269448227779	2.03509448395444	2.76941526789541	4.12683677043656	9.17356011960005	4.43723969615594	8.30354467863569	-3.20147235040995	4.05134146997323	5.42894688887794	-7.81807200543574	9.5397386234825	3.81308045149744	-0.0583432733001653	4.22223141539608	6.18947560549559	0.33001812075554	-0.132943636876492	-6.37206163830477
151	2.04659135545222	1	1.97605478098891	2.82600084777421	7	1.59832219578916	1.6828744031386	4.16213811893625	1.3891356837321	6.24567033586415	1	3.49884291746792	3.89292756326593	6.48534268602049	4.85883430276887	1.70827289770797	2.06232277093784	4.48660613070365	4.29804525801504	4.29221155524209	1.55031064290776	2.43291278198415	2.16273447742238	2.62470885331062	-10.7216634009165	-0.709993722715018	0.0352137452005164	6.14628184345198	9.78266188609429	-2.36682392757198	4.24436352775812	9.50663358717183	-3.49198601444197	5.0963096403734	10.2170884504256	1.37919825090309	3.99848992961153	-14.3757134443556	0.71131985509752	6.09605440889985	0.501079130254992	1.96688985726454	1.92939754948493	-1.5689173581605	3.28524528763877	-4.85277132178717	10.890754162315	2.21432141471669	-9.18948739013348
152	5.14493081907028	4.06169982892235	1.92232462157659	3.6963266933486	6.87108167910176	3.59065516051431	6.41888808850574	1.46092978736344	6.1169071171829	3.64712148779321	3.81052938696436	4.58247979790297	4.31814245388948	3.30257491404947	3.03384724670358	2.06038133737624	3.44902479151805	1.33382075055563	1	5.04527853792514	6.83844897784834	1.3566372451888	6.3478450575303	-0.116847678701409	-13.0222095928032	-1.25374992479493	2.50565584332094	5.03151886799875	8.7781747790993	-2.3237173136429	4.37245114394421	5.11210411693483	-6.03762254521789	5.99009794983768	12.2774641934781	2.03548743117828	0.617810200446338	-13.0273206775834	2.07144332347897	6.65931505388725	1.27166206034559	0.105426300661293	1.09048315483611	-0.0306473782384237	8.55501405288888	0.532554649576882	14.4200241475143	4.01242761745672	-8.19459121670848
153	2.66330205098434	4.70053001425552	4.56928192511124	5.37544598350674	1.89334420974864	3.22264815148617	1.2929793169151	2.46391536989059	2.85046328154896	4.08319828789971	5.52278515473277	5.50818846340644	2.89457639124188	3.53841882022476	2.05456226946922	1.99912188071774	2.74827000440394	2.8479374144721	4.86133505244517	7	1.61071702271212	1	5.44672002381121	0.838679037100541	-11.7086764056696	-6.54409897569059	-0.847491963246917	3.66291354087106	-1.23944966745937	-4.42394926884519	7.13795964575477	-0.447079168108584	6.4808376726637	3.71709901183585	-2.11732492878165	5.8178404572645	2.39694084137793	-1.62633250353925	-8.49369954391566	9.09405295675988	0.308375792717396	-2.72270407492033	5.42813382668823	3.85301484630575	3.73305329309708	-1.62903443758158	-2.12104220058007	1.09088883617237	-10.4276870677956
154	3.7068780000011	1	1.73266571343956	1	1.95785316999386	1.31015826495554	4.15129872474168	1.48416560650186	3.0825753387977	5.73839920373412	3.47131482222324	6.94324034218568	3.86296550774496	2.37219924726042	5.11729272031717	2.15678823760251	6.9963707734277	1.00324277292906	5.79350798183062	1.46313689811716	1.06052502168765	6.66680738726927	4.1160730903672	-0.0858592339368086	-1.61455730107159	-7.17163646291785	0.0177459072625157	5.71796864052255	-10.4878258096744	-3.21961376721426	5.03641076882721	0.589346366757686	0.398698396704701	5.39644755213465	8.28490157032631	2.94059729501068	6.1632173824069	-3.33009234390997	5.10272123902954	6.72092347283354	-6.87030950446614	9.05897692324394	4.05073351584316	1.30302838601721	6.59184414752065	1.76005044535102	-1.00929523429637	6.41577742444481	-12.2122230489376
155	4.615305331437	1	1.70758614766396	1.78909762808855	5.30039854035796	2.82164133165162	3.18340334149354	3.37171371746203	1.00731440103704	3.7945296324311	2.42004799144402	6.15238130938517	3.74933685108156	1	4.65681620467572	2.43976804407241	1	1	1.68080251273815	2.21349482970812	5.65555414541002	4.09085334232248	4.40473568420415	0.218917704822008	-10.5096823035291	-4.12058019710136	-3.99424387814825	6.43432706121339	10.3860137797146	-4.43368099670693	-1.00946730928455	5.89970679267047	-1.64860934082669	4.5824905872833	5.40355972115934	0.955991560141337	0.378516558914367	-10.788250340113	3.70155847365618	5.36121715321532	10.4192041673528	-1.36847746747103	-2.09451526197026	5.65676959844379	14.9532756660752	-3.65654462920696	3.33533911403764	4.60551326200791	-7.40036561813853
156	5.70016905089321	4.84724282794829	1	4.16851859819597	6.83978956285817	2.06921108505381	4.6376539693171	3.74781153865024	4.53789875730063	4.11614268393387	3.19208302549741	4.70032120636	4.34043605666838	3.0170135172063	1.21722170690093	2.61055083867738	2.31270023075262	1.47270172630372	3.36873931623019	3.12526587606753	5.25641273589948	1.42310467054201	1	-0.669170869533074	-13.0631162579983	-1.59993464782773	2.33412410617709	5.06012577854214	9.61376855214543	-1.29252337645638	4.40223610079851	4.03756950799733	-5.36746845259965	4.89264379727817	12.5967647257946	2.21490867215899	2.61110686809513	-14.3009236572253	1.60917961998701	8.99634946977184	0.869430642079662	-1.12324766566993	2.51960080710727	4.81085289080986	7.70848509659233	-0.641064015519117	3.35075266882545	9.27278448028673	1.95745175682506
157	5.19598129755518	1.82413393493035	2.34832609932896	1	5.36924612497531	3.24098771113948	2.35026294139766	3.15856117229049	4.68580978949469	1.43013322142485	3.4155549050583	6.10880313605542	7	2.32236838635766	5.23239124913009	6.63119810669527	2.82461596592313	3.78710879724521	1.2229739322186	3.69792554201071	2.35917825116493	5.33937922351214	6.44156378943931	0.975528663808047	-4.66472824574186	-4.57346662377709	-0.933134319706885	2.47382384385694	-9.19428122528593	0.0979890940418453	5.22714447778624	3.72540192216258	1.23445041358547	1.48547907135204	11.6372456144953	4.4898178946334	7.85859277966033	-5.49918567651881	1.97594872032382	4.42731667149737	-4.72829200594265	5.22891247959225	2.71128178464982	2.43467039327508	-1.18864691353004	7.20195791765298	-0.726699636914961	2.3259009934995	-1.65794348730116
158	1	1	3.28708450422416	3.39140042081742	6.33265645983536	2.8802598151722	2.26739613303106	7	1.37739552604536	6.3936166449475	2.26735250245861	3.4019670734023	4.37739803362058	1	1.81648940525577	1.45492738930905	1.80186968524745	2.10638977543455	3.36048311928014	3.64653081300401	6.04878935084871	2.2726065914834	1.0019017362242	1.46886706301085	-11.0702308972138	0.38561965074522	0.752219599589433	5.41916043851888	11.2536411814217	-3.80835846679752	1.8949067857644	8.4648328998992	-2.49652416805205	6.54974363868907	9.94156607053982	1.43081810215633	3.24403915944848	-15.0347969005297	0.514381159943356	7.84906820743581	1.81563797450642	0.758914477843304	2.47058728228923	1.63383006909766	-0.727183596296881	-5.20514196847388	9.40013020317715	4.52097204864054	-3.19783830326748
159	4.02527331902386	4.68761072373408	2.43250302407752	4.87176275565976	3.031935326963	3.22727661622872	1.74320339897379	3.07200413820533	2.26277639789933	3.20176651593392	5.98136773744186	3.95442352298758	1.85629465363683	6.85750064975896	4.25095566572269	1	2.29827728288065	1.49035553314098	4.24899838071642	6.42397325830482	1	2.33373337175619	5.52221999319112	1.032874215515	-15.2742689428702	-6.06381642546272	-0.943673201460738	3.73551067017088	1.16214935809811	-5.21481932530366	5.16644427261186	0.442686759232655	7.90947442782543	1.69656028666927	-0.564256304370666	6.45967408114731	2.78133819425601	-1.81067938655013	-5.7057666681508	8.60812667522219	1.85600072841118	-2.0996004710564	4.9952784908208	8.17291063257201	4.99870558049156	-5.89574787432682	-2.76352948488536	6.90193990241717	-4.16444894107921
160	3.24254496735591	2.54257428112249	2.02945934599214	5.17806033455584	1	2.55641675172965	1	2.91069778443905	3.53525495640314	1.83938841162334	2.56743540241877	4.03250950108383	1.44359220439684	1.91031850086941	2.29089893702675	4.24405789663828	4.75173553301616	3.55318696485765	4.30840516978363	3.25572080657779	1.72017178817263	5.91602367302956	2.25559701994561	8.56713629052405	-15.5650266567829	-3.14997988919574	-1.28655063297997	5.15146709035852	0.433759730226936	-2.89004871582415	2.920936157152	6.41572583980988	6.03373471115535	3.94967965105806	5.76164092827394	6.64807068991273	5.17570864739268	-1.50755197203301	-9.70767090756156	8.38958857051119	4.60522476920815	2.41104751007067	2.50186217467186	2.50121697223906	4.50861007384127	-8.65019259991792	-3.75863350391279	1.24816156136777	-9.60204991231965
161	4.89741538380801	3.02733994919637	1.0867673144459	2.18912752932997	2.42592236676388	1.04100209149706	1	1.0905820831052	1	4.84689121558157	3.31714638075553	4.37182389158796	2.65093543574867	4.90715147819667	1.44155093740337	1.0305072256459	7	1	1.51728048301041	3.45501666867188	1.35234787725276	4.58966150152789	1.39109801099647	1.70419774187745	-1.07590558427496	-7.16401394377162	1.05554496019926	4.36131657138528	-7.58319734115314	0.827605805913434	4.37658891708807	1.75872597576673	3.45026086592471	4.72171474035992	9.46346337888789	4.30514965581564	8.62332910376272	-4.40171824333035	5.49169511343726	5.74230700083028	-7.42502374476795	8.95140703360056	3.32871199112368	0.410208158936794	3.77072122726202	7.01333546105401	0.180897834832398	9.63580527158724	-7.19213450426961
162	5.83305610549646	2.18377149005322	1.38410326604533	2.57856965406484	1	1	6.23167874576221	1	3.48455184104552	3.779295696115	3.99495825840874	4.65833379040494	3.1643083946248	3.28264562139388	1.91266707455817	5.14719559266973	1.64457462451002	3.97757573279464	1.25224879694096	7	1.22290030229457	3.10467085098619	6.60751514866993	1.49166179644186	0.0265640416848312	-6.38909201270176	-0.395206251969092	3.30163750868253	-5.12599218111464	1.61227903236933	5.28008669445408	5.0217039930057	4.11516994839893	3.55733340263018	13.0536017273797	5.94871636735504	5.89875163457015	-4.06134713577269	2.30961276942531	6.5486794556159	-3.07674294883699	4.79450338541175	5.08292088414886	-1.1187564488683	6.92441510801415	-6.42708877781516	6.68190863901142	9.35765059792382	-8.67886168224136
163	1.31568549014762	1.18914310219864	2.06265104336319	1	4.7361246634777	4.51923280912097	1.08778007908794	2.85771306684321	2.33498773552713	5.97317110596137	3.61379752562149	2.90854578019924	4.5323969180654	1	4.78528614231686	6.87690379234236	3.24651355467702	2.93305777065874	2.15204434481133	5.8001014757501	3.11133662956563	1	2.32921263570133	6.78855167121076	-11.1652974927715	-3.7534139389428	-7.31830283859538	8.90994205918554	11.6436544999698	-4.88497942864827	2.76236894151134	6.42312826326745	-0.994299579456538	1.94942212026344	1.23637218960548	1.30190626701469	2.07813383853228	-7.68912299999487	-1.49960291176056	6.8682367258222	7.54390583652612	-2.76504637497819	2.08043932921584	5.4744097140833	6.4955335151379	-1.13283863121264	9.29544645205903	1.69307822464022	-13.21022101063
164	2.44085552389809	5.72804739628848	4.40445669287673	5.33019488447293	3.2954408653708	6.93172756883364	1.07590279911817	1.85226912344843	1.21748357616298	3.32447626724873	6.17606850752268	5.30262384574363	4.42224782100538	6.23780597146308	1	1.24385078232163	1.41957229103534	1.84194736018243	3.26234877237173	4.29186857125125	1	2.58403305176615	4.98999313875739	0.619543163632877	-13.8270005103438	-5.5813612244118	-0.292221218822429	3.74701086819285	0.45717893785007	-5.79803952398692	5.79565501881767	1.41801459731325	7.09975941515459	2.12434758286518	-0.925037970137311	5.79933738659174	1.41945742908564	-2.19830469058166	-6.56444392774457	9.36382260680689	1.18608969437315	-2.66576598041965	4.08026385646301	6.08474526328674	4.23654776137717	5.20677759779537	0.609439785875166	3.76528930801201	-9.27076018865935
165	1.78447371599208	5.16432441756189	3.49002175689648	5.73513850259622	2.81160032193791	2.86609751236175	3.00740017458479	1.43066574800157	3.22883719904939	4.74541481798257	4.5441631930225	5.31995412295216	2.07134577098521	1.97662339145448	5.41030863312098	2.65639674914949	4.36200230586385	3.52475305728397	5.60859959993517	2.13942497720158	3.51131291150803	1.71338360857934	1.04042161250978	4.37030193369811	-21.1548496449325	-1.67442354759761	-4.7744145315004	2.94322192035295	-0.404985489358998	-0.913011527408478	3.46167743202688	4.70131589006527	5.34019263683242	7.50664734356689	4.729815767859	3.43425209971882	8.28844277864532	-2.87470751302029	-10.6294366665375	9.08756360279041	4.18488202323025	-2.93736291054885	-1.04723525747192	-2.01215652376019	13.2863161818266	11.1961512151768	-0.368887511747192	4.81573502131644	-1.92019625759221
166	3.31804042051147	1.62447767322151	2.10026469597812	1	1.25272730763583	1.20211000474569	1	2.67709113606718	6.06984010512284	1.88759380328101	4.2797976326363	3.81623741277755	1.2311639752508	3.23577039168664	6.02317683757782	4.68102750811994	3.1950980996753	1.56897877863876	5.5770321215932	1.79076230060141	1	4.3805236908487	4.41675271207631	-0.503595706476396	-0.778785203752089	-7.91391000714132	0.918937798146671	4.81656460908884	-10.7805272306675	-3.14524937547388	4.79602070780006	0.234868717648108	0.684096227820882	5.822222298874	8.79490389789143	3.2565039225091	6.78043847126938	-4.80052312136087	4.96998155304802	6.38791007998365	-7.55881626190393	9.74320058345804	5.65352138223524	-1.69651642091651	7.9463847668115	0.476918156694193	-0.0352811821939496	6.40773973439665	-6.61670698530215
167	6.32298181662529	6.66440917489729	5.12021888398248	1.90833876697719	1.8785479169162	3.44173222211926	4.59957674807171	2.31007425124976	3.01440538414049	6.21924009779389	2.27320472678428	1.90339217852105	2.86105260047519	2.85504044045902	6.65388098377211	2.56631021572062	6.67963636296255	2.60636523059268	2.57438852543548	4.04873199126892	2.81433941124174	6.20415749119458	2.58606247445864	4.71328303068136	-17.4313427513819	1.88242296769452	-1.25673664005992	2.91584572337287	-1.1372466160158	-6.9531898959978	2.99403224425597	5.45833772269363	3.72935396841613	4.56017222491563	3.39926213316619	3.51353447048113	6.36861675049435	-2.17771380575831	-11.8009398981219	5.47345189048773	5.54071947926272	-3.40437420377039	1.7854204491347	-0.690076505046055	-1.09038693162728	-6.60023690995859	8.38208432605792	2.91643575456273	-8.05772084352463
168	5.83173453454588	7	4.86980932007223	3.79462671311074	1	2.06549304916254	1	2.44859431508826	3.58082294245792	6.20871608134015	3.72593387743986	1.03174727780184	2.63563969125898	2.2607569485587	2.18595867863122	3.12350068552277	6.5092845609981	1.86563308525004	6.26047129948403	3.44548176673655	6.04152040080609	5.38742949146999	5.15673524886545	4.47088555599787	-16.7317804170394	-0.345612131579503	-3.01795269946046	1.96071500704407	-1.49331253214794	-5.49662739396931	3.86242779044171	5.61770751461436	5.07132336065228	4.75103474002781	3.18689414516256	2.90030586670104	6.67611334678464	-3.02307648927166	-11.8577699179686	6.4543914661871	5.98460225657322	-0.722119703421623	0.182912325503248	5.613350377814	8.99120162265672	-3.45273406509082	7.14454685619884	2.22086104750281	-2.2530447458126
169	6.47821470582601	4.75174528185822	3.00698845071231	5.60801686947574	1.82782885354606	2.93311806057446	5.75635995761522	1.0239077512385	5.47337549099397	1.80777978941246	2.51534127565895	1.61584622685277	4.19636621810729	2.16073565860513	2.88684328429734	2.28474471460666	3.70892429337727	4.66113385606654	5.14564717286949	5.85574245306182	2.10625158290483	2.57355202988543	4.83549111102019	-0.507414382044276	-12.2897517693131	0.304412629399523	-1.18803789019217	3.5154824827434	-3.68651182783119	-5.49060820185252	7.73174511438944	4.74525835742814	5.45861838670298	8.95408528420856	-0.683281058170593	6.54318969229853	5.72793217247528	-5.22935921647836	-14.1390227707945	5.93520073093042	4.70965341516701	-2.20442029890155	0.964343260518506	-0.623448334895993	-3.14638809407848	10.7947875241786	12.3172188356851	4.42769916144585	-11.52671506775
170	1	1	5.17919638122869	1.69948765433686	6.99304963033166	4.25129424362805	1.42675957456083	3.31098966867091	1	4.90432313765856	2.01436435308472	1.37390013843294	4.26219497467164	3.38584985329423	1.56606587302493	5.32520140413538	1.19149367134753	2.84144267052563	1.547050734546	5.16209638314406	1	2.41714348215621	4.42756466536999	8.64444229388822	-12.1728024953777	-0.425055384329148	-3.42156324398789	8.77939711958023	8.07483784833967	-4.43693734484293	2.93179523780314	7.93010192603935	-0.713866881034611	1.43270723185007	1.3593601154738	0.624231446292331	6.44428364776742	-9.03265436664961	-0.387216640250681	3.47571382188096	5.74082367206623	-2.05121985346577	-1.72733156142438	-1.57104123342861	11.779705109496	1.80655479691341	11.9633414932507	3.38167202049447	-2.59964304266905
171	3.23182381199275	1.45132525055788	2.14530910717724	2.76396100237736	1.61347713639027	2.28137361097267	2.85884133172651	5.80181447868995	2.61756727621607	3.51077075842489	2.48544597508712	5.81074546641676	1.78069749477929	4.14324759312381	1	4.90776002948494	2.2906011348297	3.08562119797996	2.64572764012541	3.99968997799263	4.77804720813842	2.02341053018969	5.05266650695302	1.51448158198635	-1.67972421007068	-3.87695959027069	-0.897950503287558	4.5963931040442	-6.82946531853002	0.865573817075479	3.85492326856208	6.53650224457707	5.3149992686449	1.77641081276745	10.2082547850035	2.51096596943627	9.48321660197339	-2.47298482132557	1.28937382403215	5.89147193215289	-5.95100663808559	9.31059610239753	7.58581793126256	-1.00774721800775	4.61910537296138	-8.05518602982894	9.38081621490324	2.80787217673252	-6.5313228894568
172	4.08373595647142	3.62912073240289	2.71749369636557	4.96568004234428	1.51813491541652	2.10352070516281	1	1.77863833231357	3.73665578354225	4.38235560398967	2.7366669102482	1	1.73234301220886	1.63580074752232	1.59737394209618	4.54973187583199	3.82631537255989	3.09250875430691	4.08381168559195	4.1218072780171	2.69413077519304	6.4276019426462	2.74174528021913	8.96582158479784	-15.5924460821712	-2.34312763629766	-2.73450735855595	7.19069086781932	0.787484229874422	-2.11779329052984	1.40105180744822	5.9789390925776	4.87698921084528	2.74770275906712	6.87429667986851	6.58638801547206	4.85838982343567	-1.4172557723004	-9.34302462088309	7.45761026909572	3.05510139042674	2.86573381027495	1.91195015363402	1.84052766733249	3.33797989268403	-8.83848614839534	-3.23090952978341	1.12296683820129	-13.4838857789168
173	6.12589141023408	2.17100246198174	2.08394072387053	3.39614330654053	1	3.67845174117962	6.81583907232993	3.27680121250445	2.4168988651483	3.03040318858628	4.29955575365157	6.18493777286263	3.84605083385204	5.27118485080069	2.11832272725735	6.90727808263994	1.18333608473456	2.39381755166206	1.41428526894814	6.56761335365404	1.28581859510458	2.68319225172964	7	1.88213807910299	-0.228843370835414	-6.84365384516433	0.314436765202159	3.88625837531137	-5.39049261051692	1.53488992649261	5.66208280721139	5.97601277759742	5.60678690392814	3.56835253757058	12.7031482640071	5.87797229452652	6.46413133464793	-4.49372619650581	2.05647480600321	6.41467019401769	-2.65671283457023	4.58621748159697	5.08172435750455	-0.236775136195786	2.37985997968539	-6.45139163916567	7.34886888775532	9.93244337312324	-9.51447065095036
174	4.0215028161473	1	5.70365064800562	6.08860320510741	1.87728049897834	1.60323011395754	1.36713803774339	3.27584609214222	4.74391746101858	5.90758338415886	5.64565802437659	2.99959768313297	3.61591209466076	4.38722677128184	3.4975342742675	1.4073343952254	5.11100175928641	2.94848287460996	2.93285699586491	2.94260436023708	6.15921200342798	6.01084766949642	3.05646470944255	4.90724561255953	-18.7239845694026	-0.539755177041024	-2.06140405962201	6.97845951906181	0.269381247347633	-4.20265474896096	3.66375988713609	5.28658286752613	5.96526525813683	2.43959588872057	7.58158009901337	5.94763316678857	5.38126947950495	-1.23303670256939	-11.5447201615105	5.63889858630971	7.18097297119857	-0.539870135291913	0.816233933758056	1.90850669956003	-0.103104949665278	7.64739291161719	3.39470870917181	-1.24702423754528	-2.37372494916862
175	6.23108630087938	4.8429138446317	1.5136400367197	4.91669344646406	6.49610791156569	1	3.2306364935812	2.57426708457928	4.46696474434064	3.54986751217706	2.44384406631653	4.89102387374794	3.60297475508314	2.73493558193649	1.41150604340435	5.60354168911678	2.12430370269436	1	1	2.68742477651843	5.78081905763254	2.8229812701731	1	-0.838611642126566	-12.5140105515216	-2.03369106482437	2.83765661809362	7.06695653351734	9.91916040237095	-1.64844598224212	3.6405009958786	4.65378115915866	-4.80339221657665	4.91872359641762	12.4545281508771	1.77480782182586	1.82950261338793	-14.351292123192	0.895334837498029	8.08232927933932	1.43989785283873	-0.995311019749337	2.36927529152297	4.52042829741736	6.50950835164253	-9.87842086058082	4.01521573228385	9.83085744902855	-8.73140547574606
176	5.35055515482024	4.45129284705632	1.55782962408396	3.8988076421284	6.81157165000421	1	6.04460770211975	2.3371851141096	5.89937931567091	5.06425536769239	2.38195970932023	4.54686761614915	3.48214696242591	3.91648664841823	1.6796445483249	4.32623945198527	6.18060817211152	1.67311944152961	3.0280679321679	2.7693742677284	6.3110668730937	6.15892602237269	1.25303772797954	-0.382415953847074	-12.4087434980691	-0.940617757684853	1.17472415775221	5.07432121135371	8.91462922022473	-3.02915736197219	3.80171148894803	4.18925559171361	-5.27760483467538	6.32737351720022	11.7819235623305	2.82848629770772	1.85198617322489	-14.1908562760086	1.5541168235152	8.14052552272372	1.44859440719526	-0.897907800903495	-0.040616129246409	-0.979495858825389	2.64939462456284	0.165422562774544	3.42059387436765	8.22568685452327	-8.79538292504096
177	6.41828085619573	3.82688652720379	2.70121769282162	2.74271439759981	1.62951931200794	2.01370983268481	1	1	3.33139281788729	4.13404623236582	2.09564727229347	1.08657600572522	3.59928388257799	5.90045961468384	1.53324567112307	2.24597405287328	1	1	2.49318831161483	4.76258103128753	5.48861438621053	4.17272079317472	1	2.29873021711218	-2.4486829462869	-2.15078104923343	1.51893004576045	2.9390135678992	-5.08701799326304	-0.756562892810399	7.49001280558678	4.39021100079435	2.87250448699771	2.22611208640535	11.1459645408321	1.31619967898197	9.41324918776072	-2.12481868416239	-0.62522797253308	3.5053157098456	-6.84493912878615	9.50980071178737	5.49639525899715	-1.87451350080178	8.13338942806398	-8.34267494408831	12.3101180035052	2.73350480273344	-2.54750044341456
178	6.41627726573388	4.28214725070466	3.14734709115953	5.30116025335549	1	1.7308830442729	5.19402655012562	1	5.56742311732809	4.10027925384273	3.94228581725517	1.26311645073248	3.6002892502972	2.02418332573491	2.61522301686322	3.55570669229452	3.91655824849254	2.15903621175563	5.33997836835434	2.78895468147556	2.84590018431414	2.83753542190045	5.30957946091706	0.769496309563827	-11.6116151123004	-0.483253975040718	-0.583450154544301	2.95666287749903	-4.41657653293894	-5.30617207617779	6.26656209657437	4.82235165990494	5.57786155003927	9.02899630041822	0.204079728883046	6.45001124543642	6.05130877212088	-5.13056092357613	-14.1898110759616	5.88756723208735	5.05611065879452	-1.5290262602136	0.876041615700191	0.476137742665238	-4.05524721777466	10.3733418113312	13.2390623671274	10.3866321538091	-9.66046896898333
179	5.19814938920474	1	1.96551158199536	1.59962009753355	5.8009607612383	3.14150415828282	2.38956885492086	1.87187743757104	1	4.58446143794425	3.34026905922612	5.14592736878541	2.7964700330449	2.8575221757409	5.11804043737873	1	1	2.68246846932436	5.86473034833008	2.46651428166622	3.16625514310256	2.52172056305186	7	0.529728587550951	-10.608189991494	-5.72870568183014	-4.3298938829897	5.76670177775971	9.78015776680729	-4.30152776623721	-0.674839705351379	5.36616004890324	-0.846554011169971	6.27992431329261	3.82600075246434	0.476999247868217	0.581289072674051	-11.1342007148769	4.28246198701084	5.63979999597658	10.2240923075184	-0.346455811911542	-2.84276045237226	5.57122240525704	14.8422423212512	-3.96833445739645	3.56449657475576	4.96392556814227	-7.17757831295379
180	2.4884006700657	5.2969319368583	3.38905098044847	4.27796381839584	4.13731796636465	6.68857991230185	1	2.87274683087082	1.18351432365427	1.19079376404514	2.10578180029933	4.5004222691911	4.29103094786454	6.27641767252277	1	1.83022373569825	1	1.81606356928984	4.18104607500417	4.80619941045187	1	1.5109382982263	5.39333735047447	0.0254477919620392	-14.6084928688644	-4.95370660133435	-0.857025314342242	3.32420118818351	1.07265787491182	-5.99571107268288	6.38607043886584	1.28527078669167	6.28203969505991	2.4814687436051	-0.318219883969865	6.28140477251974	1.91881594010215	-2.18317266479128	-5.90936822823593	8.40138174699557	0.70159359510927	-1.34187348998235	4.38038744918101	7.39490728057187	4.07519154508925	4.8888785458741	0.984508211589243	3.10105294839002	-9.15709820528365
181	2.50209044250616	1.01185385050921	2.08146325060459	2.14251542122925	3.66504465795691	1	2.63619664687657	4.60973579744736	1	6.13722123522503	6.59214643036171	5.97520453304548	4.4035160208713	4.99447889307059	4.77475465594629	6.36301316349077	6.13816814604359	2.46574679889221	1.17710254208812	4.72983352283564	2.90314333096544	4.42714392228357	2.01668889778271	-3.57784569171837	-11.4062631628716	-3.7511642129838	-1.19603451498542	8.33177725774034	9.4309449685558	-5.89176535425528	-1.89825683942641	5.31685346649187	-3.96001650234329	4.24357650240528	0.951586925541893	-0.6587570677484	1.32590449306186	-11.8250568906788	1.5157750485467	4.95402796777159	12.7895354055231	-4.09626679395118	2.2740178730514	0.81201626806706	3.27468142489752	0.210551564713448	2.95607449970786	2.64860983895236	-1.825877446272
182	1.99451191485082	2.17244711702258	3.53282231805786	1.93343137216004	7	2.00044687438356	3.99443717923855	5.76439046820907	2.16895300272757	6.75875220996409	1	3.51065737543981	1.42043949230393	3.67162471976727	2.55907909765139	3.71659567052454	2.79071451206218	1.0513808386297	5.595239698927	5.28885778273127	4.83089251154395	5.67512065203382	2.92961471643735	7.07089790240156	-13.0947198632474	-2.97298048891836	-6.49642817420425	8.89402410552921	11.2165447258255	-8.45085829275254	1.64416239155537	6.86033674053354	2.79955907260612	2.97725745301215	3.29219091280757	-1.92998301318352	4.97281123085136	-9.08615896608864	-4.38260366863278	5.64082291626878	8.3308460143416	-5.045396754523	0.582527836851735	2.7207172075239	11.5589608817763	3.25403147919732	6.1456993985561	0.924809300259261	-4.22132138376844
[truncated: 74 more columns]
