# Supplementary material for: How Are Mate Preferences Linked with Actual Mate Selection? Tests of Mate Preference Integration Algorithms Using Computer Simulations and Actual Mating Couples
Source: PLoS One. 2016 Jun 8;11(6):e0156078. doi: 10.1371/journal.pone.0156078 (PMC4898694; doi:10.1371/journal.pone.0156078)
Supplement: S2 Data — Long-term couple and agent-based model data analyzed in Study 3. (ZIP) [file pone.0156078.s002.zip › S10/Euclidean Model Data/Euclidean Couple Population 11192015 0141.csv]

	trait1	trait2	trait3	trait4	trait5	trait6	trait7	trait8	trait9	trait10	trait11	trait12	trait13	trait14	trait15	trait16	trait17	trait18	trait19	trait20	trait21	trait22	trait23	preference1	preference2	preference3	preference4	preference5	preference6	preference7	preference8	preference9	preference10	preference11	preference12	preference13	preference14	preference15	preference16	preference17	preference18	preference19	preference20	preference21	preference22	preference23	preference24	preference25	preference26
1	2.62204343802769	6.03990314636435	2.40034127026061	1.59666214804391	2.04285767628806	4.00597498381434	1	4.74290913900579	3.16596192226786	5.10092531725822	5.1300229652412	4.83607287573648	6.18996958816491	4.92211491540026	3.14755097664546	1	2.68044054614169	4.81968536734253	1.4820444406759	3.0908495240605	4.48810970770561	6.19746355960774	6.29745581535204	0.0919977217598122	-0.981181741892112	16.3172874269744	-2.48472537044027	4.33693381916619	-8.55034310348496	-1.56984723022434	4.35647849891221	7.22189452140199	0.758469087565138	-9.25162546168037	-13.6036675909354	5.78575922451752	13.4955439584712	-0.383243884753767	-10.0954044859587	0.0982389237400532	-0.383377489090552	2.06235450472581	5.76561501848862	2.60776844888235	1.24213649473733	0.344648243530882	2.97655579262543	2.49604879074005	-9.05302207412519
2	5.7016058040208	4.0864008165607	3.10055811547396	5.4829137207626	1.5133998740366	3.83255096881672	3.07648969761183	5.9901209072732	1	2.31595113888252	5.19988591422544	2.67172801202275	4.12271213175361	5.0280603298888	2.20604135105027	1.4764788383857	5.62906791704273	6.9267337934125	3.34180926005053	5.47650149806855	4.32653312965723	5.91281407638219	6.23993639194683	2.48910657458413	6.57531516759381	-5.4577172535818	-10.5183826761879	3.12454306369299	-2.92330983099201	3.33402773012381	7.41929876826593	2.06558095921851	-3.64364801331203	4.2307080689033	-10.996365357065	3.2065823177473	9.75994874675664	8.13182841602192	2.09992996150807	2.48179694146114	-3.82744332214569	4.89943079700794	5.84527110026714	2.78678541888118	6.76722785226688	6.14853879040109	3.29635694869412	2.27690191951196	5.60469248063026
3	5.82059491073071	3.25637314344634	1.50892348066913	5.11644334130988	2.62470349006852	2.0120178518514	3.52507867588914	6.12169662818916	3.3715160759359	1.7036128257701	5.71073831931509	2.65573458232465	2.89816092023111	5.56488434587738	1	2.85691592650724	6.14713660628992	7	4.95882023662008	4.19039211686082	4.67290062328487	6.74112033444426	5.18986781887429	2.628478943231	6.46323731459534	-5.6471406123	-9.17166683578583	4.21891304759116	-3.69957098609394	1.86866830557722	6.68885469028104	2.48901471994457	-3.74961692050905	4.58274767189579	-12.2437021173979	3.47122255766388	9.04183248291153	8.70516098035603	2.94925880132448	3.31817828361567	-4.32768739510805	7.10786269170539	6.68143883267108	2.91664596695035	5.33085339792071	5.31088485200195	3.04196669700475	1.90420392996732	4.47669292964911
4	5.62021422250088	4.61896018130949	1.41155762758211	5.09372403963415	3.63963412342601	1.88825432567457	3.65324714079087	2.61324689798893	1.68159019846502	2.23367150487462	1	2.07064646666254	5.38870753832436	4.6774087705284	1.02494289496584	2.96904638740305	2.59633635548569	4.60822673974981	5.76209908658219	7	1.38589412700753	5.00182828708995	5.58310084820004	1.51356710621429	5.29989283714834	-6.62770327185216	-9.65190928741253	2.46204761548906	-4.39930412669909	2.60937855826173	8.67703278180386	2.81145006189397	-5.35690829178	4.76785076327595	-13.2551254327932	2.7139973010756	11.0789429669132	6.1590564633931	-2.88147466739649	6.18845101014231	-4.30119203491478	3.88117887679598	6.72659642597472	2.85970602461722	5.77278299893424	6.26213053695358	2.92414810010569	1.11762037892881	-5.65917428715096
5	3.93623411375942	4.78545478563657	1.13651191397564	2.33628463831484	3.87016856052775	4.16269923560131	4.4791729900577	5.16263437924265	1.84614215075809	3.94333580961539	2.71633558708144	2.14766862467706	3.96744338044075	1.94464334235009	1.77798553077891	1.32410333401238	4.58773302156185	3.98139633199575	3.38454975186625	1.63334936332063	3.57369913374101	7	5.39624994000847	2.11176325802231	-9.78131679969115	9.8666789197633	2.26209678431012	5.52204956113678	-7.88723980343809	-9.27389102288547	6.53370437623157	3.6426847603158	7.83383636975064	-9.69670405182298	-3.80281617117818	2.24461043954993	12.0935267532083	-0.269407531509872	1.44280219279146	2.42251126624591	-6.27661624352346	7.06898563674079	2.89839712944	0.70917604998157	0.284045069798468	-1.44438789612875	4.80969259163964	5.19599183690368	3.61329441009365
6	3.00295074501798	6.55417324215022	1.90950240262695	2.62847803446969	3.57912902682339	3.08642423399484	4.11856267109911	6.33812472656235	4.49972508758325	3.56297542896023	1.6548885283185	3.71887906608025	1.66902880173339	3.94700930728601	1	3.23686783143417	4.44831822348018	4.83541176765429	1.52734091548279	2.42023150824271	3.68433412161594	4.95782593499275	5.68853630793377	4.26621184400952	-9.93252149285676	9.37778895979045	-1.24462184044966	5.09364945896996	-8.29009748750375	-9.77951700587799	10.2315889485479	6.31724784047295	11.1268050520625	-4.51754180522134	-4.3291863915952	4.13025396908064	13.1966992229783	0.209781725412897	6.21905757906827	5.13634697755361	-5.44054069566958	4.98943371975867	4.8766151192802	1.39514550701928	6.54900560212154	-8.21774385163867	-1.44955548004815	4.94262804243919	5.61111652955699
7	3.6868075121426	7	2.00066663102873	2.65740969629281	4.1446705834078	3.16016422802524	4.81330839204929	7	5.41764723757597	4.24342740244732	3.78213548094708	5.43732572696078	4.77209447156859	5.47316854722044	1.62679094955861	2.60400665255648	4.67601743205841	6.22440248262805	1.55751498623174	2.30919516831273	2.90720585613981	4.90279232744642	5.90828765692644	3.25662038281218	-9.99087753717573	9.10260085463193	-2.31182327806413	5.41078700571852	-7.46203609563233	-9.86421352663215	8.50981897626492	6.35927167029741	11.2471462499096	-4.69975207237003	-3.90515369536021	3.19887666460027	11.834695460152	0.130810476479928	6.51332864581802	6.58226761565963	-5.84386978617026	4.20909064257703	5.68576565818015	0.69711574052665	7.09848740552768	-4.07232023363433	-0.715423424855682	5.17833111374584	4.53494670235763
8	6.30257075613039	6.48058391856969	5.43192172445015	1.14463117468767	3.68109512785713	1	4.04516356185444	6.75958350004679	3.58537136893566	1.60872767716604	4.76702817975889	3.12524954904124	4.27523594551565	3.9826134730558	3.7395212618139	2.90973986285529	6.45250534641379	6.02152919076356	3.73263552483956	3.06714112672714	4.73306179668	6.30748749927892	6.39850087129531	3.25865835535454	9.6205101792527	-6.26365320004905	-9.62785040484075	-0.137406083498402	-5.55556446145407	-2.53495051522031	8.57435106007247	1.14591045668746	-3.47470304789547	8.07018635647084	-7.38191667581318	-1.49758292127836	9.9228175845048	5.43765158682936	3.78907882397784	3.16259873682153	-4.79110558686432	5.52084538507073	5.86984924535761	1.47892417007999	6.89830806377708	-0.532216642672536	9.2771496121504	3.36255488083623	-7.88357329304687
9	2.39250141621594	4.1710689560176	1.22100964344454	2.33333376758722	2.75536548023425	1	5.85603819769846	6.21401206915684	5.72396698500878	4.77810296998867	1.27080553978255	5.93068059276456	1.64918693999816	2.77226872749731	1	4.20189951525886	3.64398649953637	5.91439634378954	3.74933590613334	1.59053334610671	2.13145122817546	3.2978448305127	5.03191888364725	2.74398444585774	-9.58655531192342	9.63976433244374	-1.47567161657705	5.28736616931798	-10.2790776775428	-6.52602147423251	11.7058984969219	4.29064789358451	12.0302244719769	-8.36289004641459	-2.89844451457354	3.42683688918265	11.5757843461641	0.74048061180291	5.39218747805829	3.74462684059477	-4.27835835008027	6.60488416971657	7.01980337089235	3.33577225357973	-2.49105865610374	-5.64389751270893	9.54221383532316	4.40178607826244	-7.69547015781252
10	4.87071593200968	2.78509357688279	3.94381852044544	5.63118142992024	1.30755630618094	5.4667260704725	4.85271484508935	3.12394609481791	3.54580669409788	3.38688344651537	3.93693726445548	4.38490942580014	2.56264497975245	3.78588275847164	1.55817352435893	3.97307913984234	4.1597259863695	3.99394244588452	3.76241837392799	3.48092507344694	3.03654528374357	4.99081181783031	7	0.517835233272637	-6.39578578300085	9.03876623127276	-0.0410825955303256	5.08419735740715	-4.73398081330217	4.45060189047085	1.00813847977013	5.08988611152416	8.19318040808325	-6.74927329543713	-5.63731756726486	1.81492209702351	18.4676259621512	-1.14045920936615	-8.03837712199631	3.81427899689951	4.36830064641717	2.72038062564428	-4.6809587799313	4.76504307664521	1.51198240849897	-5.45523211850689	-2.18505349349516	3.80199691210175	-1.53936460733564
11	7	4.3332433362691	7	1.31066275450928	2.42200889798327	1.09474988282754	2.64591676556391	2.21173691580658	3.56331207000556	4.23093241322784	1.62023863648549	2.0068465009237	2.9090815525188	5.2598476135969	3.17206368896576	2.38779645204624	6.31078142428318	4.23711455614067	6.4001461474672	3.83485113113236	1	5.29829335727555	3.60813444806544	2.44777420811461	6.14630856851521	-8.74254695751233	-6.97895183230228	5.01460564862854	-4.24643990058333	-3.69539042439695	12.0028395290144	0.243971342948024	-1.41232873357227	8.01656359358245	-15.2723529037347	1.27736049892969	13.6192196799687	8.90179483376903	1.84800723016134	7.98351033266876	-2.32251913895154	7.1223937636035	4.50786143297408	1.12892939895156	-1.10502648624682	4.29343021692711	-2.66380592445646	-0.105400494644758	-7.47180208063926
12	5.00819425911452	6.08530200653893	4.05504910981079	1.30847276424453	2.05501698540715	1.61070229972555	3.28224609918626	7	2.54272835503871	3.70559504843699	4.22901211634979	3.54565840726486	5.9325176797631	2.99334519344568	2.92370199114993	2.31064759780717	6.54945973382688	2.98059667465547	2.86225407976996	2.88308034863006	5.50744611821454	6.4988598387758	7	3.67059301667844	9.54546665358593	-3.97431950603278	-11.3319276551362	-0.514873282115128	-6.58794789726802	-2.68651683792676	6.03596627757482	2.70249730175431	-2.45422776947224	11.8497477131745	-10.580686874505	-0.911692600135121	8.81602661342528	5.59265426482537	2.8336423335007	4.77231714415183	-3.95037766237303	6.325679727496	4.24016771674068	0.3649903273487	5.23999291238864	5.20006957767748	-3.44413918452524	3.41646296069602	-6.51769953465013
13	2.64581050944612	6.70769736022972	1.98447064914886	1.54496376620787	2.15255720675471	4.38571557282591	1	4.87526107913212	2.92585722701959	4.53498647852166	6.17728872909845	3.9407221887404	6.21835575939808	2.63342702879683	3.16992770514975	2.02016400660613	4.73510838960315	3.74536595040613	1	2.92752455628797	3.52154523818282	5.92707472492963	2.73617037026939	0.527846660724961	-0.151335468691232	16.1663749729147	-1.75557337451599	4.56150652513936	-9.71578667292967	-2.1072997346342	4.77542195840798	6.25508873464034	1.04278546385307	-8.67641862597281	-12.6818013483178	4.92474247799106	14.4033252712083	-0.374676318914404	-9.10416489696597	0.818763824205982	-0.338778356979835	1.21131383960191	3.99949520344425	2.11118425741272	0.140139192527748	1.97162294242772	3.22653966494622	2.89625519427929	-8.85466601635386
14	2.76152755310222	5.28560689263536	2.03605234531368	1.99615880938153	3.90646428319155	1.37791820770176	6.1060503890259	7	6.68163875568818	2.41185570109676	1.06533022176684	4.3944716963458	1.72511054028903	3.15561151388376	1.68898002758663	4.19460903757757	4.41260698555453	6.85657516429068	3.29101301511099	2.32573093582896	1.47758715556116	4.14794372851766	6.7926187062968	3.6252296403308	-11.4974374597144	9.17782664510911	-2.0032623047777	5.21596679495933	-8.65111784476313	-6.19369222973179	10.4850723695245	4.92991374096365	11.2143406703047	-8.98369501652609	-3.4896569950396	2.92806759002771	11.9979449347602	1.5953698142524	5.7839534285229	4.23628046966703	-4.43560574246196	5.74715762981716	6.2336981542826	1.48497059419256	-1.72962436069683	-3.34477040318501	7.3204634441796	4.09663355753733	-7.52570847691038
15	6.12612041548656	4.62456417668486	7	1.14310462064091	2.06709930742114	2.43504338448659	3.50216158634117	4.80827290207132	5.09540201249064	2.17559661908978	4.46230785775586	1.90338215327007	2.3310597077487	2.73123733859012	5.80024068405271	1.16565071379148	7	5.01660538491865	4.29512672105787	3.53416032944595	5.08798002477611	6.89652507000636	3.71715065056038	5.27331757921473	5.06583767913357	-5.478279010058	-7.72741301766244	-1.40090278408087	-2.77450019569651	-5.316333107253	6.67091688625954	2.92582743338614	-3.5079751305448	7.58864877842819	-13.3819157487546	1.51710303088296	8.96736287447811	8.69562284952807	3.35734297013094	6.97944801854227	-5.43644640106697	4.93944592275713	6.09872880976556	1.72360506570878	5.77883352189187	2.58775835978221	7.60920182427496	5.30053182902826	-3.61975733181769
16	2.76523624257251	1.06593283561337	1.04263610232383	3.03433030214312	2.59135199319279	1.85094168089415	3.53738293036276	5.87967779065753	6.7585767607365	4.84628590141616	1.71335302101098	2.71770874738779	4.8147125665054	4.23152271407474	1.20615050387568	5.06211386458893	5.63073342567324	5.57808366929186	1.436672749903	3.25257291029686	1.04940050398639	1	4.20410988044445	1.26826600916065	-10.3694898290948	9.40509044326827	-0.020020619146956	4.5891917534743	-8.30777473941676	-9.20568210751187	7.87965626720443	2.58350689577063	9.63009226130306	-10.9975818232581	-2.52198954612353	2.0333616911364	12.7021482226533	-0.562700656573177	6.13143423724498	-0.581871596649688	-3.9842025218363	5.23085522522855	4.38894056263143	2.96367686913631	0.767779526395728	0.561237236878709	2.91982117946244	-0.37690136427405	3.65867657039
17	6.00906850569403	7	5.21744299116554	1.12100456544695	2.89702443091476	1.06816888760573	5.96825833823949	5.29071229759865	1.44841881536628	4.96605662866717	6.16697461542344	1.42156690219774	3.84695940968957	3.87228394892676	4.48626394568384	2.1457383605184	5.02199261190007	6.79518981834768	2.30254386876356	2.99650728018597	4.30625334274763	4.87220489825742	4.25295853505414	4.08326662297507	10.7744186946139	-6.71102756738629	-9.82396346673464	-0.370505719837825	-4.87565674279566	-2.77548144774482	9.00740810858001	0.450766213523855	-2.60633766348082	10.0584677915692	-7.95445196195182	-3.17147379526385	10.006507058849	5.41780972379763	2.81293873710964	4.57651908332941	-5.07478123196085	5.76795360954439	2.8360965212994	-0.140960096048621	4.07741342331328	-3.33518948236114	1.51548204742983	6.82005605483628	-6.70080292548212
18	2.3888775155722	6.65617261951596	1.79660919987587	1.68393537200794	2.98036441822252	2.46687714803556	4.41216171842575	4.82625812512966	1	4.80960478025632	2.87872232868777	3.38904918390499	6.50692824243593	6.60249359747235	3.25523108912609	1	3.67007730801642	4.15725982011166	1	2.48761588330507	6.23444965182127	3.62731803007687	7	3.04709189445313	-11.2284777920975	10.8726589400443	-1.1760534662598	6.9106853116675	-9.03548611685844	-7.36731077757633	10.5738472407715	4.449461502584	13.2311708456197	-5.96673655719619	-4.45192785725713	2.11300461877338	11.2376857656466	2.09158942558955	6.81372408710497	5.27634815113856	-4.11004449351548	5.01935121884282	5.65972206253576	-0.679814940666467	2.42760789388569	2.20317826080677	3.40456943073865	0.519823947004	-0.599244671463857
19	3.26070966831477	3.20643188384978	2.86009723485751	3.11645305559326	3.18436631215203	2.36806298359752	1	4.61208893564776	1.15123454752882	1.29631948529486	4.61986460134257	1.63642403441848	4.38943573382635	6.36103584741318	4.50993104724566	1	3.65152076643865	3.0454994007394	1	1.91115577889462	2.5047426565864	6.05209195056343	5.82769379893324	2.54944889808581	-11.4913941044128	10.6620100130354	2.24696087234793	2.69641519522275	-9.82464629850903	-8.20457484806906	7.84823575481502	3.92462729601745	9.61774840458532	-9.21083804603449	-2.50162830650316	2.55705112740288	11.9696634898205	0.171639969725286	5.36674615239996	0.0276655237770159	-4.20701913282143	5.56682281940828	1.46900051617787	-1.38042708135758	1.81885399319924	0.852662048164897	7.57494123515312	3.19283541613036	-7.99224746615311
20	6.15852274824274	2.83033491580901	2.68290256765377	5.33738543470418	1.27629420527023	3.49033010164895	1	5.00880725541606	2.95182967807663	1	1.41717283372201	1	1.78296781394926	6.83240019087174	2.24204098694574	2.17146810648867	2.95352298020588	4.25757408785693	2.25616596820803	6.57412460207732	2.37538617046241	1.05824934936176	5.62545530117997	2.90389251463162	-0.957932966705076	11.8664886038855	5.48956781279211	2.22560982881138	-9.43929989784143	-3.07213682345463	7.8953436196152	4.57613508712863	-1.63972560376852	-1.64776966405804	-7.40501675557562	0.198279643197786	14.5857385020004	-1.59001690783784	-7.45072072105233	-0.140517522518775	-3.19852332025823	0.228810700356857	-0.355516636976828	0.885788496247611	3.71766017845471	-0.15909216015953	1.47023015159599	5.26109642226165	-2.3818966084805
21	3.4680434073452	3.01932741907258	1.25870249882472	2.98354409422136	1	1	5.01532844008515	4.8028807440571	3.49063153196507	1.41766365981921	2.83576829471359	2.39983588171854	5.61181888643701	2.90417618599109	2.18121649774306	1.35496343366626	4.48308733677341	3.99180338935007	2.51389716994022	2.51474651461239	3.87665613129147	2.5613323248038	7	2.66758879560202	-11.9880899804345	8.47252177121137	-0.00377517839172825	2.93170216946007	-10.9445797386351	-8.77703640578985	6.61003698410025	3.28490853078869	11.3047340511855	-9.26459254888216	-3.34647808148528	1.98213572329233	11.1219571741796	-1.07978465394111	4.55633969972044	0.795924773896627	-3.67688733008939	5.20460899482846	2.8727992660859	5.97979555256998	1.77780665535452	1.7715047465852	5.91534690627073	6.57840380863726	-1.68196135908027
22	4.48104700261782	4.04765516034584	1.42368604200398	3.33922673169217	4.34184723359067	3.68108171054699	4.43489231200836	4.8500141653873	1.13720017235	2.76068558017505	4.05361320801148	1.57434577071353	2.75939694371306	1.98319172706986	1.80293605611684	1	3.82710684879489	1	3.27002605574662	1.79858639197537	3.16169037893882	4.3845333943182	5.32682631219458	1.82325857670155	-9.76107865088037	10.1212209739571	2.25483242862186	5.92577720357246	-7.5669493682899	-8.43628880301532	7.23125099486917	4.88962709060437	8.21610745653855	-8.78654581847038	-3.40157571974339	0.804932501953513	12.2687204939393	0.137185171183697	2.49491496291654	2.42555889419348	-5.53253770159718	6.50762507282156	3.51174770801482	1.27123822483701	-0.449115088947119	-2.55586766338491	4.38404812498154	3.5539397930577	2.60281733837453
23	7	5.55180586533596	5.2195349584577	1.05687282107611	1.85970144236192	1	5.67662368197644	3.11575079179306	1.68011779814224	3.52157125190579	1	1.6781727679318	2.90204413077888	5.07213187349598	2.99274240398447	1.4421629829816	7	4.18169546097232	7	4.08984581363782	1	4.6462441252503	4.93406351221807	2.14714480498136	6.08960274633809	-8.18846293366717	-6.58076491239208	3.63371844898175	-2.53996397365382	-2.55213426889765	11.2532921554595	0.61638698921559	-1.10754198792308	8.06449282418729	-15.2105590425818	1.8105782573212	13.3244221616623	8.92888810177638	2.2616318579778	6.38964967419318	-3.61121284982553	7.53807427121606	5.33134684752799	1.17894800568161	-0.66440976960652	4.43130441322872	-2.18222488034	1.88954058560039	-8.85927452111568
24	3.10883659566064	4.49470870016053	3.12654472548089	1.52116656205733	1.37232297891384	3.90600831365471	1.47509050502095	5.54081723287994	4.35025882760547	6.00781227422092	1.61002554462648	1.16336362313126	5.0730013421602	5.31009444667228	4.74797436468722	1	4.76405119564843	2.491998037037	1.67017126457219	1.2767243874163	4.60094804225718	5.24123712374945	2.94663816884029	3.225045990357	-11.0061756520435	7.88122290829904	-1.30874708962052	3.97401014120558	-9.16739149255991	-9.13409048191218	6.39682668829171	5.92906382046892	9.16150526810985	-10.5974167542106	-4.48645710227897	4.30286547525659	12.4061475118075	-2.09292744573131	2.29886786168781	4.06665967207068	-5.38872963550984	7.07325451095785	2.62214301480302	3.3411552891946	1.76505842119496	-0.131989341594266	3.524216688317	0.990860955302644	-5.12308795438264
25	6.52055230741027	6.77630033053881	4.35693986465689	2.33181481913277	1	1.61114054021117	3.42299991065163	3.17020771137629	2.75645262636428	4.03250186673118	2.30703872644916	2.0777630760281	3.32637251997917	1.14455366257309	2.82558110988624	1.70153216992707	6.6186519379671	1.77157878680699	6.58290877390685	7	1.08628437970255	6.05941659260611	4.83481471142317	6.62748513485507	7.759950412015	-5.88548634396796	-8.85903223422187	1.40822741921601	-11.1803133937452	-3.2728736988486	6.15876307908627	-0.301199601295527	1.33105585117734	8.51959271254883	-11.2140895102094	0.523983432440293	7.40191318667084	10.5451873665518	4.08474259639545	4.39906457637878	-2.26559752580989	6.03017040531446	1.126243335269	-1.58350398949998	2.47046400703749	-0.142962841598613	-3.41354795199621	2.58203324603566	-4.02571258900182
26	1	4.38920255324482	5.1700228670107	4.46835174567352	2.79340424577786	2.33016744116268	1	4.22926163886955	2.48943756565314	1.15987552684635	3.63292706863319	2.39335000205338	1.35196533427984	3.74631039801148	2.93648930720746	1.15436953565533	2.86951432895974	3.73238383399059	2.38309458250265	6.75422939193101	5.11669995077628	6.01041433318886	5.96577655478224	3.94297069581201	-11.927605153263	11.9036875861474	0.85775518539547	4.09962848522378	-9.11653643856584	-8.17952010600237	8.09267498911042	1.70213783117946	8.99733075167607	-10.0391830265717	-3.88530375220147	2.76953171183267	11.5123450483838	-0.0740840253493818	6.6805454221059	-0.975843570777738	-4.09620704028716	5.32157627996455	1.51697367211473	-1.36496908711764	2.56674070602311	-1.06770091186462	5.10330916319313	1.36249479733523	-7.41789238976975
27	5.16292841925707	3.11123642896515	1.45193192868865	2.34681133402299	2.54590325108395	1.68142623374057	6.60001322036106	5.25033824917073	2.67503530834097	1.48245934488476	2.37821927682494	2.50448391514025	1.90439716203987	6.29217774510275	3.41573090640974	6.0542803347718	2.61909693903567	4.01469487546788	3.66952422056486	6.51083833512217	1.48955226563452	1.63491863989966	3.77697908251677	1.57161527437467	-11.4061895560156	8.59709537506428	0.878587103186086	2.20456082849685	-9.20302549503	-8.69306146636735	7.45784505133497	3.533963870067	9.56164109432861	-10.4459658421661	-1.57729029172217	1.42220625158446	11.4328160783444	-1.49761780425169	4.77415562071007	-0.0935502182540378	-4.16942579041929	4.47787788370103	4.30860712277248	-0.274718881083161	0.519987033241716	1.06867968865649	6.05488982602881	4.76832696472887	-1.77388903389521
28	7	3.75012404960713	2.66511045990454	5.72276425397861	4.52214247596262	2.94873548143025	4.5429164812664	4.06600724147305	3.15997211762522	3.10597300658428	2.759507325358	5.02667444268633	2.75702553067608	5.89599176177232	2.33263817459047	2.0159627238895	1.94225209849521	2.18047331941108	5.26707477132498	1.68346547239409	1.35526880309567	7	6.28288793210511	4.48873489378758	-3.26570892144956	5.1373933323629	-1.34437072416273	4.99568449153591	-5.53539899259623	4.21326846999466	-1.10693048851577	4.80477584405493	7.84389899822819	-8.28772936076699	-9.99116152940812	-0.489318794013561	15.7801082987605	-1.63814351231716	-5.04313724557819	0.157992128604354	4.50627587598829	6.07925717561982	-0.68550261920272	-1.26674582880982	13.4000063767099	-0.721755023936284	2.54577446653268	7.05590839542068	-7.07294579048889
29	4.90228704500646	5.45565047097093	3.08096616601484	1.7825938320531	2.35717617433974	1.33249588485405	1.60640042719232	1.33406588610585	3.02833303614841	2.07243837632589	1.87619990247727	1.80904999045143	2.71433628046796	3.06670715014478	1	2.74079978194611	6.457254221073	3.66165708258586	3.50369812369164	2.43852197940534	6.95851421687743	6.01711333567913	3.13346347136038	1.76568678974826	4.56887631893913	-6.61633965066471	-7.00140461670876	0.579450223354071	-8.19947336280487	-2.39702222407023	6.23821878558057	1.16864745206629	-0.820732618690599	11.1704821566723	-7.41757118742709	1.51687683529518	10.4874406289961	6.43419530023699	3.38484979266502	3.53696397164772	-3.27570303502468	6.3454287306499	7.49463837845118	-1.8236265444937	1.73776679441509	1.0515063472962	6.37617233678735	2.79660711982381	-7.8218911752451
30	5.91433341329444	4.52709061105913	2.77642741719726	2.24839476553383	1	2.55793312357909	6.85009117703828	2.7952824451959	3.91725432360273	3.5554684656097	3.91131432494503	5.03565184764572	3.5671288349932	1.07280514374464	1.80152345332465	1.06208622702153	2.32669802010708	4.04884436593333	3.63325651204937	1.25791449274864	2.02884723235928	5.32621703089617	6.92351003963096	1.96450420631036	4.01421173613717	-6.85068680384621	-10.0147986554842	0.903041431155719	-9.66938248009067	-2.23740445804966	6.44796649101065	0.0303958611039105	0.600667445907587	11.1784667907263	-9.42515238061965	2.10573400545363	10.3811583801392	5.76681164828764	1.20484810640414	3.6519956897233	-4.27583540283385	5.92845846610546	7.20126673746254	0.0809297693602711	7.46560487894032	3.31720416868614	-0.651338388482409	1.97944451861128	-7.14260103396831
31	2.95455309928267	4.85824791963604	1	1.97026317421079	3.33843135725924	3.67319217558526	4.91776560907328	6.29750044168702	5.65367264457749	3.3264667274083	1	6.22036147351283	1.49668761414825	3.02573180573956	1	4.08255876143232	4.6737604813147	6.61044032486	3.44348750296011	2.57141574186995	1.5969576765261	4.69089580523321	5.05667149145753	4.28010492896865	-10.8197827446735	10.1285933973844	-1.52292858085687	5.65364169516095	-9.30081681097267	-6.90911180680334	10.7945265430286	4.61917090899364	11.6725845251471	-7.77777020302066	-3.6581672120264	2.87052116295564	11.5861982726008	1.14818014732875	5.21706003024954	4.48356417260919	-5.21505934717255	5.39289838711805	6.37837070221215	1.10373709146852	-1.46950855789205	-3.95504156923643	8.87580294055655	4.91439888364949	-7.64532921579652
32	4.68131755867597	3.36890686251684	4.3379630697126	4.77506303608488	1.13793198040829	4.54790286778318	5.10718361841158	5.17244456323289	2.62081574591288	3.79909556101081	3.56014607965554	5.34426169602899	2.72652495751599	2.41710238067618	1.24147270612804	1.71297804132928	3.62628142544901	2.92157663945953	3.61316978969011	4.25161998840671	1.64595896324043	3.84314388184791	5.66401251159661	1.11648076982806	-6.05228505767591	9.25213644457062	-0.0431349800610852	4.51624665684585	-4.36331318744894	4.61066174342031	0.599914892706925	4.4023632992213	6.73433851593447	-6.6346442387631	-5.83603986566768	2.04950970392301	19.3301944740355	-0.914043740209415	-7.24282068088933	4.26851752757195	4.09353848693171	4.04129374779713	-3.17515316383314	-2.15862197031506	1.19747067061234	-4.98070001447728	7.56254535425511	5.16692965377416	-6.68198256950616
33	5.18569286429664	4.55194463921103	1.59413235909575	1.97702177937065	2.14387409193735	3.07839917933238	4.13501733997997	1.32200297284873	1	3.90942802475385	1.95825179475341	2.00780756979393	2.92913002044059	1.64500651654535	1	2.79007533273128	5.28556310635014	5.85996699729816	4.56919620129176	3.18362139457468	6.70519934735113	6.54501907068013	3.30060069051295	1.74161060406688	4.82917782304638	-6.90604436194463	-8.18678938535217	0.477800001366541	-8.1263328812899	-2.0757404118767	5.87555019218218	-0.381346836722187	-0.158728581712226	11.9154111711684	-8.61277286476095	1.03213297029672	9.51669294888189	6.96129121694434	2.65187709446526	3.50432523072898	-3.52883644487325	6.25097207515883	7.59576155671245	4.03749255567781	0.400455649739185	0.594049277969359	6.24127865408461	4.91257867213882	-9.28335134523465
34	6.47986567170405	4.15038194685595	1.14226666762207	5.26902843006376	3.17983476795026	1.53509150850799	5.90785358065961	7	6.42042776000227	1.62620939951304	4.18184209057358	1.71189459640545	1.83012808026183	4.51082220981466	3.05784047229204	3.29202679429123	5.47070303976186	2.19970815647739	1.39168109387496	3.51365208077552	4.24896564145637	1.9816378832712	7	3.27957176659843	6.75890707984604	-3.39852159167697	-9.37086116912976	2.03737424845202	-4.14826978245625	2.30111962825173	8.99435588770691	3.57766584714342	-6.36520664427572	6.02200263919923	-11.1901967793159	3.33315830685054	11.3758041789267	7.10461300610512	-2.33205413829721	6.06408460208436	-6.22410423884674	3.19583760064503	6.9301833795557	2.56956049319602	1.21959880873454	1.87158259508603	2.2008894727101	2.61557904775448	-3.91894576329942
35	5.00076247526677	6.76394540151931	6.51172253065058	2.91068528960342	6.05809150055841	2.19669164401576	1.93719674378927	6.4941869857004	4.00898712881787	1	2.17766674728578	1.64476998878544	7	3.87799961364083	3.4387633886272	1.54502300233333	6.81866105921476	2.92674773440158	7	2.13973081795757	1.98159223781119	6.07925661864585	5.43024283831628	2.92026008372277	4.79231645059515	-6.24344793420116	-9.98006085146313	1.72216980756748	-4.72299240471431	-3.48675295640945	6.70429548768746	-0.966245901107826	0.501930225664714	9.06573020072423	-12.385565409619	1.09990842553817	11.1271385038139	9.24927440975279	5.13586960290457	1.17629092782424	-4.66120213185861	6.54486177930007	7.31424431998395	3.10336769569616	0.4475095421169	2.26821960692181	-2.28718544939711	1.04181567749525	-4.82860470023274
36	3.94697719175171	7	1.47016583924854	1.76728041429386	4.35146214303297	1	3.16050046990587	4.90863293159387	1.23577975734308	1.08375907122522	1.12092950308712	3.90733045235871	3.33150284880667	4.36631135148691	2.11345975078722	2.15879837488566	3.51353997078413	1	2.41578931334034	1	2.74532585370542	3.37608439922025	6.43274505079455	3.90371716826722	-11.3185795722304	8.99104469307334	-2.26937139033686	4.84202203660946	-9.0628780433388	-8.82023534507011	11.1164929348379	6.04742815470018	12.197959839782	-4.89813006970485	-3.18916477356111	2.48275854531234	12.0034314907822	0.773584047446157	5.51236879022099	4.81638521523796	-5.22924832918677	4.6900523073495	7.11972567155658	-0.095987119009624	2.42322110119893	1.16071270681289	5.44896140603419	3.0590435751302	4.95917310107754
37	6.13384998194171	4.87028382643236	1.9178894557579	5.2525114583837	1.45615961244003	3.00877890900767	1.89659736091822	2.68294442059191	1.5446459275707	5.91100491784847	5.64372918899385	4.03970410764857	4.82465755649226	4.33590099130677	1	1.89130666717388	3.49342917305153	3.44841493758754	1	1.60348845550851	5.3813055811694	7	6.19274151208542	3.43764722988336	-2.31997602324994	0.873711852169884	7.22518463849721	3.05937381694938	-1.30235069609702	5.30891377550298	4.18222825150905	9.43236114579312	5.95151914209942	-1.96351077716088	-5.00366127170429	3.53408425926075	16.8253801329876	-4.80728419113513	-5.25336097403526	-0.0609825948170349	0.0666164424104735	2.9539803585463	-2.54056634197745	5.55171021662208	3.40586729860955	2.59432519714152	2.95897924274292	2.2851344854611	-8.50968426582951
38	2.85315405947531	6.65383891858738	1.48757103774133	1.41324561565338	5.17374592267664	1.89675536719836	3.6493625509414	5.62496268977772	5.56356389698096	5.94381305437618	2.06774015565903	3.78410109000101	2.75151096863155	3.45620964002182	2.62613299500283	1.94918720645429	3.49173059928068	1	1.901035649757	1	2.57319965689586	3.36272373981295	6.57534351118773	2.96124783467731	-10.5419202733716	9.51070898954478	-1.1275619305929	4.57386709648197	-8.52856224634581	-8.68595801161108	10.9174306052133	5.70124731354731	10.6545290460307	-5.40342451942804	-4.36163585279674	2.77918070793735	10.7531459070126	0.161549551922567	5.63905129949765	4.62625606416567	-5.01938100960591	4.45501393958788	6.41821124767498	-4.08581098261386	2.00881849786166	0.919719353952463	8.19216027861432	1.6870988085539	5.71696082969365
39	6.72711848076355	5.95762723109467	2.83990926797282	3.13524886349787	1	2.52247619329159	3.06352569196448	4.20718246370017	5.86356018328309	6.24257699856557	4.74411376557759	1.28954038460878	6.86311261488167	5.91123551770428	2.06564711520228	6.54356692794402	4.1863146544297	6.8702896040593	1.38463545060632	6.6885821331936	3.61105529130939	6.25824112709972	4.3415546113231	2.28628051722209	-2.65525496940999	1.57858904045339	7.35509867254912	2.85400643896413	-0.361056825388749	7.0703609769175	6.93763328425405	8.12671171126889	5.63739776373154	-2.57138283387738	-5.83076369620036	2.51443082614332	15.6865518988617	-3.02487606896443	-4.65238816828876	-1.72140711362988	0.056777940631586	2.48406630646321	-1.04427293023444	1.0854409385447	3.79185381764756	0.206507512471025	2.72391936909616	3.00074862154677	-9.04197867782513
40	5.43815691472523	4.29196372402998	1.64383477059449	5.07007952267245	1.75667151771977	2.38624739759905	7	4.69836328207026	4.90660018077415	5.36354043365419	1	1	1.49635793881526	7	2.79756762951816	1	1	4.49260680425297	3.26478065584867	6.56216848634097	6.22999667641461	1	4.1912542407443	3.04491868122079	-0.400619697214807	12.6305816948963	4.7199470541939	1.51157814080421	-9.06102841803136	-2.4681772081054	8.35613648103949	5.00401831728844	-2.63122166013042	-1.84286561207149	-6.71505820336097	-0.753413519986063	14.9194022678144	-2.41256946099634	-7.12059999137171	0.404868189142644	-3.08502049533162	0.138861846569134	0.151893915197059	-2.43570867098978	2.5572671106457	-1.14075411963115	1.85490312774697	4.65456988444246	-2.84990673561847
41	6.65735027473555	2.96248969829389	1	5.35220418528862	2.30627998110558	1	1.34891494885311	7	2.04163836257664	1.74216274089159	2.92694973616333	2.35837945419974	1	1.79134026897872	1.47210551440832	1.07190194251715	2.96466645519583	5.13617160989962	1.42658420871922	1.93586974693332	4.79074087870886	3.56328078174961	5.0099927243551	6.48026295209057	-3.9909430774295	8.9226177406988	-2.37839137807807	3.75150673920433	-8.97891198532927	5.0707297902972	1.07141374282051	5.7095072517532	8.72658509839456	-10.2373047824698	-7.75864544955863	1.97667551597542	17.9114918166531	-1.85593148754483	-9.00862968584209	3.58266694579602	2.59503000458772	4.63405938497793	-2.37629813819902	0.508388001576177	-4.04267692979449	-0.175543913510382	3.20870148839789	5.40446176144988	-9.87899623094054
42	4.26639635470467	4.48807372326223	1	3.3206186902804	4.07794120404969	1.0449988405276	4.7166543706253	5.97509290139823	1.70703285115598	3.86672718043414	2.81904739436881	3.11043201366219	2.51072004733583	2.69182898317645	2.48168415576371	1	5.63248331679111	3.19875248999594	2.09512661615495	1.87884920603245	2.56741047297623	6.1800808800844	5.28186308059211	2.52044482467018	-9.78095604965716	9.77997318764752	2.27507623533444	6.18901568872216	-8.02457475542524	-8.63929744963382	6.63510241079134	3.29953563189533	8.03167631281027	-8.61546666215507	-3.49352094983393	2.45176073165064	12.3214857477887	0.932997774855139	2.14349166653242	1.59293588863906	-5.4479641821911	6.45974221454248	2.46185255135381	1.02449708611353	0.560684695452329	-2.0766650729932	4.97349876011235	3.80960594500064	4.13437380056905
43	5.43828746097844	7	3.83204193479887	1.35142362089951	3.04911891735164	1.88521534169595	2.80494946612299	7	2.83921250864993	4.02665221424086	3.48484814164712	1	6.84920920574104	3.94611365136428	2.93123736194647	2.47516044796804	6.66508250862386	2.12497919031193	1	3.54868797246677	5.5022242549125	7	7	3.05947064413025	8.25343914711953	-4.7471722821854	-10.3885009699823	-1.38087869243663	-6.08479486170224	-3.51977366887976	5.97920314102265	2.2342984666282	-2.65068619099587	11.3390186111646	-10.1001366949487	-2.09297124356489	9.89284481829863	5.67817722288603	2.35323899236396	4.35224873027321	-4.04238997054972	6.53590489262524	4.34191644305468	0.692393035109256	5.74007303885659	5.13478260792225	-3.53660993052443	3.67350274420209	-8.37886385094945
44	7	2.76209938736492	1	5.57764329224191	2.1788493468802	1	1.88691561959423	4.68160109306879	2.4239529955607	1.29848656883942	2.84364061748377	2.41073896675663	1.68227772618502	2.12069837363047	1.09006101596254	1.17000185614687	3.64963127237597	5.47702789342374	2.1797723099306	2.47920459854378	5.07850295298985	3.64306049180401	5.17636197156394	6.48079238690864	-4.36247971233601	9.45708088858824	-1.37825722083962	4.28161729783019	-8.61717861225977	5.40428754894605	2.11684833519219	5.90383239101639	8.11888362013541	-9.62151443371518	-7.0188385115296	1.8192256291455	18.6362939334434	-2.32625477625991	-9.97119620471545	3.15815846504132	3.36087680691436	4.93148743858998	-3.26070801850448	-2.20236019633778	5.19289349009278	-2.51996146935698	1.00902155205652	2.65271984068575	-9.96085168485341
45	3.50831154304204	1.26982194627457	1.50733689056643	2.45884266378605	2.81831351749829	1.80823363098811	2.93993123705354	7	5.34122438769211	1	1.08973701952323	1.62775064747572	5.34183277313186	2.37172462431514	1.98613723022102	1	4.88324611802791	5.2760674900756	4.37424159535318	1.57810572514067	3.04090510107728	4.42500515190981	4.59409311701868	1.65434053973343	-10.384628652729	9.01513669804975	1.0719195303538	4.94860776200794	-9.86139699663667	-9.12179141852683	7.41725815773244	1.07326631722879	9.85567890687078	-10.5448459023565	-0.860950596251108	3.2525999535741	11.8309096938177	-0.884514041788565	4.82706113984413	1.49776966043733	-3.0757590267377	6.67740052119068	3.99115969018609	-1.14071117439636	2.01360544926977	-0.102025315038846	6.64532138493654	6.77917168259334	-1.33953736843308
46	3.30695206461276	4.05712577544218	1.35341008389982	4.55737303201488	2.88015880561703	2.10967568612418	2.9391944094697	1	2.8339770322234	3.86239866923712	3.98536916123324	1.58907058411349	4.14924680181718	3.69382720172879	1.80824562906884	4.33124580130785	6.85905816270452	4.3253206429767	1.20262312814351	1.96856834675237	6.25386987305845	4.96685027306664	4.81015407627642	3.15086260724001	5.04990013854013	-4.92696186357912	-8.64142653470856	1.66981486164168	-2.9604614063754	4.00136268808187	8.20562839990079	2.2460187228675	-6.66893976649641	4.53964652069937	-10.3364041676659	3.74328150946807	11.7776404330127	7.31628374604699	0.497047201695588	6.5987453142431	-2.1495059316334	2.82125508503513	6.18007312586046	1.86482953493621	3.17826972230215	3.20499917024916	6.15270782392251	2.87885691890136	-7.51006830140436
47	2.59427762064919	1.05787349335013	1.22908523936834	2.74408566202245	1	4.37225074906633	3.45898576170266	3.20686014712734	2.68640674938235	3.41189118464941	1.22788367895212	2.76445752731863	1.80149639031086	3.73472261509506	2.92867072923563	4.63277234060188	7	3.64057893809979	3.83277758784241	1.28485787509252	3.20019854706221	5.90731640738394	6.24303067057067	2.03470160810131	-11.9488253545013	9.54096563911753	1.28510929972156	4.4643285572481	-8.79919908004242	-8.83004614338928	7.40832715886472	4.35690343944469	9.43665284501929	-10.6923433558498	-1.71849128929086	1.22481255750358	12.3865215054405	0.202211499699398	5.61130277095676	-0.45152033909438	-4.496439695961	5.76280495811998	3.9907129424801	6.90184370743278	0.336075255991471	8.36878101785868	-0.0405145414520282	5.77280561744935	-3.08533036602964
48	5.88581333769791	2.34256501136242	1.91234554560278	4.74935536541306	3.54820477698211	1.81872241391093	1.64776730207863	3.70404822529421	4.03839419987712	5.56424763483749	3.71615406718431	1.50084785486015	4.37230645691263	1.04231448732729	2.25281131419702	1.66224424473887	6.6364743240788	2.44589707359755	3.56856757153858	7	4.14127619380405	2.27274738729904	5.6547799232669	1.91905147866761	6.06416222246584	-5.12079696254115	-8.28134735316056	1.09326840952963	-3.97202927316297	3.22414547447628	8.50062565587793	3.37436112613409	-6.24568035855341	5.66455660976579	-11.6242479441173	3.46044976912802	12.3295520748864	6.27650783141555	-3.85204046424796	6.4395049198645	-4.3779093965761	2.77911277657291	6.95770023803033	3.70951589728893	2.33726685418087	1.66451839993419	0.955005341083652	0.213622163939799	-9.22158867494055
49	5.58405246561064	3.95370070904935	2.04442809182204	4.86218288392417	1	3.07945179422227	1.5445456129685	3.93533407564984	5.33792513154298	5.02344523854332	1	1.84755251324802	1.71125767236022	7	1.24954736886852	1.28152691683685	1	3.67093493516071	2.90053045926177	4.4431403468854	2.04151820379996	2.16013325791094	5.34879954707158	3.17147620247552	-1.08141130541226	12.6289353572782	4.9530351362551	2.38717109336117	-8.56828014750698	-1.59460049564334	9.31696336365946	4.13679848122746	-2.38455732460295	-2.28943306873697	-7.86496858546242	0.404311284165702	15.5007667619339	-2.60117232243963	-7.22287985140326	-0.855812032200851	-1.66760027811281	0.0901334064585554	-0.0424844630498777	0.482457968447118	2.23572789998579	-1.2708973757295	1.56529559615967	5.51087404467427	-2.25939104019561
50	3.11045511924185	7	2.17466306613827	1	1.85319576216302	3.52214686409471	1	5.67488951550606	2.33619144852724	4.17490730453823	4.23604020290307	1.47903645461168	7	5.59662545559604	2.4436917620704	2.02829799579541	2.63383289753579	3.22811493005669	1	2.10352906669286	3.64324033465612	3.81796865225894	3.76456843731168	-0.356465780937282	-0.000407139964020371	16.8248254528285	-2.19484314509293	4.35615551793086	-10.50151259828	-1.7261920470026	4.49015992191681	6.89690773617681	1.609896577776	-7.98517929184517	-12.6142573284766	4.06747101893905	13.6224067984681	-1.00346095494614	-9.27952930158889	-0.266704405531137	-0.468593901714926	1.77512283461938	4.08701029286922	1.37022534895727	0.939661771469908	0.487372814711328	3.8705967495365	2.21335879330046	-7.72673546561809
51	6.33210694853191	6.5988419540594	5.0420101801243	2.923887288447	5.24967638558394	2.26711473274955	3.43747386552921	1.79653998760456	4.99504831993638	4.54757830504143	1.0091540051074	2.11305444315251	3.38526132738031	1.38823888580521	1.79422582341915	1	6.93101767304799	2.40827912095835	5.61662112504078	1.82005356173763	4.40544635931698	6.19018343189521	7	3.75857460362972	4.38921127085102	-8.27269178769422	-10.4901195588782	2.12100270286723	-5.59675643916311	-3.59589837998377	5.84599332837185	-0.27748196235086	0.846668103725256	8.32692007570006	-13.0899907459055	-0.21075594317138	10.6772527787773	8.05658537650836	3.07203059215047	0.571616935955982	-4.67541986371925	7.19385813356484	7.84575184180475	1.82617469336905	-0.2913042093725	6.06039057003377	-3.15122636341873	1.40692708146051	-5.71890260318149
52	6.13870488587107	1.04827911208398	2.15796683826001	5.3594532998206	3.49623177051732	3.6120725498025	3.0341824339427	6.83973199600757	6.43266942116913	7	1.1582515936865	2.10832596013908	3.18935930875212	4.41508126709642	1.26375825575437	1	6.04268865841656	4.04166792274545	4.74875641361097	6.5990442955472	2.08103503755267	3.85900507902135	6.82351528526063	2.3093568130166	3.30593360032013	-5.49273514793955	-7.93647604960779	3.27362701259085	-2.61221262777327	3.19781243112177	6.14436242259194	3.40565912485807	-3.51308605567078	4.61141663574551	-13.0052741827708	4.96249192194021	10.1743291411645	7.85485857091951	-0.79021958772592	5.31536790612533	-4.13191277214463	3.03141093294672	4.02617516192684	7.42810555407172	1.76267774859225	-7.45454227967383	2.14074002161344	2.30401298513114	-4.36453924483965
53	4.26486615854196	5.30568992485675	3.2374333691537	2.65301756111187	2.8126949762179	1.00963462714369	4.10254147817208	3.95262563950991	6.25677229849619	1	4.44572014885277	5.13615670002172	3.23513435474355	4.18389815920948	2.02528541991814	2.9185672488827	7	2.59450591950259	1.64417525990054	1.03290422234122	5.21174561256348	6.78788472885543	6.2825286537807	4.58454111067303	-10.3241267325814	10.0530336521966	0.18555174269003	5.38234096766066	-2.82719098356474	-6.56940838214837	11.8006172023861	1.7053117573944	9.39552573560024	0.0977718325395299	-4.79129779605742	-0.35048399926074	13.3036576891551	-4.52132516342395	1.63521588069007	0.435426134583456	-4.84556841017149	3.25955272757948	-1.73707010881222	1.65456468999785	-5.02932792156711	0.381876390184115	2.98732600297975	4.35760011710081	1.91629645252396
54	6.26508919004292	6.78300125102286	4.46185443281786	1	3.2171757199256	1.20326755932706	6.58454464597604	6.47170439351479	2.08050872649032	3.93805815616381	7	1	5.19426281584361	2.90540867962572	4.61386458784687	1.83424992537257	4.96917409966381	7	3.0283553589914	3.76653828280571	5.22202324083549	6.61646278291162	4.84884074423984	4.32519724043936	10.5364378133779	-5.67719145908718	-10.6593030068813	-0.873790251684399	-5.94576722592846	-3.29966722613871	8.28429263751032	0.524552276209832	-1.92173648031611	10.0524115502604	-6.53481161517224	-2.82544932821742	8.04227251110129	6.42338075253681	2.44471009154561	3.88610696519917	-4.12767655408436	5.31396093730761	3.61372053183936	0.975992706657192	5.44379115040775	-3.6001603287864	9.76144962889926	6.45466813380285	3.57427333499074
55	3.59873858292851	2.84135637862615	1.15574436798917	5.43954709658891	1.4807231826671	2.65247537885713	3.64993416879458	6.0878635593931	2.84192091772789	3.52255635214565	3.25923668145307	2.83984833601908	2.8558267599781	1.57988484012077	1.11658614483707	3.93641485900746	6.11026915361595	1.39879272337286	1	1.01935900278935	5.9991340054399	5.18602001196796	5.46476176413065	1.95742516526951	4.73668017914164	-4.19310937543088	-8.24450060148443	2.11775591018571	-2.53173083963202	4.87325566697925	8.05456520940156	1.96116781440939	-6.17728777550614	4.13963287008815	-9.80498431455087	4.65593701452909	11.8685883727905	8.68224927210628	0.0603104811746271	8.08772652999106	-3.05689195281735	2.92432019893441	6.55663619624041	1.38182553862727	0.682987605221166	2.99330943115214	3.30009369389297	-0.264880972506154	-7.98247845059866
56	5.55373312998121	4.58921664727775	2.29396486478828	5.52217532150837	1.25852638453202	5.84228824696726	1.28503821874806	2.29297924720446	1.6565199557782	6.90188992264424	2.70360969668782	3.38416995135255	3.25459515724406	3.08295621880497	1	2.53540029888683	3.70537382751753	3.64506185722075	1.14057455258931	2.1572128921641	6.09590224098368	6.02196782823697	1	3.2659114910369	-2.61662698220081	1.27843137312736	6.91010452016684	2.8989632980207	-0.695387669811917	4.91759250333875	4.90978149907066	10.4148920102596	5.7467151995588	-0.43615290821452	-4.1710717508535	3.45701574042977	16.2310765550599	-4.76378509541599	-5.74693300587291	-0.0872578655381322	-0.132826664881066	3.65943886481268	-3.01898818132299	5.45199434630769	3.00661295331117	-0.231202079742048	3.08223163564292	0.668375384442451	-8.25413422845835
57	2.34354257474525	3.08458573040779	2.43507509885809	3.37699808244323	1.61039419440817	2.28718754726731	1.1318575592141	5.10877875985854	3.64091075717963	6.72836521544157	1.22485323368809	1.00934716759649	6.11109891101804	6.15126007725774	3.62604061440443	1.10193291293052	4.29308862066863	3.15670312903388	2.82537756676121	1	1.11741110096606	4.9246746917015	3.6632803701724	2.51600378099224	-10.5026278633407	10.2070612441518	1.29266022582041	2.81318704368509	-8.41196301087222	-7.04131454758075	7.76824360463509	2.72496394675198	10.0155268926594	-9.9585891292412	-3.19521603045324	2.13457060382716	13.1294859475957	-1.11049087206354	5.3573086255337	-0.589326984236805	-4.21567542039287	6.07278521560827	1.99045538382777	-0.601395688781679	1.49198507312965	0.0556693865814052	3.40534154090369	2.79136285226313	-7.96403670259067
58	5.88780074746614	6.35323380441394	4.30257884669547	2.71327419311446	1	1.78186632621291	1.4767543761667	5.00261354382611	4.45581291200705	4.97627713744754	2.42398054719237	2.91437369467513	2.52199766895738	1.51604172820941	2.62986321111842	1.2401929402599	4.46719947602982	1.11419962863344	6.25535018480805	6.5747189573959	1.58753811187088	5.52929279873877	4.15550892274396	6.2651591275976	8.27325144996276	-6.09537520559482	-8.37012329222436	1.67137596238173	-11.0259389999367	-4.45756121494887	6.06851207767726	0.0256163414888861	1.38791717247713	8.38265517182745	-12.6209979656928	0.892960480706368	7.57841701332368	8.86918714998121	4.56280966965977	5.81290866672049	-2.36235090128848	5.69151108605861	1.16953107499992	-2.13707041024737	-3.52150871802982	-0.931834239235182	-2.80815165012601	0.749213332172969	-4.39354180249649
59	1.75594574691138	2.23861902726882	3.62106946718067	3.84805508433307	2.46360311868608	2.47979835818225	5.27444188221014	3.96739800776764	5.70909761080283	3.26345243292773	5.53130722334049	6.27993404345691	2.8943507832387	3.51962166504058	4.00286614588092	1.57494122208562	6.81252330410277	5.01979840908457	3.92754954566878	5.04258009878669	4.83763520286023	4.38819603726534	5.67048518362492	1.63894781688555	-6.33766682801799	8.41339830630319	-2.90027400569016	2.96335320508114	-7.8102389275416	-2.70869410121089	6.88322208120784	4.15857794843547	4.2943529601463	-2.25461573441475	-7.87659766340957	3.93759972319015	7.10271667482241	-9.77403972280663	7.30786290767441	2.59795401186982	-6.33609517242181	7.34940854115328	5.11398723518313	-0.27476703028491	11.766165155909	-5.07028317543092	-4.69296196298404	2.38144552438922	3.84827392800919
60	6.1951369630622	4.97103130403158	2.60313247311499	2.80903612309903	2.74950554449629	1.54470981007082	1.79041440523867	3.62093684798618	4.65475245322003	5.20902909656626	5.6254913484369	1.91406796321284	2.99197820943412	2.1042233274789	1.2323365606466	1	5.4461015936038	2.89631371275519	1	3.31334568055284	5.07322680317763	6.00415340146262	5.81724431542279	1.38349636464779	6.13722649511598	-8.99704638505595	-9.43549666575916	-0.963112483935201	-7.66998580122854	-1.6388764274905	6.79326294418298	1.9607817405881	-0.0451266448160709	11.8164737125297	-8.32027543973546	2.78900592513814	8.62963179439359	7.41184186727482	3.14915687850516	3.20844492738998	-4.28075375503266	6.48312370109071	7.1568337158471	-3.08771767784143	2.98247567158709	7.50170398922012	8.28257031864454	3.65992497366523	-7.50217720419546
61	3.91508434245541	3.28202548462672	3.72777476111369	1.74336299976272	4.82043861879634	3.12356811449652	5.324460522826	5.82033532932028	5.73503136611291	1	4.0358229618025	4.16579449876756	3.85611951716802	1.30051403711914	1	3.02530194550472	2.509303467215	4.03872667683758	3.02904976034541	5.84396431394682	2.53010928504265	6.53889168000823	3.99887389983991	2.5807829525297	-9.66502672697301	10.1298841716291	0.0125761934871024	9.4556218996243	-9.00134499098411	-7.45378703722121	10.3194637606964	6.14419513874042	9.56912338066933	-4.56971975428341	-3.12988877157651	3.56389695328316	13.8697883851864	-1.13698509400126	4.07183898757997	2.78931590706584	-8.55616106895839	8.05245446296908	5.0140793422584	1.66909873846997	2.92268231603026	-2.83178915263956	8.86999510481233	5.42271189872921	-6.00840870720789
62	3.04300699546835	3.11491287152578	2.02941687192764	5.60598361822628	4.07505369574978	5.09003395392482	7	2.92361180809932	1.08960751453984	6.33992091324108	1.93705515492743	3.46067862035486	1.83710597526998	3.57151349946818	1.6750756869007	1.73827574381779	1	6.57362186223593	2.2563638466338	3.40684042297124	6.15337605973874	4.46941714277061	4.73484587806544	3.7342949752137	4.02500432363107	-4.33388428293411	-10.139906508126	3.56343647927291	-2.41396329599158	3.38703729206724	7.58370783950231	2.89615371689689	-4.47397310634098	3.76516799110552	-11.1726980740437	3.76774952201237	11.2103862664013	7.39780266206617	0.252250227457704	6.44703801788025	-4.57898044391282	4.14297745282072	6.21554984555537	5.00340081425809	-0.0330807332727006	0.525557809459856	1.63818907032709	-0.30633229737595	-9.76131431726161
63	6.58560782838476	6.98694485895217	4.47880918354334	1	3.06626413355559	1.87510731569572	6.35048973758373	6.35984170401537	1.41591215740064	3.92827716499006	2.82120423366299	1.15494748264225	4.40815117200122	3.06144995978402	4.6272112521045	2.01972777675603	5.71292618042043	1.75895224437119	4.43179226996912	3.35310504902558	4.95167572796093	6.53035123357084	4.60220017039702	4.12383356192203	10.5710102307995	-5.47658139628996	-10.0499533010861	-0.0470783955389523	-4.99853202289527	-3.87572242699508	8.86706411573264	1.23340046352591	-1.60277548863876	10.2663286863621	-7.35492916099772	-2.48940773511358	8.1204861271865	5.70716281380512	2.52429703461464	3.50402700958564	-5.55814940471197	5.15183574543574	2.84749746020302	0.7427386331431	6.14689379439726	-2.71946794178037	9.24328027123716	2.57512472598595	3.85841579654471
64	2.75868175988225	5.83345453433557	3.98642018995666	2.83897983349855	3.62506850326489	2.607414917554	3.34190835834773	6.22257090433862	1.72030692607372	4.43508914772527	2.28000883662999	5.86932543199604	2.59827726462592	4.85533914088189	4.51237825713958	1.59063602910717	1.2474337161822	1.26077415846514	3.78354673627834	1.13116110485448	5.99920942427246	2.70649061068794	6.27711721767936	3.73264254355196	-10.2805771227523	9.77059611091698	-0.325512103067592	5.78470795768989	-9.21172423650814	-7.0021175455507	10.456209986877	3.8267027996638	12.0713278991931	-6.49650065568331	-5.25009428872141	2.37690071057498	10.8440191861443	2.26709104015765	5.53793382263552	5.27388418668004	-4.41959513972676	3.84488426004544	6.47680262806687	0.919661260802413	3.59864036704529	1.41199297483347	-4.49325851157903	4.55189128793311	-1.78826107114646
65	3.39240728813866	5.70958545604486	2.14191036529799	1.68445867351748	1.08271627839799	3.30765620859737	1	5.56674749528951	1.84391956996477	3.51673999158263	5.58881303394682	1	5.85898464102773	7	3.33461226903991	4.74065850814022	4.07299849540751	5.18762792425743	1	6.43210215716256	4.64423296673222	4.93881565195791	4.07954738570367	0.119692221190868	0.282523334617712	16.103476565956	-3.01166755339572	5.85940779074126	-9.24017901928957	-0.314899742847747	3.36564279963577	7.23556531212691	1.60408279583429	-8.03932719981121	-13.1370605476359	5.30378285843075	13.4900720782615	-1.28739921372637	-11.7337083000894	0.561798333750447	-0.979232870310101	1.56934250691981	4.33789626589973	2.85705224239297	6.05982229962136	3.70059427571562	4.59809127940668	2.52245216952004	-7.93635262312247
66	5.43582131217476	3.40954380464688	1.99460434761048	4.06229901469034	1.70814961789887	1	6.6740753015062	4.09243510782329	5.12169215157761	5.10749213666002	1.74293340149681	1.55923724479578	1.50964696144724	7	2.10149519567237	1	1.2834376031009	4.57677592583839	3.10000030206153	3.66143798451839	1.39167306987081	2.08153026032635	5.78757407419191	3.57778472174005	-0.837431524271738	13.1261586020201	4.64174308849966	3.23821944319315	-9.11963406490466	-2.58516752347705	9.10572199801539	4.23145874409542	-3.52441748149634	-1.57448974085047	-7.48953170715221	-0.851253087868717	14.7055444065663	-1.94324405305035	-7.71251803510689	0.151835350715118	-2.84562410380481	0.541773266063024	-0.494243539668626	-1.48512756264102	5.16933788210744	0.265652897297328	0.421465960310619	3.00101508544889	-2.7059828025367
67	5.71932396515159	7	4.80499039398003	1.54067236237591	2.24421333486803	1.84432038326031	1.91615292293642	3.51820717416706	3.94598996011335	4.80464814888649	2.20350298866048	3.12759941964273	3.10469446597089	1.49336375838496	2.06221671489213	1.16159193188368	7	2.29480720135877	6.90495222983339	7	1.45314649247169	6.04852140803219	5.85911726183329	6.5346750677023	8.1635153080898	-6.68151282059916	-8.89895604509256	1.60477984292472	-10.8066827575176	-3.13623969665898	6.42305942654674	-0.817160935462317	2.38036479175592	8.32043510172155	-12.0052982055942	0.641373327899304	8.30461390620093	9.82525935056047	4.0127202261492	5.28633213576579	-2.15746701654433	5.89429631584622	1.74603803828422	-0.249122739178928	3.10717788307927	-0.579307139906088	-2.06772693246831	0.9076009116129	-4.16675537743573
68	4.08726754635646	5.32253431587741	2.75229810835638	5.94482316010283	1.70830839027276	1	2.87965900336976	5.61511942357864	5.80435712486411	4.85859447397106	3.02051181477543	2.32301191932794	6.4404014256107	6.97464867236442	1.32397732317699	1	2.76818239545751	2.57271904089379	2.1639191296684	1	5.41066700175303	4.92533025686644	4.20811705208106	2.34201986442667	-2.69087678587253	0.936447157187482	6.91562916933481	2.90975668096315	-1.75971606325059	4.58858730625234	6.14985158321492	6.00753369448635	5.44415569833638	-2.31970045879851	-4.40540507889763	4.77632959122735	17.3966157341119	-4.76876134849458	-4.90870250865658	0.901465027327802	0.209358195179654	2.87987775945609	-0.897256853085699	-1.26086803825251	2.95500514171581	0.786720456283498	3.56353388403979	-1.68693071943873	-7.9840628720128
69	4.86327833820118	1.69927987505517	1	6.32446227383842	4.3042386471265	1.98622565634351	5.63708479113437	6.88315802788039	6.40071916810277	4.5730025035011	2.78146153016462	4.71608659286035	2.54577615685007	1.10798841280333	1.60513475723016	1.53762536822769	4.4128159095704	4.72891862488873	2.67332909789392	7	3.0660526437875	5.82954587077365	5.31928948216143	3.287109938567	5.55357467967795	-4.3558722201881	-8.68974542272586	2.30716421975206	-2.90854159169595	2.9393278380609	8.34452702451134	0.76684351232572	-3.96492109289865	5.43548783278296	-12.2265568356496	5.06464309462602	11.5146029974002	7.63179593939826	-0.595906324895283	6.02899152932842	-3.50942723025666	3.11553266405072	3.65953430679192	-0.406957509266094	0.500049734835256	3.50883555732711	0.226923565273148	5.41405052968554	-4.55614705697071
70	5.32708880254765	4.61244750135508	1	3.28987588219407	2.53727832960175	1.35872180373633	4.74851139716714	4.58536403837957	6.07455789006657	3.6817186493747	3.84797654103618	4.27154933215676	1	4.02582498663793	3.09712229437887	3.33449693592687	4.36189372032066	4.70067374277018	1.12060373721759	4.60317994603176	3.0500735589405	5.92333248932551	5.8819936146789	2.27045412773821	6.95668427936974	-4.15493773137409	-11.2772480588043	2.52815336345969	-3.48917881724167	2.0558238449217	8.6547819182245	0.097659220777544	-6.32491317591063	6.32760770588535	-11.2109433194876	7.34687404838174	13.3809567570128	11.545178700893	-0.621933903954361	3.38813030964299	-3.26393707901517	1.08785478070882	5.13051377244952	-0.263233093455582	-0.214803703528243	1.6561608339448	0.268399479983217	2.02457397278251	-2.82078178874449
71	5.21970034797842	5.28821904675603	1.15551861406523	3.6145434167702	2.81076028517238	3.73950086146058	5.81213152300315	4.47383161986658	5.64733061628089	1.51561538044831	1	4.65684578292995	1	1.70546153699426	1.17063762866702	1	3.9185723898032	5.93752932356736	1	4.74748698554481	3.12657971270145	3.85858541227244	4.18417113549881	2.69674754581058	7.81991826876035	-4.26048071437271	-11.8034194609924	3.47217883442298	-3.59264479281323	2.0929250447945	7.63514220997047	0.0992094293724538	-6.77566669039787	6.14402447488511	-10.5827449205031	6.0096987506398	12.6511180301543	11.4389590241324	-1.01081087774009	3.95840341636269	-1.95950378809471	1.24579872269333	4.66507680330253	-0.742502445654269	11.3554561088579	-6.80988015667671	-3.50893717355453	3.16016731201762	4.63423384221574
72	5.33493185153901	3.46677010751729	1.22270509787852	4.95236598165541	2.58427643126943	2.85271585572506	2.02088448234877	3.32466453648884	6.20422907117423	6.99633922986497	6.10675619888872	4.70010134286601	6.21311984329012	6.28864541582508	4.0667994627717	1.01283629775649	5.66755146450796	6.18266127183932	2.23319088957095	5.95765765425469	7	6.74155990217242	5.7946613406296	3.05993784547165	6.54589607693266	-4.83485466975835	-12.0144365661106	1.57097462493141	-3.87107520542046	3.95394695945017	6.98138546097233	2.94594747566997	-5.22020429048078	4.26493692326193	-12.623031374385	5.40217544166715	12.0154679150706	7.34628928285891	0.668327929613554	6.5565708133378	-2.81580872653353	2.80754411224384	6.73830626249976	-0.53368731794797	5.1389165209246	4.26476072910343	3.68765607505729	1.14973954660042	-9.02441504899953
73	5.21737423160642	2.51294454975048	2.14148956047882	4.61638813223862	6.37797662125992	5.40968881424902	2.83274340990248	5.83498231398296	1.99821510911447	3.03688300750827	1.31537798411379	4.62708659822988	2.63764388083372	2.58252698653967	1.14732789652047	1.49831303059776	2.23219674373885	6.19889075372832	2.82971985557289	6.55622190167304	6.7926822686966	6.91245384700534	6.41915125425156	4.99165059533574	4.22918789803575	-5.85968918828393	-9.93492098218341	3.78203422513031	-2.69957281021977	2.28828106920011	6.67079426448173	0.713278296331363	-3.80196746143038	6.60236402330648	-10.0675402010338	2.49955225459672	10.1342142332544	10.8373807151418	-1.05786005212152	6.88371745319653	-3.24827356879675	0.879738701757157	4.55614733756946	2.87077216714487	5.4827260111013	5.12313194444767	3.70762752288347	1.20726524668649	3.48753151254443
74	3.08642795306699	3.1037679986804	1.25154839017669	5.86561375865759	1	1	4.06131061550384	6.61851466279533	6.55292617424222	7	1.51650392480917	2.89374896896386	3.0616639942848	3.69994081244946	1.15681576679202	1.4129257611344	5.32563363230563	6.47717222489042	1.89028103033543	5.48132737415259	2.59852269005324	5.27794657262598	5.59602915967806	5.25821495330194	-4.3855589682126	8.16768402897118	0.419531026814802	2.31929308697386	-4.34983671970057	2.12605649155928	1.33348797511349	4.77276103121622	7.4877890025451	-9.69295793743361	-6.21658111993538	2.2594003240513	16.3056905514254	-2.2828334160283	-10.7248183059882	2.14348369451728	1.26815003729216	4.29122135183077	-4.18869420869558	-1.05579363848402	1.11824131947339	-5.06953496905161	8.88339271677422	8.70165701651188	2.70949848340354
75	6.17381287504903	2.38980718035952	1.33840173074542	5.26892423016212	2.95278626264763	1.1898267846325	3.61206853698584	6.37427884242541	3.00922056954543	3.57605785552512	3.02052616798519	2.38294078187577	1.58800903484572	2.2569879181408	2.23671306228957	1	3.47724492726625	5.94228901506556	2.3791360413029	1.78486048440769	5.00339748194739	4.8012078404291	6.6741408853422	6.91670088149169	-4.02674212316714	9.66901112539153	-1.50991981570605	2.83061811193657	-8.5129945252659	5.50644610776375	1.36334496592874	5.47606699095747	8.17709504561402	-8.79114541047793	-8.29604712246556	1.15528737898277	17.6164480749081	-2.16036248819142	-11.0162774577429	3.15686440534892	3.88926440605809	4.9226790548208	-1.97333950492625	0.826271523245086	4.94913636881757	0.171055488699903	3.98113409758278	5.47780052555214	-10.0614448094712
76	4.01883213929922	5.32049448296205	1.21391570386256	1	1.88908609037952	1.86406055010378	1.87230916554485	7	6.12454609782533	4.71155174432797	5.75135513600404	1.22071359011347	5.82251366248805	7	3.30413843117411	5.59349882619416	2.83251306280981	5.19291806768805	1	1.21022309320515	5.19741374138738	5.85541449906783	5.06649558424549	-0.545993806987149	1.18348919712725	16.7567400685398	-2.56274665405538	5.19842035217914	-9.36765919535139	-1.65949168455334	4.54914093244813	7.51875172685643	2.02235995253657	-9.04434494148877	-11.5200314420946	4.96611455071627	14.3617639573541	-1.20087828420306	-9.9972924565552	0.766151413342116	-0.2692290770169	1.55194924526901	3.24416406948862	3.15766743234666	5.91614228722244	0.261796780990791	2.99854074561929	-0.713763271813744	-9.04119619761302
77	6.69349173825347	3.72034626545004	1.97364070509986	1.39581968853378	1	1.42107135177786	4.97449787535279	5.004433130679	6.84263030629953	2.38349037035951	6.14053399890499	1.63530780224287	2.8109385189507	2.974469353921	4.24296434666244	3.03921859497958	6.47651584972186	6.22795194904519	4.16699850656327	1.43097979504474	3.03330365055923	3.89701165711067	5.35532348948311	2.7140187292882	1.48290600399323	15.1614959612295	3.66833387220282	2.74666478811551	-5.97370154541959	-1.75878195066358	8.71271165103443	4.72519068242518	-0.384179617714698	-1.25582460608979	-8.66996549832195	-1.89831997132653	13.7118582303566	-2.16464235877098	-7.22825473185309	-1.43880032902989	-2.78076550969568	4.82756185192366	2.12118329167872	0.650153537503127	4.20788825113182	1.79159235849441	7.49973540996249	5.86933016218651	1.68770152942129
78	4.77389077967212	5.63685592647669	4.10328736747497	5.45641065230523	2.10848868213285	2.98527541875199	3.01954983271397	4.23961446035107	3.43025400025111	6.45749309480437	4.61163478526074	1.55150342992649	1	2.1866513571137	1.24656992860785	1.02103535953041	6.2830766318676	1	4.44099241309308	3.37294193417067	4.45093866580004	3.82090198860005	6.41959154503503	3.70360663077697	-7.14436426518129	6.83646247939853	-1.52721584299335	3.62768554598593	-2.93901798104452	3.83564140794502	0.737575890601856	6.10197565114843	8.19002364635993	-7.7486349003359	-7.72567917509608	-0.142324909822893	16.7268987969548	0.836918492405262	-4.85250658013093	2.99293425313099	2.52942239400787	5.50397867639672	-1.04926186765453	2.43215301196795	9.11348353898345	5.91607393582578	3.7093069910577	6.75443609393328	-7.62206284747268
79	3.45163350904754	5.13667454945006	1.64347248857713	1	1.33635406283402	3.54137420398284	2.23012053042179	6.47177291353144	6.26850517192725	4.04151808867696	4.02095801549044	1	6.19728586207182	5.71879043930234	2.69859029453839	2.43630931945684	3.3517327807943	1.98297312171257	1	1.12276847007924	3.73826000051914	4.63612465537312	5.15348366125652	-1.92181251922279	0.76741216644155	16.3354628411458	-2.90417688644082	6.10732604312678	-10.159579288289	-1.24491306423177	3.18512250341538	7.6810745379022	2.43044452411494	-8.87648245325997	-12.6771828830751	4.91122197243952	13.9655627630242	-1.32657582619405	-11.3199230402155	1.32516775657048	-1.64548704087009	1.33169340320173	4.74164194865137	3.16547064690849	2.02979111436304	1.15137915292605	3.73424989636423	0.896991132407108	-8.04807779939035
80	1	5.19876655199102	2.0858707420606	2.48599635662928	3.43005727385282	6.4693676373071	1.92968379181659	4.6523278679008	5.85566514083609	2.26776835414115	1.46112567639122	1.78995394138422	2.04064721209976	6.4403752877655	1	1	3.63743599919146	6.56983486066209	2.9189952411356	1.40227142613586	2.67564813498954	1.98229568068304	6.34824027155279	4.40512768653844	-2.93384873277932	2.31787060465683	4.3082058259211	4.46480759302409	-2.74694632384647	3.45312579508523	4.02013670340279	6.03067613009206	4.03349006514275	-4.18868348312937	-13.4986302199209	0.129081528899104	13.0562384751823	0.309415374705968	-4.4151711156972	1.13763076185123	5.28833662975737	1.93274125555065	0.619623774227487	-1.29781962242664	4.39022908941673	3.19094618609152	-0.338923382956975	0.114407757842865	-2.2897800521653
81	3.99563642913223	3.78480343356425	2.44838987666175	6.87565165187841	3.08477374130086	1	7	2.93080896082205	4.96286567281343	6.46810286120078	2.37949536420821	3.19647410838778	5.17974102373372	1.44774411471519	2.84239323859787	2.13341268947259	5.18797107520351	1.79574368855183	3.10044207427072	3.5508527227553	2.97136813726651	5.29566340753739	5.80615042605383	5.8942312375123	-5.89617705406611	8.50055259766878	-0.0581455139730538	1.36636326333918	-4.34748009716873	4.36076615576321	1.11716695735734	4.69681055297274	7.10361964415994	-10.0639716908078	-6.54551643975095	-0.437079765560265	17.7470540029147	-1.00117041498995	-9.17179096548537	2.56655080790984	1.33023204998854	3.90024645158699	-1.70473315536046	-0.666957825666831	2.81087086013007	4.24591095937812	4.20414721373579	3.93638426475334	1.41908567745321
82	5.29129179343739	6.5545144040782	5.35946800266269	1.11114011148033	2.16289610611168	3.34175577847987	5.09052255338829	5.04745005296985	1.41756697915197	1.67160174698436	1.39626180707765	1.39627197064758	2.17975825771376	2.78905190157143	2.28547512647739	1	1.37383987668331	1.99611124796089	3.51163307216271	2.66596491163683	2.75356099276303	4.53024734263227	3.37812231034669	1.7047484433533	9.91943495563528	-6.07652514104864	-11.8405686690619	-2.21905373938105	-6.65759182059371	-1.72791956227352	6.31557324603593	1.23708663915277	-2.65259192990308	8.93347262918479	-7.05963805245304	-0.890365495548453	8.06461155963366	6.80059990675166	3.80190462699335	5.51143009639549	-4.88294561252166	5.77441202668354	4.41501372009558	4.62652345029593	2.38938232092748	3.03532921401899	4.54357319022873	3.22418768204163	-6.80354171157091
83	1.38119210242271	4.71849218226562	2.03536521121283	2.44115120184303	4.26986646059574	1.34054339009378	2.18954457082478	5.04781343623935	6.97257164870552	6.54534790171414	3.21030262420149	1.78095389557716	4.10992759559787	4.81373718781138	1.10656432235277	1.0335358095752	4.50326412393409	5.61536418477508	2.51127957825541	3.61322054039822	1.20810240688241	1.08162824967346	5.36076819390269	4.44147540727729	-2.14407272212196	2.65646702210139	3.71348227636903	4.78222893663985	-4.73171624438758	2.22333262257954	5.37421145549924	5.60239405584215	4.25100477351363	-4.59197466307587	-14.1363271384184	0.324995291154392	13.231543174981	0.520212969866982	-4.73549545891865	1.59929168370276	3.87606142477942	2.10241640673131	0.774897588661534	4.32246867769553	0.83968701043025	3.13820489004571	-0.968028557575602	0.365747846230799	-5.00993721443086
84	5.80893383230984	2.18069057074707	1.43298244504548	1.49394916800021	1.1457513929837	1.08470817612302	4.24792165600888	1	5.36000071374882	2.15581247213043	3.46073640027781	2.70126907722504	4.14227750863722	2.33927239277851	1.99262934217782	3.42169357262646	2.20667442509106	7	2.20151182028901	2.66619388143351	7	3.8150533351041	6.09630831596066	2.75967539092542	0.318438957612394	14.3780168445126	4.37658007879389	1.27393248225908	-8.05240416861695	-2.21406434198473	8.79121368787616	5.19903658655127	-0.926334295992032	-2.44353471617533	-8.79864416325421	-0.402897142982376	13.8638133589627	-1.61839457371563	-8.40299585189597	0.113389666121805	-2.9300512845753	3.49187957870425	2.56887136274337	-2.0350201389193	3.68164518579381	0.859088063920825	6.21437238627852	0.736674060120228	-4.77149816007988
85	3.44453314885743	1.81150209658041	1	5.61993838174743	1	1	5.90818259222393	6.57162032127148	4.75582621435391	6.94740420008795	3.50749239824389	2.63664089587266	1	2.45553199608759	1	1.79401137354246	2.06162878924424	6.83088125570234	1.83391914227778	1.43447544162036	7	5.57907301450696	4.44978873949975	5.11140155437928	-4.34471027914986	8.57098957477826	-0.907348848412864	1.76004293571426	-5.48561545635	2.92713473859765	1.61084559848912	5.26366959483032	8.07066685001429	-9.20149318500869	-5.29238041956167	1.49649724545916	17.4062659426434	-1.43977792409074	-11.491278904872	1.19593308672642	0.770842778946444	4.46415683122488	-4.51192779213157	-1.46079429823882	0.998059550423746	-5.38469691072293	0.772616158990096	8.72654191342704	-1.04969868868445
86	5.65617751480648	5.43872032202747	1.67688138905256	5.02234444010662	1.65884078853388	3.57554718448218	1.12500333225727	2.26053953676353	1.44036539506032	7	6.02139957394088	2.68932585820746	5.2432342309325	3.83016984657861	1	1.78315952416697	5.20825955667966	3.84969147794535	1	2.99608338448027	4.36745922814097	7	1	2.95807943270821	-2.02232917935244	1.99935817438225	7.88919617852574	2.31604737169858	-1.62601549408167	5.53015695190124	4.44362177316749	9.71067548408683	5.58256008041405	-1.39509279486903	-4.96523761398421	3.68613321331159	16.6762405789417	-4.95768311401217	-6.03614285637246	0.186051750968704	0.661760961267132	3.20861265440407	-2.42110551339357	5.13079552250074	3.28144764168391	0.5198816177775	3.7020570844924	3.55450431053668	-9.57408217487495
87	4.66173823127242	3.59274013090791	2.25248747008471	6.86262165525593	3.05436701014193	1	1	4.16333563176661	4.05395137471307	7	2.76995294261024	1.04119907095586	4.3039279896972	1	3.08221015150312	2.36348737682496	4.69721585987326	1	2.10398593788147	5.16955791711418	2.91474763334503	4.58798028155019	3.04526498632645	6.62050290461074	-7.11648724498322	9.10656136011089	-0.288184565916315	1.27387047704299	-3.59559182823392	3.58825162861382	1.59382712173317	5.11017616565157	6.33690466208695	-9.91868476513409	-7.10281102636098	0.238094127150005	18.6146542180977	-1.76640252654043	-9.31057667849533	2.75693691170638	1.58073188620204	3.69044839141569	-1.5056973082314	-0.869389834260521	2.99651260527916	4.58054444801579	4.81012027317157	7.49285841068226	-0.826980273294793
88	1.83903891988132	1	1.26090298650199	2.91293747514679	2.89462695272586	1.68703713987663	3.90469457744659	6.52021244039634	3.77280343020181	2.05836322321313	1.20433101074682	2.48462810967728	6.05351097464947	1.94518537325386	1.928484699577	5.85174347987133	5.50003437765722	5.89911847598085	1	2.69669107821836	3.66953535198281	1.05206768355815	4.77122359946522	1.41227854623693	-11.5981036687796	9.89484581712822	0.483396683844538	4.43975381410002	-9.23007893829724	-9.7793296075259	7.89634735990291	1.89605863932415	10.0034587448	-11.1313784357907	-1.8041691206251	3.26761511856117	11.4530884935489	-0.347626719495689	6.25989471193769	-0.698085282345502	-4.83705842041021	5.05599616330447	3.9731982153996	2.55288500300867	1.21055518243917	0.441311357751832	1.49837806633017	-0.1188971144584	4.97276484488093
89	2.57870399809031	1.77513730843371	1.85715288885942	4.23038223539114	7	2.27980281657539	2.19233042263101	6.59959682233654	6.04222698249251	3.63685604300686	3.35644943468158	5.73153494091726	4.62691469657867	3.22054620147457	2.9465784394382	2.2066261264067	6.78254166131554	1.81076673379927	5.55217125796259	7	2.21201562381902	4.15557161732362	6.2672779681265	3.28248557800537	5.18460103745606	-4.25772993663471	-9.01378190054183	2.75926739097923	-5.44050566542787	0.0972727724433901	7.07713312559166	4.13393071065747	-2.40371537322112	4.78674119046343	-9.47488720672601	2.5436505420095	9.90116039182838	9.22128990338838	-1.09391002749748	6.51833237478805	-2.71834324242267	1.6795020683812	3.43132379846486	-2.1210091196996	-2.43769011897771	4.53799737428095	8.30515791211041	3.95468700530443	-7.77516722164219
90	4.96741038047527	1.78255848497063	1	6.58521274070013	3.70453562311589	1	5.35126863134757	7	6.63237358445935	6.73506754722388	2.81424466613226	2.87251308712295	2.74248667773425	1.32338269315577	1.37728807327365	3.68849602792495	1	5.4411664847419	3.03554816891128	3.75371921239131	4.42752755061948	6.14946331859272	5.58326091356889	2.25218580789496	3.6369792352862	-5.01561140763238	-8.36693346966101	2.10542498367802	-3.6102618258375	2.97711927975153	7.01343751393213	1.99234408351712	-3.59547015628422	5.610397688784	-12.2941813473147	4.49008799349276	11.7725943571088	7.7360563145949	-0.540113014670756	6.60808824372929	-4.3198684184451	3.22959618525343	3.75391872883332	-0.466666912030163	-4.19918271318996	-7.54009694775309	-0.00673309486975623	3.95544356805367	-4.16622702196411
91	2.4673968770843	4.77404054110372	3.93400714290215	2.12861401114732	3.06905670304028	1.83734772346431	6.7573059021484	6.3268049323925	7	6.38018674245181	3.10045265079341	5.33582070781119	1.15124645991356	4.22866975419532	1	2.81959940428894	2.18261073110811	1.94353977841892	1.35971746063335	6.5763750438973	3.78961803493813	4.93608975500573	6.0594268305579	0.526235479468924	-4.25742891304036	5.28006624683919	5.50239022940669	7.17606967030333	-5.04346605390675	2.27353731828552	6.21690010896768	4.57042445833	3.189807788917	-4.37262136071271	-12.8578542417948	0.0780776796317803	14.642189765917	4.64191506948328	-3.70858317138382	1.02072442256477	6.41354130418876	3.42379915496087	2.79561490672309	-0.261161221192366	2.49549472314505	-1.65886657459765	2.90913130745253	5.46030425325918	-6.60689675457771
92	5.95942065275423	2.29161462832093	1.58806873370478	1.24227093022883	1	1	2.29439841186603	1.3389025056089	1.69314275497884	3.84283409238789	2.21507831848105	2.96969744223827	4.48450861464941	3.08893893113997	6.38129685040307	3.62010085744056	2.50027040879022	1.80836963174235	1	2.95194781266685	1	6.12392076774169	5.83133677780977	2.48835690561485	1.16808301224286	14.2482804341413	4.13356849804474	2.15960551489172	-8.21496933748386	-2.0751749698508	9.24745056844661	6.78288146642318	-1.07707822504671	-1.92658714466667	-8.41697009244017	-1.45296755591148	13.6749105308365	-3.68131868710079	-8.78587097794457	0.399453803479293	-3.53806109349833	4.07265390336307	3.0946630553455	7.90335193996577	4.63531214565066	3.98165122574358	7.89448340502186	7.78664595306507	-5.08008952992243
93	4.94938784647222	1	1	6.29060807689241	5.54420626648873	1.28976940650654	5.88898254116288	5.87789474537634	6.70465639074826	4.27557116250999	3.5461139176788	2.96009663265448	3.76728767233931	1	1.18179367441233	5.02249033280078	1.06266010626452	6.23544135322027	2.40671100337357	6.63180262903406	4.81939593164227	6.75972340911176	6.56684666148181	2.64881667321678	4.83287839800754	-5.96270489638135	-8.66399869975019	1.84982557176834	-4.80550487941516	2.92085164152588	8.21884707856742	1.31788105055114	-4.48796582859232	5.01898339306823	-13.1495281177834	4.94680893170881	10.8772159561021	7.04737107320962	-0.844621243166782	6.07719638017322	-3.64574338827141	2.71856875329866	5.14634139643573	-0.999494297096063	-4.64640624700512	-7.43803887824314	0.0606214922700538	5.49976735290303	-4.52078751868339
94	1.59797669574507	3.69595516439163	1.21152381354802	1.54361865292143	3.75882131161188	1.90105649461055	6.61154712805891	3.23320930646097	3.16196289706962	1.1061678076589	1.13529919526123	2.68171172072527	3.73598743069085	5.3529265641495	3.35179993204073	7	5.04825268452409	5.48141636777537	1.04499911671782	1.07621954411166	4.16680289055299	1.47258518248076	5.32295308050102	2.51559537880439	-0.327414056864467	7.94966698497974	7.87246471529644	6.24835483857407	-4.71393355705801	-0.08656670446543	5.99147572008998	6.00193001487004	4.10014956732251	-3.36121020519715	-13.6174212034496	2.27410880077248	12.3852671327308	3.162125370412	-6.19619316089025	-0.0272061629742111	2.53780343685311	0.836767351649397	0.604706657146288	-3.70595635418785	-2.13115931142307	-0.135230911317414	0.931146809836861	6.90929867179246	-5.57217539524352
95	4.32223545626905	2.89571604275591	5.71654736620139	5.55172033516177	2.66660065051026	4.18240868383453	2.26687685532978	4.5396475213178	3.48886786925075	3.80396696676264	5.6344459182685	2.45922528063342	5.63128315348391	2.99999706834554	2.27751451118062	1.39327166777071	4.43030939010677	4.93381732852261	1	1.62736323363725	5.79636610465092	6.54301741709378	4.16550609525766	3.58038030704111	-2.11319319991882	3.74911955591894	-9.09717222200513	6.32080130811022	9.02051698341727	-2.42913463843975	-6.18361787547751	3.25647082468746	-6.34241619615271	-1.27292889816499	-2.60326481667837	4.4600550106521	-7.3707863684364	-6.06453636750957	-7.95075242373428	-1.25498555023027	-2.81025590673671	5.04006271344174	-3.60219545432824	1.31645502544442	1.36127805584443	0.951124325455149	2.92796703497767	0.808973741788471	-9.34129435360284
96	4.23019710847985	2.58190615271769	1.42606265438688	1.3131603267845	6.39060325660084	2.54663403671378	3.64951693155198	6.25235233680836	4.45999120202989	3.15385369108622	1.79605274624016	4.0033947475834	2.62647801515505	5.16618931445124	2.25417801410165	2.68852863635332	3.83416146664228	3.74441201165227	5.35739347468955	4.70674332383274	5.07273339399673	3.09532658102667	6.64528534565598	6.40394096936995	-1.37483826851649	-4.54543208907599	-0.581254296191038	5.30518653826344	7.18087385935458	-2.85538743819939	-9.66301904770906	4.03847092432098	0.239584187546359	-2.60803860858447	5.37052008826236	2.99034257497338	-1.3989398230649	-9.76099162492057	-5.90906577975529	-0.516986157122081	-3.81348490403081	2.19368649629262	2.7401711251816	1.68755901099936	5.44246050254542	7.12409173876672	2.22253600939731	-0.170006218746934	-0.28667680539556
97	1.70782825991411	6.32980619302931	4.45131610654481	5.64054351683095	5.66634896559191	5.06605397958903	3.56776478201158	5.40678930427098	1.89211563852901	4.48136510621493	2.31087485999519	2.97608345855211	1.04782733389837	1.62301071717003	1.03364536496683	1.98560266869602	1.54822855212117	6.45383073758507	4.50106556581169	4.28032833098476	4.41344751798595	4.77009417719869	6.21677461221068	5.63147682850755	4.97552900408467	1.80035103573366	-4.87288317147415	2.87839158178096	-5.16828507055109	-3.8321045051688	-3.15808208347386	1.14435263374602	2.70200095756849	-4.78815266259112	7.05200958479645	3.58430290788253	-4.91835767784589	-9.65738174538399	-7.17613126883996	4.09105862348383	-1.62549604304312	1.85726540095832	-5.50531051217273	4.22571203936808	5.81437841889861	-2.79007384282217	5.03179108293429	3.35853000792209	-7.03215696502769
98	2.09744143830388	1	2.2435283073974	2.75036230433413	4.9195899632486	2.98608983217541	2.02401640345861	3.5078508350823	2.64115891064881	2.3388944879948	2.90565849485913	1	2.66273967394298	6.05881482084698	1.16805794295852	2.14769047591239	5.66230896914613	1.85921978347766	3.8488265459983	4.2276098205067	1.34120119381443	3.6766591525392	5.1808048373335	5.56852846694142	0.700961449047063	-4.87006684024623	0.182526037348282	7.14325356331659	4.03313797265038	-3.22649075945456	-7.49025093849748	3.41085860920982	0.44613703244151	-3.00776276804204	7.41015019416831	3.28849366281048	-0.694266895890775	-8.22072864262622	-7.45918064309196	-1.40302538249687	-8.01132796706194	2.2482896799525	3.51195351816445	-1.66803061007238	4.61405593210714	5.80850999021656	9.44725410398539	1.36120119972698	-9.63507655002091
99	4.80092518058667	5.15636647627923	2.3094257547741	2.76384961134698	2.35380173073895	2.13412184118653	6.74515184290294	6.8577796589185	1.67653543298194	3.93499707886956	1.17640621941547	5.37405484665591	1	6.79664506792602	2.1835084515913	1	1.90633566283535	2.02092679181652	2.36337432847847	2.15238789046756	3.9924092199896	5.99275013598864	6.56505986767549	3.30440648879495	6.27688882173959	2.54633808148364	-6.30366317622399	3.36883464074487	-6.02045197810073	5.29721345749111	-6.91186506199081	2.47927048306173	-3.52859184688829	-4.41855307440041	7.83451457393138	5.03694458502506	-0.0247410131018431	-10.7053643741125	-12.4261222084872	2.6588276991938	-12.6794129608228	4.27443200042343	-1.63225162845008	2.18470413368134	8.49820517692012	-4.90099780424047	1.84877154581242	5.08935754761176	2.31904263025837
100	1.97789640503747	3.96015409877118	7	3.28207089262294	5.76106314633757	2.81000127392416	3.29641617290581	7	6.17308209512539	3.90997050736838	1.70304276511068	3.03925179911644	4.7925042893904	4.73653955511915	1	2.46714366041612	4.51235557580845	5.56911834346984	1.78830443623906	3.08310748494408	3.59315027202378	4.61457165851264	7	3.310491091859	-0.0655137313594134	5.7358299854035	-6.69252636969222	5.7156378742963	0.353469574012486	2.81417322868441	-9.17399091085369	3.31239924467258	1.45017091459977	-3.8328747492314	11.4782210660231	4.49872408318867	-4.22336699689668	-7.53202407792829	-12.8178217368996	2.81592543439105	-9.52505426328796	4.09548167717571	-3.64965947891369	1.25237375955423	7.04108077019199	-6.17495641990183	3.08215776278722	4.6380931972577	6.43607316236942
101	1.96039709543913	4.12803216212663	7	2.51980186102556	6.00421675706967	2.94977645588404	3.51126673810413	7	6.16799842268935	3.81882909550803	2.08816240472941	4.80607012401447	5.33824050680438	4.6822778341669	1.06980923494344	1.34079550408162	3.92689495657846	6.08572319368037	1.94469794611447	2.96094582500927	2.5199425941005	4.19471538464836	6.91941983203149	3.02055591015469	0.543208187918465	6.24283165794273	-7.05617498769157	5.62422169719577	0.81300882549274	2.48351391661511	-8.23889989712339	2.89971020033223	1.49677717161689	-4.13074385386065	11.2544728933255	4.61481483267602	-4.75017084573715	-6.85030096008339	-13.0632000898811	3.12239358249181	-9.71502559927494	3.68193435438198	-3.5739226622638	-0.125836811646772	6.44701142902088	-3.10708368203373	2.85285891779891	5.22789269381108	4.73663991240214
102	2.86141952771991	1.70282582252049	1.43681853188874	2.19613559440623	1.16920396255737	1.55343781376008	7	1.18769591444996	2.85778550148117	1.38540567334305	3.68833665793046	1.2301609781236	2.59377012337887	4.98428925667449	1.25517010134757	1.02777401359319	5.13626049643462	6.31957186870939	3.84647557396187	6.99464668653419	2.80774191939717	3.32783792059867	3.69870213101433	5.63204784939764	0.0421851564439256	-2.80049955357967	-2.84720820052887	4.79456427128894	6.35788265868196	-0.991095176169879	-10.181764017659	5.94026225650681	-3.89535599882737	-6.10435039881222	3.18218059537239	0.362386513337925	-5.65657538077014	-9.13705527051324	-2.42331853881327	2.24246723539834	-9.82029429170624	-0.711746389312389	3.67652382750094	-0.524020101080276	2.77882174238268	2.07591618570899	5.02931619858345	3.82572021403889	-3.01135082930348
103	2.13565129376676	3.13716078015688	6.0578400663547	2.25298522691484	1.11267500654243	2.10563831827808	6.42600287095367	4.46122205995878	2.99057438990658	1	3.10861525171812	2.23611052815113	1	6.93391291106505	1.6837701681017	4.94646195160309	1.86290944193078	3.74420604141145	1.32457246524173	1.68476181803818	1	1.62216308516928	4.68473973712535	4.34235031401325	3.70615196295311	3.28391257028253	-5.83479906829878	0.552311989603494	-4.95113038550307	1.94028314956859	-3.73609908082155	0.263611168896518	0.288561091910159	-4.19927333942049	8.38172367763398	3.98551633376364	-7.79957473824198	-10.2063708335345	-7.30975614915072	2.63488404196962	0.367527828745561	3.4007598843581	-1.84237267857823	-0.102676124303061	4.48970225301709	0.785906348851551	6.14994394668829	5.1493867013547	-3.50381842380582
104	1	3.99906760261949	5.06405492270129	2.43539626185881	7	4.12825739056813	5.03058028282496	6.46920150984946	7	3.16738828753002	3.1449281342676	3.91684632271618	1.41015119556537	2.65547393633344	3.12240390550384	1.05376098288572	4.02835432184554	4.00039624838143	3.47332615376497	1.69170529913001	2.41754751487879	2.57396428755578	4.67747856771654	5.74040047985777	0.142739341089674	4.66442512704477	-10.2331343437394	4.47535869248093	4.30065398126902	2.3925451498439	-8.65760497118288	2.67734700409486	3.22773824558211	-3.7633698199479	0.977194168012032	3.00691822211847	-1.69229472399657	-5.52147004294309	-5.78424093598403	0.615626254123431	0.0153259608708625	5.38098811595463	-5.55084258073396	4.66667460288286	0.599406988564709	-5.55666407480493	8.84991992514096	4.09786101891885	-5.69483404431771
105	6.00108411160012	1.16967599085487	2.41825329874541	3.66117433648928	2.89162496583123	1.84614869050066	2.56758605580382	1.53141530735151	3.64839994460019	5.09563796567483	3.8628608882361	1.5631232003359	3.0098676026183	4.67345193735015	5.87055226605779	1.4716496286842	6.17676483010876	2.26947170799894	6.60285352075302	1.34512364106536	6.10918973694505	6.5664102335184	7	8.15670112465561	1.28702854638717	-5.00042630163575	4.79253830613418	5.50764442841035	8.47101454692088	2.19954294634735	-8.32997555819771	5.53854537719195	-8.22487984472815	0.397368302729865	7.57546135636476	3.25331246849755	-8.46058915399414	-8.35341452112205	-7.8737027313397	1.23608705933897	-4.75810039735745	-0.560939272586149	-3.04485404541176	1.64640029238405	1.21659534909825	6.6935196987623	-4.56429243100001	1.1054071980194	-4.61595334783659
106	6.42206400303246	2.7208572355897	3.41749639738009	2.72053800406974	6.75282056826617	1	4.353102684937	1.93595506821566	3.06724427400153	3.4431162811673	3.11255321465058	2.64443050777762	1.86263610351344	3.13513767971433	5.36521491617816	1.96461789778143	2.70091401443469	1.5047613716936	4.0380163274266	3.23118031547566	1.86235091443881	7	4.98477187416368	6.26611095767222	0.467775122528131	-6.19028767542206	1.04689807628924	5.7419492778751	6.96152286660167	1.84473346724901	-8.96577687497956	4.59073225999037	-6.78374506891822	-3.30396090858076	8.92845429529503	1.68363821371365	-4.61527522077744	-7.31425047491401	-10.7804974610514	0.948234383970447	-5.72845271663217	-1.46079456469427	-1.74234546491893	-2.41696160578028	3.00239291890565	7.35734619957064	-4.58549181693293	1.30177691898325	-7.75549479245598
107	4.31475610406231	2.8328583727711	2.64214310205613	4.82439677221416	1.31991429655755	2.18576606228919	1.19012626574361	3.24626027966165	2.64696656004985	1.9704101849727	3.58810226483911	2.89707051728715	7	6.93995823081193	1.90880048162484	1.19264248176003	3.77909926043562	2.54226439636881	1.60164842550921	6.56916736442893	3.34547520017801	6.35570037524939	4.67307429163825	3.36669885998541	-0.891582488875783	3.85907504097682	-7.3614576979972	6.05299218964225	8.95720989345641	-2.58338820331473	-6.90103101422554	3.90801847464688	-5.24407960476867	-2.11912918947179	-1.59058450872748	5.17201481143074	-7.68522202298253	-5.20150528240055	-7.38375255881777	-1.1937249087445	-4.24026873848527	4.35381066029185	-4.12671660352912	1.82420306885797	4.35549647530217	-0.767433072232747	4.28172054362132	1.30764890525624	-11.8753217140504
108	3.12031007724106	3.05855687056587	6.61683199516402	2.87041118113785	5.37017973117438	1	4.18386725191155	6.21039828419116	3.01589434765617	4.42763101579253	2.74364796729794	2.3307078663113	4.70518410184622	1	4.6027238887657	1.2877093754647	4.92412776362537	5.80237564668312	1.59254331759026	1	3.1720541038501	3.70374914980248	6.53877069066643	4.65108968647169	1.13976252790399	6.4745004536607	-6.46343772651344	5.69158063780237	0.0839451003241756	3.716124674556	-9.64683089381469	3.91575165682036	1.33629427882474	-4.03914499820199	11.4328292757657	4.52734332914291	-4.0897607960892	-6.87096230182991	-12.1132142798165	1.28778258251264	-9.63956928794974	3.92877265420732	-4.21788911768578	1.08586528775372	6.31390272381693	-4.98702270807592	6.59541639121138	4.04280117390344	-6.39823033877289
109	5.41709336065729	2.05184822541845	1.95213034865955	1.7970298032276	3.77192671613983	2.36208816371342	4.50029761026125	2.66377910926512	2.37871853893525	2.94090466583892	2.15450405159723	4.16547949003951	2.16111826791954	1.17546593448417	2.42246300077992	2.46913402890637	3.47971780005698	3.21102556823976	4.3771758609064	4.31544806322329	4.62150912647023	5.73088416922414	5.74336516023646	6.40932471440547	-1.45266525380307	-3.06603539153944	-1.24090190948747	3.87359845817924	4.93640326482029	-0.527790529834885	-9.30281350091556	8.35779146002052	-2.62153533205431	-5.33464989507729	4.51350227998817	2.58098865710323	-5.04945567570659	-7.95382550251435	-1.78218859018686	3.66484596893593	-9.60902131699745	-1.56501632604136	3.23751925309916	0.746965906734435	9.39394683432826	2.80670417721271	8.71874758110737	5.78908896280233	-9.04893552556404
110	3.1031333178217	2.73908220450251	5.63094920285522	2.64971768752771	1.87323781682546	3.44340399372717	1	3.76605454571862	5.78679250699826	5.52458736462721	2.60057460525997	1.38228251135384	2.24112934933544	5.46418125218632	1.39953020511065	1	1	5.09134509539482	2.63396641138315	4.19812071840329	2.15044611856001	1.3778606811485	6.09821775618094	4.16256318111796	5.03440498474221	3.7270526483195	-5.42457584473099	-0.267423519598076	-6.00776954717223	2.53460249227857	-3.94740450184612	-0.047108857836282	-1.57502115744723	-5.70937916101094	9.97766420133481	4.59907583383399	-7.87328417685667	-8.09490852604592	-7.5252120833645	2.54278565040083	0.73266296707378	4.67423980640135	-1.81700128798574	1.03366883490874	3.51201868258386	0.677893833571261	2.14387763713336	2.30452785285343	-3.28521572759504
111	3.84609439003674	1.66033108183411	1.38412003366262	1.99221817670052	1.0638579394433	1.90438273073944	1.91380378018286	1.32427411046036	2.73301938884993	1	2.94104494949203	1.32580273072434	2.35494885658331	5.99673723283764	1.68241603238267	1.2440970606074	3.35382567822491	6.90622673500694	2.42675614495512	2.73228156456724	5.14922620964391	3.9496386449484	6.16096185450426	5.5853724388644	-0.0311615397788383	-3.2576892773789	-2.83936825522149	4.72823903256151	6.73707861152079	-0.54771220515381	-9.16366195293952	6.15135846984236	-3.15597588761448	-7.03677103521668	2.78154489636757	0.243805534348062	-6.14340855138099	-9.77156079260304	-3.09920322040654	3.54386969554974	-9.39706240347306	0.179353759499815	4.46777853526835	-0.838900209917541	4.73874772905453	-3.14385753876014	6.14411059746916	4.40851746635784	-2.34413942336362
112	3.02962640218025	2.46867780747385	5.62354760417462	1.16698241516976	3.55502858177047	2.823853375748	3.20637584528063	5.5446524629501	1.58007871365812	4.49948309022504	2.37637672620332	1.62923135260005	3.22765654725241	1.63665036962144	1	1.64869631079898	5.07304219492593	3.15222668742625	3.26826388333048	2.55072160971003	4.6350055224618	5.75680429309693	7	3.50283749546838	6.60486916269865	0.449500575679579	-6.31654730367821	5.41721355783643	-4.41614840069277	4.80315480263851	-6.76102305927292	0.901656846177266	-3.58779146738544	-2.41730343893366	8.67847090139178	3.02824764998343	-2.11639032855637	-10.8962770542088	-12.8850870245963	3.5003990010891	-12.9911389905621	2.37887020744526	-2.36225521068828	0.592244935077886	1.37672515173372	-4.3907253139506	5.57657343025481	4.69474580687516	-6.81797037426794
113	2.23430322317932	2.01432959925579	3.6216407840545	1.07097166477185	3.82170668877891	1.59461973726725	4.11144221833435	3.98273542298456	4.88624327570701	5.64776517802388	3.40773178910631	1.05231014269016	1	2.35440300154329	2.37766086453009	1.3690362140989	2.0102564116704	2.93264771538871	1.54624615637453	4.31274702731977	5.44782500161131	4.95076619861666	4.7032460457535	0.31672913220175	5.79002582876319	1.3092649799142	-6.83607936801191	6.02565147144934	-3.84057169800368	1.47628672720253	-7.24952695233192	1.87258642432217	-4.48265895028581	-3.2015959504794	9.29802545526335	3.24414374433866	-2.85806747697007	-11.1462706137298	-12.3937230288856	2.82064495169314	-11.3167838092148	3.17420184000847	-2.97407008884525	-0.303787515000805	0.534228207969427	-1.66089767744914	1.72617387011448	7.25977799002091	-5.89379932589006
114	1.92974852603652	3.12684514110828	7	3.29816024318218	2.22218531655728	1	4.13475383130701	4.6132164926854	2.16269506228022	1.63050808631397	1.63258071779029	1.25428338987625	2.03959278894071	6.99447490822187	1.9063240044298	1.57843168970581	2.01743229848235	4.14085611963122	2.08164277281691	6.23227720566973	1.90413590830517	2.30013190433569	3.37229121135052	5.0663284971831	3.80114136462355	4.17253613481252	-5.59840644268689	-0.0100676651146995	-6.26386526346212	1.73273374400063	-2.60604433519231	-0.943148761765213	-0.502078230143453	-3.20201102668717	9.40217080871307	2.34051413579458	-8.74437643849844	-9.68462086090722	-7.4775014599882	2.49602555791272	-0.108330956586236	5.29894749778013	-2.44173867983679	-0.291731976039941	4.93252009281495	0.11128197276877	5.70930666027571	4.55118667388571	-1.03520098483837
115	4.59549678723318	6.13824872898107	2.32481212136868	3.36797610688163	2.55670170789082	3.67920698080507	3.00074413391875	7	3.13038533921005	5.58110924055202	1.55759976627621	3.12267379567749	2.05404650445409	3.53993420281638	2.36293723459662	3.40264328536292	1	1.99240431101215	2.71376846932899	1	1.35976403008769	4.17672303864016	6.97762876597238	3.60376810816544	4.96159837924595	1.87586857703602	-6.03121244157499	3.05254926119822	-5.106081457319	4.9555756629033	-7.48169097365597	3.61939119872103	-3.38461958197868	-4.81552743033132	7.93070440242147	3.56949905494534	-0.952223701443283	-10.861404476771	-12.8556259251783	1.78237620501573	-12.6797910032815	3.63808985218486	-2.36552345128925	0.850121229319014	13.1505084434882	1.07147156968003	5.50221109099733	5.84667361193488	3.39789289668977
116	3.88700928273815	6.12927823315914	1.66440033406853	3.09346060150696	1.96143054597652	3.26468242848793	2.93937474933137	7	2.22022844745755	5.69356844650597	1.46289964325566	3.49485197531227	1.64012751001525	3.92455391237139	2.73255003240065	1.40941661412188	2.23178001513385	2.28067565442033	2.07509572413095	1	1	3.30716177474997	7	3.74771736290869	4.71261286937389	1.45076764742027	-5.01912863159066	3.62781423154921	-6.16981163110941	4.96223045745813	-7.01111483042322	3.38039932055924	-3.85472583537516	-3.84713494975173	9.11541169293925	2.7634136853123	-0.97974155211185	-10.9032308439605	-12.4479936866647	1.68279559766564	-13.2251047219163	2.68480899989658	-3.07617067837585	0.805371309165796	13.6194250530072	0.0477100832521955	3.72001816181537	5.81807318122485	1.6782400361319
117	2.16101432115874	1.75717793934473	3.10494488004228	4.10486850297893	6.25899659769434	1.44340190406436	2.06646937636859	6.22409093522779	3.91468896575997	1.48824936869266	3.85203351543234	1	2.55839120127326	3.85117644935336	2.3717354369675	1.86234471319494	6.46170782795738	5.90003732447972	5.88858343079842	3.75367490252803	1	4.02748348860959	5.17657883598336	4.24725025873296	0.482705835534143	-4.06849486032417	0.230455079771143	6.43884600113285	3.96782149087137	-2.52101694258042	-7.26174410862726	3.1661118202128	1.47310898467023	-3.37769460423144	7.65773026027367	2.7770990365539	-1.98850519000853	-8.86598736866192	-6.73702020475689	-0.700743460846448	-8.87054620964103	3.37091736729895	4.03381914638345	3.50455019451367	5.81079662920734	5.4051162808166	2.08298513449406	2.80903057538657	-10.2417871253336
118	3.5879963719915	6.82574945725552	6.02769651130287	4.68916297679342	5.85841929951627	3.36326671065774	1.81217811456644	4.99805765579501	2.17439817724847	4.35698468817361	6.15292857974812	1.34552446196724	5.72536298519661	6.94475976420211	1	2.27959734252995	2.11015546282903	2.02686318873692	1.5845882562297	1.6472818870603	4.67857060617356	4.87921037695078	4.43266863210218	4.58760826638662	-7.05532194850453	4.86153408587393	-6.10876770851073	6.66110840856557	7.07725517459412	-4.02592764753598	-9.95113835355466	1.42177810776775	4.83564696001395	-2.50617551642424	-2.11807431036602	2.56077039292493	-5.84098936461387	-8.83439239407137	-3.37834595608614	3.44139785333822	-0.488869227582398	8.78361670881729	-2.57567981210276	3.71095696008624	0.893712394491623	2.40013129095827	2.58957609123451	1.90586825585511	-8.27929568975001
119	1.72709566993881	1	3.17570275968246	3.30962548573705	5.1282722886824	2.00044777611943	1.87563510126037	7	2.05838068834817	2.01171963130445	5.68447487215318	1.60938156384041	3.64822147910071	6.22535601703594	1.61641423523042	1.70591498771904	5.95374496154062	5.43611959420538	5.95160249870728	7	1.70430891883236	5.2716831673754	4.71766241031792	5.05986536806996	-0.50276429059677	-5.38727413478232	1.08797631964906	6.65314327108641	4.0375083489733	-2.61201073411151	-7.64545901333577	3.88078228662243	0.273847349063374	-3.66120307073	7.50380418941116	1.40745456535832	-0.656318651400281	-8.27814863294297	-6.66741372667992	-0.711486261817813	-8.98326955782512	2.62859088475635	4.30205202321119	3.57420076139725	0.877532946228398	4.80794722999242	2.87335466011924	2.41637803987705	4.84612583887405
120	4.37002549460945	2.23576665227473	5.53370348524481	3.61778589732969	1.31291732622168	1	5.87631300660842	7	2.047896715127	2.09795248500809	1.17242318338982	1.38718343955161	4.01479762493139	4.55185354231859	3.28118593653724	3.83624761282537	2.91309525086685	3.38528698409958	7	5.98479430581544	2.10440880475693	2.64256682688826	5.89733274500149	1.75662586237787	0.244882327497118	-1.38452560529817	-6.88958008593837	3.29656863443154	7.85360101361393	-1.04612191830913	-4.41852971074237	8.20306507420814	0.22376969852163	-4.45478507722156	15.1949749722847	3.02030233321209	-6.80047706896446	-12.8164258713078	-8.78953351855689	0.36730511455596	-13.5907391925878	3.10342934218372	-3.45191182836176	3.57430755747261	1.1460426985574	-4.26345975260757	1.41181182060668	5.27499427553382	-2.3262519110863
121	1.98680971042546	3.47613059408363	3.71122571085363	4.35445675458393	3.67511304426221	2.12135476780541	6.9219017923752	4.53373559082969	3.39284670791575	1.1474855663766	2.56870022057887	1.92625643219118	3.09037231326151	4.91343919838079	3.32641688551143	2.21502461236897	5.35838421227756	6.15570839757722	1.63490000114951	1.58114774876057	3.21622607635435	1	5.90946124114707	3.26083543023248	7.877210226667	4.96137629674191	-4.54614231829241	2.2334182580788	-6.10552052237371	0.429271260257161	-5.25910855382576	-0.954615321877164	-0.33757768891921	-5.36124544553057	5.47497443320999	1.07904316424132	-5.22632493166238	-8.8112470491304	-9.73829682015899	1.50537058942435	-2.84994884739379	4.98885340252946	-5.76431425692943	0.926045438049601	-1.24437403417914	-0.436724866116082	1.27397008387394	5.89606910513007	-3.35445631586067
122	5.07565941147744	5.82932915510221	2.18052998734284	2.7724733074777	2.01512940348137	3.77606079081505	3.24276515148398	6.48967777683122	1.26174793452656	2.05588601532199	2.28241881957368	5.01481825155675	1.82047333146391	5.74693936007934	1.27477270324387	3.0789059318079	1.5339552788423	1.81542522795925	3.12556893855169	1.62488114942732	3.96684174136798	6.12119390341148	5.95068045149477	3.27823009913964	7.37908065032121	2.28518685107298	-5.06617118838467	3.32171064766455	-5.96344825594135	4.14862712084575	-7.05355091714684	3.33181510827497	-3.38145235107573	-4.84578518404218	7.13321053747032	5.36559308067797	-0.545000608348734	-9.30732820650553	-12.7205377367099	2.76615714709767	-12.6497112427545	3.5677182947854	-1.66070410998618	2.03413444643764	7.45245456569393	-1.37126378743527	1.5984507138863	5.12697436901701	2.65318441175816
123	5.63401675247271	1.09489962898197	5.38080605337891	3.57791747713816	4.12024244871638	1.67134080165791	3.10354980842565	1	1	2.15423370053414	1.54855405748719	1	3.98316885346406	2.25315027975257	1	1.21870585044465	4.01057227283642	6.80567021069271	3.588394693067	1.28172736629702	4.30635317706576	5.44709998366004	2.35144369118754	5.63034032190515	-0.0193657041421972	-4.31733006552708	3.36163822604429	6.41698781842377	6.56801199705609	1.69984118846135	-6.92415322628348	5.24755268819032	-7.53224630174664	-1.8217419233739	10.6149373463141	2.48520875382315	-7.12187694885841	-9.73292342429802	-5.80870794061607	0.0434727091595444	-5.36871158313075	-1.51868948728519	-2.72386092379364	-1.22135374129153	0.950395778655202	0.88766564841509	5.82194298043891	1.95817937971533	-9.61098369123631
124	1	3.58732144463728	5.01577222445619	1	1.15930881184817	2.71457470850758	2.29155021867155	3.46223039572271	2.00348133985434	2.55574894219486	2.62889825895689	5.39188053694573	4.19434077473395	3.57765892082771	1.06865726274481	2.1456017974158	1.37527837663326	7	3.87215967819335	1	1.49330655915453	5.91084922121516	6.43791341657034	0.819922662918221	3.53208533868188	3.27794109420118	-7.7734501053555	4.50540607280818	1.53674339812122	2.77130131699987	-3.38967979747767	3.83898693162546	-0.98329509518361	-7.50480894142695	10.4241866143959	4.30225557857582	-3.55093491534197	-11.0355589743548	-10.9074820365427	-0.111254075192769	-11.5920437650035	-2.82455141569967	-3.27395660261497	1.1518759898437	6.43239660958936	4.12616796756407	-1.95238363733033	2.35833838836587	-5.95786571858239
125	2.60330199746327	3.60584880003498	7	2.70914490644805	5.32481140441372	1.61404443020499	4.50654448058357	5.59823417418163	2.94365753725726	4.34445741893777	2.20368248792401	1.69441058170163	2.19401734288618	1.52336429337523	3.68985828769578	1.79188787379604	5.27765539932701	2.48923163326765	1	1.89426489352512	1.16707496739933	4.44274174859347	5.81721527052036	4.24840706898415	0.71656590650712	6.04663861151239	-6.74769313449914	6.06611334505138	0.515547692127331	3.68455144433055	-9.5578890844719	3.41702852601756	0.951754443897227	-4.06228142849818	10.7956665505696	5.3304035805385	-4.1715418639551	-6.29295165405	-12.8829711409552	2.28850094560745	-8.2479356084749	2.55035144978113	-3.99965570173371	0.965870903848614	7.21101086180482	-4.38559408316565	5.95612468054472	2.83180267438631	-6.96521857605681
126	2.67846504672423	3.79061637781462	5.05263513726886	5.45028532104075	4.84544768107945	2.36451819435203	3.85908964619383	2.13056284369599	4.78532674563941	1.6480797656246	3.09014810990703	2.99706233430542	1.66856989050368	5.53318165815801	2.81890570899065	1.5882018064762	2.95116836593993	1.38671867781672	2.5120912686254	1	4.91177694591053	7	6.03530746346005	6.8846810644365	1.28544065147514	6.07980855789788	-11.1950295362325	4.9586903680598	8.65205867099147	-2.56886394735042	-8.01916046085442	2.33430047685433	6.586954076814	-4.45429100453092	1.6894780648477	2.25313413987159	-5.74714921388329	-4.38684817955848	-3.75657081796629	-1.61636211272797	0.790016350129694	5.04743392993633	-7.45697333317806	4.38184774189483	14.0298767412233	-4.66067351568097	2.87124932610121	8.01205174515169	-6.93280657564436
127	4.46951780902125	1	2.8052224020667	1	4.30630656560084	3.1949513908288	6.48818203236648	5.13144724085357	1.79172001977966	1.90621117383499	2.51918636666826	1.29043340191906	2.78573530789733	1.03789873103352	2.44018887971666	1.94536512091863	3.85107775953048	3.67002335229733	3.57471595260967	3.12358605406052	4.87918484265538	5.80289193509267	3.33002135534546	7.53316128549559	1.16662045516259	-4.93873136005744	-1.51478709459917	2.33998471650561	4.71235748244778	-1.62655545771281	-9.27300610894389	7.33029960686615	-2.99024168839327	-6.60118213992377	3.24563968907911	1.57761559041295	-6.55431795612227	-8.00062882044923	-2.73082384360636	4.57895024551584	-7.58985952785662	-1.74995167303707	3.81131701776105	4.66544318272348	2.01505638932877	4.21499177257912	3.71113250975516	2.05997000821989	-6.43157448583695
128	2.22420784422246	3.74193502437028	6.14344155866755	4.52343747540787	6.51871321872935	4.34355321544637	6.24265624849446	5.23927990834339	6.08148725752477	1	5.8704912801843	1.58248204667082	1.49093039335025	5.19985567045159	2.98390786892283	1	3.97671994019776	3.58933803094124	4.0508987742705	1.85553362714868	3.34813902296282	2.01503178093955	4.85329784145463	7.8898957597654	0.598631428482368	6.11138619380298	-9.91885880251199	2.53954562723863	6.09256740319972	1.35647186352124	-7.29345395698499	2.3966535749581	2.65477189386652	-3.29894279996387	-0.731078456840339	1.75817165684529	-3.0928805512629	-5.2889159612607	-5.25906817267035	1.14616948167039	-0.0849968543815935	9.22728961496935	-4.47068748790071	2.23953454310469	1.96041151703913	-2.51817465173591	1.09093788015002	2.45955865154285	5.20033279485072
129	7	1.19024586490607	2.41675402864402	3.25173363576404	3.36165996582953	2.91344786598172	2.32625346575442	1.13927172526022	3.47907874844	4.08399014210155	4.32145042040235	1.66685397717543	2.71478956607828	3.85009677192739	4.5802708448364	2.97986458902785	6.51912293412744	4.36682155701714	5.50339950107518	3.89081072795483	5.42664197419293	6.67729417356921	5.62672139770099	8.78617742544109	1.91270263815501	-4.59660128886809	5.13798314216373	5.60563398648835	8.80417821931691	1.46348122775986	-8.00701735730616	5.02071340155674	-8.27007165115254	-0.762205618690199	7.30703664847967	2.52914053181248	-8.88522585741056	-10.4980883440451	-8.31434405062204	1.16658335403355	-4.26548627854518	0.482192154953621	-2.2278171513363	-2.23099391550121	-0.3508475125381	5.68317699045149	-5.98127004814383	1.64494579295769	-3.98286859197108
130	3.51442804644673	2.37090557009888	3.31982322356773	2.08699696551418	3.3098843617278	2.73811032240279	4.7032385943471	5.85275096726345	1.28030659464862	4.83218243176038	2.01939794634987	2.34696440783952	2.6015730686014	1.96719756383072	1	1.81513068372519	5.54569210679018	2.21722408979743	5.45448218999363	2.49993654556088	3.8963181862327	1.54928001109079	6.48149015503058	1.00017914847551	7.50749025523696	0.765821516238922	-5.33871230446058	5.68795140429695	-3.70205194367342	4.21904950963734	-8.01260217339975	0.927570512315047	-4.15945712092776	-3.98148552596021	7.94035570663878	3.21466740951198	-1.67861742895595	-10.4920903968138	-13.8193895930396	4.18719336160337	-12.4962590158422	3.38788882515111	-1.46537764317125	-0.78720779164102	0.573796592701587	-4.88029895884183	4.46108268428341	4.24118851820369	-6.52992038747339
131	4.38583790094438	2.89174330572334	4.53238686642431	4.616252299667	5.5205336192894	3.36090655535076	2.92041406929529	2.73255866869804	1.00179198500893	5.68222037800817	4.26838081329801	4.18752502271473	3.03102982232456	3.27020552179324	1	2.64775980015826	4.81609992691538	3.73927944378752	1.93531198065737	2.67725966502521	5.3891631832039	6.45597706070086	1	9.16939131550089	0.134069260864658	-8.07905239075382	-1.03219707706786	4.55881298959377	7.39793649661082	2.86790585829731	-6.38806344536428	3.62349435382272	-6.49673734835277	-1.40114807751362	8.83915761059991	2.52585465925686	-7.84856242765968	-8.85018962790016	-8.81647306088194	0.972408551220548	-4.07104715942461	0.913751272391216	-0.958698262669414	6.09794975082847	3.07769550239668	1.41290022063834	3.09687074620576	2.80787810457426	-8.76621974489374
132	3.79854069072711	6.11614489549408	6.30419074914254	2.1768708258694	7	1.0828117487776	2.84368427099528	6.06523259402398	4.20758440038236	1.83023962444176	1.9733302198257	1.41512087384863	6.44070137871845	4.7660246215336	2.55351408989841	1.54919846559708	5.93398691273287	2.92855523010839	2.23835880525636	4.13678527968898	2.14551761602205	4.35239284228469	6.47339507274251	4.26596646187482	-6.02301456387269	6.01729951961663	-7.35289586825345	5.90678358793295	6.66746231989381	-3.48974636154027	-10.5804070167525	1.05238036544087	4.16802909204047	-1.47609621681162	-1.00516966849652	2.217117107839	-5.41386088041398	-8.3688739529726	-0.996733842490424	6.49478840310068	-1.39460876970764	8.24424464423257	-3.05323188520532	4.17067866949114	1.21201407676162	1.30170664038943	3.46548819520273	1.64019008233813	-9.13434345787302
133	4.54343012915524	2.30223540240241	6.20782116057466	1	1.49603017808149	2.90212895330354	2.46069812706338	5.09777568812586	3.50681973781359	6.68372913535875	2.37949030390621	1.26097074306764	5.98167444337977	3.10110179357479	1.86240793666296	7	4.18186637868678	7	1	6.09227110856381	7	1.01893371828641	4.90605915969766	5.48430194434351	-0.83617190574277	4.52743421853702	-11.1057908090705	6.17575810939288	-6.57788935230402	2.68055264728277	-5.51536504876953	-0.00614021187638192	0.967367691472874	-6.07482205953332	12.2670506570492	6.41620372946069	-5.96421222660718	-3.81690566592382	-14.4768303977765	0.201440576652573	-11.79973320226	6.52412416017507	-4.31639412806638	1.40278484085739	3.91952266824631	-0.647407672888112	3.08730088326481	3.58219070345105	-8.86201486081034
134	2.45330805687041	3.62283353302152	5.3599587266815	1	1	1	4.35385616176365	4.65878773321434	3.3598022793934	1.33729577108212	1.90796555045175	1.0609912467612	7	3.42630324959912	2.55349620585918	1.91627596648574	4.57007874760029	4.32110982490605	1.64234095402833	3.08398571632384	4.05234313042771	1.77006437337174	7	4.3187582040148	4.28450607313252	3.23902247474565	-4.1310150301316	0.883752502217823	-7.51904401386293	1.98490571476528	-2.32376944162281	-1.51481816186622	-1.83012967179647	-4.57290738610576	10.3032499841122	2.22465789889756	-7.30676547662481	-9.55506572192405	-8.9473192316764	2.15833018521139	-1.42711366506024	5.28488016837195	-0.333032103389124	5.51248422629564	1.39164297200802	0.750561044637116	5.84812149530274	5.84090736267087	-1.2967603413803
135	1.76193368132049	3.02835461726674	4.98099161249818	5.13159867684233	4.15335482243317	2.01022798472091	2.95042921042932	6.95064484078601	1.2285406848823	1	3.47027270076855	5.44798752098046	2.96590914707048	2.3982631102383	2.16107097069971	2.90505217651894	3.33319477720503	3.96455573053354	6.91993254044915	6.34277160476764	7	5.31006311541117	4.1933319973924	7.48339843640937	-0.418959842746541	3.49058774905659	-11.03148358247	4.38872925831135	7.05327923779423	-0.393612497033704	-8.41039032637985	3.39196404128588	4.52032350268211	-3.77799854702868	0.183118656131851	1.96936959344472	-4.67269355612237	-4.50534453239379	-3.54954970671917	0.538674535479361	0.277232853047148	4.16394159402306	-5.36761546846138	1.07920619867935	6.09178077548733	-4.16860989907329	9.37207902167277	4.37067837132281	0.789639892391759
136	1.91535617254832	4.34282643016689	4.99968257484961	1.10643726244459	1.6954606339176	1.49657535118719	6.26106376955473	6.36649281416501	1.71321896983711	5.65124772123902	1.39609944330937	1	2.35219376965333	2.81361365266452	1.37583704285472	1	3.5782111581898	5.84770110325785	3.46614100945119	3.3991044922677	3.81434898976487	5.40381501745852	5.26619751097047	-1.25718619941016	7.75805386156285	4.97656364799209	-5.06809705455329	5.47989404865288	-3.89389861131236	5.53461696626046	-7.5576165144403	1.69091507964602	-1.11293326729065	-7.05346666071658	10.4192346659484	6.44022912590317	-1.60616960921853	-12.1385638863586	-16.0407156843628	0.0684252652805578	-12.6922931836422	0.592767486923601	-4.35373359851921	-1.2768095829541	1.23362581643056	-1.06609516762067	6.04588493496068	2.92325374824889	3.96954934490199
137	4.08531593263037	1.05184961132888	1.29828282669729	3.07905318474719	7	3.25602616925123	1.14449444536485	7	4.34741460263411	1	4.94569391232829	2.25316109206086	3.22972604445055	3.31948246168113	3.66631518987266	3.64599408629539	2.38616626850181	3.57226404709272	3.95014363319624	4.47917178163261	3.30003170882383	4.89549929078031	6.27942870285237	5.5881241964834	-1.25695557161541	-2.346653342079	1.548946216919	7.49902847950904	4.86789698900694	-1.94753899892811	-10.8954164562782	1.07582831284803	1.90910360064037	-4.51073767998939	7.31664493281671	1.67014687435621	-2.2574803362744	-8.71505414980974	-5.30729163975111	-0.139424552622949	-6.6553798788649	3.64905842540342	3.76674332361782	2.25785659732318	5.57224396250879	6.06086738647963	-5.0647239981209	2.08251376373726	-11.0350190987615
138	4.27867241625643	3.97794189393795	1.80562332133848	1.70575946540466	6.48272181890956	1	3.81355365987635	6.58498172154683	4.95316762035442	3.80382152262376	2.40680170811613	4.85636111249612	3.51977247729105	5.41846894931265	2.83308406662016	1.07693352091319	7	3.65587903866586	5.4833628728301	2.53021213748985	1.27495343025684	2.95213304487879	7	6.21349430474386	-1.14807759137032	-4.04794230572136	-0.065336788693852	5.35542820967759	7.02146275366358	-2.33309288777476	-9.49767163166215	4.79720741247064	0.227148954879601	-2.52023101044394	6.2461022176495	2.79124601626355	-1.25321743153601	-9.75745832662624	-5.76150707945485	0.227157994752279	-5.19478789477386	0.845354536494878	2.47709908461019	2.68644491735982	1.47758603291766	7.25592518048809	2.02082355342118	0.684036348926629	-0.535431187247649
139	3.142441014206	2.87585472669587	4.11513127822119	4.46660806667963	5.55630750365258	1	6.33553259947268	4.69865946907607	4.34119602332362	4.64426835862456	1	5.59579980110057	2.58132149138647	5.95919391971127	2.21445197029895	4.04509579089007	2.48539433309588	3.15012953108897	1.94834275525479	5.10094465254593	5.10177335241406	4.05320626160748	6.32804505675039	6.48850255965696	-3.51047681064615	3.6922180946977	-5.68255211860559	5.04426968397048	9.91738300253861	-2.49261144975056	-8.61196048655411	0.699648480174675	-4.05201084773328	-4.25757561830949	-2.28598374414791	2.05057455406005	-7.69660559486521	-6.45455015691795	-7.35167394283048	-2.9961139084822	-4.24375504796214	4.20915246862651	-2.75398061950077	1.93989006504033	-4.29855887307225	-6.38995885347866	4.15881482008021	4.24684004691948	5.27213636282112
140	2.84155395487164	3.15720307283477	4.95794224026435	1	4.42123362082262	1.4975873649877	4.2521935846108	4.50693985326306	3.79156207085515	3.71611598879148	3.35312134940541	1.53440478084739	5.20645546741128	3.80360307416484	1.37396077688822	1	4.13213155316035	7	1	1	6.36473605432446	5.46661566739992	3.97503300039972	-0.156871632846361	7.05110988310136	6.10423002521831	-3.01981262615456	6.86117240608398	-3.95613545846057	6.06009362626785	-7.18613214935174	1.87812215757825	-3.25812607035773	-5.45551042887125	10.8341301849274	6.0965459058558	-1.19535459554075	-14.2651779583392	-14.7183639578964	1.17094475682088	-13.5974559872692	0.360673876197117	-6.5727725035489	-1.19290994214312	5.26741264776753	-2.28206805358553	5.9556569350782	6.02111801489195	-5.64640900645001
141	1.74480304358013	2.89844031345428	6.4651885676053	2.41576056604051	1.43902144628048	1.81041279493923	7	5.8259127540689	2.49829291073136	1.13821628386383	1.24525261264185	2.50839947096229	6.34590538225496	5.91921975901438	3.21842859418561	1.07828762602271	2.16192598288019	5.57673062364668	1.44708274571141	2.03993040417745	1.83945431274661	1.66779255162286	4.89256298943751	5.71887725977268	4.48775508494598	3.84017315008002	-5.26187923547676	0.156731507948253	-6.00792203395063	1.55226916038294	-2.73229314810527	-1.13468741712859	-0.5388290897192	-3.6309321118558	9.29298289013207	4.14947581187084	-8.96278268521801	-9.56469980140359	-7.92226021795978	1.92827547583623	-0.00390254795679923	3.50258090135441	-2.70338081806854	6.20634146458505	2.0536086617175	1.38134679091872	5.6983184692223	6.77726762113173	-2.54627148615402
142	2.62632124250247	2.76938216424676	5.80019244622089	4.98449984085529	3.91352170028443	1.82256294677086	2.37651665478383	5.64957477380329	2.61950095266752	1.41621805240662	2.21939228531879	2.08230408661201	1.52317181998971	4.2678349213042	2.81784542049442	1.11111852509127	4.01492476998056	4.32706602486227	1.41334317634336	5.24514478802311	1	5.1037737793873	4.2321931293053	8.74031853009212	1.42774337989457	3.4669396218214	-10.7991493531119	3.56321884878531	10.685819802781	1.11919448700505	-9.81740208463078	3.07391039172716	4.91407470562011	-4.31264423079183	-1.4021431018109	2.31452040230961	-7.49649407306271	-3.3072560551227	-3.41917898323953	-0.095574358464913	0.673832684523656	3.64064086387109	-5.23492105540037	0.471114864481494	4.67685931214544	3.78164722562776	8.79949945972213	3.47269366329978	0.619026219905154
143	3.55917402377538	3.26978262516816	4.97063280847928	1.94482987962164	3.24748713986234	1	1.46569424198904	4.9858675324374	2.32576680912438	1.98490067347997	2.37674251704647	1.89684050139541	1.67771252270652	3.79697230129985	1	2.06168154592115	3.20198292705955	6.90050082588205	1	1	2.07806057689334	1	5.20327205686813	1.88093949365355	8.04668985240206	1.27096126727428	-2.9692862383862	5.82829124334847	-1.94292787795553	2.26699764009226	-5.02401065379689	-1.82631641650512	-0.186557090873623	-7.93594719418963	4.11147641429732	2.72038283499594	-5.2739529528861	-9.86034232479955	-7.49323108646674	1.58733449935413	-5.79993822941587	7.23213371140396	-4.28335481550339	-0.629309227282342	1.35730875622148	3.38661048177433	0.349431242083418	0.0759963805451997	-4.62507898371529
144	4.11542373235724	2.20859209020527	3.21515153085251	5.43166800967048	2.97441410757372	2.75993199103905	1.56189166502028	3.58962041317216	2.98816893566955	5.14199803221771	1	1.78629528704336	7	6.74553665411594	1.91294384408496	1	4.25079064306595	6.64131814232569	1.29902348365653	7	2.46921937974655	6.35281460387043	5.72323423913015	3.36103974526711	-1.7477583709617	2.58495862244505	-7.26806599467973	5.44030574594765	10.3053103442797	-2.33339838595899	-6.82098435962788	3.06622500066938	-5.14812361795349	-1.05965539778397	-3.3653506895551	5.62807966608725	-7.62829764407768	-6.87770385244403	-7.14448660312264	-1.81833095283641	-4.27646418755474	5.81382598975737	-3.62070553013784	2.40057836573327	3.13529968540087	-0.292443928554705	3.79405790562897	1.14211785839517	-11.0912270161293
145	6.24662489824917	1.49482772660156	2.4660165006909	4.41189764291147	3.037285699717	3.02297572898067	3.50327615521554	3.10483531645296	4.38737181670906	3.86384746925084	1.6004463338502	2.17574128482248	4.12534342108779	4.73747196611287	5.7683998227567	2.03430026880245	6.46994690970778	4.02125035388905	5.45020424020526	1.10827722122133	4.89788111315794	6.62767897024821	4.40207632280368	8.7653179039568	0.862920896533943	-5.88409176679974	3.84815931985394	6.44426423877617	8.52259157698136	1.09231608011709	-8.00754102598033	6.21599366526477	-7.8962825703119	0.926211345319961	7.50800942950857	3.57214903898582	-8.87687155567296	-8.87995679536232	-7.60512556716356	0.783249412631208	-5.20880544224206	0.31191069974643	-3.10885785101891	1.45366499302901	-1.14659653355371	5.69212435394794	-2.9414714317731	0.975323366203303	-5.28216500333003
146	2.87959245185456	1.99755800580676	1.64495331172269	2.36157194315205	2.72108874139286	4.01269258265284	3.11010564230261	6.3368378338163	3.86106102235432	6.80871252836216	2.31553758206006	2.51294601377343	4.04979877444572	3.92345227834036	1.11453509189429	2.01093980598514	2.62798394868651	5.82870980036587	4.03968477878542	6.81445297432603	3.74940480554847	3.84522275262095	7	5.92820206840226	-4.99234765513678	-1.78150726500721	-0.36016940177445	6.83760998561803	4.59876989389287	-0.0224480872924783	-10.6519303009333	3.04642092517414	-1.96095303625216	-2.13470702669996	5.21611848692088	3.96554380893524	-3.38751492970635	-10.2558242144774	-4.97691641896284	-1.04760793763803	-7.89113444093439	2.29567125074835	4.91852565932538	6.86540531307179	1.56691245605163	-7.90597867343708	0.286266377517529	6.32873306850537	2.92232274698793
147	4.64471398501318	4.15549413639041	1.65641177870332	2.44663243976916	2.85510565830123	3.7510012150373	3.44338991795876	7	1.93697166526367	3.50273435107182	1.91852217166162	4.78638941400463	1.07447833398636	6.12238574013781	1.13167985963091	1.8817013100117	1	1.77237939597142	4.22242626819533	1	3.58150271934326	6.85003404104969	5.22110133576758	2.98596340850994	6.36416005454571	2.29466779861756	-5.81128879342928	3.3506379565553	-5.29991566845938	4.79420685036833	-6.65208167860207	2.35496298795956	-4.46233323506917	-4.50609240151332	6.68847429204741	4.96491454090538	0.0692587807168168	-10.2699877823702	-12.3221660973565	2.14054333233466	-13.0304099371068	2.85954979265109	-2.04795511052417	1.25370455256397	14.578716279352	-4.57151317665929	3.40637709356665	4.27174999472865	1.99873299998554
148	5.49176000687887	1.63478891301409	2.56253604379789	1.50797892148889	3.37339726937112	2.16070450568426	3.62503978000443	3.30617779058531	1.9814621569197	4.5689108183971	1.98403304538389	5.31923158896528	3.51309411582327	1	2.14766938858598	2.06963774341576	3.48205109117496	3.46997067102881	4.03502251232806	2.71035212800527	6.19878173316373	6.32083813073329	5.8763280429748	7.13661095711252	-1.77548256451379	-2.75240317160524	-1.91631974702289	4.20180105454104	4.66773224285732	0.359279094832562	-10.171420257087	8.95763130882642	-2.23430436891962	-5.2231776204182	4.56121140119349	3.08877119848791	-5.36746230002891	-7.84189488097657	-3.02710661627578	3.89280097541197	-8.88234333910055	-3.15422125534317	3.07358694354359	0.0335821239324277	0.849331881208705	2.15638690345029	7.87585958249773	6.18900539894366	-9.2335120326537
149	4.14675018804083	2.9341606339252	6.0037479421917	3.68238947824535	6.892874750327	4.18138729025888	1.35088346213123	6.68574215061884	2.49323785327938	1.82265416348938	5.09974624065293	2.45538304209856	3.13615442192104	5.18465271640066	1.61898541563082	2.28799571434903	6.6461918080143	5.43810289463205	4.5264752064448	4.69050870759572	4.50443223952793	5.83352103454724	6.36000326413929	7.65378470675712	-0.163729223089759	-7.3635966665439	1.00146593316692	5.37682172590429	7.38372882342757	5.38672330921495	-8.87754850394834	5.04444136836378	-6.73981754595379	-2.7731071350732	7.87772780640569	1.47832123857612	-9.02761329511879	-8.02507228476825	-8.83056746976704	-0.4931258058768	-3.7098959944241	0.289714147897769	-1.97545501306011	2.11897099065583	5.65377272405032	5.44161507168186	3.10840838438424	2.01728805221636	5.49420876655546
150	3.79300838139303	2.37297573273669	6.48116842104038	1.89405384486045	2.27258589880683	5.9709619674229	1	6.32144975486206	2.14632687281811	6.75661590604688	2.08360664500207	1.37153330412804	1.53952727413559	5.20813387857694	2.18474506140701	1	4.06621235685595	7	3.12314271330489	3.73223812081412	6.03613298864115	6.35700249766164	5.36722056131086	2.48970551208946	8.22758402396057	1.95791803116294	-3.12506530542098	6.04041953813179	-1.87261279449111	0.202969456031566	-4.4209146945736	-2.32591045551133	0.378692153663293	-7.17418413711552	4.82572356865598	2.32616444557924	-4.96789088362369	-10.9172728341693	-6.77557564014389	2.03990513548326	-5.01335178640518	7.60580099892855	-5.13570269808179	4.4703449067705	4.2539754060526	3.8011779070563	0.41200886870241	1.53191721395747	-2.0224662747952
151	5.09099054758741	1	5.74873840325916	2.20764479662119	3.62058040378202	1.04048054337626	5.493675139578	5.84753851408854	1	1.79508767219701	3.48876190630182	5.83513272696177	6.02368097885572	6.67679228565369	1.82019206687827	1.39903108792871	2.57187201823553	5.85505558221958	1	2.75752069368997	2.47805111493878	4.12469631834899	6.52270431062446	2.81352459525664	-0.441968009222362	5.80186990759914	-7.16051164062563	5.48217198597845	1.12825568715231	4.0652343201179	-7.65274232530092	4.0490107256922	0.417903158008513	-1.95332522256544	10.6301759439934	4.8899095356231	-3.51420511475791	-9.06389880469573	-8.60040680299214	3.58112299874683	-10.1867281313549	2.30754389782647	-4.05434566787025	2.79561915049119	-1.9669833571306	0.709473167798376	2.7902444774042	1.04780817461997	2.83800311822695
152	2.47906977464356	1.94374978525288	1.60158492695384	3.2299043747261	6.73890249461441	2.70296782827159	5.51965738261588	2.73240832220415	4.67506769401312	4.13071240809122	3.30875800742016	1	6.42981782017329	4.92745014222833	2.39194299809658	2.3693350315894	6.33652440383928	2.24900786788723	6.11910772170584	7	1.78369744675565	7	4.71255185518007	5.24822566610892	-0.254098948578852	-4.39208956906761	0.875033928333114	6.31877713949206	3.72306920775933	-1.61374743001526	-6.63586735399496	2.82621163423913	1.04113497009376	-5.75147848273842	8.66163354405572	2.9732726783576	-0.110235222122855	-8.56591941387049	-5.32169945665218	-1.33552243345651	-8.15093647896931	3.19421379348754	3.95453015322913	2.07582566356507	0.738445461071937	5.92513193962974	-2.70143731346708	1.25942462101079	-5.55290134994881
153	1.995341625363	3.51082699438614	6.05939176043043	1.99069027543981	6.36885247846181	2.57923662897558	4.07404267623739	6.03852471609037	3.01552688068348	1.71074314653459	5.54661761240953	1.33838338396631	5.53443009708596	3.1277663281256	1.40408966186624	2.71074474515999	2.5703287328184	6.05402942309499	1.61302144371322	2.00352757384523	3.21962170032097	2.00092782971717	5.7599643250286	4.66308708337997	-0.0992381657986803	5.37647206577683	-10.9622106598775	4.47284864008279	7.26425323900276	1.46062535336118	-9.68138755037097	3.56484416573481	3.28435013590007	-6.04690325213321	1.42290095679879	1.58869003520404	-2.33938838758807	-5.13236669639561	-3.52893617795847	0.822172965174082	0.778113278609572	6.85257779449638	-5.61452654730706	1.10488261880721	2.85494373418926	-6.02785571425486	7.3572789742563	2.1263084141697	-4.85294872105118
154	3.37421387478958	2.98626381034059	6.04127340919509	5.77740470799816	5.28566740470545	1.35049390870323	3.75918077014318	4.78027385695486	2.41338887660995	5.40564206400548	4.47985453222899	1.17835335963087	2.82617079903237	1.63429115541064	1	1.46866114599798	2.1015802229066	6.10859560749454	1.08144038573073	3.26099808676328	5.94417564725395	3.62403417884385	6.54885454348851	7.60707432825017	-0.890920760562169	-6.35196613023039	1.15022832389592	6.05999466892928	7.54331433219693	4.73136295346583	-10.5708234774449	3.33134705721872	-6.22815964464722	-3.5727281759163	8.64826869258115	3.06079778678383	-8.26190778696877	-7.78555484130976	-7.50540557098644	-1.60047965719004	-5.02785373251089	0.895569909088124	-3.28067093107479	4.03425647438495	2.9912363958326	1.21806105935165	5.07251203069691	2.88319214389768	-7.27677810762408
155	1	3.53037130002873	6.59533558707541	4.7891734800317	3.84215236164797	1.55506532374041	2.82019290142714	6.49897716270552	1.57627202751956	6.04687439201357	5.61114657043854	3.95326342607594	2.32820838988458	4.22808353760549	2.29066441663413	1.90730425854882	2.05531179496732	5.14053900217385	1.9905526133174	3.30635006866925	2.48402856327691	4.27899838258922	4.28337075296445	8.73409191383329	2.55216473126218	5.51947204538741	-11.9870530289696	3.85843100451884	8.27612799649793	-0.125910307691555	-8.15843917149175	3.9967223793856	2.99075851509217	-3.80964128201209	-1.18994390301149	1.71805673660596	-6.22450710203847	-3.91547275665194	-3.93519409283645	1.5692343979512	-0.811933857715568	3.499654024936	-4.14446602777615	2.60751592444073	2.68646919360163	0.25621712533947	8.82520656843507	4.24202886307861	1.38601384370963
156	2.53083395422	2.21533851375579	1.18022596037691	3.6143988605594	3.51280112281515	4.80613230241835	3.98657748373934	5.9722198738484	4.0112299808245	6.44511633672883	1	3.0663859541226	4.23225465376368	4.28538129415378	1	1.16661492692171	2.0961019864364	5.73647951203585	1.73877451977206	7	4.52631531190181	6.47162490242466	6.0662700312655	5.07185302057072	-5.24248829071697	-2.69436757467647	-0.661123516726612	7.34295241592758	4.7439059574235	-1.44487302011646	-11.1346533911328	3.53017585310181	-2.13695742160347	-0.312540635512781	5.70094442994857	4.3150163046639	-2.87137810047527	-8.60491093819486	-6.35940096687882	-0.743254326519264	-8.37600348217911	2.67438785180302	5.52443414858263	6.64622429952427	1.13213326610387	-7.79705891042864	1.09466833839339	5.86030263915598	3.63047444139344
157	4.04931002780794	2.12765723194301	2.19068518096259	2.18293275466968	7	1	1.34874021756095	7	2.4709846939634	2.2829758542196	5.33562244755682	1.15913185698196	2.3537743724224	3.24735366178452	4.29340790327388	3.0797235974682	3.32074415972726	2.94625660363956	4.67259957544355	1.95430737142817	6.624616791997	5.57447867834849	3.48889510832331	5.58676065228789	-1.58771776331563	-3.15025355247221	0.539774139840796	7.53637927549985	4.41627271082311	-1.79622734031901	-11.1075110857299	1.81415441324892	0.922296876979836	-3.89545895723388	8.22917130845964	1.51068882815016	-1.57342021745097	-9.02994296117191	-5.62159880569532	0.263867579374056	-6.9057891102047	2.41146979559143	4.18695217894852	-0.555712837266185	4.90339982049773	5.39650270498076	-4.46803033203292	2.24900442029949	-7.92637034991599
158	1.6066252730215	2.16709614703219	6.24077197766077	3.44034471922759	5.88554623271471	4.15949212490237	2.41638521302358	3.59215436025974	1.39493133121976	6.34882150894329	1.77241046045924	4.91768327285281	6.85171597279158	3.79053512030409	1	1.49814612027827	4.8023413794369	2.02827392884012	1	6.22065164360588	6.99746303490851	6.93868072919378	7	7.50002894474691	1.40273033435552	3.99675230195747	-9.94896029573525	4.22493522884134	10.0757327086767	-0.0149406168168802	-9.17769702407654	3.03788948061822	4.40270872825205	-2.29675694792757	-3.01967414747846	0.947377352647327	-6.41465510006154	-4.93597950384526	-3.49171310870693	1.80162715332954	-1.05493192749516	3.18656837859962	-3.43097781098402	1.88903579638216	2.43755189581451	0.333579045862339	1.15345027274681	4.28276412170489	-3.04059504697173
159	1	2.19371740199028	6.24537276007678	4.91703095965483	5.96422188068214	2.46012897652426	1.91223292579079	4.1917329953693	1	5.27436191033233	6.81297200265941	3.14071544606074	7	4.84886947515462	1.62654567982468	1.56193874935225	4.77819997667172	2.67190679874991	1.96712436531915	4.12912052226732	7	7	6.25841306428566	6.79728306226921	1.31366011706647	4.53455834736991	-10.7152321418666	2.70737265430478	8.92574252913113	0.4560062622415	-8.11658282719785	2.90383828443425	4.9635995938891	-2.6392438006887	-2.76394008891155	1.83025587115556	-7.01879420570205	-5.78672462995191	-3.45886525451012	1.58805084497115	-0.421642078277876	4.60882562699882	-3.44152502149082	1.29160775006138	2.06753227211581	-0.250653286674967	0.776912805882217	2.31436243610431	-4.12800422561599
160	1.09488804353757	3.74474220761564	3.93512372048931	3.73181256192438	4.98269846136001	1.47302440386088	4.44980786291095	5.77068446718884	3.97841566274742	3.18375357382884	2.3420319010763	1.75310629844495	3.32899682873374	5.46536297298882	2.10391592745309	2.92337819588129	5.01586437315823	5.87799606859829	2.94864657461425	7	2.47557888233942	1.10951258225411	4.14209429635133	3.28624318591204	8.44128000489464	5.23621983692897	-5.29573001886298	1.7161057082958	-6.71625653323062	-0.486274969617128	-5.03444341781856	-0.331745815270423	-0.600981278636629	-5.35815217471156	5.61967154017192	1.18585157835931	-5.68152359200277	-8.19231437587838	-9.31747027346456	0.0858811737306868	-3.23120259115073	3.8651334036803	-5.61972538273081	1.51407607258326	-1.99275266134627	0.117998429301286	1.39167254507413	6.87389253456011	-6.08223122224668
161	2.71242424781007	1.41307785231325	3.22380348697863	2.10267338671576	6.96382966354886	1	1.03908256631653	4.91275156790072	5.19799122092671	4.08276494851755	1.8418832060065	2.36668819117381	4.43062825112712	1.12615635236299	1.89408246267464	1.53281913640491	5.85410700305741	1.34420669305911	6.48971009414379	2.5421171785618	1.72133160629536	6.40136803861506	4.58579260474591	4.06773263812609	-1.88692013669867	-3.02264837861765	1.05318746336328	6.24768893280541	4.70330350615286	-2.14103526046149	-9.20519281323026	4.49250925158117	0.332634340589934	-3.26126809131895	7.10938872561154	1.63260126456895	-1.50603052656231	-8.42981285878599	-5.91847891215972	-1.22062428620197	-8.31943212869181	2.77510526596625	3.94927033282832	-1.73373174547474	-3.50853959316364	-1.24233885424635	-2.13207494330003	2.43813104179146	-4.65261943458035
162	4.74351955455855	1	4.86229819856466	2.04694622746405	2.7503867208592	3.13002904875526	1	5.78338573873695	2.4237329055545	4.16730943642585	4.74000201041504	1.46090138918497	6.98875551212589	7	3.09367054279768	1.10863327700903	4.11615853884701	4.40947452867246	2.21675466289269	1.93594969406701	3.64085597713103	6.10954467208008	5.81015053487732	2.90743745643728	0.170943738853703	5.59908222942923	-9.14313655538954	5.07403242777322	2.29851226864516	4.37313630046376	-6.69626069124509	2.93309045242417	2.14517603845752	-2.65440463909964	11.329835582322	4.40158991199208	-1.82775468018517	-8.49326197486491	-10.218151925232	5.11719421996896	-9.23242495153925	1.7709520151172	-3.30841557001517	3.19521416431253	1.79295150944466	1.18668471692411	4.35815652472663	1.28960061068618	-8.46102821297917
163	3.23812305958437	2.94593014470458	4.74757585184857	3.89997641891507	5.11512123810449	1.07525583740101	6.08497803653794	5.84296061072993	5.04165176204161	5.2189491561084	1	3.25968540603331	4.79202233178399	3.06031993677544	1.92276339537532	4.44023011570025	1	3.18447267140956	3.55616001630298	6.06950113209286	4.72744626505251	3.22921820720002	6.33968928818597	5.75168838398983	-3.37484685631455	4.97646313371084	-6.46997830402869	4.87892390204498	8.80531252440557	-2.82237676297814	-8.89802555155641	0.384399758939818	-3.36895908533966	-3.73195764339141	-0.820758339914728	1.77400863441469	-6.71161748789315	-5.78744780379098	-6.34642644943136	-2.49439188429469	-3.38884156233405	3.60670270859848	-3.40303543121108	3.25965825390195	2.68964801973518	-6.66112652459214	3.9629144098423	4.51598587144997	4.24310042709606
164	4.70904173864713	3.79778627945486	3.09206642618976	3.15840101839083	7	5.16066511173935	4.01311350472114	5.88429288638383	3.65209839849812	1.3823606436663	3.17329435221296	2.57627049070336	3.34099686793079	4.64452759955299	4.35104168188454	1.56310727959687	2.69389941208378	1.62618903359972	3.12454606398503	2.24752019008062	3.978881725119	6.35379282786822	6.51916776696827	5.73622913354713	-2.00850703209813	-3.11958593797216	-1.27060926051353	6.66586201804281	5.91924523491227	-3.61390188703812	-7.99837232949872	3.67636294105814	0.131721491143475	-3.52446325302163	3.48316840759711	1.82314171833323	-2.74793200803319	-9.89671195707065	-5.20913365320934	1.80223040539192	-6.00660446423623	2.34869908147691	3.9472069227288	1.00353195020228	-1.17956172251318	0.224974873994512	10.2687544600406	2.52086167200389	-6.00791971430584
165	2.61895154313269	6.70150514403837	4.82021039572546	4.79301751704598	5.35902762614192	1	5.21044708543363	3.75468284769839	6.97404822597663	1	2.61767059681254	7	2.49676186122116	2.35711265162795	2.75106783812246	1.55952819585	2.85495622088647	5.03725211833458	1	1.6645753139219	2.66576341574413	5.30549693340984	5.12662804214304	4.509205224719	6.22218040485922	6.24189905916715	-5.64758400199143	1.41470040808749	-5.88664886419102	-1.55463225792281	-5.60352476234915	-1.55005624937187	-0.947098779620557	-4.93799365288264	7.07501001989753	1.97846926140802	-4.04063568638005	-10.0217904925986	-8.2079648697714	1.77800073753456	-2.30487077000606	2.4480817833887	-3.77917820565999	0.309257655539258	1.27689839642146	2.06716803134862	0.243299947242885	5.8778295730061	4.28362596915964
166	2.22096018308221	6.09537307752841	4.0075165385002	3.57178165702944	5.45366945831483	6.09304815515474	3.35442419423571	5.7679033592464	1	2.89563698913086	3.58013779935608	1	1.70225368193164	6.11712759164534	2.13170547571706	1	7	6.84910881287244	1.60981082371458	3.60049502853901	6.9573527428331	3.55442577128692	7	4.87207424416869	4.29725458297959	1.78169500792112	-5.02291950351999	2.90761571590681	-5.74174546604289	-3.64926210839558	-3.21036500766601	1.29019082506191	3.42058174525548	-6.43697867498282	7.1542071506317	2.54304299387797	-4.83569079536719	-10.0241638139605	-8.5655570540793	3.25710574131618	-2.43249940731193	2.32965989670702	-5.3228815262542	6.55720837473211	3.45520939428653	-3.28712025688529	4.85164948336499	0.944034661739905	4.95505412417858
167	1	4.73808197571218	5.35471594088694	2.58706574347976	6.74375719743399	5.92117580857532	2.90802571149617	5.41128098291365	1	2.86469435859575	4.24874456407463	1	2.57026047774539	6.0155554301477	1.51424267136694	3.43035945633563	6.12585279645353	6.29834191348053	3.34572626359247	2.97570767265219	7	7	6.67927774574287	4.63566060459703	5.64834899544246	1.66819353045387	-4.90625560040159	2.88135626945039	-5.41298352548737	-3.1310242458478	-3.58373774684234	1.76554011627761	2.78639136958385	-7.7123127066363	7.52328184885711	2.70361412233182	-4.75599865363898	-10.6118703379428	-8.74766360222359	2.6734193443118	-1.58917455058665	1.95800893044931	-6.17515849405948	7.61865171945151	3.3803313277244	-3.46749839582292	4.80472395293206	1.42660670525954	4.91743593297889
168	3.70134551702454	1	4.56562398905888	2.55341495999539	2.0783418565862	1.0081532696542	4.41428267965732	5.27935498944135	5.41953449206633	5.46885942153746	4.09124346806461	3.26393241040634	2.9546286985331	2.89507245285633	2.25117781760287	3.53349758825183	5.6028783327613	6.99420441363388	1	2.56585924744086	7	5.44455000774821	5.53643494619621	2.97857735890142	-5.83010728908046	-2.85304920700738	0.100846386030271	7.25273462621925	4.4171430933368	-0.53587209228587	-12.8365079372732	3.25039503596851	-6.20943775470802	-0.776145716404049	5.34727854638363	3.82311071186607	-6.37730275516441	-6.41341169060863	-6.61362922039449	-0.965615626910077	-8.82067206633668	2.5086468790531	5.28210311877799	1.69281677008152	2.49754120664142	0.259550921504468	5.39570138732596	1.31582647128931	5.6780854795407
169	7	3.98775423505167	4.97247393290863	2.00086894224029	6.44208233954153	1.60029950248805	1	2.72536815726651	1	5.36075724443603	5.13331622898859	4.39908195015913	3.28815117019967	2.36837369755032	1.40200528062	1	5.45871163598625	3.15466047587444	1.29653669717641	2.62564909041876	4.55520022166008	6.70072473148489	5.67711139368994	7.88712691134323	0.614610066029133	-5.78300758931143	0.14683819421422	5.00827274556802	7.59146210352357	0.984755268435356	-9.30830518689359	5.50020409510452	-7.18248228922592	-2.76355448496401	9.25993238126039	1.76004705563306	-5.21098747377601	-7.18213875424865	-10.521201747612	0.643395226461136	-6.36048715328112	-2.60649103282142	0.339608640960208	2.74096755572527	4.1860572516063	8.36099460995192	7.70930744536393	3.93384769800789	-6.78793031529599
170	3.1840181135468	3.57337634721301	5.60326646504987	1	2.81638509397818	1	1.00656963006713	4.67903891146544	1.92632517402299	6.09685438082471	1	1	3.51186178016284	5.97450519654205	1	5.15084744320542	1.79784338071197	6.84241206334984	2.82255544546751	2.51311685110705	6.33859580333899	1	5.45588119928383	2.79840532564625	8.59219728038465	2.52400105714738	-0.72944569390806	6.61763260102867	-3.36120623910023	-0.612801660221526	-2.45264155463457	-1.14587255172018	0.145228584785841	-8.16726479306355	4.18593840241415	3.56208613722714	-3.32090861197139	-9.34653257481015	-7.37599266981446	1.85695538306112	-3.54175075039593	6.36002236705555	-5.74101926655762	1.9889042636735	0.828476366438989	2.93679399522008	8.00621481027683	1.89199914080373	-5.8798335110734
171	1.97275237582283	3.1429725921793	6.66490056440274	3.14916203277537	5.98623992286858	2.73101754420071	3.99884426057313	5.29976312131078	6.89000676152304	2.92917092367382	4.82450065741028	1.92791851168373	4.06669536918635	2.18555023256051	1.40747571652432	6.12795588111871	2.65165970571313	5.3532230049722	5.04616301647416	2.06165272707072	2.98483002714207	4.77729061277266	5.33427298491936	6.16165995005131	0.234902022478348	6.6943236287862	-9.85451200047319	4.391991328023	5.65751806145331	0.501960638349171	-8.7398430189798	3.18095464725826	2.55700266553685	-2.93334957476013	-1.19483048595965	2.10795960802403	-3.05268208281735	-5.84527478335747	-5.3609062201973	1.85433397342069	0.912804767940103	7.82531552415081	-5.66985246462453	-0.586677301744342	2.12550238074809	2.31611566477812	6.6402969638301	6.04432680009743	0.0869846780209992
172	1.98841317447196	1.79394251086401	3.55615536930135	1.3719706143256	2.68225943200667	1	3.49226014665263	3.16804510342025	3.9624643586682	4.741618904855	3.14212171743896	1.02863452432685	2.84412149244434	1	2.02171457975395	1.00764347322864	4.01514082486679	6.6389159389803	3.89064131877482	4.0139408582594	6.61194486409116	3.53813173012813	6.06642913232914	-1.55950644818682	5.20260793871869	2.11288367894856	-6.33756838947105	6.91990114972895	-4.16112347686718	2.09884097114057	-7.82806426110167	2.47653525424881	-5.1650784142835	-3.9143366843096	8.14920142095918	3.01008300374498	-2.60121957795603	-10.8727180834467	-13.2322530861811	1.68787010974973	-11.631011886463	1.28831378931952	-3.30784107696592	-1.19048899940866	-0.733315652463526	1.7798636412542	6.29535732834703	6.75525059607618	-6.19244130340283
173	1.91176387811726	2.41256294818854	6.01657562091208	3.7948461935829	6.93025881011243	2.70587721935675	2.25325316316115	3.62729955226406	5.83749055026501	5.23309065574033	1.45065771558966	4.85025639411106	7	3.37422688439104	1.87892847156769	5.33421714955256	3.19949895130491	4.64085719694324	1.39400212875771	4.2275642805578	6.2044726820392	5.94490867360891	6.93386245187527	7.69367602134343	1.31456411571007	4.28524578492981	-10.9288431288406	3.91733422740906	8.36104781055507	0.0183993265849771	-9.62739372073258	2.76520594742157	3.3825903616853	-2.85205547658071	-2.54058798024248	1.52705403862183	-6.71118367670453	-5.85065330615452	-1.8814593240755	1.83762927025587	-1.21872956410151	3.12336754449497	-4.20926169410222	2.85494091642601	0.779908765555885	3.98319087356631	0.74014188779519	3.72799699426435	-4.27767604017424
174	2.97668454855181	5.40596449142237	6.73816262085015	1.14119754341394	2.36506756125863	2.15472487500465	2.90084597483408	3.79842730487319	2.9711287383828	1.08671447039106	4.77995318552254	2.81982056306793	4.38859648812051	2.4274563480104	1.80713638608136	3.77382570052647	2.34162917839851	5.25075039661641	3.24389928161076	4.39337535508144	4.57946417462015	2.12490540790231	5.51357694982547	3.03361190772237	5.97772022228654	3.31077353960969	-2.60522783108724	4.43971204708336	-4.44488942830717	7.09515274122111	-7.53074954374394	0.531718530807856	-2.48425008710771	-6.36512278938449	10.4659384007408	4.59890413904662	-2.40428422601934	-11.4720009700261	-16.3069852780436	2.93451901247804	-13.2059404310886	2.58136889683273	-6.08248660938396	0.31343504178963	3.01686590644942	-3.35829708263011	0.97819542634774	-2.89314210637008	-9.71323206308999
175	3.11626878138023	1.62730339382101	4.83435331426823	3.69273258393856	4.04865536589848	2.19856791831665	3.70249723497797	7	1.10115611194958	5.07916970997325	2.62224819698345	1.84932940515473	3.61260658656309	2.34306414111222	3.59048725448732	1.8392060808076	1	2.6976392764788	1.74913907402949	1.30816394373868	4.58208431751584	5.69213885565749	7	-0.0261473810332835	7.93441192762529	1.59230436275102	-6.19525707006943	4.64407812400736	-3.07096192228732	3.85840739889348	-7.85205873474747	2.12416015989913	-3.12167255123787	-1.94384033236266	8.8834467306156	4.71907076383882	-2.1351626628441	-10.3748784348951	-13.9691757905997	2.17246833437814	-12.8906599363736	2.09469858368516	-3.59566075391106	-1.65619736180892	3.24514868842288	1.25119355962395	-2.82077790984154	6.90161412818581	-1.32641708498258
176	4.84249019857203	1	3.44674304190656	1	5.50131432240679	2.04333302207974	3.70152976600656	4.26320918737608	1	3.49191781919487	2.82053918528692	2.49527054654935	3.53374495997853	1.22378942654163	1.18784522345081	3.85011427280196	3.53208971338722	1.37547176014636	4.70881384042055	3.70744255180862	5.43080747848172	5.95475722017377	3.15196267002803	6.72367467307493	-0.90538722333953	-4.05548900026454	-3.79832804378558	2.53233306495488	5.19179840242008	-0.778559777068789	-9.59316320569009	6.72895233948598	-3.10999178957181	-6.07378591641133	1.27478312290168	1.99973876849145	-7.12175215946985	-7.24282989120432	-3.45124488115605	4.48048556773194	-9.25486268952378	-1.32180231427564	3.80889822768685	0.911896658277999	3.31608415310339	1.21531624360041	-0.124868781043297	3.72034511999658	-7.7313697560653
177	2.13701641224259	4.67019531587717	3.99038515636123	1	5.15241506489503	1	4.50611685210094	5.50481288430408	3.13748207356594	4.53066557750229	3.1306959760499	1.31462546822642	2.26661926671647	1.37586538145709	1.55261015068327	1	3.41689077253507	6.7551414050762	1	1	5.57184153653267	5.37674489048091	4.69306404717489	-0.298600418556398	7.8981070011114	6.65863087258373	-2.98589318495713	7.38723272699428	-3.94708574300376	6.5482822515785	-7.82043339280823	1.42183169940872	-1.82034633621367	-6.40920424220718	10.4369919928547	4.65748712808592	-0.684156346325766	-14.6593435842939	-15.2618971044138	0.892272860351099	-13.8142091124776	0.312834510944039	-5.80652365627317	0.110075265235514	6.26032201130675	-3.10757733002141	5.79001202037002	4.73031214708379	-5.55568889626476
178	1.35863674058808	3.00087613200436	7	3.71558940560995	5.84280617223032	2.3561367429899	4.68069817238213	6.11512631511103	6.85666647612649	2.99504005092741	3.24036636193858	1.56022806243234	4.87688302355415	2.43182832548227	4.736938819892	4.07304320379837	2.91920099750995	3.84186469933334	4.5559328763775	1.80040659836509	4.22656305694604	5.46632551862106	5.21685618547894	6.55821469896551	0.0266490264406633	5.65209250740227	-10.8325506410795	4.89261620488079	7.06363002766886	0.194370610712945	-7.89009310449229	2.84835888402426	2.6023081831056	-3.24482434526137	-0.627544726600713	2.0023074867559	-1.58437053870566	-5.58548004065299	-4.51313918723569	2.46408674463622	-0.389013988527288	7.59641131272525	-5.94029908777263	-2.17816329302082	2.78618870533567	1.01816872740117	8.54691017729442	6.34730638326469	2.01473725289396
179	1	6.33637408974583	4.31111117009745	4.12530811851762	4.16567196472862	2.8728678774839	2.63760217707917	6.05171610634738	4.38634517062678	3.54864428106202	3.93771962977683	5.53353335529071	3.54142193339776	1.71096251377053	1.19476250875802	3.20713973792813	4.81323818459449	6.30394674464744	2.01836653500413	3.07845340663852	6.93345167475731	4.46310392735778	6.08022628939487	5.21426637543554	4.30631320787408	1.44459596385359	-5.89734122959685	3.43090038610271	-4.76175295546774	-1.97388838272596	-5.57949224156103	2.25655053407469	2.17127082823834	-6.72894390502318	7.56352167740114	1.87357675505315	-4.33213644618008	-10.0069444980328	-8.57482489730651	3.28191951808694	-3.64617113146133	2.97509694929643	-5.53562483133742	1.11015638954083	4.0988594156849	-1.93346612975774	2.69580300659182	1.28797945720095	-7.16021677173326
180	6.13214262483696	2.81865824679047	5.15742609956523	6.46940272951444	6.51674515975492	4.54978434893596	3.69667431280648	4.21821799634621	1	7	1.97408389929135	3.72458688383284	2.17596603148861	3.20006454937334	1.53835416493652	3.31959668554804	2.72384442473566	4.92407014557551	1.00516535483322	2.15603414496205	4.84021109603921	5.12505033496263	5.10516469741152	10.1531926338583	-0.742711765989406	-8.20885735264961	-0.100795447513618	5.02373931823762	7.6577287857778	2.20450184206086	-7.54006085727266	4.89039002169534	-5.70554349997925	-1.82544958213631	10.0098004992799	4.14435842719132	-7.80092639624363	-8.53558065369329	-7.24617695196914	2.50063159575512	-3.47897006046337	-1.08638591546638	-2.54659837393161	4.23862292964842	0.148277343740326	-0.552360497931427	1.34936412850737	-0.0681211005415228	-0.661797788160531
181	2.32681435197337	3.20757591262991	6.58483711908301	5.65624970633323	4.74308789494984	1	2.86933594145102	6.27997436863084	5.36431276451152	1	1.23868736618865	1.8428631735758	1.51624100859629	2.51259902628405	3.22992556381261	1	3.53142389453486	3.58842523795372	4.13256400739812	2.80234802666451	2.61589314962975	5.90163837216597	4.24883129995487	9.41727620177288	1.79447223094747	3.47196355455932	-10.4339258841012	3.52718104475047	9.28605578913091	0.273726275715931	-10.2569957521136	2.35057519179566	4.86233527675909	-3.93464059227613	-1.21965760977733	2.98575937735331	-7.24449919642261	-4.30766127813642	-3.39744883107032	0.563963987089559	0.162645882760548	3.62747230418258	-5.33489365058171	-0.899083380311419	4.2443666088874	3.26583194632293	9.68674801847094	-0.225110392423579	0.583464710049906
182	1.17316751096153	4.45261415807368	6.85017754529869	4.3728056482391	4.65206164957895	2.19998862733373	1.06930024304365	5.89645916484196	1.09723408089792	5.97820161243935	3.13144360039474	4.15363332212793	1.47720527676208	4.15447345677739	2.77669994130632	1	5.78497468819178	3.95680698491058	3.89120478820109	3.11467943422337	3.15397061933153	5.53083696510015	5.75369074793314	9.31507493483221	2.6488953008241	4.58145332440365	-11.2346465066589	2.88193552417619	9.3226095889737	0.260639381774676	-8.18360846938339	3.43212005580459	2.9169104165094	-4.32027962637828	-1.02445580454933	1.5430834390707	-6.24462070297585	-4.23621516295086	-3.83419825273565	2.02348120725053	-0.483851091287007	3.35228062003215	-4.97663354447181	3.41652170784995	2.31075719320457	-0.263648250908562	9.3340256561326	3.59363850508505	1.47758683996455
183	1.16658529728978	2.21138187821345	4.79672998888672	3.21746186156233	6.83445834324163	2.14437279024907	4.19263648227958	3.76023585282419	3.1071351366552	1.54418979958181	1.84297460688632	2.8564565540171	5.54761523622799	5.18765662702212	3.13894508883586	6.23415810467248	4.5554006970179	3.60631137093178	1.02780322766009	2.86822885816535	1	2.94610742604504	5.60587852012462	6.81605842738548	1.28568085415102	6.53060881008056	-9.57703496053634	3.83305793712292	6.10385183948381	0.414359530420154	-8.04122147542636	3.02108296015758	2.75449402909864	-5.08129679969272	1.2460932559435	3.05534237295038	-2.10111890324136	-5.54209237276179	-5.8926024834376	1.0220322603276	-1.36518153614942	8.02303101287887	-4.3968084299734	-0.46548819943965	1.53645163113103	1.59675439959508	0.680787083284204	2.29042486319339	-1.0007253397649
184	1.62049587018089	6.53175860473179	4.81674847723139	4.9653968233696	4.67418977351954	3.41571559568127	5.35248992089953	4.70721308031218	5.21805697476665	4.14840727980591	3.79300626984704	5.45250256298632	3.27741090582959	4.21611347839787	1.30851887746547	2.82035144559219	1.86893289533071	4.64822472407188	1.86676379372271	6.48362328069232	4.73346475678256	2.99803712357346	4.60200385627613	5.51859780265517	5.05594807379874	1.77139714947702	-6.17243407365198	2.54189453527257	-4.53326345414382	-2.80717959601778	-4.23634195782401	2.2075159174198	1.86301347769041	-6.28211512756874	6.68692070524884	2.54386048259855	-4.38883488974164	-10.0636971849207	-7.92852815758288	3.73787734218064	-3.38103658842763	2.46395986187866	-5.91481682074686	7.59534971027544	1.93740982193398	-1.82524700985633	2.10019173141626	1.57274833546071	-7.66290995843272
185	1	3.59804423697773	5.47412824821339	3.43786121501007	6.55553620018068	4.7506637104017	6.1587274249664	5.50033019471509	3.76973824095558	2.79633670229808	3.95423547082495	5.22395381932814	1.76048123711072	3.35309885258572	1.63356476030704	3.96243597766547	4.14873112659128	3.1521367352459	6.96498679127575	2.70473886810046	3.44126848639611	3.96213221748247	5.23671390606299	6.13998598575731	-0.670542173047361	5.74239254251325	-9.54541098776563	3.40060918544899	4.05063376850863	0.879111417240596	-8.43031485526233	3.0760719214139	2.59621980958152	-3.85184968406055	0.250889294809538	4.0413190626066	-1.08560602939004	-4.51629959531144	-5.60149314373546	1.63458549269945	0.517124427333439	6.11878304138687	-5.20268935696132	3.32249223673785	1.10964658232609	-5.07705868950037	-3.02217441581394	6.09686156172463	-1.90778151398299
186	1.85872320218656	2.2079450852033	2.5626640702384	4.76606828550222	7	1	3.56703890084581	1.3103944662282	1.03398797981979	3.93480617458772	1	2.02458961686488	5.31151191445486	5.2971610967806	4.49885490383367	3.35692059737506	6.18855128523309	4.17653741097001	7	2.05989586337735	2.54508329078698	7	5.31718079731803	5.39621656193087	-1.22286376449202	-6.18061804771099	0.887843044544065	5.00870115974675	4.07168715180958	-3.11896329410297	-7.31091385200282	3.42105919036463	0.0537987440462134	-1.19936807022167	6.28267492943592	1.77421337282904	0.918819174848923	-8.29528350447174	-4.87641429798294	-2.29590720416776	-7.72048136184099	3.29441676092975	2.55852265117086	3.02790171623166	-1.1868094075096	2.74816069478743	-4.93079809867784	6.93608482749299	-4.49998630030927
187	1.81657712313122	5.73147838785827	4.57820314793455	4.50978927583814	5.08347764648774	2.42621087887915	5.63994524229515	4.66317800902703	2.90229809862468	1.45629292133285	2.51127310050755	3.85416536289808	4.38195429481547	4.532584419208	1.24702752678874	1.77487187108439	5.56121884053725	5.18161379833301	2.00072483688312	6.67435424950396	4.22331885643365	4.32312077183934	3.85578703378425	4.62896175298597	5.20104615473917	1.959424410059	-5.42527504969177	2.79278602394084	-4.75363627084326	-2.69690027104725	-4.51756990203891	1.78260995833724	2.0918250728847	-6.5185262877232	7.44233975574375	1.79744553490123	-6.07587313425079	-9.92041650671097	-8.52501415200333	4.56154111979535	-3.2678898369556	2.82419877437268	-5.10649419781902	7.14639213030006	4.36201560636422	-1.61932382729148	6.48851440212263	3.9327144732517	4.39665479669044
188	5.43293687178714	1.02278919800425	2.19186704652727	5.90655358956878	5.0946214703809	1.16618887925327	7	3.01285124597319	3.52707064100618	4.14190763393976	1.46106249912764	2.39594370479665	2.10021809485181	3.00560029413234	1.33021149859447	4.87836131983229	5.36060463251713	3.22840272545873	3.25297666439989	1	2.83095170485857	1.6288510182678	5.75226014721464	5.93980765050325	-0.100608722076908	-6.4287940509153	4.02306034270554	5.18654032611558	8.56107434149207	-0.98845758060214	-6.98980474585727	3.82460625594836	-6.26650235814416	-2.57162775138662	8.82547900734188	2.98158383910308	-7.94589081955473	-10.2618944283105	-7.83105941991762	-1.63872651753701	-4.16500116866055	-1.43811126309642	-3.98690301517383	0.956869677113215	0.415374521481917	9.19098481092459	-1.04433133246429	5.63249864868631	-2.60711745260883
[truncated: 74 more columns]
