# Supplementary material for: How Are Mate Preferences Linked with Actual Mate Selection? Tests of Mate Preference Integration Algorithms Using Computer Simulations and Actual Mating Couples
Source: PLoS One. 2016 Jun 8;11(6):e0156078. doi: 10.1371/journal.pone.0156078 (PMC4898694; doi:10.1371/journal.pone.0156078)
Supplement: S2 Data — Long-term couple and agent-based model data analyzed in Study 3. (ZIP) [file pone.0156078.s002.zip › S10/Euclidean Model Data/Euclidean Couple Population 11192015 0142.csv]

	trait1	trait2	trait3	trait4	trait5	trait6	trait7	trait8	trait9	trait10	trait11	trait12	trait13	trait14	trait15	trait16	trait17	trait18	trait19	trait20	trait21	trait22	trait23	preference1	preference2	preference3	preference4	preference5	preference6	preference7	preference8	preference9	preference10	preference11	preference12	preference13	preference14	preference15	preference16	preference17	preference18	preference19	preference20	preference21	preference22	preference23	preference24	preference25	preference26
1	6.96227116957891	3.84651791859615	2.1178221317172	2.28012354238253	5.72988882574283	3.89605755309709	4.04299542465635	6.03972943647413	6.5175244460225	3.7106137871715	5.19988356192793	5.25781945219781	2.5895207654465	3.54048611021287	3.18838681635706	6.61311863500238	4.44181834919478	4.58937091099146	5.33959125685169	2.95265998698074	2.35344056909357	2.92306430640017	2.68752991058261	1.93671314487925	-13.4880550528721	-2.41555175479709	-7.6787514147749	1.18346267516059	7.6271781869603	1.34889319351807	-7.46238140767992	4.0570421133979	6.51824061613493	11.7254377829667	1.58091119752557	4.24501769851246	-0.874465754975837	1.95596675909318	5.07582519191456	2.69879082276374	-9.42269992851114	6.23730086653402	1.79765984613245	6.79911917366279	-7.69655214970635	1.39955600052754	-3.13359703206566	2.35486221642151	-2.68945925343804
2	1.52983179844283	3.81105564790671	4.22997474284933	1	5.75999788474864	6.75419945072201	4.03050271715303	3.60033506766868	4.71342168674084	4.63006399406337	6.20257896686221	5.03422009428254	2.10517947023229	3.1133361652478	2.6656581712811	2.32275228860403	1.07880966760046	6.5674073039559	6.02204763351307	1.83893381182401	2.09099965505473	3.89895174461959	4.8719187855713	3.0404093171825	-6.65342840562641	-5.78512872237458	-2.69485047518851	2.28003313678022	4.85970344549775	-0.439612850356944	-2.87138566223895	2.76462514734438	0.692204745967374	2.6514165628489	-1.8968100710457	-0.685523928882529	9.54600582581472	-6.01254802189584	3.58641591671795	1.41550770064075	-12.1930520179851	1.45215567950758	-6.10106394765437	4.81463288986807	-9.16578308616692	-5.65143317409781	1.93310554123762	3.78466733772532	-4.21554582122748
3	2.39287307564702	2.37676641164329	2.35664215915833	2.5130117497415	4.54411684556693	1.23609101018581	2.66101661271969	6.43677636939237	5.40002595274256	4.82147968677827	5.55134462284731	4.89696967593594	4.37251015825777	6.51968518394666	5.09542801035217	5.0894481441839	3.02068372380097	6.66338808009708	7	4.42330684635058	2.51355600488598	1.29018967536092	2.59237351482271	2.18500051122071	-6.15713146199839	-8.02559502481628	-4.3092457919399	-0.642187112310493	3.68407713069917	-1.71924233459879	-2.74096262028329	3.49282619202769	-0.355730101655378	4.18606268952841	2.03075317239619	-2.27157072468458	11.8969205386918	-6.92040684662207	3.59380042529853	4.68074256156421	-11.1679622696123	-1.79991672359995	-4.30917613112894	6.98049222107979	-9.70516632113787	-6.60564604078712	8.28047971169133	5.16971161975267	-8.23115920006762
4	3.83164199838261	1.84153764279797	1.74704159012087	5.57648472487548	6.55886696091668	4.35289686267685	4.91267304883781	4.78125725230168	7	1.33287536415117	6.83188148731482	3.26852263914514	3.48442438750914	1.0723705426122	1.9331843201563	5.52145514885454	3.64337616101966	4.73514339276885	2.46916977148871	1.96511522034854	3.37356651639867	3.5560126110197	6.22839819722987	5.6455225338497	-8.90293458317766	0.0806738516723262	-9.17265006321185	4.15957547633236	4.94625449211097	-2.19922406383256	-5.14061724256099	4.65027496687947	5.69968594231088	9.14283862380487	-3.46937287051245	7.063795740376	-0.381070057904109	-3.55357366994565	5.06467672026107	2.75212321216752	-7.52557956641667	10.0609816404145	3.86539812171178	2.72775995788543	-3.2052707452379	2.05584797479649	10.0170113369453	5.47911001159427	-3.90501018006238
5	4.3802106291882	5.37535218200022	2.04443414600244	4.53012070989139	5.48444334848719	2.70405845449233	3.33248037567178	5.44015134564934	5.81210432149364	4.13231606633483	7	4.37416834137122	3.91473745824553	6.30708840904524	5.92870781466132	2.95891190652791	2.28399451643924	3.38259694791955	2.26481360453536	2.95677034504146	3.37626577657716	4.77051484902824	4.26484743332626	2.00194389644455	-0.382910759982932	-8.46435644353286	7.18654752675768	1.46805761707543	5.24748517527725	-0.889096404966582	-2.07449130981351	4.32483204750563	-0.664369870175959	3.95236577813073	5.81886752430325	0.0181316426963989	9.39551207292536	2.6188137316465	-0.861526190862139	2.27143658459055	-4.72379404522256	0.498574020839913	-4.08710068395061	3.77803673477165	-8.69484941479875	-1.30586732228005	-0.329283900206653	1.27946685117979	-5.87519379989149
6	2.47636371868762	6.55916233431231	2.1411799001885	5.73545700074306	3.37586607144267	4.70462061519205	4.51270176466466	3.17285349693917	4.38759178285472	4.39442680493011	7	4.06229629517232	3.0595564143123	7	1.82203389824713	4.37803617828646	5.58828003471703	5.01773143486618	1.34586142228258	3.12326215085018	1	2.37709244183412	2.90746307000558	6.38886196788523	-9.73016067447356	-7.84350496585128	5.60551155180482	1.61457506411143	9.10260290350011	-0.925711004079755	2.73753232840051	2.02291562801666	0.476302600815189	-2.3766036998207	5.19527700663299	1.87964782871947	6.40942595686749	3.71850854199288	-4.52704048060446	0.460516393809967	-7.76316312928224	6.57612743686118	1.67749092296794	5.33363390380879	-5.23965320359106	-4.25801517081787	0.60803784058487	3.49787718010332	-10.0704447246991
7	7	4.98937180298664	2.26306439700013	1.73636076415036	4.37536036655428	7	3.38448484913364	6.72817229522141	6.32345137766885	3.03841686725831	4.34417446959281	6.84175924270602	1.16426968981698	4.45922838485569	3.42009009481501	6.28475635526659	1.32540128855289	4.49113157824822	4.18549261106877	2.87632409556559	1.64739152996928	3.45998594859341	3.0047018214597	1.46352285724333	-13.275378173334	-0.516903231044213	-7.96981067591389	1.59505284670216	9.68160704503139	2.38685264579234	-5.836751518134	4.38140313661677	6.22877712697455	10.4857391043735	2.30791130238578	4.69930712747447	-2.6094362153468	0.464801345131786	5.3833093305807	4.88356861212341	-8.86109955999352	8.61738410986072	2.26087534011747	4.55675638038423	-3.76813135848348	-4.77925587959766	-3.88109695113123	2.79291537327777	-6.61612553568604
8	1.50700203292234	2.40988970950843	2.39855116352133	2.84060937774781	5.97861265131135	1	1.98109831383052	1	5.84468669821109	5.46230440144571	2.94422706683312	5.48299568669592	5.2768170651011	4.58976074498509	7	1.52084981170041	1.44849188859162	1	6.47989489681628	1.39422620984626	1.43846204824384	2.58635850247088	5.65444211861091	2.21539382040214	-5.13989137960027	-8.03019693616306	-3.29973962373851	0.0447587762206931	4.42734722853945	-1.06270218271589	-1.92912086768225	2.29886588644949	0.686921644083933	1.77738554279471	-0.0180545168774451	3.54364595558427	9.54747630456399	-4.857799543225	0.891677516557964	4.56725606224936	-11.1345631652106	1.93872386261116	-3.79389149231779	1.58077122610681	-3.57307658632051	-5.73474924655903	6.27510922955438	4.48028642244762	-8.39835757407717
9	6.65519774487384	7	6.51481739706471	3.82764985864526	1	2.66133654400307	1.16862696948959	5.47238537893233	4.87905478869677	2.90931593054271	2.04182954950851	1.7572387969049	2.69656234627407	2.61812247673801	5.02887406265422	7	2.99786791714876	6.62750080412009	4.99234257851427	3.72852213603576	1	4.71801639959385	6.76559611152253	3.1332936485093	-3.92227632238755	-5.38695636189086	-1.56873217259252	2.10746826879911	8.23743277934238	-4.90511709361478	-3.91828153408528	-0.0355484432054891	-5.11662318466072	0.744181312342724	2.10899459309666	1.13334771138136	8.95810752972642	-9.76479391393953	5.15670374104542	5.33565400953078	-6.24653839503724	4.88896919314616	-5.12219481231768	1.45546387554464	-8.16090373608672	-6.20027850098659	10.9847631030163	1.9439665042158	-4.97874099775846
10	2.76188294468998	1.01351793564962	2.59303083563678	5.14234313313497	3.49925323312266	5.32965742634266	2.87305478251732	6.30232381846537	4.89999695501942	2.7352987432906	4.89186843110224	4.8418048729144	4.53961436924649	5.95128099747952	5.27144833032625	5.31108990105954	6.64373101479537	5.94278194806035	2.31601098660078	1.72979157516262	1.3619434239641	2.73176434173959	4.6744965939783	-0.376527766582954	-2.59297102565638	-8.89249894719042	1.90560161470099	1.67865935855455	5.73118253012912	-3.97703767234302	-1.23330883745796	5.1463202616398	-0.37501707097373	8.02024585151848	-0.478346915394166	1.92394695933835	6.72423936338801	-2.42113351722945	-2.99720266121312	3.86973720422753	-10.9560019589117	6.6200200015768	-2.71950253215621	9.39713629655233	-6.80037881682523	-4.80107700554534	-4.00937147887651	4.78940043449368	-9.18684463651316
11	4.85657208669037	4.93320087902289	5.6852767587145	4.91172963395817	5.95671893397226	4.45447681334615	1.50475220026901	4.05345246605725	6.68508338968981	2.40202008938414	6.06596123800964	1.21320571999931	4.36522112991648	1.94805930043632	2.05693426462205	6.8877187848771	2.6937917679318	5.15929254194696	3.30438371781263	1.69488841658186	1.32783197254828	2.06315746715867	2.66107122195195	6.84751245299865	-10.2894810725063	-0.289482987054444	-5.31923263619607	0.508400772144312	7.50261177832626	-3.24301576280625	-4.01270334082759	3.36838450133179	5.54678067056864	8.80532644444369	-5.51309386450264	5.36398498696752	-1.70500528599733	-7.13472012064535	3.12719039650857	2.86408638208002	-7.069079607595	11.0641725415031	5.03913909514735	5.63235166496154	-4.79671437619536	-0.0252756449988455	9.52494960406946	3.33623557827844	2.54099805772784
12	5.48233646841847	6.78887898355021	4.66095959164176	1	5.68553311979003	5.80935284682182	6.66742798545903	4.67994241628672	4.52679608651729	4.17556510108484	4.92437401527018	5.40390648593118	1.32523896815196	3.87438803652909	6.91886299063797	2.65163035067191	1.35814108673339	4.65565130866119	3.28573683737222	5.36279846642169	1.18528289157845	2.45832374444076	6.36958631693485	1.17210841689185	-9.00628607603376	4.11418830072202	-8.12047729626137	2.83320956275061	11.6130134978523	2.32718106976244	-4.01967848237185	1.24142710203655	5.41034175119673	12.7056449529529	-1.05777828532728	3.32378285485773	0.750868433800499	-4.37139480942162	4.84928971365508	3.63330793670877	-10.7571348355198	6.48857440888983	3.20912742551613	3.86182553235561	-9.76516877709765	0.615178652976352	-5.34206781474497	3.46548096544227	-2.13868864025034
13	5.12946827165145	6.35606106398529	1	6.30285739013366	3.09535729363549	6.99432122811763	2.26349765197351	4.74635236852718	6.45805066293589	6.01058463140444	6.19880849989989	5.17827035343091	3.70386430003902	5.9684368792814	2.45006925938495	2.48441986037986	4.7759477658907	3.60191472075729	3.22141901062206	3.59740132425065	1.85139175623238	3.97163876447298	3.76777100554887	0.862854251477768	-9.66858256208741	-8.91916016340434	7.00744501968332	5.38148194715883	10.3633994989867	-5.88359436185687	-1.63528592933423	5.60675736964761	4.21589824927426	1.3737035751385	4.69599591177468	2.65824183276484	8.60407476349554	0.29762572386968	-6.20885273821177	0.631934054292818	-10.9520046617689	5.781068526477	-2.48590696286777	3.48991879432456	-5.32407632402632	-2.36455785583928	-0.175773936435143	7.41497920788349	-8.05991549594762
14	6.0203127325637	1.70519645953692	2.72528593392688	1.28392158746928	2.53405566197884	2.57369176797714	1	5.67356474420633	2.65028596096601	5.68442055058058	2.86666113885084	3.66487632451126	3.69124510061443	6.91709792800636	4.8930490437386	4.32122806999686	6.36496230334188	7	4.73100707288848	4.70221184493642	2.2631160830082	4.06776310551255	5.90648924203795	0.512415428881677	1.87177652584996	-8.52854953196697	5.92710706954318	-2.20951753449599	6.83716355979086	-3.34760883265856	-0.792597336021142	6.18410393327171	1.21823240110725	4.97111335753536	3.10326154354445	2.06502656649008	6.97121096756569	-1.90982994787553	-1.30906810240139	3.78967137532282	-7.75277230519013	2.18943299310815	-1.15040448931183	5.84335942642313	-5.50352655003757	-6.60265193820923	12.9529319112514	2.64466419645466	1.71851384159144
15	2.57187670025209	5.22708218789074	6.9190793454777	1.84267220627373	5.60110111203802	4.39193047339573	4.365184832988	6.5447823827865	4.73708658586137	6.64837093485519	3.87931162676918	5.40468954580119	3.26006533366027	5.90932935845919	3.07463266978922	5.70372324783044	4.68212934316867	5.876469520642	2.79785306995388	3.50629778308305	1	1.84911337187937	3.44136988200719	2.29739306325812	-2.365648445888	-11.4722291912905	-1.36532761957854	4.53872022711031	11.7132063097932	-2.1718763640171	-1.8882989145277	1.60333171869858	-4.2007492099025	1.42375485999781	2.18604727816508	2.55739514150584	7.66301779118662	-8.10984154338981	-1.65887372067175	4.62254298673757	-10.7203516727251	4.09165728958609	-4.37740580392573	2.06473627602616	-9.36891804821035	-0.36696012571226	9.36230639596372	4.74043228169809	-1.51538390103474
16	2.01034628452951	1	2.54645549240434	3.54764524044332	6.63753453716097	7	3.8387221553399	2.674978797472	6.35593882799865	4.75216163239091	5.56815886556206	3.90771946337332	1.77441544696598	5.22350220909435	5.61764306254197	2.43188063804629	1.8695353176246	1.17405294611099	1.19631840464393	1.03874565078851	1	2.99066575186216	1.87887109960116	2.53600977851172	-5.65418659836339	-11.7155195437562	-0.388902197169891	0.821787308401697	4.17157978503403	-0.583368261016299	0.0822216505262772	0.400926423813736	0.836005791621247	1.96453216808672	-1.48282029726829	1.62624125312287	9.25558117325412	-6.40432494151753	0.941881256152852	4.39151735494028	-11.7412249368116	-0.220667877946303	-2.8623785616397	8.41193757185798	2.32453092237896	-1.66556429356967	13.4518229211239	-0.702089129058845	-5.41332812631969
17	7	2.74556133222453	2.56564524195599	2.85779595733076	5.71588977962632	4.7135520089038	5.12286271479498	6.32177822310657	5.55769853925041	1.41311525987215	5.14512152447654	5.34850908054155	4.94023899772487	6.62956397937972	3.99236064045784	7	4.09135405464268	6.05635938442084	6.57649396775375	2.31439411458354	2.97536644794683	1.43134053532077	2.74057004590001	1.88127299945346	-13.9128358019805	-3.30383232724441	-8.39549795321681	1.52279869762524	7.58128556802895	2.49883900596025	-6.93855897292262	4.60062692395095	5.77851329867738	12.9667087182719	2.23208825956299	4.06499191313157	-0.528312636672068	2.84322856478277	5.71428894462328	2.36542412710155	-8.60132068676842	6.36306222707046	1.54959029793485	6.83128523389893	-8.9684990740343	-5.29105258963173	-2.63550611869982	1.97957363669151	-3.51697042441824
18	5.0751813381345	1.46826894432239	4.57903475564468	4.59919356289142	6.98316881294799	2.86105358941042	3.64249088064317	5.19752104967133	6.4807256484762	1	4.37137751033914	3.56458239647096	5.00634011092196	2.86625485873233	5.629617807684	7	4.2435878682664	5.75970299647071	3.64045855023388	1	2.7913949489099	3.47431936654983	5.88578808401146	1.3581069300854	-1.5853584187236	-5.84889632051701	5.00639518189782	2.25713992577464	7.59973087842609	-2.18460995848505	-4.09094016281365	-1.25654828640104	-4.29402451425379	2.86662792168841	4.43641331869939	-0.967139184604396	1.32807260306486	-1.06481284063195	-4.52268225168989	4.79847565013184	-7.08027562839554	6.79036913464556	-1.91142480331263	6.71190334162702	-10.1845170042901	2.33257828932191	11.4129869860002	3.23411992871844	-3.04389165269233
19	5.79186172736154	7	4.54343288615513	1	5.36221579576559	6.21044439671563	3.61640847946574	4.52291134047697	5.46487342872229	5.18145688668424	5.02485886347625	4.91689644565639	1.83129502568359	3.83782603747061	6.66502419610608	1.80611513629072	2.76449238990149	4.64714954215985	5.30524747731716	4.93479439467782	1.92302533590488	1.58962311901038	5.61739281255157	2.19549560112979	-8.96283822636716	3.00098292461495	-7.96043033752845	1.17477241044545	11.7980282407584	0.723278122736515	-3.61727464993175	0.371644191328811	4.82520322939926	11.5165159581961	-1.16982151480328	3.96375276954282	0.802029663506833	-5.55229690125192	4.5535000568641	3.81139610703677	-10.8896601846907	6.00270031677093	3.28427512097013	5.54657336208363	-8.63632495686849	1.24518663679412	-3.86550036276455	4.37976536808756	-6.27039821133315
20	5.8004900191377	5.43589908242889	5.74883055356303	3.23495457265443	6.65892149885708	2.3584842427962	4.38609225888603	6.16448819144321	5.99261441757046	2.79590474206894	6.85876055907579	3.60307269686284	5.41764280717476	6.9404961484262	2.19105287020712	5.97596005226932	6.38389183859267	1.2332816850652	5.34655787616727	1	4.54440178008161	2.87310741080157	1.02110553595954	0.245308088621227	-4.85623468361158	-9.05330730254589	-2.16559467722504	-1.32910912804693	8.93477755268374	-4.81850782822902	2.53963140701206	3.0088071343174	-7.50159124637361	0.653776530993865	0.661134362979387	0.925393930715038	7.37257258152995	-4.59183504752606	0.373682182275283	5.69119120712228	-9.8715327997171	3.02998429219184	-2.92013422963403	7.73662684057129	-9.99202701150064	-4.59893928285231	1.68395365468189	3.05357868594201	-6.20208318200875
21	4.07609854944269	4.63240423265257	5.27333359640999	1.13971569395411	7	4.02112267935016	4.43376653089414	7	6.17079409074349	2.36302162809726	4.94379549244312	4.15732706727201	4.22879253083393	6.98381952536858	1.74894926122425	6.71240308003349	4.43105813817017	6.57513370109635	6.96696357957028	1.64427650577651	6.27832010409082	3.54600679559355	5.71818728366084	1.24430031238611	-1.9949032919587	-10.6512796179415	-3.40680079255138	1.7518941561151	9.73949674910702	-2.88822428509871	-1.53237556678566	2.43383921025283	-5.07197828618539	3.71145920843441	-0.60031384768488	1.68281637147537	5.12028312103978	-7.9850174026441	0.0968074432586171	4.38376057842166	-10.5654138186706	3.48258692542676	-4.08028078470163	2.89344122195427	-7.60602336796981	-5.28854102875397	2.84984072075188	3.09158196106227	-1.4599937711339
22	6.5362077007498	6.54619317605605	5.47680302314908	3.8458994769304	6.22444213014022	2.56344648274657	3.97370000891561	6.66699315776311	6.82700529197114	5.39149518540451	6.42033218134393	3.99304313975579	3.67736342531122	5.19565079303969	4.60693975238569	4.12693293949388	4.40000886169058	4.48525132170987	5.80293937582891	1.41647197756489	1.23017636445385	5.00974781310352	6.28217149839511	5.38535385767648	-13.4532787152538	-3.04422310123488	-5.50823626893159	1.59596445195336	8.77462757073398	-0.870226989930196	-4.74154118340877	2.3433761039721	3.13814228461459	8.46577196410184	-4.50287458868417	6.52284280993545	-1.10732426329996	-3.52180174516803	1.78920960941914	2.73154098177619	-9.03009281563257	9.84882472024529	5.49097468679375	8.40169036969034	-7.77241519064988	-2.24674489193728	-1.64427492286242	2.65811751574188	-10.4547013142258
23	5.82456014010836	5.11137821675284	5.32739096288306	4.7194476807566	5.16733823774091	5.31803716102267	4.03448987161402	5.22489130623605	4.53183518598835	5.60987332831088	3.51498591322856	6.55008639700491	5.82771293425279	1	1.89546881022548	2.87334086925941	4.20824030718292	4.58948058562861	2.62454196989543	2.84516468469007	3.91546815222691	1.29674252140195	1.24627866916226	5.52614720982413	-9.08845902530276	-1.45624188040737	-6.3802019552981	2.0906866601642	8.3673728469904	-2.77355539868347	-3.81632418242794	2.88431897133582	4.97656323348211	9.22025847826709	-4.51490479268461	7.51307695224598	-2.08806452988245	-4.7170503716337	1.74438488569647	3.44685965642254	-7.29576488024579	9.3072694732239	4.20358684250164	5.77808042177342	-3.81799295022657	0.167873367382817	-3.86810485914758	6.0903037280237	2.80468989735993
24	4.50420881266352	3.79718216912974	7	2.72142766976396	5.99580543445729	5.95603515784074	3.76856135211498	5.64777795785588	5.12181945396947	2.5125967501103	5.18940201612399	5.6885082247633	1.97834302993278	1.99321418704013	1	2.75766007134	4.19839995249894	2.73344626497924	4.90649925983372	1.99300110082066	2.78196031420035	1	1	1.44333656899971	-3.65348307188477	-12.3780893878198	0.490433827269612	4.04737435954031	11.9448707443022	-2.01363907282549	-1.72931406835101	1.13936010001778	-4.64601207771031	-0.352289699981458	0.545768599707051	2.23515797517559	8.98005155567358	-7.97208238224907	-0.792972386015307	4.01102247747054	-10.8102872268793	3.01477116420871	-4.04196035334102	7.62983983857831	-1.9859801473209	-2.25956334333882	-2.58620912770382	2.32440870336177	-6.65101919815109
25	3.2542999627446	1	1.80524292652984	2.00027670553172	5.34038113239675	1.49365585994906	3.77732058831317	4.4866923372754	7	5.71423699294425	4.82539619065815	5.57655687258125	4.43957373885823	6.89772223854562	6.12524535691514	6.12007997815629	3.82166020138189	6.75414640745341	3.95681452420974	1	1.63264354583218	3.48874543170181	2.74103678630916	3.83550125788374	-7.17995855137741	-6.06935218898559	-4.34546751886686	0.148227544322137	4.27825390901307	1.0596934938065	-1.56950082739934	4.95594091222485	2.39060217396771	3.87792578948546	0.525307577447884	-1.84636943272646	9.89633178815708	-7.99456911845705	2.76370545823195	4.51215730659365	-11.1180374367444	-3.13957189597219	-5.42412962712193	1.9069850658835	-5.38606429850192	-1.6644214110213	7.4200795250193	4.29319215075866	-11.7129610519652
26	3.19674270066815	3.70552740820194	6.40044912023616	1	6.06091125105575	4.4318534609912	4.37271159468041	3.94197954541838	7	6.56185177624088	2.78919232493811	5.34889774064057	2.54819167287279	3.24210173515341	2.40782374727992	7	2.10145182214005	1.08445238164394	2.33570374549549	2.9054309700023	1.78484852591307	3.16978655632067	2.79879528431467	1.64462969181846	-3.64969479245725	-11.9304782451078	-0.814344422147735	3.84343290460548	10.2510056448844	-1.75371205498126	-0.616029087667786	1.10920282079855	-3.49010952280593	2.77935957426469	1.44120460488983	3.01621411576493	7.67100270457765	-7.16784292221846	-2.28638196370002	6.00082568584574	-9.1332328403787	4.0471676133866	-4.55972163386132	10.1736007647552	-6.56631804005748	-3.96267985421261	9.5752254837907	6.86761352377165	4.34370921024308
27	1.17451750173733	1.6962040803037	2.49745630700814	3.46888441738261	5.97166131404544	7	6.47253611514666	1	4.48017976558067	2.33144750690319	3.01210120425386	2.10857091594048	6.60687552222388	4.95096818632924	7	5.02913352086962	1.41842208901992	2.13377142354755	2.90655187925533	2.50197049873455	2.07300806205908	3.79219719730323	1	3.54600516346294	-6.17699585107065	-7.84474130614863	-3.62521074867175	-0.813478587248015	2.03668638494268	-1.57450940552302	-0.530329501381359	0.981041960148218	0.330946850667688	0.665151948884632	-2.69028223076582	2.45135436829766	10.0867796283323	-7.92800465508925	4.06740442392633	2.84233865489153	-11.6283103830268	0.103928631269608	-2.6176656712494	5.43376317227164	-5.63517095893693	-1.37325870661647	6.76038268761175	5.68531297457343	-10.1511503739388
28	3.25662461133242	3.27496963955278	6.82743575453226	1.31373985943351	5.90797432566925	1.02813004203164	4.26164790748861	2.83980968227747	5.99507902866427	5.47625742093351	2.33592164557434	6.38175959203202	1.6670316392637	5.05153225914646	4.35294755899789	1	3.62646713455901	5.57827811416981	3.5121074938333	1.84244918241971	2.1648525343681	3.08425977217567	2.01620336079918	2.12677067435447	-4.45560386259365	-12.6494926114576	-0.776478750838596	3.60967704620975	11.8107314501994	-2.13558602149964	-0.478114296718275	1.77619829943348	-3.83116511462845	1.57230156302787	2.20605444924928	3.21823736914763	7.63496820823293	-7.26651716978347	-2.20644209384403	6.00138300096674	-9.60220571195963	3.46486875131082	-4.28472324547425	5.78172990777226	-8.23082418414582	0.558593666757586	9.97477460895431	-0.555567030645182	-3.50848189513896
29	5.87223518202054	5.71067968236065	5.58544284338284	4.5069345280116	6.78122358653307	2.71794785816385	3.97526720063436	6.06904280900921	5.86751325268635	3.7957194477189	6.60885600140232	4.12005767642233	6.75650971822283	7	6.86612465461033	5.06504851928469	7	5.51315195913107	5.1713402112744	1	4.47493681768264	3.69870228701362	1.73056695451463	0.577823397282982	-4.61061383046867	-7.84936715932186	-1.89777815003166	-0.996117324762863	8.85655060330183	-4.27694642911719	2.77218398954896	2.31638742235372	-6.34481771901976	0.552866436534358	0.777568083974791	0.699416883536871	7.54466697004815	-6.00142831955388	0.341502648270261	4.95252913133179	-9.8493536829186	3.77904258905305	-2.64071069098836	7.33131787825771	-9.03282333273758	-4.88293789490226	0.930361079764126	7.07258260511062	-3.30378216955393
30	5.66590120678904	3.24916778979696	1	1	4.321573503335	4.84897388580038	1.72637577102684	6.93588143030312	7	3.37780591233023	7	3.45409160038756	3.23054836643513	5.5216530597784	6.24062724305345	3.99816357684774	4.74420141916478	4.67290140404884	5.12839557384174	2.03906379158022	2.65322000203941	1.33354731247789	5.59208109261938	-2.19935499538682	-12.6811689368028	-1.69405498886328	-8.51053854148925	1.65595312313455	8.17392086256367	0.91227603684088	-10.3729495749374	4.14671175792943	5.62643227846475	10.0404115359511	1.8517449138451	4.25919306746744	-1.44224523028797	0.703560817738047	5.52393330513829	4.54290466809164	-8.11385163396897	6.16679343577127	3.13978446764305	7.24467687932463	-8.45978648580161	-5.51820505251111	10.7862618659182	5.46142227178636	-0.663611278291214
31	4.59734398615061	3.26611560849682	1	1.6704906148819	4.35352514443234	4.11298368104107	1.77238823856861	6.47606181488701	6.90332145181284	1.68383245001016	6.52134127440288	5.71338187361277	3.65034110901957	7	6.96653601414581	7	5.80382901462085	3.82085856984903	5.80109117193186	1.75352096918433	1	1.04393451205172	6.67480949176721	-0.712824233268731	-12.2856955565983	-0.578434193018085	-7.73657491784395	1.79369821817086	8.23697125538818	0.999269644206868	-10.0422774249023	3.97673750012069	4.46575768636649	10.4686963732115	1.53573080590785	4.04402005986052	-3.0178952333553	0.318920122290315	4.92913682873615	4.33186840654006	-6.83554263969142	6.17851981485503	3.08698859722695	4.82506870872734	-7.03403863772696	-5.99930537908698	-0.589911135854689	5.39252211287292	-1.79251278887352
32	7	6.45931847625035	7	4.77752999696993	2.36567478072151	2.4413789941411	1.02755691033475	5.7363710437007	6.6045878153612	3.05267680478063	3.4215637602942	1.47283976090449	2.97534718496818	1.58704167880327	4.81333224114154	6.15030633337467	2.99346717073845	6.81316337062837	5.59517503309064	3.03942048132003	1.49332063885754	4.31055309094501	5.96274918167889	2.02811328670081	-4.63158549667261	-5.15268996710753	-1.95738314530762	2.56788758497846	9.45153777565862	-3.42930580007656	-2.77588870967463	0.571969288731929	-4.35607860684806	1.9624440309839	2.37629236368658	-0.302936267099051	8.65512282206768	-10.2814561887576	4.72058337021737	4.30498729322104	-6.01155717819134	5.47264923664383	-5.06251556189781	2.14352289833249	-8.78475658331153	-6.1015192932835	10.1311003286818	-0.0178964112597663	-4.56677758851073
33	6.12942165749723	4.37370889678897	5.74374733020547	5.64198730019196	7	4.9574670347746	1.26687679378829	5.70659177349357	6.52719198290265	3.18160958929297	4.51869458835906	6.61871679708024	1.62058334665251	1.06043519446431	3.61089806043718	1	2.69615209555269	6.89835591098301	3.27830541808267	2.0014120760454	2.87434354496834	1.11268010895537	1.52722372550927	6.43397903462091	-9.9948307183758	0.030877043385471	-6.29924432651869	2.30874795936577	8.27015557630983	-1.67179240346665	-1.80638148127023	2.79929892965283	1.95970367896277	9.12687664647987	-2.72541439103151	6.86996078099157	-2.22984825673216	-3.69958846229709	2.34097651751348	4.39623183029259	-7.53024059945226	11.7823243953933	3.13197949693377	4.04494600058969	0.46402039931362	-1.4447990863227	-2.11893012287989	3.14912469784813	-7.27663719677483
34	4.16057885438101	2.73640639873258	1	2.13757304036654	2.75746271228004	5.93655475944415	4.27470603772399	2.54406335056103	3.31573953250792	3.00070981197055	4.07860005357973	2.66872873571634	2.96908232988959	6.64803259517928	3.75347916631054	6.29986468389925	4.21083705614767	4.32461845932618	1	1.56114096008055	1.9894750164017	1.87404686184971	4.89956055342143	2.30856109430376	-8.69177205623176	-6.62960756736883	-5.07188027331844	0.952047513863149	2.71746681754494	1.47937661543903	-5.10643042308834	2.80092954254776	-0.510397178317466	2.17122529880561	-0.660223911801342	-1.11895821767243	9.35704185978799	-7.94487834597653	3.69629908820164	3.19553577120462	-12.46207773584	1.18426780856369	-4.69675363564229	8.16388394804978	-4.40355974015505	-4.83383480651598	-3.3731084358087	4.11688759819981	-9.69047999083623
35	6.03105064408113	4.42254584142172	4.95065715701876	5.73279420958012	6.08871839161832	2.50682954400753	5.23262262510631	3.1165822248063	4.29766347404867	2.27337859025656	7	4.47940261263385	4.74061787818228	1.65140081646651	1.23812249460696	6.04704125383295	3.83098589159671	4.28988129676283	3.88983282080211	1.48250027682331	2.14124702812131	3.79786125536825	4.61011827079993	7.98189589634675	-10.4436416973373	-1.77105067025034	-6.19133422210707	3.82288441418116	6.9542363427145	-2.80911269512984	-2.60864283020207	1.99390175927774	4.94283432106419	7.30636123009571	-4.26584701939673	8.48821476049553	1.61331634140315	-3.28803322912197	2.49840515542116	0.964238180515701	-7.03537501062134	13.0341000467844	5.61756954737157	3.02089571517639	-5.98688154976635	5.30225459104137	13.2222033424057	4.005069406045	-6.926838057071
36	7	6.91469190720556	5.11111525789097	4.79999015167196	5.64746316580343	5.47864135721593	7	6.98551361075936	3.83625155087204	5.62835325230729	6.20614068974239	5.01744232923506	3.30265406500441	5.29365379468522	4.73448835086225	4.04393010524267	4.90016326255835	5.29594349459421	5.7081411387506	1.0139682850016	1.68461462721007	4.27298768897587	6.26584997152603	5.4038765676262	-12.9698578775712	-2.93524900645052	-6.15005058796323	2.61608663629366	9.76421473868035	-0.153651195639412	-5.633727409719	1.61677206643216	4.303354956887	7.63872440865143	-5.28752387487164	7.63069867740783	-2.51666942294043	-4.13807181136858	1.33975743129853	2.98996658907488	-8.5435195926123	10.9999414824575	5.57910135024366	6.41358180159522	-6.98692706332617	-2.34202306746207	3.25215559732554	4.15859719380712	-11.9809191128861
37	2.33539321146729	1.9436676008659	1.90151829347786	3.01058657019072	4.3339790019708	2.36013235408882	3.88419822637385	5.35922637715969	5.45762817788074	4.75783908850904	5.59530679050657	4.56728347217702	1.72169271077981	2.72074112800056	4.35717165763154	6.83762110857594	3.97776192382017	4.15213140900552	4.96133663836881	1	1.41567864856826	5.97165591140317	2.45994649262043	3.99520688712061	-5.88471967990227	-6.50358078291749	-3.3168758212778	-0.260557789445527	3.00172407920385	-0.949096374023773	1.36421968707366	2.94607909853751	1.00065714796276	3.66596815254119	1.9859249542922	-2.57819064072115	11.3297778805789	-9.24565705418308	3.45514136571708	5.37163048253993	-10.4630617999373	-1.65543043920556	-6.3859700443461	8.20714317843599	-10.7538202353444	-5.54945664079709	8.12485962321978	2.17635919099838	-2.10452842521417
38	2.79754823284371	4.51854594696497	7	1	5.77044032093881	4.53447277497491	3.34986508547387	5.61244310834818	4.68485313517133	5.92243809941558	2.59155000728584	5.65273781142541	4.03208505156822	2.79607438933851	2.95385866814738	7	4.82732934534781	7	3.38113393408282	3.92518242299016	3.97303665772381	1	2.32352723956276	2.76227500851209	-3.50108827899526	-10.0990612636314	-1.04776185957761	4.64634818834327	11.4065707183268	-1.676862374898	-0.56781605289321	2.6312623431826	-3.70841252747579	1.33047722532308	1.971088278968	2.30547296149489	7.23799755318715	-9.18326851630882	-2.15186950670269	5.31973822828177	-11.0630185024362	4.26555778624657	-3.44628475743194	3.98513466825819	-9.94104921900271	-1.61101485370315	7.73388335017186	4.76715035198818	-2.38181549168405
39	4.77429776348412	3.45030752317324	2.98144284707811	3.10373076675003	5.27091394466726	2.78478841035686	3.40029053628469	7	2.05113563103249	5.64523176137182	5.90133520642067	5.43833532062983	1.52130349671598	4.87363150537557	1	7	1.99850936782143	4.0387531416658	3.97140194816342	2.78499529346451	2.10799813735136	1	7	2.80042918874039	-3.53229927987106	-8.74283851105309	-0.853676060834874	-1.06598656919253	1.77207496327372	2.28786722011179	-3.11248628337551	0.966535963272735	-0.781722653159007	3.49449728872186	-3.45398192539048	1.0618686974383	7.5455920106554	-6.95031707343556	0.0350441469502282	5.64287247802933	-13.0355766654949	0.445620827146398	-3.67243935741148	3.65753779833659	-10.5501321503218	-4.02737932894063	3.12416125977553	5.25163787708264	-4.69201432776942
40	2.95951495100629	1.18565405891716	1.19126887226045	4.31562141550732	3.92789082622444	7	2.26849365726989	5.06141317246294	6.72289269385688	7	3.98306304456734	4.50262212139527	4.92394272450552	3.42536345352374	4.97807866116929	6.94266599353965	2.06755572405581	4.32863495959325	3.43774191154929	4.21124118288985	5.77630495834821	3.21962738455324	6.357985328438	-1.89891908609217	-2.62400907775811	-8.14305457468535	2.80573326830795	0.805223191202278	5.5236710803427	-0.89076819071201	-0.0153722638021167	6.40951625426543	-1.25098089067916	7.79479298315576	2.24458363175127	0.153291984227658	8.01912486583833	-1.00763554306019	-0.456193879321175	1.01830602610704	-7.84130446629173	6.18755693781232	-2.90552183656511	6.37996135826471	-3.38081637693395	2.18728470032678	7.66515659537197	0.99816846564828	3.42215645924171
41	5.9801606962401	4.62363243505138	5.54778548179866	5.52278448029484	5.1426617643993	4.75052905776242	4.68475664771231	4.89953492606492	2.14883702296839	1	3.66313930507018	5.9659508518217	3.32799282986286	4.08257621420019	3.5132749565275	2.73761776078524	4.75413763250494	6.31292008453009	3.10650390088473	2.4289569422847	6.29307228879829	3.53523688606202	1.19943009757808	6.68102702719382	-10.2663490970167	-1.46089261792776	-6.45849596195593	2.92020792978974	7.84688414166147	-5.42300975928483	-4.29992551024248	3.5285901271489	5.11312412784868	7.4323641244143	-4.882843135467	6.55104983426721	-1.58995815532302	-4.73443785254466	2.31370405798276	3.98575322799714	-6.73640372956434	10.9116190346237	4.45221392992329	5.42542327403892	-4.08380599881903	0.658274802175934	5.03710938949444	5.57437004423419	-6.4859441183367
42	3.04429349433239	1	1.7138563326817	3.09071136213534	3.21345801801835	3.26437225638159	4.2048815274069	6.33330032944585	4.92329098819528	5.4825876861624	2.60944227699034	6.17729609430796	1	4.30619497247006	4.50940001353775	1.44401474240498	5.4342857297725	5.19676386636296	6.75309376357944	3.8669350717713	1.722019038949	2.41495148498958	1	-0.964747278921375	-2.68738869644305	-5.91313977666279	4.30066633244852	1.90724762443231	8.77361928058416	-2.60653569003536	-1.47362523024521	8.22087364368411	-1.02691214706895	4.60119596351858	-0.598542975722209	1.22564805093765	5.84380103092483	-5.19421809555651	-4.60593420815395	2.90587705903373	-10.0330365950385	7.33286019390027	2.35231013590025	0.759652946013874	-6.70109774932716	-6.32077960683656	10.476216756689	6.10701413232288	-6.67584489759024
43	3.6484803475503	2.06595264606998	3.19050545075062	2.7692332655407	2.98836037418145	7	4.60256523810082	6.0597402264366	6.15281582842304	5.87805879697711	4.70613402771444	3.66245529005358	5.66953745274001	5.15336583042035	5.19278636033592	1.7101235406152	5.37165430192922	3.15362209449649	6.49747695984219	1.61450936619516	1.256841415665	1	1.72882842594446	2.48817585638205	-6.2206601318183	-9.54543316741223	-3.2367563870939	-0.934059394342816	2.72242418570315	-1.4588207716038	-3.61247634071777	4.03960035309575	-0.725055595157727	4.5492280455936	0.826555415013538	-2.84517568436121	10.4779933911642	-6.53335766869787	4.86831002303935	5.42231513083792	-11.495526844166	0.713459046880537	-5.37858227311016	8.05700925469674	-9.36927126946074	-5.36961584242816	14.5020675171428	4.54954797977978	-12.136599355478
44	4.84378446971804	1	4.21290794047833	3.72721926007296	5.19622725803709	5.31087043803291	2.40335756312076	3.45061519246923	6.34793239619103	3.35644401139208	5.90460990911659	3.63697867948055	3.7999777645626	1.09954112567017	3.27592570717227	2.30097345740836	3.15741100155051	3.01386403225287	1.91097465194288	2.30181503247413	1.56923010848602	4.59474638160113	7	1.27206808632752	2.57550742393831	-14.573792614582	5.05800502713101	5.18826320357621	4.19090943792176	-6.07834603266146	1.45851738563493	3.69814829097161	0.505487491874149	2.04369837783	-3.13982758975771	7.31367576111758	2.58247965531788	2.83051310448021	-3.93120387741807	5.75529407043404	-8.94067629071056	3.88830865490933	-4.65897515790302	8.2639084722298	-2.36244779744318	2.6143466478016	4.13164010627687	2.88198682685167	4.75918267274633
45	5.58198721458431	5.20252590108602	5.36493959954325	3.40040625291127	5.72624451871805	4.31707848655142	6.17133376558522	7	5.28408189464618	5.36474993449033	3.31103924365897	7	4.86521501640559	1	3.08075061835908	1.95125504428652	5.26479257408318	4.97629217427592	1.92890215013304	2.78367924356499	3.90719701325091	1.58004332074124	1.50444921519055	5.17697306818699	-10.3375018352743	-1.72656716932856	-6.20193093494546	2.16035251702193	8.8248506512144	-3.63839630299061	-4.86437318258791	1.38664685307694	5.75348281690258	9.20652777901671	-4.81578918162174	7.4858681416386	-1.95650640275455	-5.24249698884778	2.02469546334764	4.6988890867862	-7.5340826234374	9.80456065478621	4.48077382184957	6.21194069145081	-2.9699498418095	5.27214321948594	3.88597648531301	5.86650389278013	2.84368019772531
46	2.78645190627964	1	1.97672022418147	2.67580601943814	3.83618797782702	3.32489745125391	6.00627625118182	7	5.46164980337274	5.70314234193116	3.87732123740596	2.2661038556416	1.63011714627362	6.97142701335833	2.42486882222663	5.79842054810507	1.43152956838942	3.94402150344574	5.09934399091926	2.37796734569531	1.10948690416788	2.28857746498309	1	3.11004224082507	-6.96694737828777	-8.21794189232758	-4.92320598787094	-1.86801244619118	4.39948203199668	1.02898076096874	-0.911357087912394	4.68511509947366	1.24306937660886	3.05888361053854	-1.17670424369855	-1.27932942976908	11.0880378683327	-9.18572368741712	3.30901815182665	5.43439152631084	-10.7609198230642	-3.58614700067011	-4.30092140431381	3.79412591085463	-3.85754165152252	-1.13222350267874	8.8792777857907	0.107485919282557	-13.6777829523573
47	2.96075546657484	1.65084537889502	1.46269179339765	5.7179825159521	3.94079262059037	7	2.03019352077509	5.74797486963001	3.67836199890582	3.07795663941996	2.81820356770039	4.88934614688568	5.25727939556935	7	7	6.21327567089598	2.58343122809133	6.50907683099055	3.16112932763109	4.63307495437982	2.29013562932711	3.80353508288033	5.51341630621834	0.691887535363108	-1.3105553322857	-10.4588658935615	3.08440518660668	1.08027474458142	6.79761179729169	-4.10457187018629	-3.6231170332772	6.65942261788945	0.356852290145763	8.93035867981301	0.640611275255156	2.57386561498826	5.80098735652448	-1.94587845970673	-3.34084795600609	2.16764759915387	-9.42130303660722	6.31227069743481	-1.34939501457186	10.7089547670313	-7.37560270383163	-4.24917366968204	-4.41183065757938	5.68987954437706	0.67255723122591
48	4.95926213107754	1.0025286218769	1.51159656622486	3.31051729462852	2.43913154090664	1	4.19486489003194	4.36770844034653	5.81705713246731	3.92427668961366	4.15010818114337	5.56813112093343	1.78367595990522	5.0518573253169	1.84352690996583	6.16361882622274	4.94217569707559	6.59210246131199	4.64197413586268	4.07726560209594	1	3.02561195366099	2.9313074291333	0.0443972295241012	-3.78259276465313	-6.01030665532447	3.74974317772944	1.32842163919864	9.40649849298265	-2.79623797093307	-2.7803204226965	7.45347804982574	-0.70086514836061	3.80740635601443	-0.436372615066478	0.019793801490613	7.34417292356144	-3.53660097143909	-5.79904923821139	2.22583606431744	-9.99262307978749	5.01371017774209	-0.51537547879682	4.31801949319804	-7.02351479636853	-1.37653565619237	7.67859895884175	1.24845872480929	1.98036889840956
49	3.9425109599883	4.49186369422666	6.09169740101837	3.81270162000997	6.7334957487795	3.76044543587059	1.49712804568961	7	6.01048916333832	1.97174667438968	5.76100047697583	6.38647366095545	4.59915008555396	3.25858208846282	3.27149082387048	5.02270422574591	2.10167617688041	3.85115889341416	2.77348270964855	3.67332291900524	2.63723029084175	1	3.76913525323537	0.809820894533124	-6.02348741451981	-8.61922871093394	-2.31327738731532	1.05210527740833	14.9236741715193	-8.04706281405948	0.230330768362665	0.363345678572315	5.25859490850242	-3.47662350521384	-0.571402866993256	5.61360351567698	7.52129042506006	-5.20631070162959	3.53977114534417	4.03180762319354	-10.313915128364	2.23381086681207	1.24943801741278	4.02676137980675	-2.77677213649472	-2.49985884404478	-2.96900115868988	-1.76423790152052	-6.42647128219828
50	3.69092860861746	2.97148079912655	1	1.563551169125	2.51838880745248	5.32549385813703	3.69251889676186	2.33891144038491	2.33315732291409	3.51204685809833	3.46258401835658	2.44794542789788	3.88991848654614	7	3.80543581723802	6.80279900271629	4.64801501661489	6.13684900025247	2.25802148108872	2.13447830087586	1.16658844251221	1.50542044100477	4.66009378124847	1.76412147758502	-8.97430888735102	-7.05709276198787	-3.58132532541124	2.35220566947614	3.55061531025488	0.566242356234331	-3.73697890930805	0.620094709472628	-1.08410418525235	2.13665643293705	-0.460207148829599	-1.29628694466066	8.71595024268345	-7.83262435205389	3.30521202045564	3.86921880186748	-11.7285952894319	2.35293468462629	-4.88564722980516	7.78211993785709	-5.44440772617779	-4.42013073638379	-3.32380904262754	4.40926068667944	-10.1422297888031
51	4.91895955763776	3.51013032652882	1.60137961645513	1.38783611403627	4.66741057923759	4.61957565298713	1.3617721029581	7	7	2.14188732318582	6.07277267738876	6.60424645514368	2.77812409315563	6.63107695676056	7	6.30650443966364	3.90755038695926	1.22362584044872	1	3.0094061256584	2.01128388816862	1	5.4443136159786	-1.00475286921063	-13.2226273751975	-1.1957039148952	-8.84262023482709	-0.0430172272239342	7.5930071214307	0.475062954626037	-9.26333895460397	2.5009496180903	5.11509952744536	10.3049777490913	1.57642370021262	5.92065260718274	-1.17908999754983	0.531220200583193	4.55804846453723	4.5175370012912	-7.02825786296973	6.64636116428926	3.58460698143055	3.81282652913757	-7.59521417850087	-5.98425192415958	10.4859059319507	1.15014119545535	-8.93008748316077
52	3.51508830772021	3.6090544484666	1	6.32395298131592	2.10128856034861	1	3.56725227283874	6.57478013584545	6.26057029277865	4.02960972938605	4.37235925835127	3.21143771670068	4.73440633753637	6.52631797401529	2.55126964831039	4.39501355330108	2.00665965945143	5.6912918107268	2.41114638523382	4.79106717428869	1.27161353685293	3.20871116450411	2.15985185333901	3.73616665720989	3.17785844284925	-13.6490200108035	7.91659353005419	4.0506542288889	8.08469084554064	-7.8581923913287	-0.431301524328048	2.71634939263355	-4.48525801475055	3.32495949408683	2.60448790129962	3.06962444389854	4.84601291835529	0.220942493468644	-1.48730241095921	3.47078991002232	-5.47425888358922	5.93674579541619	-7.45307808696632	5.50975195692706	-4.54954044162606	-5.53021815589801	8.09602340347052	9.29550176592605	-8.25698007050275
53	3.3501676193572	1	3.13860725359534	6.26718169700161	3.47723607763367	1.14125086934183	1	6.66323070562224	3.49308632075585	3.11923245693191	7	5.92500577010684	1.98887755405161	6.85667593529958	5.91302468290127	3.15459422539673	3.36335499812777	6.1124396642677	4.82540397901617	1.90899877161669	1	2.5684710321616	4.38258637127641	-1.14577056752553	-1.26381994628884	-9.61307546183174	2.25426310990664	1.04476247443205	6.4227118183318	-4.49888509280744	-2.54208556337662	5.22261179469336	-0.498028680517978	9.01325936241085	0.0951086626856412	1.09282079247128	6.97129560052105	-3.1574415607831	-2.58623131492563	3.47898826107396	-10.9289328030244	6.52168329092662	-3.15148220407851	7.58794408443473	-6.39081535088392	-4.5217776710774	-3.07128021831223	5.39847651628456	-11.6933539822604
54	3.84962754472851	3.10954173115306	5.50200079103922	1.42550711671465	5.79958865832402	1	2.43855409989886	2.53429527665656	1.94443004914457	3.51412404559095	4.42722848989475	5.38131831135512	5.25370160947095	7	3.60909280441814	3.02059306804908	1.45823273869099	5.06461674379148	5.683241577549	3.09685131438613	5.04836407103808	3.41303860966359	5.16795538323591	1.79616863700066	-5.25030341280338	-8.19576815618734	-2.17931076572693	1.45635919819061	11.4939825024762	-9.37164594135007	2.10713663112953	0.283785592777631	2.59867098714215	-1.91896086267563	0.0228732314473235	5.37524742347178	8.81526572462331	-4.67587271309163	3.56416918189806	2.13233436993377	-8.67370612739222	-1.75832520546965	3.10876516779727	2.64628804604741	-1.43645468668353	0.425670093377351	11.6808332150668	4.43246186688078	0.958556642998088
55	5.68255417589126	5.40790810979487	5.85177771318064	3.02253691386948	7	1.60633447025942	3.40049763890764	2.587527305823	6.52004691733176	5.55489730925844	6.91960395003672	5.896581837247	5.88985133637296	6.41005319710908	6.07647737723611	7	6.20772861288045	5.62528954882884	6.76642186037992	2.57059214429882	4.51049920804915	6.12998771354508	1	1.20089911197598	-4.6842115087204	-8.17964201563944	-1.78789374706397	-2.04713767634418	9.34022005433814	-4.15574511186745	2.58052914903183	4.26214268704053	-5.88335804556587	0.707193270818124	0.197945953657096	-1.93374740399038	6.97059682590303	-5.13091324237729	-1.52026726144745	3.91076735035616	-10.8432958079779	2.54238066198056	-2.59070105466315	5.86707917365932	-7.05844692701953	-0.609956409395523	10.5712566491351	0.755573915605742	-11.0909879422481
56	5.05224651145582	1	4.0192325793741	2.86200141907143	4.01160183216342	4.91304612211158	5.46021497115707	2.717720117169	6.7832380286847	4.54293870378969	5.2556321693337	3.18861800425876	3.10193681665757	1.18791695966652	2.48767295052452	3.28106719477343	6.31210390215033	4.35593626037593	2.69241678809976	1	1.26989659486737	3.22137726225916	3.46220076620124	1.22940090328356	2.51162983181096	-14.4617718151047	5.01598332798277	4.1413222211154	4.54144029389633	-6.17434832337084	0.78380382079377	3.70306537597454	1.77017694170378	3.1197544614526	-2.39448955378755	7.40515237142224	3.04678237980036	2.89309202978889	-4.3316982977798	5.21575368923456	-8.68324869832388	3.52583844030472	-4.05615258644433	1.31945565457908	-10.7364917546855	3.70896924485302	10.4891922183031	3.04010084369192	1.95472549935009
57	2.13328519707518	1.06311712981969	2.10620788711288	1.21576738490337	4.77122157990684	7	3.92989213954343	4.30861058922781	5.38618560310165	5.84087050083984	6.56872519736182	4.00170134414607	1.91449996332661	6.61921532016237	2.49828657714466	7	5.28841071583028	4.09224398594702	5.05088809794678	1.286838867047	1.32748148850112	5.74958778456449	2.06344261490972	3.99902472221892	-5.17877590414726	-7.20556546436442	-3.8364897020261	-1.40807981901433	2.65434069899791	-0.550518266168973	0.408416340042532	3.24677601116583	2.33298828432721	3.96713594122021	1.46891379612827	-1.32202814956143	10.7895839668392	-8.8731480855237	3.55118980517142	4.70063221757643	-10.6100293832985	-2.70715415023123	-4.82468442182287	2.97540715945357	-1.31833665891636	-5.97404031029773	-5.12286509940427	1.94088312838135	-5.88982094924234
58	4.93278871466293	2.79821631729317	1.09875669118663	6.92328529745048	1	1	4.0888753086741	5.84809768612566	6.71059417163003	1	4.14964541843171	4.1846298211269	5.09920111097145	5.97557167013621	1.73975327831435	5.31086946781033	2.09641641723321	6.11090803295808	5.82823526040853	5.76722022426812	1.54184306525005	2.84145495895409	3.00466690424168	3.53117667194159	2.75133341365693	-12.829184205838	7.36912490000757	3.03796408038706	7.24427945665237	-7.61444662321962	0.185665980949609	3.38404158626114	-4.51064283575968	2.86080402734076	2.12216198592518	2.70999778669582	5.42859218392998	0.752431004766101	-1.62267087910927	2.96483151322372	-6.73251212179307	6.28194059066151	-7.60608918958491	5.0870523037708	-4.96294923674068	-1.68189397076465	11.7606471578995	10.1012750727286	-8.79858599989639
59	4.41734667106183	1.83740460333861	3.36588204238674	3.34860172039017	4.95826561106476	4.94196344923838	2.46686230937547	3.54145066298127	6.49767381858486	6.82028451493817	5.17038969146626	3.04192201217642	3.5632350057826	1.37214170118219	2.49541819753424	1.95706447558092	2.38257724012846	3.17576245178528	3.61083379581495	1.82256018581582	1.88346766909735	2.67224550139589	7	2.53505175117198	3.47971531744705	-13.2944622899384	6.06720809008923	4.90255692933061	3.86632515915444	-5.77888788066629	1.44893186862935	4.22469453642143	1.1956130703773	2.32693734768557	-3.03716111056293	7.08901406859955	3.10833884201998	3.10033799370779	-4.48504159005353	6.11768238789743	-9.03740543609767	3.8674710945008	-4.10717871393986	2.0327996331853	-3.17162953669053	2.1891837889664	5.24424698742841	2.38258464527686	5.08389988487354
60	3.9082065860712	3.65399782686487	2.42483287647104	1	1.94110874845431	3.87233805013338	4.23136098203544	2.48877369908623	3.99310473298245	2.41911376027694	3.45199044993175	2.2465761072791	6.64222772774041	3.56555453522974	4.47236594409691	5.37590956864363	2.01530708190755	6.85150688674927	2.64353143136478	4.29941822748482	4.15670130166696	1.44547957042368	3.44103786023001	0.630622670093547	-13.1606182756628	4.35025294467785	-5.73085806165037	2.52784431671119	6.56302329229059	0.240728487931415	-7.64963069636902	2.95373979168477	7.72538911790791	9.91036371845211	0.678775569899767	8.55970905805562	-2.71735712391045	-0.213174756508128	8.52991686793158	6.58636265323616	-11.1402874282997	4.61308384605149	4.0891777339605	8.19173659727798	-9.89436540725734	-4.85418795264655	10.6294868804893	1.62835848974012	-6.93743743092569
61	3.50779631842129	3.89718127303987	4.96514645573871	1	5.85151761137073	1.24953282467613	4.23132453665467	2.973465143214	1.80984274383846	2.02749930261332	4.84007066873538	7	4.3272184410493	5.44859166461598	2.711081440482	1.8790899198235	3.15549852875049	5.45440426442662	5.27402951231053	4.4292931567274	1.92440962017037	1.52591378660952	4.40191480891225	1.83501087336339	-6.56789495757681	-7.84077148788368	-2.52787750347828	0.297628004466837	11.7231873706562	-9.14483372472698	1.75959182989236	0.533666257399753	3.08555350965279	-1.45879179884624	0.277388762233663	5.91770892199564	7.96811572658019	-3.5057773537708	3.02398526679672	3.87884560069043	-8.40275979702555	-0.96860083137039	2.75969293111306	1.81194808503374	-1.82773903366317	1.01778773801347	11.3745932949861	4.93568831239502	-0.754787468693687
62	5.17067429407768	1.71032293405206	3.58225525852104	4.20548095533686	4.7387791529698	4.06489399206102	5.1184988637782	4.49033843464428	4.95551341716784	4.38494447699433	7	2.91345144365037	7	1.23516036049435	6.20340772498132	2.6951667574218	3.83342670170496	5.7893087478885	1.60740780299531	1.17360713676765	1.52520587193586	3.82754207978687	4.30386846875458	0.718938872666385	-1.32684539263846	-6.98414035714289	3.8985065011892	2.33113783950883	7.51069979027049	-1.36577779583419	-4.75891565092962	-0.680143094809441	-3.35860627503991	3.95075398020877	4.00492109980715	-1.3173068263521	1.20543794445888	0.0911661629784487	-4.51927398380098	4.54514389434803	-8.45468778980628	6.9986686933698	-3.76414630689823	-1.39247399482739	-8.89815852611888	0.388813740084331	9.44214880095176	2.37292695832729	3.46410872782505
63	3.55898041543456	1	2.15601219564641	3.22383931966704	3.54982652332253	6.9204744812969	1.66997827737896	5.33440402174183	4.37352434625663	4.4261702370001	4.88354469169071	4.06234914598056	3.5498225443348	7	5.44915578108497	4.81005105269154	3.08505781522897	5.94592791068729	6.65187436568059	4.72648840823491	2.79885296513134	6.85718407399216	2.53044889399941	2.06235853540204	-6.05235892886438	-7.86742850559995	-5.11342128434026	-0.896382464426113	3.14328784036306	-1.34404197972899	-2.45965069133144	3.38926785359962	0.149940569517245	3.25996882833032	1.8465176582805	-2.17840523676979	10.9222764278138	-7.12196742935607	3.93866604135476	4.32479702939423	-11.8322106735557	-1.63415686331712	-3.92953917324337	8.28293780078094	-10.6765278692959	-7.18262671448828	-1.48280685644796	4.75843883240443	-8.69219229036169
64	3.19163315215007	3.59672140066908	5.56996964177903	1	6.13000184132338	1	4.34868690230748	2.90708099811079	2.22989872296636	3.03016108488588	5.12299598647964	6.42152419271343	5.67613828184602	5.66617650048106	3.89662521641405	1.46997693360431	1.43953791758592	4.26644910292867	3.94096792875753	4.97710060346364	4.62804713327992	1.69726477119097	4.94008838589694	1.76199771704695	-6.03956126568659	-7.83155051340945	-1.75067837324948	1.78648572786945	11.091888060774	-9.9711844343081	1.79388123259025	0.608256629693698	2.84087109620029	-0.66760374817899	-0.585361261859474	7.2978287029495	7.63261945071853	-5.34418509387761	3.13752698925444	3.39029745439625	-7.80165183616813	-2.39573777421312	2.8105746190638	2.04275759002008	-1.26984617799089	1.30298343890889	11.0475322135962	3.17877640971658	-0.697527582257151
65	3.16367541681745	2.6994898632986	5.05170999590732	1	6.47878325081509	5.9102580195584	5.07266809772904	4.84479394549739	3.45103953125302	2.94218059812919	4.28027436805634	4.82508397336575	6.55243625790749	5.90452207561335	4.68097491660361	2.3221880234752	4.34950945562378	3.3218439930936	5.89093630601989	1	3.7868690573541	3.49857045889201	5.1605338195075	2.24452482696716	-5.17740337358101	-10.6935864868535	-0.695260368222149	4.76491120173206	9.94740292184414	-4.07655081620063	-1.3561368177262	2.79110143200701	-5.89816413312264	0.942912964407412	1.03818615566821	1.41306269454457	6.77451773721169	-8.11329476834264	-1.02723065124591	4.98319471871648	-11.7305492384336	5.29732217270163	-4.34278019259897	9.46283364065687	1.48240669582811	-6.93011797392091	7.24631402722117	5.72921288289519	-9.17362999282395
66	5.08140228366809	4.47771189424255	2.02608890143849	5.15430663333482	2.42394083705121	3.14445214303695	4.02428303459269	5.70038293935192	5.29391736696218	1	6.71510669461647	1	2.53317406663693	6.60810396201707	5.54449639784781	3.87406236772062	6.7046585354022	5.22098016693642	1.58968259520724	5.5249749595914	1.31289971404015	1.567407540728	2.32412152665472	6.81931516672467	-0.961959102145613	-12.8151742214681	9.01373784303996	2.76375513445029	5.45077848293961	-9.3952389237411	1.48731543333973	5.44165013622056	-3.32295201518777	2.18009037255947	-0.0878161527192635	4.643030580274	3.27717899581373	0.901350797376969	-2.3016228245832	1.61360964121797	-9.6014037866023	3.2593151789637	-5.19077398895176	2.10367322154719	-9.86560500263388	0.0998517083999933	-5.62957008272241	6.79520956395147	-5.64144684118114
67	1.8132517674743	1.34383081733087	1.5252051791446	1.11365200139894	3.76410965692328	7	4.19843862901543	6.54848380628962	4.3392919584896	3.5103355418209	4.37288431404507	5.77164709550027	1.5435626707259	3.50590922225698	5.20634076313882	2.66209052642025	1.14234050165157	1.57461488079061	1.36770698214801	1.80340197095423	7	1	2.28726847139679	3.26538625574527	-5.09761379118031	-6.49064290883846	-3.77818263699204	0.817632828439373	3.68396228729687	-0.063248274805942	-1.33363842526817	5.05813972587345	2.11133202649876	3.14998982865537	1.0727019177482	-3.30740310098139	12.5303115034968	-8.20222697154605	2.30325691183923	5.95957752045032	-11.9218053046731	0.40285225793288	-6.13231244802122	4.58591788236562	-3.26967737199828	0.117889126515024	9.42000722993251	3.41642642226986	-12.1453682597699
68	3.10659303084482	1.27104369165785	1.52256226828885	1.66117218672817	3.63151756604727	1	1.39440625959713	6.88739082244782	3.36291940961867	5.89544343755743	4.971230999016	2.29548961695193	5.67783273200652	7	5.96594167198346	3.26973719488366	6.2009663965566	6.43135041199392	3.43131156174253	3.99391817325977	3.53267153489403	6.16816645778851	1.19684460452395	3.26825982687067	-7.72007359036002	-8.75315231885	-3.70025105467729	0.128271799774762	2.2743802866267	-1.84545912576083	-2.02758344236558	4.42493843997407	-0.697904488940734	3.55184174863012	1.60627525373316	-3.04491130294042	11.7369326164817	-6.9108049516038	4.8595758739343	5.25637179456647	-10.987891460116	-0.232987424337834	-5.35816295775761	5.56162085626436	-8.73918236379892	-4.91489191629732	8.0832154247011	5.37346573306313	-6.74093896568521
69	4.98184945472251	2.99479363325797	2.05761799109408	7	1.70863648155217	1.10878757690244	2.87694296021521	6.14767793518765	6.09421954454335	1	3.99769170634966	2.87115483075241	3.77466655676574	5.22411942726242	1.27045870956333	7	4.85607787337968	4.86521735478687	6.11883528907314	5.33644712491766	1.48538702962195	1.14506593523737	3.01232460990022	4.03044535614869	2.48316586314291	-12.2954177398659	7.63610615612702	2.49569137028905	7.01590232955928	-8.6569573092055	-0.289613465104037	3.14083496507337	-4.93337230148759	3.05441253337879	2.60617292204292	4.0200905560406	5.74323491036745	0.038426126762066	-0.0168569466360728	3.59326851799956	-5.36770111016402	5.36908796851517	-8.09315165386954	4.98238272241226	-4.03187041673713	-1.38592650964475	11.252483972928	8.90930080008285	-6.83705079874728
70	6.17089761395245	6.75506714430233	5.78922594305862	5.19270414504927	6.87367782560556	6.0866131723604	2.49765687112086	6.62066638833655	5.13310030455817	5.62050734774193	7	4.92798459088917	4.73445994026197	7	6.0546692047764	1.69355829115265	6.58077108923657	1	4.15124078898753	1.39421051792584	4.3781441523914	3.12852038961297	4.76510327815489	4.53142428272297	-11.7673281641263	-2.59739715446075	-5.99074937237939	3.4589556711592	8.78285610881563	-1.82519794554594	-4.07694328255796	1.8442400483252	1.91446535058171	8.04060089156932	-5.59625947302266	7.34516205522167	-1.30399966417503	-4.78549722542647	0.56305092535946	3.22689197023572	-8.50648080918183	10.553630848418	4.66575132218534	8.18835356889736	-7.77086482788483	-0.187660054292782	11.6216278373778	4.41148179792619	-10.6148058371228
71	2.89274215934931	4.86900866267379	7	1.66986641583617	5.68520097326355	3.19516965136451	1.28869654169937	5.40353572367056	5.62700676284244	6.78029560457843	4.83556841580674	3.68994969526662	6.50083353431567	1	1.66297746654993	1.23128034284779	4.34522324269909	5.28306867038256	3.53982477390745	5.94137610759575	3.70441846280761	3.09963866521139	2.12334745447175	1.07876168261205	-2.92172669969328	-10.3716985134832	-2.38402800745138	4.5171038396009	11.0025547288205	-3.36996982129651	-0.478367736698589	0.732388907430002	-4.38115053874149	0.869142855798058	1.07651504213581	0.963981922723428	8.71421737869442	-7.58614089860475	-1.17952837483944	3.9409983651084	-12.5502198554909	4.93501713909067	-5.40846907151778	4.24552399136422	-2.07381674412626	5.67417713434794	8.12143607692986	2.47655222018501	-3.6222603069813
72	6.19909247247805	6.35677177476279	6.70793409215098	2.44376992109286	3.31472262927281	4.29322588245302	5.22881980685817	2.09566382978309	4.82322853830027	3.42602883213596	2.2468430039938	2.53263100568897	5.32502381676068	3.09250748248204	1	6.17170352106025	6.08000766260268	4.17278794015573	1.46402686879225	2.09430996747395	3.96802612900285	2.85235555864462	3.730108900197	5.2528507914808	-11.6516880265586	0.904638658835658	-6.06470630573174	-0.501588503773271	9.85012082137362	-1.43327865528456	-5.80215195732454	6.12167469520313	5.84884529139158	8.81982986469277	-6.68773597029988	6.88881076290614	0.192557787147959	-3.20396647841709	6.72257283313308	4.43516918657499	-10.6932127367038	7.01586038081236	4.03864343902314	10.8252199172943	-11.192185830001	-3.78660175795459	-2.14406448338907	4.22195936080036	-0.804283443476896
73	1.60616728056847	1	3.61944923159816	5.33244876904424	5.56168860924898	5.58297200974815	3.283878748934	2.22720040207471	3.76418421546738	2.1215377701226	2.62756966140915	2.01104154544353	1.85914724049515	1.12228037028421	2.45075140670242	2.31062198775512	4.72596383094682	7	2.37400188472733	2.07768826856357	1.69813103933447	2.67146048418912	5.96637454940855	4.70393947960026	1.73084375972225	-8.53326840761962	8.60619336199816	-3.2600365483177	7.35377536196635	-2.06048655436208	0.331765144115831	5.44979465288796	1.41263303713423	8.8401493323901	1.36508172913799	5.44209342537768	6.91553446788939	-2.34113302636397	-2.26959113671707	7.01135737976599	-6.49207905602472	11.1849336997444	-8.20462256811866	4.78889855260954	-8.33262067303381	4.81766856297072	12.9783311211769	-1.8670788763283	-8.30610115108231
74	3.66569231998108	1	1.67393182208163	4.12921119753172	4.38839514166856	6.84707157661076	1.60145632026407	4.62983548285953	3.90132675913394	3.41638579768238	5.22703333623716	4.1366440773145	4.81996259336425	3.03067059256696	4.92345083080111	2.96621156672681	1.68431872231757	5.14708156779452	6.57542560036724	4.86587538183819	5.17013453648552	3.08855878481432	6.51711983163201	-2.05626732424614	-0.630860624129952	-7.29641655424989	3.46004013916158	1.25398230835676	4.87670380740534	-0.411020586514555	-0.149324295857062	6.09036793185095	-2.16257728498167	8.47763971922774	1.53587845518018	-0.505309439821241	6.29379158733791	-0.728675714481777	-0.675829384585551	0.948801852548253	-7.4637978389505	7.07765833461032	-3.89800589418545	10.4787259258212	-2.2992769525876	-2.89579181244577	7.52357092859424	6.95302686797513	5.73037570123895
75	4.95820151420944	3.15169880520399	2.32105534517211	1.85157788828448	3.23599293390117	5.22824929670654	2.89623096238783	1	6.46695191079571	1.32021771385941	4.28526706514861	4.90677601061721	1	1	4.83287165759719	3.61854377057458	2.93508700424721	2.40929409014972	1	2.79552610906359	2.02183158334541	1.11246843180626	1	2.1490950226652	-12.7341913583191	3.33471314337056	-7.17137672811879	3.44613002551465	8.82647357565975	1.72787740720678	-7.8389723292608	2.64321632736172	8.03964024481427	10.6290055072264	-0.170926562091594	9.15198855460465	-2.98825696892037	0.447918432596424	7.01413281001601	5.76567015693597	-12.7697045602272	5.49599138635444	3.54081711923494	3.7471347648938	-6.13940648258782	-3.33840303049877	12.492037965619	1.88136209164544	-9.69121084909328
76	2.39455338900219	2.53418326321411	4.57300639549801	5.33684824306658	6.22357370932309	1	1.51799062719302	3.26963748067798	3.16665476352507	5.387775497716	4.51589720929131	6.21311111016925	2.52336676374145	2.97070960379838	1.19703157869887	1.3556362012555	1.41240912667393	6.90425736099145	6.66821655075086	1.15366911677333	1	4.19852977209747	5.92348349504036	5.18454953548315	-0.11103545032706	-5.81256992406635	7.98954343332017	-4.47193049227647	6.82252628521455	-1.88227233149491	1.03063872319522	3.75603092347818	1.4717973321334	8.62362058053299	2.50487777648539	4.55146709093393	5.95527329112893	-3.53265250047775	-1.61171234451443	8.50877459083763	-6.39474705448377	9.79452266525231	-7.63434416889822	4.35393458688471	-3.89735572158617	5.30632019969506	-2.65714733905771	-1.43039457224597	-7.64838354111105
77	3.09700756370484	1.35607129835679	3.29792613130789	1.17810628358425	4.16769329488988	5.75867438194585	3.7378925836884	1.03614988979917	1.67263050843879	6.53850583702687	3.08494703827451	5.54580640304705	2.25987716968953	5.61962793316738	4.39373088796871	7	1	4.3349495623785	6.90374272896531	3.38295589968288	2.81439679522127	2.67767566869871	7	5.06421265335859	-6.13719454433187	-6.30448510791518	-2.54129601794489	-1.68381894639198	3.15226701419026	0.882182084902862	-2.27693734178976	4.02091999586901	1.71784917360935	3.71371646371819	0.665285708926043	-2.91775362757731	9.65063013928553	-8.46710337418057	4.16944344982966	5.00489044880919	-11.1713500019077	-2.4411450045314	-4.42939036785254	2.17433985480169	-11.1326303215629	-6.63590081667673	8.08923405523562	4.70692530777005	-3.54518712471948
78	3.77425394557136	1	1	1.95427687864067	3.92003637787213	1.15977833432706	1.95253726523545	7	5.31323941404223	1.90915617836477	5.95115303652832	1.5615873155726	5.95067638455377	6.12778976921072	5.68778231321388	2.61326668048595	5.66510461250314	4.35482460746257	4.08459543183374	2.87825690909838	4.1061314615656	3.65052700781765	1	2.82548405276848	-6.49301049940301	-7.95129724317298	-3.8695155929517	-1.00321672993815	2.24098013663992	-1.20857630968411	-2.46727622615259	4.2932839760307	-0.0260204620004444	3.03695892020357	1.6375992410567	-2.89528388193261	11.815376208048	-6.25242862908228	4.29714842922138	5.95090084457381	-11.6444776444016	0.00514273514860655	-5.11450855168026	6.43198030476248	-8.89547640711172	-5.6884726193106	7.64625986016225	-0.451869734061473	-11.679415310264
79	3.87769818332532	2.9725634494797	1.52464915448562	2.58281943086559	2.01890795799088	6.66925274210421	6.74611990328375	4.41479147229809	5.74577056963969	7	4.03072138977208	7	1	6.87341623111612	4.11875341150829	4.14812998422544	3.09977914458836	4.54248345057188	4.5959180605549	3.79539307956643	1	1.01002794193638	1	-0.358692865846216	-7.68782601496811	-3.79739560792362	-3.41743430370514	-2.25783701828882	6.7015378550824	-1.00708627499025	-1.48674583431903	3.72572246474263	1.12224666677272	3.65084409761578	-1.7813606822078	-0.787441299142968	8.68928098609702	-6.4039528532765	6.12376151270334	3.00700230866168	-9.41340832790578	1.9142438205051	-4.98221470960274	7.13715468068305	2.61880723243158	-1.07206434233763	0.31710251595364	4.98662855815156	-1.3256626617094
80	2.70894019500164	4.94942893359428	6.06357404598428	1.49992270969221	5.90909725109729	2.55254569377622	1.17011284501601	2.05737085671527	5.64555191450614	1.79268598114214	4.35517520701192	3.03757446812999	6.86644623809838	1.59295371493169	4.95728049142049	2.58986748007481	3.12132862613572	6.80300566429828	6.30195858824862	4.87720118792856	4.76079793148132	3.00568371694979	3.22543019476	1.60366797305263	-2.34806092504124	-10.4448881605236	-2.05828244199371	4.65711072501963	9.99007491512979	-2.31957407204679	0.473154140281043	1.35212928338495	-5.53064252707251	0.771400550137139	0.776929414407443	1.16794479914625	8.3486609052846	-7.32166322158218	-1.07644099388529	4.38326819410626	-13.286678545266	4.70358705327612	-4.0954789276422	7.92851534117827	-6.67228808573321	-4.47450621757029	10.9884855238581	0.244367077906627	-7.6662933189182
81	2.57464718224177	3.20394651818498	7	2.51947770675381	2.26062134331451	4.90222012683747	5.16755413076603	6.38635144348164	5.16197694177682	1	5.09693147617025	5.74364265604364	3.49763990291681	6.53000656153419	2.12329044096826	5.92974003604319	6.21927278592969	6.83440817321704	4.63235676473854	2.26330235625832	2.14623946146948	5.21687337307578	3.69449826601426	7.07048776475328	-6.57139212655326	-10.2100754799397	-3.35086957603759	1.78024198003766	-20.0996836716268	-2.44934390363589	-4.22886491768324	5.74827172975608	17.6889017314789	-4.01193464700179	-5.35786955069052	4.68250315153431	-4.31413955061489	7.14280582424675	5.58128106490998	6.83606534007011	3.01937402916015	-17.8222226279449	-5.19212157614855	5.88349158993239	-4.98028922204113	-5.34530416383102	-4.48531777967784	3.95323215000806	-1.731684915341
82	1.95938567930357	4.16917084895579	5.68943307240859	1.19036576595082	5.74413326400303	6.72414697836168	5.50572895933604	6.30495441103493	5.53104140591536	3.65424301785142	6.6465831543901	6.3811304931263	1.61339526116739	5.02436433975778	5.89169992121239	5.84775724921784	3.02985972851775	5.77571573423423	4.62192872964641	3.68463230697666	1	2.941529944185	3.8405238067771	3.59530086392769	-3.31643976781183	-0.795331148774623	-4.18144565130338	5.89904141287478	-18.1820708352443	-0.374705911009706	2.50018230497598	1.21380769573285	14.7453218433714	3.95292181060474	2.5543468403761	0.573301861688245	1.19401917873238	6.91560391917417	1.29718975165092	7.42543672160445	4.26598853239344	-18.8541363305576	-5.75543138084452	5.65490993245891	-9.92094852058303	1.16388559794611	-5.89873043072889	2.40289658966345	-10.6245234203431
83	1	1.1602999186351	3.8669516665323	1	1.37129411247614	5.8604081857116	4.92176623018497	7	6.26476459492843	4.86538658393815	4.87041462662654	5.87496861204732	2.18784319780244	3.94785692411436	6.20956523545594	2.00142475875827	3.5664672664846	7	3.62616486968243	2.87886518285004	2.1667739832531	3.57234846691041	3.81424136245504	4.80112018818564	-0.911423056553704	-6.80828077177737	-4.75852965195686	0.830097042945384	-15.5518361931486	3.85724474273053	-6.21992843901727	3.1891616971624	13.0419774470821	-1.0001083772471	-7.05074079558988	0.322708567291777	-4.66432739727523	5.20079874011964	4.46707559070238	8.33344350807056	7.79981151499726	-21.3172528732285	-7.75567060561505	3.93195835775268	-8.88657276640495	-5.79002271928478	-1.10921022812068	4.35634603992018	-5.5739880866876
84	4.5824668677706	2.69590171353461	2.73805295213867	6.59998957783335	1.19567285941294	3.98548594761093	5.51887449956496	3.41942950227588	6.94001005985059	3.07490766537012	5.83356426341286	2.69891779105987	5.02073946325646	1.07043999527487	1	5.7738017108515	4.20000314142083	4.53892516266888	4.1659152574277	1.40697123729511	2.27828684949449	3.03829108499966	3.31320386240487	0.861792945698276	-2.22162609687289	-4.71143011120498	-0.399269530435083	1.96663583573966	-14.9725261719364	-1.13951830338587	0.464199773339723	2.66387667696473	13.8599746924716	1.82685657170683	-6.6011419251564	6.62526667795392	-5.75948846957074	7.30308514245946	7.07729528039609	1.17172077599292	9.59333357245749	-16.7329510868502	0.0842826285091673	3.57623954831401	-2.91550685386601	2.42503750501657	9.24348674641375	2.60481113191393	-4.03133602707281
85	1.26680626075883	1	7	1.8347274118782	2.78894277922402	2.56185972671958	3.93323221311094	5.89471392893949	5.62401137741256	4.84866595998843	6.94817536772781	4.62039944072463	4.18828046466011	5.36363583497379	6.76617695391113	1.20375817023186	2.39140730498513	2.54233688019415	2.72892954106057	3.965463991089	3.77154619404779	5.52387555343572	4.17223943869703	8.00447818114898	-2.58443121027999	-8.66741470349798	-1.80345930595593	2.7353787743843	-13.7746560907464	-5.25676718180443	4.92366180415178	4.08867742345335	17.9435099686115	-5.27158023130692	-8.07790089718026	4.19135754859016	-5.39849745323397	5.86715000341283	0.5274127653713	10.2676285323826	7.13833281557257	-18.7498330691471	-6.23979418630209	2.92920681036141	-8.89322763760639	-1.8614056223083	3.08792279399884	1.49520028883094	-5.56638741964868
86	7	3.0428391004944	5.12076290790862	5.69377309040144	1.9964987895964	3.75771477921925	3.68660638937926	3.29711585741423	3.30878515872011	3.98414225955639	5.72725986282562	4.77950472394354	1.9972823526671	5.94900878099069	2.57195544490246	4.62057703757682	2.06161558001917	5.48263675378914	1.14454620930759	3.62855699375931	1	3.07099920831372	2.46814697010801	-0.942598525476809	-0.680604031570523	-5.74670297981672	-0.881959029138951	1.31515246333571	-16.5603177639525	-0.0964811789741752	0.0638428616930028	3.3803331514372	15.3000423190305	2.18845598417677	-3.95667393922269	6.62053168112028	-5.80032708854292	5.14167510292693	6.18243648512952	0.863112983487803	6.51924945279266	-17.2676704752857	-3.4097108271685	5.75453270164716	-5.26943830170629	-5.1002812342421	1.06996673438233	5.14567911055028	-3.36386688787265
87	3.52377046973452	2.85287825248035	5.43346922668943	1.18676950939003	6.69270601057833	5.84353835441618	3.43764657192253	3.60069230263421	4.74519812278636	2.0780928598958	5.27029573645352	5.90717081179808	1.28961841133323	6.44908952745989	4.3355054898687	5.9543367870169	6.50450201272637	2.26782955444093	1	2.85183265295018	1	1.80409303648545	1.34454403780463	3.5442213919427	-0.3918983901471	-9.76528728041242	-4.86442068693722	3.00979820337486	-17.3968920316635	-2.0987012082562	-3.26888940141501	5.74497819686375	15.3750264096298	-4.78479309469795	-10.9615336267975	0.292007104174731	-6.7675120228186	8.99250394160116	1.1175347205444	7.00065822365931	9.36748146340219	-17.4134440953859	-2.65251012879399	3.41985042452773	-4.47881406516351	-2.28853983872868	-3.34256398362993	3.36816195791058	-6.00780563279175
88	6.09053292770097	1.66740523878102	3.97275541482986	3.33545738821999	2.96239627858031	1.27606223189236	4.58192629238259	1.64767107646971	5.15215775717375	4.38996327633017	2.6414124274103	3.93255861302625	5.45682170540571	4.94727001978158	4.55971775313172	1	1.56730099077689	1.58166741324969	6.70156393295727	2.59789652160348	2.14383216326002	4.60739225629727	4.80775872357725	5.72203509963622	-1.51940841977159	-7.62310179867216	-7.20979575892812	1.55826122661281	-16.3593957484741	2.10686146367682	3.6033213183487	4.49826955075691	14.4074808903733	-3.97169469110254	-4.18784867258654	2.60900357835738	-1.71299077290229	3.70595271872779	2.90579767816586	6.29854644192968	8.19513267607498	-15.6958890547084	-5.49638604627608	0.721630463909709	-3.60011444995932	-5.79477696360776	6.25932937857338	2.93397383468301	-8.44692633178392
89	5.19643440537758	2.68763665257017	1	1.92247197057438	4.10960641980156	4.33217476119191	1.59653776037263	4.04299858532314	4.97540405219262	1.6841451296162	5.60187904469061	1.69506433810357	6.07747152521942	6.10714116444212	4.74378124172076	4.65864815361775	1	5.63829126298628	2.6337848645521	1	1.77541116364855	3.42692614372773	3.95351304249074	3.98272449845085	-6.42587999875531	-0.196178557962102	2.8151327246632	8.04287029367562	-13.7378075248259	-1.77526695778394	-5.68287897700643	2.87906031628176	12.7221700368252	-4.95467277695886	9.66885336087097	3.35957196994092	-3.54533103856886	4.52930309069671	6.27650458318304	4.31359102427367	-5.84561353545926	-14.7075136878476	-8.31978382451884	0.972272160682133	-8.53342206675746	4.40724958303046	6.45306449614576	1.85718735507859	-1.71241239473438
90	2.45492321456041	1.73025932054121	5.3172039544394	1.68946746808749	4.52634286526575	7	4.53517128473837	6.10460230783078	5.26258227851245	3.15003763007853	5.43939166641025	5.60916944902558	3.33104650870259	6.57532591645687	6.3993298555829	2.40176890358524	3.4397041576486	7	2.78064255421428	4.80192445938508	2.84429649102026	3.74915813591129	6.13070764914696	0.784143574194058	-1.34167211795381	-10.7783436475093	-0.268233631125503	1.30576119424108	-15.9399179137432	-2.98504854409846	-2.28886871837204	3.92221076751228	11.2224309462221	-3.24497671464587	-4.62810666322796	0.833612475299158	-5.08655864303741	9.36402511093254	4.73813840924374	8.83338540284026	7.57735175126102	-18.0981773229355	-5.28047806112347	10.0220452490324	-9.01228057367778	-5.04894011684579	-2.74726875885959	5.35967244573109	1.09520494838103
91	5.69671313565755	3.85224833820732	4.95063273730744	7	1	3.4265054217439	5.0928189206328	4.30239516858123	4.24318045100864	3.16574979968537	6.24916629102641	3.16125523359725	5.39833911389515	3.48029725969984	1.64222132857379	7	3.20366658416394	5.79907411124823	3.20865444352195	1.79865470706846	1.56529784496659	2.04665750938409	1.00768648304726	1.37823319973109	-1.21463041345593	-5.70003322408973	-0.90376800320326	1.89839834730556	-14.4394918749441	-0.840300440009411	1.63861317745114	3.85308309535467	14.3620415346958	1.85521797232818	-6.40906923530474	5.86551000260338	-5.98860946488109	7.20727583028006	7.90007875775022	2.1648358874785	10.6779305366967	-17.0434805160334	1.28059718835207	2.98496145078126	-5.86581680609947	3.70653344915405	9.31114515555124	2.58010874805713	-7.39499498070074
92	1.6724607137482	4.85831924032329	5.00524527660069	1.69696291989834	4.7657694749193	6.89949317681793	4.89918252878145	5.05067777061499	4.97871696132867	3.54019655395915	4.62551978155409	5.68613635354961	1.80446859524769	6.68527211498629	5.12064904560383	6.52652908755089	1.81453472914968	5.29694121341482	6.15865019478197	3.56331012007889	4.97363677395258	3.23554831735242	4.4696575305239	4.73792637204088	-3.05856554399058	-1.56057184442925	-4.46763063786329	5.43012737063409	-18.5597957538236	-0.65177963245187	2.01212942834105	0.824926596010904	14.707186056972	3.75452006905588	2.34282237896169	0.175267563228362	3.11389216346863	6.44796454217227	2.01983918577861	8.75671559986483	3.85135123404864	-18.6536192549686	-5.41115276390969	7.4936995512818	-11.0532648734197	-4.54418131369821	-6.29181326507383	3.05242248957134	-11.9356442841235
93	1	2.90835393002354	4.71251509349764	2.34192900922814	2.9271198830964	2.47588069756896	3.3013715301252	4.98348980220558	4.40970127882997	5.15366841343848	5.7910966664484	2.78725068853481	1.03149123074108	6.03879864903502	2.54171099643085	1.56531048500599	4.62528814848197	7	6.88915911365411	5.04161686038173	1	2.38159722363542	1.18853665582902	3.52073436168511	-3.58520743100291	-6.76936414789203	5.24275634145068	10.1965656378978	-15.8810281939799	1.0268951371806	-10.1797211652741	2.52104133931029	10.5171441511337	-4.34305103950428	4.2375290019598	7.51856184977466	1.62136446434266	3.79837155226458	3.82993163930131	1.18058504865011	-0.345379915318151	-18.6084431111167	-10.698861523178	5.47618491809333	-5.45867911873177	0.0728977693057301	10.8924260116123	4.20770967653534	-12.7957588225935
94	1.92649598381252	1.86511449325138	5.85298821846319	1.66297139888394	3.96124009279689	2.51875403963704	3.93299343250845	5.32428647985134	5.77839599109963	2.13525562374437	2.92289426930732	4.66909018987007	3.46235940988788	6.94871318022872	6.37477095864343	5.84192886978403	6.23217944128524	6.81513611430142	5.69391662595155	2.45030916974189	1.88199828400531	3.60306320723547	1.9122583668483	2.79537815726392	-0.429779365345115	-7.86612118049322	-1.74574210067765	1.3922923499161	-15.9652035796007	-1.93294649632866	-5.27050595518301	3.84432399256484	15.0250851371593	-5.79138640102781	-5.87247189003846	2.25035973972601	-6.33929704485258	7.41071369988986	3.13586935611102	7.5649290469229	7.52521622253925	-16.8097592086829	-4.70808146097522	3.57154410956139	-4.57023937699573	0.341169443025497	7.99149535300109	2.21261257148619	0.801073129137414
95	1	2.58640414451384	3.99820574910912	4.047022519033	5.07490987942143	3.38409661135546	3.18225362995673	4.39412273064833	7	4.95803370056082	4.53141850571683	5.75756369476239	2.20232292632218	7	4.17389123004621	2.122889395525	1.34479359194242	6.64388938780926	3.32250235454732	1	2.76182577146287	4.05674647498042	4.13976712545483	0.654499611067251	0.0612328881791084	-8.37467264205745	-2.94725188581176	4.51247076840753	-18.7373819864567	-3.05222773233204	-5.20400238243266	5.54578092785857	11.2344131198699	-4.37902693424068	-6.70732171826778	-0.262300388251951	-4.29779114528069	7.75458299079762	3.98702447121662	9.33185638024528	8.9567215769535	-17.5291654639494	-3.25670825038527	3.02534700690799	-6.04226620789591	-4.64578851895675	11.8026155549042	3.65788827815515	1.09106049952897
96	1.7716962610893	1	2.72173147134307	5.91432449644587	1	6.54357871930914	2.52658343689322	2.0545888163511	4.97507065390404	6.42279106377384	4.84629193132583	5.79768560146924	2.07154241172119	3.29954139401488	6.21961492701723	4.52126017478407	4.20677133045354	2.47715051125317	1.28847752703262	1.97727157479905	1	3.72650737483039	1	1.07004086848466	-0.678697617530353	-5.14148217122562	-3.98661617503924	1.43018309178536	-13.4318948819849	2.59299319776772	-8.1329995349995	4.28674334926512	11.5559342367799	-1.7167568709307	-7.50252574430346	1.47042264233578	-3.57362522045947	8.58921965916599	3.88269343310981	7.02019123415313	5.54775292517116	-20.6062885099058	-4.27667490108474	7.80631292055623	-6.53464985578	-5.69230726274124	12.9843770274899	7.03942167249322	-5.27740664915037
97	1.11158089982915	1.27486407153456	6.73197796020882	1.56966785541239	2.88062721645878	4.85929321677555	4.18784443459145	5.628859217296	7	5.7291293296902	4.85744816077801	3.32595673160228	2.18683253919084	6.47731049771142	4.21688145514734	3.36495886463589	1.12526307588965	6.22338640085143	3.83558768854702	3.42777233108374	1	3.56499389191846	2.0087597284248	3.68899543974518	-1.43861527244027	-8.23143613377972	-1.32412532295506	1.05917502520355	-16.7648439175433	-3.40999396218471	-4.8924541644202	3.23960464803126	15.4292167059475	-6.18835269012568	-6.05543381954563	3.43127386007364	-6.55869055959795	7.91919235609543	3.72939766704088	9.09505536338206	7.17276586926789	-16.3351959519693	-5.76850981260413	3.1485865106148	-6.28760062041073	-1.41697599597293	8.28945779354475	4.18886263312619	-11.0207277324788
98	1.63092425343473	1.79982105983532	4.63943933695789	1.07856070057473	2.24469399051213	5.82009008094289	3.98363624059148	4.35892928866033	6.96714973087216	6.97224326182185	6.02601638866061	5.37966420837171	3.31043848530924	6.65784636210264	5.33048187626007	4.37771360342184	7	6.54567075008825	5.8348649210362	1.52087240380177	3.9993164740279	2.16031926789786	2.83300210406036	7.83294862715948	-1.5234675298647	-9.24897208380594	-3.14878032963782	2.11017259298589	-13.8850329352902	-4.54262586946285	2.7177935598248	4.16698429485465	20.3470618867202	-6.62041485623148	-6.94388284262282	6.12079523180218	-3.34047496818884	9.39426139619428	-1.32249634227873	8.79330297409132	7.20184481235027	-16.7175934671322	-6.45329108977123	6.01188307288041	-9.5930153271491	-5.40368257525431	-2.98776302231096	6.35114255540912	-5.99708486659307
99	1.97190802249701	1.68489347592479	1.60846304079027	1.5296174594041	6.6186258941713	2.74068932308784	5.67723552203432	1.12781967772945	5.96841481836061	1.87387801968445	5.34295569036236	5.86490362193693	4.94098107381826	5.76864482006322	6.29805918003287	2.0815865622165	3.42537075099279	7	1.91605369015448	1	3.65227181697652	6.75674128202537	6.75229052554935	3.61465671202184	-6.91182627386355	-1.08629106081214	3.61094940710128	9.72742661831795	-15.2738532964315	-0.174471671472545	-6.85911110329059	3.470583283463	13.4789041290883	-4.14998176448755	7.87430879644528	3.25427313643184	-3.24824801484168	3.56047759887851	5.66318774570357	4.71612428215031	-1.80651348746055	-15.1676397113136	-7.17627482651965	3.90619697038387	-8.7064587461667	1.28466704508384	12.5065936901231	2.8931958446666	-11.4257508767383
100	1	1.57342719500969	6.31629737154067	1	5.8864317926706	4.58570376754435	2.27956646750953	1.23050266125591	4.34310660319669	1.68246729391217	5.15970259529219	3.12023717904981	3.9675736116414	6.0137631310457	5.82440781626512	1.2228673000074	6.31565791235232	4.04862464854239	1.54942958947313	2.7107770177301	3.92313761310081	6.25677638934212	1	5.08569659585458	-0.733812273517273	-9.21823000471749	-1.78022444724935	3.83087462960953	-16.303129823303	-1.66423000239388	2.97770433394984	4.76961748965723	12.2885502655219	-9.29514844518119	-7.96241219792093	5.83882974836184	-4.40681773679016	4.73461718471844	0.647102697932986	8.24651452140442	3.46478156952906	-19.0100833907801	-6.98899333955051	5.7739070771383	-7.73409217670924	-8.41755245023511	5.03701145007863	1.45444605980674	-11.662168589271
101	1	2.11367218340167	4.07378285032497	1.20966718636881	2.65787737888274	3.08099686094606	5.98442013391947	6.82502779499054	5.42532739717788	2.16700087066989	6.3707333126732	4.73561921584021	2.50389348817933	5.20337750318951	2.10030513741356	5.2051609944207	2.35030264316131	6.3859619115521	6.60984595355159	1.6939698067015	5.56234898842885	3.45615361420919	4.70351891471409	2.77932221691633	-5.75898328740502	-7.4183599120883	-0.981404228756792	0.9832214297357	-19.6947482584725	-4.02799142454353	0.254758793377034	4.00897601030251	14.3694628271726	-5.24333648626739	-4.8918250408532	8.51509573383815	-3.61760477926058	9.1527929018858	3.40390075986459	7.91322273094596	1.43659090713624	-18.3656432704493	-10.5357717673447	3.30512885779216	-10.0161386046494	-2.85503626641546	-4.53167611469664	2.78933827278026	-2.00250966729191
102	1.13030724228891	2.49002096070339	5.51970250147918	3.44910241488785	6.07174946422383	6.40845879260396	4.05559531328898	6.89739072108846	5.89170346231056	4.16493452237269	4.45726919257052	4.91932805351868	3.89634079955941	5.93954225562815	4.35140844987851	2.65697420695517	6.51742036374778	5.03185056573546	6.45307780210062	2.30177255986936	2.36808594087303	5.30376684150111	1.27031690950162	5.0431172456188	-2.67389757026365	-11.5152774920915	-3.49062495492925	3.03382988880785	-15.4883384962005	-1.99868690503345	0.387458176941249	4.31384015517867	13.0616320513505	-7.59425229972849	-6.84674525460995	5.52583546610036	-3.20448338062394	5.04297748745908	2.61803427868187	7.09647433148957	7.18699555945985	-19.4455463808372	-5.25077471599088	6.03750060281893	-9.57179158244895	-0.236664566067089	11.8763431493793	5.42497264742679	-6.4444203935377
103	4.77203538460719	1.57592324419843	5.74480220108648	2.73138248138453	7	4.64729547986308	5.05135303522913	7	3.06146059356704	6.02321179794256	3.47407041001696	4.39037795461557	4.13713611149362	4.35212006534158	1.7520084522245	2.38032772718853	4.21047042645634	6.60462506220276	2.59675944693059	2.54021643812406	5.11358030609605	3.3155112954632	5.2491630985264	1.69823246048757	-0.739871976225974	-7.93512506260988	-2.8580977044364	2.67922347608336	-19.3451198697974	-3.03283337500616	-4.3998005759778	5.65843275519063	15.2079376740601	-5.1846686889509	-8.89122109820191	0.749692823099372	-7.97013098421287	7.50522881641365	3.56109430493622	8.53142403655272	8.33757539622747	-19.6949835114466	-2.86698491597164	7.04743637336991	-3.18778100755131	-0.125755148559382	3.81458392072237	4.44691759213949	-5.84701006375821
104	2.56346128544887	4.05839131372563	5.2662049434012	1	5.43424152233637	3.40398777329018	1.63221901303827	4.05238570345019	4.03297306562018	2.11370316403131	6.32719786545264	2.02312108316308	5.06967288190451	1	3.282798520776	6.87937586371281	5.38492280228141	4.79226254531188	3.60658338382178	1.13190688676857	1	1.74386378519556	1.378603929392	3.65234130742062	-5.47662945053228	-7.39713286279486	-3.47006281495964	2.06194197889615	-15.854973590994	-4.44431046699688	-1.61006117596229	4.45002916359236	16.5979547401476	-7.13511417597973	-5.63567563003256	9.28475474404625	-2.46750939689262	10.6266367239287	4.38857358671024	6.04856843310333	2.37482984183656	-20.3043202082591	-8.76070775680905	3.1490058835088	-5.12219665987844	1.9960776473856	10.2434004742853	4.64648537370899	1.35944102160978
105	1.15740834548054	1.19654319966328	6.85128609328764	1.77675408380301	2.90383385830557	4.34083058542085	4.32830281590278	4.74767705292253	7	5.45632932113436	4.42600562386632	2.64038884900678	1.94432293771132	5.93811769747846	6.42648096596883	4.05823848342903	1.36528373701059	6.50677048878842	2.49878816590026	3.27535252610812	1.41444749588687	3.73406320869383	2.56213051402938	3.75436077999316	-1.69168439702344	-7.81017166518823	-0.0926012203067825	1.20114250042153	-16.5948600560526	-2.54410071199747	-5.00250632934889	2.80978621300414	15.8996864695306	-6.31810145322435	-5.38046060491056	2.5782696677247	-6.34946271141758	8.26186221612923	4.40772110054156	8.97302119621045	8.06594877445968	-15.7679318346699	-6.04691425965245	1.71247981799518	-5.56429353292331	-0.380054017255025	7.66018696578183	3.26449424570505	-12.3799778558368
106	2.94798528258901	3.40556021507398	5.97175091572899	1.82648482005595	4.91235343015872	6.90935082200459	4.41813643819547	6.77092384319376	4.07385345973863	3.23070393431029	5.53005576299361	6.7205663523788	1.58829227244222	4.94705133712356	2.95224515921089	6.79923880448564	1.4077723384947	4.71038399004021	4.17987589880046	1	2.46182565845542	1.95045035382961	1.42964323050612	2.38086203894136	-1.67181806721342	-9.52559360182665	-4.14026132056253	2.73118347800933	-17.6865468478454	-1.92966565210514	-4.9599503369227	5.10826347161574	14.5161960308123	-5.20577024411371	-9.38224039962061	0.561626850766998	-7.1314481211406	6.28662363024581	1.76757004495976	8.67699252340662	8.6651331341387	-19.183627428356	-3.63004762718823	7.45286304621515	-11.0971574596457	2.80009524938761	-2.45515109794599	3.53994169911772	-5.8368480075981
107	4.77942769543032	4.09175926344649	1	2.62054852482133	4.8139180086877	6.01568353155438	4.59381010391531	5.62140132816666	4.01132587810042	6.9420569786695	5.35626598915216	6.32557916454967	3.79479541524643	5.57007619980215	4.65588459791446	1	4.37236083456713	3.12063472652906	5.35384658955245	1	1.63005524448974	1.98275798491143	1.14360930158343	0.885682904013635	-2.46215136358006	-5.9461490425839	-4.85800773876271	2.44642451502941	-13.7293576312676	-4.80747782197291	1.82248751315359	3.3722574989928	15.2596427240462	-5.56880592900334	-7.12836782817749	3.33275096828382	-6.23677463854832	7.8434909837548	3.25667876848796	7.8307766596435	7.36670116648994	-15.9362897625366	-7.19817905493368	8.09287218330138	1.4282159527348	-5.11736048135726	7.63642391639414	3.84153434569988	-10.2222723614571
108	1.65957527335979	3.55665538909626	7	3.15949588627054	3.47968026130458	4.77040973609317	3.43839441980393	6.17027204669446	5.98230241331215	6.32579403018222	2.43164479698861	5.75017739014493	2.63082832586188	5.93044654931602	3.7021448940172	6.16579259800172	5.12847600433962	7	2.8039813001185	4.4162908002479	3.73215343162768	1	2.91858468487836	4.56540950746987	-2.00395641975849	-7.57072028626734	-3.75252963868781	3.56042102189038	-17.2498972559217	-1.91231174440002	-2.85524939589686	6.76085798958928	14.0953109596308	-4.14117728295019	-6.50083583959748	-0.800674691089929	-7.49117292332736	9.62478502241878	1.82639826982873	8.86835686315543	7.2064075211925	-16.4530189482855	-4.082555770537	5.04251663525421	-7.82701919429576	-1.04395486736405	7.89381259636922	4.65352306119303	-6.98529302184169
109	1.88986075696862	1	6.5063530589511	1.66830800608165	2.84093944563521	2.70649467569932	7	6.52410303722076	3.98486769807834	3.92405560167811	5.15768040900288	5.11622549197749	4.36865433562203	5.16817601540502	3.79173654150348	1.21107937070867	5.03830578253917	3.42873408409875	5.87518297869204	1	1	4.90616574160068	5.79821375173273	8.19824993531804	-1.55032715409105	-9.44525181104591	-3.18508203317969	2.28275617623274	-14.2151478133159	-4.4241404137908	2.42020522910659	4.25381337264279	18.5557908030797	-5.29076919028435	-8.48875924507543	5.12702163819894	-6.56851954424234	5.89765041127842	-0.261394600020337	9.31392251123922	6.21017979123514	-18.0539463881715	-6.2233269687594	7.34528768827566	-7.12118777271106	-2.63086954730049	-1.37990755741388	3.89044584807873	-10.2968329256055
110	1.38036554301876	2.16355357767241	7	3.0820838281517	3.0256842611253	6.6223727336798	1.53781953097111	7	3.24939670516119	4.55283096222835	3.06917380256692	3.11588496993111	3.49819660396641	7	6.10555659330704	4.56251677585732	4.64132872194772	7	4.62692108815592	3.76052396955023	2.14058233672025	2.99993373330006	1.57007266008335	3.60490973674802	-1.82761559095718	-8.30034181500007	-0.802331952892857	1.04419155297189	-16.4649786961822	-2.50935961282064	-5.01104401780094	3.30160867605937	14.502690903969	-6.73752304516657	-5.58483724084109	3.15333226431395	-7.00230541632489	7.21772749690234	2.95053521389728	8.23071253112936	7.87275580432774	-17.9918786095764	-5.93286793643324	5.85311510745412	-6.80106372497158	0.0971973621040053	7.61135420108293	1.958718479156	0.606913512747409
111	2.64030697918894	2.99943401753481	3.8628327198113	2.61518705162395	2.38942766525571	2.75175074193473	4.98322216444884	5.80129262271716	2.22763353180142	5.71870477619036	7	5.10140536218752	1.01836487339606	3.53047009964707	1.91168987380133	7	2.33501576639922	6.93811670833335	4.03079773233823	2.43546406325032	5.61784854731545	1.50083005226545	6.47508508955854	3.87113433590841	-5.64913200366738	-7.92040674982102	-1.05077650741533	2.39427253368907	-18.7284420200594	-2.47475744739244	-0.808566918745102	4.12930580752608	14.8271342094374	-5.81258910994085	-6.54508356765524	5.78233570554028	-1.35042292227631	9.43196647244949	2.40576679015788	8.3686722647029	1.61056726131971	-19.8221507040861	-10.5052111085391	2.32390077715801	-10.1675857514227	-5.21471847785913	3.12005269140117	4.71627837752181	-6.5593655770711
112	2.65981440562806	1	2.70001491467377	1.07438569605687	4.63716861556107	1.68166594970217	2.99970092132291	3.59795866196553	6.85184807467789	3.40821807693403	5.47305436616965	1	3.75754661042365	1.65457521961684	5.7811357507176	1.15339208640382	1.8348912870118	3.72999629618947	4.89910480286386	1	2.80881007264366	5.189328491205	6.4391818699398	3.58511649343433	-7.58200475754109	-1.56723030056755	3.69174348483986	8.80577998379153	-16.630617209899	0.861625108477974	-5.94578736399849	4.54747387458849	12.7579889885982	-2.97755422212572	8.73200544458027	4.19829097281274	-2.47995617168409	4.39491130497463	6.08465706943357	3.04658799056286	-4.25892061637627	-14.3228486628425	-6.8900966925794	1.16647422649513	-5.63939499123924	4.68632829237365	12.5630664716477	1.36842870100834	-0.850879585083129
113	4.26853359407152	2.70014294288386	2.84301584021171	4.93989933471248	5.11279227747575	2.27448967042789	3.97837957766538	6.15285644445732	4.81490287105625	1.12293070160168	6.98638620259506	6.82808576490702	2.62121020903832	3.10867356497289	1.39525582428975	4.17139468622411	6.7309831338531	4.80861055587568	5.48108434258177	1	1	1	4.49795194417766	4.57048363944577	-8.36076238018105	-5.36656810921901	4.60599924015714	10.2723494627526	-20.8320249454923	-0.200598369295234	-3.73136637457303	8.96866318936701	12.3568932984684	-4.95873241418405	-2.80132502791501	-0.380637388604274	0.0142785211508102	8.89846998211633	5.89601539460959	3.7884873750323	7.40232019688464	-21.5041530990898	-5.80571440735735	2.928660871143	-11.324230988949	-0.813701431450777	4.78359662697204	6.57611040019611	-5.58878498946711
114	1.61973872302074	1.7435745295695	2.22655206490851	1.60222936689176	6.74326762015213	5.82552371003192	4.04728357311699	1.44146099514612	5.72328515994455	2.30699233694926	6.37428866433183	5.57407714712277	4.04581680380602	7	7	1.70968471350774	3.46632029034911	1	2.48410322102121	2.07558110863002	3.80544226461096	6.19708693440865	3.67999232316127	3.88617130577076	-6.41090255696971	-1.05316122249912	3.98915816052399	9.58173293282865	-15.8941962343945	0.612651275554314	-6.67608706180893	2.98489637046645	12.8510248827469	-3.61918027047857	8.06389406801437	3.28232677235409	-2.90538506278932	1.79266388903443	5.38700873186313	3.72809935220561	-2.70792099316961	-15.1836150309922	-7.78339289974236	5.26278769615834	-4.86637406699406	2.16482215836505	-3.96751141792802	7.2167072687761	-5.12547423784262
115	5.17734612948259	3.93561368651644	4.09042780157707	6.97660551004493	1.09233930597503	4.19667578786139	1	1.94944468804554	6.5873984830295	2.41989632292815	5.88492948229941	6.97518841983941	4.55438617752268	3.43394301385009	1.64690277728228	3.23930138303149	4.36563910895358	5.48251109597553	4.02352044538232	2.00393498509553	1	3.44680244006606	1.64551124754153	-0.212544507456826	-0.568895832184893	-5.69799172805598	-2.21315735657049	1.82943775514515	-14.4198151393087	0.0851275205983438	0.163622456403779	2.02928158712124	13.7035290745844	3.0427591476713	-6.69047888692371	6.07574559490987	-6.7469284184157	8.42693596614298	6.79858287285107	1.41593529204112	9.4420608969461	-17.6365920161461	0.978464395785225	4.47253983431864	-6.24246083137618	3.54535908191459	9.34969646612032	2.28871466872625	-3.92367734291851
116	2.32977755790994	1.33408038550867	4.39786513419473	1.00879249380763	1.46058554836006	4.5072946328434	1.92589736583975	6.638457844226	4.35819244421121	2.85440490462082	4.38875912497116	3.71854603783219	2.3885685757972	4.82750514888285	4.16822018676434	5.20245143895434	7	3.89744623236652	6.29447303523214	1.43975658055616	4.13163822283625	1.59137763252166	6.69634925654258	8.25933086052697	-1.80199019949344	-7.9724573257764	-2.20261468347356	3.25667257559208	-15.3718640656779	-4.34240747373499	3.19923354934707	3.31263445594719	20.3015252554746	-6.43035618598466	-7.02177047682757	6.32752463283899	-3.39579018756883	9.21638388000705	-0.500318422863011	8.62961920202982	7.40430601281421	-16.9839237697543	-6.68238059050541	6.42481805897742	-3.86656122136072	0.646896330630005	1.56381860354994	4.78555883321709	-6.08862068925568
117	2.84749293134447	2.43383403140846	5.33456514501124	2.49331798809725	2.17273249305603	2.06613360983653	3.53210317978956	7	1.4693058036077	6.27796061008644	5.86204429176479	5.28293618049473	1.25731647845872	5.06972740173031	1	2.43786104778167	2.10804927431254	3.28216513978625	6.87683533539968	3.12715909743108	5.97282991731804	2.68071742611818	6.69073992797838	3.70675267196285	-6.34308266622341	-8.13205148602022	-0.469708600893727	1.6108097144986	-17.8968872925021	-3.4580776979613	0.829085612476578	3.35404965692559	15.1920657843013	-5.00833471998228	-6.12175040478613	6.42238986092329	-2.72707952719865	8.59444840498566	3.50197407010889	7.84818296958869	1.8088868839845	-19.9397822316908	-11.2358780076465	2.03693395746153	-7.17156368913825	-4.76269004815276	-2.92742842680956	5.15102905998953	-4.35064840324288
118	1	2.46018627915275	5.56100915917393	2.70006190413977	4.75329988670349	5.91437510988545	3.69574759751606	6.21227641753964	5.90327571960375	6.05565190797615	4.1948236022401	4.82723846357414	1	2.79781056134931	2.99698305129087	5.76763677112377	1.94880729349909	1	5.28324712069384	2.61981218741307	1	1.9478091776289	5.14574861801863	1.00446329705117	-1.80618185764366	-10.1168508724281	-0.516880586677647	2.1875167094772	-16.0430543331117	-2.37178746856308	-3.87324290540238	4.48180800794943	12.5308590681855	-4.1738038436036	-4.25655837745689	1.10288030577532	-4.17336217972528	10.9875302546773	4.38885538590207	6.90091582480449	7.09460008504292	-18.6455040948743	-6.93418374613027	3.08439116736901	-1.24640896094628	-4.11664991898126	8.01860741889372	1.64523229111413	-5.71273563216542
119	1.12408880893411	2.34973487002022	4.96815278957756	1.85422121485196	2.80495755502985	2.30130729646416	4.07173057920158	6.99747637083617	5.44823368242012	5.1567307370767	3.61378409278685	4.43207258045403	1.72194929553658	6.70084007915516	4.00462520591594	7	1.2133614704098	3.4321360421005	2.9133790514877	1.22312897719507	2.00539162545583	2.5467725969645	2.28187936701532	3.05477065448905	-3.56495147097701	-6.59338512246062	-0.687849894681499	2.29205913669029	-19.9202836629575	-4.42159713201458	-0.198928971460529	3.35802287039038	15.745460118091	-5.46884646556378	-6.72849861421088	6.42451967471843	-3.44505381359984	7.39510195489203	4.42111768529898	8.60565847168956	0.669986097573416	-18.4444063907744	-9.8402108069218	0.39258234955895	-1.79282755860602	-6.13388594772593	-0.797478875144484	7.59075211965704	-7.81826950826982
120	2.32054145143055	3.46767063344126	4.39280517335799	1	5.36612385869631	3.61085335953751	1.56332148467906	2.46400825008789	7	6.84960957050676	5.6123065990429	4.29633631991825	1	1.52439183818861	3.02493538738208	6.36738153048162	4.88084763592417	5.87016480199548	2.78714451695887	1	6.01352801594207	2.28695263979891	2.19091855852672	4.06827043313341	-5.20848959981288	-7.70962858878294	-3.83169094371922	2.0397582724152	-15.7549533386567	-3.95441584010333	-0.78392326721386	4.43304175456672	16.955140055383	-7.31446439550403	-6.46714146508491	8.09421395775246	-1.63276623870779	10.892912961665	4.82677414898237	6.06635238545399	2.00442127303104	-21.4707309119739	-9.83090085042678	2.29261288575805	-5.48583832612318	-0.830472675059233	9.53827004517367	4.95201798462116	3.15105182467236
121	2.97367956453009	1.97612782095951	5.58344841521419	3.79061689811891	1.7895999267501	4.00021881375484	5.41373511497045	5.1679308714116	5.17131139163145	5.11482365053204	2.5692119409515	1.73767208245361	5.89583093077135	3.78447520304995	7	4.4838926239432	1.36068736327968	1.98305850267882	2.65074946416815	1.21345709122553	1	3.33713844726106	1	2.92938935724894	-1.43264560474266	-6.89644894335417	-3.57865317957758	1.3853687534383	-13.2550194313688	5.65544825216218	-10.0558414220223	4.17428703625335	11.5838549524555	-0.634751828584764	-8.01757252896778	0.142833573386542	-4.6521432126457	6.92457041855022	3.25056941313664	7.38554660101261	5.05476684865558	-19.4768562155042	-6.43157579861498	5.40176457178547	-5.28255263135127	-2.29051882849258	5.66375639884112	4.86045397952257	-9.42481185489787
122	1	1.08444197674957	6.09362893778985	1	3.20108063079573	2.59707919210763	5.04788747192675	3.82985194749604	5.22930597770753	3.76830962484399	7	1.83345725128855	6.19780346468778	5.00730371213394	1.55587351235958	1	5.78881963044905	6.51484150038046	6.71588197065151	1.43648619831877	2.96923627318508	2.22870902306911	1	7.3089756293942	0.0955563707076965	-7.59163045163721	-3.76474332497268	3.15020110943812	-14.5695976823237	-4.40779129565955	2.990160516904	3.71981104345181	19.7494888503142	-5.823456006826	-8.5370729214634	5.21938935266879	-2.32396031451929	8.94353854518181	-2.53625172597644	8.74406765355296	7.655692628384	-18.172602385968	-5.35848436726748	7.28299626559329	-5.26847164354148	-4.36376011118982	-4.06267139610448	2.29198703197598	-7.01665430850595
123	3.04696258737746	2.13108463298479	4.70515547720754	1.05826101983557	7	5.07209370477174	2.86455686218589	2.90571311095587	6.0908950660834	1.86273910795824	5.58530506452128	2.41222128090293	1.49409763374266	2.56837987948464	2.97003873606383	3.4389953892922	5.46458978195926	1.21537396564129	1.39749251778966	2.52099586364155	2.20112896171068	2.01517036463309	1	2.85835462637909	-1.49268614426189	-9.82833490052433	-4.8012521518609	2.40988585514796	-17.8288267769667	-2.03925481578138	-3.29247790329602	6.21762427618423	13.9755740111149	-5.49822724500636	-10.7981483962502	-0.240225548577385	-7.56638998163667	7.52457225834977	0.741020313395801	7.56909945116745	9.0358536486586	-18.5125890939308	-3.62045723431664	8.51404126384365	-7.65526022670737	-3.42875421665991	-3.67119977737761	3.48883320069724	-7.51607924639723
124	5.01976047278628	3.4715952622338	3.5947936607002	6.52305593604888	1.69446032560024	4.18441723289831	2.24730084748708	2.87982329005282	6.95361477168638	2.89926190700121	5.8841022051153	6.6210503866743	4.74665587686802	3.24746654016919	1	1.51249912048732	4.6525435491613	4.91749166490857	3.04958005702798	1.7499879150985	1	3.0177136475513	2.08337511306644	-0.250390749667087	-1.47641555364954	-5.40473429588467	-1.14150566919295	1.61496737917264	-14.8266616410728	-0.259593710164	1.53128361104829	2.54860892666149	12.8635836967729	3.35169305552956	-5.72916077819466	5.78636697030279	-6.64469456229175	7.33600988804679	6.80613956660184	1.89610393572393	10.1517033049439	-16.3337119260687	1.05387786401798	4.60402858565554	-6.23616910630112	1.32491613155767	2.26190445551871	2.23432252220337	-3.87911294220342
125	6.22565649767032	3.68440975068247	1.71196709667484	3.81093660895619	5.69470981423536	5.89145746142162	2.99127166014562	5.8876667352499	5.094145547582	2.55921992345984	5.77609806465334	6.60677013244958	1.38734118733711	2.5684338085956	1.0451263429599	1.88642622411532	3.20427709680691	1.64579680752882	1	1.72788587746041	3.23939691256056	1	4.02406080199772	4.57287468732826	-8.61408448300794	-7.90736553253067	4.13065712618121	11.9121256621613	-20.2912869203888	-0.0569866801774608	-8.56770147536825	8.77528708829577	10.9573889007651	-5.46088984658929	-4.21174454849666	1.92066786954136	3.64075067298471	13.1411332253484	7.75271074265997	6.31073788221108	2.62404782834748	-18.8891591195548	-8.50313328888662	6.64278510352164	-2.60745518655629	-3.8608079247268	-2.87786199413721	3.84895017701966	-7.43648932602228
126	2.92567497302257	2.40453475302641	6.95896499868291	1.05109220839802	5.39049121071959	5.75616705171705	3.34503224103997	5.76742287616829	4.61626286597881	4.34190425565286	2.33399635231306	3.91975761219453	1.92793770583286	4.62065571663401	3.36944220440412	5.47793538698501	2.05673929372031	4.9575101724667	3.86156051238885	1	2.7940975628577	3.02880908092486	2.57164325560793	3.77225736631981	-1.42297545023471	-8.25925364117314	-5.09488108126414	3.03056181825626	-18.0028679865613	-2.89192070542716	-4.61914265035205	5.20656038761153	13.7817034295795	-5.77478441659061	-10.5061167483037	0.523872728130614	-7.5870295722476	6.84721545810216	1.98648607259489	7.34124395717787	8.73515047676317	-18.6175037736063	-3.36481241528525	5.07698945142647	-8.85101958259539	1.66092054937838	-3.21389936948811	1.95729560634049	-6.71347812247493
127	1	1	4.71202393349733	3.74436139874893	4.83802822145205	7	4.96693133536595	6.97744063385997	5.15035827994219	4.79199977665985	6.9584967277146	5.63309357122881	1.82896478618817	5.21599360955589	3.57892541328398	3.46762357526179	7	5.60417157404551	1.65875656895673	2.03060616813921	1	4.87431905181401	7	4.16685768667945	-3.61684267260014	-4.39945182163485	2.45418329016578	10.7669382616186	-14.9425890453574	2.14276947594941	-8.39736702567985	3.30554670141759	11.1936916045771	-1.96061349447464	3.29372988175403	7.5652462837524	-1.94767977767714	0.701622711792232	3.71559968878798	4.56443810748778	-0.557242593049725	-19.5841821469676	-9.65806363300306	4.89246451288254	-7.18644508434304	2.81186011526292	9.13497272032831	5.06019023735852	-7.85930293653173
128	1.73815668971175	1.09480099961253	5.68516993588128	1	2.75570367090549	3.03781601284578	1.6687247544589	3.78367487159318	5.06028553866017	3.61468410220753	6.62443810015527	2.14074677086431	7	3.99249783812507	1.240249401197	5.44396652301931	6.31043285182267	2.61036714359712	6.81283554231043	5.85825121851283	3.36012427152557	2.55348703662715	1.38430573827432	6.8002021792064	0.231472269266676	-6.16878731891603	-3.27944981178414	2.04444139143368	-14.1900535420169	-3.43465317956702	4.02620585281851	2.38805275921035	20.1156897493135	-6.44001406860862	-7.26352753113605	6.31071852913109	-3.79585912732037	8.02664654716975	-1.26391892751324	8.42763002059721	8.00529066705814	-17.0849910634004	-5.94950034873635	5.74043546339021	-9.54812591978167	0.613892663651586	1.15867599133592	4.38275543201738	-6.48469639987284
129	6.37912054759892	5.24244976552428	1.51272651418442	3.75985301142321	5.50652808772109	3.98680382350239	2.05363004955808	6.96596406238627	5.89115563367064	1	6.76641807866857	7	4.53169867615561	1.08905911523793	3.52819865688725	4.47416709541861	1	7	2.94341259030257	4.77085687605276	2.61398605262748	1	3.61871725091123	3.56958207442137	-7.24034828808203	-8.1816209155145	3.44284171424559	11.6344241797592	-21.5756801800974	-2.02785526815035	-7.56979797304595	9.91017506618838	11.0257220236674	-3.08708320198705	-4.16342698205788	2.53377619796978	3.72748215756025	12.7357153336956	6.29081376762103	7.93919375201371	5.73089570981199	-19.749537518452	-7.31399188424915	5.62490028283415	-2.0783521942355	-1.95720974848018	-2.02581463010746	3.9171137043118	-5.42809781658221
130	5.8091416318843	3.06448607533618	5.78347886070913	3.0676734406398	4.81481247661984	1.16953919669848	6.07174074215771	1.38322029017021	5.58143667404467	6.41555748423286	3.06906926850468	5.29384764356212	3.5702655680311	5.2031067759242	4.13334721531256	4.65399929415415	1.9803700532608	2.09752719150427	4.2274503193299	1.21761489038046	2.27730231248407	1.86718651524675	3.81910503214543	6.14883415265825	-1.39181625247326	-9.43023242293582	-7.37051621045543	3.14584513006799	-16.1528762951512	1.7587885692664	3.27132537540302	2.65408619483727	15.2721092246191	-5.61972054367958	-6.5603457375009	2.31554175837562	-0.897369083422532	3.81993249266101	3.42073374570802	5.30551365153155	8.43257374371352	-13.3658236157935	-6.43803106543357	7.23114784851932	-6.69803815312681	-5.68998930520901	-3.84747813797649	3.81644101577246	-12.6644695784525
131	1.94174772276009	4.35840084490889	5.06828093725742	2.0305083179396	3.64362068848335	4.40310322537544	5.10723234690395	5.94321411546637	5.32428484397332	3.50015548619088	4.54435380351791	4.20317030855563	2.0965613810357	5.327261762429	1.31743857602179	5.36566857804625	1.73139089019489	7	5.79877230366308	4.65531882635813	1.15671170684803	4.54054525854385	3.96279743204073	2.31187965387614	-0.790219811367892	-7.8062133832278	-2.16142788288708	4.45336836140357	-17.3891667823747	-1.88192830402946	-4.60029058448492	4.60461486350577	16.0592736625162	-4.66301587374502	-6.09620027418924	0.94616887265678	-6.46094720763893	10.2501491591555	3.98398639327631	8.2073631764737	6.27666220996359	-15.8830375034016	-4.4647521056748	4.51279262860895	-4.7403455265467	1.9331224599421	7.7464631594056	2.38983781560362	-1.64466364053886
132	1.17893373540979	3.46498981987928	4.08899750386786	2.83651809149056	2.85716665500894	2.45215918085897	2.0144152818127	4.58555806293602	6.09976704549839	6.99782357979082	5.37384280752044	5.58441406462911	3.6316519728353	5.46626604307847	3.09507351058834	7	2.57728850563741	7	6.01539544963766	2.67593488332583	1.86044029905313	1.81688754686354	4.87066499721773	3.72055555270638	-5.37030586390764	-6.52507132971089	5.78998453109632	9.97510060733511	-16.5003921376847	2.84587540574445	-9.738884246534	2.8456630009688	10.7800352888264	-4.2232442133606	4.38071483874988	9.66475568171018	0.110438377573732	3.44900777994023	3.81650783885085	4.1939818298844	-0.286595581647588	-18.1613478331881	-8.57819109745938	0.965459916018624	-1.54870777312896	-4.65723740158608	2.51869536422511	5.92697072683748	-1.63329373067378
133	1	2.33214830417747	6.83288561639989	1.5509093457577	2.34233513805177	4.68045803925331	6.77400589995004	6.51963085119837	5.52916814016488	3.28737011882871	5.44651791257999	4.65797326827565	3.92273760462036	6.02771963033168	7	1.14948324457175	1.31393986089076	3.32309724918786	4.26734636964452	3.12879284422093	1.51056651907659	3.36839921409582	6.80470393838551	7.93092588968654	-1.59868228948755	-10.2488988832551	-3.32268472762359	1.76521611098424	-15.0232935600949	-5.92428099259635	3.88218869552621	4.28534919490641	17.6228460413897	-4.13912595179488	-7.30485666521653	5.90951757284147	-6.3834577611026	5.5892654391254	1.06323336262395	10.309798001551	6.50193591489833	-18.1840301202943	-5.58146267913671	3.8308719372611	-5.97810198971274	-7.15627279214075	13.9521611133557	4.48043093049984	-4.83549151550928
134	2.01897776822194	4.59572313813776	1.67977145970687	6.30335452376654	2.42412107231022	4.70790219397829	3.40316056194527	1	5.14391140850005	3.58677290372779	5.47418899456865	6.38520644756785	1.95932879700555	2.23414220108376	6.6299271210849	1.36729558053693	6.34260049234534	4.67757969785288	4.55245648875298	1.23032605680845	1.36851923092547	1	4.46683020500136	-1.06186367468717	-3.34665976403463	-6.81339521285991	-2.03398109403778	1.13753641626799	-13.8181261902892	-2.70791379291232	-6.67419139116104	1.7237060760738	11.7185198877448	-4.93607673333805	-7.04950197227587	2.12442411755115	-5.24369429571125	6.30336939636051	6.9396904235979	8.35013140886969	6.33602375236237	-19.1791675751762	-4.3098258028099	-1.16812406489206	-8.86947148641717	-0.00107405529682914	1.03278539523852	1.54556100666267	-2.19945381722139
135	2.65492532531259	1.60013491002419	1	1.75103429530153	7	5.99597361741711	3.20333636259631	5.23907812050046	4.35536790360804	4.32940961362419	4.36440962581354	2.08779519247833	1.0270989407836	6.63981785240683	3.29540650700701	6.89994594464067	1.88672108097451	6.16551453267582	3.94198743444658	1.99134013940251	1.98969852666161	3.87867849311643	2.30071522911573	4.69106359290585	-7.07218535732086	-0.899611733610739	3.59818720354	9.65568479932421	-15.7763367316447	1.57716355820604	-5.88476368379936	3.86205767643118	14.5048176525325	-2.67822782423844	8.59942919146135	1.64515834244331	-4.42178350946274	0.519546774526291	6.54978492693727	4.13392869407554	-3.34754893983572	-16.5376847490938	-6.23965528696084	5.19801590739313	-7.23785239126261	-1.63998226949349	10.1011629451423	5.57372192645612	-1.66842609973198
136	3.54701578120269	4.6886225621782	4.83496856579051	1.23264846388862	5.0032185726144	3.38237557879236	1.26516876834555	2.54734587072714	6.27956428633129	1.75434100197113	5.47072537659285	2.07792355228599	3.25758409488755	1	2.44626303490207	4.4058680205467	5.70239106186683	4.8661469769161	4.98155041526677	1.32720845778816	1	3.96639065641084	2.52642730539887	4.58222556132019	-6.52329320400744	-8.20899605876626	-4.56806186088853	2.06329278410108	-16.7199602311067	-2.66208675755625	-2.10116498098816	2.38191042494052	17.0754984672762	-6.32947286973336	-6.30593826888968	9.11924940231616	-3.48029346074526	8.82124611810973	6.5295912745086	8.15035572019993	2.75471966887015	-20.6991821737573	-8.99586972265845	6.01034205234757	-8.01229242285641	2.8705370233615	12.1201360675401	2.26143255441697	-7.35417837056257
137	1	2.29926381338483	5.30243584783533	2.57685731668812	3.25157513391092	3.47179755712194	3.68263126808993	3.65756187533895	6.13826529902337	5.29477036881043	4.27084748003478	3.66140070722469	1.84330004601677	7	1.74092333864115	4.75623220075957	1.20181308668101	3.31317379817437	4.18626315876471	4.29444793812555	1.93669622619244	2.5373653450769	1.85821415178363	2.06167982423415	-3.59721122946808	-7.16805733606841	-1.50899571550208	3.06352775201438	-19.4982767296572	-2.69394974229143	-1.3688247365476	2.86989252876267	16.0581426597137	-6.27915482263419	-6.94043749942454	7.06423448879404	-3.92810580368907	7.89582526905579	3.94310950844564	7.58390150349145	0.897014723884648	-18.9432545310904	-10.1823792461591	4.64497569415401	-0.699895762248366	-5.38039046939888	11.5664856619581	7.93869370959642	-8.1023014870627
138	1	2.94698600115271	6.25575656096805	2.2426870550054	3.73619209323325	2.86912930004046	2.76509726696355	5.87447103445138	4.60013384236488	5.37033332887215	3.15820460085497	2.0933768630976	2.03532378788089	4.29577452467723	4.76787081553773	5.9265508307414	4.52472395428984	5.13744820525363	6.65593497154481	2.54552811560319	1	1.81655887431646	1.76994931693261	3.75004006582972	-3.47686257619155	-6.70043058018612	4.20612219401524	8.91775197131253	-16.5116727457093	0.136077980253761	-10.3682347033971	2.09828303187838	10.5234125770098	-4.94747346728443	4.9744898040245	8.65038376512502	0.96916375937123	3.75530581297865	3.22298878745728	1.96645083472959	-0.339120825199483	-19.047539736551	-10.4558792084132	0.304845338654408	-9.43457345939187	-0.559791064034404	8.43997088245477	4.20943927810832	-12.652623213688
139	4.38905474815261	1.88232540693077	6.53257367708357	2.74704417232245	7	5.57002325611519	4.4668103988599	3.28628494085223	7	1.15076761408769	3.76043487131483	6.5420246168278	4.8277015625861	2.55985584334629	2.96285472336419	2.43570977172807	5.72140046816973	5.43053665768683	2.94527334370528	3.22931005948356	5.16664070228268	3.04133270302352	1.06097295530558	1.51009098491776	-1.96141285916956	-7.7713527515713	-2.11705043800433	2.23366423405195	-19.0593394972865	-3.34310551417223	-3.74275637203211	5.6641675588349	14.269598250853	-4.32231900123076	-8.5562317116277	-0.108805467306207	-6.37007896582174	8.25431264825963	3.68424420905734	9.14775154228381	9.08624599863569	-19.9598432663227	-3.15414164606586	7.33331954044451	-3.48691061247669	0.305802493656715	4.3761948946402	4.5345201217614	2.96073133168307
140	5.74920001110986	1	3.31832521309922	6.07213692329517	2.65110064336816	4.66338166681876	3.61148647634841	3.05351892065852	3.75969624417615	2.62263293362215	1.65503962518394	1.62677861699259	4.23860791900364	6.55584070012117	1	5.82884188031185	4.57501568622791	2.94926440051479	1.16629463005964	1.65576357611147	5.10618454100838	4.80936015384519	4.67969082518064	-0.212935234030326	-1.32061687490402	-6.18371986378699	-0.416164708395539	2.79634722225329	-16.1007196161932	0.200776713401531	1.98706242955443	1.85541912787469	11.3334526495544	4.52564869156213	-4.72598747159847	3.52356112993081	-4.74043476847225	5.44548676348755	6.78805570156215	1.04169861041433	7.14514621033342	-19.0966717428403	-1.08937311501552	10.0293826708948	-6.05123566370613	-3.77424589425372	-4.36992786322386	2.77770715790741	-1.61539433272156
141	2.98957543552539	2.9514217222396	2.04316189159618	1	2.19029848838973	3.21420724424512	4.63907677204804	3.86945637356445	7	3.10538561754453	6.87881997391566	2.46048554632105	1.47929849275949	5.98531680358364	2.05347883952498	2.26319002711369	2.31880499671279	4.8730706661987	5.68169392930748	3.91897204725086	1.53504821946736	1	1.94624660221044	-0.688489467006586	-6.3760168863549	-6.125406066196	7.2998975759042	8.15038550692747	-19.3885071473251	-3.34276552199557	-9.57686137626353	6.59688691222046	13.0260292923051	-3.60696006030684	-3.30792861666559	3.57733131639758	-0.82738273441933	10.3093934116151	5.03357261525822	3.73703513857826	7.45670566975649	-22.0702912061397	-4.8166143433727	0.119128040599678	-10.4289731385473	6.01282722423854	13.4813072128391	5.28331975898807	-7.15992477956364
142	1	1.55126375179593	6.72650731836172	1.00346775020522	2.12303799651509	3.8253208933804	6.20075895398753	7	6.27867748395009	4.69037365419586	6.84201835675759	5.02936673667049	3.96298635676074	4.84578431414677	6.74538305533762	1.22308808533363	3.40152665263672	3.15214175889206	2.72101980485873	2.6764441062308	1.39010382484263	3.67977104724506	5.62020299848398	8.28125659951979	-2.84204293455707	-9.02275767572649	-3.39431101785897	1.19792576037231	-14.5270269003128	-4.24784436940345	3.46449568783987	4.07740430459089	17.6871144946417	-4.22997422430647	-7.84604935526774	4.06703081123813	-6.32657127178632	7.7891887030967	-0.658324417201089	9.83393151694439	5.60969903925437	-18.0243156684238	-6.84995686713458	6.62534879355101	-8.97502042786883	-1.09109419822424	3.48568162294726	0.148847648116852	-0.206225890747846
143	1	1	6.38475565078096	1	2.4813702727822	3.79202804370794	6.21336060476389	6.56878640017821	5.82547987981457	4.82139936624408	6.85823496266528	3.02575145772046	5.48933495019847	6.19853780562959	6.07544860755183	2.19501893953477	3.56742122346423	1.68572457959255	3.00452523061125	3.76571899419723	3.31682985557287	6.17652716094655	4.72896353431978	8.81920210178718	-2.46073468839881	-9.6390589581873	-1.53477844928143	3.17274617406732	-14.1588789229447	-6.29644606532589	4.43507698386164	3.90229847133706	17.1320901366944	-4.95955575334157	-7.91834401274951	4.89680727432615	-5.16390118944047	5.71771949144206	0.769992311073018	10.5205100556193	6.29454378430152	-18.8481723109472	-3.97566865635577	5.97224103259597	-9.0609357717434	-2.24047679521775	-1.22013936712386	1.41850765985952	-6.8436050247012
144	2.7483705787204	1.09876372096331	3.39917015266728	1.95667484839158	6.20364235739454	5.46748015945915	3.57734725455433	5.15334796682702	5.59135094233448	3.79284670020564	6.81357740396412	4.4525512626667	1	6.55622678135208	2.72344180734918	7	2.42979391139728	7	6.56856811422559	4.29015975172585	2.40168202761562	5.76149769372712	2.41763707923157	4.52909307204615	-7.26906716580631	-1.57718359514436	3.48940383698309	11.215778622822	-16.0516860553329	1.05994893733894	-7.14393383897363	2.84532165396251	13.8093225960498	-2.78384847806999	8.84701779864143	2.23241824344665	-4.78340679941609	2.02281579665928	6.70359891803589	5.06942636795336	-2.96285718529337	-16.4583610949971	-6.20466058559908	0.856764533915551	-7.91970769491383	-5.09857076962412	-5.16552377192408	2.59440139153828	-1.45577305490324
145	1	1.89858007841618	4.8436260592438	3.14093643769314	6.84549184307894	1.2294503017724	4.72306897579045	3.84424207992803	6.53685037705746	1.46695979135639	3.97194967126862	5.73311370035364	2.18523163740425	7	2.92234176152993	1.11069294611214	1.31384118035163	4.78028221663122	3.43858010842135	1.58885537502022	3.03973626137052	1.91084120280123	5.29048716526759	1.1330978608603	-1.95047120272596	-7.94149824942662	-2.86505708931241	4.69829075776555	-18.4946567843887	-3.34118347539425	-4.64967996909822	5.09911927890833	12.3295927222279	-4.47379001370982	-5.36764429800947	0.671579702755657	-5.09188486728913	7.0133503526653	5.18345207646195	8.83450430454069	7.55050482575721	-17.2235422151204	-2.71254312690012	4.92762535023951	-5.42258466114175	-3.97347361780313	8.13582395552699	4.94032280829583	0.420659082201088
146	1.67130696883688	1.52036880950598	4.82069178528986	2.38617411641499	6.83878393418125	3.45274086386472	3.77164849303335	3.48638929188216	1	4.5001986360106	6.7024377120049	4.7443297437209	1.67119475480445	3.8402650962712	3.95188436015815	1	3.97768004882185	5.84126273976836	1	1.96636267971339	3.75338053327159	1.30722192828432	3.7865424105926	4.66390793843545	-3.48821132699883	-5.44218118100059	4.90993612453428	9.77393279315529	-15.4631571071774	-1.72515356769058	-8.83017152141669	2.80532960285256	11.4210723801114	-4.37812204403759	4.76528878162137	6.70432415982599	-0.0128501418950391	2.1834128125656	4.50418926651796	1.91371809331532	-1.60420424039371	-16.8458711759212	-9.55587856703078	4.22493272132729	-3.76593895415304	-0.324862026409483	7.78556075208995	2.60124691351616	-3.89844629131018
147	2.07519228018154	5.91286248816638	5.94900754024852	1.36384774682749	4.88323340465293	5.87835387589847	4.2150918210337	5.13878588293406	5.1404924239266	1.32375137157783	6.82740201798335	5.66135330132094	1.86562095173256	7	5.55421993665368	5.9043030052516	2.64000132180843	5.16042374963733	5.93483103029008	2.78819835441735	2.25857307420877	3.33567931499983	4.88952315906211	4.97696469523764	-3.19932347689971	-1.60052628108548	-4.50343222031079	5.88863359197103	-17.9182192264796	-0.2100416007319	1.59941809062871	0.360691056545636	14.9842412527289	4.95524404213124	3.37862076403951	0.964835995883524	2.05404752441211	7.08796849331469	0.371805380823391	7.57203982382481	4.04085227787543	-19.8665005890627	-5.01614677121433	9.26460116713001	-0.29739612868517	1.57708254823887	-5.81863849118348	3.21774908232752	-11.0786637740765
148	1.16248059284264	1.68553441514808	6.19162360884499	1.78095106019309	5.3347339332148	3.68008256784246	4.60907309652588	4.61156972369655	4.02668640442869	3.19833529816916	6.50805778168495	3.32196193769431	6.77736650664596	6.45711039475289	5.86843668244779	1.79132517718346	2.80816614420742	6.58812800487103	1.35704456425356	3.41609849960202	2.6491446331753	6.51146974232527	4.11726423703129	8.20878479728335	-2.30021829339369	-8.28654453005567	-1.86738478467153	2.87216665865924	-15.4514765123949	-4.32137122012581	3.63858994174399	3.48378172921118	16.7942307121589	-4.34744839204598	-7.59907843768798	3.58793616848627	-3.53859564328069	5.61137069660558	0.151053342290335	10.3565788256346	6.12407285470132	-19.9786197285379	-7.18463960146542	-0.943213302114177	-9.0361358035508	-1.27878550087448	8.67778014073205	2.84729209360247	-6.71911211416367
149	1	2.14564816070743	5.32535586395044	2.53675467315717	3.58169143373349	4.07438597352033	5.64538533165534	4.42166293630876	7	5.26678666116298	3.94513421119604	3.62444961746257	1.95932971580681	7	1.53580163560456	4.50347174367817	1	6.76040305878655	5.36725817007609	1.96702432496559	1	2.37217705495486	2.12438787177019	2.02447314075651	-3.81231010819625	-6.29751337040451	-1.52283084715548	3.18586426984545	-19.0907115344061	-3.56429839273137	0.626418711928583	1.89836240344264	15.2997404419745	-5.54617353164338	-5.97917200618858	7.24937723583275	-3.77943226776282	8.341865689776	5.07304211801022	7.92078954438111	-0.0242037106391851	-20.0636282704791	-9.75043560281235	1.09313483609584	-6.7169092601601	0.232379756944747	-0.552439570025369	4.38233067859346	-7.26621893836455
150	1.68360814991621	1.13586051348129	6.77950509606574	1	1.83417741044177	7	2.82247368630986	2.92073298467504	6.63041186225839	7	5.20030671248463	4.79030081432271	6.96563334308731	6.05082471000296	5.17989622960948	6.44890583315902	5.10290936690398	2.78452164999486	6.89987417690816	4.85314909593403	2.84113333909989	5.25620751761755	1	9.99654447438397	-3.54023675146766	-7.52293025534925	-0.915748516205826	1.66035830433075	-15.283251717946	-4.21003954274613	2.52766037932426	5.04013674372418	15.1849525454072	-3.90958834300927	-4.47153438048466	3.43812718117123	-2.4823218914081	5.39448950265872	0.37568114938119	11.2760108098601	5.99863856345963	-20.4977574289497	-4.92856348827874	8.54442566023659	-8.25876313838322	-5.00566834141791	14.9890135477826	4.67679956917634	-12.9954509823835
151	2.64741734830477	5.40234790831375	4.74303075458317	5.32886505797769	1	2.78265167814751	1.54159487355951	6.2885238606382	5.43037811291211	2.59782031341733	6.31544880266962	2.88069839051807	3.7261218122403	1.6576260445665	3.66654236072518	7	3.63904443147877	6.27188588469708	3.64715532868323	1.76892963320583	3.10696689740905	2.89999590393644	6.65274971566711	-0.463787961195394	-3.47646000459296	-5.14644147089556	-1.63456028861978	0.755854627704855	-14.181311232284	-0.845678946769506	-8.25495155703356	1.06725667024251	12.4134568651104	-5.32127607329992	-8.80785363231895	-0.376339738046368	-5.94447111191872	5.86436001798723	7.0602154152641	8.59750626825089	7.90630158128097	-19.6915082108548	-5.20428618566409	3.8681594136956	-6.90820112662008	-4.88179625090693	8.1875667103973	2.73682241662346	-7.48025503664451
152	5.82817271506768	2.08581410211706	5.54182190044174	3.24702864705802	4.07621752982972	1.29875840250634	4.52566496397553	1.24029182110623	4.69434470753308	5.92599531630873	3.20159422876194	5.75938662887785	4.37222622958036	5.8130918014397	7	4.75757545550747	2.94078910235773	5.36027315660946	3.92061391443771	2.32843478170363	1.60092271239596	3.70892363545897	3.85308969466019	6.36179917170868	-0.855182061629071	-8.06828209257398	-7.04459240563591	3.21768255156521	-16.6933457098329	2.95408555589534	4.11716127604337	2.44395561453625	15.8123093441811	-5.4224001766608	-5.15977754724716	1.70999712639628	-2.29798202407506	4.54681038954698	3.53661497691998	4.48806904019032	8.52556826902589	-14.1431794491925	-6.98591434360047	0.696772248801159	-7.77007757890991	-2.412851878224	5.42191948593558	3.77401182261461	-11.9803958865176
153	2.58898816805691	5.154203319183	5.37705667492577	1	4.95490525186858	2.7585422127392	1.75271169601303	2.03956001670472	6.09540249064939	4.22455441703003	5.09410347513508	2.0033011470276	1	3.43118960638907	1	4.1663961944367	3.97738257501312	3.69658468597373	6.83357272173232	1.40278870187013	1.58584737104681	2.85726005741512	3.0468652927244	3.90370505827776	-6.30494004480375	-7.94026188234943	-4.15460113904593	2.71855812075812	-16.4999595412883	-3.4488949168876	-1.04264586913212	2.83800294534486	16.9683801941144	-5.35359749775046	-6.30952831449094	8.91191988533458	-2.02116638271221	9.05305240949819	4.60361401689501	7.23402433178736	2.09326181360346	-20.8107366855798	-8.23945204180719	2.7957298944288	-5.25056239906016	3.97596541330164	12.050399315899	0.974772570938687	-4.07888868514438
154	2.69338904844803	1	6.53483204078539	2.4222521375172	3.27549976702058	4.03171788958045	2.83706849337538	2.35033988899465	4.50756537174604	2.05341482947624	4.14496817710371	5.11524133383678	4.06062077093448	5.56536906276324	6.52508688745063	1.22334267385765	6.41910265040414	6.13581660061044	3.7626670523814	1.25257132805018	5.12766237319116	3.65867727299199	3.97045111956659	7.34055003871107	-3.10124162971792	-7.7670419882503	-1.35757084809434	0.845933413159169	-15.1529893882854	-5.03856572954626	4.23195293704501	4.67840416842629	19.4574378330047	-4.83975538667173	-6.68043104159988	6.80151575886484	-4.04288396664685	7.82633777960982	-3.36869221428404	9.00819082358767	6.23114850637614	-15.8221488539537	-4.91286926116068	8.4153472185041	-0.00556964741166432	-0.870827365529839	-3.75916379596651	1.48448434830483	-5.80620978704904
155	5.91375182368512	2.15799991671719	5.55604244553182	2.87702816250816	3.50102898012732	4.71893783840061	2.79813874136442	1.66628007932219	7	6.76103911390627	2.13042359869351	4.85164069942674	4.83803086543552	6.49936736066703	4.38436898924378	3.94993755837878	3.23325511622833	1.52100174564097	2.92606732211632	2.47917099830496	1.43845252873247	2.32083150492751	4.31122979527777	5.24034233270745	-1.18788823475285	-9.00084179476761	-7.59883924753557	2.19585306417833	-16.8529128011135	1.87251733539677	4.24946859698519	2.75217475163298	15.8953832572116	-5.94737019896336	-5.3022760439753	1.58465945580936	-1.98122278988395	3.82351452875092	3.19444127495037	4.70015657314655	8.98113272555189	-13.4164996441471	-7.26642219870134	0.518429568203344	-7.47847110370531	-2.3687730558632	-3.26920202383074	2.30931054492388	-8.14104991492166
156	2.56462315859334	5.7363045367761	6.28678393528161	1	5.88487955275118	3.44163926263626	1.34999799233605	1.99494093800639	4.42126085049502	3.59926022028942	4.54429344404549	1.8558840611554	2.79714648828232	2.9994782953246	3.23135367633921	6.61485509153354	5.90765355063273	5.96184396221262	6.2053863931246	2.31092024876081	1	3.10657282880462	2.52567699058725	3.68149124145606	-5.85124191416356	-8.46480459516227	-3.15047304493078	2.16498832019798	-15.7843708610986	-1.97780444226411	-0.854208451473361	3.24442260308773	16.5642190980073	-7.17280587165836	-5.5814285665735	9.62519912742315	-2.56797012353776	9.03111811521322	4.52356868327763	7.19694939808991	1.95234813295261	-21.3107283569681	-8.39075828788597	3.10880721254193	-5.04374193474505	0.546945376603408	13.921139322744	1.56119273589547	-4.27223949789494
157	1.48077345397883	1.40664063097731	4.92595107565484	2.75696168268813	5.96672531458561	2.6321021413766	3.71171510343979	2.29732549841336	1.36535310092468	4.00659390807216	6.37885159530164	3.5188510092398	1	4.93646066349824	6.87279480928089	1.36717950017488	4.61296328945993	6.18592482546101	1	1.14825316692908	3.83781678678693	1.01911518678919	1	3.77802360954944	-3.91942904719752	-5.10375013703853	4.6226391496402	8.86441544648408	-13.7425380291541	-2.4751109397408	-8.61045020403291	3.81029184829326	12.1970386079362	-3.31462910049369	4.88647780452221	7.04896938496651	-0.575613059112601	1.6044063514903	4.08751910091355	1.4491333465796	-0.89671043222412	-18.0347411501966	-8.46678897417506	3.50710788273425	-1.90512957717195	-0.346390912080254	7.3777094227119	1.22605255263674	-4.38695480725399
158	2.31135707480336	1.50035372664408	6.72635068858751	1	2.17692795247799	5.01259838705852	6.28382101376995	6.09855259897438	5.14208022231138	5.59709551335529	6.42009609841896	5.06052502586557	1.29993760115413	3.07535747418421	5.86460174659291	2.6635922101511	3.62790439394714	6.5470634324707	5.31532727774864	2.9004606519618	1	2.71577496181184	6.00318290301168	8.69718866808729	-2.25061556502253	-9.96765089838657	-3.10346670214578	3.26173976441201	-14.4688505174696	-5.29083563698953	3.72057608503192	2.2900956560162	18.4118470754056	-3.95701058131094	-8.39708626367256	3.98126548745359	-5.5103194921511	5.7300455192135	1.40584623128755	10.6972832882224	6.98225185489331	-18.5085349227693	-5.71230046122402	0.552321094748687	-9.24197600404613	-1.13684718389058	-1.93360888447525	8.52306647490178	-5.58000319104192
159	1.56145096195979	2.40920973044884	7	1.57993795009431	1.57800504169484	4.39456302430503	6.67057306844574	6.77124241303772	5.29607085578635	2.91158906180262	5.64266888856502	6.01458051063433	1.590944475124	5.28612043973793	6.39244141481542	1	3.29837527113726	7	4.59183204787876	2.67856302546665	1.02282848333119	6.28544547972277	5.76467649156708	8.7118061478257	-2.14311293342872	-9.9645347189444	-2.84544152031545	1.87833236758684	-15.0273084163382	-5.25035387650888	4.63133004553891	3.44436512073543	16.7818353678195	-4.68642317782502	-7.545643161454	4.85768965111753	-5.7880898061028	6.62015392467687	1.84928124514117	10.1054833001244	6.22066414278925	-17.6424722519414	-6.59735483730677	4.27396387977925	-6.27932151825264	-7.54732364197889	-2.32379812481709	8.91155700475872	-1.63544221024939
160	1.23723079020711	4.63024492460408	3.23160691604893	6.90678739984793	2.13422476598165	5.19111022532588	6.05144999729742	4.75504149309006	5.25850750483477	4.70472734420842	6.07329747216678	4.39867431917545	3.47321429869465	1	3.14832528061771	3.42074289454883	5.20190528042032	6.92137426109458	5.61223243096849	3.62421867799084	6.7834608613083	4.2156315853865	6.15722383095638	-0.391074557360037	-2.82518357938693	-5.70195659429386	-0.922290536408503	1.46159752382519	-16.0492537367491	-0.445151846222939	-8.0280473973276	1.88553888956933	11.3153201699368	-4.88491649890656	-9.36218182960657	1.43845047827683	-5.29812931668565	7.44142562384989	7.54910133520886	7.46930998139891	7.35608853448745	-19.1669523637812	-5.03702881479808	5.16331415796782	-5.23204046000184	0.793043757228336	9.94733656506781	2.19363637370684	-5.90604582527735
[truncated: 74 more columns]
