# Supplementary material for: How Are Mate Preferences Linked with Actual Mate Selection? Tests of Mate Preference Integration Algorithms Using Computer Simulations and Actual Mating Couples
Source: PLoS One. 2016 Jun 8;11(6):e0156078. doi: 10.1371/journal.pone.0156078 (PMC4898694; doi:10.1371/journal.pone.0156078)
Supplement: S2 Data — Long-term couple and agent-based model data analyzed in Study 3. (ZIP) [file pone.0156078.s002.zip › S10/Euclidean Model Data/Euclidean Couple Population 11192015 0149.csv]

	trait1	trait2	trait3	trait4	trait5	trait6	trait7	trait8	trait9	trait10	trait11	trait12	trait13	trait14	trait15	trait16	trait17	trait18	trait19	trait20	trait21	trait22	trait23	preference1	preference2	preference3	preference4	preference5	preference6	preference7	preference8	preference9	preference10	preference11	preference12	preference13	preference14	preference15	preference16	preference17	preference18	preference19	preference20	preference21	preference22	preference23	preference24	preference25	preference26
1	5.69935425443612	5.1537801919671	2.6873454215134	2.65306912841998	4.52982567858565	1	5.3708477888803	6.78968024636394	3.7733390104798	2.00816559878155	5.23981510091453	3.54141865129428	2.74987079558401	7	2.9841402989888	1.30242898164705	7	4.84986066886601	1.55095357244383	3.18741497749701	4.97694826134446	4.52655942685246	6.70656683012648	2.02544417538573	-7.59271169215378	-12.0802266618869	9.37287261090249	2.50065193070354	12.1181034666281	9.43017705705639	-7.88803331380912	3.48376071527858	5.04105974017136	-7.01580324579141	-8.43553224111408	-0.139696204976305	-1.08437589679582	-16.8781054477585	-6.60207974620048	6.65453942575393	3.39054327900609	1.83363044188551	-6.5757977504384	-0.559414317096016	8.29945888377369	-0.805784734113588	-10.463692232269	4.82637287324894	-18.1463576843163
2	3.88060242301901	1.90447219423855	5.52233779670897	4.12111905369471	5.37968668532416	7	4.74322443236287	5.32691523765653	2.28649502330184	3.37923606323925	5.57330041016534	1	1.58938939536662	1.92683927402489	1.42976745853277	1.86012160494961	4.86935616134955	1	1	4.60718598995901	3.31591299651946	5.72997933186358	4.61406679351634	1.2162947775734	-5.73231600773816	0.43387798351735	-7.65454158628119	3.40022126251653	-7.22984092732195	3.40010290178141	5.91520179732509	1.71077392129787	-2.33196350778465	-9.67445697278467	6.58708516032126	3.18486256850458	3.83383025506003	-5.0584359507893	-10.1330708633661	2.20737630120298	11.4684280186946	1.60905094164767	0.67204090237226	5.36613812251137	11.3741987151085	5.25347153428193	-7.27822035106945	6.23512514898201	-2.89208906649237
3	5.05841557477415	6.55984954072749	3.27738633289715	1.31555341816691	6.1849581800044	2.14887038519969	5.37857522713567	3.74903898392965	2.49464142236124	5.98744001722237	6.0400968006534	1.04354160579217	3.9051269393121	7	7	4.13065900019686	2.1074331407207	4.97930524886748	1.34690502631661	6.90237612958182	5.77843705070308	3.98216769180414	6.66923214097735	3.17672506884029	-7.24453176406399	-12.8107788284056	8.05027756572828	3.12068904223298	11.9976554196888	5.06881926924569	-3.46179314571939	1.81441330767544	6.22795396123719	-7.93285451098773	-8.59381598637708	0.239180761284461	1.49013127173837	-10.8367676968029	-10.3740586845232	4.74684819922149	4.49513299271612	-1.06659974204258	-1.74814411145911	1.71908851772564	11.1362882613534	10.2572993481113	-4.34905015214262	3.5194683238851	-18.2352665994619
4	2.35641539112225	2.38506857075574	3.12600080436288	7	3.07698560969339	2.74818193902915	2.15861838698224	6.19113549253779	2.81028434709471	1.98124325629852	6.01449516812711	5.38814297532287	3.51341350959	3.51923144203889	3.6858967701532	1.51932291177755	4.80507567595878	2.94762136503693	3.28876906379172	1.70869247823447	4.78212404533943	6.82428342524796	4.51327202162135	2.1574155768673	-4.84603642962104	-4.33110755937954	-8.66504799773748	3.20186229392671	-2.58435572174377	8.45053204227716	4.059973574054	7.385011129991	-4.79902220749501	-4.61263810417656	-1.86034079567698	6.77713000975319	-2.22909634901977	3.21341554206004	-4.92401154526011	7.31774415182756	12.4712691146836	-3.50671921251717	0.580063101949289	2.60748250714257	10.1775570043747	10.8417724713299	-5.79638704238065	2.28885616882519	-2.96944739289194
5	4.87475599012403	1	4.89490114872646	4.67146469877245	6.87056095363542	1.61083902508409	6.00936297426248	1.27243808310181	1.19210514988678	3.73299072446317	2.88077157124477	3.01938500372025	3.83541283472597	1.28952024868926	5.23743301917835	1.57229641766323	2.14680923354291	4.8639421693883	2.71774558439441	2.2240549746676	1.84895467066358	6.09722176453839	5.83541738348141	2.8606476004579	-9.25637292358771	-9.39905005156292	-1.25766322010061	3.40925840870208	6.1105856331926	0.822566355417881	-5.06602119813563	6.83850307555261	1.32383821815408	-7.6756501413048	-8.58198250508737	0.320213436462864	7.38045148993342	-9.9542131525594	-10.5993348686932	2.11541141136307	0.876301563786589	-2.42002587127992	-6.54870734366898	-1.40248728354838	4.70432017339407	-2.1586719388828	-4.63031535789911	5.35522452306167	-5.00332035225821
6	6.2678533492506	7	3.42912869669474	2.36260243006546	5.8480157636221	2.48977342435729	4.36708838828223	3.89696451526451	2.32311256380534	4.51795289745495	5.52458207977193	1.01650017144236	1.62224905198111	5.41714788465589	1.93217300975895	3.79803088559607	6.37533732524136	6.57174163787842	1.4449447338314	3.24699304911544	5.92822499558475	6.96396522983599	6.58359787913641	2.99463848796989	-8.29745892055096	-13.7094667433684	6.28274218027745	2.42592414423801	10.9430329349545	4.29504784871938	-2.47034578481094	2.4808254069176	6.10833661856194	-7.80724494951714	-10.3215112838101	1.24095196342329	0.532225432361962	-11.712468548019	-10.6840028420737	5.23795462577597	2.99486716727951	-1.82386481537171	-2.02216364786689	5.14726126770406	20.5916723974897	-1.98967304469137	-5.43983384521397	3.95771929510954	-18.4653811269158
7	5.15950239455229	7	3.68419495400192	3.25485084135143	5.69169698465468	2.87269343999631	4.80034347220652	3.05548987058241	2.70650527899617	5.26530640436025	3.40989097865364	1.01095499609702	2.26317768959692	6.605279536292	3.1299675310615	3.39387936541486	3.44974354096341	5.9651888818949	1.28294412916501	2.82397251491582	4.9417777830358	7	5.97479710835837	3.185856800829	-7.10974796277272	-13.8384222258817	8.05132221528338	2.47262921897937	11.6178074530544	4.09838914251812	-3.75206537013375	2.77241809844463	6.4234401468185	-7.69786555827598	-9.79784715897666	1.66906885594177	1.23667039537777	-10.8246782939205	-10.2680440934396	4.43209680156191	3.72650022973309	-0.733928636180346	-1.92842784321337	1.03788081495551	11.8030730920883	-1.49397281137918	-5.21080249871221	3.59118828005173	-15.8468253722878
8	5.87973711286369	2.92437413244557	3.29500660879975	5.45971308099119	7	2.02851538897478	5.20702597906545	4.4022502995134	1.69739627487173	3.34548192208208	5.6059426725948	3.71168579169988	1	4.01815354996825	6.31951899743766	1.72535705613934	3.53817566986839	6.06652497061139	4.14362017381847	2.45641168945452	1	2.49528304232215	4.34554585680832	2.62760277418399	-9.64966350305006	-11.8276651441368	2.71218742981766	0.188464938463109	7.68196996307223	2.12640110740405	-7.7358051893776	8.44842786152741	5.04581248274099	-7.28062306192196	-3.79740371724834	3.58546663478175	5.72762650401157	-9.64521653165652	-9.07863161132717	4.69229331785137	4.07748181386575	-0.023690885532485	-5.19132474841532	2.61381558663259	8.80200081830814	-11.7907772831019	-5.51644080643275	8.25529839784514	-1.41998972443628
9	5.38491550525964	2.34857302098598	4.13695185402388	4.9312369810489	7	4.21732910778157	2.50340730828407	4.42612287762461	1.6447470475067	3.9213591540969	3.82880334472258	2.26231741896475	2.35789466683299	1.42217817642686	1.01421166545246	3.75193394044097	1.72491396540009	4.89986867018238	2.00848374673981	1.76236607034267	2.031531553913	6.76681004767679	5.19076907838946	3.9006413698095	-9.99508271571633	-8.91639127173784	0.104682439999074	2.81614600894997	6.6605620414112	0.516012052315483	-3.27331306409598	5.71666090577419	1.40200930867714	-7.25227196232797	-9.49583381866774	0.455972627342367	4.88977750472306	-12.7878569431193	-11.1961176794013	1.44477622969535	1.48357771594586	-2.20406703206646	-4.12498468816454	-1.00701698786339	11.9121260941433	-13.7297201272865	-1.2890108143294	4.25178746700392	-2.72853701940466
10	5.51997262163036	3.01126560363377	3.38583899540659	5.89890374265665	7	1.38547096832645	5.36864518802223	1.50385765403104	1	2.59589466246738	5.05275849698105	1	1.54328661945749	3.22145918796321	4.85907077260749	2.53908941098035	4.24793355343767	6.89389734925458	2.71768937016808	2.30134998162792	2.52292693165219	2.96994134909377	4.98450027433397	2.74060831591876	-10.801119070894	-10.8744161954083	3.7217172881229	0.635209134797481	7.7455542446094	3.37883007717374	-6.69444416420839	7.81050244396358	5.71433368131622	-7.69911613188459	-4.63489730195832	3.96665266225276	5.04522848462718	-10.7013838502333	-9.30060668387288	4.21053241057586	3.89087095706036	0.413942392669357	-4.45038867843017	2.1718467656936	8.10846026376002	-12.5715681824581	-4.66632200023705	8.64157254976777	-1.07527242473104
11	6.87381501197535	7	3.89325667522886	3.13065877607138	4.03564673718167	1	4.7111436177735	2.49188472526372	1.74306386827566	1.37529312411189	6.32894206021357	4.04493548038362	3.8597236025933	2.4820683423241	2.39685048064792	1.79826775207732	4.40278206214096	6.35346628317426	1.89932200722674	2.83709953952369	6.1809140187522	4.06449628267151	5.45398643439248	3.1179599318057	-7.1879560457588	-13.4935764969734	7.39532763352469	2.54112846828373	10.7799834791287	5.32512330403773	-5.19609279084508	1.36673734950517	5.79508825878771	-9.32377944101541	-10.9930017095693	1.26885680107627	0.114274180624503	-12.3011885924336	-11.165034504866	6.37863033682329	5.11589324912591	0.691419069154039	0.877946877295051	2.14792595513532	8.43490421405053	-4.08208718866717	-6.55761338213264	4.67477293321349	-2.45751520899358
12	5.1030422087744	1.55104572251973	4.85183884113621	3.72915246106151	6.53616990917314	1.28370897848758	6.44095768586229	1.45515050939693	1	1.30863193661857	3.68612386508969	3.58895669959914	4.38170264213056	3.16152697058018	4.64968471261002	3.85542822719814	2.37797007446766	3.89467952602247	1.93073803187019	1.76934667515835	2.81298469370225	7	6.69086939272135	2.56909313369762	-8.79728544090468	-9.80837324108127	-1.44170941093803	2.24529875486336	5.11091845958152	1.38766868346859	-5.85074187012104	7.04539234536167	1.7599709289163	-5.73942004579351	-10.153343527245	-0.722721863680478	5.34026735951572	-10.5412051402643	-10.7058371445274	2.45703978926675	2.63902828828963	-1.87762031464161	-6.91557455946545	-0.0681623455518258	3.59682608169089	-6.93055004872962	-3.00400164298887	4.98547277403629	-13.8805155545334
13	3.17038652629003	1.45343049000367	5.31966907331841	5.43532403401935	4.74671271901191	1.18679965039783	5.78900926415903	5.2405357581656	3.79150575602541	2.11153973581202	6.57636549466161	1.83825762591195	3.65112201388559	6.75456860154723	3.51906057567131	1	5.8865867956856	4.62172440392739	5.14318801176331	3.49047760811845	6.73624947350615	3.46941030027346	5.92776322644947	3.38419710812039	-10.064199863892	-11.2408386240479	-1.44193955316852	5.11405609675839	4.68948519158931	-5.31712210094174	-5.50188021357416	9.04142737506118	1.84300133825342	-6.27657617757264	-6.53316664247923	-1.75280984210342	4.91156250957612	-14.7483855406446	-8.46182573096131	2.22028036910309	3.05254196276887	1.31600365596898	-5.56550620471384	2.58845008980967	8.84104325637617	8.23040537844292	-3.32575201003339	4.99984368857439	-15.9206647722963
14	4.36673122856606	2.02679611332543	4.28476972767099	3.97777849888912	7	1.18215076182421	6.60683765147053	1.23451635925061	1.81224416278568	2.56772732870727	2.65458375747524	1.03314140787554	2.19515412336513	3.84183352160376	2.0768041521037	1.18963726780984	2.2016140197268	4.34084973856548	1.95157776766984	6.36854236595989	1	1.99240632165785	7	4.03473357651479	-8.40815221927337	-10.4640387998075	-1.93493275824828	2.28699980391384	6.37747033707606	0.88449568601063	-4.34944071440038	6.03337143227434	0.754566179859984	-7.51597704545897	-9.73208702909417	-0.245973308722166	5.80825052942776	-9.79059592357769	-11.1430799844421	2.69885419820047	1.49490540204585	-1.49947466982098	-5.26637657863518	2.73860497327192	6.45551969452539	-4.83608519006966	-2.77740133760199	8.16895081820013	-14.2393833450051
15	5.98623318042458	5.2541194038263	3.2037121062001	5.12590784601685	5.51157802177168	1.7229421502304	1.2396965981696	6.60466598538257	2.12642228646927	2.32852113172265	3.59157243058422	1.38061990651273	3.44202614027287	6.77123178001739	7	1.62513064351642	6.01052680781237	5.71029590885863	2.39668446911323	2.6630192667774	1	4.52509302476754	5.97026792912443	2.95924519112215	-9.27332843520511	-9.77372269166116	2.7250842742981	2.81287479779014	7.2365242084939	3.7010038916835	-6.69853009281229	10.6038241034271	2.95605304834672	-7.32821300139018	-4.96897851191801	1.83941589251217	3.73601513214256	-10.5953236039719	-9.39708464215452	5.60910764359806	4.47641002902922	2.02305663299651	-6.17357078077638	2.38481282437216	15.3879975930222	4.94209075582677	-2.32157036428823	4.39075535893633	-2.61874554565316
16	5.13253145741696	1.93879410329667	2.6187642078655	3.72515990962186	6.77418437822408	1.67753241250129	4.44294274428042	5.80407064716188	3.09275903077618	3.58753136011049	3.98957587175179	1.43526418042813	1.27800842322842	2.644722997688	5.47045775375818	1.36686613525448	5.55087687449926	4.80232152176892	4.15176314597005	3.62758340086349	2.17565520356798	2.58917379964641	6.2455628615153	3.496627212684	-6.65113583473269	-13.6766755163725	2.30662835482503	-0.408974779504788	6.40400949369139	-1.1917577949111	-6.30073125502542	9.29925011139158	7.79395471735524	-9.53395973766355	-6.99018493460007	-1.09700763853108	1.30038776737762	-14.0514471044434	-13.4979248199791	5.95450299741015	3.74004583283622	-4.18690057726676	-4.87649961529021	2.17173295532861	12.6674168938213	4.5934188271426	-7.1379436315077	5.71625568131155	-10.7903735790814
17	2.29188482940491	3.87205918191088	3.88482988200036	4.68478703275862	7	2.23528495752352	4.26744159594711	6.38582063115226	3.20270960981815	1.64555280581841	5.5385116341241	1.50223895900564	5.08189845641979	2.66327007588141	3.7498606816953	2.55877249295562	1.59483697109034	5.28453739825215	2.96253365154279	5.87243632273358	2.97474941233703	5.12472397861996	5.33829814728856	-2.01646100008034	-5.38710269019478	-11.2620990446145	-1.33841352903048	1.52933658248671	5.46580764734389	0.195258611570964	-6.28930627475233	7.33552116227516	4.09178189876979	-4.56230771053862	-3.16473222595284	0.7975117740269	2.62582211775667	-13.1582720951748	-11.5811402015593	4.88855631190603	7.74703317939908	-1.54108471526516	-6.72201073140655	-0.0996466015350065	10.6652622080124	-2.9436828340636	-2.62442549052119	6.06228675666614	-5.72422538389256
18	1.53780496914379	5.92872103560164	3.89981884622172	6.5557347497155	7	2.63288070094624	3.56425668683172	3.17235875528527	1.36992726484547	3.50915522295936	4.11699512856726	2.44587566388577	4.15999643586457	5.87872565012618	6.80747319080488	1	3.11656876663642	7	1	3.07198162601185	3.57663672603476	4.09339037568676	5.57316853327518	8.40838048833525	-3.33541856669261	-1.42244063272715	-15.3222452610513	5.31474244419495	-0.542319624992073	3.76852099008874	2.37103636744543	3.89734484544696	0.742957629871239	-6.76878807073193	1.86212542342938	-0.367767255983815	2.07949242735548	-8.59946649173912	-8.14959686780272	2.40357306996337	8.45035322556822	2.75018057021373	1.07783096133873	2.33174342410338	14.1145841153102	8.29588657553073	-2.65769666798942	6.14002029687039	-1.73090614042278
19	5.50291157845609	6.87216557742638	3.44702010097851	6.52979559005709	6.4472963015117	5.34096680338551	7	3.62214509555906	1.19929376818147	1.19035430496691	2.05723064094619	4.29267483565304	4.22691270732711	1.50162160883444	1.74119656477632	1.31511845050829	4.97350891771345	6.66213362322846	3.36357569236107	6.23897976327454	1	3.41742810229401	3.81031257644328	2.73636238134918	-7.78649172338738	-10.9082057880784	1.35832514211597	2.36799766341665	7.02292505455016	4.14323368314919	-6.57388944866543	9.29213298914322	3.38119343750338	-5.29340738469169	-2.89693367740886	3.73167618230871	2.79202638061725	-10.467078799115	-8.52648132433415	4.88970953795015	3.31813941068989	2.06427389645626	-5.09764024675937	2.91763792127703	9.68998640025016	-9.12018731831929	-2.04169219884627	4.54166476417564	-3.04685578494867
20	5.41417134094161	6.55097929087998	4.5922140849577	1	5.82491405521074	1.46057080173142	1	5.53259271380544	2.45219733624074	5.28371075268779	3.37645854364728	6.75590352879599	4.9057059806436	2.11080005630852	2.9035987173156	1	2.956245278333	4.91069221547392	1.56933515010242	5.31494336616822	6.01120705255228	4.32006798793509	4.45397605424976	2.49002414355463	-9.57778623430177	-11.8365551226812	8.65143017526711	1.958782902246	9.71665661165486	9.21436069540241	-5.71812010836845	5.0386468829078	8.58418371047854	-7.36168512544096	-8.95628273342573	0.0162555351575938	-0.548595816049873	-8.81566997581607	-10.5097933146107	3.81026860592631	2.84441391625558	1.68540688884086	-2.01114654003141	-2.94829327005362	10.3083202489036	-3.55188886574026	-2.11636557540485	-0.746019004850017	-10.1570953876338
21	2.76126103961809	1	3.29964451140312	4.94980276338558	5.89239714046057	1	5.10863518565183	3.20356865320492	2.47000100019849	6.13047272327482	3.1785835810936	4.41432001055537	2.27702312272131	3.88132677049357	6.63896633506843	1.10253871058439	1.16815894355724	3.67211846754713	2.21371935833637	1	3.33873557301402	3.15138887148254	6.38800526348631	4.43777653686753	-9.4807648679591	-9.03897804226315	-0.814166074447138	3.79237767001011	5.74720151240974	0.715084081488364	-4.76033801833313	6.63876262975007	2.75932168158345	-7.15306771197101	-8.56696803765381	-0.270739460242903	7.29154711830212	-10.1641132095681	-11.7676267213552	0.298118774928688	1.4795267099005	-1.15865457892898	-5.08143009676501	1.35354061468348	10.7530544664728	-11.693421962523	-1.62233861016958	8.21709213582722	-2.09756419854207
22	1.54434024828517	4.04497915928487	2.85433423063222	3.31057937459203	6.75083034004306	2.37522330286237	6.94496561286111	4.19231897898759	1.30950802134747	2.61556539298364	6.73513146393217	5.09434107704932	3.82860761328242	2.04193631545553	1	1.96785944820566	2.43983894462516	6.54975579995345	1.10200498997698	3.21155723062758	1.70078583416572	5.26301373200619	4.35961875343999	1.76658195789685	-7.71422224274094	-10.9730321193081	4.66138288891075	0.304846763879334	7.61215971451667	-0.526024064392246	-6.63452331751332	8.98605357665489	5.57425027719512	-7.11264843932539	-6.68248233815871	-1.24527518206854	2.3201196241313	-12.9681326229667	-12.3574399352585	4.56465925041081	2.1583336093299	-3.33419038313394	-4.00781795430553	2.91154917340223	12.3735607254019	5.76619723076402	-3.95297048998379	3.38059504982462	-10.835289099081
23	6.23239229087914	6.80674281593952	4.0103527959659	2.31878335904769	3.60900272821999	1	4.28850905428748	3.34477733393637	2.95576099837599	1.9017191325464	6.21564660455441	2.23182305722332	3.33892084067739	1	1.324903058321	2.73503834001366	4.31672424866922	6.47850070844438	1.81082608998462	3.07038132184404	5.16158692001839	5.47435297288178	5.00512570084288	3.66903481741493	-7.87718396559622	-13.0565267962674	7.06637127859981	3.02998962533658	10.3252728270207	5.9451178664177	-5.6240336884442	1.59803073061903	7.07419719077333	-8.3314667554401	-11.5819488604919	1.28613566433696	1.02065503160213	-11.1996467895987	-10.7057661399769	5.81110752281677	5.21980879711027	2.01620511305917	0.298778741580238	2.3963285879421	8.12480860784321	-5.32807788196848	-6.27387438960635	4.14654491657407	-3.17846749917272
24	3.1111814849406	4.25859467208256	3.42527333044018	5.8484417338156	5.69694891143527	1.12425987026666	3.09104330731986	2.8441113039646	1.28119844576959	6.04220725843305	4.27249033852183	4.79514086368788	2.64955351096539	3.71505811684788	6.24263656573233	1	4.60297330444552	6.01651437536976	2.66088609682243	4.69440198299955	6.90861717627065	4.37438099414309	5.18100972985955	7.34232292449163	-10.5828233783289	-9.12957835459925	-2.16768472296256	3.66256662661831	8.48634100859214	0.44691788781653	-5.5396741081709	9.39402520902816	3.62851434119075	-6.66618688762479	-6.87017127778072	-0.904736378904631	4.89300620641742	-10.2072118502857	-10.826872197611	4.35555781935129	0.905059225227832	-0.91282695904307	-3.69434131604427	0.147406080612906	20.8176150113584	9.22175812350725	4.9155226986994	2.81763851773455	-11.8523372038078
25	4.79638394947068	6.34681132643251	1	3.59036096368387	6.79688497010425	1.17921399368466	6.44019797027067	1.39315610221906	1.29117361305787	4.52644852439367	5.97814566383913	3.85890050734155	3.12831782075611	2.64857461761809	3.31141338059257	1.25048289998314	6.3809652638923	5.35998144453973	4.06199290384495	1.61257748766485	1.11973520594899	5.49510409903281	4.1916836403714	3.1532357619592	-4.98731497834889	-11.0080694620146	5.56154631888921	3.57305387054383	9.80097940868441	6.91017544810609	-6.59193154262284	4.26651932198251	5.0004039638737	-7.58216448841908	-8.08543686074428	-0.105940439591007	-0.292255308190743	-18.2077782582669	-9.33223850623073	6.86119069680825	2.76385841042605	3.48764014880746	-7.19398901000978	2.8389632698653	9.0813842856074	8.4429157772341	-8.15591555359343	5.02215022859239	-10.7153827225833
26	2.10392833239921	4.33140491887677	4.05258629462853	5.73544085756263	6.72124666594591	2.8766231044364	5.25760103084087	6.83734293281399	3.60217181022599	2.35782020401786	3.67571676140465	1	1.3989901327819	1	4.07005562248335	6.79911054030532	1.03956962973628	4.89180794367367	1.29029227473358	6.29655263992725	2.05938728607984	7	5.69099316074339	-1.65255148985828	-5.91378805766446	-12.0335950951306	-1.66850866370674	0.657115002029293	6.16575599110811	0.943145403839631	-5.77681191626837	7.77693305841278	4.81125963352935	-5.40399769198132	-3.52487051708664	-0.33646102957151	2.46283531399432	-12.3979550234662	-11.4181440944669	4.22874692232997	6.73003152369959	-2.01169283480635	-6.89546892746288	4.24179232720402	12.7256081031873	-5.94966961961205	-2.39106480484004	5.77426880090894	-5.84290019531172
27	2.96455232245902	7	1.28031606623059	6.2773195815087	4.9569718097365	1	5.63913756420875	3.06022671582099	1	1.9298699641738	3.81590747198564	3.13663793536741	4.06101840092782	3.23150847009316	7	3.99197331224779	2.2557280833375	3.85771651933748	2.09005116119898	5.77730106456138	2.90803522914807	1	3.98375316340425	3.70439404617384	-1.94169066446299	-9.25170243240082	-3.40859226095302	-0.100131593815497	11.2299074354758	-2.1817806844305	-4.34062661050896	0.511184871282366	1.45398067650508	-7.11997984691961	-8.59497621785476	0.316108899250817	1.10535351245841	-15.0981183111744	-10.3909367670085	3.19535060998946	4.01375158390746	2.71259524037612	-2.78870952195136	1.93552404314963	8.6941907088299	11.5482013473781	-4.30808788193583	7.85060360096324	-17.6387017374733
28	6.75605501709793	6.06556027573288	4.12313793583125	3.11509970484849	3.13154034375335	1.31410962852545	4.85051168827433	1.81646906677231	3.53448292617304	4.95438553360213	6.60292384897943	4.14676491861458	2.1238793631086	2.69012095966292	1.66722323412954	1.70338214772957	2.44006238404047	6.09816044591057	1.68467364570528	6.4250358148691	3.97141402310964	5.88993900129229	5.52398328227357	2.42512650005088	-8.07092640310401	-11.7348466096265	8.78274641715324	2.14675006386139	11.0269815208606	4.41101883303195	-6.0318406750014	1.02303139722798	5.57369255994462	-8.11964495055632	-12.6990350420161	0.357612039699451	0.311226139490185	-11.4525304698244	-12.0041951399455	5.70188064737458	4.55682228838946	1.15327074305024	-0.349240849191162	2.49704276689301	9.50535794494113	-5.55408225141497	-7.12543447135931	4.59178524494702	-1.54266399088847
29	2.12411121154372	5.44225982528656	4.49200575484889	6.81405145592278	7	2.37334072588982	3.13460402765218	4.30209193769635	1.02546277040443	5.79087527423956	2.70412639261705	5.96080106300352	3.19959616132014	4.64745923370665	6.43715900826355	1	2.729984157484	7	1	1.34153815587072	4.31592568832594	5.46802540216467	4.88969369317695	9.10988830503159	-3.36116402795343	-1.09776933193193	-15.2787012102864	4.8642535889371	-0.268421823252231	4.71136305438656	2.52006723386999	3.82757337595104	0.886417557079447	-6.12212031452138	1.83228836023643	-0.900240157532429	2.49959657664042	-8.02777059645791	-9.42418112330633	2.87560165804818	8.01290671313505	1.56518236617439	1.33168682757542	-0.951710655417436	13.7047149142191	8.82101501972773	-3.44319430631511	6.84226602592929	-3.99849471869217
30	3.92489270124981	5.99790301085857	4.46303228628076	6.55632744486442	6.34125183275342	1	5.51978673626043	4.55396812274856	3.27283259669281	1	7	3.38091108141195	1	6.74312140057268	3.2685508941296	1.33993379557602	1	6.60160664024377	1.47768205733964	3.53800318103188	4.32005160111192	1.06641929594376	6.12143743641102	1.29081075702215	-9.47008435915525	-9.54435157907366	2.86819237472394	2.11148678305567	6.89505205771231	3.270675154697	-5.71629617547651	9.66199187517449	1.44199414786594	-7.13378655110639	-3.86249656175868	3.1203982210596	4.77413353441158	-9.88042637378464	-9.51230577981718	5.77427736553254	4.78598402298309	0.0776460014565734	-5.02188454233085	5.1347980911773	15.3383631517048	9.93306570935291	-5.89209911328638	5.58448731477	-16.1664573444375
31	3.83875554286707	5.18641233599017	1.95106497913771	5.30860871835477	7	2.81196625367583	7	5.13395503931108	3.97164803727678	1	5.8243317415478	4.79761939352636	1.52934511507878	1	3.21107192935021	1.4675855676083	5.56213299663768	4.09430040373123	3.37698687632812	3.00500430100367	1.3852251483707	2.40448955239369	1.96836583900263	1.80739171734462	-10.9747707169006	-9.93071055171564	1.90664617567311	0.57626460688136	7.41247187179982	6.00299545593289	-7.33179837325257	8.2112045390505	2.60610056347825	-7.47187675315264	-4.20141361414505	2.9680202661195	4.28870857540522	-10.5451839669555	-10.1702538081766	6.11009168570573	5.38739033264109	0.446725676567931	-5.10652412702463	2.11885063655495	8.41380227213	-14.9289841618794	-0.270519905925521	1.96475747943825	-12.3988948724496
32	4.20803247800835	1.25135160903722	4.04441961647749	2.32617075195811	7	1	2.38393610033916	6.36715755693197	1.96079192751697	2.36789139331716	2.45373375166789	1.81058258036234	4.40419712677739	1.59335590721677	2.51809621253715	2.52467232540678	3.85021870215961	5.3370486410012	5.13734362436381	5.18934507992893	4.36887632335999	1.61091908241196	4.52890714385385	2.57666337473344	-10.0094454590943	-9.43587862122689	-0.504197909465067	5.31379356257118	9.22132632226813	-1.78610192598277	-4.62458794047911	8.69785980750688	-0.0535600461984537	-7.84555530710367	-8.96378711948203	-2.05756231833992	8.72561548810364	-11.0509351122498	-10.0621541225065	2.05631578218444	2.91269544708067	-2.70688913214428	-5.50570293796274	1.88458618896441	10.2956103453641	4.26647245220967	-2.26236278214173	2.11912033584288	-11.8590720996451
33	3.20301233852375	2.92759460786532	3.19493389510341	6.42910269004821	4.03569829086512	1.58195914208071	1.89922402993864	6.88947863947395	3.00073247014307	2.21257993134227	7	5.25158028880904	3.63876147208124	1.46016986803771	4.50015262611353	1.8843027595815	5.63245981768073	2.78768023198385	1.34025562415078	1.21689081647554	6.53769450258012	6.94039698726031	4.43423155570908	1.26205483424717	-3.34931091398832	-3.83826044453857	-9.53030038620437	2.1446909209527	-2.55231373364977	8.06344229419732	3.67010909781389	6.76155682492917	-5.56676468419978	-5.40636085975097	-1.64595593920075	7.25165261103407	-2.55279715841466	1.38400701398651	-4.08282731028943	7.31021507729343	11.2944507999395	-4.13553242516652	0.317740455756123	4.27909451902518	10.6313488240205	10.2190440303785	-5.49836978392329	3.64013635143654	-3.33208776802607
34	6.08135762518424	7	4.17970412240808	2.57655185668489	6.18556383541735	6.45770038832693	6.92028799156556	7	2.89049846881878	5.28718809114112	6.31724326390403	4.67753916259862	4.59166151358513	6.9950772974944	6.17240021409618	2.58731414281914	1.83319538780602	6.4259743354029	1.9624749197039	3.77825202732898	5.10929616712624	7	3.35654244376633	4.30883752187598	-6.57365690788469	-13.4166293988136	8.31614581140323	3.3469819005262	11.2691806613344	5.18959502131163	-4.68327316826193	1.9977030653798	6.50587718233966	-8.31777171585735	-10.5221527336766	1.6726750905278	2.39324959875205	-10.9019336154028	-11.6238259669539	6.29678997644826	3.27788750409235	-1.34495115253635	-1.44166657075013	5.76512188078803	20.3167153369928	8.13752175790918	0.686868588577374	2.60310289261654	-14.8318146736007
35	3.8433064850518	4.32623997416936	4.84989104407975	6.51000174614004	7	2.94403481821589	2.84823980355793	2.9898279497954	2.01362680676881	1.94295237487783	7	1.4080842218593	2.62450463113739	3.76486827812721	2.99188659396477	3.83515560137919	2.98993025837456	6.581349060722	5.84475268127404	4.68923717035688	1.72699529742498	2.88980546803823	6.54915760511701	4.85626995341838	-10.2396537423096	-10.5495828799693	0.568685304166135	-1.49251975614785	7.44402082087835	4.90110667911636	-5.5806138221367	9.07986775692886	4.15734892666508	-6.18928796412205	-3.96316873830027	2.36235551190148	4.5436794503958	-9.27238194845732	-8.53734861424517	6.11369813046567	1.20256861250974	-0.0287524841760541	-5.08531320725243	2.09690750866242	12.065665866843	-6.52433893838706	-6.61788425658172	4.62946932631277	-11.83656403154
36	2.88851785100031	2.401724352336	3.22387389336414	3.70786615119068	6.58926835485393	1.1258959912642	3.59240773791523	1.04423083392537	1	5.70048411258695	5.94696087640443	3.88503010744269	2.41543685888087	1	1	6.18405003221559	7	5.58497357353578	1.26763322153215	6.78944129206551	1.14680309957958	5.17919683636233	3.54141149163509	5.56724412461061	-6.54170770866941	-5.74404839940269	2.34846854244803	3.45804873702012	7.38410511040829	1.98419385157915	-7.32740145685758	9.56866272925504	-0.1278832045522	-9.33731083885247	-8.31188654468135	-1.02358725123475	2.60704986874376	-9.65399644110347	-9.99225899337184	5.19025085805236	5.06153696026227	-2.3001653119789	-5.54468292432962	1.74615991176419	11.0304969900151	-5.70973566855365	-4.97953763667338	2.61757481163721	6.51454033776604
37	4.96675001542108	7	6.60078493911348	2.14461476532488	3.5890321318492	3.98403827023036	5.05548496431526	1.1637158074504	4.25222436409216	3.06505218232367	3.57092898640079	3.81333076222972	2.52100545365713	1.38845782355423	4.20213411224693	1.20533804567494	2.48476318714058	6.16407778565292	2.11085949457788	4.86422996935117	6.48327386036179	7	6.57573527280244	2.53302060369636	-2.80162625022327	1.80727522057014	-9.01096127960627	6.58730135000377	0.70527924329405	6.86079636550257	1.52070217385325	5.40038512550993	0.205040559814382	-9.87655621470765	4.3570835155843	3.82640956597297	0.0304692995296526	-4.91389430022248	-12.7893666414448	4.59616619061003	12.0062999670644	4.40495734302763	3.45455831265783	6.40114692841893	17.4447517374414	-8.9479217369706	-3.41374238681713	4.55714359556239	-3.02712052970439
38	3.70588951178512	2.1117293811497	3.43663212405007	5.23578141013948	5.10205472896574	1.87857441132633	5.3416427935796	5.85177992661231	1.6863067392651	4.60826121342937	4.81794888958905	2.61069096978884	1	3.1209730272013	1.53121229901485	3.39461515790317	5.69361846515007	3.96736270065289	1.67362384101526	4.80421240167893	6.77368326711669	5.6588609058028	6.39571469732735	7.01055319048554	-9.81892258096377	-6.93095337261252	1.9330880820085	3.07684679865322	8.98336555820171	0.107595039597001	-7.89869513888986	8.53828467850468	0.889528277095091	-9.53329769341365	-7.84411344729352	-2.62702717044627	5.26113073243876	-11.3505791547607	-10.2877468529206	2.29423795826501	3.22012346569315	-2.8344113342706	-3.274203317336	6.97714722361154	11.1225708666222	-4.59365170787076	-5.56971520294345	4.95681357004354	-15.318371506975
39	4.07913420509504	4.13694914607522	4.66996448523958	6.09464774249297	7	2.05457825995191	6.49747180987897	5.83395028414171	2.11275067595054	3.53036303639725	4.70910069681368	1.31285574487325	2.84344624866781	4.23960648603944	5.92092521832555	5.62492527303604	6.57992856125711	6.28449052275089	1.58245263118998	1.59587123785788	4.0100319933665	1.62099896121192	7	2.51543188935535	-10.3280983942277	-11.012738559713	1.93534905540356	-0.506311170133298	7.50121343573139	3.85513031903493	-5.12019131277393	9.16320512621429	5.24241842368986	-9.19550649898285	-3.59057164299756	4.60492475070455	5.19992552932818	-9.80725346544203	-9.78836545365539	4.7422887437415	2.08132583137776	-0.297413519559991	-5.10122546314312	2.98495550408932	4.65334132091309	13.9490126475156	-4.12026423099425	5.46818080229913	-7.11166019066773
40	5.22901996935485	6.35907176147238	3.26490949861745	7	6.41697040814571	2.37678297500815	3.98685784115176	2.95805628986796	1.60075148655534	2.20043537540529	3.93403536329381	4.50750058867655	4.27575919898239	1.11867288649425	2.69364361066651	1.42341757507167	4.02885948777069	6.51194877718628	1.89541249948537	4.60267319037842	4.47714709058552	3.41774269517302	3.86577089466163	3.17174493778126	-7.6185672723392	-10.5545936986826	2.72477496059256	1.35505209474889	7.17699321989681	4.50952083278368	-6.60664998049557	10.4316536084476	3.6793207790497	-5.34052707836802	-4.12849805606201	2.59779106451104	2.46103473672163	-10.0345213349714	-8.74754475024039	5.35679744749628	2.8085821406346	1.59331001346563	-6.04145424668569	2.89480482808879	7.95148090060879	-9.37253215746648	-1.91574755697521	6.42108118756442	-4.41850271022874
41	6.11670506078629	6.31036877022636	1	5.66044571088349	5.54261533726567	2.05125339441715	1.77268274734188	6.16288321548656	3.55555817749082	1.05114376223114	7	1.23934662363128	2.32117476849925	3.99810006137365	1.47837058831452	1.84748698730285	7	7	2.01983159645203	2.24298285717426	3.48739514465984	5.77497769763782	4.09720241772235	0.787691770208037	-9.21801309583907	-10.466991426447	4.6501605795717	1.33071493412891	7.16206516553844	6.61285002975237	-5.57819928107064	10.8527680159103	3.22901295127899	-8.53172055625615	-4.32686403164473	0.832868494706736	3.90858097362607	-8.59910320399641	-6.9428336181262	6.74445599061481	3.05246781333729	0.128432631268843	-6.38071177015543	0.864645710118845	12.5703735290689	-12.4817763053254	-7.30391095372666	4.12705553552042	-3.26875188747139
42	2.53529252486365	7	6.53816450882704	1	3.92024003779016	6.80542812373902	6.0850763667888	4.69894310037721	2.44295725271401	6.0988360524779	6.46649124724494	1	2.5169206993298	1	4.41194224664384	2.13495978574891	5.27396946496818	1.02652617610829	2.13519935162524	6.01632178000419	1.62698494275049	6.38701781015591	3.20346964966645	6.37741432796922	-8.35793561270788	-6.62301751880835	3.40570552289463	0.0660462546238612	14.6326217242513	-2.98215691836272	-3.66489054698115	-3.66456617053464	0.653857989495755	-7.56746126950808	-0.488999217894157	1.66005248331613	-7.28318774778931	-14.1006443614379	-12.3691461789189	5.57719347235856	7.01970529258381	5.05325480470517	-5.39180369598061	4.13074051940759	11.8763167463272	16.8558856587018	-3.04453890159908	5.2908967862317	-5.0948798407406
43	4.32356488998593	1	3.54594179214635	5.80838096681757	6.91471479711134	4.65739014244368	1.55757777139768	4.48813047428017	1	2.14241041931919	2.67142720210839	1.86837318375546	1.63389332719803	7	1.79653588081158	4.84748897171004	2.76274325197636	5.3789784876066	1.58075311694423	2.22522291081599	2.42362102007789	5.66431636822247	4.86168840749363	4.70086611208672	-8.95514101553281	-8.47976685405791	-0.229583915815045	2.83014324119828	7.56145877630062	0.111451001306287	-4.31438734526552	5.6286940405373	2.47403545884893	-8.67502209682803	-8.65498215007893	0.716696059472413	5.86376083108103	-11.4375141742846	-11.2658928475044	1.11343809245449	1.57786890061983	-2.60492996380055	-4.77137095907011	1.36018017524424	7.63927700403516	-14.4652475609568	-0.635004477886963	3.67146029762398	-2.19315615575149
44	5.50472094649182	5.0688133298512	2.7383778154503	3.24004688433736	5.77812418104175	1	4.80232006891422	5.22853198784583	3.62254096385762	1.53485789151135	4.40202680544665	1.73018143992888	2.26494044634052	7	3.00247143024214	1.55563421253339	7	4.27524369263973	1.60013021844409	1.65565944934345	4.9832795111317	5.08616674144116	7	1.78954200638181	-7.58902905729158	-11.8334341562969	8.78709182402164	2.77072312011465	11.3788576201906	9.32388958377149	-7.94655111846497	2.88808493743173	6.3336298007594	-7.24032568099724	-7.40844783412726	-0.502344029790115	-0.654776673153263	-17.9203829543599	-6.4193979957164	7.65868950832701	3.22143754138251	3.25537342321181	-5.93310029435059	0.290640787491156	9.41321634377358	-1.40124082943769	-7.97910100602691	4.76863213368165	-17.1110605523803
45	1.82197270891244	2.32391193414162	4.50493199006339	6.04034020199951	6.67294992224087	1	2.36909141382637	6.56218005971179	1.32182789328915	1.2706288007103	4.85158508136747	1.14259668796473	2.57234222303385	1.03999235559772	3.97219309577543	4.02322892682372	6.05418031176033	2.67548534446884	3.38692914669483	5.99611163947625	1	2.29085997182905	6.66111436314485	0.75828544111651	-3.20312594322996	-1.26728769491109	-2.44901320410753	-2.21176327128466	4.1712163684311	4.35271863298643	1.30149557915762	7.11297533235913	-6.35723161106858	-3.60310768853839	0.77993286780365	3.21391427958208	4.25084460305313	-2.84273482490386	-10.4662851729524	3.2012834375516	5.00896510323351	-1.51581640943645	5.52702738550736	0.924986196675904	12.6423396790743	8.93077448367843	-2.82338570201335	2.25722478667939	-3.93457399904225
46	5.77659851157307	1.1431587579142	5.53825647479628	6.78547810389028	5.85089888752623	5.13402516815718	2.87117705954887	7	3.95146200343246	3.58112033980838	1.62419997367426	4.00250781826688	5.21178866675317	1.49286145999004	2.22715322391399	1.63407811478189	6.63764293074773	5.93210254954392	3.31833033501454	2.5874370797391	2.79255412923541	1	5.75824419758988	4.77807386823765	-3.8313239344283	-11.4866309681945	5.55002657321284	-2.06325835304093	8.67499955860027	3.35886246233977	0.00324243914015025	10.9546742471892	5.89642046242503	-6.78336689707434	-7.65130213400859	-3.3289438968951	3.21037928512256	-10.4693517603354	-9.91791929320024	5.70842108170133	1.42813236074085	-3.88283109638106	-3.43994703777927	8.4283505115032	8.52726007531206	6.17508632872897	-1.83395036266345	1.51709757800811	-13.3284767547633
47	5.74671382363536	1.67494413928627	5.87918864332136	6.03022326881221	5.47259216393767	2.59974303441581	2.10217103613738	6.94940039787535	2.91072336430021	1.71969621028384	3.22182140017171	5.71678030637019	2.41585250288701	2.10449109435706	2.01706901956354	1.48364934159624	1	5.37607078960431	3.28367423848283	3.53845079419795	2.26218807835679	1.61326361357693	6.20499536103254	5.98009827492403	-4.81242563570253	-13.0359113434705	4.65943687047785	-0.768426765194384	8.32849745092392	2.5118176514599	-1.21393391351349	10.3327748087318	5.69127550582777	-7.4499833195663	-7.67960957193836	-4.31019440826485	1.40628721633107	-10.4344499655477	-11.2259163312877	5.53074218185392	2.88097761290855	-3.39591629360474	-4.11562940909892	1.82141199278488	11.3494616671783	4.90317371015685	-0.663941330770919	0.0611758593593714	0.467392937261616
48	1.46512587457235	1.63200277506971	4.93635032643184	6.01596763614099	6.04465888121757	1.10253588165111	2.14926349034301	5.80240608615796	5.09489236649266	1.96750842000139	5.66844616900148	1.9552985452507	3.06496190680723	6.19090082638599	2.44788844977069	5.10754064331299	4.02399687856556	3.37233850759332	3.80301208467097	5.06112257022546	1.32031428146851	1.69774972170128	7	2.17041493395938	-3.14906084550303	-1.52729131586124	-2.44965532277739	-0.843766278903238	3.51321925921604	4.31768739229847	2.01292126666695	7.16430415880063	-6.54294389502519	-3.59016317646775	0.792940236418253	2.95762020099157	5.09031869461609	-3.5984206827931	-9.91088962812234	2.47015975517708	4.46564459585064	-1.95410886308691	5.15367613747667	0.0357510360364648	17.0107744355137	8.05960914936904	-4.24438558857776	2.66672640429187	-5.17176969761396
49	2.37669849592449	5.11243076927312	6.88241218282933	2.0927295087468	5.00651351073441	1.55675264055383	4.83646436872509	1.98321332869	1.55283888900312	7	5.81189294358614	3.13263995674447	1.02599592181826	4.32792951427266	3.76264435371715	7	4.29628124177592	5.38948149273847	2.90376634117013	2.18679904021075	1	1	5.61374800686237	6.78936048321245	-11.5895719554359	-7.47021270867642	3.83881520479655	-0.778946953092651	13.914149715521	0.0992528345994402	-2.83870417622371	-2.00554420589506	-2.64425834475132	-6.51053504373707	1.78062474093654	2.17363900825603	-3.63997821004908	-13.4422800599319	-15.9225610443049	4.69365220518557	7.38480243023577	1.96739627477973	-4.95305123652053	-0.4979082739537	14.9183169626548	-3.98910630314459	-5.58340340091522	6.42805291876261	-18.7275453083932
50	2.00273166529138	5.31277515165336	6.31975611794596	1.81241292726257	5.63905734834877	3.19677385176567	4.42982065501376	5.40251947704601	4.74649696801599	5.31755690568216	4.59471151610159	1.12171518390344	5.07469883322606	3.53589882263232	3.8834515191777	1	3.14521200701974	6.95975908897022	5.22017658780566	2.45581962606784	1.47321058249821	5.47291431855193	4.15104125248509	5.4409924595852	-8.49192120723483	-7.66480898536056	3.49941397536968	-0.497977965348851	14.4876956955608	-4.41947550097899	-3.37767750082462	-1.25802868551307	-0.779823789436515	-7.47219795131101	1.60016865923354	3.07733393390916	-6.95687195983786	-13.8128941674159	-11.4013001426323	5.475301545355	8.75786263056642	4.64722341106302	-5.37105010486177	4.16797878616222	4.30540583479631	18.2008371858202	-1.53778574883467	1.29871447170513	-12.9724470222461
51	5.41645515799946	5.81042908588384	3.67816628301602	6.31304662320429	6.63795880003028	4.52159863858659	4.06914708444645	3.9512485702347	2.12432620333532	2.47257359876489	4.69829062513529	5.82341239140928	5.37637674991915	1	2.109962145421	1	3.76918224367387	6.97925959228761	1.88953627987864	5.75288062166198	1.29203571537747	4.43211801437247	4.19964731463397	2.34016229449264	-9.19165563219947	-10.8443046685016	1.69764841643317	1.65608792464296	7.62704522788571	3.57971767141609	-6.12682589609312	9.56661685588635	3.50074951580228	-6.68291605520608	-3.66742753063439	3.91389262390142	2.9584161665476	-10.1729484091906	-8.35513605405112	4.68692022393235	2.59532141894964	1.95703275424679	-5.70167830069118	2.4280247650217	8.54875579906561	-9.09884644022009	-1.39669775681528	6.8763810260029	-3.22283695320671
52	3.74315714787706	1.7138072129827	4.71965368842671	4.68899326868371	6.66589127271042	1.41536414479754	5.52698519565586	5.64411499820828	1.54435305438622	6.22056486639145	4.37629812400081	4.10079420770796	3.63308022844751	3.06434527792381	1.2509260793506	3.36303757226597	2.75908455394092	1	2.87268206923519	6.32794941103069	7	6.27754716731736	1.86541029134897	6.72352174390897	-8.75065793916675	-6.85835390688074	1.25961059531424	4.02815098952172	9.8361936668813	-0.0441405866974462	-6.6575861072322	6.29924134139957	0.560243225277342	-8.45133489516444	-9.86622851157736	-2.625970330037	3.8803206318154	-11.4181212834172	-11.7354463800716	3.24603502149178	4.36401415821311	0.523771184347271	-3.15813477869196	2.83445452372598	16.2587426345616	15.1001897434007	-0.178967803999089	5.6779592917269	-17.3737450580478
53	1.03887903209972	2.30947943942653	4.60626849443577	4.31680831257393	6.07658236247349	2.29173476143246	5.87465105907013	4.07010170385256	1.47543352169415	2.89598304369332	2.43100622424264	6.29405407914417	2.33814642104141	3.06086316476816	1.25638415988896	4.18087745766828	4.98471759583683	1.86846975838506	2.39460636750765	6.11236514815254	7	1.84026500660947	4.60030667510628	6.87597518233228	-8.26523204607377	-8.76111905603669	0.205631234959942	2.82263291630253	10.073280336186	1.18372035535309	-6.03030476413061	5.63192334646141	-0.62260276809422	-10.1130433264702	-10.7731815381438	-1.81090967311904	5.7594861124578	-11.0169664125246	-10.8439716342455	3.06662299842347	2.24885274856265	-0.136742475580934	-2.2432320757259	5.55022463456542	18.1194249778939	6.00758028930154	-0.172378258959709	8.0930846824433	-11.2735054649678
54	4.35464907488936	6.92436440153238	2.72012569916292	6.4979358292277	4.38988509560684	3.58643474619562	4.65391363576559	5.42094323804786	2.79097931495461	4.88955582893455	7	4.02346527921747	6.41360004967604	2.58270177654516	1.95081049561955	4.81848291393467	5.93863462932135	7	2.28268996125052	5.26873990537628	3.2346104688672	2.17819382243175	3.82032064181707	3.9626869898339	-0.164725690145038	-9.60147577408824	-3.91118765088355	1.27685904124211	10.883495879179	-0.85012688064784	-5.88258980382329	5.34075379348604	0.808893957594412	-5.14798579613096	-9.09324717861346	-0.667262319784865	0.318042065030862	-13.6262529583336	-13.2387363795765	3.75332916792432	4.24916868431364	2.74960598057693	-4.27428496935609	1.96036872385251	9.09806552253327	10.7960351975306	7.83333713949717	5.19009647601275	-3.3445925131319
55	5.12017041907291	1.77708928673015	4.61122944114238	5.03365013811926	7	3.95124050611578	1.1858215340095	4.0287356321063	2.89480619993111	2.84612291634876	4.35322679844136	1	1.95499897901914	6.76783526964241	1.28932319341469	5.0516056857794	1.56001223976358	4.99380266590388	1.59042248215472	1.29510709709512	6.51283017751618	3.67510196683874	4.50704295572608	4.75846771000679	-10.145322701905	-8.31780885742428	-0.470076380703834	3.03027755687369	6.79286305247135	0.486502414255325	-3.49237996079621	6.25953959646259	2.40082034352906	-8.55263160095002	-9.14760048850573	0.981770679324947	5.78180583651637	-12.9195252528955	-11.0304924240565	-0.0354942780531999	0.665531379100173	-3.26955021960129	-4.33640459192909	-1.07101724252319	11.6628879303105	-5.94995135896874	-0.223239483230763	3.46082255104358	-3.80939483970572
56	4.64334847352126	7	3.87497053355212	1.56305386325617	4.8601429857227	1.46082124213774	2.4356902532054	6.29684772191041	1.84206526572132	4.01599280608281	1.73385735937384	7	5.93569092616404	1.93589832903915	2.11428659618958	1.23476055783111	3.7313175712171	5.87375286224881	2.04451745894599	3.88394930584615	6.61692144859742	4.21277211189878	4.63938873640641	1.55571394530245	-10.7035549062117	-13.2859226132852	9.09919150523106	2.58595156058092	10.696966214009	7.15457139177486	-6.80220941624419	4.60854084883794	8.47839400306952	-8.07792264515456	-8.7252445560867	-0.857622372495727	0.789650824900573	-9.966981517283	-10.7144132254368	3.17876676406651	2.00847767203052	2.34516805251883	-2.54826188681515	-3.50398910168264	9.59037291451906	-4.2164574085428	-1.88965138418087	-0.471154744198735	-9.7861906772924
57	1	3.57728972000084	2.9351187730143	7	6.05963129600798	1	3.80966511654054	3.5004487852202	4.72634124998261	1.45774539647207	1.21496993313319	1.38375506748589	4.88646434843611	1.96764739979846	5.87682819701872	1.37883723764821	5.67166288233581	5.0541440401892	1.24032453136398	4.61542823446954	6.29660166158307	6.49436903170542	3.60434871691665	2.27606506383898	-4.04706444458886	-12.3325961444885	-0.818369119688071	1.13893607720479	6.08340348224347	-1.77185902290567	-1.12080450736726	5.33662772809109	5.55784117374049	-9.27182688582861	-5.63972460743717	-2.73417782059727	2.75384745580914	-10.0361969011716	-10.2013134529137	3.23524813114421	4.97421378510975	-1.27989572158721	-6.76168285462716	0.863471601200575	13.3391749140195	-10.5830474987175	-2.5034118076956	-2.44934009924264	0.835859346367326
58	1.33695021814184	3.57678294899055	3.98820833455724	5.11107153985848	6.31433332341228	1	7	7	3.14402433124881	1.62094153730659	3.26606152007378	1.04487353552005	1.13164782790972	1.0790776809707	3.53820807624974	5.86568702919073	1	3.04991416514893	2.64633518401594	2.29681556230564	3.2661252008036	4.25238851869511	4.59626608430567	-1.31853666953927	-8.22493875291579	-10.7138989244545	-0.55547747730946	-0.204601708440376	4.76705432184023	-0.1658267947512	-5.56979078246932	8.01777116705478	3.72539605972646	-5.96182826757159	-6.405528847008	-0.944468343521703	2.93615251414501	-11.279944348397	-10.8096991555114	2.72380753228516	8.429732961547	-4.46607679372601	-5.45281196099148	5.51032162513494	9.8160868180595	-5.52473258902821	-7.10596774482771	6.91318457813615	-14.6349058559123
59	4.43843787783664	2.91600736277178	5.69756792959495	6.20603735548325	4.72943180330474	1	1.34183011422185	1.26695349840983	2.81538449667429	2.67363132611109	4.16697447550414	4.58927657928371	2.9875737608893	3.85888450974078	6.32249140837923	1.54625699741542	7	5.73193634704796	2.57768639564238	1	1	4.17579806193841	6.44156339690587	0.00704917336280303	-4.97615216480928	1.17974120163313	-12.1006771855654	2.55064763280568	0.93456003303003	3.58516805778191	3.85361527893947	4.4289367810244	-1.13956151763193	-3.41401128143881	1.84426841685006	7.73463832756836	-2.08093859379314	4.84298373313972	-3.67533792967415	6.92365862976934	12.5005332405535	-6.60384898319935	1.55024690770834	2.07637548785529	11.173536704015	11.685621167632	-3.39567741068839	2.20147719240436	-7.07598418238636
60	4.13664558801246	3.91705383478102	3.61045125425393	4.95966379574818	6.11912883206746	1.85350916740315	5.47096711587144	2.43024293669681	1.38195057619548	5.69034947329009	3.65050456974626	6.13401116461191	1.94900560296845	3.77864798114667	2.08050490098592	1	4.37513297343937	6.42203953636878	3.36279647227552	5.73524702888106	5.53327193592584	5.3390438399323	4.78177930577442	8.22994903398644	-9.95661281384604	-9.75200154750613	-1.31969488113537	3.05928399679642	7.81421711079367	-0.541172418220123	-5.3401439061213	9.22586619890493	3.94718842578181	-6.51738445528135	-7.50446847293694	-1.53469756824267	3.83317030411135	-10.737206800029	-9.50532342985612	4.10719542017843	1.32474987969549	-1.42414355363977	-3.28442529933761	0.153801733893007	11.7397559090461	8.57927853112323	5.16496120564377	1.79884426724228	-9.93655298308657
61	4.88310092120127	4.62515250593122	4.07696191623862	5.61507933566723	6.41985554245501	1.29558418198635	6.39039688671824	1	1	4.14835770955413	5.15132995942948	1.33135024799044	2.86307109906943	4.93172517963327	6.63551192871737	4.80889053714268	6.50569746929779	6.71156612963119	3.11113889424887	1	4.71598351342551	1.04033015473182	6.47354584365545	1.87883293930182	-10.6069450495462	-12.3759748499824	2.6716266030085	0.682992778281503	7.18363825309492	3.7216629933656	-5.98418789748752	9.96592028538187	4.91136221906856	-6.96114233240508	-3.80076054236103	4.24543093616886	4.87851434862353	-9.05322907701847	-10.0210020547039	5.05177579524694	2.77697424221353	0.651973879958343	-5.95506941206752	2.50945063529468	4.38832003954721	-12.5561264154617	-6.49942617746892	5.06793929892799	-8.42066381983138
62	2.5859808661497	5.16093973489796	2.08446313666112	7	6.49919635143845	2.24308842649661	2.14644997136602	3.24424958879339	3.40599182040625	2.37818509208021	5.09140028499315	1.3187550194374	1	2.89334880808082	1.79626657617682	2.17838312010948	6.54531896209492	5.04064702449861	1.75718560233475	3.31286014633011	3.22224220488424	5.40056128414061	4.29010902952507	7.7004464177109	-3.42430279279994	-0.255124393300967	-13.8051764276191	3.86995369523936	-3.93836770849308	4.60083867421108	4.26855366702469	2.04816507215578	0.390782326172751	-6.52590675455361	0.755759124382012	-1.94156833770558	6.42133310975486	-6.92287596658402	-10.2601379790343	4.19549894888027	9.6668049205458	0.287544745645076	4.54037899825668	-1.5139448402494	11.3339699087388	9.35664966442764	-3.72481247525062	6.04897522680095	-10.7057915290023
63	3.81775256844035	6.32705871214073	6.11919242242983	1	5.14731552768235	2.54203358761152	4.18182632698094	7	1.69672900738533	2.1381011063931	4.16551980539081	6.74230084263717	2.73142153366323	1.34215446949189	4.45903831450278	3.15209716998854	1.60902584595653	1	1.50675848240229	6.05749589662252	1	5.92119675554592	6.09607953986111	6.49146394657513	-7.83096348795144	-5.3740953586168	3.08154821952861	-1.46020504604859	11.7886474278255	-3.50066039439046	-5.0461245055211	-3.26776692854239	0.00920694331539743	-6.54147681058974	1.53264619455822	4.51169740679458	-6.81474369002168	-15.1308282965782	-11.6615837434582	5.34675092728025	7.74151254912023	3.99773093151299	-5.40738568079459	0.280098399098203	9.88344238965961	8.4226177600442	-0.554801235381386	6.83994795108529	-5.84137674424933
64	4.89021370208099	5.52707043129511	1	4.13878890354698	6.32877545459851	2.88295745435917	6.76810725552865	4.7846528559304	2.59746163219231	1	4.40611393167826	4.22173828629226	2.70036618791275	4.9525388294833	6.36909803696256	4.61192880974561	4.37207383635447	4.44494508792964	4.55370776492423	2.3066522002033	1.88683733147851	5.97212074409137	5.79341934430311	4.56652160668487	-6.0577655877558	-11.1264226181144	5.9460238996895	2.63836893054929	9.83867440698933	7.03003299884593	-6.86234854518771	4.85734303292829	3.88160657910211	-6.86674266210045	-8.02462214387806	0.267626380384798	0.422862460870904	-17.7585840402139	-9.732297557583	7.59562152073886	2.92178211261935	3.64965801362424	-7.06968251121821	1.86876143731836	8.84102085672977	8.71445314970189	-7.39536537627339	4.68070595074449	-11.6018087127691
65	5.86496546698724	1.89561578232785	5.50977262984555	5.41771223432865	6.82290496416723	1.17150517226945	6.28576212457408	1	3.70091861347666	2.71741250120186	2.70295405274505	1.29938845951934	3.94003640708663	1	1.71680664811947	1	1.3795329618426	4.50886974385136	2.72906789987328	2.4098448988107	2.44951264809229	5.95263075650302	6.90492534192999	2.69636125727626	-9.67718040838165	-8.01970744275538	-0.71526919046128	2.78249453381495	5.22199558876996	1.53303656789338	-5.21252674813355	5.79131603061797	1.7001170462569	-7.47658420186947	-8.49867480608582	-0.0765062422046613	6.39916936679269	-11.0766823109415	-10.3543264016472	1.45488577703661	1.52043674182188	-2.27947088795544	-7.03018494962027	-2.03571192614728	4.50797118754904	-6.06137303823112	-4.02323839982505	6.05515801927153	-4.98007275615247
66	5.22724670278195	4.45093572969135	6.38018051685441	7	4.73362698813092	1.9089093419664	6.55507810455059	6.86296597347292	4.99342170689377	2.07359772555366	1.4106415549948	4.53663941973105	5.42808244202971	1.56920142427584	1	2.53936543598913	3.45688738050606	1.55870918521697	1	1.50768679210887	1	4.11291101074489	4.22716283097385	2.80485051232816	-4.29226792185288	-1.76702837237454	-0.859209521171993	-0.485819037166482	5.36893902643824	4.46160635662309	3.40159393487153	7.33281051947949	-6.30186803435004	-5.56905849096887	2.08085715417727	1.14496597166555	5.43334274390761	-3.83748450961365	-6.96001473724661	2.548133270527	7.01176244967156	-4.88686375776297	6.9755154718941	2.28916284935649	12.0276262118067	3.64753396165226	-0.69574491002261	-2.93531927443568	-11.040304660917
67	3.95156432996991	1	5.15608392498969	2.02411018601758	6.5942752203791	1.69326555569081	6.14432774353337	4.99435973570965	1	1.45416804851106	6.88825915383023	4.8816455462282	4.37911367353752	4.43840702494081	5.7279258020224	1.40290301682101	5.92827080266921	3.33752798948801	2.34084337781127	7	3.02139059934954	1.68990651304528	6.85984820868774	6.36031723268567	-6.71563243806073	-13.1479327723141	-0.0772680678808643	4.10926116306848	6.77140660448578	-4.61276252950758	-5.68095410065626	8.0276422707707	4.17102092826006	-6.87627216603753	-5.45206436439309	-4.83404291073716	4.76003720463037	-14.634710985609	-9.69931808200065	2.89585987964074	6.26321007108115	1.1113907703945	-1.77822136457891	2.61366774965517	9.40329674115545	-5.85211219746579	-2.06496944773626	8.85806462594415	-9.50493416272347
68	5.90749024235173	5.46158281055149	4.13094418091836	5.13985754577708	4.73987265073609	1	5.06813363589114	2.93634766372783	2.01372034836723	2.43052192227828	3.44100377232559	1.9301249489323	2.60725415813713	1.37658928601308	5.04735672711446	3.15977308982254	1	4.17447338955909	3.41193923056477	3.36719877150959	2.60564536318702	7	4.04630510092357	8.70580950289733	-4.58309733053257	-9.02804931511282	4.48419739024259	-1.87862531410055	12.8804801788254	0.951060346177947	-3.86372240405347	-0.331159179329164	-5.5429698578991	-7.91130350764716	-1.7652355537561	-0.4798915270182	-9.15690712046605	-15.5944072822064	-10.9300295176596	4.98170579851056	6.6340879289388	4.75210928747743	-5.24085903512144	4.76970947533555	5.88478421590952	13.8499258840969	7.73270437279432	5.41025778843163	-15.0008008103551
69	2.44683315874349	2.16667117649526	3.83671253774363	6.15966990818413	4.60295250797969	3.90681348558486	5.4293306794459	3.79213940453235	1	1.41895575553168	3.82602203472389	3.05281359303642	1.43686688886948	2.15491670192545	4.19400514162297	2.69549446629706	3.79560220217493	1.38710845645963	1.70059560787748	7	5.4536857817994	1.76861879365658	5.20810889469316	2.79148143025888	-3.78208273865728	0.697281267922273	-2.02592561584969	-2.95298975145796	3.21745284247266	3.89771980078328	3.88357284223721	8.10999807340598	-3.88382098258503	-2.78810347999216	1.04191079765452	3.23105597741558	6.08169145975985	-1.69574070081775	-7.94157073221397	3.40655027717974	5.33936296950293	-0.0342394901106001	6.28469568712539	2.14508517800661	16.8131178530599	6.71569292409722	-0.337792143493772	3.92331184463911	-14.7336845867842
70	3.28625443371833	2.06089913260638	5.03681385329131	6.54142751701828	5.07071134951689	3.55391760963588	4.6198108638463	4.16692187608572	2.54249822236936	1.03331237524956	3.66038314552252	2.89126641902841	2.14034462155178	2.24211788334828	2.53995979195104	2.67435449317303	4.59490109930182	2.54666860859306	2.65596005583856	6.87747999745241	7	2.80468828308817	5.99376269903375	2.98090775542533	-4.02678642805267	0.240072460163021	-1.93631675500422	-2.71612045859072	2.60771164572945	3.90632485117171	3.95472314848055	7.96664201218372	-4.00357615403908	-2.30338990919097	0.225325649857213	2.48869301044996	6.46986706386988	-2.17656865504921	-8.28112072298681	3.44857679052021	5.72155242454081	-0.0739955131440254	6.68842225663088	1.1988160411078	15.9538556683765	7.41584348480376	-0.505473972841226	2.10797065938365	-9.78028002312282
71	6.0152292221253	6.01271847552811	4.32082534546824	4.37455338238356	6.3129500891476	2.08111936020685	1.34491902501381	5.11015169121859	2.10801654178664	4.10169418947324	3.47826988202834	5.1291504549981	1.82675574334955	5.70513036125997	5.71741225738504	3.55359247167863	1.61849824066068	6.15669267194748	2.32258582692039	3.31745651469664	3.92928618617015	1	2.96420678948716	8.35940555210969	-4.94836875158506	-9.4362668888922	5.61924495031681	-0.956354551009165	13.1000559296573	-0.336338676279351	-5.08500877670234	-0.20376503665472	-5.31533876170645	-7.39512137129944	-0.0285529134608249	-0.910242768122071	-9.05629376890989	-15.5991550328307	-10.9043005776198	4.47898744297637	7.02890095001553	6.26851299947442	-5.81865910703101	3.69463594616539	4.13632729804014	13.6743520745068	0.339986435280271	5.89085686869263	-7.29418417269621
72	2.97617028698059	3.17882725023798	5.2398215973592	6.61707816968662	5.47956113631437	4.130511957617	4.07039363546102	3.84535927867079	1	2.3129736160347	3.2646238651	2.44638425159008	1	2.43346494016172	2.63356805568598	1.81055117313849	4.89352025285334	1.12029227758713	2.402547092619	7	6.49623855972492	2.12565404111937	4.37773406263883	2.65221804267628	-3.83661153420715	0.878237723981613	-2.20271260434685	-2.38830905151291	3.51492828365364	4.95095137049374	3.78038705637433	8.48097421956268	-4.16980965971987	-3.01454810776199	0.216276470330746	3.77005205280009	6.36619749124456	-2.20226030174124	-8.08648609044875	3.38799790440994	4.55643742518248	0.619318421150244	6.21243738862912	3.074848603048	16.4238406981969	6.36754838833994	0.0465417790026383	3.10464508478742	-10.0205753431849
73	3.8755339955284	5.75129347513265	5.29143692445281	6.06233727158343	5.88772146749076	2.14669795749364	1.70658113432441	3.34785065426824	1.97974062023104	6.6875723601829	7	2.53694157570875	2.30701656158217	4.6007785865424	5.42824140288807	1.54572612568626	2.94903232383128	6.29438531808088	5.41210819160001	5.48212077553149	1	2.28265244261249	6.96978398056848	4.39437418116878	-10.1964582267041	-11.9263901598738	1.4341674437396	-1.16692279878861	7.28252859732344	5.11943796853893	-7.03054559072191	8.66579398175057	4.48651946242466	-4.70592010334792	-4.04543699228331	1.47566763206579	3.24460395225637	-7.84390555330992	-9.61145300265983	7.2704462190193	2.19566682657056	-0.699995104731234	-5.72830235460934	2.50782289801767	12.0615539013205	-8.90955642129928	-7.55294160475645	5.05772953004327	-11.6770562263524
74	5.17282138891562	4.62794966123682	6.6589230079247	1	7	1.14607294565251	5.20426453407344	1	1.21308806960941	5.8591386824148	7	6.6185091351532	5.01695418971325	3.6453615973785	1.71178394280525	6.63684947271636	1.27824127452639	1.16895134740683	1	1.24530981411215	1	1	5.12468703741428	7.60996364225935	-9.86386218039128	-6.76199093477035	2.38619444546131	-0.189816524480289	14.1621125638329	-2.91298342675826	-1.30836135582908	-2.30456492601533	-1.11696763295176	-5.61233967945418	2.37773084952245	2.51308027112944	-4.13674123728527	-13.9258727430744	-15.0355901277407	3.80014897336803	6.27256225353497	1.63816937775552	-7.11022292631204	4.82154311413631	2.56123401950388	14.887097301416	-0.930950165064459	3.21761323868205	-1.97669616418308
75	4.7221572733005	3.50647594649122	6.78900621866194	6.13534796985397	4.40204113347202	4.89395303312713	2.50696052544485	1.11613605302515	1.5322030366703	2.30348764166058	7	4.0524517156381	2.40796032534218	7	4.35999831173592	2.94032921029327	2.19762244980149	6.75681845960549	3.66741766967908	6.22775041427855	6.40057633006357	4.66392836802653	5.37286631041933	-1.50856736190118	-5.6641035445	-0.621012235424482	-13.6715068531768	2.7961528529875	1.82351478244617	2.03491739271345	3.79095466675182	4.28908690996672	-2.61305651198966	-4.02405037639391	0.797418217957261	8.35931859707679	-1.88551222803255	2.66942433956541	-4.08764548893737	5.97505055456578	12.5698203219043	-4.18386856101413	1.61031964519939	1.3809578160849	10.7671403726769	0.200319910742456	-0.339056944646762	5.9557388082334	-2.84668390946463
76	3.54676536245841	5.13629486901532	3.60618775262093	6.53854062565492	6.52062906384016	4.26986870492046	2.14738599066424	1	3.57512965039615	1.19894541503261	5.65577674790824	3.93519095119972	3.6486544456261	1.54573335301201	1	4.2854630438778	1.42875476437004	4.79102715779838	2.66545111327756	2.009318514004	1	6.17060776769909	5.32247072361633	8.11071719969258	-2.16676416632796	-0.396598822212165	-16.4081920663562	4.05824882635452	-3.07648046184282	4.99743115140728	4.04210435892414	2.97189718350428	0.0716998846912574	-6.21293658978316	3.15482179315523	-1.62575258552517	5.28175879849223	-7.21902967600012	-10.6624962012282	3.89168671710985	11.1351429703324	-0.242133497269833	3.72903942332048	0.551033694853168	8.21780302387776	-6.88469891872087	-7.32527412143327	5.88199641511988	-3.62611146062509
77	3.4356441687174	5.24190225805324	3.44358569805235	6.43468557057122	4.70153642366943	1.12196251168106	1.90010629589385	1.09330623130484	1	3.19346024625148	1.90755557997564	2.01337745322248	1	4.89006087091638	5.41595192791295	2.21213862749949	6.89389162529849	6.63662708892797	2.47222551310458	1.65974874208027	2.60317583644387	2.26143789951222	5.98947404842048	9.16594076425316	-1.5445060294144	-0.757798293064043	-13.6202441346135	6.15114782746196	0.746539281995792	4.68839545671017	2.21374578743352	4.5922369924712	-0.117587562833191	-8.74910136382687	0.87877000342887	-0.640664371841261	3.1099899623975	-7.36327038107474	-7.03807125620982	3.96512833803435	8.79539442579586	2.96285310233808	0.0871224232383559	-1.81339012966959	11.6843800787057	-6.01326448139043	-2.41395730070323	2.01170354010445	0.00117059452978607
78	2.12735727495612	3.52768966738395	2.50097300382193	6.7124911660431	5.84697610957298	5.25894975700691	2.19134971174426	6.21768006920212	7	3.13721823452907	1.7446345230564	3.18878253791236	4.75349543498061	1.15790732005959	5.81330097814831	2.03961689810188	3.14177946097793	2.57291097887594	1.41576382718877	4.10784935088225	4.79695219397157	3.02526809802935	2.9104976814779	1.69118094706357	-4.76631915977562	-12.6257872202139	-0.804010123638296	0.180058344487407	5.85162390684455	-2.03046913795894	-2.90075939700284	4.06646292218978	6.45912039421422	-10.032721625462	-6.21439596366769	-2.54926656472332	3.86733167211007	-9.50354067183092	-10.4404480425246	3.42448236699011	3.49231608855944	-0.943972530431763	-7.07250317758145	4.31233050134347	10.2300511703523	-9.87756537812313	-5.23162019264924	-3.35051596407475	-11.3400338140337
79	1.65558238619074	1.54096312713382	4.17627463753048	4.91725355792896	6.18885646548121	3.19299279531244	5.36557115510139	4.03858840459052	2.25796112886109	2.34765270803238	1.48682675245904	5.88492536398545	1.97292780338511	3.09008478866823	1.9403192879836	2.54254595604529	4.36629538242621	1.16388168523435	3.76775615859007	6.14864120054934	5.57776787272095	6.49811023910899	4.73064837687904	6.59336627562559	-8.3366180272355	-8.00079506989078	0.621078304388231	3.6994267465104	8.42900594023384	0.167752341243248	-6.51961832428037	6.64427397831585	0.131095522075549	-9.6781376571338	-9.93875005049569	-1.059654360578	5.65537302547317	-12.3973434655274	-10.7287930701005	4.27528845657503	3.47650300984077	-0.14789754061861	-4.1682685276638	5.07759174010434	12.2491871267291	4.36649978869425	0.182297689078419	9.12511847659949	-11.8568130467688
80	4.56121930144987	7	4.90146881287415	1.55674786218554	5.55246619880259	1.23012324531048	2.29611466090573	5.41037723965731	1.91580449127045	5.14114651481476	3.48027480268644	6.94846130084264	3.94838134751787	2.81627448591204	2.79284025850168	1.07655553281388	3.21748284483729	5.53463779770315	2.23524864814734	5.48127460130662	5.90888998832397	4.4600788419681	4.29336520797411	2.07307742916542	-9.1819029421663	-11.6291100121843	9.33578467615556	2.88046162123094	10.053189969752	7.9211443854608	-6.29878292613581	4.41871868485965	9.59899240718174	-8.47198565080257	-7.19370675160941	0.0586642695412818	-0.777460802371206	-8.41250647170252	-11.6749282479813	3.03148830730151	2.23684394614377	2.31539559017694	-1.52932718388447	-3.58858353252714	9.12316439225914	-2.56105298707089	-1.60356965053685	-1.6417959033088	-10.2292652801595
81	4.42496916123869	1	4.97807821365222	2.18335601260594	6.64583758225871	2.58866993797201	6.2005113783776	5.29145933455967	1.61022997067947	2.03544169737992	2.93618361947077	4.939202783525	5.75060208082153	3.56964013433361	6.31854812917316	1.23478714066734	6.68334857917336	3.50531218228101	1.52364239100703	6.35435179853633	4.96488545758677	1.26292395693595	4.64805955886885	6.64189727816473	-7.33603269824853	-13.8567979704896	-0.710905968173281	3.03155172841049	5.02934178560823	-4.74863746911254	-5.55456793641466	8.50704379022179	3.583026739555	-6.39116452051566	-5.35298587465337	-4.229704112006	5.04236823075492	-14.2776137665562	-9.42222762926814	4.04866204857937	5.46346258740872	1.13954713058298	-2.14339864146636	-0.271064333061203	8.53798775677176	-6.10526372583837	-2.45233416255858	9.25997985849677	-9.44229862962359
82	4.90206122967996	6.52941937554839	1	4.18118133511669	7	3.02933059283104	1.70961181960356	1.11166734103285	3.81966403730684	4.07665034665033	6.78782149140763	3.11133005534465	2.18578554436825	3.03067351802046	5.91038029582149	1	3.40953901237988	5.18344459667894	4.77771964855542	2.55020951356085	2.02557355973119	6.05585194994539	4.8018887906082	4.39093489793145	-5.73521545407485	-10.6593603534959	5.60828064954821	2.47179223755969	9.839426291877	7.12808906012554	-7.01973894422203	4.79113436943018	4.53338467576451	-7.44792186864557	-7.3886651549643	-0.126070121090101	-0.36856444956238	-18.4268226876778	-10.0951040567039	7.43368610823508	3.30958783572715	3.40621437679226	-5.72007922513568	3.44732207087213	2.22963657301408	-13.2661939880133	-8.62939526751621	5.1873697757694	-10.7116643702328
83	3.9236207347282	3.39976772915557	2.83933104982463	2.70583037873121	6.57892659921067	1.97196560487049	2.36100375223159	4.95988005826833	1	2.53093125174205	5.09150323873892	1.80448689389651	4.16864319776066	1.82268887163292	6.46158458699617	1	3.60764697458898	4.26228989985072	1	5.82480386947533	3.10669238598984	4.34768700066787	6.72132962202482	2.12935423259352	-6.57738653923434	-12.6678430501595	3.58699051906024	-2.36967033596944	4.88992776692971	-1.3638575982773	-6.2967539231305	12.0905830929301	5.91477740879267	-7.91046533627791	-7.99946422430558	-0.821635741963151	4.0715600472788	-11.7630658692458	-13.4683899396488	6.35412077150526	5.48982835605227	-3.04119200240882	-4.58135276317813	1.94133162339994	11.3518002061505	3.01894745320147	-4.69605669540513	5.42018053735173	-6.4091469594612
84	1.43384958858321	4.54343218890799	2.90752974991847	5.62195752177833	6.06769018845331	1.08143800471195	6.03106269723595	2.35658715668949	1.34169891979939	1.24202821388101	3.07213736600453	1.27154941774286	2.68627167580349	4.45190948705618	3.39474424980295	1.48094603393217	4.16477798190245	3.62481222975769	2.25604594323968	6.87705672777568	6.76381128588986	3.81896580320826	4.69690490691569	0.170772908604091	-7.9120903307603	-11.1851203778891	0.44435812820669	-0.337706089097261	6.53545577525296	-2.12058556977158	-3.85358791325706	5.1169524355972	5.70029214882287	-6.38899649668101	-6.90447644723894	-1.91311758636704	1.04002106438179	-10.8084987230079	-11.4361012880283	4.00272552825791	1.93226812648346	-0.869998585979539	-3.72396134314423	-2.95032349313548	18.2418506033685	-6.27003328756489	5.32558637593952	5.29563030642962	-18.1263724972563
85	2.80665442579849	2.66259207019449	4.38393228102986	4.86115537084797	5.44000848007925	1.38066947483624	7	5.9731836424653	2.26348565504934	4.27681935275094	3.83327899482022	2.49233071534802	1.92768008937818	1.28329032861359	2.69573330224545	1.85875996491239	4.8213105153142	1.71607885626825	2.9467693898138	5.4577235541221	6.11253875768195	6.11692179557381	5.0306854759885	7.37596108902768	-9.0816625084839	-7.54360618011954	1.22197411353536	2.50516933827535	10.6486823282429	0.342320495933806	-8.3983232621453	7.81771122868341	1.5086472270743	-11.4809890378347	-8.62640343551383	-3.77396521194705	4.98580860175582	-11.0893107934065	-9.47714699734724	1.93236826938168	2.83430973987751	-3.01200705091856	-3.58662824796813	7.15964781676903	11.2726380890337	-5.36341887528151	-6.03462964155291	4.91330014421318	-11.8280332296852
86	1	5.13096896749951	1	6.14801887187316	5.31563822461067	2.96538872187234	5.51903714251895	3.18165776716767	2.1321546489293	1	3.61530213645095	2.71451506668192	3.73964794170753	2.98364539764291	1.52302242433023	3.93714472735523	3.28563355771058	5.62610012370886	1	4.24506707811987	2.93994042736371	2.58200806112351	6.53894592668843	4.39455401614888	-0.11086898251825	-11.9933076213413	-2.5106328888699	0.62982951058145	11.6073546982865	-2.26404800358707	-5.4297226343572	1.1163882249205	4.53958565616411	-5.93968773250646	-14.3545779670871	0.292984200571793	2.09368174715383	-13.8550634113062	-7.32189095796241	3.93844754597725	6.25287395615807	3.21454175418553	-4.08418490655044	0.487850468402009	5.60119561386446	-7.81373151456566	-2.86301513817242	7.37313626562266	-9.12169879552128
87	4.52290882600285	3.09925061873185	2.68729026514863	2.80064557091654	6.03250358931366	1.98355147402855	1.59064921800019	5.13218533899159	1.584814942822	4.03646152318739	3.95168095831236	2.44525665857762	4.69938246164765	2.67163383221772	6.41428178921492	1.03702333065701	4.97752966864101	1.94495885348322	1.24494317306527	6.12762496929665	3.70053566614323	3.24688742898771	5.33970189747015	2.85570776091248	-6.77726847295719	-12.392215866838	3.90231242532567	-3.21696438082391	4.57398414710072	-1.79788889497411	-6.87008378532034	11.5618199317891	5.46755388135601	-7.49282441621329	-7.30086729682093	-0.544667965773545	3.85419615495073	-12.0898403216716	-12.4965443646666	6.57442230962024	4.10486042538809	-2.87283655707885	-4.68914474404689	1.80214061255431	9.14142796401459	5.10946501080638	-4.17388102125631	6.21288502923024	-11.1280610822038
88	3.72565801889928	2.42539893679398	4.55213918054395	3.80998137957374	7	1.69604950350764	7	4.3126789740484	3.27411186593666	5.61370334209309	5.96472998023519	6.82429958583406	5.0719439787119	4.71063209315687	2.19242069782384	1	5.36799485277929	5.7438635034355	4.50241715871458	1.59714816870484	2.61917681942297	6.20934654115587	5.53247522244254	6.71337376214382	-7.56374218194166	-13.3354958293929	0.808690503652292	2.98918057643101	5.96539093375655	-6.16040039233734	-4.39533316430941	10.3000633635529	2.63541605193361	-5.39433685937039	-7.91740853498977	-3.03815293482344	4.63667338346209	-13.7925488248443	-9.24568509811929	5.01051400583698	4.2855174310506	0.682923051973559	-3.06884929307993	5.44239281748622	7.05993454588788	-4.29493983901984	-5.00627263890426	8.9291863439428	-16.9290222344901
89	1.34478107281672	3.34807843110511	5.13825333376882	5.94759724408559	5.37980238958121	3.1409507059271	1.17348291968692	5.78562652154978	4.0697053697408	2.13227067333646	3.83627883309472	4.18852443880201	5.27652599416044	1.69865424145291	6.74252692227774	3.74144219931348	5.05017635151621	5.2544670863379	1	1.05328529323449	6.27941376561397	1	7	0.894697645906809	-4.00258786479379	-11.4143098945134	-0.216378029074843	0.400747971532301	6.76033450388047	-0.855421238076314	-2.67132587045596	6.20513806172328	7.31502449605514	-7.71082493750399	-6.53946433521357	-1.33455346051093	3.12441161032185	-8.94105097578149	-7.99246871184356	4.02526369816109	4.50739408734998	-2.40039685270852	-8.18006213032216	3.50317985206814	11.9405942641293	-6.70701400747536	-1.31948585872243	-3.30239618716793	-9.47240989828259
90	4.19207884263464	2.36487821026524	3.49781411226097	5.80276722029182	6.25543739627867	1.69992102377337	6.18710704415776	5.2869195116605	1.87769663293548	5.11449077365623	1	3.11173860061198	1	1	2.54467805601258	3.22899121798819	4.30904641648779	4.23817888695433	1.92183536289474	5.7529199012665	6.8342057118319	6.15047993234787	4.02592784268674	7.99334410105869	-10.0988698079246	-7.74915924717058	0.733659572252894	2.96090460421747	9.39862079107287	0.202006923457278	-6.78854264124435	8.41464357111099	1.17730220133112	-10.4046987480826	-8.54619062783359	-3.77459191429115	4.91076085996601	-11.9848006282591	-10.0640803333438	2.6260390965731	2.53211795219075	-2.16879991068068	-3.09432139052094	7.49678788542499	11.3829974523952	-4.63565501714817	-6.06898581836057	5.16600487483483	-15.8745046255729
91	1.40385407979663	6.56781612741414	1.42288380052125	6.4875002005315	5.11475749806663	3.60561460085411	5.4879410137668	1.6838096542035	1	1.43003993536989	4.98544774717782	3.99836746277435	2.85658229194279	1.92796469653594	6.0428010488128	3.61912539186336	2.12157406409317	6.26956030240121	3.13273754778484	2.68227452440719	1.04053650227158	6.22926635265166	2.24770830419353	5.59048211580098	-0.76224558592555	-11.8788991549133	-2.66913285435056	2.16504563287303	12.8071134804647	-3.02569067677859	-5.47391449088823	1.89790912263877	5.36651951127343	-6.60096305544894	-13.0967627454874	-1.72202947531178	2.12839600141308	-13.629121470452	-9.22994133624804	3.2451789114572	5.48197066226277	2.69609019147277	-2.11335678288195	3.90466573296238	11.0059336202686	-8.80507196732771	-4.96644761029368	1.76041352920911	-1.17735056461899
92	3.60291372208921	3.38242962592688	5.91983362416072	6.32892031234466	4.26461265615785	2.84203940741174	2.38469008671781	1.42431030813572	6.38863690504378	1.99556499962917	1.18936809305175	7	2.99367956266852	1.1929600883117	7	3.09682093490208	2.79152989154309	2.16712201882978	1	5.42093834915492	4.58353739526723	2.31934326397704	4.90117323128238	2.94142383851896	-4.38576651416409	-1.91551636819641	-2.62901956566497	-2.63326203066633	3.15473732444444	6.07522509998873	3.14658722803139	7.25442185259878	-5.14995621869102	-3.96837389676961	1.42753320147974	3.415695240298	5.06140791737554	-4.46063573159547	-6.79580628479576	2.92515630032977	6.08160195547257	-4.3864761333733	6.61539431814634	3.8547533658409	10.423100316269	11.9073759418778	-4.8385541135499	-1.93311818738191	-15.8928396368526
93	3.91705688691573	1.79189223154207	4.03965217409234	4.14618426039253	7	2.94903254901476	2.88668987278214	7	3.41459045191974	2.86671722462974	1	3.68314912997702	2.94593350800265	1.87250446454771	3.00986902527719	2.97052532831475	1.39570475105608	6.8850727290432	3.42550935696927	2.97599254880529	6.05297252883159	3.50352983106542	5.08688313534107	8.28949673944625	-7.6369355024355	-7.91529986305567	-0.333394712599254	3.58705109301035	6.43791297343301	-2.2037103304968	-7.26644899922704	8.11300833259215	3.48070600929196	-3.33899210941218	-9.77870180959114	-0.117719791124808	8.52148711503817	-11.3701983669548	-14.7040249848088	3.05967681863074	2.89274885165052	0.631978538351651	-5.9044651542084	4.26171234036275	10.4972747847982	12.4983109856166	-1.06907180170954	-1.49035992723926	-1.3398052395528
94	3.11217288014622	5.50258969694067	3.70943123293465	6.96220837137507	4.25745863569277	1.3077081713115	2.3610655766142	1	1	2.74698305352137	2.8042771748249	2.8860001817007	1	1.30416728434804	6.36874740882805	1.99390094612303	7	7	1.43841827797788	4.93072101291604	2.01582173924686	2.55589810740693	6.18077347347833	9.40735012102912	-1.37080722569023	0.188166666178062	-14.306149609674	6.10079042795737	0.458964545061929	5.47287417303977	2.64537978510859	4.00049810438051	-1.24808472917464	-8.11580162597588	0.907525389749277	0.301112794961755	3.87518422507803	-8.34501254748765	-7.13373643935518	4.40269038249551	9.76267580951348	3.91451695578346	0.0179780893071674	-1.46797441398767	11.6487271001676	-6.46007828724117	-2.59429020327441	-0.118249707403805	-5.7093064787716
95	4.03494802945922	3.12649354940427	6.1380598806086	7	5.46280684669232	2.63133321140971	2.39744456467813	1.97731536085897	5.38945812812653	1.20921590270217	1.29253470568881	3.81839825152374	3.14777004238459	1	7	2.52042287900121	3.18189814233929	5.71939914364719	1.16803264912839	5.84958623637699	4.36219714945397	3.9472964880147	4.24494958260108	2.56249933713034	-3.6698040191896	-1.26048010722328	-2.20404808905366	-3.37368411044192	3.87778463359932	4.63099565483997	2.70908293353378	6.67963420738161	-6.27240148780059	-4.61277712628302	0.874450071141953	3.48482281041824	6.0607264153537	-2.91805830967811	-6.1565849568811	2.85660989752239	6.17324054340215	-4.45253933395462	5.41127494687464	4.81946905130033	10.8794810059424	11.8141547115469	-0.0541328124349856	-2.56513565780851	-15.4645358135519
96	5.77052656271171	1.50405282199042	5.81127693758015	7	4.73694206653295	1.63937356404529	2.97492903450303	7	1.08722859160178	3.78021122866667	2.08322070836577	3.06390778049945	2.32379360285453	6.19138372459034	1.40423515537484	2.37359176610923	6.36613498433428	6.53854657865972	1.56438359379156	2.04658586508056	4.01748846001408	1	5.19591760793431	4.78828578480798	-3.85184805134045	-11.2983886499847	5.90171516674431	-1.90521475961928	8.95051622422476	2.91698566123034	0.324898856915177	11.6406110370699	5.83114626909606	-6.57490948743465	-7.9456407743955	-4.05688181570105	2.92342397505895	-10.7046309420182	-10.1051239451911	4.95380656339294	1.3889318704266	-3.98661862818586	-3.12087954599462	9.19671708560533	7.88756279698185	5.96367057848972	-1.99219674677883	5.65640514856441	-17.1324683639266
97	3.69189914818991	2.43489961872267	3.68819707047048	3.50367381547829	7	1.95686641045496	7	3.46287023338158	1.14897726845242	3.77950121175551	1	2.34627535046234	5.76150095413615	4.76662404947098	5.61388065894148	1.68895851278077	5.12009121868841	6.1367492224295	4.63462079362789	1.83600991969064	2.7969986249989	4.38278378547018	5.65495420768775	6.89570450148211	-7.96145416598497	-13.1852184983335	0.360606895092143	2.64711589838759	5.44434623461184	-6.73258499670252	-3.57943090332706	10.8934553576377	3.59455899243061	-5.11295866203156	-8.33218211241759	-3.08682020686289	3.62018561509963	-14.5917119351934	-9.23938740528886	4.91231363494961	4.31025271219675	0.531525226053328	-2.58492771449699	6.03339050742795	9.10848816666112	8.07841842970156	-4.10740717278069	7.15808443171448	5.6699841937298
98	6.19157678840009	6.6635563958419	1.91812074025997	3.01728331516833	7	4.15007671587085	1	4.82306940331446	2.16680198519987	5.00142095644482	2.68683561425294	3.20690556264699	2.60995533662939	2.01263575158621	1.54093257590795	2.35791371667659	4.88285752594172	6.2328671859423	2.26112752001123	3.19171952553157	2.2346273361555	7	7	1.18662693851106	-9.22490403546349	-9.30432423951101	5.39359203622125	0.195882340268361	7.00236184613868	5.99552968921823	-5.74422692122725	12.8943613016783	3.46522994322992	-8.48782266926514	-2.84182202609258	-0.16007725569693	4.64608417790962	-8.0963198436088	-7.19562527926698	6.94080135836214	3.3767300876008	0.90152629681361	-5.05799597711297	4.02836705439367	4.53007659343639	9.54314262207334	0.606162766349928	5.70675459909583	-9.35355571734906
99	2.14816159919897	2.00661233523216	5.550957510153	1.295556285	1.68505124371603	1.18848578341736	5.25788603023886	4.67324437892175	3.22350405517778	2.03984655965959	4.6776082450653	4.00366514405638	3.09176808819996	6.9440293705288	2.30447216489745	1	7	5.46504367645022	1	3.51722910407605	4.53627684498578	6.96486050289406	7	4.43449759924478	-3.01856041598118	1.37652798542153	-21.1551847245154	4.79934272309487	4.53257403896549	-0.942899159148226	-6.77738842640882	6.00487652717998	-12.2609104870831	2.13429075652338	2.28090678593102	2.77251167071307	-0.0225062664123635	5.73533475808537	12.5018660242784	4.68484960126388	-8.48464519879689	7.59584507929892	-8.31042080996133	-0.332493342932798	9.53042422213114	-1.26986377441441	-9.91501076921604	4.55611889368763	-15.3588611609387
100	2.09008866876996	4.41690550490571	5.85522700580307	2.16899562238853	1.76087339795223	5.70161442080884	5.73484730340181	5.5571819405341	2.53222919664848	3.43733322631954	4.78507761838955	1.15359866730943	1	1.64312364303964	5.89047412795394	2.77245817569613	4.74371332771892	1	2.79770715881719	5.33451565693024	5.36956434376241	1.15646843925378	6.82167651112183	4.62555783388768	-5.97478607387216	1.70848423694029	-21.3084115514967	2.91910255783964	7.51056094012652	0.366562437703928	-6.6447203086529	5.26821900248929	-9.36116994932052	1.24207390861346	4.2316969415884	5.67021801830198	-0.147086571025971	6.93452865378509	9.6857867202612	5.68792214104476	-6.54687255064071	10.147318905117	-11.2878370677976	5.28484895579747	9.19723161724433	5.57977670380293	-2.19438054088559	6.1292189394237	-11.3582465177786
101	2.23471774247803	3.15627980988483	3.94824636321434	1	2.73764960183676	1.62484895305142	4.35992323287015	6.21856178504487	4.42451646128827	2.23138865267054	3.98779229363413	3.14823700046974	2.80510325102542	5.09715908636571	5.53438230422003	1.1224628645962	2.06919626910697	6.98852756153376	1.8172278265189	5.94963526921065	4.89624795685564	2.9059396140549	6.14279142260647	4.64422650351632	-2.96308178052962	1.31303065155592	-19.5121704071911	7.05041099462054	4.06382656518716	-3.1895323408781	-6.7457864728149	3.93457525789641	-10.3855570857473	3.55934827412177	4.93609008508186	2.27512254388127	0.169198477232628	2.47285741230919	11.2056308455892	4.56230927651114	-6.98449783643638	8.21212842336266	-8.26947937055767	5.91409579083017	9.25530401875985	-2.49512397522881	4.42114334703268	5.80910067416117	-16.4762906595269
102	3.69376258614607	1.57747657928704	6.78350049797021	2.07632397886508	3.42257962445987	4.47281776270777	1.2906356964101	4.81345740774041	4.55147207525803	3.47636902425196	5.64016022235704	3.38747803829786	1.54755899024134	1.67636373149739	1.82894588605247	3.66784971503059	3.28093345488379	1.16953553406112	2.12843374089895	1.42879355953323	2.86441215345436	6.25691133927422	6.1827183610674	2.082219965375	-1.86211485013485	1.85152014053943	-21.0901057282371	3.47526470714615	5.412193693456	-1.80990252005057	-7.28090284102095	4.58251827653321	-8.445369743241	1.73693183466108	3.73229781265624	5.37411066102519	1.16225108435057	5.38326522067109	11.3414947526992	3.51720549007879	-10.5841592635621	10.0871447251447	-13.3257811456558	0.575588622547182	9.24301734112856	-5.48964506361233	-4.65257547115104	5.79759921246394	-3.59815118216923
103	3.62683872835108	1.41654650839294	7	1.40303719462929	1.53866494929194	1	5.47600999007031	5.00420720684132	1	2.85063768058002	5.13495701601331	1.65646291972875	1	3.05164773295074	5.34856015158223	1.22624539704529	3.19129926161921	6.58064755669436	2.35334568655195	1.65158298089704	1.64073368800032	3.05418180158434	5.49441626612338	5.23055836225657	-5.25760728336968	2.38787605230741	-20.5937698778812	0.748707657451402	9.38761104710095	-2.81268949221263	-6.1834790789519	3.35424075318265	-9.48767537968558	3.06769636749501	0.154483027203548	3.05884979581454	-0.532907468831013	2.50868755840248	8.06821095029972	5.39388771728455	-9.96725221458051	8.2474850344293	-11.9803606302267	3.75072604404696	8.24101518711906	-13.1130093514832	-4.18432581844587	9.29196346884437	-1.03074159457738
104	1.85173631945885	1.55881606882817	5.8878718129193	3.15169454891841	2.76397499389872	2.63276974722651	5.29717300097596	2.64601572084313	3.64492515273504	3.02058602206312	4.6969925822484	3.33188897377566	4.51176882715157	1.38635957860826	4.52481762323609	1.0660117222018	5.34189674880072	5.30158446888746	1.91269487771535	2.24744911266442	3.32235930366052	5.79822621426734	4.57665262977575	5.67649767431441	-5.42903073368752	0.596156787921017	-17.9741917262878	3.32969938112614	5.83920121111402	-1.12380883567479	-10.5056406892605	2.76482033838724	-8.53436162257674	3.05409449409159	3.69297857624012	2.03381939586907	3.79774614296524	4.44956773147558	8.47891326880959	3.81881411903515	-11.8673536562733	6.14636237145466	-9.39428494829535	0.845353317219155	8.90925319966637	-4.55331984798277	-5.54191837723621	4.08303068594391	-4.32452679614435
105	2.73875915447131	3.59644786535093	4.24758730187298	1.07981972922964	1.07981553798639	3.44542234339222	5.05161348842012	3.23006045117203	2.436126361746	6.22904233089685	6.08481277215958	3.2360367742873	4.2018770337471	5.95257904342282	5.77640530374584	2.96925242023932	2.52627884249198	5.87823639270597	1.47692123211581	7	5.93621204761439	4.31772265967336	5.7856467346157	3.70657486016541	-6.01152409586776	1.29250198795123	-20.3474651107297	2.99888106297016	5.74741507121339	-2.8534715632316	-6.38695082826676	5.38668170881503	-11.5577446340037	3.04554365288969	3.95358712974995	2.22691581090192	1.12639996699129	4.56090043440122	11.0846496258726	3.56803200432888	-8.71853651372919	7.01772878312156	-9.10941413015646	4.37411049420522	19.6457443120351	-1.17561425551714	-8.39752484294271	4.86593249569622	-16.4619193882427
106	1.46218237338763	1.70265526967936	6.14668427984712	1.2754637074398	1.83497953094545	1.39041240466781	6.54529691096922	5.81091274907464	1.56973896078737	1.52551105652165	4.45393928367296	6.06105738177627	5.42427515008382	4.64633069387821	2.02800668013975	1.77060535251973	4.63312984208933	6.97634558489523	3.1268326109082	2.28670628743729	2.29305623586271	4.02022744215218	4.03387792126989	2.93230985218499	-3.93569608256714	1.6430393463216	-21.1675249756544	2.07915783887147	9.92929536577347	-1.06023741168384	-6.61244408888949	2.87942047383061	-8.11916950516635	1.8068468152711	3.77288337445781	4.66535754838363	-1.59165345338785	7.05336014719536	10.799520331523	6.85602388167773	-5.98660572490314	9.24548088540744	-12.0014596153436	1.77090251660085	10.3796760602568	4.50048046092918	-2.8985226705707	4.52325158383831	-15.6747181645504
107	6.4387074607626	2.21037863544508	6.13682103656396	1	3.62833793671991	3.19688953993686	3.23576762807875	4.94744007985952	1.69806750776705	1.68566760954425	5.19027383763425	3.93859365900239	4.72871877383155	1.16339403633305	1	1.66972463917358	3.34993090475244	6.42532282372513	1.49892992252225	4.19565202513515	1.11111022561889	1.77374365665069	7	8.51556610857945	3.38422252568687	7.24039892924124	-9.56216299156809	0.631646287341627	7.41510130866359	0.729231302994008	-12.7390891072961	5.76466704512953	10.3156910757977	-1.39444960395506	0.328805728348686	6.77608434613342	1.08704216021815	1.39414537111156	10.5781966431464	4.87398424062374	3.47434479979727	13.8524844394531	-3.4071747142035	0.376124806117804	7.52463705916369	3.06218092587382	-0.164172983516278	-0.0808501363521259	0.191636775821018
108	5.01897013088406	1	6.5225032485799	2.65758304770318	5.30689434278085	1.03473960356816	3.1184542038416	3.71956366737485	1.30630655103588	6.0202801546364	4.28634008638241	1.74532753331698	3.15491653079352	2.85819266671567	5.88772317999901	1.06480047292822	4.04994261111821	7	2.42024207536714	3.79622343090095	4.60119813343168	5.13904945350497	4.93071892955873	3.16340954783507	1.76508890192181	9.83484339376341	-12.6631360950421	-0.0730065429823825	7.83672558169812	-1.48529862339389	-14.4569349375456	4.43943820655122	10.4468198791156	-2.17130487627358	2.84943590436633	3.7126863149803	1.26323562811023	2.21711919560599	10.1919485506519	6.52522782166405	-2.12044188512629	10.0691692206934	-0.435340954597675	1.35822508609355	20.4879533421786	9.72699972888234	-6.99351023146467	2.8933449846625	-14.3842287006285
109	5.9765572020772	1	4.354529917787	4.47877302204349	2.08793625414707	2.44125601031492	6.51611163946922	5.15573780153166	2.2946460500676	2.548801097979	3.16205668366601	4.12733037866061	3.48598757963545	1.26393561892635	5.94283827007834	2.69415454326797	3.62329197384745	6.40646871367677	1.36233206991568	4.73874809578247	3.89186823970123	2.15946952519332	6.8496254018547	7.08588043284996	-7.15999658726604	1.63289963711311	-17.0577909644203	3.16836631186368	6.4350937832946	-3.39264264618112	-7.20116299253073	3.76548168369769	-9.32029820428855	0.222475172819201	8.2427057120722	2.81875300665973	6.35443199559324	9.17365858644734	13.1349394177825	6.40454949957445	-8.1010664455967	11.2789477945206	-11.0276200639101	0.0894809009590384	10.6691367356556	-6.28138151910426	-1.81762591755111	7.69970260569364	-16.4397997485058
110	1	1	6.98322926803929	1	1.23197694189044	1.81297512473987	5.42134922423124	6.78930474848001	3.51309870717643	1.73735190474891	5.46956491257308	5.61976603493323	1	1.90183369314841	3.48401362992845	3.04652169848983	1.17620683777629	4.09746481214064	1	4.14571539515275	1.88633115735463	5.99876401578565	5.03448807529525	3.96696586333738	-4.60408315794672	0.990032785816807	-17.9507597985211	2.63868385214048	5.41702262309003	-4.99516879957177	-7.51659411561168	2.96924984319219	-9.31282014257588	2.28168220440026	4.11416351917731	2.9502552980164	0.337245649167532	3.86246021623877	10.9163932005244	4.36733847449083	-8.14968236379245	7.00394203848864	-12.3001782719741	0.0423338522397343	11.7475623839492	-5.13381165763816	-4.00428005190151	7.0342738829516	-14.6933576795244
111	3.02415580031533	2.48956477362027	4.9147133083604	1.17285882426707	2.11143357721987	1.02539918495453	5.74711728590668	6.82897817793083	4.58515948700656	6.93135696456635	6.44618004966754	1	2.10795556915497	7	3.57751953948002	1	5.51208220022798	4.9799802145811	5.80263600929272	3.14894100262703	5.93141252709591	5.66818721472794	7	3.53347984281429	-4.5297747206494	0.639984050058971	-21.4006011874002	4.03388932864501	5.0459731498985	-2.06159947895211	-5.48202567859336	6.23465254707075	-11.2214624805877	1.11189982469437	3.93437786301543	3.03328495068418	-0.448617764309844	4.86446429211907	12.2043635689515	4.29174990036897	-8.15870788366991	8.15861611910986	-8.39207334562111	0.902484935442695	9.0974924494097	-1.73987616648179	-6.984503957026	3.0004478311928	-14.976446035119
112	1.7024688059958	1.22767696001512	5.680656233792	1	1.83482979151391	3.74391596481644	6.89079427180555	5.45444196030441	1	1.5373983105894	4.0974749996321	6.00072134963549	5.29719946581151	3.48316401588243	2.27441370168753	1	3.48285450515343	7	2.18260899728751	1.84704389704398	2.22860384600392	3.71849596139164	4.89743703442148	1.5447611412756	-3.77951224346396	1.95702871438954	-21.33614791829	2.68317315181664	10.0815609997808	-1.64888029857773	-7.18027930467478	2.73313233667231	-8.57036466732573	2.33522071997678	2.98663947431645	3.53871229289885	-0.993094296920085	6.35034882220818	12.1985603803992	5.5183283875089	-6.32603711943034	10.2584270221934	-12.2862074474933	1.51950616325342	10.9990808990026	6.35380324041579	-2.65004455694205	6.03421119368025	-17.2631316205108
113	5.43068760283869	1.12674054582309	6.77206738353751	2.43109985544858	4.63526171545322	1	4.03509063211206	3.96938920982722	1.60503620256226	3.95682202982002	2.88203214103916	1.61915133847544	3.36561878543011	1	7	1	3.84537401550264	6.68990580768252	2.64136834475224	5.10345741202373	4.98751045331074	2.13530497706533	7	4.36896311588246	0.833907353423129	9.87188607221947	-12.3511783393327	-0.268010658113732	8.92467869565765	-1.78006807150913	-14.3639318706898	3.90616506101985	11.2564583207117	-1.76520085587314	3.24118698148359	3.23119169728578	1.05783546180273	2.72470594650938	10.0997426648132	5.32009967448471	-3.11877029097435	9.99280617528877	-0.553098669367228	1.92476804180638	20.900989644786	-5.22318041872165	-3.71601581631817	0.641362204044035	-4.49793772918968
114	5.34340050923745	3.48460624387595	6.2793731131224	1.29540880156116	5.64451148478452	2.76659316401595	1	5.84103746362483	2.37747340449468	1.70906239154947	6.76148973526761	4.49071468870164	1.94685184122919	5.30997401768011	1.27760391719477	5.17878474912996	5.88875319977623	1.76614748674698	2.10193916785478	2.74885495125509	4.15751399232688	6.62218761130239	4.86996735230629	5.26526205182227	-3.32033294290715	-3.38398009198906	-15.3389204053868	4.52470540801206	4.24765717486433	0.749126324071696	-3.23981460221015	1.74043704838928	-4.48163382068348	-5.41612596912015	0.557427240640548	3.93336340335367	-0.825424303953185	5.17909403600497	4.32173172186084	8.66141406367406	-3.46725774040215	10.1913634575424	-6.91876050429255	1.96681841909373	8.48579870714959	-14.3048394984114	-5.60876167528251	4.87800902553498	-3.14048847932998
115	1	3.03191781310439	5.05759183638976	1.1319277957872	1	2.63888302195948	3.9599744035619	2.65348927027297	1	1.932065345896	4.61120756342524	2.65467867179404	3.84695350544883	1.43999829077035	1.80673959396068	1.48971297270091	3.61252144921552	7	1.6938337647062	5.59411765540804	4.05321594395848	4.59899627760318	4.51330430363381	2.99973547648397	-4.47756012274246	0.484846384047381	-17.2318263676386	4.31614756057257	7.32408032549385	-1.78396103230192	-10.1677495992373	3.27037002976199	-8.93841519653598	3.40283899863005	2.04427463122883	2.68281344824095	1.91479592042258	4.05430091482809	9.63453515158914	4.16942727229292	-11.9360485976037	6.11651180202579	-9.17460769492889	2.63310667449303	10.3292994449366	-9.46003605480553	-0.838969402462911	7.13734906860864	-3.0020425990457
116	4.27819749553855	2.2608304358697	4.29094251924777	4.53221357271511	1.83312614261551	1	6.35918261225773	1	2.9412775870933	2.01855818504338	4.6457942439609	2.39327360362379	1	2.98033191612523	1.66284459746942	1.51887390496378	5.01164747764489	3.97429810605303	1.80386726444231	1.4357955207812	3.28956184281377	5.16295659333996	5.01130534000171	0.782047767356506	-3.1265680432257	2.59167117872143	-22.4676321343872	3.48478683535123	4.47093089681941	-2.24653772409483	-8.67148586432674	3.42495108574694	-8.012005791441	1.29341485238375	3.12106220284976	5.49197945844691	3.65971816821926	6.67467765179189	10.1573958405639	6.68091523175935	-11.9424379070565	10.6498953280205	-12.5045831654676	2.97486471034526	11.3050437040695	8.69723716041441	-4.32955799316513	4.69144426249199	-11.0108675340912
117	1.25944872149655	2.83598744779251	6.58055773129022	2.66445120611272	1.29552502450185	5.58472872481325	3.84955827175166	4.25911340782098	1.02619469415489	2.09321329334244	3.69677689825943	6.39779505209353	4.312048043706	4.1713154112108	2.70564576047253	1.24023707531507	4.92107826226561	6.37268959759044	1.98760807396998	4.44159633285315	1.25339210597005	3.89689293249374	4.8454104939249	3.61748273446725	-4.21614851405112	-0.130559069535087	-16.6597377425129	3.41227985896213	7.27286185361531	-1.05915250982126	-9.76266056496083	3.26080160772564	-8.00027017387172	3.45887100347629	2.29039426045879	2.7961766165692	3.25495348353099	3.30207263595262	9.62355261461295	4.5810168015069	-12.2207065943609	6.4689136778659	-9.97250535248024	3.39692512953965	7.95337633387514	-5.60355435976019	-1.16105836701677	5.3633532887123	-4.98662879667552
118	1.84907025744155	1	3.66542638012747	1.52995765592997	2.17945700485404	1	1.08697584127441	4.33378634761968	4.15325946501079	1	2.81871322681037	3.28496500679296	4.92943484202258	2.50810782373604	2.30671341635531	1.2666370868309	6.0187001774275	5.15389245646641	1.95830636443691	3.23261846431863	1.27887901261193	5.09112059924709	5.20361755086249	3.84144743073594	-6.43663694139732	1.95331025782379	-20.0722288446784	3.02263810148475	5.23313935071245	-5.1568938349359	-5.56393501602649	7.16206378358044	-9.84493508670567	5.72535050689708	2.06179485807355	5.22066096219565	1.15238128817351	5.94745507736642	10.4988824430503	2.75956545559237	-9.84382024556717	11.3759135185788	-10.8344729472407	2.01973970796056	9.00643787263999	11.4530037517765	-0.22019982629497	-3.78623631882982	-10.804697040538
119	4.84951512302165	2.25751752398464	4.63047748153388	3.1655044024093	1	2.56233312660167	3.29998440669829	5.82603584163036	2.31782730703743	1.94249388135388	4.74952348007476	1.97598040427134	2.19593835299514	4.31330650332717	5.28452008027363	1.49723920595397	3.84432547685521	4.58626671865346	2.5266030498811	4.22905095953701	2.87676697296648	4.93260852755908	5.12342453608608	0.929803932238293	-3.18950108406089	2.38894288275097	-22.9595742084359	4.13149704856462	7.2099132445081	-1.64390462976834	-8.42524195592421	3.3461457795621	-6.64616092745777	1.71747544982582	2.73914658645897	5.11750867412429	2.24171952740126	7.44110212658755	9.78999121293943	9.27997856340427	-10.9125751757169	8.66304370696863	-12.286746676728	1.43429002480585	13.3438321138771	11.4402101998503	-5.28187925003148	5.8916888196556	-2.60207537533478
120	1.65635601438912	1	6.23357672314785	1.75175308680928	3.62291361688746	2.13313801112661	6.6748298904214	5.40614646232597	1	1.22644766740153	4.00218487871096	5.70958067629172	5.15047623986744	5.42940514398052	3.01773116770794	2.48481454779658	1.76840714491064	6.65160783852327	2.6803159666009	3.28521557946955	3.1860576302815	4.20261445408915	5.13983538844116	0.973019077957149	-2.90760138814801	1.94806730417468	-21.3975349525822	2.5521382954819	10.2029295576933	-1.18709438080616	-7.35992571329826	3.73638152759618	-7.38391390860157	2.18168853560167	3.4573186261371	4.17019768320876	-0.979759051927278	6.45912193625625	11.7283419737038	5.1250336564393	-5.871262195717	10.0076633624895	-11.9455679905696	5.37988214487635	9.55254386742603	3.05233056824642	-2.07183365711885	6.11778657805651	-15.7398064117825
121	6.66327049973021	1.00267520333658	5.8808758485258	1.02167647372224	5.47743721714069	2.30524547753607	7	5.17492401472086	2.57530834179862	2.13988726410042	3.78956440226464	3.33618691868395	4.12458523101225	2.25291579705963	5.113368256642	2.24961863543976	4.26272723292624	5.19346876483494	1.99338124212795	6.39767374682026	2.17692064251304	3.62872979829679	7	6.92176199937921	-4.76557610308236	-2.72451812651151	-16.682524693058	6.31770166434063	3.62938381933009	2.50566406805779	-4.46763718063957	2.12430342639387	-4.48910987797444	-3.32133629019904	0.149114035541332	2.17798504784679	1.44339988731534	6.41710415415696	2.04025028758427	6.82143763541654	-1.90204833769097	13.4600659716701	-7.50250494612469	1.76106084851606	11.0067614164211	3.26787551900524	-6.93733571578647	6.27161225345713	-11.3326317758134
122	4.25610105255646	2.33923351638035	5.12638966542474	1.41978072555522	2.36885493013275	1.77370447401625	5.29104444728483	6.83430443969119	3.25615297546233	2.17073666725937	5.76015050984994	3.17887698472762	2.85014302672619	7	1.99338571177388	1	7	5.1453969709726	2.00202844246	2.7648376815598	3.7154486634744	6.14948519438335	6.65902703658647	4.41711905979956	-3.8179775440971	0.138010777172752	-21.5530935278018	4.25941181587708	5.43047731669503	-0.66028514757099	-6.4184943986885	6.56171570151199	-11.1874685262538	1.69878715688489	2.38443174897129	3.73491148765392	0.250781072174165	5.3912130736535	11.7267994300556	4.08057217746597	-8.2327007611793	8.20170024985383	-9.39793761336178	-0.206730512903251	8.1817008642293	-0.932258174067152	-9.81826400235671	4.00243632381919	-15.490854842393
123	1	4.63042610309623	6.8346772056479	1.11661875164686	4.24177114240969	1.00588236800929	5.33105267321693	5.59234704186662	3.14136652975341	1.4507889700191	5.36894401353429	1	1	3.00858825193442	3.83665952563818	1.67692511049278	1.90392907162938	1.72384467614205	1	4.76240991675876	4.59267786842715	1.64432203500795	6.00217405709622	4.95161729661289	-4.58468816327163	1.63905319443767	-18.5729781622779	4.08756654854542	7.03246204169253	-0.819139924817473	-6.58362380890448	4.37552932529615	-10.5962006651839	-0.942135792560468	4.28909547590232	5.25962599436868	-0.915757665656384	5.49710490705382	10.3043857036103	3.24086713501232	-7.67598051523013	10.947451416531	-12.3022539270219	-1.50866455780965	15.3650860113035	-6.45977608871745	-2.90009989213866	5.73185324951121	-4.10232833599121
124	1	1.10285148725089	6.25254223200222	1.39023529679659	1	4.35600559143932	4.6484054864515	6.93004242112768	2.5699249183056	1	5.35202239144145	1.94564962164325	5.18296280641132	1.78551850255689	4.38397851765983	2.14303318468007	2.38476159191506	5.78316479883652	1	7	1.45653416842604	7	5.33609676749225	4.53369158435612	-3.78268759916001	0.978417737441468	-17.4747442534604	3.555122226247	6.01451964617538	-3.97258155566082	-6.84151782509194	1.97525557876105	-7.14670330714919	1.56361956765971	3.91691339635719	1.77366484587733	0.99306115693494	4.05873236290138	10.2753637980562	4.84308707277946	-8.98255058697444	7.7581020419071	-11.739281996287	-0.497179955618716	12.1203294410722	-5.34638179036865	-3.82784030561827	5.74238781257095	-5.40874805511758
125	5.09801418164136	2.27846666498182	1.93251362659147	3.87955800706844	2.56106171309084	1.67574653038771	5.93033526732884	2.04361144408225	1.47368403946865	2.58828871392957	3.92744846445566	3.98023237182112	5.62231346748599	6.29703443619346	6.91283076346286	3.87002542636186	1.99254526659588	4.80828400296357	2.72161713908259	5.35594844911206	3.24029253306295	1	4.06713856980628	7.69563550148741	-7.90345817168512	2.76758860411641	-18.0082288413748	4.13177760390894	3.50117189528744	-1.45712453799931	-5.2969462269663	6.81323366658847	-12.0040127236526	0.0169445580294512	10.3950060385492	4.31453326050073	3.50455534404787	4.86221560527366	13.6277992381809	7.21805943997771	-6.56103708936615	12.5044944285632	-10.6600940277432	1.33511605088841	9.18734959579824	9.69388495913206	-3.90361786898701	7.9958360546667	-18.7330448226453
126	4.97946488294474	1.79145251466446	5.01670663627234	6.57573008421976	2.98566255378365	3.86871671473014	1.8961220455977	2.03277271974591	4.95804459843432	2.45309879951248	3.52753588925367	4.19702557918121	1	2.60569135246982	3.52190263888458	3.03919266291304	1.16696468858253	5.96246412941472	1.61385179728763	5.31314503686819	6.95952300753481	1.69973191031744	7	7.02552554076034	-7.86081301653082	0.529742740434966	-21.1329111536534	3.88804470689268	5.43865043653545	-3.57933784214347	-5.10008585542159	4.98666691449847	-10.1349114005675	-0.270601958375546	8.03560464998529	2.18532189281653	5.25984220256342	10.0445324020742	13.5663808380533	5.29490638828181	-7.74483434574916	9.1342911825842	-10.906907377161	3.23658663256118	18.1275406434932	12.7028232945053	-2.93742495586779	4.42570837484301	-15.3393007192231
127	4.08230456737573	1.84533358671904	4.18655336537898	5.50319468904663	1.3480122622264	3.01890203036694	6.23944969124236	4.14001741423349	2.84598190143222	3.0571003171812	5.26156232313036	2.81546023184716	4.41919414478201	2.54506147597255	4.73131979737377	1.96061494190107	5.27422560882587	3.3934114258806	3.93353459157316	2.94843816535234	4.27489861446482	5.31552759854994	5.50950635438086	1.70353607073505	-3.34390521356825	3.70982976719702	-22.5906756914152	4.0406563246155	4.66327977941696	-2.7546474175473	-8.90576545926223	2.57703806061643	-9.24080002809415	1.79530407034104	2.4116272270648	4.78005711561493	3.52211795827101	7.40092464994185	11.2343024701479	6.59486290056147	-12.5219508786746	8.50250180111165	-12.4350736563768	3.85884682012183	1.19008786653353	9.00466406103182	-3.77155891267808	5.00520149727911	-11.5926438144764
128	1	4.71264433140173	6.25159342039772	1.06977702058641	4.17123066105816	1	6.32306680909433	2.68690322291073	2.61460686178771	1.38743376160134	4.42454237183741	2.78447955258452	1.05381034398569	7	5.46749016016666	3.2628931754799	1.91209755678064	1.46223703710394	1	4.22440680002626	5.13347783790685	1.72123057777253	6.60799644951388	4.37087942193307	-5.93356832836074	2.31951248761418	-19.3130388927319	3.2583178609388	7.35666870211217	0.29079111738956	-6.51063450367621	3.9512965233971	-10.4703805268962	0.843490494787292	5.12539639661806	6.09015216653111	-1.16405390916459	4.55163428564009	10.9699877141879	3.16832482770781	-8.21126144356315	9.99352345513576	-11.7677390414256	-0.838172543355754	15.9912492945119	-6.98084317270312	-4.30888085220752	3.60079506611906	-3.39281533078075
129	2.10352508206658	3.2280696063055	5.91942714482481	1.21818234812341	4.03148289193135	1	4.78749953749879	6.66693961830255	3.52662240786036	3.49039147706694	4.75265090824757	1.66179683429289	1.4229222391616	3.27789001491329	5.11373433823412	1.57906314303196	5.39852338678109	1.23412469848228	4.48735966796519	3.57440175802948	1.15812936222002	6.13872694728495	5.6549139274523	3.73973024110727	-6.75093843849667	1.61679595226619	-22.2621621524754	2.92630374716017	7.23086138788543	0.302786030285487	-6.95675069862251	3.5649367249533	-10.536042623443	1.73983692440249	4.07009356772644	4.43125446865373	1.1814163435424	6.46661548722052	9.05778417868743	5.14720545683632	-8.0860076615659	8.95928943583904	-10.6663131022439	2.06785600060683	12.1114550613064	5.52818802747512	-6.49479621089782	5.84749703330012	-10.6207441157465
130	3.22418312515584	1.5533564614005	3.96746301767706	2.59009168816168	1	1.53048806566786	2.349789338562	7	2.15462347938358	1.31567594892032	2.82967612223071	3.72783569157949	4.25211715173452	2.31589716396006	1	1.56508903781003	1	6.40116627340828	4.63329776659282	1.11188227150292	3.44819803546303	1	6.0543607850294	4.50970123060506	-4.28519588867394	-0.27253944940198	-19.7753917034565	0.976347830658382	4.87500980665529	-5.53508632136346	-6.23952667480402	5.65104089998352	-8.08553131138857	4.01524314256409	-0.545816609280401	5.44786816461296	2.03755915199822	7.05931921463304	8.17505101086654	4.30233971350233	-8.1340481208819	10.6815529094341	-14.1914247251717	0.202348890129304	12.6615795121911	3.67733406599659	-1.15179638544097	0.422547828167455	-8.29141691249545
131	3.52263405117628	1.89081123624407	5.57496757041409	2.21087989228073	1	2.82469053918331	3.09828343265253	7	2.01686546585223	2.29507396134337	4.16038935655789	5.83880202110855	2.09316718916453	1.95323011020909	1	2.35745709861367	1.13435115957299	5.69294951797901	4.25708679326201	4.01451167295282	2.7733194434737	3.60625795627117	6.41479600506998	2.87523042854284	-4.92936091680631	0.362092412518417	-18.3817346954775	0.824012617274178	6.15251374672835	-3.52434726843767	-6.10422950824206	6.01968881807073	-8.09986580846574	4.55215444373637	1.21283500648538	5.27999720319534	0.625756771246638	5.56185636384983	8.91708975251429	4.68451405041014	-8.82545078525573	11.741812244855	-13.6381808702991	-2.09218115393829	11.3486008277916	4.75362706250122	-1.99171374679007	-0.125037051725805	-0.137275523431769
132	2.96168849496904	4.77060974984514	6.33354721201052	2.74284906282725	7	5.94502955511476	6.9943013470056	7	3.04556601817952	5.38369950896059	6.56632631858038	4.62396221015794	4.05078503243371	7	6.07837093775979	1.02899138636966	1.07720815392814	7	2.39312591128947	2.66192428128604	2.96793500571039	6.32644945731995	4.77407091954693	10.1452435346954	3.79541360749113	6.5822433406744	-9.93243229247244	2.59799237416417	6.08442194704824	1.9574455960456	-12.9367981219073	4.23297653275132	8.38742779569064	-2.79757635601493	-4.78256964547117	1.90159372634955	5.50009235537773	1.39063484390375	10.014100044437	3.41800633835625	-4.61094513408875	13.1979866257794	-5.72972490805212	5.38915988202804	10.6069357909164	-9.45726401487202	-6.42001402900568	4.71891234861245	-18.7892660995411
133	1	4.48295456584769	7	1.44031908094054	3.34710180990451	1	5.73122652243902	3.09055945588805	1.68520234440291	2.72154837964867	6.44915842287675	1.48907750736482	3.00695129795847	7	3.59571617640006	1	1	5.85400323301006	1	3.54471969382413	2.39389010880168	1.68877711313468	6.41859461444377	4.42819522405991	-5.54467118333817	2.37434919148177	-17.6354542799455	3.42610212277992	7.30307118738116	-0.400844407979716	-6.41497424151407	3.60339997826264	-10.587651998049	0.263101703855534	5.22671457267111	5.54596548150098	-1.48998159578332	5.2691189962723	10.1161625358445	3.49445364155781	-7.61805604487506	10.3108226190377	-11.6032997312369	5.39882128982233	15.38308085448	-8.1446788537763	-2.70535938951572	6.2342113028366	-16.4991724965531
134	4.64569250886359	1	6.99905689602168	3.25796828007984	1.6568336924811	4.71786018689828	2.03493130739354	4.25292797374312	2.515341789802	3.83840648061216	2.86177521679235	1.50741841889941	1.45087781140318	1.95640815635382	1	4.33299207677635	1.18471810777024	4.9836215529193	2.49402421077079	1.71429338896197	1.75687725232984	6.77994205677533	5.56973612572508	1.89194644877238	-1.74072468345381	1.24608106487328	-22.8466740035669	1.8156101471802	4.84005904742759	-2.68151424348165	-6.50306811390711	3.874876365064	-9.51245951365165	2.3059071980264	3.44269123522208	5.31696056559936	0.602751978575205	5.57698423379412	11.0086025492289	5.63391700836955	-11.2755021694178	9.22868969846956	-13.6355321331956	-1.12764664465028	9.52955587258108	-6.90830880383197	-4.44180820051075	2.49735432937501	-2.84279623616872
135	5.18282205237119	2.29515974778698	4.67805615936465	5.37100574161733	2.56589428064993	5.29589595513488	1.31027036572859	1.16490148411246	3.79623110835086	1	3.65566312647442	4.14643698380755	1.5816207606332	2.33488412044441	3.59633255629644	1.62012032014607	1	6.6055792496355	1	5.94178108264884	7	3.46256095051809	7	6.64332013617629	-6.73486324654186	0.499856033789221	-20.8915439135156	3.75702413090306	6.093699785677	-3.91365515735671	-6.2755806779146	4.74325838908598	-10.0486220292047	-0.365612707644081	8.18693046740804	2.79809384000393	5.40928401537806	8.98607574417096	13.0393616668704	5.89394780929489	-7.73575791043439	9.33872986578126	-10.6524988106322	5.35227471625678	10.3392907420805	12.8718468016437	-3.71986144015889	4.12705186099907	-16.3199436455588
136	2.16195748465089	2.35133561837093	6.60425588105775	1.02799207649162	1.70584873589194	1.27220520442521	7	6.48699570559984	2.68854323437663	4.81449251361485	1.45212422104668	4.48514731943964	1.03307355613333	1.87987656457363	1	3.20617989915493	4.83920375201115	4.64365242464114	1.82508017985232	5.8230602758538	6.55252666312966	5.303410655853	4.63310601126342	4.95119088917361	-6.31910451031185	1.45962296113184	-21.0587240139022	3.04521876032839	7.06936473545702	0.787058689390963	-6.7181417636555	3.09845251620436	-9.22002633122085	2.19964731888544	3.27458593993271	6.22968057773254	-0.282528226474284	5.39824866217596	8.96523200591665	5.63818395910666	-8.50878639873148	10.1504856853971	-10.5125235420949	7.50997643614611	11.8805552684752	16.3722451357331	-8.10041752461929	4.81732924196712	-15.7302904882827
137	4.10256475439777	2.1697685755321	4.60289348913461	4.09878306028737	1	2.42454389175289	3.66079872337643	5.79877031641941	2.02656461635557	2.66591389014232	5.62700412972884	1.38513896805378	2.12123271821408	3.4742983730223	4.72381334618713	1.28528420515064	5.05693419663868	4.37725043904084	1.90562730776217	2.61337697272909	2.94353000450238	6.47489326061084	5.32115324738758	1.99027391901772	-2.71744304232091	1.49542415845132	-22.4503666379312	4.55457193742406	6.69684323006568	-2.744725306312	-8.38784689000061	3.75398459272394	-6.70142830728883	0.669023163499347	1.34037087368464	4.97458113647709	2.4051777243266	7.2229182650062	10.4529608838923	8.01591463838865	-11.2616716129442	8.51170143098831	-11.7108236458002	2.60150272656555	10.4549111121443	9.48995820466046	-1.49916459375175	6.29458389910672	-1.36088297587221
138	1	1	5.87528657171475	1.80329975980501	1.38564085345402	2.69136846229053	5.23901280749843	6.65476972466166	1.45880005382177	1.78044170247056	6.28509734636277	2.02571358618008	1.50665077387516	1.53716806970276	3.88635918687802	7	1.8490257619486	5.56214715686398	1	4.77187545965096	1.48457044103149	6.3098803495693	5.93490804162968	4.31083190455782	-5.23201965091038	0.790188772530502	-18.4664508201475	3.43951782599945	5.93940338682807	-3.85922571390868	-6.87400637847751	3.3492860076065	-7.89982227668798	2.67006145790109	4.51176029319808	2.12503398564875	0.546671829314075	3.56326222573914	8.84849148395919	4.73862107842399	-8.29159945306094	6.5586971613626	-11.805629100232	-0.469617280741058	12.245043954004	-6.34987212394629	-5.14039008379735	7.67502489030675	-5.16560402298239
139	6.31814945419225	1.99128570054354	6.29965380148713	4.00207259318511	5.91441771223058	5.96764434314725	6.6647672507831	6.88873714139453	3.5687341418422	1.54457432538164	6.41795851742032	4.84659677276318	5.48732983440763	4.04003234135263	1.89217609334281	5.98200710903673	7	4.30624865650004	1	3.19638177835564	3.0732252145119	4.34487313216139	5.0475020771657	6.59538362218489	-4.79914316023543	-2.77281760366412	-16.0279198752382	5.68661111922254	1.74209163126923	-1.21548951347082	-4.16374857721031	5.43616475065407	-4.10972735666173	-5.040981396913	-0.632221676573256	3.42359645810205	0.359894473924241	4.49425290357674	4.97449005589265	5.96076931306729	-2.68907500583083	8.91518147088622	-5.98018404697118	2.33823030106976	12.6317466001163	0.738537987444197	-5.82808143574804	4.67583429576582	-9.75047294733175
140	3.64559879031139	1.48005127164554	2.32494697134057	3.26349545602832	3.27046088061155	6.26304290549698	6.20158918491601	5.37767735872322	1.77139514093829	6.42517405633895	6.67017169232138	6.21706300813338	3.89803563575222	1	4.27502104953341	2.61138106907477	5.31049626234405	1	1.28994263422871	6.94436881182035	1.1552396330094	6.74549274575663	3.81888082981714	7.31851000469934	-4.46487438196473	3.0027403498686	-16.7835570314759	5.14632103304089	3.99157474805564	-2.84078323197379	-8.61412444048627	6.82904175079327	-10.6681925037145	1.39050218537211	11.7211328273098	2.52872807445906	3.77237430729603	8.06969617792183	11.2579251296717	5.86780667792071	-9.02561356303482	9.75183845799912	-6.97244194931698	5.81908287001267	13.3304035427229	16.5355553958613	-3.1518008066722	5.06592098199259	-3.39285377751052
141	5.73025155224932	2.07122788327767	7	2.71544311760649	4.45307244139385	6.98229182979147	6.02371062403467	6.02425655358853	4.20755283250567	2.10215784393781	6.55742251023019	4.04518258056625	3.15916116684681	1.35687474109946	2.05881276784865	6.02800853561372	5.87300751676458	7	1	2.95295715961043	2.16363580193304	5.66206950884281	4.16052873575673	6.55175008761905	-4.56758406598458	-3.0425388928619	-16.857759226475	5.31993244813094	1.57879025426552	-0.602463286502156	-3.74445471608856	4.06458646018117	-4.30996319697177	-5.2072374601641	-0.449185780055302	2.67767013331796	0.567403524103565	3.81124872405285	4.68771530896763	5.60660308999302	-3.37815930829867	9.66517024198409	-7.37444846668397	2.7790603002423	13.3318703508453	-0.336157935047132	-5.1378766805855	4.81385132483184	-12.7614770572068
142	6.68631420970061	3.21623534776775	6.72967799386067	1	4.10911966527356	1	7	5.21597893313481	1.46768944963752	3.11063944413094	4.25962509528741	3.62386658466288	1.85838832181906	2.63023673938804	2.40197520529326	3.93177955161638	6.11812631151286	4.446024408003	2.50974032407701	4.46992934564369	4.12570060861073	4.73262228574625	2.8180756778655	7.42638654725022	-4.40403904966803	-3.53907952973614	-17.8890270362573	7.30741358666585	1.23319135735396	-0.938452598723519	-3.31446697043122	1.21828037440444	-3.91483991478168	-3.65797662738578	0.221850583619689	0.874445224472497	-0.227732150481012	6.0134169177498	4.92453967577761	5.12700071240844	-2.06335496333283	10.7221686893095	-7.95352390456632	1.79611359233669	10.4975168026582	-5.98626785906896	-4.50143909089618	6.51622208196372	-4.63288828190548
143	3.57714513561357	1.02299456842411	4.47741651961261	3.98432518051925	3.54535249979941	4.20069545029272	3.80586666117897	1	1.47414189193155	4.55345271410426	3.10990854930548	4.21332104809328	4.59784873454024	1.46810432291997	1.10133257271032	3.69405456095573	7	6.56686600476846	1.09157319604544	6.87903223083639	2.16882434534089	5.69159382172301	4.13513038613089	2.30674833844257	-1.77402171119567	1.35504181777474	-20.9847037193289	2.81643062815604	6.69336976379568	-1.22012460100838	-8.78392303008638	5.23451896695074	-9.02124808710101	2.62175703056637	2.62358341848518	4.00646492765743	1.40319193297691	4.73165017438064	8.85527423829912	5.17532341487726	-11.4734241159823	7.79416588016279	-13.4319682331808	2.23410250363822	11.3091792577472	-5.81187924163886	-5.29497829872577	3.10525958667098	-4.43632586849013
144	7	1.11180467600911	6.9513266398434	1.6987371510394	6.91749391634186	3.90288551322006	2.60015253079547	7	4.87565413370084	3.39997559754836	1.8413688502184	2.7611388441362	1.54035408997053	1.30502710986824	1	2.21675553321238	2.42408587970567	5.82157087918911	2.58309523133302	1.56004844688716	4.4775278947644	2.64694583862156	6.47967373802758	6.88616547674722	5.17075331048712	12.6771384453537	-13.2295135536408	-1.12047251639285	6.94764980441384	-0.365098779866129	-14.4732166472365	5.22837120754195	13.1661005664757	-1.55137120666525	5.07007045822582	4.54293161974493	0.915129362308884	1.09062126492716	8.44718753339355	5.61185851528515	-1.34880320592783	9.9902294805182	-1.57313920074012	8.86033245962488	8.47728025872416	6.27375690430178	-1.9037934413929	-0.18426526891503	-16.3639319223525
145	4.08263030166268	1.57628558748536	5.38986135843811	2.03308523151696	1	4.10680098544429	2.6424311500587	7	5.42731257784485	2.32106295495894	2.45031301378378	4.6974950844862	2.57610447629147	1.64762275511715	2.33479163798888	1	2.53258854041047	4.99222420361861	6.14403100709688	4.30320840032648	2.0564711323406	3.07500481416845	6.16145892180167	2.3370633191741	-4.31872922830649	-0.202889369080082	-19.7714318390162	1.22250158366575	3.83719031193254	-4.20701899280089	-6.23471890726247	5.76565556983696	-8.50528529347724	4.71647267463169	0.466207215916489	5.76464688737192	0.168955911361521	6.3429671038471	7.93590414884304	4.25980359323965	-8.66641235022985	11.4342579596069	-13.8177079537658	1.6004535889697	10.6655577483724	-5.68529247481335	-0.97377108896428	-1.14081018058549	0.0657489096957426
146	1.05336934388503	2.0281017100485	5.40880682585978	1.18482253387221	1	1	1.58772433424975	1.73587491939887	4.41939189071914	3.13599218878322	1.26923956475139	2.97051721710923	6.00685653314628	1.46103259391485	2.95901344027505	3.04699488978868	2.12950152479435	4.48583699164958	2.47279316131642	6.8964991565245	1.43940510115164	6.33757725047184	5.36395981657971	3.65437159557124	-4.85458649771177	0.218444221353434	-18.4456692296335	3.83725406528232	5.66494959596657	-2.49158255486834	-10.9043756076965	3.73717803331162	-9.72208213356584	3.27436003306409	2.20057717602145	2.82424558096674	3.41039161595763	2.74928393207071	10.1594348025061	4.68195215554191	-11.0399205956509	7.41527097130777	-12.126827329936	1.26013575855566	12.6119673210526	-3.40011909804536	-5.42458815028274	2.00070548169236	-9.41317126335074
147	2.76514088413345	1.69410530634014	1	1	1.33747210718772	1.55640365558095	2.82717854248148	5.4651614266836	2.63969402297717	4.69116438514973	4.38312660852071	1.52796618865518	4.29869992079089	1	5.25585837944256	2.11919121322357	4.12689738260136	1	1.40837573736834	6.39644700198252	6.63347775063155	1	6.39367863087939	3.88964693491251	-3.78202165498651	0.150509115989779	-7.98498866750358	3.48412983504781	5.07230734572022	8.41824052781822	-2.50014856957136	3.87957355513747	0.362503105365697	-0.0828215373156551	9.66563469129398	0.00579870917329683	3.957166174765	11.9196430839528	5.69549342825732	5.8151234564838	-10.2310712772434	-4.1010893844267	-2.16785090384375	2.96743761681938	11.1188388819783	2.91606849101464	-5.1322818966189	4.61002736698773	-1.01995328547401
148	2.34642369292808	2.09688054840376	2.57267710496598	1	1	4.67669960004731	3.44805195806055	4.16018450550057	3.63761714862776	5.54624506055711	4.33476300251636	2.6656108556555	3.11864856007493	1.67481704821857	5.29513468903002	1	4.02624721712261	1.39852054662924	1	2.10412685622714	4.13707125519876	4.9494098896296	6.25906941904414	4.14930310408751	-3.88010323745365	0.318200731191395	-9.2747692314019	1.98892504238673	5.40069597304412	8.75520249828947	-1.6475140883564	4.16189438345323	0.245033045005053	-0.742257600980007	8.78915974120758	-0.880393599389651	4.86855798785894	12.6208208352195	6.45832161583417	6.20391842893256	-10.2741386935955	-3.36791757223433	-1.40527345347325	3.4973996438354	11.2905924612239	12.5570771196745	-5.61142322951595	6.23653685905456	-17.0021215550172
149	1.19603403320996	1	5.23315182595546	1.79780160845381	2.29049635561519	3.54875854126456	5.83247804648339	6.0340676319322	2.03266370762089	1.78231857719145	4.46298054627756	5.95357580737722	5.34177222103667	4.59574739536483	2.32225940271262	1.4923009020347	3.74907528418332	7	4.3074185621101	1.66651157918917	1.92665757091017	2.7470322482333	3.75268779476598	2.53316426811995	-3.58202788584179	1.85618004498984	-21.6624131575511	0.770327931457357	9.85929273368462	-1.20965270991588	-7.25140809849999	3.06773867652465	-7.99715790654468	2.47433916963995	4.03902836246506	5.11553094928384	-1.00923414403789	5.9941543546006	10.8685508494221	5.77665912972873	-6.15565654230769	10.8885356257051	-12.4108020178449	1.71810433387633	9.84988569193812	4.60472613122403	-1.46905765929847	5.5568000765208	-15.1292640204807
150	1.3727206427981	2.41225697566319	2.76462358097898	1	1.50577145724025	1.15533605352247	4.72508397699946	3.88321774407677	3.88671036350899	6.06809800767167	1.42388572780107	2.90236648916519	3.11317885184916	3.07354967483017	4.82298153759695	3.07953090179358	3.18951591052124	1	3.18846385937247	3.92521190516048	7	6.53799654895892	1.73869434053088	3.514908744028	-3.57376979979367	0.192850196251004	-10.1656487663677	3.18796903030825	4.16731762061341	9.12028172450066	1.09571991411554	4.65766466316656	1.84988053406959	-2.22752536278363	8.80414573750896	-1.20615142806346	3.33891000657521	13.0506724255324	5.08640417022706	5.92090376678601	-11.3971132726457	-3.1005231650645	-2.78086994623797	-1.64929458926612	12.2281691457776	-12.9256931448448	-0.6406975461053	6.58066572175516	-13.0537592487292
151	3.20361256845451	1	5.07973839763241	2.78020054204732	1.32378445615751	4.33688382996451	1.88766144289292	5.37879908755556	2.04333138808118	1.57742114745357	3.07652811605349	5.5385672418623	4.6674922958486	2.3010932859749	1	1.56444865967671	1.03490796606217	5.4558689400082	1.38287184681818	5.303795735218	4.47503625704071	2.14547471966669	6.00967769017143	4.06230307745677	-4.19156731784852	-0.346431535991826	-19.5544410880271	1.70755967638881	5.34812157016751	-5.48587892102534	-6.10240891286085	5.20807884844009	-7.11631021186321	3.866350232272	-0.0879022464956921	4.3975168332391	1.70968506969842	5.03294114938665	9.52467325876928	4.02516347378694	-9.02367944915206	11.9864432902708	-13.2182610984667	-1.32606258924063	12.6067082583396	3.79578563826346	-1.93062604035457	-1.86390018248735	-9.06625261471349
152	2.34236631260903	2.98319032017511	7	2.82833581497157	1.30587919139503	1	2.89278591858462	7	1.9318817613499	4.95376106895	6.95107883732762	4.60501814743834	1.36380117703249	1.31632739843435	6.80353392143376	4.86124603729881	6.43891967610156	5.88096343759213	2.49256214641558	6.96833143381555	3.95056391938545	1.03075843487332	6.41762786711676	2.02606059854198	-0.503659383369889	-5.52358192849749	-9.12991741093422	3.49420157477463	4.72944718224597	-3.4291322291783	1.80383004123928	-0.146808783254777	-5.04008449308086	-2.29150169211249	7.82496733213387	3.4193560302607	-2.71576607991091	-0.474479831741815	6.50610709150145	6.08841879203449	-3.7653679922291	2.26485109167214	1.79730382546564	0.761200877344533	11.1361110494077	12.7963320848183	1.51844373400849	4.45627459599502	-4.21070302213454
153	2.11740819630269	1	3.27829835604297	1.11209862088402	1.93660437304181	2.73057769099264	1.31182160236099	4.26104496585134	3.7835387083246	2.12010061803977	1.1846265348788	3.19073077542876	3.8902841453645	2.46553021821646	1.71799483350263	2.19412743594466	6.48428003921032	5.61612385375982	1.73966959480898	2.93729914138624	4.2716119570186	4.82039360994289	5.50187192617447	4.11854515810302	-6.09611810962149	1.69908608248166	-20.6778958626049	3.58529122908282	6.09978349464632	-4.93986657589417	-5.97921024816404	7.51904490506073	-8.90558076213619	5.14091826338105	1.30610615109043	5.75096773024002	0.819480215436751	7.19417904960919	11.1721601636612	3.69162017919234	-9.3627859151594	11.563218276391	-11.35513926841	3.65442922774099	9.71724526593512	8.96309492498239	-0.0676066641878648	-2.28814026267487	-12.1403337824012
154	2.03671479472499	3.85802660620411	4.76155707449524	2.90605093470844	6.39111706438578	1	4.45590171795398	4.76075492253107	6.965788469953	2.54160017259162	1.41135529293656	2.75179466322315	2.51135697784946	1.90159774275973	3.34320020531632	1	5.30392499620063	5.36534509204611	1.32256068759104	4.75956131016936	5.41994175642673	6.91392082474439	3.7760183057162	8.64975472806319	2.00733433558467	7.33048822576829	-9.52080618606253	2.80538653885232	4.84204723550396	2.75519404608295	-12.4293867748053	2.90402379584649	5.16279340499859	0.22515045001767	-1.69530224747159	1.2213508549444	6.57622658379716	2.81076147269761	11.1905864263242	3.955015653934	-4.52703208686964	11.6911715667767	-3.2869423404711	1.78136369058831	11.334113752568	10.4404361641464	-2.81477216092874	-1.64893216190358	-10.8960351315227
155	2.13245719661895	4.52969921143086	7	1.4255443363566	1.37036490111222	2.70338754061061	3.2680819695256	4.69698788428336	2.15926967266541	2.41501773980782	4.10512608963359	5.23962423167347	3.48328751376099	7	6.63083190313449	1.89051886216958	3.05325277798922	6.89316346145263	1.47893281439884	3.45378499696629	1.77414599266145	5.12935371359327	3.72797052887685	0.500046167430199	-4.72225909605329	1.70130229644709	-19.4746760569699	3.30803060871804	6.96309775543204	-2.27612513292065	-6.68069088250629	3.76359101115293	-7.78682185807851	1.39347834453648	4.62263752768288	6.75831672668533	-1.86682427266081	7.12147101881118	11.1283444617214	4.85701202066389	-7.00534988531638	11.3923826850411	-12.4672087538615	2.29034482772322	14.3980693325108	8.9027766961873	-1.29559272294645	3.74928924138838	-1.37631869166967
156	4.74631541302847	1	6.54131497484108	2.2100843048838	6.02327801514667	3.30407518916565	5.31540576269868	5.42119121388441	2.35894641222372	5.88702165049182	3.67935091184963	5.87827313765844	5.29005821795637	1	6.34655280712835	1.48945975900649	2.61245676728833	5.42468086100427	1	4.1390391949988	1	5.47443597285998	6.71559199635093	3.94111072813295	2.15314284993187	10.89563026808	-11.4049029538358	-0.327124693015194	7.98025743955346	-1.30785401908885	-14.4731554993	4.57303698635216	10.2653360244399	-1.06591366658104	2.88354385627722	3.82081749053589	1.84329700569772	1.49746799602675	9.21731727504067	4.81809047562892	-3.12258987177011	10.5259591958464	-1.62413279619589	2.8282762927993	19.8808959379009	9.30103519694767	-3.86983251281401	6.73430070519671	-3.80115597652287
157	4.29027826198056	2.76958966832601	5.26549169420934	5.24400731645963	1.43086463567465	2.54450303500468	1.43719818350458	1	2.53255498657197	2.49780320584915	4.89328068695273	3.27433436623129	3.90191158682589	2.6440690626735	4.69215087369607	1.63261667064961	7	3.15094423086686	3.87373191734083	2.74211080385988	2.42706792466608	4.88352040608768	5.90699971957745	0.162361065594647	-2.71744781728542	3.07749892562553	-21.1907364373568	3.20982699174629	4.61405248396169	-2.19528533478909	-8.50622320641886	3.73537002391994	-8.69629919636106	1.95414961294131	2.71710046075272	5.29788331738353	3.24236653635871	7.45282121696706	10.8857318202225	6.65519209257044	-12.4972347024661	10.4859187081286	-11.9850391264652	-1.26870223817398	11.2172186409905	8.45461458366713	-4.32103333854689	3.58158360437428	-18.2637932122253
158	3.18095477706439	5.54746350149159	6.93579125196337	1.16906731890537	7	5.71777831257616	3.75033497128258	3.85561795964093	3.08367363316545	5.53034880496452	6.41940627714394	4.50481760648576	4.12079977079968	6.24129517834558	6.737882263008	2.30189978888643	1.82997710941945	6.84882952169192	2.4268619216595	2.09408350905209	4.97194143438971	3.26283919974684	2.73448528350868	10.7552703546407	2.3224205655265	6.67328185965394	-9.98676849169135	2.63582679231223	5.48386294609519	2.3756803264425	-12.7247409286338	3.65009373368382	8.7296091710021	-2.18930303379667	-4.76948640412507	2.92435893673845	4.80621797948822	1.13061811967443	9.93954785104775	3.93807586071404	-4.52322658108971	13.2509499086426	-7.10203365730556	4.4919306650426	20.7437899411009	8.53854745441851	0.282006225563049	2.32413000744828	-15.7582293285752
159	1.01582050586597	3.44141734917522	6.61000485067901	1.49899884515591	6.11978309193825	2.52941389684872	5.88255210990618	3.97450604908369	1.31985083190042	4.34933035584203	7	2.28956805598088	1.85505956502911	7	4.55237599040974	1.26442612872237	1.69097532873896	5.38467619517439	1.58548315968205	4.17093191554373	6.11296536827416	1.8173017429918	5.8405401364994	8.11177471853504	2.22880539109003	9.15837716234944	-10.9957346831593	2.9031849643889	5.60804711671388	-0.278781728549228	-7.75273127306281	3.55984009704021	8.12801232097633	-2.54968323497801	-3.08219357534972	3.97665891482994	6.96947627487317	5.12899014310041	12.2711735397101	1.6051680440277	-5.98745395940296	13.4632565667893	-2.15541524769441	1.94794710956316	11.0510233991411	-3.74360175915484	-1.5570562338014	8.87548898965087	-20.5749690462643
160	4.17969890823354	1	4.47272780120663	2.32025387521481	4.08228189559502	5.22016260623652	3.01744595309869	3.42608484987617	1	4.45356451798735	1.86387693051234	1.32824443629364	2.8656639030175	1	1.59015394672376	4.03648908033836	1.42095068404436	6.177410452627	2.77947061328427	1.07807974912394	2.66271385281878	6.5909846777856	4.22625087311656	0.484050273501757	-0.766716124258381	1.20135935774759	-21.4201476465239	2.87534671117544	4.43341127675023	-1.42852010851145	-6.32437462471259	4.04283196548085	-8.85988257025748	0.448064064240196	1.88565805295256	3.48050486260188	1.63648213949809	5.41659726568593	9.54387008431843	5.40967648420006	-10.6234533497091	10.1048281011343	-14.3113239930119	0.199957845514732	8.71931745198235	-14.0155272396246	-5.88431285565003	4.27542487635741	-3.61683932988727
161	4.34112702732093	2.86800010361082	2.21717801976365	4.23405431509042	2.85162299926282	5.44483967937301	7	4.60018116932394	2.5452818444872	6.0346817058881	4.61686005151235	5.21694841507794	5.04777196646621	1.57397508289186	5.56995295451305	3.95731284922261	6.11866401096739	2.33451662080367	1.06970808708767	6.51678536947479	1.19615589327143	3.37888340400775	5.75691529095272	6.81684597069233	-6.61426405981576	3.33726869048774	-19.6242074292395	3.32579880412825	4.95314820595407	-3.17219119553529	-7.56340088816247	5.73404102941755	-10.5793427974363	-0.999452533811404	9.62994332156999	2.02065936116009	3.69616060354632	6.62371351266743	10.502617881631	5.35609320818957	-9.65877100514995	10.969891373237	-8.36439022186812	-1.6599416571164	12.6336877333153	18.0615858750123	-2.46039161690001	2.35204981145757	-4.27722839772262
162	4.23135276640768	2.78386346222537	3.04928420194779	3.35064701741471	3.16203320119385	6.75139118211008	7	7	2.53988380572755	5.30216405042336	1	4.54711058415705	4.80031211044509	2.37102311739318	2.82045117521809	2.05778262172698	3.55707682268921	2.10497643565741	2.37887175339003	2.59844313289121	2.40958039053405	4.4699633482975	3.39639003867011	7.2620247189538	-6.07150287662565	2.73311493675265	-18.141449304043	3.9808443242335	5.57585312062033	-2.68084032665671	-8.21281887836246	6.85354537977517	-10.3235874497736	-0.545574112564641	9.92884493737256	2.7530751267833	2.40131077529374	8.47309761072023	10.1838341824022	6.16223887638326	-10.4440245034403	10.9948925982165	-8.81241427077098	4.8517584481376	14.9960414764895	17.33177429396	-1.10995133341754	5.39882906270783	-16.4289762513299
163	5.06695748952404	3.5596209524282	6.69179714705666	2.14929762974296	6.76264550515671	1	2.16987671891051	3.65262719716635	1.97758860926544	2.46332108513129	1.79427435914885	4.32105020449501	4.74743543741098	6.8069460317482	3.36985298121458	1.52146353952192	2.66781246321329	4.81451456850864	2.30609888640982	4.99171383112311	1.7154197146867	1.81117953257232	5.27225702645685	6.78446902797009	3.78195045421673	11.085718590106	-13.446253352003	-1.70135148644241	7.94324644431101	-0.37653116345812	-14.7001408327618	4.8612314798699	10.9297748139784	-1.6956469730487	3.85795675725309	4.80294393762013	0.0111646132140809	1.06089914232446	8.1221766867839	4.94927778276692	-0.883575362680194	8.78328162495255	-0.479526405550444	1.62028648822131	7.93641747954169	5.3003501964128	-3.21184981921793	2.21148952587473	-12.2809274989107
164	6.76297901481029	1	2.7723464903503	1	4.66823930210575	1.50804375800913	2.43860730655969	5.30789715640684	5.69866586513001	1.51471592159919	5.53949183479091	5.62264667068389	2.62852989336362	4.87928452846206	2.84760845594087	1	4.98053757459345	2.74723795674696	3.334432804186	5.14841961462821	1	2.18592328472281	5.70250623862195	5.594011173957	5.47254232885386	10.53636500442	-10.6624490002941	0.366228818793352	5.27007294518097	1.49526828583752	-11.8496360623028	9.66777942593619	15.7439446888786	-3.05929505124034	1.48840522472023	8.28820597415654	1.53506069138554	-0.981954882394545	7.70205388794775	4.94643006845049	2.96031193001617	10.452459209845	-3.26513315323064	-1.04613907884702	13.4405734137907	8.04350390072493	-4.30379047461318	4.84913378022329	-2.1499314120632
165	3.43453072078497	1	7	1.13131764099277	1	1	6.90277226141051	4.00026497597176	1.37462452569682	4.3810767802442	4.63978719743794	3.78052663863121	1	3.72536621635787	4.9118935202905	2.77078275355477	3.02604286840211	6.39777571935257	2.77526331012631	1.64892955989241	1.88391249549291	1.93199024251342	2.65639759468703	5.42328949861502	-6.17977381878776	2.2689243102947	-20.5737114144728	0.145261195506564	9.5042111573591	-4.45341238803571	-5.09986246189588	3.9558107476659	-8.78676606893496	2.2380494265475	0.251862966747618	1.89042951881818	-0.544712289290044	3.0453795309256	7.20406270716666	4.11050750042248	-10.9184841943217	7.98712131672613	-11.980636495638	2.78975147759015	10.8758676277802	-12.4725344260184	-4.90820541791938	9.55113800581403	-2.6673886029818
166	5.94941886378744	1.73152763777553	1.58079408158841	1.31836006470637	5.49354249426476	2.78655154103403	6.55756476087965	1.07736997840645	1	3.07537957632948	3.87731360449723	1.19504426466846	1.89071127979971	5.22766583222293	5.89988279174162	4.3073302015104	6.45516108056134	5.87676441097401	1.74579115299429	1.4409672711607	1.30919171481055	1	5.99472766163773	6.82719342706422	-3.65075248783185	3.93513691094213	-8.7772226503022	4.24080483090464	6.47566498421193	-5.09251419100771	-11.084592938724	6.62031836520803	7.74489266001719	-6.10815244032782	-2.03765002952825	6.83134914886648	-0.3212266825661	5.46151318742292	7.45051912343328	5.75698220019811	-5.39678501104907	13.3119572992966	-5.0289036397545	1.67187673895289	4.27059204804059	13.8782645974986	-7.21572547699081	5.60985207683846	-7.55380175366673
167	3.66371963352105	1.0514853737151	6.15459497925859	2.74178066207181	3.75637239323022	4.84852412062858	2.88266010385294	1	1.0330699658884	4.82700836673192	1	2.08810946202478	3.14264616508448	1.36303621145291	1	5.11742229333585	1.91418405977788	3.73544390700925	1.24490962268635	2.85860857732463	3.91783603386351	6.68648726008753	1.9155836451194	0.63124949405494	-1.09589770237045	0.253727443144366	-20.5020495709922	1.7237171356646	6.41105353139918	-1.22216524264659	-7.71663187359985	3.58910788810157	-9.97046266822179	3.27628911593029	3.52311343932055	2.34534329699962	1.88797616718224	5.53935778810197	9.00105311093834	4.77431978161025	-11.8946885592059	9.82527175601852	-13.8063288790928	-0.372905255123168	9.22771866606549	-7.75798402163887	-5.03689486532847	2.39662272060756	-3.33070675996132
168	3.17495509537015	1.78163567650224	4.66131346379254	1	1	1.15683852265699	3.55844657581138	6.83191440083444	4.78490214829339	1	1	3.69911484379218	2.24110024952646	1.7332215955489	2.40530608181557	1	3.46975387670909	6.33426946681767	1.06508179867208	2.77703455358257	5.72182733860571	3.21710973235313	6.33453823325668	2.40887720532908	-5.45618493403188	-1.30692101444232	-20.0212676595816	0.909941960275887	3.21431445944493	-5.28073200749909	-5.45070655737411	7.28607253643141	-9.11772393986433	4.09843570120926	1.55574320030354	5.7547563726483	1.80622033529929	5.33349268130063	8.15014781840742	4.60216002376202	-8.57841642265258	11.7393201517679	-14.0942603683536	4.09034008137479	21.3377931990283	-4.21837745968047	-0.366512478459802	4.97000671086774	-1.81690869164831
169	4.93227307527497	3.47572395288797	2.8865264270799	3.29228606265941	3.36302820705431	3.5830575316831	6.66769391243292	3.74704954905257	2.13401840756398	3.0563161335083	6.79827177748886	1.00061090373869	2.54913554725929	2.58001213067473	5.26800729349228	2.48281352494496	2.21706650876751	1	2.42075132109224	6.13226834733323	1.48973194194442	1.66733731260006	3.94166003748172	8.08028393847206	-5.92335196675798	1.92635901719136	-18.339945853087	3.98134679908815	4.97789246920428	-2.22273096363749	-7.94084119447874	7.89702042209644	-10.8187251380202	-1.3367008289525	9.44795844353184	3.69627229878798	1.10263818613135	6.90397952345925	10.6954987994924	5.69076451124224	-9.43143552765813	10.8225866704316	-9.19853629586543	4.9921429756039	13.4489357481922	17.6809314711285	-1.48679133168298	5.25759379479651	-0.652974894126134
170	6.00127230616558	2.35086507904039	2.66847945033333	1.55436414077419	4.30156145698856	1.10830761184064	1.46084421199985	5.07193334360019	6.34293111416424	2.43209476358758	3.09991503104172	4.43285610954999	2.48837426109288	1.06849443828084	2.14889598550403	3.73580266696925	4.57920521953725	1.8064809816079	2.6145904703965	4.55233719087869	3.00860359346446	1	7	5.02950438442035	5.80468829679003	11.1462799562021	-9.69027757719728	0.59087893088605	5.56929384020487	2.12657432315085	-10.9486630255243	9.69959185403025	15.3560243682861	-2.9162192598942	1.1483240756315	8.85252843046453	0.137940470048575	-1.51267368305058	7.37442144127028	4.84749432801055	2.84526863463506	10.9532249204789	-1.96224483133516	2.24207921647923	12.8924438723422	9.57782254384168	-3.39639362448611	3.48578562247877	-3.93726329713631
171	3.69422770931865	1.07279386038215	5.69164355453315	3.67971036607373	1.97387024646707	1	1	1.47370017120663	1.00598555896125	3.33477023740957	3.42700853397053	2.10472324412809	2.17332459543303	4.0763038101159	7	2.68958649558679	2.65040997042846	7	1	1.85432148986993	2.19807159334586	3.62122263941796	6.3170234380039	2.39459283942773	-1.50584507871332	2.9298131388174	-23.0168074111961	1.08685172226707	7.31506824096464	-1.25247666397582	-6.39335581500592	4.29658175060789	-8.48313470722724	2.61548006921607	1.08141148025106	3.44319324216642	3.05393440744408	6.51103831176255	9.80242494959563	7.1880420407609	-10.5819127684826	12.0440530621462	-13.9986030377156	-1.24108019971086	12.4523309083199	-5.38646493325462	-2.33894641302688	2.94300759745947	-5.19844124911923
172	3.98733089700776	2.53172699155715	2.77879594473575	3.8304091757251	3.72067798897362	4.14325652766465	6.09671218163218	4.33648580103699	3.13704149623899	5.31233276303242	1	6.14257526493506	2.50185588053124	1	3.38470121779706	3.52311679464601	3.07235143514101	1.4861761335198	1.44264408698156	2.36060265547753	2.94153283306595	1	4.32282036029012	8.23896825329558	-4.99458525743227	2.78487362713564	-16.1465779603881	4.08771811289523	3.69767761551515	-1.49494646013447	-8.30704291300886	7.22146665953801	-10.4484564738408	-1.21727502093694	10.0570338105175	2.78945323989775	2.66823421286447	6.60478915197441	10.0253719565649	6.73812897318368	-10.0651499288903	10.4281732564015	-8.5843507669662	4.74518046704918	14.4662388739063	12.2836877422243	-1.54039382416876	5.42833258241572	-1.52884978847199
173	5.4923430708625	3.28491747910009	1.96657357593596	7	4.42676511910564	1.34408161658525	5.35808733030309	1.78573743250726	2.85647540417005	3.30779776858923	7	6.52262534285368	1.09572256857598	4.34746737715736	3.62629310599037	1.8620107513505	7	6.14071429806768	3.02619130503624	7	4.75785569649428	4.20381041584238	5.07346555084567	5.97910245372262	-2.63482738052945	2.41825558059445	-4.17544212808586	6.64393762370825	8.85477531086217	0.747506828552271	2.1185566307721	3.36232211658198	-2.1687640595707	-2.9264725915151	7.95342481809745	4.26912924256477	2.95716226912689	-3.12946354338428	3.97903140532727	6.82777743304895	1.18184147700198	-0.252098992282194	-8.60682041878769	2.56019062804512	11.9150564424344	12.4347416714523	-8.12391048186922	5.1498592522223	-13.3485956520132
174	3.42701256117914	1.20613340076213	4.34360880499207	1.54195753142596	1	4.06759269147575	5.71497124441448	3.56780446145165	3.4315933126414	1.45432594698443	1.60540897584576	2.10667464988874	1.02815555126772	2.27566421379419	1.65599192758088	2.93502336483858	7	2.6596098747109	1.38617622235622	1.01365714257509	1	3.46048183450017	4.8910704308145	3.05123088488456	-6.88717982398137	2.47354462515959	-19.8967759092794	4.29253589142296	6.19899163807437	-2.40966875287969	-5.42182386992835	6.91287586913814	-8.6941272231387	2.18001331449504	2.00595427668986	5.57724599165301	-0.300605241577411	5.84284381679026	10.8299064680841	4.99400880494655	-8.85733234462439	10.5245425607841	-9.80444573894247	4.32179067714481	11.6074317910964	3.46301790386088	-0.918472684319882	-3.00373256698577	-12.1246262581755
175	4.77160112696332	1	2.35310775783632	1.52663955577183	5.25063249353147	2.68100729781395	6.50744208813574	6.38652349116618	2.86348738032292	3.62622314171996	5.47406633061576	1.04706738751962	4.05712400235938	4.44073216218068	6.11582766045881	3.36947367905412	6.92625569964089	5.2914203691934	3.07594477963401	4.28404393566211	1.24429320135029	2.60067554084357	7	7.68681598290891	-3.99747138606795	5.23411789676043	-9.52923653676744	3.12249331168512	7.68640144642735	-4.96538158305025	-10.924725179321	6.52581848035772	6.60628089393676	-6.49518693108624	-1.94550898584736	6.71562639565005	-0.429825272613502	5.87781965151188	7.3555208938922	5.00681071436381	-5.07007250294369	13.1371452724419	-6.06467370126521	2.11300278502609	10.7499581371957	14.2899463986525	-4.33577386865254	4.18293110219322	-1.37418139476037
176	3.121121567035	1.34444584109562	1	1.4357247374141	1	5.32600005580696	4.06180488868206	4.18314147423226	2.24014651968002	4.91213348166573	3.99621499204417	1	5.09809993162539	1.16108776488348	1.38860403659708	1.32816111306418	4.11041156895565	2.30224937907673	2.0001392851599	1.55404613835699	4.04834265858962	4.18825777730199	6.70157589127261	3.01453933966413	-3.65190743910146	0.504330665571769	-8.85600595640814	3.55627069141874	5.37466620117639	8.68030832871207	-1.62186699862207	3.82922223147975	-0.482288328176272	-1.46827518675353	10.3841142950316	-0.660757224998459	4.5598580046635	12.3032641657302	6.42399480640669	6.72038413701787	-10.1251160849374	-3.23713397861349	-2.54975549934806	3.70800280450722	10.6375404479885	11.6998036004286	-3.98930815948016	5.78419579917667	-1.36048886734414
177	1.94090300629255	1.97352120777171	6.63665956846646	2.56006896795419	4.29328932289181	1.14979137146436	6.59938440869633	5.89502645456038	1	6.48717196761192	1.9630482693078	5.93948947689	2.99089293774552	3.41563925532527	3.23752801516422	5.03737717750401	3.23364334916712	3.63922051429026	1.70806948698599	7	6.21079518485973	2.81771634161108	5.22199435041299	8.96340174711595	1.56818368477114	9.5642695453266	-11.9227513046243	3.87877558875873	6.71264529466774	2.49635526185453	-8.90135495472997	2.05113823572243	7.69354212451097	1.45007985884423	-3.25523496135755	3.84732000979556	6.76930401376459	3.91858557290782	14.7354355212099	5.09346556230746	-4.63943956758745	14.3154051880496	-2.32538744569668	-0.418712823102729	14.8717064407635	9.91450176049461	5.10084318244525	5.26516103839049	-19.029152184915
178	4.04745812032433	1	4.87650295731808	2.06990754881934	1	5.00067835252157	1.33969507748677	6.8219289440216	1.81765912841603	3.19227246861624	3.06597193223737	4.6789486248603	2.39208519621518	2.4500402968156	2.22740422697859	1	1.92171969582755	5.38145478178506	3.72525988566631	1.69881654722605	2.37454437720957	3.55240710245714	5.77557356490937	2.60099450760673	-4.51562350871451	0.0858212627755926	-17.7537468500707	1.06785067480807	5.49116736963051	-4.28086973123411	-5.40203272962046	6.0690990649047	-7.93023942087752	3.69214555258066	0.620998602422602	5.40551097941775	0.449591543622089	5.25703427589245	8.81353895654617	4.07836840576673	-8.30345263240367	12.1956268106559	-14.2852469174311	-2.82093345837538	10.1462787266236	-5.54534714307728	-1.67608898392414	-0.803450577691278	-0.121099976829756
179	4.06706606506833	2.56701765767249	1.17014639894944	1.45080273709193	5.76802760225251	1	6.89925532316837	3.76684590493513	4.00190853966516	1.39779321135033	5.17315645998529	4.68711306885409	3.49740338138197	2.60277274137416	7	2.76144898713387	7	6.37209213629521	3.06936408658965	3.05437307478889	3.04410415922655	1.77098420543153	5.87229282385046	7.35860333023166	-2.93912400622679	5.00858355100279	-9.08214865078411	3.21675989672172	5.52526589795747	-6.1181358260197	-10.102223071575	6.50124001087142	7.28374595375932	-6.08657345461328	-2.93545777484359	6.2291932011793	-0.0597185814703741	6.98597377240726	6.64051765853936	4.63541591779062	-6.7098244726682	13.8818104584735	-5.3157114046842	3.46236378722888	16.1193916637597	14.7168525412764	1.45308697072691	8.280661070301	-7.19439901136889
180	4.27752714712692	2.35166375933126	1.59134374348429	2.07921543000448	5.64531145204113	1	6.42072534970941	3.88242037758911	2.54606930183818	1.39930215380302	1.32471614462426	1.16114972434439	2.8308072434149	2.96634460137434	7	1.74951556866572	2.71080570480065	6.75074864152618	2.73815378316582	1.25164327551353	2.5263908799646	1.33933091358551	5.15088710501852	8.10934864916441	-3.47945548985845	3.55569414274459	-8.97978524542871	3.19987093648714	6.80051985379664	-6.2512649320508	-8.82248013020221	5.72101970147619	6.50411992070459	-7.21605549187113	-2.10337848218545	6.15375719714806	-0.355637408387171	5.37521513846335	6.40954304743163	4.9005397647692	-5.78029534375233	13.5641518292943	-4.96858154921561	2.82906595504756	3.5047931414512	8.35568563126339	0.717878637203541	8.19629484898109	-18.241779353069
181	1.2130987271952	3.4801296194385	5.54997576374861	3.24935969384144	5.94595077461139	5.92574902412463	4.7152505580444	4.05992790166263	5.92905372281324	2.23627324374998	1.68225960906501	4.04646969961588	3.21592920493738	1.71731687484409	3.85587436213155	3.4747912609445	6.46781728598893	1.80572114369324	1.01967961086944	1.1124938457437	5.72397225090966	7	3.79683766825605	9.43032999407575	2.0416670837147	5.6518256227585	-9.26171588014397	4.02721832687321	5.10728249575592	0.887792607499677	-13.1259739453863	2.55948432144525	4.46852380771318	0.355671038682708	-1.87259148352304	2.36440842987616	7.14761277071809	2.83397414774323	10.7396158663379	3.76325461026856	-4.86545758258707	13.2538251506121	-3.48029925192761	1.775532659416	12.6450334707493	-10.0646939003088	-3.16391753463647	-2.54605106217958	0.557580731179662
182	4.04373265464494	1.47070164285714	1.7973686547627	4.2410801092684	2.69830002464855	7	6.63167876749341	5.4860238723553	2.37203933285108	6.06339005603461	7	5.42255224374408	3.29776601560633	1.61018694334275	4.44179610622362	3.91797115115625	4.96603880888405	1.4583469757473	2.74452170817565	6.47847437016707	1	6.63592239445322	2.9354373622116	7.34834707394233	-4.91662555130902	2.97868634800557	-18.0359681583953	5.9380606254309	5.22812663980755	-3.31216529014701	-8.8003710133017	6.47034912083381	-10.271563443213	0.433085663965222	11.0068290114668	2.8410271169901	3.05427231629216	7.09761298295715	11.9507792398702	6.18047308996913	-10.5113234198747	9.37843207980065	-7.02160537669233	6.86927078627004	13.2055987459216	17.3495630585352	-1.66771428573833	5.65994826969475	-3.54484863293309
183	3.80939271740665	1	1	2.18026068802236	4.77419466368586	1	4.3634470830145	4.94801720168252	1.22720913814479	5.99556980415825	4.01763064945414	3.68128268160163	2.7814081308554	5.21853528603524	3.90346275598594	6.32794300532515	4.58226355310498	4.3109269947754	3.20568849596851	2.37104635151296	6.08495201352081	4.69016974538223	4.34871042223981	6.73921134899394	-4.08665999223634	4.39729634011476	-9.07092149292673	1.82133334526812	5.77267060827313	-5.97905760396182	-12.3275929073428	6.58454381098308	6.60845118054685	-5.28860505319316	0.8545055035198	6.36784251978175	2.69518302716391	4.78882023269689	7.26468176977123	6.3730046454051	-2.7567290707362	12.1299975939118	-6.22741059027117	0.704120140478254	14.0842300830158	7.56194714515667	-5.19397765736999	6.42234277394916	-18.5388035175412
184	4.89740878941411	4.28616498327651	1.99787612650563	4.29587606907103	3.55020887262493	4.92401620361123	4.9052874438604	7	2.70247215934525	1.69819335160691	5.39522739549923	5.42172369792706	2.32401617257395	7	1.77882234005471	6.48672082908195	1	6.79328718515283	1.25411033002927	5.63297572718316	6.0184093988686	1.94907734140988	5.96353259892031	2.63819042966731	0.531819013727238	1.79174265110585	-5.32976763494886	8.18900025582255	9.66410405878471	1.78537301009939	0.304547933950142	5.65349283352357	-4.11299627369192	-3.12877193475957	7.43418431106274	4.43271391849573	6.04326770119082	-1.17434063225169	4.97842877998313	6.78874161158147	-1.10687150956794	-0.227288737831883	-10.8063824645311	4.64514635836934	12.1394727023994	-9.40102661999866	-3.71656784134428	5.73085018489196	-16.4979635235348
185	1.60511780690799	4.00465813746955	6.19336896173064	5.11834679173683	6.79358544477966	1.72338879308917	1.82002969291791	6.33715951661215	2.47677848364304	1.25714693933573	1.99383883427904	3.589484543891	1	1.87338849205736	1.5781413725599	1.98817277125566	5.19853215995516	6.1506067986772	3.07706615630539	1.88194870535636	2.94477596305019	7	1	10.4821170737896	4.06281167827337	5.52918908358189	-15.1205372601451	5.06064955613306	5.41621122001809	2.88702845243828	-9.25525043364724	2.62158718075741	8.40523709635856	0.827195151601166	-4.15764427872269	5.47117887013405	8.68347731340318	2.05655729001097	12.4453274673031	3.58491806926067	-4.70671777850106	15.3075533884983	-2.76401822744196	5.21331836017606	7.78812109123632	11.793646365648	-4.94868940294915	2.96705162202316	-9.3010085146173
186	3.15415317751925	1.39288909022508	5.94069655248727	3.1678727364993	1	2.13485193482847	7	1	4.88083386385203	1.54537654627846	2.18636574272712	4.93471384826594	4.73372559284741	1.21957773904756	6.61945814531954	2.33137161149193	6.66767751879919	3.930477126992	2.57373037261331	7	1.90471989818902	1.3864735595402	4.27965270316502	4.27095460521625	-6.51807089103149	3.33696290988272	-17.9450360451296	5.33547793097052	5.89797704710862	-4.71912607597533	-5.19121526659409	4.65390795257772	-9.04385136535397	-1.39716263564207	10.3025995542299	2.998957068551	3.09533259767337	6.1983853063752	15.9318131606851	3.23636374053598	-9.67995283668473	10.263485122623	-8.20706619174392	1.42113672738658	11.5868209208471	11.5098749887553	6.4729994089012	4.17385324150965	-11.1236783189779
187	4.95664136479752	1	1.63226713126383	2.14542434202606	6.29161180106474	1.50322519756437	3.62793146010258	2.34725878712814	1.86565987813288	1.80033065096905	6.24811103199321	4.16784270878534	2.56155583335795	3.57019360827382	3.4425419174054	3.15296003943888	6.47365961915475	5.22047595923179	2.49790046434643	1.41906713217711	1.61737439915326	1	6.46734933248537	8.21269751688645	-1.92317149935307	5.33635320834339	-8.42663082494	3.40024648399325	6.74466997398209	-6.37538645931894	-11.5842516346006	5.7007241588831	6.90619476130222	-5.66218177334725	-0.93838837729359	5.79807729144092	-0.258703850676478	8.46176448814942	6.8858878002516	3.89678363502039	-7.04892649798119	13.2797404543614	-6.16518685080786	2.22794871429901	11.1089662024886	-9.61908574275106	-3.0558951841172	2.65398184162841	-12.9649861208337
188	3.83441283700344	1.28476632064361	1.16658690021064	3.01560598298942	5.11019305638554	1.65176024590248	6.78379131530934	2.72003410573404	1.95199508756589	6.68614055618736	5.2756907264692	4.09433631763009	1.77374291344375	3.90933349164499	3.78670751647065	6.73208145546635	1.24727572165662	4.84883450807926	1	3.77378250975214	1	1.57359436558471	5.3435594622629	6.94674650728114	-4.93611138821877	4.10233961469989	-8.24390273120762	2.48375809175908	4.85215114715364	-5.98980270008865	-11.3906436293201	6.17343152128692	6.23269074439447	-4.57279822119376	0.460259279474629	5.04048416302297	1.70364469936705	4.80186754361471	7.37833374275218	7.3850614071655	-2.22825105066425	11.0934506648631	-8.12542063008674	-0.885315709274851	15.8539898674407	-4.09242810396382	-5.15648023366015	5.7096080252213	-19.572460169549
189	2.44029244113578	1	3.70820840371026	4.05734516219817	2.49442313213409	1.06300815069916	4.07131492980827	1.06684957419911	4.15758047283393	2.40999374051104	2.82224434507954	2.67287015425249	2.70746850209202	1	6.7660634819312	4.94848724242439	1.46953512843241	7	2.80013889674049	4.4195425082441	2.20426879189934	3.41389901242012	6.14945689856541	3.30616466653902	-1.93705954343466	0.195968078522418	-22.3547765378584	3.08823718676516	6.83286644093913	-0.53699939410855	-5.78251444850529	4.47119252651554	-7.94685787221543	3.13622360000579	0.0647039796572621	3.42358774580477	3.71690857365622	5.84998576743217	9.28264223086038	6.12585936220076	-10.6423664524494	10.8865838198795	-13.7165550699976	-1.42171342531466	15.7562993847163	-5.54512061001225	-8.17473526832288	6.43903414812831	-0.0584957525689451
190	3.93858404374928	4.49576351588777	2.8790592296178	5.24270721422228	1.15559901325801	1.48420956588843	4.80934989386422	2.02404916372329	1.54726897103546	2.72861061860117	6.76116090709317	6.27467845908367	6.16225317474801	4.33246295026486	1	7	1	1.00152404291368	1.36287868375832	6.81305911772295	1.607403937478	1.37459058299572	4.78530503301005	2.58327636289359	0.625198625238541	2.30368790347625	-6.76733790924672	6.95525646708206	7.76053089251508	2.85199196659113	0.0095811528382802	5.24927923338938	-3.19147726016428	-3.76067520508458	7.43407337076372	4.79382614508773	6.03913354219584	-2.7263755844519	1.70808131775519	5.3993772958345	-2.279049341444	-0.830125890024733	-7.30206409379743	-1.16327652170015	2.45644312765216	14.855409315632	0.47300245133862	3.61187490004072	-3.03444808730337
191	3.17924161304002	6.79954971014754	6.44782681062377	3.23965687586239	6.88004039579785	2.85453483740036	2.98627542959725	6.29562566857693	1.76610939507747	5.43492033953909	1	3.60360428251918	4.5012419175317	1	6.03815489307672	5.77758839540691	2.85399184251815	6.08458140419961	3.08639297669302	6.35872651771091	4.65847366866234	4.05219867186974	4.98466333074227	8.71862995175587	2.31627467553157	5.89429444584338	-9.35527211827602	0.912886727496907	5.26420509291257	2.40437050506563	-11.9718617188584	3.42842391827164	9.82338013215641	-1.52072211188329	-2.8906198105312	3.21321407982095	3.57568529783823	2.40783988191605	11.1216423908602	4.216797511658	-4.98933060427809	12.3496182933477	-4.82843609921338	0.983999533603289	4.32614224446779	14.210337333401	-7.27931102671265	2.73509614064157	-16.0543244617361
192	3.26636436993975	1	4.38621016068525	3.42051719447335	1.23366940778504	1.76764257929667	6.29170850537863	1	3.7094892933353	2.55931929748442	2.44279152550164	1.12882319585856	1.67680807058433	1.63786703602895	6.96246558344072	3.62713621426337	1.23000013168891	2.9922998891828	2.33582520757448	5.25063451776652	1.13647263573284	2.23306529438172	6.81093365576925	2.94273358944542	-2.13226578908553	0.581024939470697	-23.1703379521665	1.17647785898849	7.73466759366793	-1.09764696776232	-5.63367413267195	3.57712573607103	-8.60469361155858	3.49480403415012	-0.282937951589061	2.05567528129943	3.03395028980876	6.26351524003201	10.414182860232	7.42275490313852	-10.4249412974214	11.0591704472672	-13.1742706277527	-0.728715215126705	11.5804983549943	-5.90013874953471	-4.04282428545047	6.37104951510622	-1.00803044742154
193	3.16952037741742	1	3.5640366114048	4.05701604792945	2.16709855930425	1	3.77184976092229	1.60006187187116	4.20817843339124	1.82846489928922	2.30919631872123	2.1352855597615	2.1661150601099	1.76491816571543	3.15941371038096	4.57390166039048	1.55977581240934	3.10468795690442	1.5270369084963	5.07300429458795	1.43218699837476	3.7867794888189	6.53092442231629	1.99149108936325	-3.13231116785926	1.14688659080154	-21.9783321271789	2.30488741970578	7.25782329906651	-1.56639880144781	-5.31616617523421	3.89701804753299	-9.26656960101852	2.70767257015734	-0.1048850922067	2.76141845791281	2.86277392781536	4.9682337409872	10.1204753614815	6.1583032215066	-10.468737050275	10.8951635278164	-13.0609543905372	-1.94788131120858	15.8557481968096	-5.29062222572492	-5.56517509817233	6.38537097553147	-0.419801291184349
194	4.1708869433145	2.61624857184783	1.3378514820124	3.87531230500934	2.4621763944285	6.92749869243915	7	4.9455194604445	2.12516316295895	6.18665235048779	6.6662459205082	1.70382811743197	4.91830647582607	1	4.53874124785238	3.52134787695041	5.08836730278427	1	1.30328164394745	6.35489084259896	1.13235316014814	6.20824088641462	1.76054396788718	7.21964734907031	-5.21194354268374	3.3581822557684	-18.4012891247837	5.14272978194323	5.07149390940638	-3.7507334044935	-8.54710192787076	7.02858737271687	-10.7597465766214	-0.115660379871952	10.798478726292	2.33097590109287	3.80215500981489	7.45057031508666	11.0249489253074	5.96805240466645	-9.45194487233308	9.92201023338404	-8.0318251998938	6.23533049486925	12.5612515141152	16.6832368136961	-3.00830383372912	5.02682542360804	-4.50340210204535
195	5.05982233181781	5.63982094060359	3.18089096857302	4.39158050428941	2.35516658263742	1.08077509295251	5.50665630871575	6.59392765937188	3.36040588709158	1.18736793525713	6.39352926424504	6.12506277989349	1.48652862038504	3.83452279866572	1.68804610230357	6.09854423744215	1.69220746889688	7	1.40548244497476	6.18277010969787	5.01693520935957	1.8019321248132	6.67897676763576	2.02666105410822	0.270603821658946	0.508155119105233	-5.23459867280189	8.31250662816727	9.59637682290565	2.10712214772287	2.32570661114868	5.72116392988982	-5.43625462087454	-4.12158041685733	7.20946230760688	4.6006754933904	4.87613042071699	-1.00554048442989	4.94417354712294	6.90750574108619	-0.307820212171974	-1.12232627874861	-10.0417765633254	4.53521525405278	12.2838292845719	-10.3925206411955	-5.75264548606339	6.84288855851867	-16.7392185359549
196	1	2.19000580562172	2.61237513476906	1.46588676238452	1.15386110256942	1.97131510482431	6.16759169237326	4.62685392861934	2.70963295134144	6.89614799550598	1.53044948593297	3.46595456531972	2.28347641226608	5.00102364874277	4.56353000479624	2.46547480927679	3.72215928461565	1.51495035272012	3.08716885195855	3.90216391859569	6.90075185499636	6.96631567728797	1	3.1771827392566	-3.48963816023745	0.736404894569497	-8.83901874296508	3.01519244067009	4.63391423529364	8.25111214566673	0.987949330601895	4.60867625145814	2.11534556983497	-2.10363405991505	9.07663780437672	-2.46923831878235	3.30929801223316	11.1878971321309	5.30294658670998	4.8751369015904	-10.8146090319055	-3.71851545607085	-2.0796685552606	3.12443439847649	11.6533335620649	-12.7059958225387	0.00725897387515977	3.90728263798336	-17.5145526252653
[truncated: 74 more columns]
