# Supplementary material for: How Are Mate Preferences Linked with Actual Mate Selection? Tests of Mate Preference Integration Algorithms Using Computer Simulations and Actual Mating Couples
Source: PLoS One. 2016 Jun 8;11(6):e0156078. doi: 10.1371/journal.pone.0156078 (PMC4898694; doi:10.1371/journal.pone.0156078)
Supplement: S2 Data — Long-term couple and agent-based model data analyzed in Study 3. (ZIP) [file pone.0156078.s002.zip › S10/Euclidean Model Data/Euclidean Couple Population 11192015 0156.csv]

	trait1	trait2	trait3	trait4	trait5	trait6	trait7	trait8	trait9	trait10	trait11	trait12	trait13	trait14	trait15	trait16	trait17	trait18	trait19	trait20	trait21	trait22	trait23	preference1	preference2	preference3	preference4	preference5	preference6	preference7	preference8	preference9	preference10	preference11	preference12	preference13	preference14	preference15	preference16	preference17	preference18	preference19	preference20	preference21	preference22	preference23	preference24	preference25	preference26
1	1.6937575515179	4.45259123102377	5.39335986748909	1	2.24551341410439	3.24076309190726	1.97400504628206	3.41599095379579	6.38151255229712	2.6231251939937	1.38527265903858	2.18843775124013	1.94808164321992	3.41324737495164	4.80616716906704	5.81913042449957	1	3.90180802811096	1.78086216267489	3.90563693759235	2.50953668631861	4.74196273832911	3.9475588293907	2.9638412699019	5.89281593218226	-1.65872954721488	5.92865078387621	1.25855051804494	1.41442984357646	-12.8553310804443	5.2642767722938	3.73606406934655	-5.44105563366287	-7.45185840280911	-5.71457013248788	6.14258491173231	16.7037072079954	10.3408970088282	3.39132073835954	6.22218457275192	5.02705259823245	-12.9837770369365	-8.71173911171812	2.88867776939577	-5.68149170306497	0.262308509595774	3.51593722470572	1.60363957498719	-1.43226201759433
2	2.56717622629268	5.24995852342192	4.67957689848545	4.49428246156353	2.95175604869116	4.00633869892875	6.31316729625043	4.44822140723498	4.93666573849096	1.72963214692228	1	1.98652040987298	1.04275927777776	3.70034271466144	5.34301947643266	1	3.67929543867813	6.34298051423198	1.13938602954849	5.39462305319753	6.41260233155734	6.68137770406312	2.84324004724702	3.49714177582822	4.13717040687014	2.00380200158591	-1.78646918553491	4.1083005303788	2.81049854740104	-6.2849752096174	2.02962132117079	5.9266296101644	-0.603029545922725	-5.35529367573379	-3.46148842008368	5.2831577371362	17.6634685245517	12.5185566664926	-1.3516050836966	3.04586890037212	6.49391687959217	-15.2608187219168	-3.0700915802225	5.4627132358296	17.7316195182387	-1.453533245829	-2.07805458051722	2.80336836940615	2.42403361820176
3	1.0087719140044	4.62124241790753	7	7	1.41954153043181	5.57090073178988	4.28105950386283	4.36069604083003	4.13969245386572	2.73063532807222	2.13339441990056	3.56199590785136	5.96245052079098	4.55071836061088	1.97169810415986	4.79461602136932	3.57072123088107	1	1	6.04226210038608	1.50140986351885	3.56232678407399	6.10526372721151	0.960559449785296	7.71344758039501	3.15404715426803	1.59047700149552	3.02105034925023	6.89493618793495	-8.1544015430405	4.28565417313396	5.48556953125888	-5.60904688230696	-2.87657079825785	-3.03961699914749	6.50492440921372	15.1241383592041	10.5756624634964	0.0312654525249877	4.24681754552699	1.68553653327699	-10.3709581356621	-1.59822654627812	5.51461168623815	19.0765882345658	4.80758270099061	-0.624312528354146	5.26166155743248	-1.35483015366554
4	1	4.84429774232575	4.29664808949346	3.32155348187441	1.20242360810305	5.51230658337741	3.23659623614258	1	2.91460751876394	2.82989377222765	4.97341537774625	1.09549078751789	1	7	5.02159866330874	2.19738369743087	2.45446278747643	4.21433294634275	4.91273879707419	3.40915806314933	5.90634839832521	7	3.90589284436148	2.10249585243743	8.2383469478065	-1.0209763476019	3.63526956452561	0.0280841599010714	5.04534328322817	-10.1473480747493	-2.64725793277008	5.59039630210602	-0.374274349930254	-2.24676601678363	-7.64557509436381	-0.0518792743077107	16.1421676226826	16.2801289239504	5.36283839179439	2.47631194608564	2.1902189281271	-16.7946081710432	0.238626773442778	6.11817976507102	18.1945204297775	-0.165498510584185	3.29422718712466	2.34638470195634	-7.16570001934973
5	2.3513412935667	3.79773408609929	4.99575722095216	2.20991102677435	4.34704891839717	1.81087860572687	1.92780157872688	5.00755387952161	6.16696188750058	4.2542889971314	1.9065126043585	2.94730037909429	1.31421128469332	7	3.80975029602921	5.55959074557657	3.81767014125549	6.92963585938391	3.41156920477672	4.70926672465012	4.17694791452848	5.76198931536496	7	2.41218999428002	3.84358062384283	2.98650605510564	0.818544873418989	-2.69226217692047	12.1501074414663	-13.5830303492814	-0.663589989616018	4.58545493403984	-0.970897435701604	-6.50656671125568	-5.05438880561157	3.30684745303683	11.3132017627619	15.050065706714	6.70558460155456	5.74673309610996	6.67987275037343	-12.7054115815822	0.445593758920559	2.72426643769858	15.8324213105919	6.53966223679792	4.92273574040137	2.86231055333894	-3.07391817217495
6	3.63336264254628	2.4971830387037	7	4.04516208705414	3.05814033055734	6.70717969059745	2.56947848936588	5.89880262969028	6.92165648318053	5.886582585378	3.54956171213205	1.68159221253173	1.89030247107377	6.86338356831449	4.08033069161152	2.89506460332317	2.78235500506188	5.17984064096465	2.80119330320418	5.49334062155026	3.85338887648821	4.4669016501378	4.92427913436683	0.742916794064836	2.08862639739891	5.75400669774057	6.7000095808645	3.7056388309037	-0.2870702332826	-4.71976129232144	5.0264891129221	7.13322361606291	-4.23762634112362	-4.43260121192361	0.884002647285531	1.63253478181284	20.5354500005574	8.25915071618318	4.43825926468016	3.8175428043766	4.9419423250003	-15.20052162273	-2.58098219509146	5.39995704138664	-5.51464950383316	-0.340488755051354	-4.90365068265204	-0.478290345492197	-0.857826591848192
7	3.30019507078941	1.64274714707595	4.33251439672696	1.92129499982146	1.20355788672807	6.72274971160148	2.53438786328791	3.88542908916446	3.77099147737335	3.4981546175316	2.35504852520536	1	2.29657963274239	6.74692293568375	4.96339928363832	3.41736787559447	3.64306042087719	5.68715568586951	1.18275447015025	5.52200438276492	3.59099064278188	4.68898196274777	6.89643878672517	3.39207333594311	5.27939880633986	1.99473921293007	5.28773878040914	1.96883973967487	0.342616044253129	-7.75975276519658	-0.358642602873662	6.88702997305646	-4.71865530122622	-4.06328377357553	-2.46168335465785	4.1433993586224	19.294414575553	10.8275780386669	2.42372025254919	5.94354311121605	4.68884847346884	-14.6243168509073	-2.81736691387177	4.999455692878	-5.03286765757011	5.56306830148416	-3.98037884798263	2.25544474376302	-4.93318845748196
8	1.39899648249959	6.21700166840039	7	2.50385490706631	3.04583628142376	4.11156548717849	3.14233477921828	1.94227960259087	2.52643787584101	4.0022092720932	1	3.08008243455255	2.37208716669641	5.83884458431256	5.15344126107998	4.72371890889175	1.49509724096936	2.91921508745316	3.21868387253656	3.88488545763537	2.76803946920345	5.35739968064639	4.07380177022346	2.7242730211914	4.79589909904476	-5.50062234534615	1.13719797704971	1.82404939632398	3.86303446086742	-10.0566661330646	0.88680574798345	6.65166121817727	-6.96871572378188	-4.93759285058106	-4.36545434921675	5.66661577937299	17.2711799864776	9.2235169414198	-3.83376842613644	5.18835718182145	2.25030737767607	-16.3752909764265	-3.25746742023063	3.64126283833762	11.2996631734305	5.41919822216873	4.48586122234055	1.94540855577794	4.61451950948669
9	1.76399037867785	4.77071115711158	7	1.61944550671744	1.34061604588043	5.23216329010162	1	2.91142175621574	3.22994909051362	1.81177430563506	3.4416423833685	1.01639860395559	2.3609586362349	5.1299854884137	5.53479535081496	3.16186986288237	4.09709601642382	5.79359650959615	3.20439911340692	5.30474770034199	4.52369651064264	6.39592805975057	7	3.82685475785352	3.667502842468	-6.71775281786774	0.730415132836796	2.29563794998986	3.93553570088971	-7.09970571925417	-0.445008096788645	7.51535253576534	-6.54910600395591	-2.25375947289954	-3.11462676925229	5.12910779844819	17.703449885692	9.64587434870045	-4.95121943416927	5.82177620036773	3.97222201880783	-19.4387572430191	-1.32866332761813	7.02568865494285	-7.39435454123522	2.67598637395078	7.97066466246867	1.44323986079384	-4.34477116036937
10	1	6.89512302720371	6.67453887792927	1.88820833207145	1.88466039893682	2.72384306762358	1.78175542599484	6.6430200630568	4.26512466160642	7	5.69722789346964	4.38397814336362	7	4.26312149912296	2.43766667921149	1	3.61193068841652	3.4934792082153	1.61704841328898	6.85063506040807	3.46116206481832	4.62517862019008	3.227545093897	0.895253865719042	4.21437043184871	-4.94293940770662	2.12788746445152	1.01940839132496	3.65204002705936	-7.56917466103974	2.06756535326005	7.03007688277735	-10.0908528952593	-4.73987481464204	-5.03344380528915	7.00252983926982	17.2384974895752	9.65678961625307	-4.34130946426421	4.58389515141032	4.32764062727315	-19.248235493041	-1.72508256742506	3.16164447467506	14.2274297026984	-1.19676076832711	-0.821878600756587	4.62534224301352	-4.16792666232602
11	2.25219396698365	3.78883361932505	6.40072646906173	4.42636170264581	5.67192734119937	5.21388064038333	5.68698951587237	3.92358881270624	5.14761060147203	3.05207419782012	5.9731325613769	1	2.34623568062548	5.736145559845	5.6118483474461	1.43298960587357	1	3.19506778201094	1.94895138711884	5.95560134757093	5.06390856527906	4.70335854517021	4.56965716809759	-0.0826747538014039	-0.982851178761567	-5.57470089260325	1.13178591513096	2.93272791574892	0.572218593517185	-11.1853669113551	5.22792202036026	5.10427549980546	-7.16299275391679	-1.94091746194852	-5.92799298636726	4.77660605323229	14.3663555762799	11.9263202963245	0.937177629719214	1.31177658613328	5.08812264129715	-13.0443786350521	-2.97846289998979	6.49792128223079	-7.17074525945512	4.49289062288439	-3.94769212669676	5.17170100738499	-0.871746555851955
12	1	5.47105216972815	6.40127839453449	1.29217523560052	2.40502662465738	3.57211044695697	2.84992495456293	1.87023455500643	5.56892693933155	4.23139002287676	4.2391012236173	1.40117564217547	2.19160911632321	5.19340083520259	5.2295238686408	3.82114967613027	2.32882314550847	2.93171709305103	2.87365787919671	3.7111080343165	5.69553842988825	5.71671787310887	6.73879915043813	3.71168691774334	5.38038689106265	-1.29053973515591	6.57797890209355	0.10204505918426	1.22372332043583	-11.7880470079114	5.9491035869753	2.6174539219711	-3.53811812824368	-7.58001189982945	-6.58845151952975	5.6729815589562	18.5310977024959	10.7291945043847	3.3710399652074	5.1753711663484	6.36917683605945	-10.5632918584294	-8.88006069143985	2.63828615257557	14.9931404127423	-1.58126418851703	-3.56410445573936	-0.493689030816059	-3.81742266525284
13	2.41955869856228	5.79356733876449	4.47855711831914	4.63497297457798	4.41544648772022	4.59539701257166	2.38530209916806	3.67197361887589	4.79858442979453	1.58561737359702	3.96659917079421	2.5950266221643	7	6.30979253821043	6.48035223239012	2.76605832692471	2.27567374513895	6.77996565208973	1.47170230665078	5.14186798094176	5.89627978340646	2.3848908631536	6.69668665831416	3.17810449705213	6.44939677495055	1.52165862610594	2.19776833541344	4.09079418521021	5.08102701643191	-9.83307637112572	3.84037390649195	5.43554142542057	-5.44939719565103	-4.32933991822677	-2.75696742078338	5.62693135617258	18.9578198043708	8.51138759108273	0.555228049960032	5.11322891258738	6.49011899190364	-12.8746755624265	-0.13859088142649	4.92995189918867	15.6806336135955	-1.12528641347629	1.08088700850316	3.3636920618366	1.51129977819506
14	1.94571135682272	4.0529506595714	6.75196183371344	1.75506840367156	1.52589715702291	5.26473452822444	1.61510862557628	2.95032734466846	2.15517527253806	3.9035414297143	4.76835699864046	2.87157164657091	2.3391432703522	4.38109390854545	6.6994261369039	3.22818167159199	4.76915592444227	5.8145731367763	4.91390270132503	5.43042283607671	4.07537630745889	3.23147655994358	6.21624617394394	4.59893284495185	3.64441834704548	-7.58667088286209	0.322419794380178	1.01256289364347	4.46869857239997	-7.02818750118904	-1.3703420236839	7.75512116136867	-5.71243308951928	-3.59276350021241	-3.73539885229799	5.6432880619072	16.3472224294626	10.0534449866856	-6.10773058044076	4.50555912638517	4.56873339361582	-19.1767531213234	-1.09799383757731	4.17556069102492	-8.18128020518601	1.58580099267949	8.46462608829617	1.82922619981581	-3.44868375887987
15	1.85956727029025	5.42152711137363	5.1370279787279	1.54397220761515	1.11815195592965	3.19615820555747	2.88606837392303	3.06943277391274	1.32728554329438	6.26543285899571	5.86189681221623	1	2.03952482872403	3.85481672078561	7	1.21681173972899	3.61233203524566	1.63893490693868	3.4715444807979	5.6077950182681	3.36787027342107	7	5.174708714604	3.2904169657111	3.88316852906475	-6.11773973475185	2.26199657507421	1.64421120958569	4.17680562660777	-9.6545021065257	1.48710836472426	7.04839085125614	-7.06968102931463	-5.55437336359707	-5.80384676162009	6.4915060633037	13.9242980240834	9.44560732268763	-4.38508379247099	4.52037425484177	1.51676029307862	-17.2635620547761	-3.46968270175294	2.16015714721946	13.2348986923042	3.58943137868444	-3.26288532771703	3.32386943716611	3.86345318089583
16	1.77000593803727	5.13489463268967	5.3704060103623	4.11990597378936	4.10748342246999	5.72942451942694	1	4.01973687493521	4.94426543795617	2.28074889609466	1.78861949439569	1.58684520027865	2.91496606682557	5.95291307995222	2.4663909693709	2.37966584343105	3.01382063815033	6.43232691586465	1	6.91860152469642	3.99666981699104	4.7758743298446	6.16202674848566	2.4090506786175	7.04262319225625	-0.243592502077455	3.52345590351845	7.64015872578012	5.20781365164092	-11.6109953556503	1.33207846200706	8.01892149871297	-4.23385208146924	-2.12250987742507	-4.30644713314553	5.98321004048889	16.1794375432292	11.3511770236771	2.57276760123483	4.15871002772557	1.60340012784334	-13.24488455842	0.153668364784695	5.72469826518459	19.806351530575	5.51671942382142	6.11346773803651	4.3240074593343	-4.182192889435
17	1.34798797833948	4.82173342444535	5.11838839938178	6.54291223608137	6.23352799648711	1.48639459419167	1.82042468647635	2.46314796176398	2.45739133306063	4.50080842706726	1	2.87689742058775	1.12848135805681	4.45742766922808	5.75554671942224	7	1.79179455114926	6.89796185425691	1.1587245927101	4.60624942334938	5.794162787396	5.78853338788928	4.90252444759112	0.462547159386273	6.94049499192812	1.45397550433482	2.93708588359636	4.07847811589629	5.16065805107818	-10.9476587575373	1.42724192945384	5.35741338994292	-4.94665127455175	-1.77909885079394	-0.509506116631087	5.68894636149401	15.8647828587	9.13661065419008	1.24590890347012	4.09910300016558	2.02103254326879	-12.280388129553	-0.258265804593375	2.56861361014642	14.9089882191396	7.6497649745728	-1.96340906287039	2.28854030457693	4.54776852563638
18	1	6.34430797421686	7	2.87098938148298	1.5149890422556	5.35629377525303	1.51416023882594	1.91448695246394	5.98395901196786	5.36850231783834	1.3702074073735	2.54223490517047	4.92246793380649	5.06158518352998	6.82819091121231	3.11957741486953	4.79959828095463	7	3.26574719969862	6.56017090547098	4.38678264829625	5.25988747899378	5.14199472504719	5.51057928185937	5.38150773552086	-0.870240202510604	7.92334474563865	-2.75532587820369	4.23951454876514	-7.44133100976068	2.52873412984032	5.51411854542425	-5.08277131017446	-6.68381009655201	-8.51628118401301	5.70819628738973	15.5778448895666	13.180293517766	2.15373036226558	4.03810248974953	4.95651227281194	-12.1814250747657	-6.15895616926828	7.32824140214116	14.7369923672889	5.10862978591916	0.211588900112679	3.11547193352792	0.0217940609737277
19	1	6.45660192208758	5.50895874548936	1.25626804764793	1	3.83879358938932	3.95579946954683	3.8223977364376	1.67996032063398	5.93559702221812	5.89766497271488	2.83715706877988	1.50764628693711	3.62640834694731	6.43036011691456	1	1	2.82496115726027	7	5.97540923995224	2.95886480119089	6.60729033371473	4.89536762681368	3.99499468156283	4.23212829518523	-7.02912635389773	2.25186014233876	1.72794290135542	5.11448182728336	-9.3114047035183	2.55164424056266	6.65185973003494	-7.00383588664812	-6.18782736765553	-4.72699896349944	6.98394257598862	15.8329627624574	9.27196099144641	-3.35995534712979	4.18918634527478	2.06306097720123	-16.7049647424752	-3.0382177993894	6.2700747779823	13.7588442335519	3.62599120578586	1.7961368934274	4.05107255903632	0.374475914470826
20	1.72264861318705	6.87383474145471	7	2.7195873267523	1.50575139267297	4.26818480816116	1.91816577610712	1	4.89457365674058	5.50122048762787	2.04245007194232	1.74423496566451	4.4717719469082	6.58609554098045	5.01062699866592	6.54958393392503	5.26855548525906	6.40102452023638	1.49606478306853	7	6.09845888917548	6.88673837602034	4.50191887093923	4.10534484178848	6.23442880505681	-2.78502010507845	7.68164846099829	-0.672283698341942	4.68387328404093	-9.42564102392399	3.5976886974172	5.42914331984072	-7.72278910453405	-5.00578047035095	-6.78609635616267	3.9926075027606	15.5912840042327	14.1971324193908	1.49343857810473	5.87970849798115	3.10878500426952	-11.8447972696214	-7.82518820890191	1.54100616661377	14.8841925789177	6.09245533571482	2.10939861730432	0.108352990305926	-4.27156128311894
21	1.65422231746913	5.27642273503025	5.25759547752322	1	1.46154452439068	3.89317421725963	1.9614121080343	3.02642085357506	3.28851085201931	6.3423673511779	6.80825889106711	2.69311515552036	1.48141845079527	2.60192488304241	6.01038674440036	5.61441722693252	2.00596817003051	6.983767680086	2.10345250022943	4.33902745520814	2.19725780228574	5.48409747301685	5.04988971523937	2.75317827960862	6.41767266682086	-0.701637491502308	6.15553033909797	1.39064785829914	1.49414179804518	-13.1079859631047	6.45226752948819	3.05321800581457	-4.42642506383213	-7.91880161982063	-6.27433024918678	5.9453007968366	17.4574586918294	10.7663640964368	3.92961359371547	6.35247438533185	5.84166830979836	-13.6004052780599	-8.6163798947549	1.92886493300116	-5.86597547034962	6.06236762023506	3.65761681918771	1.16708006311734	-6.44856623326316
22	1.19572781280503	5.56669993961216	5.69465106979989	5.21418587857749	4.66717262990329	3.58160133082543	2.35170480559299	3.87817081283787	5.05337711461908	1.68721476218307	4.81931752262875	2.56623890952423	4.15926328856717	6.59195474113379	3.96058495389338	3.56125049391462	2.51175011415613	7	5.46835406334	3.00402549745168	4.61210425505803	3.54119049059512	6.30663557909956	1.63344323426798	5.36838395178494	1.00566166256117	2.38431893122458	4.75617383231957	5.42320772499948	-8.85285717890965	1.07392956394812	7.07674849557012	-4.66442111610609	-2.42807100073108	-3.59692728566282	5.48955664596599	16.2127241138692	9.18333890952306	0.497892261557669	2.2895525779118	6.05809619945149	-13.2538013094759	-0.653684224293917	3.23257864262234	16.5958298124562	-1.53126870788226	-1.94297243749144	3.87555939550837	7.54794339164125
23	1.7840048808757	7	6.71604781957801	2.9218351704631	2.31276992247366	4.19810600149591	2.67398143662517	1.19777808049995	5.72102534048993	5.59987591775398	1.89548014995129	1.46209048146559	4.51594332155194	6.44899848854357	5.68720915001034	7	2.85945049407902	6.86968315487678	1.69877746892497	6.59864064238783	6.74131238777569	6.68257354871504	6.67452014202533	5.63805800244105	5.2042247219465	-2.52903575263261	6.48846332132154	-2.18018794518844	3.78677048718817	-9.25336941467706	2.89629664266842	5.36457780501082	-8.2155796312257	-6.46676563044754	-6.97802911592535	4.98743251749471	14.5521013321134	14.8657351392096	0.94391690346127	4.42366245164397	4.17941107944186	-12.8553390302173	-7.41720359406573	0.880645030217569	15.8486058961876	6.34389439357821	2.36664609107326	0.0773394738174455	-4.62705020564171
24	2.27096237059615	6.56474347989297	7	2.69426388057294	1.94560987430398	2.73152309500718	2.40023793829741	4.07342789773038	1.60578196524671	6.65693542180151	2.22497520982027	4.30683197012671	2.43585022514859	6.62912062018413	6.88718751305302	6.47305914675731	1.1343564710951	4.21090161144016	4.40008088495472	2.78825199215829	4.8615405751127	7	4.93213013232677	3.4074607936062	4.900829208352	-5.32406351538253	1.24366932869985	1.84372315064682	3.83331124665846	-9.12266455156693	-0.326191676520731	6.97134502401562	-5.82668337173028	-5.41648047794703	-4.7438129709253	5.85881789272488	15.6428716567288	10.4514676852426	-4.15234924644037	5.23106038448626	1.91775367535024	-16.8068864905111	-2.32028853485083	3.21621197179593	-4.02057397132705	6.02105256039088	4.08837179600166	1.90330294497775	3.41009165635149
25	1.48855120300663	3.28472267239576	6.1272018404756	6.39950723631723	2.42449622670804	6.50830875770381	1.56310224674412	6.36303730059178	5.38611226785795	4.80215732189732	2.02098782263084	1.97925286208624	6.68301463616155	6.31955911785085	2.10996501940512	1.66709142246282	1	4.54348619826243	2.18636785284186	6.71921635638143	4.25157551930893	2.80810743399199	6.90013895592769	1.62191873207967	7.17684569307195	1.5367516715856	-0.36511522830059	3.65697795864711	6.21236099525488	-7.7699715037764	5.33587235364115	4.57788682277629	-5.40066030795192	-1.81637698909346	-3.41564193896658	7.02542576641992	15.522542806912	9.93996746122019	0.753165614825048	2.63142625304222	1.94299493342946	-11.5026789742553	-1.59327403102886	6.74054321224799	17.7428686857055	5.291811819999	-3.5463877760176	0.214992141360989	-2.02110991278039
26	1.37111721785728	5.33716913422143	5.35368408575312	5.24174688305108	2.99120475740689	6.33460592289717	6.30641860678179	5.41381090170142	6.85367447436216	2.07479774764593	3.32650716509652	1.00646758588368	2.03170445449681	5.10396364624114	4.10143221095333	1	3.18553503858124	4.24734356926976	1.83994065979618	2.9857239548523	3.6167453929915	5.60742590943355	5.483271260003	6.34548478345784	1.61698617925274	4.08427207690061	0.472831224212531	3.79617847623927	3.40395514796283	-6.88926242602951	1.21432805720525	8.56599390503697	-0.605374147387765	-7.03759829356777	-1.41790054514479	4.48589270933189	17.0027625375245	9.92577554361872	0.640534357125414	6.47230062504626	4.19075799489238	-17.8805671153302	-3.54690555246848	7.55216808605048	-5.65501592369286	0.645788902457094	-2.03134335745107	3.63151909710828	2.31469818484639
27	1.33171512282577	5.25196139948404	6.94264624234131	3.69781995956013	1.46511946574786	3.27157495321661	3.1837113435631	1.74422540076203	5.88007648097634	4.45795513063813	2.27640660798715	2.91302395661995	5.44818738228315	7	4.15310749771055	6.0946112396981	3.55319395439258	6.96246060315839	4.52499867445073	5.93658252647759	6.37868814907353	5.39691297166207	6.8455204291527	4.69603745266664	6.240737999622	-2.08140510137169	6.97221343769614	-2.45295824417415	3.87154724909383	-9.99937990872134	2.78087478402432	5.681270424469	-6.40609054702117	-7.66622881845859	-7.43520018342852	6.82367089382075	15.2894854709311	14.7828371476272	1.97081600744865	6.06135605461105	4.30872044249768	-11.5397059591252	-6.67769875453266	2.6142296053572	15.8354647989971	1.23435698984518	0.873208055876434	4.84949037494068	-0.604379612186794
28	1	4.13875295331254	6.29700594065856	7	1.40254432404763	5.10603603742925	1.28051352088072	4.20481451079136	4.53747335228012	3.853661234123	2.5841337119421	3.19792782250433	7	4.38565033001147	1	5.01479663966512	1.75341541318736	5.19945912620726	1.74962380104702	6.84925962416805	2.2697035039159	6.24925104749327	5.74090234500668	1.11143570572205	7.55173210776805	2.78957426404299	1.81504313879004	3.10400472476922	6.93563911207802	-7.19158220526209	4.02178740857542	5.2374468194655	-6.72690862381737	-2.92655175401618	-2.97500662911405	7.05593398503248	15.1652726709676	11.0354386729399	1.14453102385418	3.11107290947895	0.678579547768403	-9.85038969008697	-1.46794426781811	3.70824084422248	18.5765596152902	4.3957710706831	-1.49736138448269	4.81097908521417	-2.10937392385798
29	1.23752940551048	5.31829358408433	6.0340319692688	1.58990138478399	3.12095566520899	3.01430771437916	1.90254116101306	2.69760003047855	4.59831206580108	6.06833714277806	5.75979292560316	1.9157630750465	1.21426259213854	6.22840000342153	4.26763979176223	3.95426328694028	2.04812337829655	6.68365618748705	1	3.72825459050351	1.95253187302899	6.05794812462094	4.54302114914804	3.99605682680943	5.3380703663579	-1.5197163507412	4.77522374517774	0.972687696939709	1.979138214471	-11.918360612101	6.80436184019852	1.9600283389576	-3.60372205359326	-6.61325299560833	-6.44831349705385	5.73873859530489	16.5390829855595	12.0147051993283	3.57055120795363	4.65652713135654	5.64061230797508	-11.7758154049349	-9.22844669831949	2.08114767876558	-6.43974411602221	3.03820064467576	-3.81505792917502	1.92378958489645	-3.88671733917079
30	1.96674197176739	6.32682331715092	7	4.38168564025994	4.33973087735638	6.53974471359674	1.86946438045333	5.71711717238662	5.61558324367071	2.64532051920609	1.99494641269966	4.26084400639339	1.59172536924342	3.94860311167801	6.67574507766198	4.4934608650857	2.74763658140528	6.67821412494026	3.21877870571897	7	6.5831746586084	6.1622721509424	4.58745683803305	5.87234250549107	2.07540787379077	4.84263407340873	2.15257460982103	0.362834196950771	4.81433252755204	-6.49412286545467	2.89820499705112	10.8417571570447	0.601986125317704	-4.57047326001161	-0.966238189318618	2.67070931509978	17.4297285991024	8.97664767850131	2.00397674243645	5.3611332487476	4.03698405182009	-17.4519308758844	-4.97222168703	6.21529104634803	-4.43070982610038	4.77671938359908	3.93397756717076	1.68641871227557	2.90266088004152
31	1.55522722917961	2.51938756556014	5.34265892929611	2.00420424404736	4.69078249673774	2.45535323798787	5.43984768875859	5.59482137138068	6.36143139287247	3.21730223056311	2.28408025659034	3.06749057501012	1.24482901335594	7	6.30984715418043	3.07704441159039	1.76054136483943	6.73791513792099	1.36186177651832	4.95628225689595	6.0801010561803	3.93726076382294	6.73164191638682	1.03417217943242	4.84570375702748	1.99191863657657	0.326310255022947	-1.67614548802614	12.7882333902396	-13.710466267828	-0.304935624735293	3.63327268140661	-2.25747817701913	-4.46142364905359	-3.31243183255493	4.55829998517533	10.5015532648751	15.829446712951	7.36070466323419	3.62533337296334	5.97227925836411	-11.7546043204291	0.0594674740680812	2.56975565756013	14.2048388936311	0.778887823929188	4.95135366423299	2.66580464714215	-5.48495544834277
32	4.11397697256474	4.1433344158967	6.59514187494035	4.82643596916898	5.41667521301251	6.61862912041291	6.80525582183216	3.67336188535102	4.97568304903367	6.25446545928525	1.0295394338291	1	1.03521013730086	6.2606800401879	2.27255428798525	1.49711273850594	2.92669272085357	5.42587235461663	3.30292830009618	7	3.56438883603254	4.35175462422636	6.91304356672858	2.80101555404487	1.20568622412748	-5.44492606929298	-0.16090101714511	3.60292800528711	0.970378576455393	-11.1965634214243	4.90584078190434	3.432771195122	-7.36247090387837	-3.03065127764255	-4.37306909895646	6.7007018220608	13.9170573424915	11.9801291368842	0.403008618889708	2.56737742750734	4.63016927468582	-12.4567738621322	-5.82520843889006	7.00170332915459	-4.54257957707014	0.85551729908255	-1.0523058232899	5.3475536857347	0.351785832730804
33	1.09846648877381	4.18862405033661	5.91319311368874	1.40191060458677	1	2.66799887399669	2.39278839959334	4.701023627661	7	2.46177258220962	1.9140836517855	1.08528601294628	2.58425209940802	6.74272313201497	4.33923498280694	5.50434006576394	1.17133476005816	3.74767520685505	1	3.48437616490516	3.20668583784312	4.35498134572701	4.23724565754522	2.29538763703879	6.2214257656968	-1.3004405088394	5.14738491605838	0.958312154637698	1.44421562647786	-13.3003253214814	6.07832490697235	4.50249580890201	-4.32882787079638	-6.98171416581887	-5.69907521571943	5.51158517666685	17.6284647120359	9.80277338322107	3.56922073020798	6.54481815467192	5.7399839876898	-12.3924899534308	-9.10995655077388	1.96993576480685	-5.15979689851151	6.62007784057572	4.58881995526945	1.18665946334935	-5.33935238620688
34	3.05846780594472	3.01163409877547	7	4.08839010585932	2.66955549539007	3.78430720070509	1	3.68822849225043	2.27740648906448	4.60415272409101	3.38739897210779	3.16861626542739	1.57898265500556	4.71387507536232	5.7099939384573	2.57544922510408	3.3563270835284	2.81939902763604	3.53213183839477	7	5.7598357486053	4.66786421161001	3.43159691025301	-0.145660541120149	3.049931531529	5.6101295528661	7.21177039236035	3.84536421677922	-0.649706289790641	-4.9721904384874	4.51126541740306	7.30536627399459	-3.28195017229589	-4.03485030387776	-0.240182495766587	2.64584526324179	21.2275929172536	8.22935696681653	5.43783983761025	3.68475520454558	4.82140971764209	-15.5762675918663	-2.83327789478998	4.09371782737975	-7.13644093253034	-0.285548897618259	-4.1023579056228	-0.228396492923931	-4.84173110004078
35	1.35089138536627	4.24352309519312	5.17642783252165	4.34302702561885	4.37191623834868	5.88696321506114	1.98894890323217	3.3128128331298	6.03947468644363	2.60539147814815	1.30075082848847	2.60875808190814	2.1092123437669	6.12704616274983	3.99528758896365	1	4.18385680074933	6.88637853325913	1.33492500353567	6.68865606233083	4.37243187512489	5.71833236137307	4.55507119090932	1.26890004043036	6.03749849513051	-1.50625550505176	3.22361203581749	6.36849344304043	3.53523069221325	-10.7650192075205	1.42452841891063	6.80150193798314	-3.84738991434839	-2.22059888344304	-4.30953395872631	7.79686814394508	17.8424292142323	11.2416293314988	2.47093272445758	4.53738340269504	-0.276168412558532	-12.8398205201398	-1.36815015025045	4.61583354345048	14.9311338403358	5.87130533283868	7.52431256960447	3.89462714228741	-3.98999966144807
36	3.76862008261072	1	6.10884619367632	4.49531707413792	3.1762548201837	3.10397623710492	4.96645181756036	4.67471042963578	5.21487063507209	7	2.34377524504429	1.43800670188077	1.92235295507949	4.32692306303982	6.18813921807784	4.86740078373695	1.31882715842018	5.13466391664658	1.89502233308031	6.80393518030438	1.90463282331767	6.00663499734767	6.05012673678544	3.48465322419151	1.7660976660423	-6.85232816574143	-2.46537342974648	1.6278238580176	1.44173479986956	-11.1342042321515	3.18640636903183	5.00748654990439	-3.58120716681801	-0.315083637345047	-3.79116868436968	5.94489482600903	15.5653823452873	10.6347175788395	3.18194013597841	2.55488575548284	5.10795363184934	-16.0578807018623	-3.77207100690112	2.00814794826495	-9.38755121300353	7.41963703434501	-1.51595233350955	0.883833765260543	5.23838935771292
37	1.5653675107207	3.87119164544621	6.96803351145854	7	2.18806592149989	4.44354125906803	1.78967459063977	4.47458352362609	3.51034615214661	3.66738857420547	6.72440085124114	1.92803853867691	6.79286244253512	5.25359454767204	2.95941517792194	4.59666363765942	2.50776161603118	5.51225858294881	1.25755579405207	7	1	3.13817237572559	6.91377036941565	1.59356888501379	7.02284554000886	2.49905893507352	1.85011334852575	3.23151348767139	6.89323434676559	-6.83422214712649	4.17420256800637	4.94909228968657	-5.68042552029234	-2.76850548785034	-3.72130776308599	7.01425670877233	14.6885232559576	10.2334999233058	0.727132715075153	3.51000209024348	2.13153565456489	-11.4009314580978	-0.813834149042714	5.64953653830945	18.9877235069039	4.72197600854165	-1.68116543807735	4.17272666532569	-2.67457888185923
38	1	4.39566463650044	6.04865075271826	6.87888524771181	2.59424808811703	7	1.28937925765838	4.59830386188195	4.55383886895594	3.75024357165455	2.78457052760652	1	6.12948122450517	5.54842850607471	3.52586105171452	1	2.08658404644794	4.08643353211048	1.34995724175464	6.43676757667718	3.35747378542908	3.49319008127207	3.89141918382583	1.36099687751114	6.19834316958335	2.51685887288879	0.545828740541528	4.32604379537362	6.26025950721704	-9.55366276746574	4.71652633200858	5.10036317950556	-5.90700956940834	-1.2256224812013	-4.15244461896732	6.37623152470511	15.7993425357612	9.78906006607504	1.42303212457027	1.78010296684143	2.0873648636961	-10.8696434435552	-1.32679771189976	6.51616863784195	18.4926915595817	0.562734297399718	-1.15792595866786	1.32500485145873	-2.5816589542063
39	3.433407460848	4.02428159180837	5.01637771771448	3.51903691952541	3.08378492398789	3.61568342311697	5.30901799766658	4.8661717278781	5.08119256865095	1.91680480184869	1	3.19402689664941	2.48251324855159	4.6517661010228	4.67527820930483	1	2.49167666778009	6.67138840699261	1.59793771123855	6.6952624103291	5.95230482899607	3.50453056559112	3.06666105570479	2.41244540317268	4.10030078184877	2.36471501515357	-2.35896026159121	4.14421448311901	2.77189236662449	-6.54058476065137	2.77675135257846	7.29770312019974	0.300824642473152	-4.70690688246337	-3.79864827958773	5.62864654159078	16.9667093056041	12.1972506131423	-1.72371626337585	2.46393795403657	5.75619064020125	-16.0134010423491	-2.40593615338044	5.91314516585535	17.1116913084608	-1.78307426031892	-0.989149545065731	2.62928063203373	2.52007184335009
40	2.06144988863547	3.03896964210473	6.38233357699737	4.19831080952377	4.87854144603494	5.79876700688435	6.43340433601265	3.55536565888125	3.97679124928207	3.6224079153547	6.39406196667498	1.52340050741138	1.18241821412836	6.34919155426856	5.8066693348486	3.01675435745332	3.14359095129838	3.01584589147754	1	5.52624732906656	4.10750134664594	3.31945728716308	7	-0.512867954592695	0.133329805699843	-7.08957015875808	1.10112346678013	2.62820410006714	1.06899256994266	-10.497841207493	4.36344111797904	4.19670205092598	-5.71393571801169	-1.80528761881168	-5.58395946695378	3.94729878084872	14.7718840206503	11.828428469379	0.338803712549959	1.19870215201078	4.784697640227	-13.1872840955447	-3.11794199414213	6.88026322508814	-7.39558572209172	3.6757528084469	2.19656959873455	4.31605567021405	-4.81508370249752
41	2.59413485051908	4.30653973821589	5.29265390783503	6.7713890841475	4.20522029649876	6.08323335414067	1.0547825906569	5.43879922963508	6.04847059266441	3.0967502847041	1.46502478446976	3.31259252550347	5.17400328205303	4.45987801935245	1.92490037223871	7	2.925375386818	1.8321022747664	1.80522938502276	6.7260520719367	1	6.04602932313407	6.4899363902176	3.00248528572318	4.95113380106966	1.0817244402323	2.34777187352192	4.66910616772634	7.9164122310015	-9.20969220046891	5.82947826295589	5.19421236916119	-6.79556941662614	-3.32578588588492	-4.49293726775437	5.27737355742696	15.4817675752278	7.8052653861794	1.08779039492009	3.51211368111386	3.36425855908714	-10.5219903336487	-0.740648447918166	7.48555779534529	13.9789570828206	4.20024019225432	-0.193708044996211	4.37897192568585	-0.37065251315532
42	2.60215252664645	3.89299998354315	6.71851456148844	4.55180408921294	5.25196168172225	7	4.49247646063411	4.30199106076891	3.9995366522023	3.73028296935031	3.79193753473821	3.56286610269654	1	5.4125690799292	4.48346676674778	2.49257612933196	1.0601778276096	2.58784489300607	2.79441606946428	5.33251797300853	3.39441641054613	4.75462993057057	6.58251324121727	-0.336442404346444	0.0310657736396289	-6.41699610288275	0.706242058050515	2.36096377948625	0.66035479224413	-11.3509688502926	4.85939443476739	5.65089207909532	-6.68675009564573	-2.04744477818215	-6.39826529860319	5.26671842697786	15.7648489438318	11.5888240551525	0.551518565083414	2.24530489020081	4.30012292906648	-13.5483519308353	-2.77365568906366	6.80792448693494	9.60628665570702	3.3514427837317	-3.65854848977172	5.01599149877165	-0.495650661021314
43	1	4.28204850082091	5.94468627688457	5.15705437808404	3.38416886705877	2.93685392736488	1.74786192386899	4.81612536105505	4.90318987721094	2.52519805555606	1	1	1.96128812454173	5.37911833876813	1.51622174607405	3.08470979790569	2.49399793866938	6.96534581814729	2.00844606659097	5.76067282248632	2.82862224793995	5.90324441544157	5.53899855728785	2.52062062372202	6.0788712354308	-0.952322189399039	3.08321710436391	6.82072989521864	4.45796807720837	-10.0929696119725	2.13914352403999	8.0163661039802	-3.64031483566918	-2.76738562134284	-3.72005804900089	7.03173860072173	17.5730535445321	11.2609077057978	2.12961375269225	4.16869950434024	1.46942665565913	-12.1590965634401	0.0199456033700155	5.97283551251014	20.5018373689862	5.84389336023529	-1.61290656182302	4.88646809698122	-4.1051767635566
44	3.15091215287222	3.26497408665375	6.25562760163728	4.69304151084624	5.16220876879816	6.20191729952525	4.32217941425623	3.54430672887221	3.69837283968712	4.62791061147582	2.28211263909537	4.42116558225641	2.58310531144187	3.06105713719514	3.01742638944396	4.14047148344778	1.67126116366524	7	2.50948344909894	5.65050539838931	5.77138993573117	6.78190102895472	6.16611286253075	0.988945870146507	-0.490749585854921	-6.67972397667564	0.571196440195824	3.15665898373573	1.57976575533008	-11.4075051179242	3.60801188770944	4.95737005367734	-6.80839651972006	-1.12362308942005	-3.85830432527712	5.08330128432855	16.1773952053949	10.5546313404024	1.16426863620212	2.30575205807388	3.23708471571649	-13.5464891752404	-5.2289826142331	3.61127856732369	12.7775674344083	-1.11334053471884	0.749122502385368	4.79068069386786	-0.235708655948389
45	1.13768771158644	6.97259048611144	6.42510164313945	2.00492554678999	2.21602260780383	4.6323628839161	2.8878506164617	3.49930322853795	6.83809121159496	3.3099017118663	2.34461347820249	4.7612507548879	1.07808890439553	6.5921029768068	3.39980775939864	3.70346455964649	4.70409044169688	6.38278327299487	1	5.80125305043726	5.2037872936428	6.75396946136324	5.38064585609668	2.6050178621593	4.3919388832859	-4.44735986251939	1.61922137836418	0.893814446836422	3.18390209743735	-9.50373344980489	0.417117014459025	6.29845199932412	-6.41018208305847	-5.3345452523032	-5.90557390262598	5.50315973797435	15.4330897401734	9.6628331228254	-4.6365257403305	5.35298910939424	1.39793099297667	-16.5991472703709	-2.29292295586136	6.87846720780436	18.0233507331321	2.98559552050172	6.80873507476642	5.04325457541491	1.45468928867307
46	3.02966605455917	3.36453366265438	5.78913991009593	5.95962859578707	6.77281188873851	2.50846553965478	5.07452742901736	6.19832082670717	1.21019698673238	4.37311550089464	1	2.92312001129335	2.25997074270768	6.95067750280552	6.52617029156763	1.34748955115871	1	7	1	7	6.90275038097229	5.14372425161068	7	1.58772850909937	1.26597696454302	-6.30775211206388	1.55652655605047	4.89864425558094	0.429006344273648	-8.34373256937562	4.87193949175337	5.33518886870299	-5.11977637077731	-2.37615867293802	-4.58256143925265	5.42811644872346	14.6278828566463	10.6429688219641	2.00994961340893	2.42407890902684	4.19689511176771	-15.9221963649754	-4.48280495226051	4.62305322702482	-8.05527248834648	10.2180610260855	-2.53893274309455	3.42988153101271	-1.56779952704231
47	4.60362672163398	5.63687989658033	5.04234162292548	3.42741212904378	2.91151417937568	5.64282262423505	2.49934324489309	3.39714408697077	5.41504993658296	3.05330348875524	1.43760190210131	3.6221755062982	3.29422779587505	3.0410069060301	4.75392188261355	3.38691411074968	1	7	2.50717182794882	2.62344634921576	3.77631170865419	2.10013881302812	3.44333418530922	5.94585126163442	8.66990408279412	2.54196575119286	5.10262842368899	0.0414011362539814	8.76154054454122	-11.4777940819344	-0.571216659487161	3.63472326244008	0.695358453902553	-7.21496067813173	-3.92141025877341	4.10499848641399	14.1513405432088	18.6106827012171	4.06714760030935	5.28560221115018	8.64950974624515	-14.0147801089679	-1.00522191134485	7.32822079344608	-3.61324831544259	-1.27964326349244	-1.66736385625581	-0.284947912820074	8.66814461892674
48	1.93227831158554	7	1	5.95156151867765	1	3.78688278070097	5.54884395375364	6.25298008924998	5.97598567059786	3.66405898422304	3.05268782120613	1	1	3.55599761046927	4.10740629377441	2.27056618315557	2.39267362097824	5.27880843468323	4.01901220799294	6.62833399120576	3.74329103350639	7	6.16941128811349	5.00003962791731	2.30502519494095	-5.75381605782662	3.53145825272705	1.18666849474883	7.3821911049269	-10.181670469255	3.33562678014031	4.55749097608496	-8.39732530900611	-5.60109233356634	-5.63276806137849	4.89432509297685	16.0395837219762	13.5281092127864	-0.77053445304516	5.85338316776595	2.6151516093413	-16.3029886989409	-3.8789172539732	6.85322404067521	-1.01380945720131	-0.784110627301065	2.3397054915021	4.70692601103289	0.241222330677675
49	2.00903149685112	6.46595661126767	7	1.22617357177916	1.53372972277716	1.65832727338054	1.6318184860388	2.74342411079594	7	4.41785211654786	1.81849554801586	3.2753030302234	5.22302477332884	4.45405006726169	6.2647268566301	6.99183608994252	4.20000358054897	6.49333694693602	1.4835480634661	6.96604712828215	6.5359463316751	3.14517196749311	6.79961869535764	5.10343785596043	7.06634307444103	-1.43937074087275	4.51155257062088	-2.32277266671767	4.38299207151713	-8.84837624499378	3.75138735157457	4.30483361005438	-7.20910053852367	-6.36036887163295	-6.41809770570861	7.86709208719361	16.8557440229262	13.6331373707131	1.78025158642451	4.0127680983667	2.07175420551395	-11.4469674177584	-6.41757840228614	2.32004541480508	16.3947068116032	2.17705604157823	2.48583015121116	0.63212629095282	-1.22302385268534
50	1.89302324728233	5.10776905178026	4.97284014521906	1.74995281576405	1	6.02434051260728	3.40262679087381	6.78226391806735	4.43064997354932	5.05585712278651	4.97774626901107	2.4720030735148	1	2.73148792134319	3.75017243250219	3.0100675810256	2.67949919518048	2.87830948268723	1.23184352417637	6.02025494953315	1.99590490293249	7	1.02474275453822	-1.98461896959062	3.97925062325577	3.48522605512141	4.26560502009121	2.41901600350053	-0.720077494022916	-7.47944847065749	2.46510260908811	8.78587191456342	-3.71860835414224	-6.84048696481848	-4.0087428216521	4.76685367309984	17.3472359240351	11.0993322023579	2.24293116265974	6.186997564128	5.66694785198151	-16.1149075064989	-2.67051702659606	2.76858990269644	13.4008473033281	3.54159033886938	-2.06327453526491	1.49667211911364	-0.907236546396
51	1	6.70467091802476	6.74943201215558	3.32611296944372	1.19474862664878	2.12474600265328	1.44643792197128	1	6.4085022987054	6.41226058206538	1	3.76560038934652	4.43075138543724	5.69723886547621	6.50291208435986	3.50069609851816	1.04232856615955	6.72662119312205	4.53286349490624	6.83462690230939	6.29916942747914	5.95269236689783	6.61767335737742	4.09595146214734	6.78795155996707	-1.02030962727429	6.66500084801666	-1.74230756152591	3.8350501038355	-9.35546743106581	3.27049352243483	5.80191287926036	-6.29211140661342	-6.72739722997049	-8.47477666969185	5.78199838359441	15.05229532641	13.992116251207	1.64945742590538	5.66910030624804	3.08442135955068	-11.6773059000896	-8.57084251837715	2.9579274990383	15.8138252837707	1.25214615119678	0.532840109563862	4.23220288330289	1.18621304784586
52	1.40856178807812	6.77615209023537	6.90783324145506	4.78130833584196	2.92529709839884	2.00354653335949	1.94640042282435	4.79542814357391	6.9531936538884	2.00278580260862	3.46509635301535	3.06843226375806	1.97050313466088	3.8725806491777	3.2171224691675	5.11380249806287	3.08267935208628	6.04901295597553	2.91621708729665	5.50940046656435	5.29534702376296	6.18349270551755	3.94614278521424	7.33101357398565	0.419535364028346	4.44757534863714	2.65480662121261	2.0909303905184	2.17887928089417	-6.46134559174908	2.3949332510797	7.81808571617178	0.224828368151653	-3.37522444133303	-1.5853274768283	3.67136722398116	16.9150917921864	8.48299505130204	3.13173106166245	5.78300724150733	5.81602442581791	-16.9105299971541	-4.26893935098398	5.83623904613779	15.2438891173562	5.77128355752264	-1.92705616728672	1.43052177697309	-0.191873556324876
53	1.75100156312128	4.96995617228438	5.51061850722706	1	1.76201176721858	3.44458645740518	2.08306732748429	4.53005197899267	2.63108502279639	6.41079726348091	7	2.09368649493777	1.53202741330694	4.10465620689286	5.61013369559147	6.20607208007706	1.25995565933886	6.05894115694585	1	4.2746019948296	3.63221365998677	6.32642883181053	5.90400884330072	2.93131476101	6.28319523059259	-2.5187338617144	5.04568674132562	1.90443823348082	2.02428979952585	-12.619235886001	5.40846996462894	2.52203896185769	-4.55501623064249	-7.9144075987381	-5.77923582039594	5.6347634597017	17.4451147880386	9.76263565780728	3.77822889694121	6.98819337484746	5.98950254409736	-12.7431558614034	-8.28377781348089	2.20196320752288	-7.02128469532827	0.869064396536535	0.704978218619314	-0.564806092271706	-0.134347089842164
54	2.91870917685715	3.34871370195362	7	5.74124341977829	4.7759940038277	1.69500726366921	2.95007285980118	6.74460984768012	4.02875532783552	3.13493935704367	1.85685919879269	2.32110962339243	4.7280333611498	6.1595718461065	2.71586151557513	3.49472949248285	2.68442863760883	2.88612649576852	1	5.97928645613992	6.04296465811672	2.6611154348534	5.86960204077943	2.2537511400351	-0.504637534599657	-4.64938731570527	2.25647906222016	2.12275797954906	1.00162249923523	-10.9629897880693	4.79835391873185	2.92420892979389	-5.76798444608792	-0.364469079493277	-2.64787745659991	3.43437804635982	16.0148221756672	12.1880720221256	2.39018070417431	0.779784562072128	5.03800418492896	-14.5978155954667	-3.68157060627047	6.49066473373529	18.1851638052427	0.732659293583574	-1.86844997146704	-0.133430298103939	0.629583548644539
55	1	2.25979070529175	1	2.69778561454023	2.92567796591087	6.1134747561636	2.14326906787392	6.70177560301138	4.06800998305758	4.87348403991072	5.83130248217742	2.65869006532829	1.37798464331766	2.30446965748368	4.85800326527962	4.76243782552817	4.94441502671894	4.68394724700797	6.14841474189267	6.75333886575739	3.06836939306673	4.76658084991632	5.24465368017828	2.35715344663344	0.97123494715057	-2.66262793772972	0.130506037406884	2.55414156270636	3.37421522868788	-12.3261221067788	4.0949826518139	5.91305420082977	0.547869760670918	1.14615817989761	-6.10848827286109	3.99900153771077	17.8446302579802	12.4886162184583	4.74714096595868	5.80883970217135	-0.697114971392386	-11.2161281784931	-4.94367863783515	6.31359895100625	-4.89862262128858	5.02158596334226	1.34808826347835	-1.14381697792337	6.88303592535429
56	1	4.94103578880001	7	2.06777463013058	1	2.82593394862173	1	1	5.51999223337981	2.12167196262543	6.51672127792301	2.23589988761262	2.51216736407341	5.80753254128952	7	2.95714394148639	2.81733238726127	7	2.01001933530286	3.82957195560874	7	6.20820789317816	7	4.56671684700693	4.70128857507638	-5.45029502082881	3.39048380188251	-0.0705056143863134	5.21294781346965	-10.1917157683881	1.49638514340046	7.17501231866909	-8.26006584150984	-4.61008813086059	-8.33230610150207	6.50876574774428	16.4524747154702	12.4820957979838	-5.22568608168262	4.48763417367773	0.15886316941396	-17.3756699460791	-0.513889419037598	3.74367806025727	14.4120899379102	3.42737500912929	5.80000100492702	0.532670373642509	-3.83649047003765
57	2.90398697581603	7	5.78323008940968	7	5.08451077750644	7	1.46033784642743	2.47520943369768	5.0761958923126	2.1662882523637	1	1.82922701900985	1.24175844601217	7	4.57323844916996	3.57634195359774	2.74385932393308	6.67762381472053	5.10911823343083	5.74167775693251	6.18427075437399	4.94102459640379	3.37842700966315	2.1192278723921	5.47285797808591	0.962149648946863	0.785045284620188	6.127838661434	6.04331113939285	-8.11483355698791	1.24801477494838	6.54364337045729	-5.30537517352927	-3.85552248075761	-3.00502985398458	5.42885358327784	19.4695095287274	9.23465773875924	2.2773876247667	3.85194666160223	4.49178838897953	-14.5777478223954	0.231078079752342	3.7635381914133	-4.88031035754419	0.399446757483477	-2.31739354899774	7.46140679313105	3.49642678299928
58	1.54474914503718	5.91345756872734	1.45322840157667	5.83841223937863	1.51399033744805	6.47438150199151	3.93709531829103	2.97400276478335	4.56963192989748	3.32780841950765	2.19243783795287	2.61057216040504	1	5.57720849499739	2.03809226402148	5.06362011535669	4.7068860992996	3.36805775833271	1.1463043914707	6.42683341013354	4.34407010019479	3.34312337082499	5.44578562892576	4.59069083899831	4.72335773491563	-5.78975462492844	4.09991784057961	-0.230732205615878	5.61324654147709	-10.3438832925657	1.81986066598298	3.85901690747247	-6.84126389271184	-5.28378569963411	-8.67813195540461	3.4265787965039	16.4993577832673	13.8095757012709	-0.311400854194769	4.34094274741406	1.03088875375558	-16.2811943755088	-5.99579531804368	5.54155905670492	13.8986945902526	5.69017252992631	-4.20938238475928	-0.62078283912429	-1.37599272995461
59	2.46847540308916	7	7	1.83261239276368	2.24465428199565	4.02244482251139	3.04580588807338	5.48314967100434	4.34226224442106	6.97863848257732	5.08414275165758	1.75727003416102	2.78356486530625	7	4.01898039732919	1.27884243727503	1.39420431569752	5.83384962366383	2.66613882942663	5.15097771596966	4.05029932216746	7	4.26635398579398	0.911507590030364	4.17966492827201	-6.65128094093894	2.03326952167999	0.382834880543769	2.85725486675942	-7.07750774825843	2.06101899330338	8.10653430677375	-9.81616173176396	-4.55233540957582	-4.31570768608175	6.17626772597612	15.9507991940754	9.10855314490679	-3.97434039105496	5.19506161829193	4.11745768480996	-18.9285978633197	-0.754954415844399	6.13457299277829	17.284338375257	1.77998621662038	7.77012686238446	4.85802787665843	0.77813824253839
60	4.00655282643643	1.98906851649737	6.86046994246983	1.47281547968202	2.45062812400981	5.39193712368993	1	6.60576349050779	5.49436977816489	1.12514136217084	3.59555613763803	2.63427912181785	2.14752783133057	4.63351878799307	2.82023465264105	3.32147429846925	5.54134227138589	6.12610219522321	2.02842089158025	6.5899231098709	4.27628069012355	7	4.35533839028256	-0.0374365829801218	3.89867723060076	2.24984223005034	6.06744056382092	5.84304486402241	3.04332273229796	-10.8558017359042	5.1593647939059	5.30698924651924	-2.19835463649999	-7.74483170439952	-8.76249141185991	4.77017031842973	15.0815983838316	9.71840148587918	-0.641984665344859	5.70574813323538	0.261123380270794	-15.1203694143176	-2.72019825146862	8.47879016502224	-4.02904665991537	5.09345829855466	-0.2685150947169	-0.94540843790703	1.42885212368033
61	1.73760170882941	6.03845906097642	5.54448320256219	1.94425921900241	1	4.41627703270295	6.84542882981237	1.11994208781686	3.29065085961356	3.82595849086974	2.69944569746505	2.39994183210168	2.47647144414034	6.71325471826577	7	1.8044053780262	4.85477539766718	1.66401474177214	6.6364509817549	1.35598880771533	5.98182464909375	5.49639070651755	6.02201745351313	3.08927042614253	7.04313836785638	-1.10525153328532	2.67481859992292	-2.26021199979592	6.5504688580499	-11.1271652935186	-1.13169231660321	5.26867566302572	-0.515340154893049	-2.19340796262716	-6.22610971166789	-0.955474940088167	15.4173016505086	15.9036679065981	5.49442856783635	1.78288144822156	1.23464349414766	-17.2435836967386	-0.17739321145294	3.54903547377355	14.5587434719401	-0.803324512145075	2.84893117564929	3.09981385930285	-6.96134199450372
62	1.00459379438395	6.68306298471296	4.49295557786711	1	1.32067391933293	4.29087191335913	4.31167520218909	2.83217626181486	1	5.05364472274602	5.42800923303599	1	1	4.58159411036964	6.99963258613109	1.73534004407331	3.65503478643404	2.00832662956272	6.05132332465494	6.06075938842868	3.88030142480149	6.21276399191334	4.78272961127685	2.94532220244907	3.37255052887223	-6.40377162288227	2.66049903903811	1.56668733924917	4.72230772313539	-9.39447375556299	1.83261097324709	6.71832008854612	-6.56053609426214	-5.18141676597203	-4.94018844923184	6.97587199867254	15.5832720264243	8.45301249792941	-4.15185711985503	4.41346934769089	1.77776877884075	-16.7763522037666	-2.63356416249408	2.98776230984293	13.5512666423999	3.36607147689901	1.18718375744047	3.91017770014475	2.82400855885017
63	1	6.77897749472103	6.73571413719023	2.1003340092533	2.63980796487243	4.69009458684729	3.66359191096566	4.06235741432787	6.23669030603989	3.48382975062121	2.84486308730503	3.87855177716301	1.40380186037313	3.24240333367738	1.81874190801789	3.39428512358103	3.89950783204926	3.94600155121427	2.19097411325485	5.83345839996055	5.66889338329429	6.40986985508216	7	1.76355897845056	5.09129169805572	-4.46421448539643	0.85088453260035	0.949173025367377	3.09935162061546	-8.56548594124293	0.862402389054158	7.53473470347851	-6.19737012693851	-4.988436438639	-5.81792997213517	4.60082203704584	15.7900407441485	9.73108102325364	-3.62162930218893	6.011027063585	1.81885490506038	-16.6648456719302	-2.24505232493312	6.0374603158832	17.3143897621415	5.12151269203469	4.30411168749231	2.08351980183103	0.247161142619608
64	1.02851543036842	4.12481840150634	3.7625551788797	1	2.10889434442953	5.56305337843335	2.36270166875153	3.31288704898489	6.26763046703642	4.59488584219418	4.42535560814559	1	2.53225132130113	1.25448333464286	5.50862884949718	1	4.64254655033586	5.68488585252036	2.90935392068059	6.8695200960183	5.53003812839707	4.80079562383877	5.15095397716289	-1.45580775736457	3.9609940673966	4.93051897384834	3.45787722042943	2.35198541982943	-1.23211303480717	-8.26698669455576	3.0253112821323	7.68563088025711	-4.62234165793914	-5.24893910705752	-3.71027197627393	2.0922818632094	16.8381771464414	8.70038002312199	2.15683099359466	6.97538235675897	5.25392588431863	-15.6705701659078	-1.14667965818882	3.41545456108121	-5.02265173937541	4.84303388146078	5.24409592124009	1.58354763844665	-1.54527239681275
65	1	3.71743896402846	5.56022226867589	4.66882808860705	7	5.83775928449198	2.16445293107734	6.13415336449568	1.83879826457747	1.626077493571	1	2.16568684823897	1.34319170992006	4.05630362206546	1.34352847049178	7	1.69988118728217	6.88175495121439	1.4841984465648	2.10995918022017	6.41785098177667	5.86030478874407	2.28405321343026	0.205229105001454	7.01828051612503	1.49407885348701	2.29289506242894	4.8914202851745	6.21972560385586	-10.5823614656742	2.19143030052672	5.04727638905097	-6.9961205075513	-2.179110915223	-0.170864688063241	6.26125970940945	15.5565568089342	9.75995854241243	0.308583072648095	4.09762283306226	2.19907720453674	-13.1443937078446	-0.66039365221858	6.08674005718868	13.9647585447122	6.89920176881988	-3.30536132654869	3.95354850764662	4.61942017249518
66	2.8551074860233	2.9529240553742	5.72500688818571	4.38329924863068	6.08159571455082	4.62771233523239	4.68730165514511	7	1	5.25700810242053	1.63682559206068	3.70909405314945	1.72977089907375	3.53453758475097	2.57666241662527	2.80555413965721	1	6.74997180093098	2.00923688199656	7	6.86833427809757	5.66801266587116	7	2.99280325189527	0.888911860125515	-6.85959893752877	0.689675386633467	4.66586974685696	0.179480934609106	-7.94197795045824	4.67628900880331	5.2014327621479	-5.27284946704462	-1.30194538594218	-4.66329471245619	5.56574643549283	12.8359602255829	10.9902223877327	1.57527731666293	2.64244828551326	4.08693985256579	-15.0442868754745	-4.8212275941226	5.68224567399888	18.0221373928589	1.91376475480143	-1.09476212191463	0.184193060167536	6.83072163670692
67	2.04089351265621	5.92724675755946	7	2.26506921600426	1.96237901758804	1	1.35969146438817	1.52287604501874	6.39744375421165	4.66102678392654	1.55498347440495	4.24722073169373	3.63049349288057	4.41027008166843	3.51981855211544	5.56039273757672	3.84178307231541	6.39414683109633	1.5153155032359	6.46811724455393	5.69799998629175	2.85672457558085	6.09994906629515	4.2411945245133	6.67428436231632	-0.688955212807012	3.58931218100694	-2.51585529069553	3.50927749755652	-8.17537822376632	4.30663137233051	4.54320844942218	-4.90642356978623	-6.37615481272245	-7.61849905072055	8.33563054518961	15.815657353254	13.8444051534186	2.01663435712992	3.98429359639333	2.29121797297001	-10.9105123525791	-6.55842096639835	3.19923523289125	16.7938686948128	2.85269639952054	-2.99353723399723	0.656858510293665	-0.690301575640701
68	1.38697574442585	2.33988238574601	1	2.55764722254099	2.57480968392516	5.8090958372211	2.10101436853699	3.23652663485058	2.92797786968013	5.15719096373172	7	1.01177407584642	3.04697080721055	3.02536139496343	2.33257283639476	4.98016247191377	3.12752741682492	5.2500389259085	3.63591969505273	7	5.81521980419047	6.09715751563639	6.44797338806887	2.32544406962165	1.40798462797043	-3.33217841461176	-0.210594027623926	2.98038864209607	3.25933049904214	-12.2811480958367	3.48402597534355	6.29188033186491	2.03818661407457	1.15818232287481	-5.3032734113444	4.00171924161073	18.4087645871785	11.4571498271081	4.21609462903937	5.85719962714008	-1.44088679826806	-12.8613286169011	-5.53058378307447	4.89837758990578	-3.9952534208415	5.03682192404188	2.29365653693818	-1.64027536042421	0.995229346115404
69	1.31655187499932	4.43479104187416	1.69610766870738	6.11131636158718	1	5.97899947389022	1.65142196788985	7	3.6650682975993	1.9140502927077	2.680778312225	1.05907381874062	3.91712334448264	6.87214541408738	6.43583858398	3.24647943135917	1.89198042201669	1.29939713242035	5.89682005248362	4.34736859824176	1	4.36117519028796	6.51571381400714	4.99407139315849	4.57569131970893	-6.30321830448897	3.19909372888883	-1.99180523771499	5.93530762503035	-8.86653902983548	2.40675881829917	5.03918088871658	-7.71552659413791	-6.84357849880083	-9.34697236791405	4.66686520774078	17.8062310883427	12.3331047409935	-1.32343538405743	3.91131387112309	1.63337792332106	-15.9265370403027	-5.6699963745782	6.81189550701575	-3.49842662662015	5.16451076995061	-3.53668068563355	0.880570302362392	1.35037713076511
70	2.50506503611565	6.02076964085095	6.51589955086492	1.34914996612021	3.03270769167045	4.68842215441353	2.33338004901382	7	5.39980091441224	7	2.87646737031938	2.37651737472936	2.03871026900899	4.58379793172096	3.04496891751169	4.77129069782741	6.11224646403751	7	4.68131551333478	6.28863118179887	5.45127515956421	5.15559994883473	4.68042406485741	2.88179788458547	4.3834190564557	-0.30887473624082	4.41318627103196	1.19244299425568	3.13870010354856	-14.4262142314551	5.44568465354631	2.20383598710761	-3.83734161595624	-7.38915612746144	-7.05768719495002	4.23645570416546	16.1709765844743	11.3338364615666	2.70112849451812	6.05486740624416	6.56649214028778	-11.5476975343296	-10.4840989090032	2.33672506564264	-6.47441476087629	-3.51831321766636	-1.8108586159472	2.19292802618212	3.22572060375647
71	2.88264225755193	7	6.34121495417661	3.29978308172223	1.32859013635456	2.40754575627376	2.51892393324776	5.2513391070057	3.69169325526052	4.87655479244593	5.04660906562112	6.43143479118231	5.36832386078201	6.33299024997052	3.60838632801769	3.18933429355744	2.14578705946792	7	1.36308900429634	4.44350038895966	4.46966455996341	2.54388849473959	3.66527341073448	1.94369419877399	4.36592238329405	-6.45596101569478	3.50990376707844	0.893288086637982	3.72082519245408	-8.20944266312836	2.20681688788624	6.70143181708223	-8.60161134976749	-6.39843820786249	-7.1389990691257	5.58917737898109	15.8972512208142	10.5147050258569	-3.55515434521995	5.20201675857894	1.81806708515648	-18.0237948206745	-2.0106161280433	5.11970455561903	17.8153636916353	8.65012914337446	2.13963936529516	-0.480601680956873	-3.47833754352765
72	1.71907636493337	4.54400129848486	6.36140745271461	1	3.18820688635336	4.86711594312117	1	3.98909857080996	4.77325418696207	6.78217236387334	2.33094289662381	3.99553637279192	2.35041740490939	7	6.54284609215167	6.65975303965428	1.0037051517984	7	4.85070091732392	5.89493674038849	4.09285688366025	5.84230080827111	4.12372064857674	1.64649940221676	3.48675147733937	-0.750603205880236	4.88204368120911	-0.716703875479111	0.845380310050189	-12.0185966510573	4.97387673361193	3.02937838021541	-3.58056354733172	-7.41970432673474	-7.85866960509855	5.80331440355967	18.3937189158271	11.7756487536868	2.01129566358677	6.46594182311854	5.83717790082703	-11.0509342818896	-8.73800044936445	2.42364128678922	-6.73978006441732	-0.53234369663709	2.4915960843804	2.32307279747007	-5.68229224480304
73	4.11331021684897	1.08387781507174	4.50838548543124	7	2.77205698187406	4.38187160784133	1.04972459471112	1.0301976671016	1	3.16328571011325	1.34427693055953	2.2131029073533	3.03908561382118	6.30280903369759	2.43485051795806	2.78861828311895	4.53263548464921	4.41290508712711	2.05614010817932	4.79625983482321	3.98219857096764	2.71614161026373	4.40781699063825	0.559612988152928	0.793260726897651	-6.91804244708838	-1.30949042712725	1.43960078390566	2.33666120477132	-12.6559126382631	2.63514430603125	7.06772103201762	-7.1335156781655	0.147212038039512	-3.06222271439974	6.60229587045274	14.621927910588	11.0481547723193	3.16703893246611	1.59035671758584	3.62667851876721	-14.8087372560695	-5.61129775876939	7.59372202999672	15.8892473349035	8.5306217244716	-1.14011470744154	2.32080660913403	-1.36165330061441
74	1.85465034546426	1	3.45894810056907	2.08212029363505	1.55828026725321	2.27034786958179	1.37680792628665	5.65066765269247	1.92783893875084	4.28697702569134	2.78216809663959	1.38613547162455	1	4.52685368718228	6.66687363975049	2.63083779726032	5.42311717815204	5.25169164442533	1.67855159258697	4.69739114285146	3.05850280399759	6.83592628149445	6.75255181014163	2.46802516614689	-0.645159126881392	-5.46495198463074	-1.6705227238482	1.74800428584152	3.44857967693176	-8.34510630659988	3.80946968322494	2.72638775352454	-0.317214583474695	0.921198716724667	-6.61398436415774	4.60856904132788	15.477193608197	7.90504622854402	1.5035077904626	4.51192398499014	-2.40707851796576	-15.1273098612667	-5.45414135761592	3.04226838892535	-3.39379686499263	5.04230960294596	-0.979630017324121	2.02427383502779	2.11508973474523
75	1	5.58436256876207	1.32918759429077	6.14976664768453	1.40063274435759	2.68844899430292	2.21897810518452	4.52088423627537	6.41622062082522	2.90688361006097	1.10393982985443	1.14554258701702	2.00340993568786	5.66595651396107	2.2476807424522	1	4.26899661637993	2.97101648092528	1.70313350741195	5.25680405869387	3.01741879559148	3.4204905875788	4.51924632843826	5.34562513671889	4.0868222274555	-5.5008337904763	4.79752540665641	-0.235880726281033	5.91378461931091	-10.0275888707296	0.384495635090836	3.9516044937058	-7.08224571110409	-5.52725039365967	-8.66540639125467	3.64076534708178	17.1994154087298	13.4760609332987	-0.892203161766345	3.96521739522358	1.79361506189576	-16.1140303252679	-6.48750319562059	5.6859236748241	12.9552560525521	5.88570558401277	-1.589704136871	4.39943240363881	5.40893385319545
76	3.29657722896654	2.53031410076277	6.26426823681846	1.71096560388885	5.19343017565618	1	6.37961150590686	5.0838108573814	4.38541265275695	3.04280068639304	3.00707111237917	1	1	3.16588156200602	4.33693999159582	4.49201085508603	3.43132527864631	5.09462633662226	1	5.05351331286808	1.42957486597677	5.42066183810124	7	2.64206487956432	4.27880805044946	3.16801093672816	0.188045288436634	-3.59087825096619	13.1002726448886	-14.3953254064242	-0.799306977957499	2.29949447757365	-1.96612843262905	-2.08220756772615	-5.71112510294885	1.40109658647065	12.747752745732	18.3799887763754	7.21847995524171	5.05482659597113	4.82728671527808	-14.1996560341744	1.70328010108612	5.12359569156652	17.1149346036545	4.14179430817267	-4.46898745688949	5.96900119503816	-2.15591434322283
77	3.78172315590791	2.40903938161783	7	1.79784925931303	2.6796081667771	5.26204372131794	3.58489593255379	7	3.52689664753207	1	4.84557496676386	2.92116993329178	1.43776557198588	6.63998930433571	2.30639816428703	3.02189685285707	5.23201593027371	6.57970946491938	1.41569717746919	6.30802728377258	4.24331585433021	6.74723257113138	3.17948758808818	-0.702414392454156	4.23044903275053	2.41822431982412	6.85608183678141	6.07549642128202	2.36878229538949	-11.7060414723104	5.13876957656574	5.57142583686046	-1.94280695798528	-8.19882604681205	-9.43856693521585	4.39128378013222	15.4502054321855	9.42031797420501	-2.72461208448618	7.01939406928294	0.871751269166507	-15.3268455446198	-1.59608464881974	4.63114191421108	17.1153154226626	4.96960593212404	-0.324270298094313	3.5796712367573	2.17741545392383
78	3.40125683647955	2.8863837409719	6.37131283515167	5.74425112261678	4.03971307160936	1.73516365887087	1.66372062206147	6.96999304821991	4.8836973505515	4.0372914939296	2.4598298579353	2.1719864317122	4.28325863757514	6.32726919758869	4.42830190572142	4.12498821455381	3.37753986273784	2.67676629656248	1.62872189679757	6.18600141725236	6.23731244491704	2.58782640446182	6.9748870696373	1.65354399038985	-0.283370821213685	-5.19309156494006	1.8301993505347	1.96160926618337	1.23112678653459	-11.0456672956693	4.79379044296217	2.56191611979858	-4.88257775588662	-1.40564633621982	-3.21279728751532	3.53287967823801	14.9620540154749	11.9629644170727	1.81374424973211	1.32257646158427	5.24144209854253	-14.9215994661823	-3.11155908472465	7.22567355953497	16.6111144132202	9.54621675462236	-1.29350407331476	-0.978755942423496	-0.577311227450494
79	2.81163795135134	4.35446213395842	6.97289571556505	1.26591335320796	2.72332933674151	3.27480946117121	2.98933818373328	4.06318833804193	2.84253402841514	7	3.19494326474209	5.25367953974065	2.41965899165191	6.7297735930411	7	6.94423228389366	1.27655439449986	7	4.02343153639139	4.95897606242925	2.3979277444183	6.06052715600916	4.89976408813013	2.0336521668826	4.41352331787632	-0.441781745201005	4.76007918429121	0.396630217343324	1.69215460236416	-12.3517652168876	5.09329136763622	3.6562758626897	-3.49442599994749	-7.75831904574839	-7.08304634800079	7.22748949031675	17.4338205828286	12.9955630023507	2.26501831684926	5.69885892221155	5.81007767210844	-11.2258590763615	-8.64327005202103	4.06514753282624	-6.93105621763184	-2.40698571082879	1.78187475919872	2.75054200484349	-7.23036995426755
80	1.37598377218185	2.52024086684927	6.1334878381138	7	2.98061657613156	1.04190963019599	1	3.01793645836885	3.9010035921648	6.61206621583931	1	4.64187590771163	2.01974271010817	4.6112302613144	6.46192554700273	4.43561564217418	5.62039289089082	7	1	3.63659729504767	4.51237863116488	4.62541897842871	5.31488111998741	1.19762387753493	1.09186265637766	-6.12134778385871	-1.59246306490388	1.69605783762037	1.66642253328278	-10.5461031506185	2.67978650095008	4.56824519078356	-6.41367552609141	-1.95908902746834	-2.62334334201184	5.60396050685098	14.2575955436593	11.5294221556542	2.89944811185503	0.399538108405297	4.27081406460953	-13.8183127741727	-6.04648748833725	1.45786969477967	-7.14921342197752	3.835757506954	-3.68055475985116	-0.664878579008901	-1.07478650188686
81	3.29745113012724	1.51236236695164	4.34822973080812	3.71600348571619	1.96164800015627	5.42115683386001	3.31873478554539	1.42758448357967	2.28942985389153	5.43155752613332	6.80306144392761	1.6128927772704	1.52832382534255	7	4.44235800110422	2.52473260401287	4.48036352060489	5.20320835041067	5.52406420005598	2.14570211502222	4.85401452510913	5.44898066943663	5.29329535522178	1.00163137469594	5.18640283351436	-1.34045228562894	-0.0457356216678192	-4.06399447526996	10.7296002852212	-13.2121479164803	1.5119881607483	3.81742587543007	1.81324211305004	-6.56550018580779	-6.72984286491966	3.58880884477449	13.9879894639415	13.6584950736045	3.27420427258991	4.98052468775124	3.25972333894373	-15.6317470250896	0.445939667356278	6.93187232700257	16.3763371315237	-2.89511548338798	7.5186096408138	0.345383480196419	6.70814745602808
82	2.67309665817539	5.18326278344069	5.15400252045211	5.36643772064943	3.17116321175758	1.00807813294929	2.63649593803235	3.523741110919	4.95060802719372	6.53841091462864	6.98162665311879	1	1	3.34479544076454	5.68228550803883	3.47484622604656	1.56914457191477	4.5325753134083	3.21213908356831	5.97249676229365	4.29043493783668	5.50508636446866	4.22729731245418	2.82729185001819	7.72201790709989	1.51418860340666	3.3621570100091	4.93917105984381	6.0164971527205	-12.5685019423357	0.919948474036707	7.90772904973368	-4.72399364625547	-3.15446892934807	-3.67591164118565	5.10470858035669	17.6690946335947	11.2137972955025	0.251980882270714	1.03013501954885	1.04855278233137	-10.291408240612	-1.52064837830359	3.51373991289572	-5.82822496063037	8.39591317396908	5.72125618197348	4.6647134652683	5.67165698467776
83	1.34448087053465	6.8887059239386	6.28895738864051	6.69047812297198	4.95738818773763	5.9823033177985	2.63721557038181	5.78776511770979	7	3.25613507243089	1.58857354721889	2.84446945015037	1.54539403248264	6.29414348625881	4.51210113446528	2.07265112207293	3.44898382987956	7	2.90550851021777	5.56195965647196	4.65736285714966	7	3.00985995311935	1.45445992175297	5.98492502978912	1.88624001232698	2.37126924612454	6.05399654680051	6.56607686022437	-8.60885966564864	1.79206101993416	5.94303718745894	-5.7990531234049	-2.79107881913098	-2.92621935588591	5.53564632981948	19.3761237519591	8.82134964590573	2.22322731095449	2.90646151604862	4.48483087936098	-15.8677964187187	-0.817652691722424	-1.56340715789311	13.9969645971089	2.65820743993919	-1.94338394405232	7.02721452297195	2.87948532396383
84	4.28023111721438	1.55968370323424	6.51806863871478	1.04301826103244	2.48248838893554	7	1.89704394400235	6.58002074098519	5.60021452287116	6.70624226006497	3.8717613912368	1.58384159428244	2.10314940708855	6.37936349324092	5.25597777466836	4.19822539355716	5.35894691217949	3.04940677905904	1	7	2.31242979055173	7	4.81584973636862	-0.950682777071465	3.93799682711609	2.31662808633324	6.86145992762498	6.54496570015028	2.82078346043093	-11.4204890014426	5.23920449143862	4.83170552808342	-2.67405637350943	-9.87806935027404	-8.89839153190171	4.82091722711749	15.7266132046929	9.73068967539175	-1.20210146750527	7.04833682998001	1.57562614462131	-14.8302958412481	-2.73776287076455	8.35458885902544	-4.64534083169321	0.986096214749641	0.486210472954756	-1.17627614393302	2.74361098589614
85	2.42810864134492	6.30231588924633	1.35865954863903	5.38948108421417	1	4.60478516157691	4.83819786746764	3.89742665250262	2.58644194178077	3.73137902413821	3.06928577254983	3.96092805335969	1.27268790410139	3.96978368990474	5.09277512437184	1	3.14343258414336	5.80079511247367	1.90950217752414	6.31725583607258	5.9137435425311	6.40294272599211	4.54210303819585	5.7062336924845	2.54073003144022	-6.01077119063148	2.8505189556096	2.07464978364982	7.82192542613041	-9.31812623653942	2.80785696688058	3.57380365320489	-7.77286077185969	-5.71244264792938	-5.66989488861332	6.43204577548027	14.8293574625865	13.4552217282917	0.123598814092873	5.78260477416282	2.15647829392567	-17.0464553200829	-4.66852054019852	8.10901973847027	16.4643685141407	3.51848623412962	-4.13945013045062	6.74621797892707	0.295658594474439
86	1	6.20317744161213	6.18144966121312	4.5307456374644	4.72951250490175	3.88255586531597	1.2839396797153	3.61112830760727	6.47296708138871	2.12469250222321	4.13700355294715	2.53146751030976	3.98792807684449	4.78287260436689	4.6929478095461	3.42718456154669	6.25233258818286	3.27309600376056	6.83091039153785	2.59145300704994	5.29663499090771	6.08645003661444	5.0850011096064	2.65718287191837	6.52998429486807	1.61888320008118	1.21796783734994	5.30870048391358	5.97839458225913	-10.177745881321	2.54311757671149	6.57485437533903	-4.10496288092583	-3.63594199108255	-2.28651848334876	5.73804785347805	17.3165256314192	8.67187616234668	-0.325794014265473	3.3967041020732	4.9721387659611	-13.6043787223328	-0.718788249407402	2.1323143107317	15.3351963883709	6.21069162740021	-2.70626055136167	3.66775166630637	4.06608291267322
87	1	7	6.60432708627614	5.28607657803054	5.13655922705422	4.14005619436299	1.84918580595732	2.19184689252221	6.570161640474	2.15045533192963	5.52684758175242	1.5921737410415	4.98060500755278	4.80391657610748	4.27986443844739	4.05250725396003	6.54895300921937	3.32104740569028	7	6.22926809966034	6.22831406636758	5.50635448279912	5.47568816370761	1.30648125802577	6.27274513756776	1.73807416692105	1.10735278462295	5.35422836368052	4.87305727660153	-9.98925130203794	1.81363884693915	6.82890007946892	-3.64802965554374	-2.80706798499713	-1.96839344299702	5.98459444779779	17.3297366271771	9.46516662847141	0.452347314765369	3.04143731952823	5.08334446679369	-13.5829855601988	0.347510176178322	2.14779800638734	-6.55613168980156	2.04862012450102	-1.95843649579715	2.9392849181614	2.64469731614788
88	1.61633925164477	2.7375832696035	5.70766279439956	5.7227101846302	3.50594459171318	2.43218036018619	1	5.04352071363562	3.72086740878269	6.61097212909911	2.84814833971162	1.30162023818348	1	7	3.33435444431669	1.07096153655503	2.89666454664275	4.88037886329686	2.71968397585833	6.9205471015365	5.72631843977755	3.94867948172923	5.77227680673996	2.7264556880087	1.46777656623237	-6.99526805646507	-2.52416358625445	1.97713799983818	2.07990920938353	-11.6013404216531	3.39482270804402	4.84865786739471	-3.89859157878104	-1.35571444135115	-4.01023456969593	5.83230739876409	13.8555478529369	11.0640682929949	4.36889197826587	0.962418130984207	4.27901228168945	-15.8367657023933	-5.39030820219102	4.09485262666476	13.9598171987308	7.44708918511994	-1.94301484583688	4.94456981444888	-1.32307793876607
89	1.50084289665041	7	6.64731148758499	5.93782026141846	3.56733561241068	2.78263565077248	1.67242248953508	4.81065397309093	4.67693800221207	1.89280956630277	3.27846146925975	3.09759493839684	1.90248058651063	5.70464605621808	2.99021933472508	6.19838590352289	3.60931923749252	6.76598238149559	2.44586262413465	5.80044043992327	1.11029240648151	6.79101650761911	3.37888350607614	7.52031138538408	0.836173585962975	4.19276952897192	1.32996490555066	1.43199793230431	3.08308019277379	-6.84563521450038	2.27833036581091	8.89121145452755	-0.55773723173437	-4.00305669608658	-1.31173628408025	3.8583347520499	17.5384651936316	8.95733716293684	3.05113583770362	5.09932968985202	4.95256501283932	-16.5089454758853	-5.23936406263569	6.03579604026111	-2.56411082379932	0.403063025611352	-2.4276364285975	2.00467229627419	-0.712690188664258
90	1.61122081800177	7	6.08905136316651	6.25254394895485	5.54589685663619	5.82410153263516	5.6342571484169	1.3098833257167	6.64037755011127	4.24688231939367	1.45367457964706	2.04628398103624	1	7	2.98895765630878	2.61270390677624	2.61361415835471	6.79229781007096	1.88125574402373	5.69877604009992	4.79216384833994	6.54947442821625	2.52833220043393	0.787701452022267	6.10833213481464	1.27959777082268	1.3498001182447	5.8438873043554	6.69520576410575	-7.77762873650067	3.7514334066189	6.74521453825633	-5.42201517284167	-4.6227161813548	-3.48797921079584	5.35548754701922	20.287940053553	9.02674599751989	2.67375898003304	3.60709946447484	4.9426776116759	-14.8869349068459	0.137191285586488	3.4826864652277	13.5691107253104	-1.26087262960984	-5.73288677062066	6.91606424886302	2.4707725388961
91	3.92952613640343	4.39233764308117	2.80983897092513	4.81991038477535	4.85885218935201	3.84838375440428	4.38024440876656	3.4257069640975	3.98053271418909	3.5733495968978	1.66986751413784	3.34385291063237	1	4.15752687402967	5.86524563807347	4.47492369254806	1.60779213539874	5.30275866617178	2.62086563230022	6.64588033454326	4.22388353134995	5.86926352173235	6.42724207077089	3.32746815864748	7.06460767509119	-1.32023821623423	-2.91359939564384	1.74499012358282	-8.60056325734846	5.14914663438299	14.3289965362986	6.96736586921964	2.63857593378895	14.4265086384487	2.95334748855953	3.98487027490462	-12.0188124730055	1.65134632453291	-9.86683121324171	2.18004179771706	1.03624525003028	-4.24810013499693	8.09219376906829	2.65247798590574	19.2187643410363	-1.74136689344421	3.21876906045006	1.14241888980572	1.42093730782537
92	4.1570209577537	6.84589315115851	4.47218648021206	4.72046187517121	4.25823933423595	4.06233073163128	3.10644823968859	4.96674298964062	4.02453961397931	2.54668393440326	1	1.79097199932059	6.04667492636884	4.41578291944769	5.01444189490876	5.42025049605142	1	1.17290005863872	2.17386828906723	6.65976601313931	3.09115905888156	3.06841507433382	3.42271945685968	4.01483420811662	6.32091069575626	-1.68381429839696	-2.12758630842163	7.15559877708103	-12.8076851854994	4.91667907527915	8.29574120506796	4.04680468822999	-4.23352515808792	14.7882031647502	0.255605149124473	4.01070879116467	-7.04126688981581	7.90903201381812	-1.25040754737359	1.60455565779076	-1.85543007704567	-1.03452432860751	1.01285724384127	7.39521835035963	-6.43895693605218	0.631811508745022	-5.64759150654263	6.88586586455014	5.84680330829733
93	1.18328886959147	1.10001332181945	6.04678349535687	5.65626542930536	5.80367679482489	4.6664014460028	2.89173653367145	3.47363927528619	6.59957835262428	3.55088708739224	2.22761087856938	4.61930259006108	5.03771980990009	2.82053315078238	3.28323200645743	2.95064658354972	3.86671010996258	3.78197940089126	1	6.17214227016519	4.4304693879839	5.70761146900521	6.18481186213405	-0.309333820637181	-6.17115564475495	-5.02666512671649	-1.72266844464377	3.57376020607553	-2.33775056140992	1.0084858889178	5.01063548300488	4.48742217829621	1.86136029439559	5.96144941617693	-8.66498321759958	6.20696812423988	-5.46619782497678	-4.58263964872262	2.10361137597461	3.87002712645089	8.11164468086395	7.78811455772842	-4.53697245848728	5.36717738450881	15.6826476180483	3.79273625508911	5.84784312426044	2.26364045290219	0.323866757060945
94	3.52228515538114	1.00162482936631	5.33521227472151	2.50455847454774	1.6186100457388	4.88403820268204	4.96828026577323	1	3.01866841509235	3.41027917403404	6.42867779663332	1.03894893756906	1.66403473347529	6.36198342457505	3.7985758155548	1.76086469755607	1.26366107374857	4.29493089993148	5.97515966166285	1.46083262624617	6.33923207332284	6.57357411522293	5.56946244107874	1.97685571487914	-0.145289607324309	-5.49948974780143	5.84084609686299	2.5945287031639	-8.48766764805386	-1.19081818857163	0.700559457424648	7.21248262466628	1.31048273433647	12.4955733240095	1.78732737781011	0.531267740610505	-7.49040032432513	4.23966371091546	0.502157532169579	-2.52291014686892	1.4588524905208	-1.98636973205806	5.28518131236451	4.84732955995342	-7.76050869363813	-0.799586119168866	1.43844314373506	2.01820039445146	-7.54529032863503
95	2.14574614008315	2.54480854989381	5.87615327036042	4.89625606825609	5.58883962991125	1.61968067965451	2.69333727263628	4.44671935341659	6.19742765283833	3.559118316856	1.85961076741435	3.52284806517802	1.96551197301333	6.64007424971839	6.21962171568889	3.42831395987826	2.85193973297058	7	2.29800332213797	5.46198641617336	3.56690928388669	6.05721790052422	7	-1.54393530388547	-4.80492482789995	-3.7908968142381	-1.70946871189143	3.23854468844378	-2.2683706157346	2.69902937817398	5.64552655874866	5.78954026187249	2.12161904880873	7.01115010604786	-7.90141335652853	6.94600779096861	-5.29581999326564	-6.5168551614582	2.88690619094031	3.91178855815574	8.67371557166584	9.06125846486637	-3.11931060968376	1.90814322053878	15.2452426495614	4.81212888521923	4.92613003728506	1.01976442673848	-4.58550094783804
96	2.62306677181729	3.00360783384183	3.02976394416065	2.17262340997711	3.89379655773631	5.40379516243366	1	5.83565838134208	5.99085597693677	7	3.03858350160378	2.93268676859983	1.40661866977672	3.89304414579451	6.22520295078659	4.25215494360286	2.80962736989592	4.36933808352009	2.22556292417031	5.33157538302221	7	5.73165240850559	6.48744093906071	1.84207073823038	9.18597628238721	-0.828373576350628	-1.35538530385315	6.24903046432083	-9.64435259919487	4.04916235585452	3.67444679394887	7.53362548022213	3.28749033758794	6.01801022641094	12.127094790103	1.5166383733998	-13.735704928381	-0.0269848336000921	-6.224093851331	0.151056151127728	0.925775292495187	-4.36129048263549	2.17714650316999	8.93194499044904	15.8687135448354	6.81432229359568	-2.48042503956115	1.34915543321237	1.98483722692417
97	1.7565233374855	3.21816676746494	5.16446391319642	2.87264388148069	4.91735860480065	6.7996457926692	6.47496454598778	6.29388824150765	5.42397196108154	2.72120093004631	4.07937027517471	1.15731332262702	1	5.00005840778219	6.61062976662969	1.93499112898283	4.75814429102935	4.7720312687473	2.10238933812259	6.42544879132981	5.62384105549274	6.91408411400238	3.7812753040714	5.62479357557314	6.44168610699922	-2.11818238325677	-3.57119254361022	3.16832494062191	-4.88571533084296	3.57566607994246	14.5575555921267	4.58228652495336	3.13743178930994	9.51871340565196	3.98148952587808	2.04972689754595	-12.5162634487987	2.34606159284129	-4.0341434900946	2.53694774328851	-0.585558426446438	-2.3643545941179	7.47981265176305	5.49309008698682	-4.26116581821222	4.63051450623157	-1.20854253645113	2.05592669332627	2.01394618617235
98	1	1	5.01497128014571	3.2293621722791	6.04908596357052	5.6647835764399	2.11801231679676	2.98620254435772	6.92682965303811	3.76803807274724	1.99795566366669	4.97098475768815	5.62027916472126	2.76131550102094	3.26909800126343	2.97256807573953	3.64360198483931	6.08118678104506	2.28311373255487	6.8174142843475	5.89485442440617	4.08756519673742	3.70021406986006	-0.0234367949726626	-5.77133585829105	-5.73552543189793	-1.43018782272704	3.61220208120421	-3.50243948203605	-0.0120662168839937	5.26573130573157	4.73311358897038	2.06136683798985	5.74811512104124	-9.44465121405875	5.4597857900829	-5.92832292549919	-5.02897710560037	2.56896841025822	4.44507186481122	8.27757810675315	8.76816671080634	-5.75185904400346	6.63138816737159	17.8125737882959	5.49636844197785	4.29760119331582	1.67599917812897	-0.0400343804565916
99	3.62071516041016	1.58063316816156	5.01317976824869	1	1.73138624200739	5.85939228114982	1.30507260288208	4.72433858959148	2.70561081569348	3.3472585097182	5.34726591518529	2.5959747835784	1	5.70832836617445	4.78272314660931	3.99461874174177	2.4627403006015	3.57590013074486	7	6.28442992668559	5.97064651830214	4.29837797385266	5.78018908712515	1.66523313454017	1.62676500052762	-8.07098206872964	4.62110091140455	2.69625074798197	-7.68268902724325	-0.252944179401536	5.92497111419033	7.35604681277592	7.82201258748646	12.4477509916729	2.45501447758516	3.40159031362221	-7.1195453128319	1.46975059499724	2.40831420533473	-1.4462247354429	-2.69343433923853	-6.62275037688491	4.73919839630226	6.62178250170189	-4.89508421520419	2.36998821819925	4.73270979308315	-0.0967366969403493	0.228411246307705
100	1.75005569396963	1.63407246686351	3.42664473768544	2.38889103416934	4.18650035162548	6.39512843130686	2.2338453584172	5.24853307373853	6.75507023556076	5.5960168363544	5.17662392110755	3.23358755851935	2.07865594242756	3.5781370206541	5.80865609692548	2.65522395400369	3.07820834834921	4.1315073270517	2.00242416925963	4.79454473238641	4.343809687431	2.78061977155606	4.72549546360592	1.32884192112412	9.48394180095227	0.893880590749873	-1.78277186876886	7.21760797010824	-9.09929250968216	4.39574603922182	3.93141623341458	4.96977171811106	3.29770898590007	5.55265661906102	12.3949736504964	1.07942892705741	-13.5635171662256	-0.848840457640886	-7.29249912353865	1.06343595491418	-0.545989201755329	-5.3221910516878	2.60493770890824	6.40110548837933	15.8329495437271	6.44397822135712	-5.05062628769686	1.80979875664412	-5.21117974646993
101	3.39839061652618	3.84156134515123	4.85130499595505	1.51348448882324	1.20555209584093	6.17342483901286	4.9012328761967	2.16820046890051	6.44116392112245	4.58938349648136	6.05886351439594	2.1417348828446	1.41704747862902	4.50320762392265	5.15046195262277	1	1.71066849114682	6.24398168850203	1	6.47488542587233	4.05735799610628	5.38310061302517	7	1.62438942096527	0.883359079463151	-7.28974553149686	4.66089221538108	3.55111139246274	-8.53808738527434	-1.20125116992117	5.37881887695424	8.5218507537868	6.7567646449771	12.2631615874323	0.231866818638984	4.25849086732543	-4.62404647601708	1.66130362197741	0.32481907123984	1.31140414278344	-2.04039330858095	-6.15950621771413	3.03919692929726	2.52175159476704	-2.25635744652178	-1.42979626292482	0.579473224687464	4.36606236635834	-0.570691701592521
102	1.35823275422223	2.45664875710245	2.60418093696137	2.74284764363308	3.36652532253765	4.44610346870816	1	4.58479904490967	6.12439025040691	4.43391384107373	3.22459362758113	3.34185321404704	7	4.9202029270479	5.95552909130385	2.56302388938848	1.31071380495693	2.63042742443185	4.21163205385953	4.47369879655272	4.3440210285903	6.05459801026255	6.99852272158765	2.06213506138295	9.64727884678068	0.962281834469339	-1.3819788038392	5.55220870549625	-10.8723142325036	3.87326065508345	4.04810944710059	6.38021874143853	2.85174077202431	6.00509674069596	11.9094790105263	0.986297043663373	-14.1712451760952	-0.83303298998462	-6.1723160581466	-0.0277938809495801	0.353943869042176	-4.97480819227206	2.91809037817304	4.68905855379598	14.0166916234134	2.5728620867383	-2.41552422671751	-0.0598458063087369	-0.557418102393245
103	1.86119559322205	6.49927411174248	6.84496024266583	5.61982723609909	3.57025851172424	3.62915189853699	2.17818697084694	6.25440926459941	6.14000892008701	4.75743160702336	4.86141926106722	1.57927852035899	4.47069492642732	1.74244795349993	3.31251426430893	1.2007225814917	2.70435097841775	5.67039489295122	1.29078175148771	5.99065503763585	2.86735377021451	7	4.59145237387416	2.59492840206588	4.47375396573261	-1.04682008759002	-2.36808787775501	10.0074672220827	-11.2688817835085	7.34689678004008	8.92471841704918	4.91388881456138	-3.29764382554107	14.7954347968308	2.7063951299643	4.60362902393522	-9.17612932400217	9.40813815464495	-2.41699129443366	1.876072746479	0.848176680982537	2.39598453596825	3.87842491580218	2.99095283346556	13.9877017258604	2.09054844814125	2.58568672809545	1.31951976264714	0.54924385308367
104	3.98866242998788	3.78350588972943	3.43300598550718	2.91628449927159	4.68871112076484	1.21821734007202	1	3.73684417356182	2.89244938108952	1.3185961014547	4.3060028730083	1.5842993807504	4.42628737340051	5.8021570848737	6.84513264965014	4.26978918639239	4.67558112719734	5.45472108806623	3.28877850747231	5.38131750697053	3.45339355142198	7	7	3.83951628401423	7.15761637336711	-1.00610839032474	1.56405991411269	4.28247325152586	-10.5877896019426	5.09785976985441	7.94097733009019	5.55479549779549	-0.917234890636386	7.84205647832755	3.35357776083076	4.1638703542424	-13.0929953025097	-1.68818341076061	-7.10398165814814	-0.819308493754009	-5.37909952559049	-3.10456803040988	7.10680346434473	4.09035627076605	-6.56931934416269	1.87659737586845	8.61353459219843	-2.36280111259909	-2.62013813079312
105	3.06123010109527	2.97375089152589	6.37678581290008	1.23762208878249	1.48226619485263	4.31688175124888	4.47198049318252	2.39290268742572	1	6.92794751424537	5.37090435409818	1.32736886046659	2.25616529699581	5.53298748686612	5.15620851105836	2.09645306212759	1.65563611601289	4.37229843202554	1.33995611547364	6.50909740545462	3.50467896945854	6.51980102897577	4.96440329330601	0.0788662340731365	0.744606455265939	-8.98370098742964	3.15731279533167	3.28524180755792	-8.91235008968575	-1.522230295898	4.69532935726137	8.96752832336903	5.98202401253396	12.1907308781822	0.67212621337933	3.54202270975049	-6.77992482438612	1.99031864583743	2.24986503539945	0.601821965368356	-1.56668903625374	-6.61764649489678	2.95442712754399	6.73185090849869	-6.44191415086648	2.72846553605607	-1.72578785074011	3.48799035757472	1.86280213518296
106	1.77860667272983	3.04473098746936	6.52235557080842	4.38231597999355	5.19149034073602	5.13226414004082	1	4.27395999561946	5.80435874022555	3.22114403139388	3.39405824153737	1	2.79373077726338	5.7919708071385	5.31588108003927	3.34591047656418	1.98209394632988	6.48210040878264	1	7	2.20637116873594	6.75396970516388	5.52388915795856	-1.28482278472139	-6.16297269819235	-4.02052646718601	-0.748012643516292	4.95588187360514	-4.54617556031719	0.664839649007442	6.79635567600354	6.74487080416112	1.71083540152495	5.90195899285812	-5.8633219994389	7.55081598395897	-5.13587084069066	-5.84937874154724	3.28925364409962	1.52138030843195	7.81067823936924	8.6020623126871	-3.87593213679301	4.35125537966704	19.7727280843215	5.14398808899433	-0.765720642443241	4.60331143725688	-4.42854764425395
107	1.53186693535058	1.94631763986141	5.38688525492862	4.76342696816516	2.73256839802354	2.1614938520088	5.09113341661929	2.40102766958156	2.94376948153981	1.60196645258455	4.55240117271374	2.82240011281236	1.32894451005675	2.93865086270456	6.30187101810483	6.10261093654326	1.46345037064945	7	2.94024230647266	2.35903203871892	5.31235342518223	5.60351007913436	4.80899117839696	3.32909724123126	8.62046450800532	-3.28451461622406	3.8689360402985	8.23809493796529	-6.39330990647766	4.31774694286237	10.7343692575085	9.67720332519219	5.475741410186	10.5436084111127	4.27116689943609	8.5055351834809	-12.4365992844388	-0.979177063595318	-4.83913415978167	0.384671013227939	-4.95143524875975	-9.74990176323892	4.39860239837124	1.83251549995098	17.9948986351293	7.94243948991795	-3.96117777578313	3.03045397833617	4.68296287991444
108	5.09558157610041	2.11381762923886	4.66723244593326	2.51599326885757	2.54157850783946	6.68672366013906	5.40031815140214	4.88614084625113	6.40892840499336	4.71610270422388	1	3.38383556514337	1.67062647844881	3.97452865187534	5.45658962736565	2.794427884059	4.0488447490564	5.0340327665036	1	6.74899095123526	3.79925101150426	7	5.26898541902118	1.95922213794336	11.3015518786941	0.915083277138415	1.40483404331908	7.5640147978352	-9.28509987879982	1.19396431465117	8.8748882307124	8.76308718741815	2.14800823885346	11.253172483858	5.1527453810138	6.30947801003326	-12.7034315994379	0.942070791721576	-5.69830255125977	-1.59530434238128	-0.810998247765045	-7.90240238856585	2.21825221387853	4.91952225745086	-0.601737517911715	3.25574739351654	-2.26113951107215	-1.45867537621072	-0.973546603889415
109	3.3172281612265	3.56070407388423	5.41723793542215	4.21305933299058	2.57923659225792	6.32795427612644	2.61022858403676	3.7369172669568	1	4.39249088444088	5.79775554955829	2.91737524192622	1.07352347657453	3.58782314420035	7	1.44211086153782	1.29005110287091	2.06883775354719	3.08293996665437	5.98006370310246	6.50488017695345	5.17387716280757	4.44445509032167	2.56160139498069	6.70178273382657	-1.01300384883294	1.02191354844256	2.60901274016617	-10.0819803552095	3.59051390293411	5.13755594716291	5.87460248487867	2.64945884258718	7.18414530027043	4.12141136902854	1.99676997509927	-14.3250777423936	1.23319659968405	-6.26803941107843	1.73992382175147	-5.83371043584236	-4.09366239739968	8.10846498425042	2.52618846485	11.2417452827015	4.88514855942981	-2.42963701640525	4.14884357789817	0.396051843782169
110	3.09656501019829	1	6.01324554541186	1	5.10922941234127	2.97738414909647	1.90287267881012	2.77163717005071	5.15568432586453	6.33906647372015	2.49075876404567	5.23327456667515	1.49721794117743	5.78589236570475	6.41349876040211	1	4.18048946144065	5.30316472015608	1.31061630125983	6.07358043787257	4.8626778241532	4.76671983170879	7	-0.0730103222606724	4.76555789726612	-5.43359139571968	2.08168078433057	4.99476631576135	-10.9285220723318	-1.31048523467096	6.45210539059275	9.57011815245711	5.95065177947888	17.7310151558155	-3.98381067773218	2.90203969140526	-6.1028592419281	2.99381941216835	-1.02870300691086	3.15722114130453	-1.72559987339144	-5.28131333796813	2.26015117345684	5.70349311745182	-4.93475499848419	4.65829637070795	2.76313458818134	5.36771013057158	-1.03590952737451
111	2.29716148951686	2.55149612932366	3.43425423852625	3.04548467759981	4.32755380109269	5.34776652073966	2.74481905575816	7	5.27395720867976	5.1005232454381	1.79120340963416	3.74937836185095	2.5397828448615	5.01851221277856	5.10083813350611	4.05815975523829	3.37834225830159	2.94467957129613	3.49666887468766	4.96737482895692	4.15683591713985	3.57007289830581	3.99174048703968	0.91423311253286	9.3363484942115	0.639521312464926	-1.248058147227	5.87540043697532	-9.46122679341546	3.87594164557544	4.41071200577125	6.93490339560836	3.226438834521	6.67206327945061	12.1327330177751	1.8086616813206	-14.2674835166914	-1.35312936649409	-5.74761723985081	-1.09555093758421	0.864992110408458	-4.97725712517208	3.21410509088018	6.45226234003165	13.2284735613914	6.32882194048799	-1.1688537905696	1.75752996915795	2.90525291442709
112	1.99751948449977	3.96169403340046	5.82941787765129	1.0346043134815	3.39315920366609	4.49145184872995	1.98515044416394	5.98215978034535	1	4.60912535879127	1.59783215501728	3.48179601345005	1.72972669628093	4.41795002154147	2.10561768130238	1.28616041854887	1.51871538319659	6.39365642680805	6.13529614649974	4.83963297026843	3.29323949450621	2.57384857544388	6.68695999270922	1.07149723872343	3.1688887183463	-9.69896366981169	2.39406699945375	3.94324243349057	-8.2363658858574	-1.2003147580241	2.95329538449704	6.7742397484893	4.92666313617874	12.1395975660852	-1.80767352097179	2.41123959918755	-6.45433610649838	1.81575480471721	0.434379932277864	1.81368257085276	-1.14106469288367	-2.52189849857665	1.83767539181008	5.1347394831002	-4.75986855745056	-1.32474776471816	6.03013888877546	-0.290840206405456	0.809296445286262
113	6.21894507255657	1.73300573135921	2.64104884076665	1.56137807258451	3.09033426910112	3.55536294913122	1	1.26391134238819	5.66490240069128	5.24109629994132	2.53859384091339	2.39974286130723	3.93014961522342	7	4.76172469528214	6.87100280336669	5.15790046912519	6.062983679275	1.89270831771814	6.78484425297995	7	7	7	1.3531337862444	5.70722834224162	0.446638202424595	3.36110386433405	4.76875969535679	-6.88075584397046	4.4987077248045	4.66099610678494	10.5985715412307	5.73141069799214	6.3870062506217	11.4016324764494	2.64770969960044	-15.6503203369272	-0.654473164698724	-6.44816187721531	0.224484988944092	-1.36500615162783	-4.71166906162138	1.55920531400383	3.22312452146358	16.7953468443922	5.29379473421262	2.01834770452914	0.298663683624159	-0.802353995817096
114	2.76405011030865	1.90440782488318	6.29399372048606	3.17957336577858	5.93861330241876	5.99948973275215	2.3548952307155	5.91481348188496	6.03312422851064	2.74680493248569	2.46474176481911	1.1394885664145	1	3.57931989757019	6.31106491347945	6.19948117330082	2.36485314598427	5.98497625362799	4.28193057762612	3.12303312489426	1.71618893116866	6.10722274574374	5.25475197599296	-1.85975275611739	-5.14168859606448	-4.39168311433376	-1.73286577034675	4.52174131210426	-3.72892425070457	1.01232017052367	3.23684368468298	5.92132902431498	2.03644402747551	6.23040172849702	-7.11336860132596	6.38076867768557	-4.62511368942117	-5.63390997911228	2.88695404922357	3.99130257952	8.27187845583503	9.82312026376676	-4.7506846209446	5.94983287965664	15.1874451508694	1.7215156428497	3.45319746298136	0.340628069132804	0.0117479904134559
115	5.16319816084904	6.90280207158762	4.3149460324942	5.83110024642816	3.47867093270865	6.48582895513934	2.37000688384083	4.86089329535081	5.89507767383001	3.84157559617316	2.72940421434573	1.92542391151623	6.45261580143899	5.87677863368642	5.19062409501005	1.65476575921467	3.74816546183983	5.24724660293736	1	7	3.13645809704706	2.49286362104693	3.1266209830329	3.84401564505701	7.15763654200004	-2.3769490311528	-1.88603353261003	7.65750133201379	-12.5352415700287	5.5103746699145	7.65930926258571	4.58896373610228	-4.25468399039367	14.4840322812737	1.97778339953093	4.30787961710994	-5.80792687719768	8.76003533484088	1.29821079368899	0.694750716857106	-1.63901117861288	-2.63200019243463	3.36054534920019	6.28338333366063	18.6267407641858	1.77530909716297	-4.23731529443669	0.848485554339746	-1.8837514484301
116	4.89042755397155	6.88990214649636	6.0517994686702	7	5.71657184609284	6.68947625327937	1.4033129609237	4.06089513284033	4.1839899220456	4.35554183358873	2.21394592282396	3.46646537265013	1	6.8058774016404	5.14550618118326	1.34327931990191	1.62811553097372	6.50165541213805	1	5.43352373942909	4.88322910633559	6.8654285435672	2.95899268518073	2.72091373174394	7.59127134143669	-3.00035954779217	-0.946223371927725	6.61331005434794	-11.4429252569667	7.42414671070848	7.50484417566797	8.720210776734	-1.46211510400061	13.3298682315418	-0.49199382490969	4.90685704301215	-7.16142848314516	1.581137891052	-3.78022119161099	0.40840834741844	1.24580189536283	-0.782270417583711	2.70197645054799	6.12629691867764	13.0429149412149	3.09028429712153	-2.27606495103441	4.57089464698583	0.972226364804286
117	1.77494626668856	1.5386332401592	4.37651491147183	2.46285690632164	1.95394888306388	3.04828966349653	2.65044910650117	5.15602992868702	6.46183640649758	4.12504432287136	1.29245905406949	4.09161284991494	1.65094464574216	6.70536290223875	5.5154813115554	3.38869573253832	3.27659064317369	6.29396945128793	2.72807514233536	4.07438569596579	4.45105989329635	5.67305312038235	6.69887581024257	3.60140099970543	1.15511116004155	-7.70379991949171	2.11636303422269	4.74780129154833	-7.4763978613146	-1.38289842133524	3.66959584193398	8.40161694317872	7.89986588831705	14.1842439317037	1.4089863537628	4.20185793488264	-5.4244384992687	2.95723044485524	1.79801847590203	-0.504272889051929	-0.666784858570436	-6.15041527117978	5.70304354272703	1.87025449730136	-8.11587464213023	-1.16479889834278	-1.93146837235854	2.18806413737014	6.95026049560628
118	1.42034526045484	1.99392730664098	4.57681466716817	1.74782470650665	1	3.55253233979379	4.95565021303094	2.71251612320426	1.72546340831233	5.02541540973389	1	2.10261478985032	1	4.60945353912046	2.41846134147892	2.2789864168931	1.39198048665434	7	1	5.53288279098946	4.33164148331025	2.81494003402899	6.32224541955267	1.61049785853863	2.44547487753426	-8.75012438024084	3.21061938589965	3.6284189571274	-8.81332296113852	-0.134733310634355	6.3529628862276	7.00798504315234	7.11242150443315	12.587876853687	1.41004975703073	3.8474006669532	-6.22100350287823	2.08344176392571	1.4750949128032	-0.292206088750391	-0.26250826616401	-4.65085936406736	4.33660387362943	6.23279693513741	-5.56942250860618	10.8356224516298	0.945323453594556	-0.275976986929472	-0.204740892626283
119	2.54577437215291	1.31476753740083	6.33451744550344	1.56701935921854	5.06985072180767	2.22281841557555	1.39670668724426	2.26929440825991	5.76708645162339	3.05734121409948	3.77618119436061	3.83691322217399	2.65159030027084	6.4874053193493	7	3.19187470094471	2.77004778987731	5.36448245458412	1.43994747060317	3.46818397879933	6.33915633589639	6.80884802672579	5.68768867461903	-0.811299844245283	5.39440779781063	-7.17972081336259	3.87610640944905	5.21915106727845	-9.47500199108624	-0.242734137360498	5.95311784897302	10.0145825513961	6.40980032646935	17.9052356841746	-3.100278453124	3.08423070706162	-5.96152511032145	4.72130574670642	-1.45785872668273	2.924266136772	-1.15941388212227	-4.83515442986011	1.0587187362024	4.18899612761468	-4.74485075519218	5.80722081356823	2.71395769102413	0.113727928550014	-6.51160149655184
120	1.43298239591994	1.71510747746686	4.97419928654713	4.50640458949613	6.13025597368922	6.74418021267329	1.42393314486695	5.34342452265139	4.59751817071869	2.40450546318725	2.99837879050738	1.53414441587083	1.720454426851	3.83727380048108	6.76433972580077	2.90144091468641	1.74984901150506	5.58235976895346	3.03194967955961	3.12876387437758	7	6.1731571952979	3.92338529760345	-0.766584926568727	-5.50683837283727	-4.16804415288951	-2.24738358232708	3.85518163070279	-3.76807335992012	1.44165010612224	4.18892371218966	5.83493301425746	1.19868876697145	5.88330832511391	-5.71476398370286	6.15868056795603	-5.79374238404517	-4.7920375303503	2.3429705708333	4.04461219896785	8.02232285961518	8.52420573439426	-6.22906616479788	6.08577571216346	-4.63964089616979	2.77884463301947	-4.32640306252213	5.38647967629648	2.81454366055548
121	2.02456634806823	1.52474910726817	6.38343413354874	2.51988506906317	1	2.52770427838979	1.95516936299326	3.51024768439262	6.71456776330784	3.82286060644749	1.39003200713853	3.42508060091207	2.96903667586482	5.85104075324799	5.3242880546455	3.20369768258571	3.9869841155867	6.52923771364986	2.98743487550215	6.30787967964653	5.76801892228191	5.31276259634978	6.38131814769332	1.81138576972506	0.988167881171822	-8.68194049751613	1.90240502559599	4.204952710685	-7.11531271227298	-0.889882795023006	3.06300104099621	8.99277746450153	7.39006844444853	14.2656650343741	0.145318766286481	4.53961182002811	-6.42840229356313	1.7063722778764	0.901604210064658	-1.32546380202288	-1.39766829596407	-5.14335561492682	5.41787526528733	3.89625452919944	15.1352507025097	-0.532537653213148	-1.79310116601581	2.91789686411338	6.51124237740082
122	1.9661694035446	2.87665680914944	6.47919654282419	2.05434274808922	1.07311166211926	4.96178294433502	6.80668156507312	3.40203115993781	4.49882024328978	3.14507273352686	1.88682664060595	1.54063635878784	2.88561611642825	5.01656259000068	4.40953924029087	2.83584034226902	3.64981720800035	6.17891047825964	1.71301805712644	6.71912909572397	3.3311807196868	5.65329304201707	6.89219022927423	0.404518513855295	1.96848465032533	-8.36054644780853	2.96753448542163	3.26574875008098	-8.03979945494496	-0.819174244984811	4.08524313331628	7.69767607992075	6.86978129921677	12.8341772298922	1.26484461123938	2.60172197077788	-5.14036832115237	1.18595306495654	1.57589868188136	1.11850078526532	-0.920130489879982	-5.03042135902548	1.99177736557085	3.68103077907648	-7.52848326969124	0.927563239698788	2.33242734352816	5.168039315755	0.104209544799685
123	2.57937457009903	1.58987066769193	5.58768449548495	1	1.6390735484257	5.38836420202796	3.39990749386669	4.47492197172632	6.06442889950093	2.66693788258228	1.78457706202447	1.57803762720231	2.57713691160681	5.45458566662959	1.9456834107367	4.74132160559677	1.78170966042688	3.97454931034421	7	6.63819797226747	6.80173570126096	4.62361014650439	6.11077731086596	0.658677680041357	2.47201013769871	-7.49189863751324	3.78069116549018	3.63461902460035	-8.84284674108473	-0.535491222823139	6.16366585378064	7.21273264716462	8.40974908578221	13.5150831641137	1.11375547824119	2.99497991366156	-4.39597806899212	2.4684964084938	1.16688487626043	-1.34038006244581	-2.18244753939669	-5.78870870228778	4.52811424715166	6.35218800011475	16.2626757402982	1.61311950186464	6.01210515368568	-0.349820789745909	-0.696959148056262
124	6.18932296610636	3.59141722760281	4.11654172474296	1.70587478328999	4.43267002349026	2.74719108621141	3.57532528224809	3.41855474571396	4.76734203831105	7	1.67200090030475	5.36909734439656	1.93688587324368	6.89505215401031	4.5870698994089	5.92434050325841	1.13736191747334	6.07999699360468	1.0435232762557	5.57649364895081	5.3048359972893	5.8643216489678	3.88373554682209	2.64765400714266	8.02121674653965	-0.965699080808096	-2.27034179484921	1.59665780008031	-7.31733920832123	3.78317163988628	15.4210898778339	6.67794972417734	5.42440611074352	13.0455871157138	1.81537024194929	3.77038872905347	-12.5569572842226	3.42673587679411	-9.46662807563519	3.16573459247843	-1.89605408525259	-3.23947597001128	6.78542359298543	2.60805135832495	-7.31357748676692	-1.33117484836074	3.18967486649329	3.2065284417764	-5.63867045571426
125	1.6424968090175	2.27614792896401	5.62102198355024	3.90651634529773	4.54130275480068	6.04777532833316	3.17817461426528	6.30916202430567	6.12856059921834	1.70235334294711	6.50276250989686	1.50980705296482	1	5.48802667418363	3.7781659487655	3.55606497723225	6.31906228671643	4.6292128170994	1.51074801305465	6.45735034948104	1	6.12239903486649	5.70766065562262	-1.08369846526713	-4.11885449180767	-3.46653995434286	-1.1042316213363	4.89328174471183	-4.21119921630712	1.06251004575839	5.44225560575595	4.62556470221838	2.55062750993107	4.60298527802094	-5.55289003727613	7.12925407179941	-5.71857960196581	-4.97328880116323	3.07064566650535	4.11178830633468	6.8787430676238	8.58019036712652	-4.12666659913536	4.4730271177568	17.9245266706524	5.30227466024947	0.0124412708575663	2.21976585163776	-4.5471288499744
126	3.37349092698888	3.39920318275919	4.4227489127952	1.46157890456054	1.04894180709069	7	5.67116540559131	1	6.27604690283809	6.70158105384635	2.62781019539145	2.0298785006934	1.92722370791348	4.51374120238016	2.38597000819188	1.17834214013484	1.96951055898349	6.44285778084992	1	7	4.82505801748202	4.01482095548031	7	2.83124501218679	1.05750040160282	-7.35613763947926	3.51702506880861	3.68260203368	-8.18046642297224	-1.79795100518362	6.59753798382591	8.18098301274016	6.36454568520437	13.041155422271	0.607068859116666	3.69246836868643	-5.05541440238763	2.24673977789802	0.805167979342113	1.46022958643255	-1.82732321721532	-6.3463652531686	4.00975161019791	3.17544727448613	9.67881220553425	-1.13286854121969	1.21045304489017	3.9617268460808	-0.334834489928318
127	4.08075892763063	3.95491895759996	3.32371106190645	2.74124917521017	4.6732029581883	5.25128266433174	1.81615847857196	2.64931996933292	3.0554657875662	3.18388975672138	4.07566543635578	3.69635975098035	3.89542798441728	4.99979544270013	5.83773620733081	2.9164090061053	4.86103108641617	5.14703233321486	4.30613142769083	5.58378149112129	2.58468467407921	2.98553344812535	5.54438668708325	5.00041374276433	7.48484808687235	-1.06920947074666	1.58840773909547	4.11119087265069	-10.3105303922333	5.19161648985021	7.13152944371253	5.57901652821016	-1.16108910726436	7.19169180954833	3.57967554210004	3.92617950475264	-13.9059875146713	-2.68884569111704	-7.7462330078216	-1.65843887685296	-5.70068288473347	-2.32588160370246	6.96870757970887	6.4102010988566	16.5728006833805	3.0127719439548	7.50495251026705	2.18188051553383	-2.58264526143376
128	3.53572643231623	2.08764585050761	5.58470338053302	3.97996127515963	3.07356585087628	6.28997159551659	2.22126462431728	5.58612047761861	7	5.70000807038205	1.63099820992251	1.98256437895008	1.79927157589842	4.35493963891515	4.66071634213763	2.40689143244805	2.36598963476748	3.66274533876081	2.97273621461013	5.90102680334499	4.59678880207631	2.70383426399551	7	5.83270975097786	5.12425998493886	-4.24750399719038	-1.93806492231239	6.52338000674709	-1.68522389607577	2.21715051001145	3.81168500405665	10.0825752483538	0.036669486021233	15.9424510797894	5.14084043211217	7.07783885802006	-2.2507734147449	1.66490885425575	-5.13335118915291	-0.97483685854038	-2.21910042092582	-2.91236501268948	-1.41703980422252	7.76608499201514	15.0521461071994	0.836731169884269	-3.63165577289627	1.91742705176119	-2.57034004853852
129	1.92929290415469	4.84207052501246	5.48143309924488	1.92170721453916	3.47241290660717	5.05158011217555	6.23175338589831	2.84507675844471	6.62102329038928	1.26794226733224	2.63160372856281	1	3.16502964484086	5.55893042622803	3.88841960262916	4.00570719445607	3.69303508948344	5.73737524031581	1.57703986570779	2.90427570772285	4.33294690241902	4.57332052147614	6.68388275244284	6.11604494178814	5.3010904543603	-2.0901420641314	-4.01107846493605	4.76911180382462	-5.21407102245216	3.85373661361535	13.4647922269808	5.79956837650887	1.38424716160909	11.5032601909082	3.0401847432634	2.84679760348194	-11.9280627097863	3.75938795259405	-4.01091904421561	2.36581871285048	-0.12298338059851	-3.88954755987818	9.43023054408859	6.72652970609512	-6.02253622364598	0.810925359292706	-2.16492392902138	4.05582210574078	4.66776300941621
130	3.9463354488143	3.43032899067977	4.84515473332453	3.17457261051661	1.51157322883929	6.87549979048796	5.64302683594435	2.70319488526967	7	4.88574295531779	5.14529596340341	1.56196475630317	2.89613849483285	4.68950024852299	5.48481420990689	6.82282344779852	2.08407350483474	6.95041915370253	1	7	4.02907812822331	4.70434070187004	7	1.56247507445375	1.44968965982756	-5.97227241152688	4.46639211769452	4.51043393495481	-9.01070520110368	-0.653413637746394	5.62167998970625	9.6381296097921	6.91093027653761	13.4047467330945	0.188201846998839	3.80635571398919	-3.980820721567	2.60585289161997	-0.299020926553156	0.235628159854411	-1.85521655618501	-6.25975267238189	2.90164999991033	2.30743288939494	8.82044128282231	4.01576347194025	1.12917145998202	4.22376970365088	0.101883025261357
131	2.70291692538338	6.83254360810298	4.68812210648662	2.51044289656116	5.02425496370835	7	1.55641278007642	5.66761230277433	7	4.99145819821122	4.66416679063017	3.66445050316271	5.33177950195018	5.2708466729395	3.49784417230434	7	3.20453499175056	1.04706665393391	1.33684366728832	7	1.99988883972124	5.68427878786667	5.24429518987455	3.2271022058316	6.03330996124516	-2.26407337143068	4.08754359850366	3.57234311225035	-15.7639972362758	2.72462416387621	10.9025819897914	4.66725425833226	-0.259349097486687	7.94652579877007	5.05777819186136	7.76471395317323	-12.1992498339987	3.34033352230993	-10.3563598103988	1.53579504607138	-2.85860024058994	0.943921005963085	8.18956548819204	6.77770007843798	13.6600310443975	3.59526704859907	-1.45149693362975	3.6445770070303	0.541996441033758
132	1.33062961430448	3.84693771760775	5.3911600346994	4.06440383821035	5.0960111240128	5.51669332317486	7	2.67509842109038	3.95140822737193	2.29539702802993	3.23984687462364	1.16373233611141	1	6.49844846249093	7	3.22935778586229	5.06080459402513	2.90519177920128	2.45830748134322	6.39374860675739	6.02703068501965	3.81508232931431	6.06903255631969	6.3212527313521	5.96807617191066	-2.11855085301278	-4.54574598494121	4.01223553522616	-5.18482154449369	2.75463202150039	15.3036078683877	5.20537108789152	3.37584551616575	8.99787088264988	2.68035182482372	2.10855173238534	-12.3212474409773	2.20606641190117	-4.48780798338759	3.90671589710109	-0.490625924962927	-3.24373277634179	8.07492952519219	4.3758023325597	-5.30902674908502	4.68872158039387	-3.32507445657681	1.63108811649958	-5.95219464540433
133	1.03412787366612	1.23625412274533	5.39395015812668	5.3516404628519	6.46755023666514	4.81696570951501	4.92630029308554	4.06640789925575	7	2.99081967447975	2.85557823952526	3.7228215502072	1	6.95639889309931	4.18410353773675	1.34401916169695	4.70294912548104	4.39366896218658	1.18199991522782	5.65919711657572	5.65063170033759	7	3.99032206494629	-0.949534385657963	-5.63297291482084	-5.49828299837242	-1.97629757368875	3.72434949701903	-2.76075936624078	0.741411568280567	5.92675217565935	5.59905148573383	1.72592724303777	5.40040300915245	-8.66767466859486	6.63097770058094	-5.9678219293888	-4.94710245139063	2.50768389765179	3.9453621079725	7.91053987767939	8.0400198716299	-4.80641234140843	6.77425085177934	16.4136897841633	4.51907681916116	3.91285726311645	0.273043261554373	-0.234348929478923
134	1.46231387239934	5.30082818760552	5.66167520822798	3.34661172941508	5.19176692655731	7	4.16108698895983	4.33135507677602	4.14713683858076	5.99433903665953	3.05737358036958	4.00234688088715	1.56432362119561	3.22717878219045	6.39358137966595	1.98145625558839	2.65174918266573	1.54657041132426	1.89411109032399	4.73440024659869	4.11309823872872	6.67212258806087	4.58341869297084	7.76477140039008	6.81203312308245	-1.6743601201921	-2.21229326123383	2.88603893379923	-5.70926415996043	3.05695131136654	14.5290976097963	4.82597731191349	2.06074617505301	8.75312116533661	2.72471472784608	3.52088183372081	-11.648243349504	1.46758354803483	-5.60475124131465	2.66727357079907	-0.900941350556642	-2.38953545955205	7.0451139435231	5.79968804312294	15.3797124944444	-1.40838149905713	1.36858351836934	5.09262560613116	1.53923797976808
135	1.38590985145599	1.17207202071501	6.92442466331948	4.32571514650615	6.24710237369865	6.4171445439561	2.37400483776576	1	6.4867801791759	2.95561978868955	3.21575992287326	1.32345437721877	2.5706850227638	4.09488844642096	3.60118927523284	4.908138921946	2.63151279459919	5.56785660381673	4.90504176569303	4.47603809319141	7	5.17847552669499	3.35945757111665	-0.909198670471973	-5.71963625653052	-4.83953133301921	-2.00458909923318	3.14612586717074	-3.3116834650411	0.972447703206413	3.26448321296281	6.48532852187345	1.12750318701499	6.41101585929627	-6.23017121536761	6.98238258963736	-5.36317448079924	-5.73687605121894	2.60077037808249	3.7466189133474	8.546936866996	9.05997469535053	-6.47908015682191	7.34757100714173	-5.35979614869286	5.46221890789108	3.44330909708365	0.523316696024239	2.30160996649341
136	1.0633697685703	6.0482269667817	6.97835300988425	3.27434292283733	4.52261009948296	5.39158619346489	4.58890051717785	4.33584315182038	4.27968591567948	3.19962071320456	3.40681883928671	1	3.14802068590593	3.74481538196569	6.41713663931349	3.58744707152478	4.58623002412557	6.65674447589498	2.29315821769924	4.75949614275414	4.33487233887014	6.79105137519507	6.17753019203112	6.314284525248	5.94061285629061	-0.634468544500675	-2.43222638341639	3.1034683279877	-5.33274968323522	1.32864369971949	13.8913230048914	4.47201409171452	2.22940731367497	9.0197045722088	3.11827099420315	3.60156143809159	-12.6599145439317	1.87558781025161	-4.99141706343443	3.05534944866072	0.00450741803492927	-3.69001800755565	6.35489679280962	4.66159084431722	15.9907073244728	2.28346095641763	-1.9836713080437	4.51622825217454	2.28462476579291
137	2.25789372317658	1.16859612314874	5.17476470977953	4.95096076988107	1	6.56335515683765	6.47264152655341	5.3509317159145	2.03674563619128	3.7931889281632	1	2.41672815876771	3.74895524525191	4.44488881765345	5.82699045207197	4.54169810194015	1.53436090980573	6.3070081474534	2.7612253770612	3.96373105272595	2.68604747025012	2.8693982705503	5.19598691816531	2.59846345861803	1.72161957802477	-9.28009449236231	2.02643182423725	3.72690859290185	-7.42301512996175	-2.14676644262538	1.77245145927673	8.62295165833482	7.74340444247538	13.8455212257262	1.58758315232642	4.62785929854653	-7.59182040055776	1.93341555919634	2.39220532671615	-0.426382776221194	-0.683619332796787	-4.67746531057649	5.60140488751873	4.52440452333266	16.2107460195135	0.715102995040446	-5.6362475724148	2.47684207976711	6.52427187392058
138	6.65871051831233	4.15105318522993	4.38541644300391	1.29675439300223	3.94006889269679	7	1.44371271316024	6.77040610399297	5.85897445234045	3.34729193285748	2.28488094669584	3.36050462270342	3.22414922325181	4.30562505820105	6.23868324406554	3.8297570339664	1.9118145182785	5.13440104750108	6.58232431682509	5.89169950269326	1	6.66242495132061	6.88272052202216	4.67712688580892	5.91066525846717	1.16948546878911	1.94123714392244	8.60396582154274	-8.32108023325418	1.72950396622862	6.45746460086411	6.96616258943749	2.93768251911971	13.5635038340478	3.81365182354323	4.46177600242375	-15.5887404570967	-0.0381496956569045	-3.91220906249088	0.468157815400281	-4.82128666388158	-1.82774777404431	7.08351338789308	7.62886673568899	-4.02261687561312	5.03309148944611	-3.0514755750188	0.94932697381455	2.58800429560311
139	4.40685375420469	1.83074084730101	4.74585297147836	1.41258303570658	1	1.38355325346688	1.75630210504367	5.13461807867174	5.84676263548535	4.49845560129227	1.59056234816995	3.34502135391097	3.54963501554186	5.31871278618001	5.79120545640213	5.08574457047535	5.37202475107696	6.12824086163379	1.6973524481244	6.35782060018707	6.38580735267088	3.04763772913379	7	0.477998549600957	5.73467240330372	-1.90076830566353	2.84093077043221	4.90039646917211	-7.966027010516	5.98699128291786	4.17934062960568	10.6574601171412	3.83369382403718	3.86013261654763	11.802199935249	3.02079674264774	-16.0751165156116	-4.3806264532604	-5.81870190875837	-0.0865180422027262	-0.467671614206763	-3.0033681818824	2.0992576479814	2.45593725285157	17.0743058535845	3.99345641562532	1.36339337073238	2.86337861141349	0.798470729047067
140	1.75698719493931	2.38021368604765	6.00052048383159	3.72366381922914	4.95491099744857	5.86480601948941	1.5252827059639	6.59184579959308	4.98652563740642	1.7787737830514	6.72301295384167	1	1.04607583034834	5.34916067076122	2.85114669824954	5.58366499800853	6.71018310394742	1	1	6.74975948758535	1	7	4.0769537517764	-0.204946951232896	-4.40889375271543	-3.2801833570159	-1.15014589171331	4.90414314875096	-4.81642279174063	0.950805344823986	6.46219563207018	4.56723800175888	1.91472171439079	7.07063851969282	-6.1395175387235	5.95093441403087	-7.10374741292329	-5.29189838171343	2.2826208395067	3.4876235882058	7.72015400395464	8.41712650522456	-5.33031954923248	4.21284702325273	16.6174723839748	5.69675929666086	-0.326565566312126	1.60114988543031	-4.34759247261723
141	5.69338346137517	1.91586411598365	5.28794843944755	1.59599308052961	4.19667388944778	1	1.36601291606822	2.22629484432729	5.42732917510808	4.12397107061244	1.27800559675321	2.36040829643091	4.06602289210633	4.37565237033401	6.09525346070474	2.90417320254681	4.10272468742494	7	2.34415862450166	6.60250986184412	7	5.071427032944	5.1565183621312	1.19860823998949	10.0034584595902	0.460100265093688	0.62299936976878	6.18360543265501	-9.66560562507022	0.960033956924209	8.25563975460546	9.85139508063485	2.36952899438127	11.2158737632153	5.3900868742311	6.73656902251516	-14.4678957564504	-0.697121392091834	-3.98303888516414	-1.69929871082279	-3.88939341698809	-7.26819409561998	2.75433984477916	6.935458337782	14.9139187715821	6.37044101391776	-0.447326517189665	3.58093280052313	-0.446364026633643
142	2.68041580436981	1.0916603065699	7	1.31216661831559	5.29316987933176	6.03570542329197	3.00807028671499	3.79576347063522	4.56789808210766	2.66573167158913	1.68940709646466	5.33211559885915	2.15633478579003	4.80318844874074	6.6553128007727	1	4.04836783886107	6.06533099123983	1.8746198025304	6.13644931683949	6.38146038927219	7	1.83397918505937	-0.94629577177249	4.34707285204227	-5.42138547383354	1.74025157834348	4.70682715368258	-11.5458872486564	0.442754409380576	6.73825499208028	9.23066876891644	7.00645981151355	18.7897297163454	-3.78891339467319	3.86668541717581	-6.04011768493505	3.93584408411597	-0.390556082214531	2.64853151852634	-1.48173386686167	-5.7321156255844	1.57958097345062	5.35037709190717	14.6892052504032	5.9336532371772	-1.97582933208981	1.2158975302909	-1.4352596005575
143	2.66690803413215	2.20134395126929	4.71758520649001	1	2.01705121344046	3.57660186455645	1.60781676707618	4.02237527608859	5.58263125766749	5.51446745778702	1.34624453430628	2.39955416019359	3.4444693509917	2.24156791074164	4.58032161544717	4.83381525765707	1.55089970327619	6.545629274061	6.23858061931272	3.11319928435475	4.75245441017251	3.50652371189032	4.78324303729922	1.59543225528954	4.01784602808146	-7.4276150228225	4.20029786458026	3.6438896332602	-9.73902765181072	-1.77196532564441	4.09954464082434	8.45569867398482	7.29398361074698	14.135661489891	2.760351500908	3.02104587641363	-7.84659821197455	2.0192429603285	-0.184176044396895	2.27397526892858	-2.83393684604199	-6.1489370996776	2.87360496103987	2.8291805515393	15.6765418976048	-1.55017395544937	7.4349362664181	3.65884808376077	6.73433606243378
144	2.21261614776404	4.50582229099552	5.17174815090027	2.01155945024071	5.13141973301831	3.12077479515381	2.30037832706865	5.13937722038575	3.55546497389976	1	2.88896918707697	2.05329667567656	1.49100825499701	4.49015853533826	2.35366427866703	1	3.41309233642518	4.46957625958514	1.44512002348403	4.30834793189504	5.12002343159449	6.64702175807123	6.019859491804	6.12687616988626	7.66242314231664	0.443140573883226	-1.45881817304164	3.74571524181436	-4.1166673179865	2.90372132560154	15.3285578743082	4.31758462364953	1.97581667415749	9.77713976889669	3.36016155605635	3.79489199451231	-11.5097829819105	3.39162766632875	-3.59428702119466	2.77789418776764	0.406554164891114	-2.15097462284805	7.80329518562941	7.18458681207049	15.6535946580189	2.91559918920455	4.24541765286749	4.83745712891614	-5.04485315374465
145	1.415371128092	3.54342262686667	5.00039765303303	1.83409010672208	3.41298004051654	6.55338489758136	2.03579119574815	3.3683599776224	1	3.3120421585868	2.38760892587852	3.25661050143015	3.13519046838663	1.96785478007875	2.35386367300977	1.13694526677512	3.38713401967308	7	4.9847724156507	6.72169976815595	2.8050939767157	2.5130256706722	5.85238962469793	0.924940410766133	3.7880134355823	-9.56527333919747	2.43781562204096	4.37593315069038	-7.09697287718173	-1.20199308804631	3.45477255066243	7.29324711792483	4.38127972776675	13.5641632887058	-2.4544828933804	2.20345555145501	-6.18648657987496	1.97141687315209	0.268283232511831	0.520184865552971	-1.08524394945273	-3.32864584032117	1.63478017007425	6.24327359255955	15.7157922064276	-0.897590247742788	8.1145716541985	-0.559731432799862	0.761939720911227
146	3.8469898293135	3.49374191748857	4.59661506824491	2.69926251091042	4.64882798891074	1	1.63042041935905	3.34818219938139	5.34256494613381	1.26339039919776	4.70277496706617	2.99428503418968	4.55824495215181	3.89019893592211	7	3.84627106975578	3.96819150784609	5.77509731290047	3.05475707708403	5.67517442389378	4.26011063261266	6.63533312257328	7	4.89563468697468	7.10953590475883	-0.254708306873397	0.687703807344944	4.23298386342067	-10.7094622357011	6.75154756854636	8.25663300023534	5.57960761109165	-0.693377811392979	8.92298742356207	3.42391793350718	3.84566416340011	-13.5759156541267	-2.15149040208867	-7.769181307373	-1.56980289795412	-5.47945626744161	-2.60239043759949	7.32742113106954	6.24000921833639	-7.51491496684287	1.99157460943995	-4.07538948777237	0.780116881921804	-4.09573783431327
147	3.47726153084871	6.01286825628561	5.68315282710609	5.86601871671011	2.00148048392221	3.49439948692054	2.74611804668831	4.69641932499599	6.26716851923592	7	6.77330803422597	2.712390052674	3.65262330419182	4.25822576437852	2.36670029637904	3.1297301243794	1.97335470291948	3.30713291649811	1.41589180476445	6.90231688615992	3.74299185700336	3.41874580595909	5.62917005247307	2.51658517753919	5.57767230555257	-0.720801403676311	-1.5705733052852	8.89460776866957	-11.584920803393	9.06720119404354	9.33362636931375	5.4800973632749	-3.73399833560626	14.1661163936737	1.86671262638086	6.81230439227015	-9.01851940929277	9.1026348338381	-2.12139029629554	1.82861109315116	0.335741368917843	1.67337221861363	2.31218305996235	4.47344023287678	14.3756659639768	6.48137772543851	0.294481943927219	0.881121872703828	-0.470431159860267
148	2.20606696112452	4.44190074720245	5.53663647298118	1.67376909235586	1.06267296647597	4.68571016212812	1.43852577934646	5.61166365332134	5.05417854397234	3.24522317262514	3.14263936245711	1	2.13329681461264	2.79073632276347	2.10134623006585	1.6457786705501	1.1213257718776	6.29492488313269	2.35715168843669	7	4.71183071453277	4.19092206041031	5.64206830803337	0.356155769022018	0.782290797087074	-10.1434043323395	3.57232704857669	4.1550960880795	-10.2542872866965	-0.481063471461733	4.40551230218255	5.96901755937296	5.57647509243697	14.0416708039382	-0.184444784962886	5.34553383726303	-8.18083872388699	1.49169913685623	1.92643009712198	-1.01779825198727	-2.76599549806723	-3.44298167146421	1.69786189017904	3.82088551434358	-6.97705248383418	6.92873861040481	-2.11322120253004	5.1720007460744	-4.03651632687644
149	3.14624559341838	2.40698228517522	5.64740260535699	2.36674209380159	2.77120200829761	7	1	5.8452781114184	6.2001028326634	5.94077328716418	1.04420843811216	3.2164590362752	1	4.83388075771391	6.85314795199723	3.13693930143259	3.88972465817744	3.5743577303334	2.43828361784642	4.97165052553551	2.99213720282074	2.83575750961429	6.36309680308237	5.12790191599733	5.6895894474956	-4.3371497125134	-2.14277707461845	7.06444924379594	-1.41078734155469	1.6148176677842	4.31957440212714	9.92562506809655	0.88676494288058	16.5393564377565	4.27793122948358	7.07388482438768	-2.68122567921685	1.05115805550069	-3.20079711396075	-0.186241635326689	-2.29860927501384	-2.79226205402646	-1.75550729101005	7.5553133792625	14.7750122630303	0.270874098859989	-3.83861561405193	1.62432080399033	-3.03781964831971
150	5.50573997031219	3.7610436297483	6.13962014608661	3.41958777830295	7	7	1	5.47848234713997	4.19157690994979	1.77618557453773	1	4.03224012043312	1.22728852824536	3.76442289380195	4.83007496803572	1.08310263589488	6.90834088956298	5.83109442697072	1.00757594832505	5.18805250746796	2.67008586809931	6.19185598281147	5.72001064003246	1.01243303941941	-2.80656529203995	-0.122658732975887	6.51724164300544	1.90756959307038	-9.05924206031776	2.46402974921347	6.81668324282041	11.0683264594185	3.7711476862277	15.4380686470468	7.08249156593255	4.81459285748287	-4.79489666350952	8.74308696091437	0.847824857155291	6.09181345670583	-3.69625118407572	-15.1033455426668	-0.795972225916355	7.56049809088724	18.0996174690726	5.9302849243593	0.365000217761094	1.81524157550736	2.35730767666152
151	1.05524278906268	1	3.57817093387048	1	1	3.26336072251539	7	1.02220383057768	3.25760568503413	3.41834616982197	3.45514622542062	1	6.13506709052283	4.57172417827051	7	1.74335510293914	3.07421137978318	5.41738630862362	7	1.76059346777544	6.02722547032996	6.76964921112273	7	-1.50202014612455	2.0256210566293	-4.57150269550724	-2.12533720106937	7.83733352584622	-8.23374266400023	1.97355571970226	5.02879156122936	6.44022078911736	7.14327447135574	13.7346438212863	-4.95628863528454	-0.1122629450826	-10.5112508868786	0.0884291759821969	1.74297729494473	-3.56589345990182	-5.43918704096946	-4.63971416661922	-2.8024919895525	0.462807299326379	15.4674523045496	0.408517424174708	3.12905982344514	6.53356054155062	-6.03457427781117
152	3.32790322000889	3.74535543838026	5.03853165503839	3.25511403801016	3.69886794984232	7	2.60637814569329	4.08660129280134	1.05172315646762	5.49028672107358	5.92171948536761	1.03201547029677	1	3.24108416844546	2.2125222991361	2.06329716866939	3.64806870770122	1.70584481459117	2.42519439921345	6.0731263937026	6.77740174145747	6.88876546123551	4.10515665812638	2.48313818530922	5.96898457679831	-2.28728602121871	-0.334656948197215	3.25810791861027	-10.311501286574	4.38747181760384	4.41889443254344	5.910311486321	1.50137928801153	8.20467738585436	3.50714726750305	3.59637881364814	-15.2009212090647	1.24120676297028	-6.35362535136239	1.32325057356844	-6.01498097435745	-3.58081337732828	8.51735842642821	5.80221301238734	13.1036206658353	3.77858752104777	-3.02717845132011	3.33725840112856	2.60455347957585
153	5.92559604083813	2.73671892668834	3.94929190818467	1.76605760574538	2.55558168380567	1.3027598574087	2.49024757038134	1.2747942844782	4.76742444158832	4.81425557447882	6.46874445112124	2.85495425260437	4.01404380237001	6.10642088304944	1.83545065206126	5.92637535975033	3.26312753619704	1.18871142590167	4.3120615750772	2.64688500584779	4.83986427288244	4.66552276753802	6.18473010395446	0.482280392260817	6.25716892880338	-2.30846302123944	3.86862788113867	4.46562892494693	-7.43479785635063	5.6642115282891	5.83267458309529	11.0450300039482	3.24170691740701	3.96779549839472	11.8770129673081	1.74880985318103	-15.7885970480198	-1.74139436870813	-6.21133871211213	-0.388230702298361	-1.87334964315272	-4.78279036351337	2.37572804044511	2.601588533517	16.7435912027785	6.1652182825454	5.81038680109691	4.05669112483456	6.53339852806802
154	2.21974429861624	1	5.92149258116738	1.59244078778685	5.80429228003238	3.31515843046849	1.69590038814573	2.3030535338311	1	6.2253693057388	3.11824725314071	5.27414560538226	1.43210140634483	4.88091792817973	6.20657636697323	2.26449618269795	3.62000076578443	6.34681788156556	1	5.88907026506776	5.38595252948337	4.63308901241488	2.42518128440828	-0.98483127950586	5.24103765778807	-5.79011431636744	2.27272938043451	4.7714742208419	-11.5170248002085	-0.902258802286849	5.64203797590996	9.96807241165018	6.79893982081037	17.3642851259178	-3.92433223535318	2.8539328053025	-6.74479561160294	3.44901565214655	-1.79940365037012	3.88865593754533	-1.80836211220657	-3.13615853905535	1.66834899552996	4.84072335930157	13.6073857010951	5.57372304246996	2.17683549634944	5.63983190116746	-1.4475972662781
155	1.86406987493039	3.13597948863117	4.70438241345127	1	2.69251529845029	7	2.63922785829001	3.20097326165984	1	4.47813632904258	2.3362365663914	4.4197446697284	2.91562271368854	2.1874242248056	2.71871549117095	1	1	7	5.96725096527774	4.92348896339711	4.30218846784731	4.39095291613223	6.67388826983166	-0.0901644712898881	3.27180058563509	-10.0703093175631	4.53031193271983	4.26174137579237	-7.66029137420703	-0.246070930165924	2.21983800935398	6.56354055156335	4.95282798046066	12.5842902595443	-1.06847917743493	2.41225610657454	-6.02158044587392	2.32313013881666	0.712982448114376	1.27710771304573	-0.149712145965566	-3.12795914429238	1.7267787718612	5.62103453590864	-5.73739456331327	0.152566775831675	5.40116827734159	-0.376573485854954	-0.0763603161868371
156	1.77104615548433	7	6.10956229984158	4.93652245101465	3.55783483632914	3.74842080883132	2.02047152783471	6.03989067136658	7	4.76599958729294	5.34014172970858	2.14365702588012	2.86164129626107	6.46135523912878	4.60130444566895	4.15998401006324	3.75672598370859	7	1	5.46426420132567	2.80152903805396	4.71517552115358	7	1.78490739979992	5.08477441691927	-0.200313634304662	-2.09856283319257	9.20180996812288	-11.0478273082353	6.7946569507732	8.86784899459827	5.02106846042384	-2.53116343107797	14.1613827675436	2.00791318929653	4.72268547074311	-8.28654160649394	9.60599118340052	-2.2134108696551	3.14786433683318	0.885217076620632	3.13014846121899	3.74186567065371	3.54951638876881	12.9371512332465	1.82742508094724	7.26265857657892	6.09486958036628	-0.578944667946319
157	4.44434857283653	1.6498493773611	4.29434274273921	1.42622280885418	1.19613674385663	1	1.02587235948818	2.68386265938931	4.22593603513342	6.11113980400301	1.47773406681785	4.40811829516858	3.70073183106301	5.39339204532243	6.15934656598143	5.58635497764054	5.48183622451989	5.70367194465724	2.31226425889444	7	6.59907822606417	3.94661415914652	7	-0.293441851068559	6.41345303252863	-1.51928674387488	2.37610141367907	5.0882813386582	-7.60130224188627	6.05640988967096	4.80640916758605	11.2488377000095	3.56105869437503	4.67492759023355	10.9836713947652	2.43777305028955	-16.3089805009772	-3.25226395429941	-6.66817781501889	0.257134162583508	-0.293264307770008	-4.23677284182665	2.35606662868851	2.10039669583894	-4.49346903661643	5.90895235097617	-2.75549493269272	1.76960063260094	0.686928372472813
158	4.05427141453135	3.02378782630926	4.47823995828521	3.28706284601201	5.84362554886695	2.39260137275969	2.09099314917962	2.70252124717831	1.42830728492057	3.09240476908246	7	1.09916354803854	1.92625338767776	6.4532932782025	3.16410510979959	5.3069861328541	4.01883232599256	5.4398622406018	2.79628453971494	6.51167507728028	5.35029661176949	6.63405625984399	7	4.05038176536506	8.57662096044056	-1.59713390607053	2.46423912448262	4.62409077713468	-9.24088999751599	6.10466753483948	8.4334799135676	5.08120222036894	-1.87408320879877	8.02289881818516	4.59981740828507	5.01645033427575	-13.2313616244995	-1.04595437449578	-7.41666703923903	-0.636312079067139	-4.4477224003517	-3.94796163638766	7.30382538104696	6.24744348977417	-5.49563323510648	4.3833963061048	6.67451937499494	0.215657241081674	-3.74499676675729
159	6.45655607140312	4.29453324531876	4.88342183332987	1.78220275074625	3.7935478274274	6.40664591586204	2.02916992245358	6.59722539132916	5.69043435221158	3.4344124219784	3.92846429260637	1.12829537265968	2.39695996009008	5.03729950348141	6.07587419058462	3.60225077901032	2.72339770847656	5.13309741353031	2.42773627716853	4.34386538595233	6.95799767029854	7	6.95839044040902	4.99359079751355	5.37463780879862	1.05751577877084	2.25804376752442	9.69361855618503	-7.74715072500981	1.44629638698112	6.65050453222334	6.74784372504759	2.61689046290526	14.0484043574925	4.68822864259006	3.93130159152873	-14.9515506781476	0.017851342290952	-2.93914789705491	-0.35627072056997	-4.33994448701377	-3.19693598125876	6.64970966803264	7.11099570062476	14.1637988621222	4.23558935792055	-3.90504902624046	1.97135896266474	1.40433474140528
160	2.32792433212863	4.73471025097073	2.20734863878772	2.15865752087801	4.2124359556326	1.6473284508484	5.82245425695751	1.20767082535864	6.04427447944573	5.41534792113227	2.17322709680371	3.77059611629319	2.92030359167545	4.10377018551457	3.55260357965448	3.63989859776192	1.1124399598259	7	1	3.62995870529093	3.9910908937601	6.35571165954249	5.09313802195761	0.282850003643234	1.60747133453914	-4.97031642954569	2.89773101236085	6.75341987757039	-7.58476900468908	7.52584333943671	3.95229255679013	8.36636953511109	9.74166811909022	9.73905957574977	-3.00164283813553	0.174931726879231	-8.97852589034631	5.98465722899867	-0.223101632222	-2.3406514818171	-4.00898391027251	-6.52657254979313	-2.7060123117023	5.31497473729589	14.9932891401127	7.59992296758513	5.61749105922745	1.1915632539574	3.89042563362194
161	2.56428806617807	1.16118232605507	5.3573604011395	4.85796063152455	2.15722575032787	3.62683458261196	1.93716095046099	1.41149206105603	5.05863955543697	4.79391551008337	1.03780620594239	2.18681165636737	6.6569288258329	1.97788713280289	5.28425075931179	2.08457724288422	3.54700452259567	5.12185405590441	2.95677767843586	4.62047960101377	3.65487036391312	3.78859024259723	7	4.07018808463945	0.690567709813048	-9.03463876519617	2.45549845708002	3.98764031490664	-7.1296070198548	-1.27520341559151	2.62724220458425	7.79554719945381	7.33992286290932	13.2851680550049	0.78607887484941	4.41893053244255	-6.44788646947075	1.87163142057397	1.48144029801351	0.0238199384710265	-1.5253520922752	-5.36230075311647	5.39006354989381	3.79157788911359	-5.73316004572765	0.0292898414602831	-4.52365251862288	2.49125117839075	4.7456691986287
162	2.59605700184332	1	2.91591536704636	4.78754424247316	2.41706644010989	3.42136254318879	1.75113350893016	6.97106977918417	4.4750241373944	3.63238560797364	2.93860842806952	3.4931638285153	1.30865180622999	5.20820665018799	5.85114706096826	3.51745199024052	6.58095293962256	6.50812157596432	3.99877167480678	6.05943164399243	5.95243978009841	5.63047257757253	6.40825867709007	1.97019599580852	4.62816806797142	-2.49310009998073	-3.52245620844422	5.37733316471723	-3.22620131998695	4.33698121851117	3.63070537819966	8.75230523455171	-5.20973325816028	15.5914695045738	6.50318658457982	2.35112154165248	-6.21053419168444	6.5638542677817	-4.51066637461709	2.96450612513741	-1.13443865154838	-8.67826222413714	3.54145425770256	2.00103345526428	-6.24879430127434	6.29978127466718	0.689685023443661	2.04984175550283	0.389274245281982
163	2.6486068721796	3.21845933542702	5.63911216690905	1.47410184630583	1	5.41365989507553	3.83135432294892	2.22054756047076	1.14189593908364	2.3173157650055	4.89137710423608	1	1	6.35635704103687	2.72373222648791	1	1.11662473354019	3.51442251426761	1	7	5.19593290571481	7	4.91478071632883	0.82056405627976	0.475280114037387	-7.81738627415053	2.22511032462813	3.13477873664753	-8.34261737213991	-0.846104214498272	5.00447582854992	9.54643891839732	7.07155533785102	11.5096567233299	0.889000336350538	3.90413379278439	-6.34800709463143	3.16719400846387	1.47062188219819	0.17308607846964	-1.9874617972868	-5.85595517629401	3.08970469981111	6.73333600883945	-6.38205582037964	3.32413891117979	-4.43013049431119	2.01242797441481	2.31433870259576
164	2.65481480557093	1.99854934892176	3.76509614664116	3.81567631331484	2.52231895071724	2.64783860772524	2.45797125474163	7	1.10069290938014	6.92211876571131	2.63197349364388	1.98472392563417	1.62575570847412	5.16459150607774	5.7573108704251	4.50923086543643	4.53912595966479	6.4339724934074	1	4.9950443102848	6.35061291316877	4.18128224307338	5.75485444469056	2.45551366624405	5.42698621686625	-2.71297534468484	-3.44745103267888	5.30719590134257	-2.80968792638045	4.18005403732742	3.47839555170419	9.2629512940477	-4.47755627102711	14.3798509555013	7.25448889729827	1.89368078113647	-5.60570944632877	6.18853147405061	-3.37965632562469	1.53402896732967	-0.951594537182344	-8.45330980967439	2.92881842231257	1.73800606729507	-5.74544743386573	5.01275596077175	0.172185638208543	2.58153371309069	0.713921882404065
165	2.41972746152985	2.30115511836374	7	1	1.51910754569588	4.46054762168144	4.88018793617236	4.46760409212715	5.42448481108333	4.92081570212504	2.40021675191992	2.64897727757616	2.8449948552618	4.58813681369512	5.9988842019781	1	1.4171898412639	5.6675059612879	1	6.32084436934346	5.01123331893035	2.34049206899764	4.79312407450952	0.651276439210122	1.09855090579828	-8.80113271851127	2.12758933150071	3.60605953885597	-8.97450270687056	-1.21005295287711	6.43808362702834	8.72821346446523	7.08494503184537	11.6265410136197	0.715062851914298	4.13663612221575	-7.3102175264996	2.41347111100288	-0.143787963233607	1.05437858653331	-2.1096841713678	-6.4316021324026	3.0426322995419	2.46556805751673	-4.4293625547184	0.668617549298834	-1.95526636209342	3.86840892835971	1.75416642963608
166	4.28408235104077	1.14288378705759	3.77076185459132	1	6.00382540737292	1	5.72291254174412	5.87718494023871	5.36304671946937	2.36400597572353	2.4559739194494	2.1369133782597	2.17599985397596	3.0551193142151	4.29901246610973	5.03632362810299	1.07365704451345	3.44569272707613	2.26873497715951	5.78181366103111	3.6065438748013	4.6434568433944	6.82358406406757	5.46592219427022	0.379632597091496	-6.21361615638942	1.76509451330157	3.63435936780107	-2.22209013984248	3.53954396149028	5.509622168099	11.730245598283	-0.870705652753678	16.8838800796127	3.79382293467982	5.86414609909804	-2.49279677945459	2.54637311230037	-1.11232734846248	2.6202807000398	-2.22515594985615	-7.14905929760804	-2.36457486582554	0.857142423278478	-4.94629475815303	3.72953194654843	1.67593147072022	2.62692055323222	-1.85424654129235
167	3.11228489715022	2.27538670494823	5.2136584691754	1.23158812047923	4.41442192954834	5.34285379792607	1.02970271539523	1.71285117213595	5.5832398312063	2.5437182959454	7	4.37077902920459	1.43890648813144	6.24929070844466	6.22088681598133	1.24636127792797	3.77012669628004	6.02591997478751	1.61289173500529	5.51587673157995	2.38591461158581	7	6.65791215036449	-0.635032195086447	6.1094790073391	-6.4255522588144	4.20227370060076	3.6213082261242	-8.9059609284267	-0.472944819436951	6.31638384083255	10.3732256991861	5.90668665894338	17.9028415974335	-3.94011399907957	3.62805464048742	-5.95757609028859	5.02407270138424	-0.998580871716561	2.38927829245404	-2.29789157851053	-5.01542913232347	1.4388534103078	6.03818044502537	13.5929016757655	2.41673877887272	4.59840380979039	1.04405449512445	-3.14102194318333
168	2.28788099558618	6.9617593228071	4.93804623628281	6.18010447137958	1.66191969904329	2.45153641475264	2.31937207691235	6.94165223936899	6.53062372127153	7	2.05330294344765	2.32001257554471	3.63602972997992	4.53811106297025	5.60806814302347	1.03742371790388	3.15489844664431	2.1398259322952	3.10640769241007	5.90590415445929	3.17596307652961	4.5252516819676	6.75364621592396	2.17761864561104	5.23981214542447	-0.174530729956649	-1.82263373272168	8.78340526377145	-11.2608845859451	8.45560851334295	9.4624460425542	6.40304618528592	-3.67414136234939	12.7185567067212	2.7768657716373	6.70166557156861	-8.5053191281634	8.68773367903189	-2.41688964499029	2.6787044064186	0.110094122260598	1.89105174744235	2.39192433193406	4.20012404646787	15.5826056169557	-2.66261866364454	3.19632626302698	0.701570040498002	-0.969044186633441
169	1.89846029311803	1.69443622156223	5.0729523131015	1	1.2189625584154	3.57286083399209	2.20240228299035	4.5270880537638	4.17961445290907	4.50692390871686	5.15058471847336	1.5060514340524	2.3886098905431	2.31127929123919	4.5112732405751	5.33424023372368	2.00163536250786	2.29441449373628	6.56487929533516	3.6773522695173	4.73904288602364	5.74712006663277	5.80235397665606	1.68806358210402	4.03291486104174	-7.36809363069723	4.78899198897262	2.36077710787057	-8.63589372247884	-1.56105783113825	4.63424746950008	8.95178062971375	6.89375851467247	13.2464594716129	3.12178156851196	3.49394950352119	-8.06873068192623	1.64754173579552	-0.0123893574844877	1.59762711538544	-2.28997467282792	-5.70275473733806	3.39700588813244	3.03787745704386	16.6446133110435	0.562058579283333	-1.97915637562687	4.42433730162445	6.83728529242403
170	3.67870531595797	4.73869544202551	6.31232958620762	2.35547814876321	1.85764219268874	3.98068083774023	1.13533806506536	4.53708130329102	2.42231728107733	4.21344981842703	1.43010194933567	1.56579958811531	3.13909182478973	7	6.87502937858828	3.23277706762286	4.193508994107	6.43691202021808	1.80404692251006	7	3.28700290174643	4.44944736618602	6.83361970772566	1.90397149179582	0.94417858851876	-1.40440531716518	6.67029898225068	1.4016622298603	-9.30467942757381	-0.858486448088504	1.52778300254461	10.0992343788736	1.70794175517	11.0190162741526	1.09258251094859	4.58429999891463	-8.29135424636606	2.15145621322927	2.28225235143027	-2.37466683603632	-0.31675115857332	0.897593408440019	6.09509911210264	4.34397587421326	-6.69370171956825	10.3205521347195	-2.78606456091791	3.05775264264432	6.96108848291715
171	2.04073321990871	1.54344835256623	5.00407575750872	1.86235353802532	1.37307896825103	5.69349940335726	1.43911900441243	3.32101975348561	2.28604527704357	4.61101928550963	4.69511111297083	1	1.76493270585328	7	5.5705367485077	3.50455975772541	1.11137119827344	5.08917398032069	6.40528162561749	6.63080928264427	6.15340958851763	6.12866940797432	5.12513900472024	2.38206587574701	1.15402740102163	-3.45740730036191	4.88236025500451	3.34763189390304	-9.44942029253521	-1.26096574295339	2.02694222828216	9.50533884940104	1.65930473819678	11.2070528810592	2.35983129250226	3.553711787114	-7.44211871416806	3.85129289975016	2.07872089070366	-2.10620931978768	-0.197209210703047	0.022902601830471	6.27862367616899	6.30402936943805	16.7529348886106	-1.11894810080086	1.3846779860708	6.22926067373077	7.10357138645343
172	3.07770951925689	3.40365326350058	5.38332302601755	1.26268055652562	2.43171317065053	3.8534798709988	4.07659959079181	7	1.34281054124407	5.29662547303922	1	1	3.0943356101051	4.17676219785257	6.53676874496468	3.52736545021386	1	5.83599258820497	1	2.72913961243077	3.10173178921644	4.90653539654897	6.82158405974274	1.04385845914832	1.51392265619828	-2.40080479363961	5.12544972356042	1.38171778936477	-10.3057616899831	-0.978752536070059	1.67626846795921	9.18644739374747	1.64958330668295	11.098459374412	2.37122053965314	4.14152587432473	-8.36728626008954	2.40911594662061	3.70089163395553	-2.96259969909015	-0.0576155176628165	0.692168791091894	6.02093349803066	4.85547093721149	-8.71355862837201	10.2684376413876	-3.03769962643151	3.00516304726998	-1.43262824139295
173	2.71104667918763	5.49933791060642	6.07357646910935	5.66018922771762	1.40244883011436	2.24013149593028	1.80778193650598	3.51052894822176	3.90019189070752	2.5856987555216	6.44485151801437	2.51410361020842	1.21826460654702	6.43854130954147	5.48098144131426	3.3900230865016	1.692622660408	4.81591753542699	2.35794598834543	5.87889472453911	4.66235918319772	5.29870964577212	4.06079422964403	0.266693026673985	5.17611423939832	0.09528670148792	-1.07589241726806	9.87412357196107	-12.0804052662957	8.26729151439863	9.27422753836253	6.32645501851742	-1.70924795150494	13.2476999953987	1.72243720363433	3.81340087838792	-9.3227888525204	8.65872787771711	-3.59099704346581	3.37427194019282	-0.0905634527433738	2.40473709468293	3.46073709630229	5.04067082918619	-3.72182826363565	2.03672296513959	-1.89658120698956	-1.9420258054333	5.34170681947077
174	3.81033245876875	6.62486150061721	5.57707134246574	1.68264476011228	5.43547914493122	6.77359755070404	1.50561613429046	5.47828925417918	5.00459330275161	4.07974293719373	4.33588652735487	1.36808301836527	4.88210582726454	5.65940974038871	1.86904681002906	7	4.34688987180097	1.87344282029907	1.13324513296152	5.78636530757975	1.46512517545524	5.60787896240083	5.52513492100128	2.05798958272534	5.68723656978305	-2.06582609470703	4.62499113545141	4.32303802526619	-16.1299154463028	2.53273659294111	9.55505339796129	6.16676892711403	2.33978880561998	7.94150388967593	5.31120828326702	6.98923110505665	-11.4582090988103	2.84806834701464	-10.0539099448221	1.53992363107692	-1.95959329975535	0.360173718780177	8.3953261572829	7.52940615066489	18.0023073327339	4.81318376446552	-0.975963448337611	4.27554648535881	-3.36269507224492
175	5.70385542635477	2.65550307706215	4.50419478471463	1.01924020955652	4.39390580704635	5.52291646656336	7	1	5.27263240971731	5.81738200970563	1.78596874411361	1.27240018509953	1	5.57810611149244	3.82639205740261	1	2.08462711393537	4.80992300881859	1	7	4.34614228499844	3.84084121779103	5.97321927888653	3.90192498956946	6.57198748930931	0.146761881516102	0.773375443270506	8.10075027668113	-8.07903380373224	3.23410629312068	8.2198386784291	8.04886388622605	3.34639981620574	14.1934760110738	5.40762641026948	5.01696281023905	-15.3923720070408	0.182903584853116	-3.71521360796236	0.321535615296471	-4.83234260938478	-3.24782401479463	6.35200100680043	7.89770099371088	-2.54334395161202	1.35686486272391	-2.10901795312708	4.4183544372826	-1.42515386332367
176	1.59286918485998	3.62311703064799	4.92945495208425	1	2.40202921073727	6.62877291097347	1.08357413470446	4.21784550313439	1.16401159507906	3.68554917104019	1.49387939851375	3.50901946869657	1.56040458181642	3.68414180748068	1	1	2.86927358008022	6.24993966558792	5.31416625236577	7	2.79105264667948	3.41688887981099	6.38468084692345	0.274279576901422	3.41944328213216	-9.62475933137763	3.55797174368371	4.6547674988481	-6.96305696767261	-1.29112999206632	3.21051559812691	7.42630232616385	5.39175358998834	12.9993187419707	-1.87124001561111	2.43985747854126	-6.42896449773903	2.19653318024217	0.349472390162138	1.57176577353611	-1.32783942358809	-3.04980242715518	1.35506289975815	6.28481010416448	14.8102740278217	-0.594970892700844	8.35469936371883	-0.363866691501385	0.495025587257412
177	4.52753637923096	2.54415518064342	2.1056608911276	5.39236210485624	4.43988298766306	3.17657796732888	2.18465603034757	6.70701323595592	6.28512435448837	2.31330219387415	1.54422352998688	2.48236826195569	6.31222718313919	5.28365602707939	6.61220327776128	6.14069750870141	1	2.54602420991334	1.44543964464912	5.31483124167724	4.04267917308479	5.44480010544276	7	0.901480166955206	4.3858614441574	-1.93934965742083	-1.46553145499441	5.80503803516911	-3.4933689366464	1.2922543176151	4.58334417683696	14.1442024187839	-5.10677100250864	14.8532057454765	6.72279502903229	1.97630637574822	-1.4989764572255	3.89202568680073	-3.08319145566387	1.90566912867602	-2.69284745654095	-8.85953737245972	0.225324884535924	1.95748919829297	-6.45160216635515	0.447432270784443	1.59020186671911	1.04200183429542	-0.595910900076789
178	3.61196360522964	2.49076799753181	5.69536692694421	4.46390465443348	3.14754509868993	5.58233642160723	1	4.1734670721183	6.6731160686758	5.87805570288319	6.23886082789643	4.02458393709938	1.59050172755692	4.66447252360832	7	2.77952130842866	3.3376416372443	3.98185939558031	3.77094438594476	5.81198004833643	3.3454484709859	2.61963489054279	6.1337910494279	5.46415273760466	5.02028442917114	-4.66265588704255	-0.981989565833164	7.03249548127173	-2.72104309910246	1.50429087239882	4.58321794506561	10.0418485818762	-1.09080393286147	15.1694434362699	4.31543735928994	6.92634928866332	-2.13004828692709	1.34595132535425	-4.36278747359531	-0.290424262633874	-2.36824543594278	-3.01759191611545	0.20956763946439	6.61495221752755	15.2825837119811	5.13050815984646	-4.11985022132463	0.149998002407721	-3.28083137421306
179	6.72280069051421	4.45733558133955	6.13645161333652	1	3.72444018962967	3.46120208201358	2.04783144518878	5.00744670261256	7	5.47154733668117	5.43458493192044	3.72092130909399	1	5.61822262098	6.92496519250997	2.9407001641728	1.85546569804038	5.35078583998038	2.07337717295978	4.10244786669885	4.46827406076082	6.62901209920376	5.22289759627053	5.3921406516113	4.70777708868199	1.39899185988035	1.71685484915185	9.6135893475437	-10.1607276045062	0.752549526559422	5.91629812586509	7.25649714385429	3.30913058401181	15.2310929357295	4.00912335292111	2.5805363514425	-15.0455534452583	0.756682174759677	-3.86846422734971	0.634421352064867	-5.35102976163963	-2.32483920192697	5.31506115250324	4.30606876872182	-6.91351565150866	6.6165748516294	-2.69658147477493	1.12343578251061	-0.341800766072204
180	3.30659979714041	6.38229893643849	5.43305227323736	6.78931179563037	2.57343044422107	1.4352447967604	2.41870458573564	3.61083767214522	4.56607808586254	3.12601480167274	2.11779050343991	1.70431555841307	1.29371405391157	2.97424224624907	5.53469345519229	1.04858447435816	2.70077321463149	7	2.73135298457369	6.0431417162029	4.08748907407207	5.64027585698222	4.30139180423958	0.66118103078739	5.70329149376169	0.0674892929240017	-1.00267269287524	9.24417237422318	-12.679800630977	8.05045752253213	8.78801026497819	5.96496171352577	-2.1145857999888	13.5884257492064	2.86104972061211	4.46710365135973	-9.2607134853469	8.55948720139181	-2.34006875313262	2.65846137725905	-0.0742516141515953	2.52739014338772	4.01356539805863	3.66498129571347	-4.63036408457722	8.03996832754864	-2.62318231330439	-0.314892938192934	-1.48291511150018
[truncated: 74 more columns]
