# Supplementary material for: How Are Mate Preferences Linked with Actual Mate Selection? Tests of Mate Preference Integration Algorithms Using Computer Simulations and Actual Mating Couples
Source: PLoS One. 2016 Jun 8;11(6):e0156078. doi: 10.1371/journal.pone.0156078 (PMC4898694; doi:10.1371/journal.pone.0156078)
Supplement: S2 Data — Long-term couple and agent-based model data analyzed in Study 3. (ZIP) [file pone.0156078.s002.zip › S10/Euclidean Model Data/Euclidean Couple Population 11192015 0157.csv]

	trait1	trait2	trait3	trait4	trait5	trait6	trait7	trait8	trait9	trait10	trait11	trait12	trait13	trait14	trait15	trait16	trait17	trait18	trait19	trait20	trait21	trait22	trait23	preference1	preference2	preference3	preference4	preference5	preference6	preference7	preference8	preference9	preference10	preference11	preference12	preference13	preference14	preference15	preference16	preference17	preference18	preference19	preference20	preference21	preference22	preference23	preference24	preference25	preference26
1	5.68887943339125	5.67648248607704	3.09823027627366	3.82784166645342	5.04438835149147	7	1.49792275060915	1.86942642221068	2.16892934871299	6.61263631528038	1.40637641791229	2.18818254866096	3.43060433079665	6.36296102962821	1.41099722670636	1.72201745279406	3.46159953762867	1.93048686839531	2.50964534071912	2.01766893618412	2.894879776826	3.31343393678418	1.80613775702986	2.53387840702753	3.49948469386701	-1.39803825008338	0.145326155234895	2.27575907797794	14.9276458465109	6.38843779532476	-2.08608607721011	4.71579368212486	-4.81267509834868	0.868928225538767	7.20488712455877	-1.28453543996917	3.14462586204881	-15.8809977988477	0.8745153294329	6.35201246553025	12.4978245759002	-4.29347957087985	19.8648341424751	6.97925365195466	-5.41448392154985	-0.451769543063821	-6.36911778702268	2.80502773492665	4.8961572588966
2	6.81084898449116	3.96124338649001	6.18385493129575	4.00389743717215	4.69664175872079	4.40744182764886	6.7161902423807	4.50956925153294	1.67226336945787	5.35642142527075	5.58138762780961	6.68618386966819	4.99732161354214	1.50539852645069	2.26555329867931	4.94703135544423	6.9347790344874	5.37641366454076	6.07445743199142	4.97916558506638	2.82053120484825	4.11511533201708	2.44729190508276	-0.361290408902822	2.13368371737305	-1.88080758130502	-4.35161079142504	2.8409343204151	7.17438816477729	5.72298467179938	-5.08284621233469	2.87247729264101	-9.2264897253889	-2.09593770143328	11.7190781307065	2.65101953050098	-2.43838712161078	-15.5353307794201	-0.913522153851072	5.98228030425842	7.17381690153624	-6.22336325089185	14.3334520695125	6.61711597256051	-1.29369601413495	-2.69385140982595	-12.428157104444	6.71109995373011	9.00671991056601
3	5.36809183497573	3.63708242153152	5.48194968529497	2.27637645142256	5.42347775944277	1.19564423874602	6.41520307305443	5.96770849882173	5.08596198965209	6.13340556209969	1	1.63901187042608	3.26606369561647	4.42503384555164	1.26151949900798	1.74303792129068	4.23334308342582	1.09398593217013	3.44300182211182	3.24704882033823	2.5319101763785	4.55635685287566	3.88517071224805	2.28221009391326	0.687936069830341	-1.69534509706722	0.0936668239521208	2.48772221239689	16.1784227174586	2.32498095712713	-1.74425822582953	2.43221327493097	-3.70544318694827	-1.04574859814263	10.571322712743	-0.766826918418938	1.47551473533793	-15.8780376742929	-6.00919228560226	5.01305586554701	10.3883580721421	-7.31204068113466	11.1930665518137	0.457474808632501	-2.65872172549571	-1.00988888490273	-4.43003060449132	7.37104371787133	5.48866012969279
4	6.38007634776258	4.01722971183752	6.46260251209462	3.98059414404498	4.85512455990564	4.04340726645246	5.92632114369778	2.83432536994593	3.49373302460624	5.37979504107469	4.08074522604231	5.76726952900267	5.97645087248135	1.31819446669183	1.66951290918777	3.81227638055364	5.13944161503314	2.23549223195683	4.42802965291202	4.55878924244695	1.40407313483361	3.42582413993053	2.40349168653713	0.324479811542262	1.5986204125232	-1.91496892506856	-2.51283751448787	3.93767122449581	9.34785911294565	5.30215909912154	-3.77743306846751	1.27347592827027	-8.32080067870643	-3.51661304926233	10.9709931527666	2.63582276188151	-4.003876490767	-17.2399465835024	0.0516652838763625	6.6354020425304	6.33725445670541	-7.96850067715176	13.4409742799515	6.67798987169427	-1.75233958636669	-3.4785604044545	-13.8423669347871	7.22782950786447	8.57863324051277
5	5.06753943423693	2.9898758602291	3.89672835310247	3.61019050468262	2.80747384032779	6.66278588620933	6.25961210517775	4.36924704287067	3.32113649250773	6.63972431206734	2.81501076925148	7	5.34268010300547	1	1.2504941435379	5.44520825215669	4.4980264825768	2.11802714791287	1.90144831507035	1.23058839003283	4.88976831386911	4.75470794955802	6.63155827894321	2.83819120155089	0.915894323590052	0.990224881920453	1.86800721156291	6.92703037111434	4.65201384940367	12.8651839581984	0.466515379240627	3.44080219162102	4.00103908749253	-0.473825149851249	19.0152798220752	2.52197971454181	-3.06654460413601	-13.0802092847048	-11.0627394617975	5.52563391132111	7.53060966295652	-5.50493515729786	14.2658686340659	6.33342822030388	-2.41387276973262	14.4927700549074	-11.3009094367786	6.28470856888413	11.665362888502
6	4.69746451712073	2.11895487358581	5.15949153715706	2.07377058678336	6.30770046324218	6.1973897551567	6.35827676924583	3.18836451948349	6.42489290082598	5.46190906080276	1	6.77332470841418	1.01790986834867	1.08416069804126	1.69600318763441	2.61853962723353	4.86167661453152	3.09386711968942	1.51204603994097	4.06615471207074	1.08825606111184	3.65799144043959	5.18994543060105	1.47605770262108	1.91260206029443	0.467665698302226	0.446310484810001	1.62228640305447	12.9778608371076	3.44440126867629	-3.17266090042269	2.30048265260351	-2.57265873476921	-1.28115995381835	10.2760706018106	0.309928573449191	-0.626804795900326	-15.6836842334434	-5.45648769268676	4.39116545310787	11.6863264921844	-8.9981204764712	11.3343338750247	3.9238930344935	-8.97904585223102	-3.51795972401441	-10.6320421863355	3.27102155747185	7.97796608719064
7	5.30874523476009	2.36956175103101	1.98278377605878	1.18851361183941	1.75189956892195	5.1670303652922	1	5.47331245963994	1	6.73378439440428	2.37994749551367	2.95070492702324	5.23991522382066	1.41695679294154	4.4469769347024	1.90997285760953	3.0722335906637	7	4.12305653442231	2.7778623824479	2.25834839299837	2.31958603298304	2.89299681690729	4.90589055075336	3.74590570231398	-1.21388342436346	3.02895458274019	3.33488956046589	14.8361346626848	9.61693333333696	0.729413744798924	2.04969461245519	-0.620872573531633	-2.93534555666223	5.13407944751359	0.887874993972564	-1.9266977172124	-17.6384629021318	-7.27441030129308	11.3978336303269	4.59152394015076	-5.53811080226385	13.3099003962087	4.0349002656125	0.0572784634316339	0.339968696107038	-13.060922613404	1.03619023506523	-4.69796912330316
8	7	4.21647943981225	5.10516238038731	3.06919613641266	5.19214744363842	5.54277749004916	4.93258821716672	3.05984063352779	4.12151245808477	4.52391305282042	3.76176203367049	6.0077741112185	5.22586612020889	2.31408931473394	2.10665813491013	3.54858675553995	5.70504641346807	2.85441884655093	4.50802413245293	5.04988425127083	2.32903442331093	3.29130490272424	1.94163945016369	-1.88358485567522	1.14837903160729	-2.87930746348452	-2.55224027373653	3.3447006921237	9.66285600610587	4.74145016812559	-3.52112188969157	1.04035926896967	-8.16587448545441	-2.50297555052569	11.6048328466553	2.71790858784781	-3.37003678048617	-17.2469194224876	-1.22564775628994	6.36256879449848	5.3477177141222	-8.07704510341638	13.6307215347277	5.01528085004064	0.254565034591222	-3.71845860798127	-13.64806175953	6.9830377400152	9.14904774885731
9	6.44924329545036	2.40873618529373	2.23150218848335	2.28926685878916	5.37546856545646	3.30257126143315	4.1025268183239	4.37983894197779	6.70140387858193	6.87931442874486	2.81750983952979	3.22459418773272	3.00416433572755	2.19427496630174	4.37367255478486	3.75388274684566	5.75156011400429	3.31073480805698	2.33664570760283	1.13015306421446	4.75064031479861	2.60944161453088	3.47583102902449	0.0484951685272761	3.97163155331593	-0.936195082608898	5.9492239134783	1.89824270536997	14.651473202775	7.54351975599744	-1.50183500931066	2.70189241281372	-3.29940849590393	1.49610242583979	5.97471483232064	-0.0724526646949624	4.18457369988196	-13.4551348317058	-0.627369854315241	3.86472299740313	9.15301495006868	-6.91167304780014	11.0409430737851	6.14762673853177	1.91705362176473	7.52844489273447	-11.6877667382499	1.81544787717504	3.55949163848617
10	5.01136008284086	3.79733821880572	3.63739743176509	3.81315774549963	4.08320875755876	6.24514715914786	4.88651896399298	2.42596136451778	2.48543453096548	6.92224971629247	2.27139351786131	5.77367566612431	4.40403238861304	2.85321488578278	1.78678210659324	5.78414518510207	4.63117939599834	1.49987092354831	1.24951128730172	1.19167676077716	5.06997805050386	6.6858112755133	5.38833644337435	3.03426235058821	0.94006204906888	0.333819830882665	3.31938694136618	6.49698463512413	4.36891412899094	13.4803200029154	-0.610049134385113	4.51343608179828	4.71154998431652	-2.37916377797215	19.126556064522	3.59425536817327	-3.40822082791473	-13.1993510843135	-12.1173005592869	5.39745521828501	8.67220281765205	-6.27171243730959	14.1484383489355	5.37734692234666	-3.49108006961614	14.3452661861061	-11.5167330119935	6.88083142698182	10.9895302854755
11	4.50250314701604	3.60120066423084	3.7422775353401	3.47325686900332	1.78461771741986	5.41015719502583	7	2.33068518858629	5.74820293130586	5.42013183639143	3.10900749776946	4.83138679075197	3.07076020318418	4.71609046396976	1.73254605543995	2.6531128766724	1.77008386511604	5.53247558668133	6.27913428556919	5.68182616342193	1.48713335051872	4.51240164992027	4.28860323423454	3.66274518761656	3.17312426640943	-4.59629969840992	-2.33644850312202	2.27467655839315	1.58131439297635	-2.79223551155727	-5.74415932917989	1.30550882495942	-6.18956837461761	-5.33679906102572	10.7084826192904	2.06219625938336	0.188486529720387	-7.79611765496196	3.26517244577208	3.2393749806167	5.00375192898266	1.70747746265752	5.93289775970922	5.72319327524606	1.82833868682042	-4.81822636553078	-3.33619254814574	6.61435073981824	3.8486847894661
12	6.36136336394326	5.73254665739509	1.48171759095147	1.64882296194161	2.41696786676086	5.38006025671636	4.14055950439807	1.68496806903994	3.84448177506936	7	2.36030722388759	6.63504835836534	3.04902898747585	2.95323728423914	1.02570898234499	6.05882695760924	3.06878943521268	1.80989822786163	3.79727281101318	2.73991030232588	2.47846545313762	6.60937920880375	2.05567375906046	1.60064246115862	2.37466014831623	-1.55492801961998	-2.55855952411513	-0.312310169544832	5.86621424812596	0.26054080139456	-5.0221036285915	1.9872342311244	-8.23098639002663	-6.60732540937135	8.70948075284866	1.30583353013675	-4.54871362385	-8.66944434691892	5.20821438881047	3.77783361492281	6.32917132548371	-0.55222395826383	6.77454412859441	2.69823594962224	-4.76832373490196	-3.01043693163486	-6.16465004696932	5.12936582301397	7.27002051801756
13	7	4.31076823593635	1	2.36975247133732	5.83821076933486	7	6.47403501437337	4.08202349975097	3.33548033645214	5.15113740267937	1	5.18992657334331	1.62975961444115	4.59960052469371	1.61684099704735	4.02171268698906	4.32847288318344	3.60346094588306	6.68890551510354	2.72043231182757	1	1.89241510691863	1.59196800312737	0.290006806956441	3.39956029461728	3.88101381995885	1.54370760451533	0.978259404820045	13.1484517954539	6.5090633509869	-4.55620544170396	-1.56456175157336	-5.90478580356568	-1.39371319096786	6.5500331580876	3.31310835784599	3.3653421651015	-17.2845585563353	-0.772773389330813	8.71678710110777	8.4803414270609	-2.64588468794295	17.1058264853221	6.42856089306125	-0.385348518007764	-3.44617159513202	-7.70563013158499	5.59819624119338	7.01377325142867
14	5.15354899183951	5.52296682133002	7	2.97943776537828	6.68116301697239	5.09770760513664	3.31550258930459	5.45738825677092	1.82223506658331	3.59493492831021	1	4.69177841284112	6.45861599149062	1	4.00525769639331	2.78647586287794	4.0483826793228	1.88036446337329	4.91515003472703	1	1	5.26008358483497	3.36318962126611	5.12489651297493	1.22286868524062	-0.869145560969153	-6.19632814174121	3.60157240709266	9.39182315076098	7.40948017530182	0.970900609264563	-0.522362605321698	-6.32136540356072	-2.26500779209373	10.3268763041915	5.47120709249498	-3.029940959575	-14.9674803898209	-1.95287402396585	10.402422118396	7.09033263347151	-7.70591209919854	7.18750767855479	6.42907761498412	-2.07459912733934	11.7675664694621	-14.804274579851	4.08771142244198	9.67543283098226
15	3.18949536530118	4.01301139223431	4.93324245348432	1.31130559423841	5.72976077616557	5.82348893376584	6.15641175367723	2.76128603579498	4.33402184364213	3.81020328565029	2.45605716034134	6.14140070754575	6.62260325174692	1.75300514768178	1.94008943334179	2.05153740432889	3.60327127496888	1.88993406224709	6.05247117883912	3.73035269922137	2.31600556234784	4.32777924629787	2.82860071158675	0.674047206155571	5.16027220451405	-5.69874415943194	-3.96570507162851	-0.670923643344721	4.24310922485299	-1.70623449171406	-4.44396711982256	1.0914793146558	-8.49768081871897	-0.840448691499465	8.15210834627484	3.4787940762785	0.890471649517395	-12.0587387128778	6.78311262153545	1.9855369235178	9.91971914877009	-1.33945614311578	7.50180717005591	6.62771994531068	-1.07285631785	-2.37058352502926	-12.8627729760129	5.66179254312516	13.3306683528467
16	6.31643650725704	6.75962464783671	4.13662299852393	3.99662433065311	1	4.38891301896797	6.78064537849006	5.16259234490447	6.3198105608542	4.99909589694679	1.85008408646345	6.65629788364265	3.70854662925628	2.10901915042988	4.42237749658635	6.56632990831493	6.01514210041195	1.30601436110665	3.10458624547624	1	1.84463146430215	6.63535320745682	3.23554044357027	-0.928619263393074	1.38827231419917	-3.56020789680248	3.54654364627985	2.46558712182325	16.5857640476516	3.88517957663485	-0.782949587158603	-2.33827369030307	-0.602458832456009	-6.86266451432177	6.20374608029627	1.10313453931412	2.09706230405096	-19.5884158800628	1.28115592413841	3.6595039655841	9.87630993288565	-2.26716731349514	13.1378622107175	5.80551816701306	-6.64975748585569	-0.243254779491445	-4.62132674106491	6.79203978079513	7.87723147662308
17	6.66593186353625	6.02787864000798	4.47520128162487	3.68421987601104	2.21890920146978	6.94933235089022	7	4.76465186800723	5.21485645435743	5.5426654368583	1.40314629568977	6.3178244903674	3.81915901753019	2.34149950913122	3.38293579044151	4.97547258148639	3.61618147733609	2.23496773900348	1.52746681443232	1	2.32561617928718	6.72594527869653	2.83526428788141	-1.37863771897479	0.659197930461185	-4.05179382421547	2.19950299740011	2.18373345900806	17.0022172236373	3.06497912820473	-0.795316148598012	-1.38693647159405	-1.22017306915496	-7.27704929444519	5.75068184008212	1.12711016411434	3.12643167696796	-19.4174394536109	0.775658091322032	2.3323939649498	9.21726626440612	-1.6509881455279	13.5790940180785	6.86852063637435	0.0134914949326396	-2.26650249392298	-5.5145471823821	6.78733714829679	8.12078631058272
18	4.85239516921157	3.84595922812386	1.37554294091123	2.78321010475475	6.91860634644476	4.99637123062963	5.95923691440646	6.14379817716541	4.74454656965371	3.66212902143728	1.069114653786	3.49279669063417	3.58020078805912	1	3.28264801463637	1	5.34997643019531	2.02000905895998	1.10473504585865	2.45890261549112	4.03286343200963	2.18870097119523	5.21905584621244	1.1144360379343	2.21495318798008	-0.835160527956215	4.67800173914602	1.84764901834661	13.4209853315136	7.57934988052873	-2.3485125784898	4.64129692041562	-2.30341634924031	0.470257482905488	5.85371634363102	-0.51988607564375	3.66731711946088	-14.7285485397997	1.13526491634466	4.53789120977048	10.6210837354944	-7.64335310110412	11.4239313662467	5.11751399637711	2.99922178966937	-2.20885852795881	-4.78276272856715	4.73849487074779	7.1083268122066
19	5.09844244212105	1.51992357739955	4.95632122670014	3.06519679471526	5.7814162964588	2.0122660088461	4.73062087803342	1	3.75891369662897	6.62422787995222	1.75901660824629	1	4.00247699611433	5.42764476712217	1	4.88702304602291	2.3590716903991	3.11721399382114	1	1.99256540496084	1.31499108099112	3.54790239143079	5.25159982984342	0.943805794504031	1.12701695986371	-0.652781547736939	1.04189200618947	2.74843303443743	13.9580009290419	3.28561146336332	-2.01298453623034	1.89568362655984	-2.8924395423464	-0.572746453365281	9.76876438410621	0.0248111583615433	0.366595603628168	-15.9622015989298	-6.14760537631334	4.41246837330317	12.8049256377212	-8.40142222141801	12.4966899817341	3.32217233320152	1.16250661233704	-3.08955427925612	-11.4144645870236	5.17737369327659	6.83473472799423
20	6.25612671059299	5.64120729477059	4.18970296851895	2.46943319502638	1.9079301530676	7	4.94112704443004	1	6.51231109984487	6.46021054903302	2.6970431903732	6.37995759533403	3.56816890194955	1.85668652436232	2.39888076173241	1.54981991765901	1	1.85682183380258	2.44342357074058	1	3.15367238717827	1	1.36342472944154	-0.176801389506321	-0.199179772798114	-0.625841468305832	3.09962981151527	2.14976980817352	16.8625343168953	4.22947797162198	-0.889868944221296	-2.14133802518166	0.142196307549383	-6.49860584423164	5.86973557403511	1.73789244683817	1.37043394981767	-19.4522149902337	-0.389401918007085	4.49399125096178	7.99646277959258	-3.93345077012242	12.3592813077571	5.18053470869558	-1.83859572720843	-4.57727524939753	-4.71537980285141	4.89428770604976	7.56887993654052
21	6.3320819579127	1.97061047334601	1.98140760171438	1.89980718118261	1.92891568871713	5.62588325495111	1.53772675451194	1.44239996761552	2.10697459803863	6.46044346521437	3.59461556714886	5.20706903309855	7	1.81208477041291	4.11087158996175	1.08562001199246	4.33135900339415	3.17243239666146	2.73547791268662	3.23331433258959	1.75415015399333	4.71540644188945	1.10974142186832	4.99369399603219	4.484097466415	-2.20844431978345	2.1600746323821	2.91658482819805	15.5554443479675	12.5518486316348	-0.657550163422698	1.97424401026735	-1.81584350394615	-3.90684302820352	5.60681171280229	0.499251499295459	-2.97636365162929	-17.6988808579269	-6.98755811521909	9.93640196140865	4.67055853539554	-6.21516350999648	10.9107569452683	5.4009758969999	1.12912783907426	1.3270334153621	-12.3718162907151	-0.417799518937229	-0.928046489209844
22	2.20241022472988	3.34553503174349	6.9704905370122	1	4.34502890537999	5.94994239152911	5.51640495633535	6.40125928852251	6.11172041608883	6.92750913936317	1.25167371310411	6.81208082057871	2.08048746914179	3.36548911574407	2.48383455619981	4.53679176979037	3.81669731492173	1.95398773875478	6.18449281195708	7	3.83761266041392	2.7077217683005	5.37742213426199	-0.163074677775113	1.57418224517171	-2.14213679400464	1.12161428388078	3.55989034815002	4.66854716449146	2.72930642862942	-0.892263255037972	-0.73524089703438	-4.39695656090053	-6.06143706156125	13.8551690470847	6.22909007010344	-2.85729483099583	-14.3129314578586	-3.76176824809409	1.49862436921395	3.42336989949469	-2.47511059220693	5.59908083472159	6.18056089578329	-0.643185451599216	-3.98392745228834	-11.3165883118809	5.35783798981022	6.84621119173206
23	7	2.63634210119787	3.13846877812724	2.60899662791122	2.93972323933662	3.15650265471123	5.53235022793451	5.75103204970849	5.36038048008737	6.41096668423217	1	7	3.74135945637546	3.58721935239811	2.25976253834605	4.74584156616358	1.45472927700384	3.02530846933231	1	2.97847688954062	2.29412241611511	3.81754870286412	4.72786025599203	2.68825812541574	1.16771951712668	0.698009814583362	3.88019493402655	7.84845655647706	4.27607273356521	12.2835939070418	-1.75378520984224	5.209588814222	4.66418814356055	-2.39623677841669	17.4023676147397	4.23736184268181	-4.39632238270327	-14.7380093364946	-10.5748431067675	5.74023609745724	8.01085229815667	-5.64054114695741	13.3162544466017	0.225770408144936	0.164689264492685	5.76365389500812	-10.2045190639834	4.10809332694216	-3.6567291659469
24	5.74726271637441	2.85397282650515	3.13141309385083	2.12050507935776	3.07030095473663	1.23146107345853	3.7866810125683	4.94274284274323	3.89691990148229	4.68034415495736	3.00017113369093	6.87957621855787	6.43807383976869	3.09170364976471	2.43492376457547	4.62327695096902	1.57118429603994	3.06249260025629	2.0256309206154	1.69277702742134	3.24168018926805	1.7186676856273	3.35538642932527	5.68179621093666	0.749549742914938	1.79446793878812	2.44715224927335	9.14447698919824	6.47485908960019	11.6463905666913	-0.405629807139651	5.98247025403311	4.4334043324501	-2.219489262494	17.7132237287199	4.97855686553762	-3.88295602442229	-13.7469065262222	-10.7162149353597	6.02384267627428	8.04856981268668	-6.00904987844276	11.8681734947033	2.38287003367473	0.365239890103865	0.472746467761054	-3.54485061831383	3.59704735751473	-2.47780863120827
25	6.59471077909442	4.07311347442742	6.75846359362332	3.29409255076913	5.14573150093365	5.61459538064341	5.51406809092942	4.37194418601886	1.73377707224823	3.10688752690229	4.50818091904178	6.30912464658243	5.04008123281991	1.59916717103287	2.16733539248701	3.6755953610586	4.95272630148213	3.47031945862373	4.38825504833039	5.1541809527914	3.55036549995159	1.75560775532979	2.17962991418186	0.585616568329549	2.12390007729641	-1.05993827726659	-3.61307150428345	2.1926859216398	7.51887811778017	4.86253638223968	-4.78027790672887	1.55275524680004	-9.42834205608903	-2.54653672239762	11.6525821480371	2.42070722170572	-3.37257704876535	-15.8826128752592	0.108773785874659	5.75516310085354	7.35262694913732	-6.65814813535736	12.8590268780097	5.44866596429397	-1.0936960311316	-3.17103773586794	-12.2669602371456	7.31821130597201	10.0203111963185
26	6.79935727619827	6.44026381398284	6.56573895894681	2.91838652168354	5.43242647341353	5.15054227646363	5.22828655774828	4.48681835383032	1.20880107727955	7	1	5.6416644400835	6.49486170140068	1.83263173537043	3.46508079669242	1.4216067679917	2.96165807227927	6.79482881141152	6.06292598937593	2.70559724964548	2.95637281600894	4.67505188972915	5.21457286331912	6.10787185061721	1.52971509116348	-0.463608400820916	-7.13378483760748	2.12624381289784	9.33291508801548	8.19177299429822	1.68801656679875	-1.03668406980797	-4.54149161565448	-2.15935065068381	10.5797905923664	6.67006184822542	-3.72487989861622	-14.6334222535769	-1.14270652646602	9.76203075848135	7.96924865920503	-7.12310440514917	5.85221847055914	6.90115266876615	0.366527271336745	0.794490378654854	-7.55266669509068	3.18521397092561	10.5619140253425
27	5.56847995997892	5.93102727984025	2.25123503755541	4.68182275946024	7	7	4.30131676296825	3.40914268107151	6.1606077531708	5.59608886466141	1.97387621389693	5.21061473750589	1.23946337062779	2.02284874439154	1	1.1557824310714	1.21372148969997	4.54580447602098	2.97952178862968	4.22466678436913	2.95777743669768	4.35997526573067	4.39890538287841	4.51286072806839	2.18267735327262	-2.20493101778733	4.54047873931507	2.73975050018702	13.9374667963114	5.36166653331282	-2.91773036101285	-1.53639136917218	-1.11829435062256	-3.49269636311812	6.07097683395732	1.89939943985293	4.7903915139498	-11.4742612494416	-0.520824414519109	2.00029409005457	6.46424129958229	-3.74951220813735	15.613692538589	6.80474898204521	-2.09509204041133	1.17913950466253	-12.7803578091359	5.75986735369787	8.43265690562909
28	7	5.40592098947556	1.63173045890928	3.36313256841141	2.92019843248881	5.3841144654964	6.16678045943194	2.32831359317685	4.18542775291044	5.54023627290691	1.93013369863218	4.71608980397173	1.64094761258	1.37437646398302	1.11469141202217	2.61100155083919	3.44710278523161	3.12292731418267	6.09813195746539	6.70864567448041	6.4207296263374	5.29393098708388	5.44921359488576	0.310870601477697	2.69670551706363	1.2171092415432	1.86321433378818	0.815467146947452	15.3817846072668	5.7631814516826	-3.6164568076707	-1.86468876493759	-5.47877943609916	-1.73995860945672	3.68677609936394	3.03787941526393	4.20171675485112	-19.0466455640846	0.563182845839531	6.73550263994287	8.562221825538	-2.68503797065522	15.6351550053588	1.01620687027444	-2.26185063320503	-0.512079007039631	-6.41192707078492	6.69461737063171	3.93066969131453
29	1.27101329524274	5.91706701081174	4.73197655772793	1.26036845443589	3.88762152703824	4.80455408211225	1.44873678846366	1	3.71390271404269	5.24580302201239	2.07352846129627	5.90415151600697	6.1486118069088	7	3.47681639877932	2.98963758503001	2.88029018854553	4.22831132299763	2.08937121925674	5.02860446158809	2.8166052565621	6.4495891532611	4.12028684855332	6.18317606956164	5.03413360458998	-0.425363076738705	-3.99455625269793	4.80354036927292	3.57824992105915	10.3529305540239	8.42508864458951	-1.1752520478793	-5.72147895291054	-5.17783877935493	10.8976081976232	4.91643639387424	0.0477919199743768	-12.6076448013029	3.22641986110424	7.3820640388125	9.33200957574822	-6.05334044845003	9.63033519506871	6.47890536421651	1.91181809615745	-1.06186689278463	-12.5603296668233	3.13575078722986	9.70340163316929
30	6.65036725126843	2.67824434924261	2.94551240861379	1.2336907031072	3.38852189604566	3.12900456136559	3.54414922283363	5.87223457750976	5.74034545893823	7	1.63300229045522	7	3.80631612389048	2.93773340797983	2.01186463022147	4.81800069862568	1.78817967783934	3.97850118024823	1.0248853615801	2.38796224418421	3.16711379740163	2.97827849830361	3.98456316769226	3.39864044325808	-0.25884134551624	0.873071037192761	3.51885027132535	7.8054588683374	4.23983980772262	11.673762717819	-1.01005007318739	3.73620224506694	4.26523433341509	-2.86499324784071	16.8486680489654	4.85363207997302	-3.77019107205796	-14.0789112879624	-11.4630732097363	5.21972745545955	7.7527324938744	-5.39049423447071	13.6502177597313	0.244248423748753	-0.721634732767413	6.15441763202087	-6.04656816642536	3.77892948722089	-4.11026005203999
31	1	1.92996157472856	7	1.5217898531621	5.28348066446314	6.27525071997173	1.32479211871672	3.82076380440757	7	5.22984296328362	1.92516055001102	6.76630107548794	3.94711142284919	5.05479511784735	2.42063833787877	6.61240796316371	2.5211972570907	2.02583057095186	5.8509675157377	4.79409355742626	2.27428863076583	5.13402925512475	4.09784672647101	0.132996481950572	0.0174827747316674	-4.44925409972364	1.40965613762502	4.19437566185392	1.87689537599139	-0.109380394380986	0.480792122698975	0.202825404204142	-5.55306390615839	-4.18395182057296	14.9016474154971	6.49641791402944	-2.4624190062962	-14.4659816889275	-4.51708984509672	2.57112577216001	4.29054696402644	-2.79981827141247	5.42790905519483	6.65094917859587	-3.2712298720162	0.801607118051309	1.42517820262629	5.96425695234767	-0.0220671926186765
32	2.82744266291119	6.18730328974576	1	5.05214032152919	3.56013682377078	7	1.95370055504048	4.12471921863337	5.99961760982755	6.82844464867303	6.65572020581241	6.88091263322533	3.60473275254784	2.13272442133613	2.33836680770562	2.31798542387159	3.31904952868291	5.3092407844501	1	2.15962658818615	5.86437909010261	1.17654861507244	6.66031981187788	4.75916140540569	2.36470062857718	0.288997873782654	3.86011387459603	4.64989088714494	16.3225139915989	5.71551065766408	-3.25320852554695	1.15767589833393	-7.08585438646293	-1.88549736055124	5.59142044286026	1.24425800884576	7.22937133622268	-14.6481378425651	0.361302261197297	8.20575579110827	8.13929334102263	-4.3259226046509	13.6899394833029	7.71170964086557	-3.78682963156645	0.276661452826567	-14.9357541615737	5.06185234703932	9.0681413112199
33	5.64556478836281	5.61370652728422	2.94554147772045	4.47049642759452	4.25505228645257	6.43837590417781	3.23341762468626	1	1.62209936366372	6.89117738015918	4.97584255862297	2.15739948065448	3.34514768566086	6.54642722342925	1.93118861756297	1.34590947909189	2.88212805947273	1.39146387934161	3.11048039241288	2.22999832396216	2.9606848481644	3.79943210583184	1.73398463588651	1.74603054164622	3.12487550639168	-0.67082891461167	-0.899119200519742	2.12621755212303	15.7053349518695	6.27127226141378	-1.66843854015015	4.48649336537084	-5.25846279911623	0.911029077025722	7.30871342450426	-0.638655971415315	2.44571819199997	-14.8837070237796	0.552556533360385	6.00114864705674	12.2950433303426	-4.86301397409149	19.3957475523018	8.56251042056566	-7.14219644339275	-0.145885557362655	-6.89800018280562	1.6559771690091	4.39844918659738
34	1.36849281806499	3.76010479629741	5.71841646471979	1.79693339392013	2.45158970289473	6.31114295418427	3.35285210778575	3.47975842358312	1.15486046990107	4.60651487702612	1.37226880760034	2.67713289425264	5.59529657657562	1.12891442103979	1.83498050194752	7	4.45300324338642	5.852277443987	3.22220114032585	4.62402248065281	4.21353991315836	5.66376027809801	3.87486715611955	2.56859058344094	6.8929616215541	-3.74288310203894	-0.0902404239652092	-0.426420595109649	2.88153041269958	1.3536798249513	-2.3465872404943	2.30825661736292	-8.81177308746329	-2.79827909577232	7.12815322699871	5.53643814973732	-1.92143878340457	-9.56182190123812	7.3424457693755	1.02486620256177	8.30490740883222	1.21950987735431	9.32208121412139	3.12597844552669	-5.32980581983641	-5.1866017586347	-6.3034262231591	8.38312840228521	7.33590804779913
35	6.56623274734125	2.81157760692393	1.66889454687346	2.09002740297512	4.93416135164118	2.17740361831602	3.93295425937092	5.46283391269505	6.27334656586436	4.4421827125479	2.79426851543628	4.72596895017417	3.07693971973776	1.11252710139333	1	1.5356337403801	5.85506196262152	4.3128421763514	3.10566167100338	1	5.29344698093154	2.45701774441794	2.37203251487171	0.251511787646436	3.08722327527491	-0.786353567848158	5.452329516428	1.7296113469478	13.7545412290146	7.48840299157361	-1.77385655959681	3.18291874399425	-3.24208069800406	1.88662870743475	6.51567086024587	-0.257344115040959	5.84725135185583	-13.8802006337756	-0.227076078369059	4.19143783545562	8.35071590573526	-7.45497627919069	11.2925669581058	6.16811173099415	-7.49381850657221	8.28786051364371	-11.2816354415153	5.92819242492079	4.21676512004597
36	4.9477639936591	2.87343914480824	5.71338336140842	3.95998296975149	5.66092022955723	2.66831430526293	7	1.16810682553465	6.03985789492963	5.62745982903414	1.12582025914365	2.07548054231277	2.97017028185574	4.9430097267249	1.23092317184527	1.87975804463471	3.29763586475384	1.21828325605557	3.49798317884227	6.89440877399202	1.35284930310996	5.90050429234642	3.28571424904787	2.1350757604221	1.17852083846544	-1.6087112613928	0.966243646840042	1.41572580064451	14.8937531643957	2.6247507947922	-2.03843630882734	2.02447317284148	-3.94939317542311	-1.42093763260682	10.1741630841094	-0.133167457606519	0.992607252973681	-16.8270807270421	-6.90757098611542	5.14758854367475	12.1254990624805	-7.26075703411067	11.1832584664328	2.35208449771425	-2.51478132238507	-4.61003896618804	-5.34075539233438	7.43176255593334	1.1844479436496
37	3.06757752060481	7	2.19894591834017	5.54239292386506	3.93021523780537	7	3.14991424415769	3.9984212060178	2.8852170322706	6.98437436429909	5.96253899981696	4.90471026897819	4.61605525790006	3.06255355799791	4.65554407904095	3.90232462410083	3.96899800846477	3.08751762745869	2.12200107518933	3.72744670305807	5.52826113839201	4.19429644869082	6.73961420452104	3.60072002854838	2.59576317109349	-0.355825036328678	2.27163330744922	4.9903052965643	16.4358168912884	7.39285529409398	-2.01427715309735	1.48593198189115	-7.65479175106931	-1.96509868950056	6.86145467171095	1.14647483665808	7.35045634618229	-14.6947958148757	0.400638241824681	6.4270486395015	8.18061330680932	-5.36161968339401	13.8587499416719	5.62769286524526	-4.01458902071712	0.597683382800285	-14.5039579809513	5.97671154167158	0.66303045095194
38	4.51665539164258	2.3407373558269	3.02909796297676	1.96011545402549	3.51974849780747	3.37211926105944	4.23097666413401	4.31108320174983	3.99934977074923	6.70793180390833	6.52656852414777	6.15031575381336	6.8870463722318	2.67554560877148	2.13026888004553	4.00693610369418	1.56767507269449	5.7290304749833	1	1	1.86765364163536	1.95199372673182	3.56671959485303	4.24221798372939	1.36692533924835	1.76582926988399	3.34878905888274	8.35218142373389	5.47965710821658	11.8688528396331	0.395248293492345	6.18603304890658	4.40120794907505	-2.90995965136829	17.8049174738057	4.60686075054122	-3.74951806826366	-14.4945697296303	-11.5840032710986	5.45103198525133	7.27488693043673	-6.03787423421029	12.4674366306519	1.9554082993589	0.287224754930991	0.432976989182573	-10.5372786354572	2.76676577828701	-0.743286661992485
39	5.18303920743813	2.73486690968662	6.14916600761982	1.17948188155542	1.65382977863636	7	2.56348354417985	2.36789363251023	5.0485018317161	6.99204168862018	1.71000754390626	6.05980389098856	3.28097135575676	2.44166641573669	1	5.97211752789607	4.22222046417266	3.29533536520455	5.63932450620881	3.61695894297608	2.33487532678228	6.10958362820728	3.10392612774128	1.57786333165009	4.49917100473179	-5.5245264309592	-2.53806901318745	-0.19635889905636	2.39822527916078	-2.11700273257902	-5.00052615807865	0.225013190183537	-8.84503086191936	-0.0253054153681457	8.37277138343057	2.19797276384964	2.14917005379528	-13.5045407621532	6.51271835382022	-0.23086150364532	6.73041307079691	-1.06410518333606	6.19995316736165	4.17687913836218	-2.72035962193171	-0.255350617978214	-6.13069288794121	8.6250870555928	-0.389484336863863
40	6.66110974305926	4.34200027537204	1.364841614247	3.15335869209287	4.90530723244467	2.58372021795219	5.64011875367576	2.04356734224716	4.21967952996624	5.59207980830237	6.91397616036488	4.83995436395464	2.57171958788744	2.90241494781073	1.50067321302382	4.24103420518993	1	6.46771446877847	3.39644249797356	3.11186077506165	4.88429868613313	1.87777951287534	5.87269816320079	2.01047699930619	2.85541182878346	-0.26938072401148	3.36704619584981	0.729771773749095	12.0085762042588	7.8992775955765	-1.972105073562	3.13644144457726	-4.17394975406203	-0.831427703501087	6.05082694786042	-3.04451842517032	6.43480708279464	-16.6937934054598	1.8429564745243	4.01459365327212	9.90292742158875	-5.72076369092493	10.1976799920209	1.5411414069644	-1.68829996728185	7.80004206753042	-4.05257267294637	7.15882886180775	8.66860147260387
41	5.3489951353771	1.80781454034432	3.17079567455738	1	1.14362569475202	5.27159113286028	1.8744894061004	5.42513795653508	6.70640201205167	5.42234650775143	6.64530822444748	6.33497008059111	6.77503344155049	2.19140704299027	4.02755489987603	2.77960706116162	3.1886733109015	4.45162988933042	1	2.98746514282499	3.88422566638737	3.11755019816066	5.55797250463696	4.1775373275606	5.85353081080403	-1.9899469415033	3.04312109163017	1.22929978611161	14.8535221108774	9.25883313145019	-2.66446457712264	1.14955769977161	-0.388425584364183	-2.21804855305542	4.41326116808334	0.276630387216409	-3.40962310243054	-17.3986019729607	-7.66208735101927	9.27601122137506	4.17585311656724	-7.70484681804567	10.9884647836749	8.37441803535557	-2.25265084191585	2.73471206803015	-10.5920340606806	1.07055424549058	1.67078062326743
42	4.64670447267116	2.18010934380405	1.94623066614619	2.16869535902985	5.37900804055359	6.12085649392457	1.29437521765721	3.20066482624469	7	3.90744107619952	3.26409019829767	3.88618834040348	2.74596126159791	1	5.26187271354364	3.72091037691444	5.71373601468562	4.19921495495993	3.37970443503087	1.20346985588573	2.53789262781935	4.7719955847673	3.79899362496094	0.269424894698621	4.29742267211015	-0.724316883294868	4.70040292539839	2.78933599787953	14.4750220801701	7.54871432512733	-1.91699751609721	2.74452428184129	-3.84937323323881	1.66905012560148	5.99776992136031	-0.398492018321259	4.82118784373468	-14.365086277586	-0.435134624956115	4.33798576668292	9.42627530964475	-6.51019194323346	11.7620893689251	1.30987518041373	-6.19107451384347	0.671106406461746	-11.0151728890244	1.32283750870019	3.98354649594864
43	2.07828123232699	4.40886069575261	4.90043523745394	1.02981413170137	2.67036090750537	4.90655588506907	1	2.89970738020695	6.20371404800011	5.47167682562237	2.20484048025357	5.7107312228175	4.90774537113646	7	2.88689362771666	2.8732174839736	4.12888770024645	3.23226193710821	1.51970020168004	1.66648415157426	3.1358096700303	4.69594842556862	3.18658903383232	5.54523155299066	4.85346270953778	-0.287662844591871	-4.33718857390392	4.39988293260216	2.60945949313249	9.67343706894474	8.64732365983981	-3.61671573183016	-4.81868540471052	-4.77633991400695	11.074590674627	3.27434713827763	1.46071127840419	-13.9016009304595	3.51964782417445	6.0085586993368	8.76793196365779	-5.44968624296979	10.2740338046143	7.51986215574784	-7.21356151579968	0.82395543006442	-12.1437987710076	1.1810414862393	10.0373730211932
44	5.10870623981037	6.41298474781033	6.51218652066727	3.83017863782579	6.97821041237456	5.76055979005918	2.09633096365953	6.230512531512	3.46280670861081	4.50950835851345	1.21617377436371	2.69358045357235	5.18518120152118	1	5.72606882122401	3.50070401567094	2.95404835362262	5.56124284168453	5.17889077162113	1	1.62900217537354	5.26323189860421	5.94921199361727	4.61728674225026	1.15620736239144	-0.306166624473476	-4.66549980161107	2.45733327013754	9.69608480924961	6.60305267800969	0.114216324243891	-0.224537433183707	-5.45873593619779	-2.27808275283964	10.9198498447346	6.30383239854819	-2.47165440210492	-14.9738081271487	-1.95184604396251	11.0042127945304	8.71852076929708	-6.20552884900297	7.51891468649094	5.81493604596331	-1.19023955992626	-1.08358175194782	-14.3508264548657	3.28255322533551	9.4559155118755
45	2.14900156616305	5.50085652725655	4.91458156394319	1.57877042822482	5.92027285734579	1	3.60017118464483	1.99950649150638	2.98352101348061	2.6706469833726	6.86490178292264	4.12794341196731	7	2.32284749527767	4.02166980379153	3.0849897464307	1.43949387357482	5.39860275090111	4.55084179387982	2.29195249831178	4.83229193846961	4.75370248439054	6.01879622007148	-5.04404745515936	2.0214150020279	-1.74616407124794	1.61230015708703	6.02355623535594	5.23257022159021	-0.422825768956007	4.83039092456572	-1.61789380085174	-5.0426944387281	-5.0612956807536	13.3032616597631	5.32370709369627	-7.86938722734288	-13.1266951067741	-5.60165602655863	3.94385654618724	4.5351370989507	-1.4971840072595	8.57022640457416	1.27535696471491	5.2461794874937	0.142655108828631	-9.77395388130778	3.25665143654361	3.23725512970061
46	5.88417281969498	2.9280828063519	2.96814294238551	2.42198267076782	3.02726594703215	3.18137930157654	3.22751261957235	3.07063894504881	3.79141048346545	7	6.1862660586244	5.57827682211063	4.88128615764307	2.68178518253679	2.32354690841855	7	1	4.94571928864841	1.77489442511294	1	2.88153501723747	2.56141062322969	3.52270757548645	4.35466875680387	1.63655469121033	2.2726605094861	2.55552997537946	8.39713048294544	4.84231693870168	12.467024083449	0.0476577426856718	6.71205668304654	4.62415498985768	-1.63727372957927	17.4282592832248	4.78022351354198	-3.74457215467318	-14.8436901368417	-11.0753191299508	4.80622569182649	8.32852700358743	-5.28881815286579	13.1463639506703	1.59480972181772	0.0807648726331922	0.16325820852149	-10.7203249314141	2.88275956076225	-3.47951535759248
47	2.4351041154641	3.19943471203403	6.57506244340567	1.9197153758249	6.14261085661355	5.69832931214809	2.71652938255206	2.38170449008899	4.40815404924537	2.69356135049554	2.37261344855533	6.64560009406991	3.56055742658006	4.95711688177891	1.11688879954683	1.96174652130513	6.48366172766739	1	6.72662466212882	6.78162253096408	1.73676179793743	3.76758099353517	7	-2.09477169243077	1.42294725706783	-4.0152128399135	0.287943495749963	2.30133930181097	5.1265884757734	4.43101239633398	2.91624055441146	-1.35270912305673	-7.33687441865643	-4.52312140892795	12.0990437673307	3.90509066306335	-3.98858401465305	-11.5044131111172	-4.36114821241996	4.72496631814703	5.69737574137123	-1.91644560075601	6.63275151954995	1.44731358483178	0.502992446488091	1.06763964524884	0.30098135269811	4.49500179390414	2.29886143879394
48	2.04762340699876	3.53877825132534	3.67444297411663	1.88108170742699	6.07296704604989	6.8601257868372	6.3822188988082	4.86223101099996	3.99104216382337	5.12082754945495	1.24112217483645	6.27177189126625	3.01038761828449	3.36490512043047	1.79358318703678	1.96290867238714	2.86161041902254	1.49731210880381	3.4638368014739	1.34825700652193	1.40313732477704	4.1273466051254	1.14751821960896	-1.46092430481528	0.666993704477935	-3.67850513833781	2.73454972319805	6.32449798940313	6.4534651999664	1.64628820722451	2.63354250986487	-1.99490344508933	-6.63565573713982	-3.84729592100773	18.5236209207856	3.99236471436339	-5.6388159032688	-11.7258959491025	-4.22005596673984	4.72210949406551	6.2509811786015	-1.79489521035207	6.65496533260768	3.74852908377325	0.247155363468677	-1.07614388566309	-5.37725086026013	8.27892793253519	8.09868375387025
49	1.63488635159857	2.3889834951781	6.97170577224359	1.38080406783231	4.55052169876351	6.31924312754968	1	3.73110732059446	3.29521138856976	7	1.65231214445087	6.26355855877095	3.59121366189722	4.02437325784372	4.37747283749393	4.15804467797079	3.98179179020283	1.67902443157464	1	7	2.28957517514899	5.89695221525477	3.95717699037935	-0.732791988734409	0.232724403762262	-4.04248577335137	0.93248932668015	3.90430898236677	2.17614268131695	-0.0268081520319173	1.55354102897892	1.54171528257528	-5.79357277720552	-4.09713436540202	14.8477680377284	6.17643019741078	-1.71963245303083	-15.3541930754905	-5.22098697158553	2.41014923895545	5.76447650678698	-4.10880349485224	4.98696223917342	0.190959569871492	-2.74080987168813	4.70788621729849	1.07837913920062	6.75130145212295	8.74001889618536
50	7	7	4.40363691113318	3.36936584036481	2.01952929129462	7	7	4.52338985666448	4.41438858574042	1.41542661086224	2.91005926654093	6.24258777830201	5.29666844686369	2.64291711445485	3.96896533874314	5.90252470771793	3.90387845999766	1.71031315860007	2.59944528403435	1.74512663588819	1	5.00968384872322	1	-0.680211811317447	-1.09293026403298	-1.49618969296814	3.60209711684065	0.794433365481847	15.5511593638495	3.60692586487069	-1.03421974327647	-0.128880697007421	0.439880095485346	-6.0222057729414	6.85315658900209	0.682902951223667	1.97720855311302	-20.795655720121	-0.700516549807001	4.6891226412971	8.95359511949543	-1.86469590209126	11.3939135519663	7.75361858417413	-2.69787183296206	1.14564714541426	-5.32513228214359	7.06153612218222	8.63797742674822
51	6.02848727365128	6.88038504347761	2.5306068661281	1.70796098363682	4.14709823019771	6.54269419674698	4.56955144898262	7	6.73644567045732	4.11894394787556	1.22036429396376	1	3.89998593235075	2.10311711532607	2.24470765309513	2.06406311195305	2.66488672057747	4.34979919459452	3.02085052245597	1	3.75095948092822	5.11407111738141	1	0.625964575278678	2.33298017847263	-2.3144897020204	-3.16660808328629	0.0557287099856097	5.04323922576271	2.10475883986138	-5.28864826313106	-2.00312474567873	-5.75843206002944	-6.72931491059339	7.47598209907394	0.930426923814821	-0.959861125127063	-8.60202780637657	8.18160835997544	2.39057705329078	7.93353059042251	0.918684468466929	6.75970325124567	2.21986698775534	-9.17882245146312	-1.41813133541866	-6.24708796685091	5.66120963531276	7.82607249929984
52	6.45232116538899	3.0523214412183	1.68344062605813	1.52955199897814	5.56201779255408	3.57700571755286	2.20392111585925	4.49203591937576	2.18728027553951	5.1738067801524	2.95307203020317	4.47168346644682	3.58937352872394	1	6.12063098326298	4.18966410590111	2.39609688333439	2.36664207976661	1	1.66100466257434	4.81364259120924	5.52663590512376	5.52619542648965	2.92422779703588	3.58733255006618	0.0433141738458618	3.4974898987113	0.663143644395671	13.3573176402928	5.87636995013901	-0.109934219818176	2.78010859421574	-2.98387494621588	-1.02048659386105	5.57388392195098	0.259717248356665	5.802270423734	-15.803534401889	1.30089269011597	5.61752158554025	10.2823355617351	-4.84303345471559	10.8191975923488	7.69018553233901	-1.59668291692707	3.75747763968664	-7.28029046424014	5.02183793578106	4.76893763440891
53	3.48428023463213	3.22160077036342	4.84472331891941	3.40659223772486	4.3809172244449	1.15219591973303	3.02030914577477	2.34235962958986	1.34234186953445	5.85520493627036	1.34026460973655	6.54231783991567	1.94097148867555	2.26106805981921	1.49205223896214	3.93884588012128	3.64986924918428	6.37474262897869	1.61245902593601	1.15751903664798	4.2057046483087	3.17089998489498	6.32597945464113	1.03289116522941	0.830990486464776	-0.42410771870406	-0.738244458182604	3.7741566035502	11.7703992495614	2.42028535289786	-1.82501473880149	1.73530003475098	-3.63974693687809	-1.55394689191098	11.3111834233958	1.44312859925599	1.12757842182728	-16.9985737281489	-4.41462721324909	7.11413891234247	12.6930657388449	-5.0029244796475	10.924187429048	2.59315089926711	0.124649210780988	2.87602407600453	-13.3611082349041	4.07495780100793	2.31614108225565
54	5.77542769422729	3.43737357063589	5.998591049733	2.97439524138952	3.92357395234395	7	5.74153135114797	3.53852607274269	5.81035415036541	5.97644017009843	2.52784906047892	6.27577380661818	3.91987610781773	3.63807931082451	1.8069040846806	5.21366396068255	4.16380004995649	1.7964487801139	6.4649483392927	3.55374024311744	3.37580636094111	5.38284355391317	3.29271457571822	1.75073927756081	4.50394295841905	-5.71371218956606	-2.95869300981962	-0.000292322338564133	3.35847670234608	-0.506233789843763	-5.50711960056865	1.8850116058423	-7.94932490733681	-0.41285011580413	7.61772168256404	2.27459404634342	2.70346094857578	-15.3449077784069	5.99951434791748	1.37852436226294	7.5923561661882	-0.984494417639842	7.13038134015748	7.04520232287477	-2.06760904081882	2.09420392612301	-2.02176048676533	8.11122020832862	0.833519319138916
55	6.33585524806498	5.72093132214925	1	1.43703088032479	4.06570168625093	6.36666294880518	1.87044776270201	6.30799572807259	1	6.56468655503902	3.33828013355646	3.21612101701955	6.10408744777986	2.39408383983722	2.51642124314974	4.29247398537235	1	3.5762748266841	2.53407299797455	4.12338911220594	1.78619369356146	3.87003499400936	7	1.62613148248432	2.20301920327131	-2.50081745226983	-2.19808383535288	0.352427516662413	5.94051086740764	2.56335685947598	-5.53739336528827	1.30413033541396	-5.45035296759671	-6.51067590144602	9.06555230086094	1.84620624147108	-1.68303719867001	-7.93190797680107	7.88005329419036	4.31957365600872	8.23189719281645	0.685645820795693	6.0882593715481	6.38426461803153	-0.344094301888489	-1.53739038834158	-12.7939611251165	0.238274927018174	-2.00241059650081
56	2.93011142139188	3.42105019769454	4.15351402273964	1.75964445655882	6.2153176526745	3.64624506462383	6.63084215294755	1	6.65651344083238	2.44362864991868	2.410066140489	6.46756179009919	4.43881197866214	4.70320375717265	1.29585371001292	3.30223716235365	3.05079259989646	2.26589348998524	6.36974868705273	6.7144108125779	1.49770825087833	2.04394541966016	6.42622121532355	-3.901168187529	1.63793136458998	-2.49750271012692	1.30369872200462	2.32215371796288	3.11025937519015	3.16978630909618	2.22665574537833	-1.25223055506437	-5.63564595942076	-5.27128673732933	13.1013005914539	2.55261944476834	-4.95372853271976	-11.0814192007773	-3.84944555252767	4.46531309993009	5.73636718010358	-1.47516965124201	8.20700707799974	1.1930438919079	1.3151957168492	1.3925551945572	0.17336382412114	5.30699785713209	2.53648830045309
57	5.20286133695209	4.91637985904544	3.70335621893158	3.43650234946663	5.81339482470122	5.31576331497058	2.57513519427758	4.01385677119986	2.45726503870459	5.17134243612667	3.9543791807583	2.96902690653865	2.18185142190986	5.02440316791454	2.66851690586724	2.14679185273212	1.82169373736516	3.49034571898214	1.22863212609324	1.04454506014606	2.97193973760172	4.02790177297488	1.50091913885602	1.19249313198504	1.2620607700932	0.401699614072625	-1.51078874275679	-0.37012167020658	15.8508013389155	5.92479906955861	-2.60466384599103	3.84286112433452	-5.0830605969098	-0.681254644788955	4.38651077010769	-2.7103017252352	3.35249444026829	-16.0644715393858	1.18143336925206	4.51312879943805	10.5918536432699	-3.35751141568729	16.0624045426373	10.6148190664577	-4.3659374546535	-0.317930615314466	-5.37800325360387	2.82422311320668	5.29837967498302
58	6.19033416001206	3.97981151813851	2.33079127583492	3.26783190641684	3.41679677663466	2.30181545934269	5.12251130856501	2.15856150355248	1.12923595085473	3.98490138732266	1.10621143161583	6.45385423111387	5.88698432791871	1.135611443635	2.06224406280443	2.73706917064222	3.12673089601988	6.98292772815591	5.79507135606673	3.06985087372927	5.91579414852627	4.6376598827209	4.69466164136443	1.14466720580393	3.90681497717152	2.39739542754622	3.67137193616671	0.357956449268873	15.047793495447	6.43428059625568	-4.19665536702873	-1.52748283609249	-5.43644291104696	-0.116740118618656	6.08326859870725	3.10039080946371	2.56782748779383	-17.166822316207	0.968134214473038	7.23772201616951	9.13704632259435	-3.56720098598338	14.8817768008972	3.09046059053828	-0.595498773370809	13.7550756373783	-6.90894745373645	8.21608121147198	5.54975803640764
59	4.18483415602844	3.773119747531	3.22446580368532	6.49384537520186	2.98624335774787	6.42908766011752	3.2201422502283	1	3.99317496640923	3.61317788177721	5.72048803473805	1.80321810179327	4.38981359302286	3.26797916489623	1.9812019745713	1	1	2.97454847572447	3.00674205233287	4.08240061765844	4.59674719127262	4.24237792380314	3.45221754266467	-0.384253769227539	3.31459556170012	-0.245747647844733	4.23716338301757	1.92596118158381	16.4643103374684	7.53868667725999	-5.10526193480859	1.25294319179408	-1.47569291482716	-4.37341122897081	6.43115882050838	5.45816591475505	3.53301978017598	-16.3285931688346	4.09947244732683	6.99037591879792	9.33932497282375	-6.11884704606675	15.2928636949163	9.4880560335668	2.57195752643516	-0.044307929533876	-12.9614742646665	3.20846723974889	-4.58911967915579
60	5.16087582964965	2.67195844968785	6.58160342806722	2.71623754709292	1.71613978622688	4.72548493197657	3.22201808485762	2.17348296869696	6.73219234674467	6.08643756592334	1.12162081598974	5.29421371579253	1	2.83336711361606	1.79503918195408	5.22010412930557	4.21877616702413	1.55751401863899	5.27078114222705	5.19759567586478	4.70201528266591	7	1	2.44837178851353	3.86245089221936	-6.75149437107416	-3.06974423767876	-0.396985099256248	2.58016340764803	-2.44082904420456	-5.68566742045785	0.806027706817164	-8.30837140240977	-1.10935799385865	9.27596113220786	2.31224289920518	1.94060778088769	-13.5915333761708	5.65956018177091	0.59059652206065	7.25185971614501	-0.790536110484735	6.33279830578224	5.86096436329501	-1.7911654796409	-2.47519168262995	-5.29394884949295	8.01820970304197	1.05993660628676
61	1	1.30735332975672	5.52824898803	1.65943882792776	6.80136139228105	5.76666048769021	5.87239925570298	4.16977272231098	3.89161374035419	6.45216133873146	1	6.86503611277993	7	1.18551885582525	1.16033879802493	3.64854794024148	6.35639981541274	2.70532125906405	5.57045181143779	1.24446604997416	1	4.03300971183569	2.62906109544228	0.360189921181448	1.58051099499125	-3.69127279142169	1.99799478273438	3.41083760481917	3.68350831542815	-0.652512737995473	1.61819859614479	0.979010146637011	-2.74743087229592	-3.98456781359402	14.2946303781744	3.02646397244466	-1.70518981991318	-15.4639611063525	-4.06764553113066	4.66037147906799	5.39421740002733	-2.65382158575928	5.69727213955006	3.22230623154903	-1.00084007096151	1.29774162935937	-4.98108136560175	3.46478917657	6.16099650115451
62	2.533949880885	4.31671635750439	4.87488760328905	1.03996723744709	2.57717072702162	6.82438458722	1	1.47188158670774	6.54893395205601	5.79252011853492	1.98251883708407	6.64245194612078	1.79234051595186	6.5355666927786	2.91701440865793	4.00508063843745	4.41882612745588	3.29882444787703	1.87044841379582	4.83981387752684	3.01599351774347	5.58972036209877	2.26873128798575	6.15027873602646	4.78953586985234	-0.895987070305795	-4.30077251576234	5.13558589421976	3.02350475940014	9.67704807553831	9.63588735598718	-3.58018975541264	-5.41016250264421	-3.49904980013086	10.3740554550619	3.25387195090358	1.07838020612113	-13.8870000358819	3.08668616599704	6.98414697487033	8.50329140379131	-4.33028748972487	10.6625182409854	7.67424787601241	-6.37066516763582	0.557904600463534	-11.5649344638987	1.96556101090952	9.70160292889251
63	5.60918754325779	3.13976360203022	3.2749095031027	6.2281237620769	4.18389289649296	3.11489832522581	3.39591613597063	1.09975885338466	6.88239872423192	5.73699929083944	2.7675271405908	4.71334433599932	5.86409904302363	3.85481774582063	3.67577951725143	2.49004144951925	3.22242539335288	1	1.32986286714702	4.28037904963497	4.03083284859079	4.10155307493491	1.5682170199778	0.320235108073252	3.50125783384496	-0.372524379636971	4.46410470070913	2.45247595828256	15.9004860103859	6.7114985044624	-4.32399914075279	3.70931415681857	-1.65648225548152	-3.70021667626469	5.58027190816753	4.96854129660678	3.77991727863699	-14.7199223224193	2.01947535851578	6.95738635796156	9.12849183644681	-5.49679959921612	11.7284840361691	5.41358731076379	0.839944330858459	-3.86225872261438	-6.18067135274285	-2.62451064050857	-4.44901825181183
64	4.44064463220773	3.96582460391737	2.91643262742959	6.3665516544149	3.16228839929514	5.64830527684301	3.49099978670464	1	3.26496853092604	4.35184274183035	6.26230024786793	3.07040454406886	2.57608554666834	2.29752152422903	2.18560456835434	2.79264315654119	1.48462975261071	2.1806857557112	2.49282204512277	3.99300872919566	5.00174023817793	1	3.55135123650258	-1.38470164875893	2.57793001871865	-0.487923427877666	4.83945033689456	2.20006849242983	14.6675077886551	6.53346837894057	-4.9932449509107	2.08704456513167	-1.05773096901269	-2.53081197197133	5.38615383969286	5.23526684884009	3.53024316071764	-15.7112949694157	3.87718447016725	7.24799755423889	9.96111702026849	-6.14218856649036	14.73249350472	9.10559124995303	0.348279380773946	-3.02101859811407	-12.2245711274076	4.07839496267909	-3.97134786430988
65	1	2.61799181257894	6.51081909523537	1	4.91289473557009	5.29751121392987	1.12553532591095	5.16145000563446	5.66888080894485	6.10384297591907	2.25216581157851	5.37568295806773	5.5791971389335	3.29385139488092	5.07126670358763	4.63692935542265	6.2200286426612	2.66647942516045	6.1488281607255	7	3.78789459083157	4.38861001977762	5.66271107458738	0.0557564797088496	1.26401516666727	-1.5543642753877	0.407178235911857	3.55871282764476	5.06013029995426	3.22175076450507	0.780930039027848	-1.31068542826618	-5.80318486280843	-6.07348065359294	13.7695831260003	6.36893657934353	-2.67573754336066	-15.5722246907948	-3.54010842413654	1.05913868116429	3.30944609674443	-2.22579428701074	5.38827187899964	7.63035965906231	-1.68131522144667	11.9532618025067	-11.7625667857254	6.43680348537248	3.00447022772439
66	7	3.00191928405589	1.98682094579087	2.30827502925664	6.5651987152186	2.47153711828938	1.58119737006179	2.93593062822135	2.1869122798758	5.84851457720443	2.58388745200837	4.66969030186216	4.23613898177235	1	5.76245730557751	3.11278906945505	6.014652619167	2.27880444096277	6.23663601171504	1.69370913519635	3.53519241425431	5.75798138234066	5.65644142173672	2.61420951599714	3.61204461667709	0.07719311135935	2.9970584917607	1.12195185222796	13.8234071358225	7.17307798902529	-0.31540071627341	3.60791742184215	-4.08150026472657	-1.68674589856581	6.49750376283225	-1.14091221433452	5.04368085042226	-15.7012715264484	1.81112641256094	4.77543387437749	10.4127383679948	-4.57013672152765	10.5507294771311	-2.27261941983909	-1.01109427003724	3.57006727260927	-6.10717415219376	4.99080068518268	4.85581533138796
67	2.41432916140726	5.8039416549614	4.39006556134735	1	4.91044430000411	1.61868884100778	2.01777213938498	2.53223256807645	2.89141593950039	2.48106112032004	1	4.41873726599729	6.81306887661095	1.72302531693787	1.45358747939998	4.39931624987581	1	1.89224413713259	2.6926548300166	3.00510956017495	4.25709023353824	4.59499088142748	5.76423564157254	-5.15388008915938	1.97593593543055	-1.93178407038954	1.47721385766603	6.29005157755187	5.43750694309793	-0.489097287419443	3.2162327137463	-1.25176987131006	-6.40778790320545	-5.60338670904127	13.0444555423013	6.2102900267154	-7.44621629238597	-13.6271630884081	-7.08120875389626	3.21045646066541	3.58906663545193	-0.959029323768196	7.74864959872645	-0.394823999229682	-2.74691817026482	1.07488345578493	-6.31054819317962	3.70704585112837	3.75105956622403
68	6.86451486162073	1	1	3.52085188459522	3.08385420976844	6.55714595595054	1.96894481943231	7	1.58512535315586	3.62958712927698	7	7	5.21105130375301	2.70376712461576	4.22291150326432	3.42342693555359	6.95439631611728	4.62133947876058	1.4514266198118	1.09046258536159	3.64544766753012	1.45602897593692	1	3.91740106331906	5.39100959029291	-0.281210169746162	0.294318356288162	1.9609663889876	15.7559528847174	7.06987839506017	-1.01413852316437	1.06888715304594	0.784622227613692	-4.50582526643592	4.41842885193846	1.22396552811367	-4.2233322067689	-15.7992189136088	-6.79429582375413	10.6399035933863	6.71053920437241	-5.39955688020413	11.5420265408496	7.13006226713565	-3.20700710969465	1.75215174297002	-13.7797717906271	1.66029718036723	-1.3779345602899
69	2.96637021416684	3.78572936499521	6.20449969215892	1	1.785211927795	6.01910714475425	2.26979371429826	3.64183626711362	5.0683559890756	6.33422922379349	2.06831409707768	5.5595151650361	6.83094438677799	6.83371090444284	2.01122377790267	3.32464783663789	3.5832144948572	3.78169532960383	1.58540735008633	4.37425442156287	3.11916043413742	4.93454477279912	3.25220415769628	5.66849031203449	4.658207896355	0.349750687745269	-5.36363990997549	4.57335041994994	3.90631922506348	9.72040696088217	8.08779392787931	-3.28721274337933	-4.64700582762756	-4.34000291116353	10.0939345096132	3.78262116406	1.07455839406627	-13.4537259818077	3.74996028760431	6.85900967875319	9.5050978496723	-4.54920018135982	9.44651925858265	7.82499114882974	-6.19465842592628	-1.83405275434203	-11.4036996434375	4.89332276614794	8.20906661849513
70	5.23719421777768	5.45152390188155	5.51590898877642	2.44364305040582	3.99970035659969	1.56612584372778	1.50196910491663	1.89112670617671	1	5.97996316916369	4.33646621982461	3.10199800997752	5.43933893995426	2.66826983497692	5.76852561441098	3.15804132801133	4.64503006005759	1.21432362641494	1.74245475093732	4.02677064480302	2.34735323522371	3.45655657106346	4.93932335598088	5.71038401967269	1.25973254083642	0.404820198435769	-5.30258296655165	2.62772303491228	10.4091054223605	8.36926679764473	-0.429184228614686	-1.48170281997831	-4.79844706709396	-1.34305478863819	8.840654843988	7.11500144045644	-2.66755319683979	-14.7707282942398	0.515906525549351	8.30775608018059	9.15653285567097	-7.70127876754689	7.16381959549074	7.24179895847434	-1.9260791561325	11.7544027490001	-7.95017734176695	4.08903487869261	9.24721096800877
71	5.83246130451131	5.96429498781624	2.04831287865352	5.01895856865631	7	6.13568629440768	4.39273181848135	2.81905722285083	5.47827139529357	7	1	6.05577201228025	1.60457713051806	1.82127440481499	1	1.17758234832828	1.60758591492567	3.81107324255732	1	2.23814292505236	2.27523186377349	3.72058600875881	1.36319434679026	2.79548254048031	2.42659933394007	-2.21803746024476	4.32479585892544	4.15068348457268	12.6412840662071	5.68891980576052	-1.54669641285775	-2.30143602824332	-0.78414777747397	-4.16764144331545	6.63800659685825	1.44862834903223	3.98253735852906	-11.9371321291077	-0.874506835714057	2.5612286645281	7.81843077931899	-3.94254097972511	14.561745836475	7.67128838142177	-8.3973395300487	0.03653487026073	-6.26043886515551	5.94655584089767	8.94973255336893
72	5.0540142135675	5.22025845548239	4.59594322870449	1	1.8201582817039	6.22174734239165	2.63947496004241	7	1	2.90713796677899	2.91027530044101	3.17024016169461	3.98275594366108	2.83365822290898	1.571997332302	5.09398432308966	3.47924578437667	2.71751182058365	1.50190970021255	1	1.80887938765874	1.8880862278126	6.78361201190063	0.671095898334845	3.18253054573827	-1.05240060793434	1.91242759030308	1.32003057617501	15.4134803780904	2.01118861482775	-2.66252651085979	-1.48129229631572	-0.467651755039932	-4.20725680979342	6.88120925396857	-2.97355821252918	-0.0762940683907747	-19.3808993282072	2.13868025352181	2.58689062212378	11.175391383754	-0.277597678055731	13.814400779547	7.52753695993934	3.60926453650867	6.21690113781948	2.23352858106549	4.20237787106737	12.025820289249
73	5.634379331597	2.62923842630087	2.94337745327733	1.21436594759833	1.45946105722174	6.19154483073552	2.68942007083149	5.46156126304495	7	3.87416805991314	6.79728407680034	6.56660283992307	7	5.09739143307945	1	2.54188885186113	2.7654581012185	3.90389736645474	2.8600702540117	2.74468682024694	2.34748900326386	2.06071725297716	5.70987637827469	4.41759826787737	5.08766754968103	-2.84948982027607	2.79438110469549	1.73369199947612	15.3274133959324	9.44185648693642	-2.86764089836053	2.02263523779601	-0.568667882444862	-2.13828336119287	3.93093449909689	0.895957776242389	-3.65513508424304	-17.8116776223122	-6.92956668590407	8.94406995132252	3.63906879359036	-8.53521951289437	11.0680981770246	8.91862509028864	-1.48123565095672	3.42109643405514	-9.90205684141586	1.31796910614922	1.56932367809084
74	1	4.12729115962402	4.76005397532918	1	5.01507635857234	3.79197036799636	6.56776258362672	3.51544248532434	3.40875324247192	3.94300640317572	1	6.00858972691618	2.96084528658967	3.6700479731225	2.74491008911474	4.61220760077376	2.72280708644783	1	1.66699122530995	2.21660595793764	1.17722862826685	3.17932371546374	2.46670963641509	-0.668648273469402	-0.720700198391364	-4.20099632879986	3.10935914659172	7.00293993182965	5.558292769972	0.685640383714763	2.40576442056858	-1.40863893932805	-7.75181327969001	-3.01611217153343	17.7688794284532	3.77328671310778	-4.91472591629394	-12.0216594352371	-3.36187679887477	4.89983574990499	5.07795515548159	-0.79353181332014	7.27361015616395	5.90081413347195	1.73449273031621	-2.71624447046646	-5.35703927973808	6.94440344567628	7.94901091723933
75	6.62455871724418	5.05475827932745	1.33671133732298	3.14346773696282	3.42557067119127	3.42041883419742	5.77729445688955	1	1.07879771274491	6.12280125379583	1	5.37763972123018	6.49341814589836	5.44553245753969	1.44735561670951	1.30896886987892	1.61887640801086	2.40782474983596	5.73870989048635	2.52944492197176	6.43271693594168	3.53927861078102	1	1.07804321219562	3.55934209155635	2.21826498173245	3.8074255490031	-0.456565464029349	14.6402554120819	5.9386047028508	-2.92742026475028	-1.67807432132892	-5.36952590169541	-0.0947538732613717	5.27999967571825	3.3273405361385	2.95173853446303	-17.2635004432085	0.813417948408116	6.65697548432496	8.07798016767098	-2.59221405614334	14.9575335408078	3.27653080846143	-0.348771290456811	-0.508879300900611	-5.38790771042108	2.13206466373438	2.18317125486431
76	6.65828729465218	6.97120645118989	2.12457501089268	2.92057021343616	2.40785303768473	6.04981935978988	2.39654182395978	6.19868516517116	4.92309986277217	2.70104281468092	4.36409848446403	7	2.2375081847767	4.82989539061539	1.48852610540182	5.7235070494839	4.95466274583485	1	3.51134721588653	6.82611089099086	3.18215175359629	6.30764381225128	7	1.01166641286581	1.87375690574508	-0.972291478680368	-2.57557995513529	0.392024502475491	6.48932316256225	1.86520264113766	-5.21062505180919	-1.48033879695721	-7.28221697562353	-8.22301153994415	9.48814016328733	1.56967036224886	1.2994493522459	-7.98813454848973	6.6001897537811	4.45113438761878	8.836104480721	0.114180687341845	5.39099385120072	2.42407291911151	-1.74156828724945	-0.651864028505107	0.476864550696465	1.73649883506795	12.1290630895505
77	7	3.82827830267333	1.87202905713492	2.01327679145829	3.58357935155757	3.60282341361795	3.06858700607	1.50819637065464	4.38945459888769	3.50928261359405	1	4.59724844033827	6.76544809785288	5.3783642338037	1	3.78073247333247	7	3.52957066150048	1.5026140382327	1.86731846624123	1.97916324011822	5.85968282913243	5.5267201900201	0.924934812223268	2.99835133585203	2.99674683140261	3.31005398580784	0.441023853519624	13.8998697833229	5.73420078107513	-3.16964655084913	-2.29342742390402	-5.64598454051342	-0.650866662688781	6.75449291965268	2.35370079855895	3.07855113146971	-17.1276390783783	0.3282451398291	6.720453999672	8.68662643539131	-2.94608422599798	14.8157287147364	4.13945789316226	-0.605370055565383	14.3923280440267	-6.41392049761744	9.57604838544945	5.56512344720822
78	3.68626219751685	3.09431075609047	6.71940737772839	2.33162691833399	3.24192797900232	1	2.80781708854228	5.30979857784327	1	6.16607482220725	4.56402104637509	1.97454599470778	4.203648445822	4.80784694500056	1.79390745141636	1.74795565973552	2.42335124391274	5.29909370598581	3.01647263713548	2.89964873431684	5.40202966813318	1.33637609825031	2.840798336635	1.64801455989279	1.20089766633754	-4.25557396420113	0.642837936078962	-4.49197349424616	3.84548497727265	4.07252054848206	-5.72346577987215	3.29792601917282	-5.86483508996303	-1.87614992565668	8.13352084721723	1.93672420497947	-2.40474265644171	-10.4302495394507	2.47655991218887	3.83993747234563	4.53734621254338	-3.51628197371811	9.95524329025677	5.10833015155372	-6.60881522303298	3.94039840131889	-16.1775710768299	-0.735651314127304	2.84399770967563
79	3.69182490050694	1.86719971901031	7	1.7464314298788	6.36533585536107	6.18309325425509	2.95843819033394	5.14393101376797	6.95017781264546	7	1.56664543082899	5.72869302872772	1	3.46744890381791	1	1	2.34271935152995	5.32449787897857	2.40990117339051	1.68611592127952	2.76378476297561	1	6.82277286401299	-0.63922017291806	2.3000662966762	-1.59271802250986	1.61636686110693	3.41434638214591	5.17348873493333	2.16835449652906	1.3253516789546	-3.00531773416044	-2.88128806958469	-4.41271108598367	14.8604815661501	8.05561103090278	-3.49241364971435	-16.7263012137615	-4.62159341206414	3.56450317023885	4.2263656769777	-2.43186644852535	5.19179174526484	7.38864420269079	-6.40597179044329	-0.769746616061096	-12.489180210173	5.40251019775068	-1.75950419304272
80	1.64087722741904	6.7739298620534	4.56816719239101	1.01851576406706	3.6807443090201	2.7974746269683	2.5019762411568	3.17966316360911	4.87905101511079	5.3478923756524	1.01893508943936	4.33422417060856	2.16922344085808	6.23954622291562	2.76857371753897	1.11531967666931	2.65905888302726	2.1290204374292	3.69179732562804	1	4.38897685628839	2.3279048112309	1.43553009675053	5.88247140120467	6.2940607180068	0.203844934974228	-6.32221381160188	4.90822656880865	3.1868425703763	10.2667461113101	7.52930492379217	-1.30851354279776	-4.21329363035541	-5.61678841123277	10.4209207171253	3.45918628075295	-0.0140312773723623	-14.6052115786724	1.45486465597077	6.68162038809974	9.15909769093021	-5.67454408048842	9.62544944465886	9.06287626578626	-9.82887415010497	1.95280339913378	-8.1369582185329	5.83904208922649	4.08464344854399
81	5.91289035716178	3.7878108211909	1.75743098847561	3.31976294537101	5.11462714184415	6.98404180268487	4.47580467222162	6.08900759386723	1.85138779770375	5.59778900946439	4.68154221707358	5.53678189662983	5.3663393032159	4.95599252846985	3.34515254265553	3.47524966201826	1.57584776935364	4.39460161626338	3.21844464734094	3.75778116614766	6.45472375758032	1	4.11406897097504	1.89676904261101	2.25056558194839	0.782342310861119	2.83869734000369	3.16101509593038	13.2258542945183	8.50535346671952	-1.60276594853604	3.99636775454022	-3.26947000851622	0.284203192007537	5.55060226226791	0.103049316008069	5.16473002404715	-13.7849404847533	1.10185628675257	4.13427710809804	10.5298060628559	-6.17220488881002	12.3229665760376	7.95235549741072	1.60410955622658	-0.258568084025979	-5.28412702449735	3.02472081530942	3.86081674122159
82	5.62994328955313	3.77586278653626	4.58244758746373	3.70033122324638	5.18367373426331	5.01153660350005	1.02543209241014	1.48196549546861	2.86989786392631	4.77323782279019	3.734361738948	3.61400204400508	3.58695022005323	6.06215824925606	1	2.85549774513664	2.26127787876099	1	1.20528780085036	1	2.3033993564306	5.07333333533111	1.20684869257024	0.804815879031818	2.1124169358866	-0.822887528112694	-1.98343905611329	-0.418853765872118	14.5853379379291	5.77042144897952	-3.71011188385204	3.15104144531624	-4.84494020047581	-0.522404649110001	4.51936844505557	-2.5806820867823	3.65084426379945	-14.5432152043735	1.05405979832189	2.97448181209771	10.858625580082	-4.95239245622182	15.343316749651	10.0150764337596	-4.51385544651553	-1.11000217179825	-6.14713920718276	2.96951788032229	5.85704195377871
83	6.70770095206374	6.51826126763057	1.92463804270898	2.19207674460462	3.15593835636532	1.59624752234211	2.13185474110233	5.75828835160063	3.91011646081736	1	5.51846169004994	6.95841496568817	6.34674241393201	4.808451883297	3.74504514424529	4.2360136123887	4.94637983064966	1.55900686794603	3.35534689987645	2.30403907678628	3.10624207401273	5.1405366190658	2.53985116115325	1.55526495720141	1.10209986762806	-0.809808014045184	-2.89746515588992	-0.513794116766555	6.77993542340982	1.10366884009847	-5.24030144567859	-1.65628531403956	-7.35759400699046	-9.25063704408067	9.65265651180992	0.874230694360386	0.408223666371581	-7.92431334936882	7.34920122521261	4.51456286348675	8.45042206055337	-1.38258532969643	5.06469839967356	1.13808819400515	-2.02284378223923	-1.99129477001902	-0.336533775754218	6.80313827513884	12.8156676904568
84	6.01175968260957	2.61698928728526	3.90952749868533	2.12068917713995	3.42650717131153	1	5.97276975192488	5.52092029284826	2.69875796737385	7	2.04462597983194	5.45991677074634	6.9046143108565	3.70042638044618	2.29923238451215	7	1.62417375503717	5.04326572338046	2.39739693171997	1	3.170113891923	2.46643270071139	3.62310599143045	4.87963515982652	1.37267364274692	1.83768250842294	3.71333861059871	8.63216107341114	6.09477873086311	11.3691073923806	0.535774366020496	5.89405688263898	3.34775207009227	-2.40925590602338	17.2597841663834	4.82788963098713	-4.0484423948023	-15.0588510620675	-11.4946704965908	6.03860872773086	7.60564927812605	-6.02782311053521	12.9898406847748	2.21862190983103	-3.65730170744344	5.32773360848122	-11.1715298845788	3.47014117505038	-0.491722965106563
85	6.39712797183656	6.13557946903371	2.32879955999121	2.51678125363387	3.16573108761448	6.81083380897789	4.66581574063522	7	7	4.48449059160406	1.56626061548496	1	1.42799508353725	1.03861665704112	1.58672317964669	1.9540595213561	1.25906967581853	1.91596379589114	2.97163027571291	5.96058555821226	2.63751339707596	1.73116837458953	1	1.84137588073866	1.36389166047196	-1.50947322616288	-2.28718232614971	0.235175241393419	5.95438837078078	1.86960903135048	-4.64230278742497	-1.10056654161005	-6.36447494318202	-8.25318082606138	8.01995103699823	0.357586186875967	-1.02812928437151	-8.84498918981563	7.31620815019714	3.07476068870863	7.6644901528032	-0.143455159169546	6.48538126550207	1.43871507028659	-6.31055003771531	-1.16918607274972	-4.02880794498341	5.37723946709704	3.03496153011306
86	2.13380832903139	1	5.82331087298466	2.64092815769258	2.41106894430436	5.91359697980455	3.985183725969	5.480933503379	6.60923925011104	5.36798218856457	4.74388770935199	6.69118615003217	2.64014442132721	1	3.9352194980689	3.72817114608283	2.54551135957196	3.74501926145818	3.74132454075134	1.52443468071819	2.85097917668633	2.50592536033184	5.51818772890043	5.43438645199478	9.64893911299591	-0.380220398177304	2.79347106502865	1.68396130223778	1.5200040827737	7.48383262896781	0.355455926951843	4.62079461072268	-8.50337433660152	-12.104788761301	10.3683105969673	9.9482141786498	-7.10085972227942	-15.5333337571474	3.17042303942514	7.16194626455628	4.90321269531429	-2.58798625022181	8.35203417846026	2.58118771178481	-5.6785739744081	0.943439027076634	-4.07125363499163	3.45987928995081	-3.15767097445232
87	1	4.10758116695073	4.15486616628775	1	5.60653771243418	5.68470554354297	5.88725540210382	6.15782400043642	4.80679059240019	4.72498760429748	1	7	2.6111843248163	4.01053179591438	3.15463308348811	4.35909508745822	2.37252630567751	2.14653627197547	2.54684498973124	1	1.5160239898443	1.34086091496879	2.24683292691665	-1.69852093014572	0.0870258355978762	-4.00354847723237	3.27581452981691	7.08714755879537	5.63360895168915	0.724455795124616	1.56374813779172	-2.46609983774964	-8.59413894682202	-3.08744909598656	18.3289457467569	3.0544615125496	-6.33427148547233	-11.3698485406763	-3.95158285656684	4.96535077730763	4.79247294310482	-2.45491121643783	6.15604074392638	6.6417767585733	0.341431171069016	-3.01525019950901	-6.52311386748359	8.17818309614592	8.7200906156889
88	3.9300956676374	1	6.49309399466047	1.92493735538015	1.64800351988795	4.12740121402586	5.26098078587043	6.62599375058847	6.5629183601111	6.91319508038594	5.40538212931284	7	5.89683854975908	3.88894099527745	5.67059854975891	5.63856032657594	1.53990544313176	1.6131731191992	1.73573844215469	2.00823600290509	5.65222745475996	4.40566131497867	6.74387926526943	3.9744447289314	2.09749454055269	-6.75356013204935	0.192097777299802	-3.83191444954572	2.93688325889197	2.17919912789181	-8.97924437585564	0.214243118071447	-6.24296352600944	-2.96874665136183	8.02483750817362	2.57339693437291	-3.86061003204198	-10.3970052559141	4.16145504308885	3.87811288484862	0.819225857575637	-3.73762761812904	10.1253186927027	5.16186956522744	2.25911189598641	1.75041683335539	-3.67230508702569	4.02881749562949	-3.08835128695939
89	1.99129249008077	5.38632642122678	5.21320607662938	1.2704101453544	5.82447861053741	1.46978716348269	2.23996805778707	1.88083065441185	4.75639523154148	2.08652427305584	1.26380783197645	4.17570511225097	7	1	1	3.72394881756796	1.33891140944546	4.95047609053021	4.4252151222408	2.13028010277012	1.37445199344591	4.36819851461378	6.26480730889077	-4.54484183608059	2.28441584863421	-1.64984319744224	1.26933795619632	6.06846333643572	4.76595082152012	-1.49056973892076	4.02200221825766	-2.50368311879703	-5.8173383959525	-5.11441099193794	13.241624049164	5.21832580029803	-7.66455848547208	-14.1748339238966	-6.14619677234299	3.77706568294681	4.28988500704955	-1.09883807896711	8.21430685200765	1.24731257935329	5.28391116718008	-0.412606128205738	-9.85559250409414	3.23155434744333	3.84930780528905
90	2.96762265094534	1.33119616507598	7	3.05315652005181	3.34133354908005	2.2839816582589	7	7	7	6.41072183907021	4.37293141802578	3.00175613371744	6.47052236734752	5.23557088995167	5.27133897669172	1	1	6.6087076110836	2.57737179104167	2.37873558080105	4.74576129097151	2.5305759047436	6.8033254821312	0.194107809592645	3.82437665563128	-6.27959641017901	-0.581895513978139	-3.37560541699181	5.97606916782346	3.13560178636313	-6.04320131807344	2.69499387813257	-6.93646257550718	-1.56218423571732	8.94480687831697	1.83829431107909	-2.7227949317537	-9.651899121204	3.27417407805697	3.64703485155498	3.90787993416997	-2.86846603050897	10.5016334072175	4.66955291151842	2.74655852006643	3.56006286104081	-4.40343190613075	5.96182164537735	-1.63232977032677
91	6.01594098287053	3.73818325463507	1.01943735317892	2.35091300774091	4.4233240642741	7	1.58411801327505	7	2.71613826173718	4.84013296851315	5.86487229184735	5.66970596719011	6.92564932127028	1.31752816797243	3.69487734265454	3.75767650126092	1.37412507955898	4.94143000308167	3.9909250342809	2.99210769858268	6.31474673011524	1	3.2776513902635	2.99331085001621	2.12340832881933	-0.154426747603139	3.76710410348474	2.43823411881946	13.306176520222	9.02705657056555	-1.39735359151618	3.94666203532674	-4.36498655190863	-1.22254864156369	5.45395683768388	-0.21998941127562	4.78385817735535	-14.2238736390522	0.833813411438143	5.6077202336432	10.5154080338395	-6.19325823638134	12.368762011912	6.14135635536975	-0.755793555621572	1.06679738382696	-3.55295420751441	1.98808380876976	3.24283587533689
92	3.71027735386703	6.69203618698033	3.24808462729063	2.75325200752115	2.98495312362328	3.7060891670807	5.6797544948618	1.20747963749076	4.56748956857371	4.13848919026985	4.07753146024299	5.30567017787095	1.59471939035779	6.8571582052128	1	6.71457293574353	1.26468132745151	4.61587420091013	5.8493690752023	2.39022365540953	3.81575965541266	6.45906619534525	7	6.92558828543861	5.91510316298523	1.27289949171964	-4.03843952914986	3.32523521246756	2.73265672531242	7.40508566064234	4.67174523398493	-1.36552273657754	-2.77316798932848	-9.27629007071265	8.93525383814841	3.62684804848249	-1.16979417408949	-13.5719800673748	4.17375773055424	8.06276191612343	8.17856596337631	-2.89190869102316	12.5411159403365	8.85478585925818	-8.06750330406993	2.33853028783273	-5.98372304906786	6.40273164915201	3.8449062877218
93	2.69398774981786	1.21356632470047	4.7770037040369	2.67719899467993	2.78911896158743	1	1.02315446709683	1.64902071463281	4.62038280312078	6.66703928038091	1.46106131770118	5.26279813019137	1.35518205069129	1.04697869040354	1.88689084538015	1.77242486967774	2.32788460239127	1.82179041921558	1.3976703093224	5.51118055750024	1.15802344409499	5.04892059494332	6.01504500056734	4.66637438959788	9.44563245847114	0.732365920809179	2.85877799514745	2.36351548820442	2.00973473887291	7.56329003061585	0.467852336874277	4.15290842774361	-7.75861975080306	-12.8221728688776	12.4816644453424	10.2561786308488	-5.86307983163126	-15.7444021319548	2.86322796447219	5.7463212625824	5.93771590663877	-2.23771094672563	8.20370659218398	7.15848834956004	5.01011416449112	1.65859971732308	-4.87922061870618	2.16644054181302	4.68640875319621
94	6.25535992690561	5.87102652929219	1	1.12079540212031	4.7645796674928	2.52925403898983	1.80715919801277	5.10165527805026	5.99787971930578	6.56838654964741	2.98016579085991	5.52016161140485	5.66001883687672	6.73482557207203	2.54520210207932	4.22127245319147	1.06686053870236	5.32436215729484	1.25806999710258	1.85017382665067	2.60472313789442	3.51750241741102	5.69889348294698	1.42815331344925	0.922051451291948	-2.43410414613065	-2.56054508959673	0.547861809699713	6.41546238580114	2.37473783735587	-6.00240972828247	1.13096187984596	-5.92382161980913	-5.65584337302209	8.19841291902522	1.75104649671385	-2.54326897713298	-7.70077032645226	6.79716185252132	5.31240756342299	7.65192904452662	0.317835152901462	6.5785364719328	3.59930316468464	-0.744766081282896	-1.85261623059406	-13.9180809728984	0.523900702219295	-1.23360520115789
95	6.64401008632622	5.05759449407926	6.96117238787211	2.68718378605009	4.12785391896778	6.07487051323509	4.66123412790384	2.26167486482438	5.83809335065444	5.24386691805446	1.75443237957884	6.42360340327665	3.8546843307761	1	1.01001952429922	6.43221455240974	1.93000044889325	1.21527106203383	1.71786800677042	1	1	7	3.89567939700061	5.99472248613698	0.765923543286672	-1.65411926884362	-6.5492292020102	0.819659060784821	10.1161969094629	6.04453470641577	-0.391221301935365	-0.816329890804479	-8.11377110792687	-1.53896209891721	10.526619994566	6.78280947298376	-2.36996427015007	-12.5693445320348	-0.125042602254843	10.3597813452824	9.85602213102374	-8.0151412417733	8.24118719192584	3.38959154561629	-7.5394646377123	-3.42284949823533	-4.59458098762342	2.56827856754707	6.65332945756323
96	4.63348717889488	1.41847632878979	5.34567921771919	3.5729237543325	6.72829880263442	1.55207734189077	4.33042373879551	1.82287184585643	4.589406162885	6.1813678941989	1.40127630928645	2.03289546887983	1.07858597210331	3.69954742203417	6.99548269260478	4.86673187848306	2.07319923378311	1.02288899738028	2.0901144888349	4.37251829448493	5.59377838265837	3.95717463402014	5.99728237809642	-0.341525501097305	1.27109780152666	-2.30094133271166	-0.759464824121782	0.100512476837145	15.4992596471821	1.97379775293563	-2.91440373877573	3.02724627623017	-6.5969917210363	-0.551944562797967	11.0157877674278	1.64228411507543	0.72268266302436	-16.9259679630359	-5.77202440561498	4.8015542348244	11.7949031872717	-7.33231943686823	10.9125468582123	7.41397614552928	-6.10060480847554	-0.380282268085833	-2.9696354624831	4.02170085713127	4.58564704993153
97	5.85124004934694	4.37231796619113	4.08590310931726	6.17388983567041	1.55179740948577	7	1.41438934829078	1.22421319518043	5.78781027713938	2.4223345323315	1	2.63648382515393	2.95749306111202	2.23456631849686	1.95354170377355	4.56301050148262	1	2.11171541182738	5.89958745476399	2.32137592858724	1.54704127562195	5.06044634418561	3.65362391337066	-0.613868919083158	3.34201585761458	-0.682047270224138	5.81603845086087	2.47386323887093	15.9990546144843	6.72346307071571	-4.11682887140294	2.08609289851758	-2.53999260227434	-4.41789635767472	5.61556291707835	5.14034939062159	5.18459332279849	-14.059061616814	2.01510350700665	8.2730838547737	8.86382571697943	-5.29653815707645	12.4605374950139	8.25591028064522	-2.34269314851707	-0.663775043686873	-9.99522559528596	7.17329802251555	7.95009166265378
98	2.52294098772658	2.46524492945113	7	2.54019874317812	1.90526674110267	1.61448577759958	3.48112940742738	6.09586356175859	6.40722166204105	5.56056799213754	6.59309032429797	3.30884511964899	5.55461743044072	5.49746420947576	3.89184887646004	2.31684559499941	1.14361031358837	4.75338708626398	2.76366841193087	1.16573936178889	3.93373387205062	2.47724541127768	6.38025778206745	1.08618617118711	2.67259348576563	-5.1115967171939	-0.197705723639925	-3.90928846525912	5.13793936053547	3.90026802774732	-6.27792610715311	3.02007615414551	-7.7186225612676	-0.808228950117455	7.43218882680338	1.97621234084844	-1.73502345424458	-10.1372219557301	2.27276579785401	3.75090482821187	3.55535617810636	-2.97289059940236	9.39391739848116	3.72850641014386	0.49894805818173	4.02230518107433	-3.36471515135085	5.59971291726144	0.320191918514154
99	5.47499196500963	5.07241577204819	3.63640820577836	6.1439548707105	2.42525731334629	5.26730396837363	2.88045788324138	6.17582700235497	5.93796312174858	4.93032832986531	4.65496246409256	2.57821892792606	1.62388826008467	1.68456037276218	4.48225283919825	5.02895638734673	1.25458838405214	5.3130316792402	4.35988690247956	1.01170450268	5.40555105455664	1.50262440665989	2.79980442429844	-0.713004584905026	3.39592739017756	-1.35427016002945	6.62458434305672	4.35950466042375	16.3079454449895	5.83838585103093	-4.63707058337891	3.32722564409134	-2.50231455656659	-3.66704630258385	5.93911790816874	4.54841878744514	3.45669708392132	-15.2703354563543	3.30372675762666	7.80331060858018	9.67778777581621	-4.38714570619403	11.9376488981843	10.1377088280921	3.24843272283767	2.34368927735421	-8.62867518323133	5.47630008173379	1.31737623729652
100	2.08079758338867	5.03812082216613	4.11807065815938	2.8880736135497	7	7	3.07930400817724	1	1.24706394617978	6.9542892056619	1	2.32846835250307	4.140648470218	6.34758703319119	3.44392592287167	2.5244588765876	2.91522437663199	2.78156960205692	3.70159493822211	4.27474315714556	1	3.82266125451939	2.49738543520994	6.12911446897432	-15.6708513313491	5.92905519770242	-1.57014995678017	5.51992112132081	-11.8418955174073	5.59819331037489	11.018783771055	5.39080236771619	10.1136927180949	8.48247479811752	2.26962850623006	2.6209579897008	-0.0371267726023913	7.30646845455388	-5.02381123551453	3.42882093543762	-3.06936498267756	-18.4984565764444	4.29053246600952	8.34245942969537	-5.38989376290039	-0.895017631576589	-6.44998910721563	2.76561802984188	9.02560541610922
101	3.99421123553163	1.4642020339095	1.32984929706928	3.58560852487459	5.73864895462194	5.9818341984306	3.03103041072247	5.55247661726819	1.78475724791318	4.64840651851974	2.7581431377903	4.65635733665264	5.48046869842284	2.91881712274841	4.52493649315325	3.49278472915929	7	4.34046747631299	5.94178624580102	1.19335526786305	3.2115826499807	2.36976146725042	5.15296065023358	6.92731813250169	-11.7267725780923	1.68521133246287	4.33910843245991	1.63361090056695	-8.04444968459642	1.34406581823311	15.1913795920549	5.52753201049826	6.76741796421814	-2.29213400772137	2.02934222895717	3.46584274694342	-1.23234369333671	4.87540177738805	-4.69570900528291	4.23293618402578	1.2091253212239	-19.5890682229919	3.71146805768682	8.75025848719127	-3.41725799063611	0.866455667594035	-2.33162976336097	3.50004658165951	1.46397165106142
102	1.88486132541909	4.68454514412695	2.90718810889141	1.00575432354046	6.94356186735446	4.5062800279158	6.66185220939147	5.95770328914941	3.64697389528346	6.77895988378109	2.25334410471973	1.82781014617954	6.77264682908094	4.58206009325382	1.10732505365248	4.47664658211567	2.604709586013	1.04165523811262	3.54661450819305	3.67366552541308	2.27828362336612	3.32270182472085	6.13010405340888	5.10323943574091	-16.2879219835641	5.91001134538094	-3.16959564029268	3.88081073443353	-11.9822228095678	3.34506514375401	11.5909252720026	5.65090656432992	9.21244497114432	6.36279573237134	1.32848354095162	3.09088973802628	-0.365813938905957	5.29671599851279	-3.10733538637453	2.1104862937734	-3.17892825273235	-16.7035896352407	4.25544625715136	0.812980806351003	0.93088023767497	-1.10030925408967	-13.0453188929794	7.29790895562443	1.49121032724567
103	3.96575601800295	1.95981175364143	1	2.43519536713699	5.89479052800021	7	4.94330365373356	5.4059037934485	5.22299654085798	2.92916643395782	3.6345583764526	6.51579913935673	5.3825279489163	2.24721064233576	4.88352795902549	3.09516718780386	1.53662442508884	4.26710837005971	1.31202783450786	1.18423194998425	2.94590406479155	1	4.3943587577131	7.05792870718294	-12.4173212267663	1.55600319534149	4.3534843821152	2.03999349271013	-8.25849361791924	0.75849819143875	14.5107030083691	6.05708937227124	7.764058102672	-1.31868564961551	2.00608838689865	3.93042932484732	-0.788565966077504	5.68714826425928	-4.04531654405023	5.70009139451634	0.377740006457142	-20.4936667292784	3.85257918922335	4.7234082747519	-3.50611609014765	1.74649402184879	-2.57932198441677	2.44710491440867	-1.35197368790932
104	2.58260636406198	1.96109090716345	1.84888095819328	3.29732173630861	1.88688263406613	3.78704653081676	6.63338862904947	4.78867704673874	3.9533267886433	2.99957043646787	4.47348898551971	6.13846394824386	6.86233787298574	1.21870503206368	1.28691916245921	4.42404110665515	3.62999752383871	2.65732172542906	5.96003110530349	3.56082043552326	2.97363484501483	3.62295871465597	1.47468968706408	5.48398883904391	-13.8171868899122	3.14230034588191	2.84863988689568	5.85207005440757	-10.44144746877	6.23193012363626	9.85264633145043	6.13005826032281	11.514270433519	2.30447355605356	0.590871303333684	2.09284745681279	-4.27015562753467	5.36009952323961	-2.16659407288975	5.57680061462955	1.64992353837559	-15.7550581842082	4.73235163703375	6.89012844870367	-0.500175759971251	-2.10162245469219	-12.0913250277091	6.88196593236304	11.549270674382
105	1	1.7247908702594	1	2.44298880223654	3.20275770005567	4.11933202916875	2.83949038639309	1.52393597107934	7	4.96754665295007	1	5.24438288044495	1.79251221585099	5.28266673869894	1.03749255689387	1.02774113654483	5.14731150396689	4.11444355453001	4.92725557434273	4.58668905222412	2.79605016878106	7	6.13876825108019	4.02777068412022	-11.3149251751795	0.334980756381328	3.14070637475689	0.705047132666335	-9.38031465106902	0.601412169978404	11.030170152254	7.09979385515383	10.533744009952	-8.21757415549571	-2.01007275632766	4.83339196206676	-3.14435375590655	8.78751574040271	-3.38922906659664	1.49993074958302	3.22731069098601	-15.5003667932574	-0.680070597903491	7.75545183877129	0.637798821371446	2.24462691016626	-1.96251351422333	7.23747657521624	2.63443345406534
106	1.97254149737776	2.56363680590908	2.67649001631853	2.50802436457984	6.4204440449371	5.68219555347553	1.81889964805109	6.40011714824746	1	7	2.60530088430686	5.59350794371966	7	1.64317821642037	3.97122110694561	1	4.79915799487543	2.8361033168321	3.39348507592333	1	2.19799736444764	1.55307119435762	1.27528173039388	5.00264426501547	-12.4688690310173	1.19799888375997	6.93479941012793	1.93958937310026	-8.49745919468741	1.37547042675658	15.974117662153	3.89288582971586	7.62395217096211	-2.9889380312008	3.07310805217337	2.04867048611407	-0.432885161029612	5.34683324586787	-4.27207234708019	3.82703620302757	1.82124443774746	-17.3990061712006	3.71262721107868	4.61452609411372	-1.11603646010639	4.00385448284113	-12.6019623784553	-1.71100345547194	11.6774307294025
107	1	3.88155703534093	2.58143260980199	2.44327172581851	6.01896437541712	6.68469633855672	5.4832226191519	2.82814756128694	5.41188080448476	4.57436081843413	2.47481943133438	4.80291232691803	6.06296320586811	1.74595450471387	1.82957580402296	6.31928026159139	6.65048808616021	3.92711765785663	1	1.85323964165398	2.02740139895081	4.78449825906826	1	7.63179787157286	-11.618982708664	-0.345203440658473	4.28756991453289	2.58505805597253	-7.03852862828733	1.13729338968612	14.3462645876337	8.04306051178831	10.6670804151027	-6.23028500270969	1.0513367658906	1.06750969134289	-4.06900566218184	5.30163383997337	-2.94687001448638	9.17785954358191	0.735329679443368	-18.1134421177227	2.12317153184252	3.38846593145801	-0.626081689160072	4.03667835674445	-5.62404382863693	6.6676778473473	12.8807299708143
108	1	4.95719340340968	1.74818294948685	1	6.62433703628289	7	1.50437431177631	3.65600766697484	5.80962954002772	6.46667564673255	3.70375486067477	3.95450635831577	2.7007595318684	4.47951077007933	6.52291169402969	1.06991998812101	4.6202486345448	1.46566668457379	1.67178800764561	2.49841859450415	3.47675339920436	2.76371722480428	6.16973741768829	0.992933944023939	-16.0378634039116	7.18098508876361	-0.586415955900481	2.73065053338618	-13.0453048295368	5.04673670686939	11.9462506832568	4.47203029802062	12.1385922868315	5.77687035783344	2.98159144972767	-0.0761561807909483	0.639736249410822	4.03323888968267	-4.73284053814521	3.62517881400588	-3.74002585545068	-16.3853193735023	5.17094476306276	4.04541570843719	0.325817594200582	2.16185347168903	-6.43484340779906	2.29119419559806	0.0978753277836308
109	3.39776069071704	6.3529179839781	1.15339563693683	3.54962688859222	5.61758356518169	5.73007677925461	5.63477826447621	4.40094786668313	3.17178889979967	7	2.43650444962958	7	4.50953965396149	3.13805683103358	3.98024674745614	5.42607591979152	5.45208789511205	1.80818700248113	1.66026984973956	1	4.22998693210375	6.80954282636687	5.96767250551321	2.84447345257736	-13.1270441126055	0.561180150407245	6.0950648718043	4.15716998543183	-6.82063507262235	8.48052921433746	5.06590437804497	3.24198079989504	12.7484431246517	0.948567238510823	-4.64446052731902	6.5279784704864	1.6898384329761	7.08443256123231	7.28324415309528	3.36441530218977	-4.36201706127229	-16.3826257326252	3.08716568432515	5.57054787373519	-3.59991635208701	1.96850966634608	-11.9355988779998	5.59926140259771	12.5809721253758
110	4.24813080902168	3.01358600253664	3.20713987989481	1	4.75142664933254	4.57948441969344	7	2.19407395689644	6.07816824397911	5.19749330081484	2.65048243122273	6.34775823842054	3.9356330299892	5.55476771676562	1	2.35203036208823	1.80746912342159	6.15535384861665	4.93317246592034	5.75032399687039	2.01839047863803	7	4.7057093795959	2.42011606575807	-15.4837449190019	7.07452218744658	-3.18614407471789	6.30069814399976	-14.9958500686347	11.9780557712935	10.8618165718706	2.92141026093446	9.38952667809171	7.33136097632684	1.13515951753397	3.5856132041755	0.189551428282476	6.27473185666966	-2.77563381786164	5.90220128384424	-1.0067437654491	-15.2588530041301	1.60233998684532	7.89844556913479	0.22895837534772	-3.32835835096243	-1.98052842885377	6.32732363115681	4.28347630091843
111	3.0914823481371	1.65326840191885	1	1	2.36303356113931	6.38505985978393	4.54094109695216	1	5.53415200264301	3.63503579373869	1.25437921167507	5.19603230781065	2.8452853746926	3.93248596104507	2.91145503344178	1.34164904783446	5.28543585952251	1.48400797001685	1.97824412703803	1.10398879053049	3.60503458270316	1.61638844750234	1.44786989789889	8.33281241610147	-7.11909234903983	-1.14491321454356	3.90568442564415	2.6916641381382	-11.7750333313156	2.47729832273296	12.6581996203334	2.83671077213473	11.0688616999696	-1.07767334491501	7.62640073192588	0.896164451104804	-0.301024634887672	5.7132465656761	4.28067335620987	3.88033777066999	0.567479663599525	-17.8926299437407	-1.32856722633367	7.0605025906521	-1.39622588416484	-4.74847194591284	-6.19361996303109	4.83129167004418	12.276498034063
112	1.20811799717588	2.04342012270965	1.03060471563724	2.69435545373635	3.87347203602187	5.82965753860757	6.15777991590682	3.80605527073409	1.69058775997304	4.61148532484507	1.25274363616465	6.23443116700025	4.77581201169379	1.83437145667828	2.26344132113408	1.14967865928177	6.4917768257754	6.85725443886279	6.28413252510979	3.9557703185313	1.73675128412993	1	2.05085056584349	4.53119143461001	-9.82423071312519	2.19842235471677	2.66156633259819	1.34473205756263	-10.1711929749094	1.13053431851521	9.5975813387157	6.84478577806849	10.4705107455508	-9.62788298008833	-3.54268192468144	6.14466186166416	-3.31132971212656	8.53327482635209	-3.14631398792835	3.71403956713826	1.96618940354482	-16.6451574593903	-0.988551655669812	6.26824644025791	-0.881159492105281	0.0527099008403431	-7.59487854499997	5.38723453655883	7.25219934730127
113	2.1085214247466	2.36125409680425	3.37150613494969	2.76084635684347	6.10334786761833	5.38625490065265	4.50468882923047	5.75633384875933	2.88024447256214	4.96038009803753	1.21699106130985	2.97257799219526	5.47079860941721	1.6761088160256	3.9305228394697	3.43627755774859	2.75930040444865	6.17438547813205	4.15305095759952	2.3272859692375	2.1300385258133	5.2854248790159	6.17794440468558	4.25505475561468	-15.5467794022111	4.87477121261932	-2.20372083899334	6.12318329495114	-12.105125769798	6.82203659724377	11.7097811944421	4.75662794287301	11.1858656985872	8.57931339992064	1.66806436729145	3.23793598363829	1.18550586835064	7.67290425761745	-4.35460804275179	3.09107469236632	-4.43552858687603	-16.7379990547346	4.49339095413752	6.52988533750223	-1.47927230377672	11.7244190954386	-15.0558054461501	0.049352408760615	8.45136855052444
114	3.02624776229922	2.16659232615489	4.31906457309159	3.04101860680151	1.95001525470526	4.89295479539551	2.79053077957714	4.40118077471225	4.58172877206349	6.61563575201008	3.25441490132691	6.9417201664056	5.17571620898652	2.09529772671576	1	5.5324599892246	3.38416776796196	2.32991359951669	1	3.49094152764971	2.71560652844799	3.07395312985444	1.59648721747184	6.87073676482724	-11.1362737818875	1.85426051850114	1.44440573499062	4.8637040739275	-10.5167840770348	5.46654078527304	9.08429191363749	6.896610087188	9.73915920085691	2.67228559370337	1.50532354781962	1.86849798169081	-2.75367323113236	4.51673375029686	-2.59361617950643	5.25314428716049	2.32302790374986	-17.9284837056467	2.92105543256063	4.17502781360496	1.26597627229083	3.43593459807577	-13.5116654751163	5.86509526169276	7.72927331005277
115	2.49180499251824	4.88329170710885	2.39668551318233	3.24594991014516	6.85171602085178	7	6.40283989523935	4.43263694178725	4.47699521346221	2.41375468979191	2.90801864678888	6.28901295318948	4.57171287008628	3.18562109716962	3.56302368599401	6.57232537864571	3.86193472538895	1.97083690521317	2.87040122558018	1.62879585401449	1.25137586193146	6.65521113981185	1	7.28620725919332	-13.4259506094787	1.53850988055901	1.74166059212652	3.28592852333591	-6.62026027899099	-0.688961731346878	10.3386388890602	7.82545662891307	10.4087607076758	-6.96763378059406	-1.95482237356406	3.13721992524743	-5.61475040012745	8.09846210410167	-3.43048061573052	2.23165330740524	1.10225627420741	-17.6773589565826	1.29596597840995	6.41860444063951	-2.55454965898856	0.996145408116484	-6.13893852224785	6.05540463896658	7.30960341724584
116	2.03683249446441	5.05719636423171	2.85900515300843	3.69378711493759	6.79369065148621	6.91994926381009	7	3.83242233036576	5.38087947098203	2.40223272436126	1	7	4.06335279221363	3.40715316722272	2.58019931703422	6.8620772228051	4.31167545181686	2.19283535342778	1.71066802444196	2.15081715602362	1.22491958906864	7	1.57752813429953	7.34668675423273	-13.1368071839633	1.9611495293965	0.154868133146695	2.94756471987084	-5.63975501032699	-1.28243771019327	11.2189799774766	8.13879976200101	9.29426667675861	-7.79494735009406	-0.974578913806404	2.44431636702948	-5.92466413840903	7.40473399292024	-3.41893242105094	2.85254829124671	1.77535725139315	-16.8315626137233	0.559791340624228	6.95146428957806	-7.34533433070319	0.278585108885019	-5.38951521200649	6.93192487938788	8.61045189796306
117	1.98758949989554	1.51588817533833	4.34704089166103	1.01104956082786	1.62673697294314	6.00020494804556	1.27225901822097	6.87566291035943	5.69073533383142	4.2914170607103	1.94702153279301	4.39628361904011	4.21255522294234	1.21258572748253	3.22243594701988	4.20582811019665	4.77548069046819	2.4354215843154	1.84192270189483	1	4.85337055126629	1.84655922638168	5.9839836097203	3.67324476405173	-13.2424680417188	2.64529296092698	5.22347899780617	6.92303812747972	-4.41546356599522	8.63095285997548	12.7771959834907	5.0925398912568	10.365611747868	-1.79040682181028	-0.348922202321944	1.83577309396534	-3.1538663208682	5.60131197844332	-5.1677956044713	2.32250050628183	-4.04833394173323	-13.9519011646954	1.5911171454421	8.95297837155648	5.44405627747769	7.74005871071195	-10.3120607408029	6.84164752705844	3.65210374097498
118	1.29705099034127	1.80850720509928	3.69247592171687	2.01476865201947	1	3.31192537768133	3.91668038649733	1.22776951066338	5.61593738879529	5.98085991683745	1.77485343406098	4.76613451750045	5.51742879672167	1	2.63592932197658	2.65521638280328	1.18800912035208	1.20348443876063	1.28949361874329	1.64987983872058	1.9431624819958	4.44237197279138	6.33914054582676	2.76867992159554	-9.98389361085472	2.37104574910299	5.7441376245494	7.40737305763443	-2.97174934615236	8.11948396581802	12.8507108307864	5.76740654155631	9.74698413114384	-2.37589778795692	2.49922790904583	2.68273924845413	-4.81359233824744	5.97475883786371	-5.5258642306682	2.12135820971126	-1.71933412427591	-14.6840760793303	-0.185609705269117	3.48975874001007	-0.0690910166772856	-5.37649534622505	-5.4889689846063	1.86780516605042	8.30743253975477
119	3.31419892088825	1.24378434830216	1.8390695691961	1.8594681096819	6.61952994078528	7	1.34154351065102	5.10263804129815	5.32657271470476	5.10423902708555	4.94942263583461	5.93974324571652	6.84123346404983	2.13341393788004	1.07336406958186	3.72905206838005	1.43952686413738	1.11206271390882	3.91545195359541	4.60469970069874	2.07730082549225	2.07069782013659	5.179419754596	6.30611543435377	-12.4337776076375	0.865946016380049	3.68844665577154	2.86384928401324	-8.24165299870784	1.35921461924376	16.3019228898387	6.43947800892283	8.24237643694947	-2.09655570842418	1.97226480588761	4.16820978680316	-1.39108398313512	6.36596781365568	-5.77821579251413	4.42364814449003	0.194545163432999	-18.1957164717269	3.47902852623173	5.3044307788987	-7.94866458109481	0.7347120200318	-7.48778283504516	1.10675538374702	6.87756835203534
120	2.04975605422555	5.19864571667384	2.18692537620618	1.09667948290746	7	5.98138875726232	2.38404360376181	2.31668934273578	1.78475434430751	6.75239086950822	3.32654666264569	4.68635061992971	4.15209018485089	1.04145812461748	3.77748340089736	1.30307092594685	6.24785985338359	2.94717588106849	3.42021893261254	1.74428975689989	2.28155074806743	3.01483479041715	6.52100419561834	4.23736957231648	-14.6365152104467	7.09609208726528	-2.15531405348341	4.43886093895019	-12.5352659489795	4.72718259628079	11.0912077267728	4.63438517124465	9.89933194947744	6.65297583699866	1.21554481846023	2.52292695803714	-0.157634725758103	5.29746823651038	-4.44986034431614	1.72004201895532	-3.2106535242976	-17.3519474328109	5.14289014155659	9.42892160107679	0.324892355477485	-2.73423109794703	-12.4791930611562	1.28742990603097	-4.1051387497865
121	1.37838413877428	2.37304815397392	3.13657246253172	2.25277334148424	2.84455912390717	6.53143486288683	3.98051259994798	4.24396460226872	4.21545399681532	5.66614214701843	2.91314438826874	7	7	3.12021024281204	2.52885507345406	5.64354625383729	5.33173485879172	3.0594480455321	6.17284870576487	4.15639809885276	1.53381622687495	5.09392676292025	4.52864015704945	5.27759023418172	-11.5440186623174	1.30060444853213	3.88204479484902	0.527480141556003	-8.97345892513067	-1.66174837404662	11.8672797973153	7.20245611026659	10.8785511355338	-7.91319014773173	-4.18360485755149	4.6441099125801	-4.84355255003564	9.3307654701756	-3.61316445679205	1.58324792744312	2.4812283129952	-17.9778339512144	-1.97389434564675	3.54365776689898	-2.63141732581574	1.72135791017485	-11.5313477698653	5.05639216891343	3.79250444691796
122	2.28067293724746	5.64987805222247	1.34811282727684	2.04498987457755	6.28063172299554	4.16610519545508	5.50184615112479	3.50550179520587	4.58803352411234	1.60519730495585	2.46026357991411	2.5131088325791	4.88416170925766	2.33216659884691	1.55315368678221	4.54972437504658	4.40351440405994	2.78761679384805	2.90206063261759	2.2247807483533	1.82415602498479	4.88694835102388	1.55965585773973	4.9120649556791	-14.1298513555133	1.85526154887618	3.30226097181782	1.50932206205375	-6.19090149233771	0.0585402846317953	11.3631111152822	6.33925757723117	9.40282496708964	-7.64636128262061	-1.95689217875698	2.03859998784182	-6.4107998948828	6.41021396181268	-3.26018029824398	3.17105718669773	1.22516593803181	-16.244428742454	0.600920530566319	1.68511578932685	-10.129874546418	-1.14779624104449	-9.65044252896212	6.31538719308084	9.43471507156988
123	3.05501757646526	3.989727581238	1	1.4609329791442	7	1.46042612607435	2.06967883046163	2.03271576765254	5.17443766673384	4.33539644269763	1.53581911924888	4.99516401214847	5.97299963845831	1.9933328061673	1	3.11519107846972	1.44224635166494	2.08377773940504	3.31729469322208	1.42626967119042	2.43936610640894	3.62153784186172	5.86641582015052	2.44759253053197	-15.6404474664824	7.06126867877757	-3.94967640409863	3.10209874138548	-10.8834553096037	7.34911988679781	13.7812045893321	3.00864999775676	8.29978668235867	6.16913885899946	2.64144247014192	1.02113438691367	-0.538228842004319	3.87445666560468	-5.15114829439285	2.61478593490781	-1.66003458799738	-14.4747400262418	5.4950469974612	-2.83056727795591	5.61433992206011	-1.85033870945272	-10.8316607185816	2.65093806449845	3.09585832375785
124	1	2.5625199371521	1	2.60216214143841	3.02946517237594	5.00314498805015	4.7902814589936	1.80673495297508	3.07729591701938	4.25735761753475	2.82871237579528	5.37622877056432	2.3262819529663	1.56349318074931	6.31012865392668	3.15477930095087	4.76778195900583	3.67451652152136	3.18161253448253	4.71767480208437	1.44917354740585	1.88121244667238	1.144605001316	4.06833798172351	-12.1873003405058	0.466374242243622	2.50480811846394	0.636122251573694	-9.22111320803615	0.260922462682094	10.537014447719	8.43940320234363	10.4001137707284	-9.00559515761908	-2.95032237188588	5.21230815874017	-3.27342076114019	8.05543088220058	-3.01902612210597	1.999946072804	2.45507836957852	-16.2704683634086	-0.377309207194404	2.16469220158772	0.0503973646973203	1.22215477942363	-7.24004177434868	4.62996950110331	5.48443262512138
125	2.57046364076454	2.88498232677239	2.58696237208781	3.35464504072703	6.24308793692688	5.95899958949635	1.55664311134493	7	4.17629232758598	3.91783239929581	1.20855328347941	4.16365992723075	5.56750579834958	1	4.25516876437431	1	3.4140861924913	5.16879051480472	4.82060479254455	1	1	2.725201504051	5.8440363876686	4.23927714751093	-16.560188475038	4.01190823932312	-3.62040232946886	5.65603816160136	-11.5985787906067	7.13233356481303	11.4730294223249	5.94157000327356	11.1990361960103	8.70150724988592	1.22289200324963	0.942421222300211	0.326138645211747	7.50036037918372	-3.47843091476401	2.70020705223376	-4.19912352742816	-17.4807835584081	4.57509842783109	7.33322698547487	-1.54379308805844	-2.30235827500184	-7.49098285781492	4.08702911592395	11.0850405611658
126	3.29458864382883	2.53179819564375	1.59825532240783	3.21575023265993	4.81297041684558	4.42688876282607	1.12700448784343	2.2468459003126	7	6.51761405977432	1.61857342683809	6.08494591847174	1	7	3.28026097134447	4.18171276887322	4.16984897664933	3.3541453201586	1.56640527602525	1.89182882030485	3.62958107014385	6.868273029014	1	4.63555893180747	-12.682761268878	0.775684020576111	-2.08091930482799	5.40441672297143	-8.98017553291846	8.58780764712893	11.4195142055313	2.6463394383895	11.3406466511618	-3.19128987207525	0.780863138133853	-0.702689649725449	-5.87863255479832	11.406379327434	0.339608231292664	6.64624373923742	-2.78427511948732	-12.661036349288	3.03570822665058	7.91657251513645	-6.91400916804057	-2.72719963031231	-11.230629497237	5.42339940017173	10.2748232399041
127	4.29988591354792	2.53967952593362	4.26635596887727	2.69944095504125	4.66947635819107	2.77359217704788	7	3.94219372716461	4.30312699297606	6.71768895057258	2.35287927174934	7	4.48794653373408	4.50294329599803	1.50545900094	3.23672219876574	1	2.72974502109875	6.19797082331281	6.31795962750429	1.91844204480254	5.426915715966	2.8652099225324	3.00204290996907	-13.8237376787366	8.13223260442204	-1.3938871523055	5.48333109384362	-15.3513351823091	12.1908469413966	11.9266450326895	2.4060313639509	10.8737026230974	8.01593265772731	0.528768387890417	4.56512425338511	-0.118217009895688	6.3667233060808	-3.15958654451333	5.33037330456016	-0.768019650614225	-16.0327256810432	3.6246372915944	4.64680192815461	0.0380127595143149	-5.14636356294295	-1.3186768484809	6.80069820357397	3.659434547133
128	3.61114774439002	2.15257136256742	2.63076110111365	2.45451251080471	4.2358034347872	6.90532613187426	1.77623068957363	1	2.72048797689826	5.37370600747049	1.47216112041136	4.79078205357876	2.43724761630255	5.00864123707768	1.12546814811645	5.70484667147008	6.12232343964347	1	1.60422549371567	5.65147703305834	2.57145029047922	2.13133258078576	1.96543580224953	4.3573104391885	-11.1988102784583	1.21552672370458	-0.650036643734845	6.17505264451993	-9.57276386726233	7.43999049556013	11.9067129960519	2.90157234935449	9.2992662360022	-2.2360760671155	-0.568432779345598	-1.81247437616981	-5.91694630480893	10.1154197504817	1.7847139291905	6.13640443644155	-4.74379108212573	-11.4581371556325	0.925969581553277	4.10661113677575	-8.69528646434899	-1.47957038469738	-5.17225286907138	5.78851673947256	-4.86106682227743
129	2.51079868881944	3.48336004738316	3.42128850771255	3.71025803760532	6.52584288971662	5.23182049725139	5.54547312294981	6.75368073941988	1.24443082492674	5.9901789341502	3.77292485864085	6.72095881744804	5.61661637945008	2.5225527114588	5.49937250527421	5.13907683836717	2.90840843475755	6.79777609205003	1.2081717020125	1.13448561316055	4.63084350776842	1.81694702474053	1.58184984505382	8.10636047712746	-12.6992978108483	9.62464354903037	1.57891621601046	1.63995931994684	-12.4238979892293	-1.29184720002576	11.5120577789946	2.48066935156584	9.01380000420663	5.49524619232878	-1.15866865660461	0.709180736413491	-0.597493617082299	11.3340151769976	0.494517335957456	2.55804509863714	7.68800118712302	-13.9210756357593	2.5269233054836	2.68785811767192	1.47453806140994	2.32522380019641	-12.4830154197228	3.16417554780881	3.64779996868758
130	1	2.63462621794078	2.18192668589051	1.20535316388103	3.50639109396211	4.75101772288484	3.07692199196669	1.31126439117171	3.39421939975053	5.0636411801891	1.65380167347172	6.65461712855494	2.5218220915903	4.47053954523476	1.48584066525234	1.1263540675749	5.15257561205129	3.63425358654047	3.58142128456059	5.30501029437532	2.53662206393365	1	4.61725784766606	4.20006191515992	-11.5427685332224	0.946610740785817	2.93758709691136	0.232444908600346	-8.76488883330347	0.507132203806039	10.3693374531746	7.22878314458896	9.76065912452717	-7.7525541768591	-2.75131548652131	4.75494219798817	-3.70614283272449	8.76557596266829	-2.43667356301839	1.04948046735815	3.61265840793134	-15.6057102015077	-0.413783159476567	7.93205869102345	-0.79827366605478	-1.47841282621507	-8.0838482853112	7.57569442673254	6.30193236268368
131	5.52008163136246	1	1.1209709239774	2.88932838133795	6.65205591612714	5.08264921939826	3.09078417103966	1	4.85513700306604	5.23348397177964	6.87669099639043	3.68499523481348	5.97740656150504	2.84885213092384	1.81500835066182	2.9990464336697	3.97211395057113	5.15057995536186	2.33605357709593	2.96390645618976	2.59355761410696	1.2905087412565	2.88189528596617	5.03422223546615	-10.1973754084825	1.9075902236089	3.8293840965644	2.74900636268538	-8.5187561148606	1.64566216225969	15.6183207776099	5.29874294768846	7.49200950079705	-2.37508396803307	2.20503834835491	3.92859416369306	-1.87631586617942	5.7212036347553	-2.12889918860143	3.48920212932761	1.24490866896761	-20.758418739293	3.9383191456624	7.81475850258432	-2.39367537843061	4.02297369508908	-9.99108147968394	0.46022862477658	-1.3875433465226
132	2.01779823537577	4.0552929635562	3.60147760734848	1.84587497416645	7	7	2.27229609046405	1.04082004467499	2.87144555272268	7	2.56269801293991	2.58210226324695	2.96192260735753	1.02398106041177	1	1	1.58173053791021	1	1	2.3873050677839	4.35134631633308	3.15895122526257	1	6.19698768499934	-13.7005819961711	4.67006994696616	0.99485159048723	6.16902295598338	-11.9775641136218	9.00905554737187	13.2087173235956	4.70566319178851	11.1924808108249	3.53846811232473	2.22312146895332	0.217622978179529	-2.09742482682667	6.67557966643046	-3.34932652262331	4.40854818949527	7.61883893433957	-14.7628652662759	2.55154681925219	8.58179595087585	0.732171348270112	0.824009003098976	-5.04192748789816	3.16142818151346	5.66680397014347
133	2.23292620437258	1	2.14030614690541	1.36759868512172	3.15215332444305	1.40684548343117	4.09358732081125	2.65543600767864	3.25477620497763	4.25353766065978	1	4.84845869551298	1.43918586202274	2.08662567264773	2.87226119719165	6.82054956175938	3.00645192166629	5.71071647002658	1.33462473032399	5.48115813444668	3.54081879565558	6.43442172832523	2.08937598360539	4.04024791476457	-11.0526624618398	3.90774792488353	5.84493844480636	5.14011959325123	-6.17094609461133	5.72776389175927	12.1784614415484	6.63362383567424	12.7715158614449	-2.07895100141437	-0.772125508103222	-1.82208863643499	-1.60313418222784	5.18381598423597	-5.1763121258353	3.44744646949022	0.0556130248683934	-14.7196559467341	2.78396988995028	1.67514489989837	4.96911447732362	-1.24130510488605	-10.6858652412616	5.09429348328319	8.40312422161969
134	1.40466166096866	1	3.80563255536457	1	2.72033585519781	5.14720337050077	5.80919595788411	7	6.65608882631203	3.4653418135007	3.98907078269523	3.1269122660356	2.05199792865734	2.24454169814877	2.25606433720877	4.66044512497453	5.41598882341992	2.54059642106227	2.16043785147425	2.24206829774918	6.25110203889535	2.42541833439193	6.45913799417977	1.62903665242057	-12.4587738011759	1.09289670281358	5.49943997282241	7.5913450509828	-4.7916174674116	8.85735763643124	13.5655842437522	3.50732351893146	9.96462138531017	-2.39028958843537	0.932658860169301	2.39485504612483	-4.11600457836984	5.09789040212718	-4.51063418164361	1.83800900820623	-3.16615625577882	-12.7467486307736	1.26670621698048	4.78047943702065	6.92717485260958	-2.28254863515877	-4.77269070313013	5.1427129952808	6.8198400400087
135	1.92230595232464	3.85904611678582	1.54426317099094	3.68877765063922	5.27254466251544	1.84500874105797	5.87697015979126	4.11460034719098	6.70240497144511	7	1.26076948814704	4.63333583781041	3.16959902145783	4.63107711170716	1	3.75448890079404	4.03337553667945	1.64457935588848	5.399973707233	3.99788064305817	4.00099043175659	3.64652465905086	4.24368609447978	4.39510004741619	-8.93207888296047	2.39941683991524	3.02326414797893	1.33960558524932	-7.35011953987656	-0.291879985056521	12.1429628379593	7.83173623808821	10.0919595948734	-8.46246366193654	-3.5473928668457	3.73037187269499	-3.97122216119241	9.4145570664627	-4.94945517193127	2.7273618445063	3.17466995191233	-15.2640969256726	-2.84206207640779	2.82661831458342	0.692565650411183	-6.44630922025466	-7.08863316247753	5.89093683912821	1.77522825237765
136	1.89530198461524	1.24352037194942	2.22624698319336	4.63884311168237	5.28119686259113	6.66301676491285	4.70962664872072	4.88023141847609	5.41490333297291	6.06039977892777	1	6.28153197949278	5.20271834897412	2.78722329298498	3.20173682519354	4.17904246731099	5.63984494975415	1.84490806243569	6.19245631584643	7	3.63238125132246	3.73140710589341	5.10561610542537	2.10694977173199	-14.2049981939669	3.64728655599075	7.30734835181542	6.43376177585482	-5.91725164853534	9.20981991813767	7.22312063593206	5.47818896187229	11.7275956493403	1.82290847888202	-4.33614194308006	7.84540605185628	2.2891601993481	8.84182402341574	5.26936351299855	6.12131759317106	-2.30274673450903	-15.7669883193209	6.43996497125884	6.46741824207513	-0.557271009382545	-4.36043212063408	-12.374066066957	4.86485919219033	6.36801213272496
137	4.85162544136217	3.31712011928667	2.97727406264207	4.43893521218649	4.72010625649507	3.11143952164067	7	6.41165721734753	4.96066408407192	4.62267280845649	1.89232192903417	3.78979057587276	5.95693403350374	1.60239745619952	2.68259395120471	3.54576006368271	2.04951722295701	3.08726437777235	5.19550388417136	2.18919653793279	4.02371982962513	3.79262559603816	4.24515554689282	6.14748499966869	-12.166675568219	8.41305904605484	0.708822453659187	0.333615320315848	-12.2560563474762	0.750508326312055	12.4059541547167	2.75175909564003	8.92028396239524	6.70747279829644	-0.363597153957991	0.0972430158160145	-1.24327473604168	10.0451182274887	-1.81166213486398	2.4095999411631	7.44684362616661	-12.2371838464158	0.890209177168275	3.93383495168912	-2.38118354776642	0.71895857575915	-7.96725346209082	2.66980956370174	4.5927094053111
138	1.3066084911156	1.96444143847371	3.11039391643258	2.25250393915536	1	2.17903873919633	5.45715395795871	1.46851991873544	7	7	1.59124206932336	4.33609421861702	4.58878155757296	5.57118246696553	1.26416524872585	3.86879057908315	6.43722808042987	1	2.24029673656486	2.73496036118135	4.37462062455778	4.45885313747743	2.47828747284119	2.7725907794568	-10.1971885572282	2.43145362449754	5.16681134619225	7.10046411409149	-3.80773045964909	7.42290770640482	13.2248967728009	4.38859718726636	11.1069957505065	-1.51506953969527	2.27605609407691	4.1152063739535	-4.79551864779744	5.29710609373048	-4.64256010051905	1.6634756339383	-1.38445807379894	-13.3755379511521	-0.526851018428875	2.75026609700577	0.0921595104036717	-5.52729037918955	-6.47246641584883	2.74975017171391	4.87464213778284
139	1	1.04479032428385	3.10323795219963	2.45005083238938	3.29999674225525	1.53081223138247	1.36748693872911	1.46062831829435	1.70184781603571	4.97491402504432	7	5.52014745967074	3.07496240453055	3.45065981947441	2.08542946560322	4.08957152977438	1.18825927341286	1.67280549555451	2.65347313173729	3.27352431450507	4.72022479588961	1.5620691513496	5.77481035967671	5.05028523823695	-11.5736480642568	1.78039804862321	6.50387090872154	6.66827304384854	-3.37828554443836	6.8236198587728	11.3946698264731	5.62920117061639	11.1333358284012	-0.833828430312768	1.35055350091402	1.36478914172986	-3.61827390891509	7.82194602825068	-4.31574770427119	2.19228949424425	-2.2851560617949	-14.84870297741	0.192949631570305	1.65319255316552	0.128937790548074	0.331760007997491	-7.3057716238098	7.17601154763785	3.6385751926941
140	4.09275645394714	1	3.29839722310382	5.04851110098303	7	6.31789802073828	2.44002676740086	5.28634043746919	5.17914764339438	6.40650098195178	4.74196411296564	4.72564369883833	4.96019790071416	4.47349547522367	1	1.65573664743892	4.01013816813773	5.70092209669311	2.64757178198506	2.2864615582157	5.28057427493989	1.14057935064132	3.42536032310041	6.56333612802253	-11.9569660704221	-0.0655088679359943	4.01524339498476	0.298760180025139	-8.35707513403942	-0.634371297272592	15.7973745622609	4.65150456232269	6.85291660343702	-2.86794691705989	2.79974338379343	2.61549786023393	1.34801033300124	5.24904158054259	-3.11578975757893	5.27195540234396	2.54064967986268	-18.5110907048569	1.79789208155664	5.92407110157375	-0.384833450052815	4.79132008606599	-16.4013307502744	5.43311242062758	-1.76582563674293
141	1.36665040041608	1.67649529251456	4.43292814061058	2.3683803782945	2.16821829375871	2.67274990229077	1.40120910058989	1	4.17094692453575	4.64147816446453	7	4.87884070887034	3.7289403760396	2.24766273040071	2.5708189640779	3.98656509529986	1.00547356624135	5.7110779608916	5.28833846377116	1.57538924246479	5.06396262533212	4.10357349861879	5.60595498146273	4.11313020181201	-10.8079425400708	2.69276780941501	6.41471847372339	7.02064165648655	-2.90783947791112	6.27556902703158	11.2345759099088	7.12130751555662	11.8253936365845	-2.40199997816655	1.43425785896297	0.35030483213715	-4.33030411156792	8.95881992740146	-5.27488398576728	2.73091403919119	-1.8722398067518	-13.7177574073439	0.123148116027635	1.37590413251654	-2.02344706075849	-0.565227767815893	-3.25874386180281	5.93459800737211	4.04078873362322
142	2.18857048449645	5.11452234211497	1	2.94837859323097	4.8134245255284	5.69674418204592	1.89943975853668	3.86326803897549	5.66452404946046	1.2077737090032	3.5893224993644	5.76559787427359	3.90748032368539	6.21007405759157	1.34929851506203	4.05493021851088	5.79382941946985	2.91108500889518	4.81473340981933	1	4.26547657712516	4.02736129336108	2.05654554425802	5.85071486094648	-14.5115915388111	3.46899640386875	4.31499382282029	-0.231890548434937	-7.75754331491148	0.0329488611564711	11.9146066714012	9.2490296269447	7.84552684352984	-8.88273681435034	-0.46440075464114	3.09987075837503	-5.42924613262328	10.8163544897769	-5.21426214404857	3.66653528116841	0.389024149011607	-17.7573679723414	0.430680289535404	3.73581847493396	-0.052106676290144	1.1545101426973	-11.06449591357	2.46040809053497	5.08512301271202
143	3.468504694488	1.34578716964703	2.67650374713093	4.49505203564316	6.49944099617955	1.21825621292931	3.4357367178538	5.70038331082527	1	5.42351581413207	5.7961786755147	1.49908808182269	7	4.5781655512796	5.09536727909688	2.07183162345501	2.28790460097942	4.74778941423759	3.11304703380126	2.5553454508452	1.12670283252355	2.04062372136611	3.17918155496152	5.55611351703037	-10.8391500490835	-0.256931262451559	4.73469121876135	1.08092967469505	-8.91419432742152	0.187916585034339	16.0541718262923	4.54041652183696	7.14017716876714	-2.14515447427477	2.76075094581814	3.25540081697233	0.121659797500314	4.81680380847868	-3.63327620439762	5.23067477184822	2.10860549921092	-17.6355401275693	1.87062075739324	4.36751697472304	-0.17539562175886	4.83581382264883	-1.57644780930791	4.26037952506739	-3.37270514987296
144	1.5170142385494	3.54200744535056	2.33638630093885	1.58345189337004	7	1.25084765424357	2.54553117295686	2.24776531058271	2.99019810560979	2.43787807178154	6.50756948012944	5.92499064992388	7	3.87956375425457	1	4.91807920524774	1.60078141296431	2.99313208356906	4.74713766787165	1.48207244817044	3.7841798659511	2.51488070338313	5.45190153903312	2.74423766008233	-13.7435143559263	6.81309547803203	-2.30324818052912	3.84889496398575	-11.2293465952925	6.5591555680693	12.6239488318081	3.91001847060488	9.09793546053116	5.01080060254231	1.07606590019344	1.49436812165179	-0.787760011656255	6.3725523747543	-4.88513582208299	2.35607619716819	-0.223983141823542	-15.5550267865748	5.00808965907895	0.626227914842259	-3.81498339490777	1.51003525941979	-9.01205913927937	2.95586999191354	3.50931756089675
145	2.85399086248501	5.9617345588214	1.83968161179897	2.88148777296952	7	7	2.96430371072404	6.36205173819346	6.04213531300903	5.57580476202592	1.71527469522796	4.85589639987435	5.89539513028562	3.29372470521321	6.03094625650813	2.39886555848691	3.60124304143675	2.60110837346722	1	2.49233960041603	4.99554366389064	1.33895526250793	1.8350835204393	1.69366159047928	-13.1645804085617	-0.149610018477954	5.59283520259927	4.244487153933	-5.27708315059913	9.85952094502333	4.60735035543397	3.1050900638968	12.2744359852599	0.92242450778476	-4.45341353132742	8.85017853453741	0.148789648307652	7.04333679891712	6.58568124944141	5.64488989730525	-2.51627325759744	-16.3462058141932	3.14876124751624	5.5016408638237	-4.32423570702603	-4.29678965971039	-14.3229562106598	6.08053239297912	9.97288325731495
146	1.41611841230697	2.74028704098058	4.70275806161092	1.05184572658082	4.80943353634456	5.06056734178938	5.11510767465141	1	6.95822600842508	5.41656437359378	2.11388078804763	6.61570673338001	4.55362923224331	4.09750619869082	6.52146452640784	2.54877253064969	5.31554907948967	2.80040425227878	7	6.75470813863265	2.15713691343724	1.13346470485971	5.47934310318141	3.37030176219794	-11.7788406278161	2.32722917997317	-1.836102654962	5.09055862572301	-2.20795451338007	12.5278373635879	7.16104445824979	7.81288470357922	11.3667001014032	1.51124638304108	1.94452844665603	4.3172392147682	-1.19453706395104	5.74910370763927	5.64557196968677	4.18457487897225	-7.74594870109303	-15.6832173895832	-6.29861608802373	0.641398403278937	1.47016296475952	2.832722688416	-11.7375202096664	5.34855548846433	2.60823552472063
147	1	2.91494593218068	1.9432543137427	5.1009607903252	6.53542898090742	5.36805090108123	7	6.0394100428875	3.99108543919958	4.91005444645595	1	6.52103517899784	2.93468617014276	1.7445743683195	1.13958739374527	1.32488301552495	4.5412328030624	3.22746179303637	4.53739425437673	2.16056873904267	1.8727898394517	4.98394311854697	1.85922829705735	5.6144038024835	-14.5344557484153	2.78972689664041	2.75998962915174	-0.316826802899583	-6.48121883018902	0.116611409078151	9.1054866366659	7.98146078514406	10.2417214868179	-8.41595466863665	-1.24452438270113	3.36158534412022	-5.25386119551421	8.84743808066932	-4.58741245365737	1.82343659563033	1.26193086165034	-17.3737625774892	-0.689194903934955	6.28471579157128	0.445194436894385	0.640559047527504	-6.21176901005859	7.86055476211818	7.88770210753308
148	1.86674567925205	3.48924460499358	1	3.8571954856861	5.247898046204	1	6.12344740391725	5.15915403136946	6.60826148300466	5.78409497360487	1.45757287577427	6.58612072478412	7	5.49674064559951	1.14850495626488	3.71349649709216	3.02012378497563	1.5792531895512	4.17215424673302	4.58844682612933	3.27350384044898	4.84761666198211	4.30770954758548	4.76042251457791	-10.7493552455293	2.8752819660506	2.33385499012624	0.923536942023473	-7.01548204454553	0.501988835381466	12.0258533563539	7.55481942889209	11.1892483780595	-7.60007761755835	-3.77022923783235	4.62768918080863	-4.52964354031302	10.1495794096495	-4.99108049064012	2.73605880571512	2.39348446696027	-15.9289637937424	-3.22218770584005	1.59125571583977	1.35930352768737	3.70161206072087	-7.14858579731528	4.8682256607647	1.7797296484337
149	2.23046095483028	1	2.62163752079096	2.8841765753953	1.26755586139251	5.23680157312483	6.74090968931005	3.76114637207962	4.69534875185254	2.80822861090486	1.30250988912239	6.84912516353738	2.33796379428907	4.11098233142992	1.83204038934642	2.39036607537854	1.83857345497171	1.290772399713	2.08275717481625	1.46335038956505	1.08398848923623	3.74949040430082	3.79451147480669	7.80453604863899	-6.69525262058534	-3.00056896706874	2.91697730124249	6.64753018272723	-8.39311360974959	0.378472736857199	12.6573505671452	6.53696486368309	9.99147884164246	0.342092214408556	4.87474472568719	0.964701603856459	-0.375824180757583	4.72117420014298	3.69893405302625	4.90584675821809	-3.21890291668511	-18.5115143253254	2.99130635078844	6.04388240536986	-1.05733182233776	-2.13330014765345	-5.93631027792535	8.19250601051563	9.22625301801644
150	1	1	3.59102659767367	1.36693911660166	1.40904954139573	2.71091681735282	6.03336396089073	1.05186772517877	6.23629792906594	4.08525168376477	1.66537943556876	4.39927477786607	5.31258073768333	1	1.19427953816833	3.39770827497099	2.73943704380959	1.10198896834146	1.88697257726222	1.4450839337774	3.32634316902307	4.38341556996872	7	2.29119376604433	-9.41993958350534	1.91143646129976	4.6175898112358	7.79624643304297	-2.68065270919709	8.34923319187605	11.7550292486533	4.53755182802124	10.0782427933924	-2.33216249819392	2.26014626659427	2.28027910353326	-4.81651628666586	5.17586325398919	-5.06487145283763	1.19354300611351	-1.94681856931496	-14.1650446129679	-0.137869803739469	3.0720830969361	-0.298637928404896	-4.84977064827764	-11.5574600556287	1.89282347712319	8.20780238643023
151	4.20454462716073	1.96266667573217	1.32781521011289	2.44212449350397	4.33865198829543	7	3.69243034836564	5.81338107817249	6.03713546918916	5.59459985630694	2.90358052885881	3.40580960448086	6.24235578623909	1.20352235926034	4.17748551215901	3.75410814408845	5.79913784795942	1.52955422375849	1.88235913258031	4.74355050507506	6.29525616196939	2.40143749087328	4.01787713556468	6.46898252628237	-8.14734219286614	7.72310859455567	0.963273703720783	7.71093583195932	-9.41037048827906	2.93445527577374	8.94924106719917	4.58116758969335	11.6430499154603	-3.68936600207224	3.77808646133076	-2.27334823149537	-2.5376481116713	12.2096797165339	0.93021099839286	5.07852563871181	-7.57902847272264	-13.5418119319655	2.61953852788522	4.1957583659311	0.999508380158446	2.80123303472291	-6.03375455133387	5.76905962083215	-2.42156925323044
152	1.855884349234	2.05390625382426	3.26422557572375	2.98535933707962	1.20869586929776	2.36325270989102	4.11244475055975	1.07568175932644	5.88924586383125	5.28645137124173	1.95697630969484	7	4.93611331601462	1.89016860675449	1.47338334308969	3.31712881576727	6.98731985257848	5.89130622486724	1.59541028056042	1	2.12448553620109	5.02565771691109	1.82402999567922	3.29018775826014	-9.77870729523085	3.11082217854834	5.93924614913212	7.09730621590052	-3.31991665303375	7.55192674842543	12.1969663606654	5.39070534407838	10.7437911808937	-1.37179317860536	1.43681641824006	3.85879774536213	-4.2461023897281	6.52091872849567	-4.72915385883149	1.79460453651253	-1.95549658082697	-14.0718294979032	0.203335427675248	3.80847639814647	-0.24756274448184	-5.3710883629285	-10.1520696586627	7.65707630173762	7.83166582047885
153	1	3.84840354427755	3.41104956433506	2.0934149894761	4.43384310003433	5.7232469092795	4.37777871666817	3.70024826389697	6.96373254508736	6.52456309648051	2.50866780644597	7	3.95075742040906	1.49915812342056	2.46904336791618	5.58165589931095	6.62545378754722	1.69904366691918	5.7630736744544	1	1.73190308660359	7	1.53136650307615	6.12918228731836	-12.4343274114404	0.9722330988932	5.27329731273475	0.233948166696268	-9.49419369484531	-0.640144207999415	12.4952304562819	7.48807049240801	10.465840280902	-8.6583630972301	-2.88412235673341	3.53528971803943	-3.69001905022685	10.2753822863874	-1.67858286091987	0.181570794303917	1.91177941905178	-17.7068965231935	-2.01953605501701	2.894028171611	0.221388718811107	0.781023646317282	-8.98384429844429	4.43578176333162	9.92332790582085
154	1.86744988176754	5.74570456212448	1.26137754664823	1.75032560770334	7	4.68870745997673	1	3.60875580433301	1.48244594114761	5.69430478396622	3.10747307409895	2.86471731202381	4.76674426498125	1.29464375298921	2.60295602374823	1.94540665386428	2.23238054124752	2.20981816598293	4.67412348375256	2.17805983967939	3.14240980610771	3.33678479312875	3.01402649075259	3.56646989764834	-15.3379323236602	6.25964660309753	-2.91846196089247	4.22914772658829	-12.7309825544005	5.32259689240099	10.8604853080522	3.94468228938513	9.60146999094023	5.9070981826147	1.83014162827301	1.97812793825706	0.825562973375162	5.58968735264064	-4.06469495343788	2.82359482878081	-2.48011884565772	-17.5010170915489	5.17195397254764	8.31041880415655	-0.0273865574141711	-2.83934315254717	-13.2244195043575	1.03965247891171	12.2767240514714
155	1.74410734847492	3.85620257226312	4.97391402796159	2.58854050078537	4.61055065641475	5.94067913405012	2.75017134805891	2.64395859747416	6.18338419254417	2.70921317398247	1.31043020642916	6.8900353323302	3.49675561502924	4.71729938959985	5.81277780638046	3.6654971201958	3.05485014650462	1.25196236189751	6.32342379844831	7	1.76736223155112	3.32428636527073	6.07574510493167	3.16279339745853	-9.8678029352739	1.98748128976667	-0.135256750917277	4.49799745395882	-1.67472453825376	11.8899961698072	6.09806041663046	7.74639609333623	10.5980065124849	2.63298484963049	1.35963343276806	4.59958970660142	-1.85947354658523	5.74209411246719	5.8347510179653	4.12839800692112	-7.48042383009597	-15.4064756023383	-6.63671391154518	0.87566307051006	-0.571437217006188	1.78382579460386	0.220483847541959	5.35864778891694	2.84921802414377
156	2.00576985326825	4.00958875950845	3.4931251814785	1.75893971266648	6.69058940921928	6.92828806414153	5.31692631614731	1.12605591481459	3.71615761419874	7	3.51138850555332	2.5280970166452	4.06494155269162	4.83990475467853	3.81529449141349	2.771712408647	2.44715577853164	1.92105990440477	2.42649224117648	1.91127624404736	3.62396904164468	2.16654384625154	2.76959739715501	6.97457931178814	-13.2283295922199	4.44931198098529	0.450061921903644	5.66251551233732	-11.8940419638968	9.10339246072463	13.6991793712397	4.4986662898151	11.7738556145549	3.81603467013282	1.21155858599564	0.122498169760329	-1.92398636625677	6.31098771919527	-3.2549590962439	5.19454130145339	6.78646164604629	-14.910539430766	2.57991114176718	9.02790496384488	-4.71761507271298	-3.90464513936131	-5.79865597880914	1.40442124723805	4.49366989438705
157	4.19219450673511	1.93432063116014	2.68122836311955	1.17116714995017	6.10276509419281	1.2243422102789	5.99350945392427	4.98942457052715	6.55350941268595	5.21612975178919	2.39711148288927	4.92539958428768	2.51210396824588	4.66208868130976	1	3.51875423546978	4.76350751400783	2.73740713059073	5.88675420983409	7	5.53166564049571	5.47352189233718	6.48397055174169	3.37818846304895	-15.2929955185943	8.2438156906127	-3.11410822848256	6.01945914794265	-14.6904308654009	11.235984628905	12.3869838034712	1.88851591180432	10.2304604727598	6.31797780332921	2.28852671474625	5.5789839522853	-2.12727227696516	7.81316483496911	-2.43384940369192	3.44863909613392	-0.892245819217631	-14.3457046091954	3.49376139294786	3.59166445139535	-2.21217864743742	-5.45502892236092	-5.95045506853765	7.02559452630217	0.856411479947574
158	3.52073226770661	1.49867378881072	1.21405752047889	1.84334370292342	3.54463859190238	5.04628504622152	2.75917397055259	1.92525256914683	4.0646252478245	5.04712457978866	5.31126265445321	2.79400575906554	2.77863683713664	3.3657822736019	2.34112244632567	3.29474895233487	1.3527627938108	1.76562211581755	2.77383056617978	3.41682383238657	5.2916553187497	1	3.14229144342045	6.37853339126791	-11.3123385806679	1.59160931176725	3.12482757158605	4.62398355345949	-10.2837049163502	2.58050921604733	7.57796445317892	10.2933809988006	9.13603786887369	-9.59413083232351	1.80847224264266	3.17043654040895	-1.46308860407151	7.71431900632079	-6.46012168842287	2.20220113137361	4.02181664693812	-17.501958307269	-0.196877468397153	8.93081337681352	0.848760463218859	-3.39515284934764	-12.3650170701548	3.11851618207531	4.22804961265163
159	1.2360870249685	4.63617744255862	1.73050786910631	1	4.25509628956853	5.67088481665583	4.26488427837703	4.0093784321903	5.01596672464338	6.90240176567802	1.27804047869722	5.87365750344259	6.47384371534741	1.29525701523947	2.00281067384194	2.02163564138818	5.02693287380265	1.92919850410352	1	1.2643869458802	1	3.39497137094321	5.16787641140523	5.6730307722549	-11.271562999819	-0.210659293493878	3.20800133644814	0.75807505952256	-8.88985349144133	-1.50948941647585	11.7694031912469	6.68567148140463	10.9474167718379	-7.43242242718853	-3.433237613215	3.67856197904598	-4.77165571547361	10.3823987503378	-2.72731870888826	0.248005511197626	1.85353660506877	-16.9375463955643	-2.3126953901969	2.87829663851061	-6.82618498237205	-0.202440858436088	-5.0162748174852	4.16494248515396	5.21719414099034
160	1.69690818385561	1	1.14454737520219	1.77001805990124	2.70762641083888	4.18668469018493	4.11342133679404	2.4828198446095	5.84615345992599	6.80548442370527	1.13537059522957	4.94548867708465	1.49489863109204	3.98109092008158	1	4.23389165547204	6.13815253677521	1.67325049790811	7	3.77767271726856	2.23787797731745	6.96232677749252	2.1860072716755	5.0548546297723	-12.8046851601541	0.194970046539348	5.83713134548871	0.00571460459555689	-8.66638846215098	2.12847084776974	12.3003572118195	5.61325461811908	10.0197456792264	-9.91694665624399	-1.21884861218609	4.38767550084714	-5.0496056926383	10.4504673237704	-1.78464742802353	2.73970272431388	2.16608957526544	-19.2461140739254	-0.68318704053681	4.07435233180441	-2.51221897087557	0.799889387991443	-5.82392668483828	8.14846639768997	0.634682188691194
161	2.2795975156281	3.40419437742048	3.02265522951409	3.51796025202369	4.02336426727202	5.44120331057698	1	1.60574982287833	3.67690923605149	6.10867302304871	4.93446279038947	5.17527095113996	6.83162034411717	5.10745212188499	1.7150675055823	2.22655207123801	1.90328558691382	1.69526514144686	2.79267378519813	6.74084296935548	2.58576452568994	2.86531654785022	2.24018774484809	4.54345188138781	-11.7206056473685	2.48741389391692	-1.16439222449019	6.69340494172839	-11.2699221246113	7.35088182763334	12.8630903591396	3.28300894881404	8.70362355864941	-3.62814467487486	-0.30215918973205	-2.07013134170313	-5.24744419182331	9.83327243973907	1.53773839026868	5.697361177431	-5.91271849887443	-12.3382767025286	0.402490668161314	4.83813500926481	2.88014520881641	-0.709146425315947	-6.11797243136601	2.70604953079503	6.27948965360627
162	2.17609185662747	1.80502964412376	3.71900292945871	4.5796492975724	4.522436414259	5.53271442103359	1	3.36593985675807	2.45151364159884	6.84855175628165	3.48589222860474	2.48665796078999	5.51678631351727	3.28176155500881	6.08735341727432	2.39495924011768	4.3321404210544	1.75177151703052	2.94253248849374	3.65893509679022	2.4314938755318	4.07568903758678	5.4064305653444	3.66361725276404	-13.0054872204562	2.41269882521589	6.2201723560423	4.02886481869939	-5.52398455856807	8.03473589834781	6.10580732661789	6.32735549040382	11.4562929267426	3.60666912141572	-4.8122520512955	5.47844173290806	1.27709024229479	6.09844675311923	4.71251858313572	5.33455976285365	-4.05842912914951	-16.3639978592661	3.41480534869133	5.0593476436416	-1.27026436230535	11.4471741082105	-7.79660020742739	4.44870884252465	9.86292686006257
163	4.01971408949574	1	2.03352587161128	4.26495607434391	7	3.83813205252273	4.40355467237614	7	5.53173579035382	5.44907491137708	5.29861490201944	4.01510609764568	1.04482759570843	5.89088071143388	3.02422446448112	3.72483223913928	2.1706621790922	1.24579719852016	4.57893878079637	1.1942295643232	5.32587376477613	5.47000886056936	6.08952577631124	6.60437791013768	-12.6697999925711	0.861681378310056	4.62608948349478	2.78253894638614	-7.02342067836233	-0.51535990518414	14.1571801605127	3.93983923626257	5.66231281467893	-3.11811045086073	2.98264971329402	4.22542132759165	-0.843288637498354	7.05159805181091	-5.09279510506116	5.01369583082264	0.996274906022241	-17.98613014059	4.80042861245633	10.3474371521434	2.32794968873669	-0.447489984779834	-8.71568649748896	3.08251170331489	1.22779924322301
164	1.14330331916836	2.31489537501261	2.29513520248257	2.61395945946543	3.59791563239837	6.32097358818133	4.61499381322473	3.1563832033095	4.57929207815822	6.19583786318126	4.38140254561216	6.97326477285645	6.60236156937078	4.68188000884945	1	4.79263038994813	5.3379822657358	2.44148831268356	6.08998267915035	2.55063029401119	1.84922750025521	4.59475027397391	3.11783456517697	5.34216176359816	-11.0111598053531	1.27106426820006	3.20160274503226	-0.173119451100646	-8.74154882642154	-2.12857124208919	11.04999917631	6.23616169694626	10.861122027783	-7.53667208288955	-2.99017749757969	4.70394105002362	-4.57692238342575	8.6110098531035	-2.28851539136185	2.34908607890737	3.7035585400932	-18.0942047575882	-2.30533470587949	5.18689713261743	-1.06779297691678	3.15108994121185	-10.7804446508985	5.44866019924697	3.33177401316608
165	4.82359133099089	4.01990913814837	2.93372594633221	3.83063395163972	5.69544152251188	2.72300264221324	1.38305722723881	2.97146972156945	1	4.71297255863175	2.19046595589423	4.84880413725314	2.57917870146178	1.42500781942377	3.31865780006257	5.27479677483835	7	2.24436144267544	4.227661886726	1	5.45691956907778	4.65885683000228	2.25293030053578	6.62113754490618	-11.4964570787944	6.96255504404652	0.789451386941444	-0.28970404222464	-12.5201598282708	1.22314129407614	11.8918079393994	3.14007703311997	9.38035176961496	5.85219943948779	-1.25380681427191	-0.274855372524796	-1.96951360960254	9.50058622994523	-1.57029272568231	2.01684012189834	7.03758677177069	-12.9372135288219	1.71333217942103	2.77252815928398	-1.99060804271645	0.47952707903922	-9.10365244476826	5.50590979367396	-0.59001568945007
166	3.47499075088327	3.54687563699374	4.62729106548504	1.97177826904779	4.86405894882473	4.41874623697004	6.5828046239007	1.72107809750729	7	1	1	4.28682011408897	4.42974646572309	3.07276235346153	1.41757074345251	2.54933286330621	3.38594580192093	3.16014685373053	1.6252179243728	2.70084225889378	1.58222107083262	5.21857700783376	2.93170082549212	2.43240338720987	-13.0894274270892	7.04537257476414	-2.21413044639808	6.71787257240728	-16.7009507636336	11.3763493745985	11.9898026193399	1.07986200282194	11.4756476150829	6.87775516115727	3.43470802331257	3.35354508564803	-0.830390816477948	6.73737098032106	-3.28377348867199	5.47286487368263	-0.59990440715468	-16.302406196214	3.39076448312839	1.82358352408881	-8.6642002523371	-3.76975338814766	-6.71299797766429	5.48189627389154	1.63373411551967
167	1.49600980834384	5.59347731525398	1.10238239115091	1.3535486093455	7	5.58773649519804	3.09862136955613	5.56944642411201	1.35021384328814	6.2356756177455	3.1298414909757	3.44095525109349	4.92223963378994	1.75426892072094	3.95523744254035	2.78959382625969	5.69559766431811	5.97170529782784	4.947180981269	2.03692639379682	2.88150344073778	1.05246247620042	7	3.57313876024315	-15.7449266221733	6.04478873729745	-2.54954471090648	5.3406825389085	-13.2984690056408	6.02111163111973	11.5978673008974	3.52158628791763	7.90807105101834	7.04825105691343	1.53945873286593	2.57107278705554	0.234172887410947	5.42056658055065	-3.96322260261609	2.91321539371897	-2.8793132366284	-18.6681004484803	5.82261652824337	8.74118410936495	0.425951329975574	-2.91690681253743	-13.117286521936	-0.0861779944924213	-5.08481214411908
168	2.75983480121331	4.69592604477527	1	2.58041967682861	4.90892811201653	3.22875129480011	2.60308049563909	2.84527191277856	5.23843675304443	3.41766396275801	1.24430559562636	4.98862794938628	2.37134184356527	7	1.41033231003969	1.45778350006252	1.97799112884212	2.13429563052108	3.14311708497111	2.23705909540687	5.14551833454978	1.79138930816104	5.35334103909797	5.97097936804445	-11.7325701934221	0.483722631293516	0.110495583547892	9.04875721552145	-4.4563970314859	10.5091604841784	9.27478774352443	7.31514524242046	10.853965311463	0.158859359213394	4.75822063771736	0.225806335021283	-3.90026252754813	9.26877690840204	-2.67260864906724	4.68577901272858	-1.92088653885055	-13.4877241452189	0.28716211416829	9.96927570124343	-9.88311900100686	2.39051218048051	-7.82207915359642	4.95014237123745	8.5796032634356
169	4.02381365309033	2.2624244455081	3.82110348842595	4.67165582360455	3.33496626018438	5.22964343251006	2.37765416710214	3.98546420997332	3.45562756247991	2.6154827895306	2.19566538160003	4.46321741185395	6.03332453986541	2.61776877863728	4.35146564562286	1	3.69210001589079	1	1	4.25077362043255	2.89247378893731	1.82410543471627	5.85178524055924	2.61498457474726	-12.2856999743456	3.28235671111069	6.11104455937496	3.84393746980101	-6.15971448601723	8.4103046070351	5.84010461623297	6.18324439990964	12.1287019633084	3.14219311297236	-4.43035709164401	6.57837983411028	0.828541389195633	6.15741345664938	5.32071065517254	4.59888008533626	-2.7527906489941	-17.6304348805593	4.83217806584922	5.58368718347062	-2.2022471506474	11.5064302534492	-7.68015483869534	3.8389197405019	3.88115458317744
170	4.04343042603605	1.88775895301321	2.27790904499785	1	6.24944629681947	2.34434117357703	3.09844851461461	4.22626717756765	4.0927978256989	5.98213966810057	3.62881029978136	2.47443920728735	2.66254352823946	5.39453568526939	1	4.62706008809658	3.27140986029561	3.71972798980535	3.84106424427283	6.27225376111411	2.40341903658775	6.28760011679061	2.97695151392725	1.72710657996127	-14.7289144878253	8.08483167328551	-2.33136709960763	5.8985503132492	-14.6471403132706	12.6244009525063	12.6869622624027	3.65295743609524	9.25249942273325	6.69652699411215	2.28058565530853	3.20954864485912	-1.340379188713	8.15965149030178	-1.65781206468638	6.77977933689643	-1.1645574404538	-15.4471541332161	1.22475669169998	8.07257207698716	-2.39501051456519	11.8143668077502	-6.03572119352797	6.21996415459021	1.73984099088343
171	1	2.5691363135808	3.81276834154064	1.69677553152592	4.80291782008084	5.37290108460549	3.15651462041802	1.78755303626495	1.38435175381078	2.08205291444845	1	2.4499312676246	4.97887378125706	1.95531134088596	1.81899567580225	1.92658509027305	3.57481999898565	4.22844850473946	1.55364651746424	1.41666109590742	1.15197865148204	2.26839398905041	6.0707452592764	2.53972562633377	-11.4877017583329	2.38507414035222	7.4307752958255	6.22563516686388	-6.43182912260183	7.9007056390964	7.82065770877499	6.18372407701959	10.0177016417228	1.62361593143933	-5.70186824056315	6.85856283901835	2.06268744372275	6.52154195688833	6.87645681731537	4.94645270738063	0.134100882328307	-15.6260994354998	4.92488920687806	0.857286627139182	3.23835275373743	7.54826579287224	-5.96428918243817	5.47240574415143	12.4757274440001
172	5.87281590550961	3.55835161315503	1.21500901913597	1.14021225633555	4.55770278895051	2.41496263249805	4.30698172936687	5.22356931173818	6.86817458044697	5.66951242194942	3.30419636650876	7	4.58844456622487	2.56378559855927	2.81690726856054	5.31897207637022	1.91763499409057	3.07721705362307	1	1.12666203638553	4.6938746216604	3.85275008052778	7	3.99467726962309	-6.16446820547577	5.74937221447394	-0.508686611054452	6.21469918385763	-9.41573098521926	3.71587071623102	9.70679733036268	3.76446030129742	13.3657397082069	-2.51800631175836	4.98234441050095	-1.11707623585259	-2.99614387143887	11.1908840635145	0.881713573484354	4.03470775818975	-6.90778170230989	-15.2082531477825	2.29981361206127	4.74642224377916	2.38791208634916	3.01355031735846	-2.67509591594049	5.79928148254885	-1.07739325259592
173	1.87729768525882	3.50531771495184	5.99743723755483	2.09875155662473	3.81392960175472	4.24518423838233	6.44550863931229	1	6.87745972034142	3.20494388199009	2.70719920097047	6.63144444340218	3.57305213315705	4.56947761330391	1.40698313517769	3.61504917141399	2.04628737783132	2.46226545982374	6.76074858703514	6.66564684278316	1	1.70906115592002	6.14932034946261	3.47548390907441	-12.4284247276793	1.93845463501482	-0.238903739197005	4.46270592865919	-2.48270288594325	12.408724728852	5.95818462190684	7.61329280803135	10.425632320212	1.01399769332456	1.90110388336495	3.73019608363293	-0.889487829605936	4.13842539483463	5.51365475878986	4.74585366712375	-6.51298506230245	-14.0000728600311	-7.15598272245053	1.50677654099757	2.13856039872287	1.51601627371725	0.0269621945407154	5.37821209652225	1.61520601616107
174	4.17649679823988	2.52568673172514	4.51729339582691	1.3060042648604	6.60066156635833	2.35122855893736	6.735413194249	5.94571101814692	3.90479655028982	5.67927837224843	2.423663317837	5.97674254551818	5.17905675126578	4.13493078378912	6.77189872151813	1.24510482293495	1.86790758905114	3.23249936000898	2.59188695818823	6.77316283347599	6.36527125766075	1.36453066409588	3.62157795006952	4.01473264384714	-14.1662499276954	7.9947690611381	-3.98254498100588	5.23794469720641	-15.4504971276691	10.6708480135041	13.7796255381074	1.61478302830504	9.43674898015321	6.92111877552944	1.84236635909332	4.88263975458497	-1.59366336926632	7.72474221946155	-1.7640630478884	3.34528357171906	-0.422756268675159	-14.4711030695204	3.51087095910265	1.3960118819478	-2.06771507216459	-6.42491865080548	-6.80879319082067	5.5603637282812	3.3323764174146
175	4.95559726813698	1.68895787591555	2.01577398617755	2.69268606786744	3.94879737051256	6.79836323563637	3.53300825572633	5.95965919365921	6.20311086127582	5.31465021695215	5.3707835691012	2.35978074016856	5.72116509285188	2.17518018776432	2.21610972976203	3.27248372630667	6.04052182967063	2.30344259241703	1.0516837876801	1.35692490966838	4.60624411294629	2.48835680802923	4.5327474267435	6.4772979073893	-8.35781101204981	7.07338898023439	0.891278952246949	7.94650501055843	-7.83525913546496	3.17528883922316	9.56488428389185	4.39263164041865	12.0788497712109	-4.4072831897847	3.4927825414531	-1.72766735410791	-2.97383277943706	12.2215522659358	1.16226923716405	6.14801121071771	-6.56857501205074	-14.1734431614189	3.39669556245694	3.97828792443514	1.028247049669	1.19789757188965	1.03715270442985	1.68691420321814	6.73469396845355
176	1	1.68346367746332	2.05113476573067	2.50557406689071	1.15017198480643	6.55665101040322	5.19931350937103	1.14325593107893	6.13546065632428	5.57190689317547	1	5.80202210857506	4.21412788564105	3.73013235831896	1.50080125208186	3.50471215886762	4.80780258128379	4.50159306071774	2.66290408737757	2.12899465252189	3.12804868519752	4.97305099079391	2.52962371184696	9.52201347443501	-5.47940740735546	2.94593092397441	2.83927411863655	3.94932175456037	-11.8403534432132	-0.962827733663881	15.5485455609609	6.18972719598792	9.43268827784046	-0.495610499800457	7.34354752151779	1.41967953686652	-4.7093540700386	3.63041500693158	0.467472842378096	3.75640763022005	-0.54276192070835	-18.6925627541278	0.879050953454924	2.54051312517771	-1.59086518815216	-1.67600998298238	-5.64372383871153	7.48867664212105	2.18160641835019
177	2.13908380278117	1	1.63668350756712	1.326293247649	4.08184052408073	2.83963477431141	3.86209341475603	1.69907449367339	2.80182339186889	5.62831472756018	1.57017524469019	3.17120214125586	2.05376152992501	3.00543900930795	3.49756895806836	6.76736252035295	2.42569237838737	5.67903821127675	4.73436053089499	3.05281634290945	2.74050578079558	5.19230764405109	1.98938589194081	2.16037021651844	-11.4913176782878	4.7146709036499	5.11241650248679	5.21629538035836	-6.80405335169869	6.72603615403356	12.6884538729658	7.52684011808349	12.5517589800727	-3.220326112508	-1.14205657749982	-2.51739469547619	-2.4882055823201	2.52900411108239	-4.7161380221673	2.92861315521994	0.911077192313195	-15.1578386994994	2.54370540748359	-0.513859210820404	4.76099483037068	-1.82907042822427	-11.4398958252103	3.58726646446952	8.55271957568201
178	1.0256926490315	1.66397800769759	3.80677168731117	1.8291756098438	5.64937681934922	5.71049931576033	5.54483431265376	1.87735516993161	7	6.99572171642529	2.54892969453129	4.9103890135902	1	2.56142837321142	1.84689635961644	1.13174057338854	2.94281595630673	1	1.61967672753135	5.72496339520956	2.287855053293	3.45479114984557	7	5.15083840517221	-9.76950152813312	3.6825483961147	0.66395382055029	-1.27882910136581	-9.45521668472851	-0.728514569252776	16.6618393193852	7.90874768808283	8.12585993034432	-2.89061875423531	-0.609904498600543	-0.0708452929908596	-1.16642828408689	4.8689968427699	-6.47387524867539	0.39966538569997	-1.07092419248445	-19.5234978801299	4.44924903260416	7.49111504036448	4.0604611871407	0.493086206547908	-4.93200192194756	4.19088833775908	4.10109741862484
179	4.71513203278312	3.40094118067852	1.3056892385978	1.59691322966105	4.31998530314253	2.70177566820677	3.04730149576061	3.90650341364699	4.79209270997576	4.15871305196391	2.46746193888915	1.27871823000643	1.49521510192796	5.85633740800555	2.95369106552941	7	1.12690218105472	3.5690567289001	7	1.67957610914507	1	6.6054488326143	1.14503199259858	4.4419695214101	-12.2329541660527	1.30373150821444	-0.676406476246718	10.560818627155	-5.92671124810299	12.04038127996	8.40510506142015	7.53936754618804	12.518651182541	1.27623903406248	6.55478995158819	-0.992900140943317	-4.54081449122708	9.43257834731325	-3.59254860164141	3.55562968210576	-2.25673774999165	-14.2257900063735	-0.480778661869883	6.62318105137418	-9.15903041084023	2.14584423911548	-6.94769978070365	5.83837219044575	3.3671975309188
180	1.59801137889826	2.44267816167363	3.12413103219621	2.52900671132575	4.22934286657054	6.62147750641303	2.64344853756169	2.0089503175055	6.80908500833507	5.53066829076899	1.2777808684275	6.32006156038493	7	7	2.47081385231166	2.18707141870625	5.93622333778331	4.12737020582459	1.10908728932744	3.74592825816066	2.03977267739869	2.98693044858161	5.13701252983986	4.28575720689875	-12.1932555133929	1.96768554115655	-0.503734084301389	5.72674907589894	-9.98325736220096	7.21773536295219	12.1151640865834	3.4753521549797	8.93960664669509	-2.44528671200292	-0.0948953556044946	-1.03751608227048	-5.05677928934207	10.2479761288228	1.41504804493399	6.5430235843554	-5.79379584229779	-11.8471734758192	0.15728509099375	4.50915330937068	2.0476413960289	-1.73889553825658	-3.59614672676256	6.01704060329242	6.64106175342544
181	1.01419923571196	2.04108318924823	3.90956858375066	1.76917354706398	3.41779932660436	6.29320841858232	2.68374186267983	2.52647276526213	1.50473123062803	6.27294202894519	1.40072850118453	3.55910416558976	5.7993859371892	5.91883110510012	1	7	5.50618291619735	3.40018556687599	2.69292123677218	4.41141874821227	6.38779160012681	6.2708639089094	1.82058544586064	4.29796460277072	-11.031173915943	3.85966925293485	4.48025184508257	3.6279663692991	-6.64117533164264	5.5720150599367	12.8236812577569	8.83843559563837	11.6644184224441	-1.98002394094012	-1.88048326652043	-1.72973875161646	-0.378489703103729	4.20394246359254	-4.48601192780544	2.12775896271332	0.686477210003098	-14.0415677160845	0.527386001887825	4.31240178931514	4.24954113848951	-5.67445840272824	-3.5245014276767	5.14178850696195	-1.38063887389504
182	3.06001468499537	2.5978963364304	3.82578379453641	2.47254558683907	1	4.88113721457383	2.98209088484946	5.34261068020296	4.48284169794517	4.1944918859041	4.68545451654332	7	7	6.75304156270619	1	4.34801600952181	4.76405394355346	4.14207136173138	6.45384296485276	3.97156949855489	3.43045868264802	3.94136385194836	2.56068132454428	7.62525955434961	-11.4920001762603	2.3885206002857	0.0504018475118057	5.30793649363118	-10.5416109622047	5.36072448419871	8.18469561968283	6.48325801052845	10.6371224930942	2.84110227654195	0.68669349981192	2.06014201696159	-3.4103763999647	3.96872183142464	-3.30940813106798	4.80039768598616	2.1859352338118	-18.6928962166733	3.89589192253365	2.85516115709084	0.92256905051457	2.8303233730481	-12.6561000649182	3.988761762873	12.8189124460244
183	1.52933353813808	3.94228088480119	4.43049268193125	1.840445638076	4.29050901221506	7	4.15707321275991	4.17613816670019	4.9984301577865	5.137734552815	1.66072245621748	6.21472078254984	7	1.10872650286905	1.43359678997005	6.32034575141956	7	4.32255070016996	1	2.30227938883229	3.97085560577437	5.02200305734905	1.69540785309164	9.10962965519561	-11.2191865566456	-0.074804147280161	3.57501306417397	2.97618188011069	-7.9934956108881	2.62057045082982	14.1437615389018	8.63480566791672	11.2760254144653	-5.83775355682281	1.62843826220528	0.505319178456326	-3.42086285236159	5.72308835078053	-2.06663157954742	9.61503857026729	0.828133602582359	-17.8677530140828	2.0104611608868	1.15806652533408	-0.575903305585311	3.36699133839738	-5.42398880203173	8.81187705406688	11.9587206043567
184	3.1075516930259	1.65879312154121	2.15260167108215	1.69691877501671	2.22849806495146	5.77962539833258	4.0163905589044	6.05132751479127	6.93473250795682	6.43170469136675	3.24765832569455	3.86496149924341	5.47336345375876	1.68298663362929	5.84363850103555	1	3.66152397398415	2.74245946340669	1	1.35678009629063	5.16495052800717	6.22286288130583	1	10.3698786264309	-6.26053501702276	-1.99446436987232	1.38927209171733	7.38828645930544	-11.6609274000584	2.33719459241954	15.0101880887367	6.04525081056625	9.8385426804262	1.27541300680127	6.41335792204408	-0.870596001151928	-2.51456754625689	4.78793542763771	3.79114316348873	6.23336162329175	-3.34902128224458	-17.9556399332136	-0.657608840768402	3.26854279182117	-1.17751054344899	2.48780694143634	-7.48631781359579	3.46655878561074	-3.74326132480046
185	4.22147571214566	3.04548142608722	1.3402929988726	1	6.31143509876755	1	3.64231299555066	3.22075691829235	7	5.5453914704394	5.38215652717387	7	1.8618696825483	5.01371728277159	3.89870764746147	2.21593234219386	2.49918288067491	4.95157230895262	1.50331037970356	1	2.72601516395384	3.15938085225764	6.53158622101927	5.29902483322321	-9.49203845522721	2.69561612213489	2.46674680150483	0.306267303011465	-11.8675640496474	1.54793293443992	12.304968235064	4.57730350978522	8.51966976153376	-4.61882716582964	-3.91147712399466	-0.931981483645169	-2.67538081169802	7.37722698748802	-7.21658414007011	2.65905905847445	-3.20497469030726	-19.6221501784097	4.68398319001099	3.19431135449216	-6.61500785950879	0.371745280293596	-5.19722872443531	5.92160227400792	4.50793661785724
186	1.01030408681924	2.82565427175646	2.77077669073517	1	5.39321368804127	7	5.71251176843584	3.91108032871689	5.42630240554885	4.92752065323402	1.68826571113219	6.47965572639577	3.68184283294455	3.20705871472864	2.45840887069533	1	4.61915675907641	1.29625527488739	6.75185385794099	3.48141330623197	2.81242428150464	6.57715263193236	1.98012796540865	8.45310098617784	-11.5261115954981	3.56418481164937	3.97520921203493	0.60836135620561	-9.18667229632151	-0.930548102017797	11.1693692437216	6.1950888578596	9.34370701035851	-7.23169750864254	-5.30740197680906	4.86263338730515	-2.83663364198225	10.2060980248498	-1.2524990913897	0.882105118880759	3.10745435632428	-16.6869322365118	-3.28361182716098	4.8038553773363	0.143193989545309	2.21332494316693	-2.73698620849226	5.30568083620361	7.1299412702218
187	2.33937050129337	1	2.27046801490066	1.79996464341282	3.41856315207228	5.24668875752018	1.96116937076183	5.01468529627294	4.16390616157573	3.17274539624315	4.1357033697527	7	4.56141338247399	3.98325093323471	2.24681808945491	4.18744723369265	5.44955326948556	1.83032967900532	2.08282889990666	6.26304345115924	5.92497561895026	5.82191026044583	2.38325093333917	6.09926110777713	-11.0416984709935	1.68308615533049	4.8548518007197	0.483787494596853	-8.90730350109158	1.5987129444056	11.1031266381384	8.1765393797397	10.2180420183252	-9.59280731232484	-2.80395545850033	4.51292320309955	-6.37896455698016	8.00519666081049	-2.45764760146785	5.45778570911353	3.39915762445467	-17.8084877362582	-0.967584203287895	5.09290450463429	-0.706919793238758	-5.31566360896271	-6.20526117589858	5.10044124875289	0.362308239486855
188	4.30688628747284	1.0529752787542	2.35026743429172	1.98944689986892	3.13632379338172	4.65833409464228	2.83936911485541	1	5.03697563775485	3.85166707429002	2.44985602172227	6.97889198948751	6.65255119057999	5.92953602430044	3.6477828657829	6.88284739691291	3.28741393826824	1.70423874075216	3.0514489613028	3.23681199033586	3.78579623841519	6.84851844530656	3.65773671803262	4.27639044179626	-8.47440468415389	2.99355267083777	-3.48727061071732	7.46803391131711	-11.0864372923469	8.28321144051877	13.112854100209	2.25930183362128	8.0363061756989	-3.1364466455536	-0.443262517237988	-2.34232109765257	-6.40588880250769	12.3067363562376	0.908077718186605	8.67733810448579	-4.1378266874292	-11.9968078590799	0.800177604655235	1.50357849036909	-5.44534238086394	1.55417199257194	-1.89504494036389	5.72094729867753	7.74077712134494
189	3.52674193302185	1.73308074370511	1	1	1.25601710397773	2.81271645785724	1.68616275686365	5.00911101904318	1	7	2.21653223713369	5.5381243438918	3.03989774781856	1.66255029814384	5.26322911747089	2.05415193856117	1.68500650236658	1.59243971990985	1.48381254827689	2.12580212769218	4.22179955700349	4.21694915783554	6.42553443155119	10.2612994543971	-5.95070806960124	-1.43105130403886	0.767023949824287	4.52552853927756	-12.5458578060489	1.55162528661405	14.911203821578	5.8311970636832	9.3549277633095	0.243967317612978	8.17465365388183	-0.457636194050993	-2.01146429714035	4.87109703612296	5.34325604677053	4.77477742408555	-0.619949124721783	-18.1921590669497	-0.483018405606986	7.52555119036216	-0.80183772378221	3.38222913878386	-6.48357650533353	6.90716045912023	-3.56661283359235
190	2.64668997898712	1	1.57738369359679	1	1	4.98741789123908	5.03549381082302	6.54391252975811	6.52803410178094	6.55390784997706	2.92134992249299	4.24211358246578	1.72345517389022	4.96504668531438	1.29127506852608	1.11589723600772	4.05461303495912	2.43277959778038	1	1.774452436353	4.96101360314915	5.59214393501125	1.78095142116693	10.1542278184002	-7.24137038269907	-1.41789503409904	0.785945094419942	6.7153982199298	-10.9943022855577	3.04320893924695	15.3732166736301	6.07309820126961	9.71098372751221	1.66716164504642	6.5503993651056	-1.00944578064519	-2.5235621356536	5.20822087076404	3.37737326124609	5.83294827164857	-2.55842949317171	-17.8799038169252	-1.55515845037703	6.69693829543521	-1.62385603494141	6.38373593917234	-6.95249693151483	3.80623230843033	-3.7291810598559
191	3.50304601133128	2.67381482875745	1	1	1.44349229526039	6.17632478479261	2.76132746524246	4.79374368080071	6.51370717980563	7	3.62825511761857	5.87080401978875	1	3.98392595864329	1	5.08946738314332	3.90670421135598	3.18708085372084	1.91752213486086	1.69717735234703	3.05779531191487	1	6.5418309334114	9.91975695522194	-6.33891625122229	0.573570601889347	0.0591685062603756	6.57242362758915	-10.07101382283	-2.76532637417601	14.3053456802722	5.03836716891968	10.7012648901528	-0.23134879798116	7.53325407462007	-0.681616955106162	-4.20720229122904	5.55099346748382	3.35041898970927	1.99593598874869	-0.707198491074076	-15.6722873393587	-0.697871623279336	6.92973059273366	-5.9823539462442	0.231087498854418	1.01784963962453	2.82647318737541	-2.25608197875313
192	2.63410041100992	3.373462170327	1.89706891311514	3.69849113659296	3.26932486475864	6.06102832704599	4.6703147847598	6.46469791579454	6.81341185724189	3.95721447427836	1	1.44409471889224	1.39221950550984	1.03246161733267	1	2.51685299975716	2.08511133741586	4.16197989312143	2.98315263301979	1	3.82401047921141	1.07003904501433	6.0304951566198	8.57261531627158	-7.1819288171531	-0.130163912894453	3.27933793323599	4.28019043969081	-13.6805152751769	2.61425428989753	13.984964680987	2.81519903255252	11.7476711946639	-0.897756134116665	6.52769171524518	1.48614619066916	-0.825744766466126	4.16769939803923	3.87998189265834	4.28720751357916	-0.432387147136001	-19.4040955270461	-2.3111447090935	2.02879562700249	-6.28908669752196	6.43836715657459	-6.95550895133584	6.88686405154578	6.6784252625833
193	3.81056034874794	1.78202535905522	1.78563706081659	1.6342620125632	7	1.6792145377659	2.2993984904065	4.70889931427888	7	5.23395747880584	1	2.91810746260251	2.0485699592064	5.49999364225864	7	4.15240907968679	2.91664550527587	4.63502924002339	3.61072443771105	4.58917430995018	3.50739385470266	3.93198269792358	2.5118840826954	5.93629159481962	-10.0229892468742	3.58275832060202	3.18763440453346	0.697297031639581	-11.2661475664795	0.51641637201249	13.091947593095	4.73464964595532	8.0375218638887	-4.21906649542956	-2.63147000966695	-0.981376304305277	-2.58578621020459	7.15664109142225	-7.53382914887824	2.15533527828482	-2.9150280576988	-20.4688028882133	3.8121015390145	3.2116222043508	-6.39011404966452	1.21543048376899	-4.37804275189725	3.79556325900547	3.89557085994682
194	3.22759178337547	1	1.01416269905208	3.23455423399387	7	5.88097569178689	3.00513334730401	6.422813979594	5.34891433858495	5.89375714685848	4.40200462077259	4.48432351009786	2.27417352082876	5.65316935349937	2.81246598007768	1.24016746034344	2.64253277792015	1	3.22970767445524	1	3.01358349189026	1.30989204847911	5.41465381442147	6.64000670234884	-12.698553119204	1.37483065266918	5.31702030686242	1.55099351647434	-7.13633319275942	-0.136357092911283	15.4974280858994	3.84672395622363	6.72180678102092	-3.41088737944604	2.15855668240488	3.4836714295783	-1.48947773846151	6.22189708546808	-4.36369650441123	6.55517080295897	1.53432561144693	-18.8307273612783	4.93625327465318	9.2857638666865	0.536664496970046	-0.746178789781122	-9.23536017788498	5.09318110531649	3.26601822640323
195	2.84934633177797	3.70565538463127	5.60344844072897	1.26402366402125	4.12207878673203	5.66718652184849	6.43916965404802	1.851786472194	7	2.34380589045317	2.03826967148706	6.61573954669487	4.67123670104557	5.39725206617505	5.67165631174074	3.0175789690019	2.14526998596065	2.59792014443194	5.2344225167567	6.28325677626089	1.26863625232546	1	7	2.73897053761024	-11.8961400128436	2.63862825040424	-0.706913315041688	5.55307975914288	-2.04844556839168	12.142732472709	6.30360604747267	5.92909496287949	12.0535607259905	2.10274487666381	2.18892728007401	3.62772411857746	-1.77742787233747	5.25126110105775	6.14503180726562	4.4787046781551	-6.28463780601981	-14.3328398728562	-5.80020846410116	0.10698648830953	1.0355036479541	2.04054668300411	-11.9908741267656	6.32579125870514	3.2057145671673
196	3.80914259812147	1	1	2.78115759443594	6.12415237840625	4.69362213274878	2.1681103443255	5.86000431449171	6.43986334663737	4.84264508601568	4.75825696811317	4.14470282075903	1.02062050238267	6.53029349440231	3.55604006916141	4.83038481704086	1.54956057243324	1.76308544096277	3.67121451271673	1.22821291864826	3.20332543135662	4.45643847835649	5.75828162254003	6.84905996764615	-13.3457596648559	1.33349861371002	3.87120267147801	2.50492537631389	-7.49483009007875	-0.217139452858986	14.2818046288743	3.48119963242971	5.89791039951345	-2.70502798803321	2.73324080260332	4.00734580654746	-1.24083095095656	7.03549491341912	-3.74368184657742	6.83896356188272	1.23537305655549	-16.898450834808	4.99520546532579	10.6217402480019	-3.12336976081339	1.75964623413038	-13.4676066527824	3.16503358954673	3.22840775514587
197	1.98895202243121	2.99857029533708	5.15355260727142	1.39334489068563	5.49074234421287	5.27357079575643	3.03377476891585	1.40388018167885	5.98496185122779	2.68686303592803	2.28689926075393	7	3.65540174187564	4.33013076355073	5.24687830046112	2.068194106594	6.70608280013726	1	6.77937291582199	6.99573309140861	1	3.43616945444263	7	3.00912230988051	-10.7000514961737	1.87859247683171	-0.103671716655821	5.00871232153947	-1.7310635976993	13.0344918827409	6.01329468110564	9.41158921607163	10.5171236449449	2.08493004783348	1.10879642603191	4.02581152456289	-0.952669415141626	5.94241373122554	6.57081483998326	3.89317091217236	-7.41803601701123	-15.4033117575571	-6.38506869466071	1.09339602226992	-0.0562662970832692	1.07422259198723	0.407491642807871	5.42091827218301	2.83569726038708
198	1	4.43372717364015	3.81119598592158	1.56764093847911	4.1811066441946	6.65347583792446	4.77539212796301	5.91657630312849	5.62590412174707	5.53098616819728	2.42758595404208	6.78052006807826	6.73612253059712	4.97596747415137	1	5.2444691229202	4.05086221180127	2.58948649245309	5.42699929072273	7	5.31855817082204	4.43542451241807	1.15954522075412	7.99525620450336	-12.4608722524794	-0.795151941000332	4.69778099845411	2.34292835465282	-7.45855921248047	0.972974870526389	13.8848138707634	9.04594348592648	12.1830997696038	-5.47396273637061	0.916747978960634	1.26293374708642	-4.02091226947442	4.25862408845606	-2.99799024601422	10.4188841765193	0.684037932930508	-18.0932828968199	1.9702882613461	1.42311652934923	-1.07093390441838	3.58282304953727	-13.7054962806468	6.83126487653089	12.3802753047837
[truncated: 74 more columns]
