# Supplementary material for: How Are Mate Preferences Linked with Actual Mate Selection? Tests of Mate Preference Integration Algorithms Using Computer Simulations and Actual Mating Couples
Source: PLoS One. 2016 Jun 8;11(6):e0156078. doi: 10.1371/journal.pone.0156078 (PMC4898694; doi:10.1371/journal.pone.0156078)
Supplement: S2 Data — Long-term couple and agent-based model data analyzed in Study 3. (ZIP) [file pone.0156078.s002.zip › S10/Euclidean Model Data/Euclidean Couple Population 11192015 0204.csv]

	trait1	trait2	trait3	trait4	trait5	trait6	trait7	trait8	trait9	trait10	trait11	trait12	trait13	trait14	trait15	trait16	trait17	trait18	trait19	trait20	trait21	trait22	trait23	preference1	preference2	preference3	preference4	preference5	preference6	preference7	preference8	preference9	preference10	preference11	preference12	preference13	preference14	preference15	preference16	preference17	preference18	preference19	preference20	preference21	preference22	preference23	preference24	preference25	preference26
1	3.18496260152185	4.60062924340278	7	3.62580400070066	1	1.76880283946724	2.27864157927701	5.14912816414089	4.94238727536265	3.67756450887395	3.81814726374824	5.6132712848503	5.30139050702283	2.63761312109723	2.23755844536787	1.51140012294686	3.93393199589179	4.24183567078021	6.06550778877388	4.70939882080655	7	6.5104359690185	3.13019141734791	5.37583153313024	-5.4648555543585	-3.66018504148071	2.61351909087316	3.3233250216401	2.3954100829504	2.92348490243688	5.24462969928955	4.36523093213603	5.96182462111062	1.5279239523618	6.97403088275396	2.26355661329538	5.99368135623581	5.09121331144787	-3.63982835493352	6.38753330407464	7.38619969517328	-3.47115538982516	-5.5295389262375	3.95565266145102	6.12401559369806	5.83717286078431	3.36021707555379	5.37504982528246	-5.98642143071264
2	4.42256391787053	5.54955686857093	6.89457880379736	4.00276464880443	1.71066901287427	2.68775078343225	2.43237795630417	3.0520055949452	4.76763623466201	3.26120848737199	4.16305931237176	6.8458240238142	6.25830520706244	3.45679224849669	2.47555959353745	6.65500364664598	6.49751727033266	4.1550887920775	6.46434388230112	7	7	4.42068470167875	3.41053344695542	5.97446795154828	-6.21316944229716	-3.60509912928951	2.36738814248192	2.2518605649442	2.283640108883	2.89442126800217	4.96039792326876	3.73038483019633	6.57032697218066	1.77729427310331	8.11507185677785	1.82498898135889	5.55487412118469	3.60126173016264	-3.65392895116355	5.68243263929133	6.90315501180441	-3.36606082167587	-5.71028465033139	2.58254942241569	5.46458885030582	4.98696859931506	3.91859448280465	5.77640225436185	-6.19343831190208
3	6.1030820452935	4.87238583020404	1.81411702625888	3.92991331983938	1.64292714290956	3.86122298174167	3.13200270025626	1	3.4180728741701	1.36479873947712	5.206381579998	3.88386369649889	5.45051942182222	6.31572302586207	1.26053811280476	6.76699268654665	3.64459006677129	1.63871464057662	5.17839387954229	5.43534430785886	3.85512690114939	7	3.29406347422616	3.44009018802855	-2.67613884161412	1.54796606446608	-9.64284074343219	5.36984053492786	-3.3524203178097	4.79751770088797	7.41675056028392	4.65031064555461	7.17972045317351	6.06348994679315	-1.50442958779058	2.7692033720048	3.81334321596846	-0.00891480427102065	-4.17153343025502	2.75286848573525	11.1461990492306	5.90121150982486	4.88461528279732	4.42133627778252	0.371616287933235	-2.83312226037061	10.6500316448948	2.43012004876349	-3.85310307766193
4	3.45008654270161	1	3.41892876778395	5.72277212455522	1.44643513306879	6.47362711457573	3.54944645288948	4.94544062924359	2.46264956115025	1.95470236788958	5.59707848170825	3.71459795287077	6.20616882872629	2.30648716008774	3.93091226420223	1	3.68126867274222	1.05732521995385	6.86187356711737	5.64284391553066	3.67152043118973	3.92313311669319	1.47620028339153	6.29116636806437	-7.03286602801142	1.89801766493862	-3.36601159243045	6.56472012810717	-7.78227314573796	-1.3765234171193	4.12054344757768	5.99725964698054	-4.60227408314564	1.97626363512036	5.21798423007895	2.96763689287258	2.01887929947721	2.81292731728816	-6.77671853347737	3.03611753140915	6.73720653471201	3.27331218370786	-11.8317948025307	1.5498552398614	9.09460241866457	8.14642685174976	8.38960043216575	4.71265345803608	-5.43170880132424
5	6.02254136899388	5.66649067239906	2.03320737306948	2.40794722899095	3.13999443818466	1.95893432332954	4.72255978655063	1.48036229378973	1.62180147789248	3.03170181587891	3.55106033687476	7	5.70261766723285	4.68896559524171	2.0463853654447	5.98841053350007	5.39917764725418	4.90875857645803	5.00361926939508	4.44331457847149	3.15802820653001	4.66603156650904	2.65305131744852	3.76137303763771	1.39269468460127	3.40721117498041	-8.15341286912296	3.40377577338213	-2.42526326275316	8.60090242319106	5.04055932074157	4.29232023759821	6.42847836862234	1.19509798184729	-1.75311714802534	4.09350471371887	2.11643133908533	1.92472287878081	-2.89538153956877	2.23923493180665	13.1388632101734	4.38109988217661	0.573663700111142	4.2235736729772	-2.12402101874454	-5.13525053347421	0.817177243160259	2.24962767543761	-3.59076025488594
6	3.82090251803684	3.15015622782505	6.95869521211247	3.59372973124119	2.51306554763865	5.91190206031782	6.25514654362596	2.14599478242099	2.6993050648942	4.12371544819425	3.61468928566617	1.8206482197146	6.08791616346603	1.50722514957429	3.89524241610203	2.79937511395729	2.77468133477566	2.41403245576859	7	4.22700400776466	3.18696248168653	2.62774169262277	3.82042927287119	7.44772648351614	-3.85452851988448	-4.51419622532639	-6.76206458594068	2.01109039807043	-0.50748459762682	4.50727109814079	5.6173084210111	6.17179531493707	5.44178979675311	3.04385465411302	5.31175459654043	2.72031467433293	6.29020091356292	5.96618786692347	-3.94912314773796	5.43883614407855	9.98837523742591	0.58765182807832	-7.6913289207981	6.39051071475856	0.929185164693312	-5.12401080795308	1.92348442188579	9.20408464053698	-7.37597937902974
7	1.20242081924373	3.34253331653054	6.9659134430318	6.95891863945603	2.79001565804954	2.37030843950437	4.35874455158207	1.51587386938527	4.85253620296792	1.37720376083396	2.78936183150501	7	2.9628609418826	1.43913681890322	2.44473947809677	7	4.98439861087928	2.34877497451785	1.18293114704118	2.23374448397106	1	4.03078342993586	3.63700862166626	0.909494559616766	-1.49090052401363	-5.52228149675254	-8.01753659111532	3.23167589924189	-7.0245398167518	6.49194782646213	2.24733468663096	2.96937237058456	4.3401010444651	-2.48443470010232	5.19301632184242	2.39959941227139	0.89884763470504	3.89061258100528	-1.68969754353548	2.99688370965444	6.36185891763901	9.5811052235142	-5.42974913765472	2.46497346886463	-1.51106449361528	-4.08481302660097	-0.68324726399847	2.95183184852024	-1.31783499619512
8	5.25694000863948	2.09259771921969	3.95816527408652	5.66989973862986	6.34552583505081	2.26131190779822	4.77093260303612	2.18219830080188	3.37894372390495	1.64257112208977	4.52447976028829	4.20969704229497	4.07027253670886	1	4.03118281751099	1.63834983093246	3.69340372411244	4.42149526154862	2.72488454940941	3.88929939013197	5.81254703439129	4.47484347654317	6.84310960056515	5.5275416662159	-2.73948547523124	0.690717258971625	-8.40557172220814	5.56118346611072	-3.43014371542116	3.64354662142585	3.44171721084227	5.40225853666497	4.95390968449021	4.05783797066197	-0.348700330728772	2.74769820414826	10.4422773366145	8.47106030298727	-9.55575573115593	3.10400440734928	9.78999692718378	1.55111705325666	-8.02932140684105	1.75450557417094	-1.08735329996948	-3.6485838080238	-4.94871904126535	5.74950803557066	-5.34259102484413
9	4.69044712053121	6.4429780346337	1	1.26263674202566	1.26767245554198	3.19781351654133	3.12516525254092	3.73591092610024	6.42031614194678	1.81859203755571	5.37395316217061	2.0739216369403	5.75864492648226	2.64024551161762	1.46724108135044	1	3.60087820385351	2.39546609644767	1	2.12466801796435	1.55346071766925	6.77804067106716	4.92305916965539	3.5843914841958	-1.88447000161933	1.6994191118088	-7.88601575467212	4.14290219856584	-3.48897953748958	7.89928909189225	6.41370753147846	5.4109623780197	6.31214638074764	1.02507412773301	-3.09084075382163	2.77848453175108	3.58009011933339	-0.730370322155387	-4.12737560630103	2.48118185681727	14.9381997837046	5.60535525614347	1.56471529120044	-0.128574608508133	-0.22863436119881	-4.39923314569018	9.66544577016519	6.45931257871021	-4.18510214507304
10	3.22083060788431	2.78184194183674	6.23162515764976	4.82778442480298	1	5.02304693891119	5.01981293487366	1.33513771707425	4.97439440660464	2.80903095406408	1.16747353605369	5.45845862268872	2.44494540428974	2.11550706800518	1.63807314671562	5.88669188645691	3.24666767716379	1	5.75613860257098	4.74941847449014	2.62928924061068	1	1.4205416900093	5.96021576604179	-6.58201521257969	-2.66501168263145	-5.29602997793217	3.10909687006042	-1.50544221449888	1.8640004340223	5.12763042642394	6.26892481178055	6.99813366991403	6.34571804608131	5.23004870428008	1.95581222370494	6.41594577451293	5.77144889154166	-2.66677098407317	5.50128814317405	9.74732547301161	-0.619237801331635	-6.25029501585324	5.67035849562988	-8.54947337672068	5.76800927936619	-1.73375243362454	4.05532472805852	-4.99584213845245
11	4.88494574172602	5.23537974888615	2.30491992356269	2.13341818514727	1.70743721762703	2.50425641575005	4.0128129973736	2.79612319830981	7	7	5.4958205958186	6.40150705542798	4.73526522874707	7	1.50678796083174	2.34053039281277	5.24824728272419	2.51129789487883	4.99768831559469	4.06929389677061	3.85810993599888	7	2.02949956254418	2.96542368798209	-3.95202370686625	-0.0140757267368044	-10.8549789959934	3.03194427693617	-2.41680764642571	3.76670288387084	9.97322297099377	5.11183951239933	5.35747635978275	3.70208023560208	-1.57176620684135	3.42364275985958	1.75911623564074	-0.109454468007917	-3.18559386755754	1.84480739085498	13.0338027853009	5.69029983901937	4.49010527921677	1.88373566924772	-0.196229795125263	-3.01616056018587	0.252234927605972	0.824112268343424	-2.73125429662021
12	5.67453085061483	4.94828046042192	2.20233774763866	2.45174670823989	2.18528693020635	3.08168854361195	5.21867887729215	2.82100566894596	6.53776064853068	2.47828087741394	3.77805596502912	5.56209932436327	5.77982669077673	5.19589972567625	2.72485758378067	5.38080323175472	6.77278664806574	2.95289538041517	6.68220851566173	4.89421900582613	1.82904203852861	1	2.24586614388458	3.72032527823359	1.16214298044751	3.65184858196143	-8.45880905935627	3.11625479615909	-2.70057636674748	9.72029632035727	6.00521487593895	4.85419847394125	6.77732030581802	0.999762082627604	-1.60924847482124	4.18388856714931	2.53252139319252	1.13168582050706	-1.47906601058661	2.25488676137404	12.6254254296755	4.5478224939181	2.88332542730411	4.2579091713904	-1.84820704279342	-4.30501786949033	1.70702378703696	4.15345309068202	1.14427999886942
13	1.78435368337173	4.62867752014152	7	2.12070506985968	1.04910753780676	4.79127350002284	5.11779580890255	4.43530255306682	2.76777727169388	7	4.39374820500575	6.06762160562721	6.1135711620888	1	1	7	2.14710052670492	1	5.8365514960785	3.86267555311593	4.02951891533107	4.55282479031068	2.71364925377364	5.42776087666491	-6.34268662778239	-3.75880154488829	0.27221675765284	4.84734229452357	3.59941981109075	2.63355250359762	5.70820777814896	0.453423786340514	6.76370463663133	2.67374451017692	7.00712762937631	4.30721112258007	0.970296987907763	5.41086385179048	-3.94536004311446	7.56135331988803	8.13248440650078	0.505899395606691	-8.23883058745304	6.21352390335951	-1.76979868234613	2.77670902901563	0.680117458428376	5.70834410726587	-0.415716931295434
14	4.04665640301224	4.54173719024098	7	4.26469548308893	2.83655874654146	5.69789593240555	4.49401343519905	1.92081616927121	2.83923527848069	3.85310557793115	3.69525038902112	2.46794365965474	4.40335106821938	1.03809629346563	6.35639978791626	3.15592603061132	4.09269057509181	3.41082927132119	6.01121188413784	4.22257287703288	2.67900263054806	2.80547714099011	3.9073792926167	7.34081077340852	-3.58571162448358	-4.65511153154139	-7.5634231813929	2.03729588376083	-0.750488613288508	4.00546570671136	5.67241408271789	5.73672921536433	5.11368404964299	3.22632465689811	5.55163049299946	2.19780334420811	7.24959469904997	4.61959739525601	-3.6936179975242	4.61981087694003	10.9190340768941	1.28701228625359	-6.9442580284227	5.10327543711064	1.75089287134313	-7.35862308075229	2.62402387101743	8.51818589814213	-6.79321652169906
15	2.46753506597836	6.65861832412474	5.27435332895001	6.40071461525846	1.8424153603591	3.46128625433269	3.22615617146787	1.75036681461843	2.76890352380306	1.17617063944708	2.98227961209194	5.27224942021078	5.70247757849495	2.26723452549177	1	2.61436876083746	3.48065553031321	1.83722238959162	7	5.53971273356006	3.83483469507138	6.38959307885635	3.16076735532376	1.2893350282302	-4.86270081818875	-1.1032120318072	-11.4482553764253	3.21930354820349	-5.55744892813305	8.57470194486707	2.11143434893218	2.72189955851186	2.03766582666539	0.303014027077406	-0.165533953633306	4.89354943526133	0.282259355370834	2.31355115195075	2.34311305513079	3.58245147623218	9.50940196664343	8.72463160722672	-2.25585706562067	2.00588371373761	-5.63535636433812	-6.08593091695984	-0.330790629308696	2.7315079126378	-5.08117217145163
16	6.27793333333566	6.58310372761035	1	4.51932459848259	2.4839645655826	4.34035349703462	2.19960745386149	1	3.94087776213515	6.37360497790182	4.85886189075654	5.24185393804968	3.78217348190627	3.92170007122523	1.98597397597335	7	4.66395300755147	3.88799764161733	6.5257859468966	3.79027478551743	4.14244968420905	2.02210757709774	3.03265949744628	3.0747327672081	-2.6640207074667	0.931259539212209	-10.239029406546	3.2248212595564	-2.08152981693748	4.2693142874151	9.4147617824092	3.28431022948781	6.75796677146476	5.48951191199316	-0.772503130836588	0.447188425781614	4.27826997308771	1.30538827889085	-3.37770521382166	1.31942536199447	10.3759949970379	5.53274336344228	3.01680688576227	0.198196988845036	-0.75459446901408	-2.34508712531317	-1.23250423239463	6.2568195176671	-1.4836600047677
17	5.35112099999757	6.41912686986236	2.34135524931657	1.32991477043982	1.38674285311333	6.23618498018986	6.30511981963551	5.14732754120943	4.57560450363728	1.15245523915949	6.84098049446305	1	6.92117042263996	5.79510381194097	3.51679579039233	3.29733601459315	1.50291123147807	2.2584592654525	5.38521414989529	5.24577609369737	4.9588987815444	6.48458916490554	5.42420357289182	3.67277905387459	-0.518822414845838	0.0296030090591181	-7.41276858137414	3.79214588123591	-3.99596113459277	8.66348910893941	6.38927116181341	4.78083996218371	6.69675030189014	1.99504477228191	-1.43192853581778	1.96267125495763	3.68624491621578	1.26776198149181	-2.50670173661136	2.68220972588341	12.762879801301	6.01164205631776	-0.333547294666726	3.87697139958042	-0.597686264976519	3.71583059888373	10.9493962183924	5.54165733616777	-4.49198524401661
18	4.66555801100996	1.54211263979508	2.42857976491504	7	1.71527505403389	2.35143655763978	2.93778873126448	1.32177117557763	3.60543329438215	2.96702767123863	4.93516231804481	4.31422681959483	7	5.94600773020888	4.76281754969641	6.02390526366566	3.86698259513977	1.44232817243379	4.36856982791124	5.7524780769036	5.12441488646835	4.69919808744599	1	6.83552866934246	-7.51663877377058	2.51791747276672	-3.8226530672386	7.8960617420648	-9.43541544204801	-0.253984807410031	1.61075291128585	2.90074374111966	-5.03189065988036	5.03808783227603	4.91018687496428	2.58255632464038	3.0210795246647	3.40234109643336	-7.6425574609722	1.93147456621884	5.92826595959196	3.08375458013059	-13.5080647784705	3.69455684026843	-7.02314703504241	3.06451587778999	-3.28491182280789	1.49052202318995	-5.12318417680952
19	5.95143015432833	6.09695160203878	1.56853139585399	1.55765423204466	2.90940329953568	1.58565855128164	3.73179382887595	1.28876430392346	2.24087569451515	1.84042297824715	4.62022066087924	6.26572403787038	6.42016004922899	4.37679726668975	1.97684416647897	1.79536566776138	4.5957126936637	4.52041303991463	4.44879138867746	5.1983399969839	3.28272517056022	4.06667168380147	3.80311935637469	4.32434588078561	1.0360669278182	4.35954370922131	-7.97408087065218	3.42750315204976	-2.05182833410012	9.3307907102671	5.85552088460252	4.43335945661187	6.95000511460989	0.597208080632961	-2.30690823142565	4.06316892081367	2.35191749883339	1.51843203458489	-1.98969220552408	1.94888303161841	12.4978526515023	5.38052866774211	1.53216721304839	4.61413487749488	-1.85929246334497	-3.83722858779709	0.504993387329136	1.54831151128871	-3.74621900584109
20	7	2.97519389412299	3.51957498408369	4.30332065384646	1.44533124844463	5.64423331874618	7	2.78511366255966	6.74632311899466	1.16475824530215	1.46140901603833	2.47424966425668	7	3.37210605314144	1.70354341860425	1.74311143099808	5.49933282806572	2.38658176654184	5.11635694692964	3.56670089668299	3.87786624632119	6.41026018491969	5.54314867430195	1.35943539896712	-3.36115661148993	-0.290061024537516	-7.48003691319554	4.11523850366384	-3.03936050553907	4.34856222639146	4.32325113042754	5.60376271022924	6.29407131477499	0.617404926886097	4.62865680619475	9.04078279931811	4.79412388935606	1.1261344944956	-1.36500411495672	3.71075752711791	11.2996089798116	8.48446770477361	-1.61447810263426	3.43819440213863	4.89489699168332	4.93659586488781	8.735344756398	5.2062872127272	-3.53269998473455
21	3.77446233928447	6.02493591970573	1.91006854110422	1	1.30176185889626	5.35695423906635	4.16781457881185	2.66765048299343	1.68665119027381	2.61621484866009	3.59915232960785	1.97299775605436	6.91688647292378	3.43046787328758	2.41374657330047	1.01408857051507	5.30312669678741	2.62971718606746	3.18856575673483	2.61152927253407	3.8826094990316	7	4.96755633916106	4.5821502668452	-1.18304035658658	1.35380119198262	-8.26035481555137	4.95462754196683	-2.76273774741378	9.038093090746	6.08907534221831	4.10171565091335	6.08583699772938	1.35475782542028	-2.50978391343155	2.731302355529	2.53290506296426	0.824791883799	-2.97909556042697	1.25846108952549	14.2813468383438	5.37418068966421	0.780621590964093	7.61890271568664	-0.243214987356756	-3.29393777434397	12.7452586566314	4.51645303700997	-4.05571338306877
22	2.47678280424028	2.82762218996969	6.37915183252581	5.37017714903291	2.13515397663665	7	4.41815172287933	1.97080527913195	4.6554491961659	6.44973835294013	6.13766342695903	6.29607322372432	1	1.21485706807639	2.68029558701862	1.34975149982245	4.18973455166609	1.55552658724844	5.73557683609576	3.49402599538319	3.54295750122573	6.92891283934108	3.3717632356438	-0.632020246422568	-3.07916593058807	-6.2929127414614	-9.49806170395537	2.22343489818409	-5.42017605010167	4.07438263112897	3.19519198349155	4.13024244029614	4.17230903353185	-2.25220882845666	5.05191367376037	2.69540097744655	0.846533071245716	4.17421015433793	-1.1538289875045	3.09757205802686	7.60555400669457	5.94968340185246	-4.73336690335834	5.24237513290449	-0.646248399724302	-6.15412278624906	4.95471696657061	3.99443686350986	0.130919527220637
23	5.0633926015702	2.108134511961	4.03876807473547	5.92360710204707	5.98610266950964	1.43574845933008	1.63907028543352	2.21223260637101	3.22312274998328	2.62732002486494	4.36811515394867	4.71516302975651	4.65905020377052	1.06397248765833	5.05989324142279	5.30101730774085	3.07898857735312	4.81849842378171	6.29989518945277	3.57038914809513	7	2.01308567409992	2.65158276474302	6.60940934355297	-2.69571498113869	2.32756351640403	-8.83895180973332	5.66207211676837	-3.36850660665448	4.75053601114349	4.15664213292117	5.18171709360765	4.36232076349444	4.5831936421076	-0.767149835741934	2.79273006343109	11.4529953356043	7.35008771111397	-8.7757228474303	1.38577490729058	10.0123357546491	1.22218212747802	-7.6153581647425	3.91129378260649	-0.797732646638177	-2.09008836556288	-4.70992655658681	4.31134232136097	-4.79166553258524
24	2.9938071744597	4.7982023271251	6.86295365075462	4.76556892747815	1.28712506562326	1.56671729468576	3.13612449121748	5.34061628585414	5.28250461673736	5.44571038658039	3.42458541296433	7	6.21432465172688	3.08328711710622	2.90490741260802	5.86205561512777	4.94689148720294	3.76046642927917	7	5.97191475956084	6.96655548960319	5.48829885776612	3.56577349927093	5.20685629313243	-5.39427237707238	-2.91052796252108	1.55323274296322	3.02647404499857	1.8429939183986	2.30538718615151	3.86792308784974	3.01194540579394	5.52911278621751	2.5771350062472	7.5443401392586	1.6987254397787	5.38862250510656	4.66570786306279	-3.3439505264059	5.9172653340402	6.43711172990361	-3.07686621965915	-5.46025666068024	2.44076446156115	4.49114688170188	4.66510692643675	3.8932988295973	5.03802230464286	-5.21873650969715
25	2.92245550432111	4.70177461958542	6.21741022799205	6.92931655932042	2.81556810949639	2.65209346113169	2.9765473929363	1.2479458984001	5.51100878358442	1.11975819391329	5.01395834251081	4.21251871022846	1.86004186548417	1.32754574389992	4.31681571703182	5.81311999709287	4.93003338922237	1.43968443465746	4.4238285331517	6.56685903095777	5.41353559818609	4.2760667421733	3.37396464474476	0.538750188376617	-2.80202604996808	-4.01798533851487	-10.1893159179523	3.46791775267163	-5.64824528277334	9.56955507102567	1.23746895419974	3.78087327614609	3.00157788115225	-0.999255589439195	0.0564261672541497	3.61540286160516	1.27853617550983	4.54628274601174	2.16704270175626	3.41942044394934	8.87379513386411	9.46869051845381	-2.48387766451643	4.3296646372232	-1.15240626481666	-6.39186263211989	-2.54457873572644	-0.841320459408298	-3.96365675212068
26	4.66725721602204	1.93175703740058	4.73027184073011	6.60722430205723	2.28195877394821	4.99067728639787	2.42814191128081	1.33004222505397	2.88070343495892	2.29489848995552	5.59013831609806	5.40524125600742	6.25568817756399	4.57767885488272	4.84628262185655	6.87968130824102	6.20230237575901	1.20345830129076	3.03437670291334	5.17096591169526	1	4.14810168330069	2.48852800117217	6.27041235780146	-8.93778428618737	2.19759485564272	-3.20345588706208	7.54810825163724	-8.74806386520607	1.08606493600779	-0.30740504686569	3.73483875614188	-6.10979675741475	5.3101736712635	4.82214742785635	2.3884494294683	2.68953874036961	4.22933024222101	-7.18222902432784	1.75840469974414	6.70862737431433	2.72010005064044	-10.8844023082179	1.59241732642544	-1.72458394198614	-4.72335236177436	-0.94844718277779	3.33314494242349	-0.465436041359848
27	4.93630045979286	5.54289595240278	4.63239330237046	1.27100037934344	3.52570250104214	6.24549854447114	4.5942261194066	1	4.24612714620886	6.5269340619132	4.25298919174753	3.38395307606807	5.57355853771971	3.97365165066794	1.45440244924965	2.39642617653557	6.35355645340207	1.05215445943927	3.17903590777102	1.05050736531957	1.45024661312099	5.25982064090498	7	8.3498894668774	2.14131038357048	0.942728341509965	-8.54522280487702	4.97340882877452	-2.3823431247433	5.49718078008664	7.18595124721729	2.73922319112712	10.0011303879039	3.56491560761077	-0.433767658238899	4.36965094507047	1.68362474946898	1.86231163237824	-5.74785723840672	4.19232812551229	12.614148286738	4.22684268802095	1.06420654944257	3.69308611566748	-3.97538341109594	-6.80701091592102	9.32739378384608	5.89491093228921	-2.7612108345271
28	5.32095951166545	2.10885688696566	6.06273037000726	5.77438471803972	1.9948163595627	4.42516321721693	6.58750337766027	3.78882561189589	6.66324450178433	1	4.36535992025573	3.05417907135746	6.57617126077205	1	2.14317956936909	1.68276319264362	2.10442942654298	1.64122451269134	5.94567332629276	6.14150760032804	1.85965588005206	2.0116791530094	1	4.25008048881435	0.102644791915883	1.00554717884764	-8.08144579125583	2.74746898188589	-2.28035104832983	3.37216953760814	6.02317063955925	3.94130557928104	7.93193581889852	4.44630562103489	2.57510123093601	2.60370732005867	7.55782736740306	9.67457460065357	-10.2674729472122	2.64284986277757	9.95891972114349	2.91048241115105	-11.0198409773919	5.14446687056354	-2.46189043256589	-5.47121164769391	-12.9077254009259	7.61993841880174	-1.40023321929724
29	3.39584530891251	4.22551801344475	7	4.42757196180928	2.64984988616147	5.10911082398154	4.96914632684354	1.32758653483893	1.87625295552177	2.10045866620637	4.26675040544677	1.85754414390332	3.57221765378584	1.36860409613715	4.37033925586164	2.65452197444854	2.35690616610886	1.91139107780193	6.68410094782071	4.89220251505136	2.34021424176038	1	5.28339486974868	7.13123433522588	-4.90962319941624	-4.97968653956737	-6.8544394561679	2.41111444877258	-0.899284225578837	3.03168508813297	6.55070407027309	5.99938559717006	5.85084425030799	3.34654782159659	5.08707483138545	2.79398016716841	4.9183800451644	5.85432167620201	-3.40533030833128	5.28911177393008	9.2655510123007	1.73345061094873	-5.79496521185138	4.56390127599793	1.05734567246994	-6.36797391193258	3.42805919773432	8.04015182402691	-4.55713317236849
30	4.31571962429398	3.9108457355779	6.78078103498352	3.47945058250702	3.38894758009147	3.20590555617473	3.72975561660083	2.49814003404087	6.30924659641896	1.43356622756769	4.07966361421547	5.44912231700392	4.34122059788678	1.62829070350417	3.52921900471638	5.24437299210965	2.97906338668374	4.50341739333816	4.79508358741586	5.5630090197506	3.7007492379021	2.42614003326643	3.807878074108	8.82972884542355	-11.9821289591033	6.38702864178718	15.3848798276504	0.510948664737514	-10.3194340499277	-9.08624964536087	2.89687057468925	1.55508541216704	-1.53606144513549	4.89047218370257	3.30471880358	8.57489680866724	1.92172423819205	1.15899681446825	14.1385155686498	7.55997625337803	2.60457253975109	-2.51669225364211	11.3002193630125	5.52936779043092	-4.42401951887561	-8.07546224712046	-9.90815497859449	6.32205931686916	1.82094111775243
31	1.41378705739275	2.93972499415928	6.97368884601354	7	2.54463068044251	3.9009513699662	4.30428223221609	1.60198204695722	3.95536106158301	6.5856316739707	6.15630008062984	6.39882459185656	3.40582528256285	1	2.58988146113156	7	5.81908167827903	1	1	3.07689741455244	1.60231751989186	1.50195513943277	4.47031765247275	1.4117064340478	-2.25286052422209	-6.21465597125622	-8.64790815598834	2.91853737287589	-7.82717731596741	5.96112169830075	3.22142572204827	3.71223378720797	4.07985188812919	-2.55159516088592	5.54746979763226	2.21689739673064	-0.0884469425464345	3.45293241631938	-2.42526784136829	3.78676924621965	5.90285615659621	9.41069039711987	-4.68993865830119	1.36522179458798	-1.71467643719938	2.16499053226869	-9.95280287944854	2.96665781817418	-0.845088967880724
32	5.51230693530192	5.3683180608067	1.82112145182223	3.86502580362639	1.43339713893869	3.65476003062187	2.32373815093623	1	5.54897943337177	5.68275274650668	3.62149584946355	6.2498415000381	5.70634503655273	4.79486858105815	1.08847963346671	7	4.38772203445913	2.41242985835352	6.4807206669047	5.20562020089514	3.62234619211664	1.80829640612702	2.21231031639335	3.78021357911492	-3.05972707730498	1.53710820733371	-8.90409070238576	4.17782382606834	-3.22573265350463	2.81934846555744	8.31233741886405	3.06758722229508	6.81887983380231	5.8722099173524	-1.28367895774735	0.532315909649125	3.58986354209503	1.38006439022837	-3.35584198911965	0.554084232942244	11.024432454437	6.80812296907725	3.41308301109102	3.55908495172152	0.50824992855035	-2.36402317673268	-14.0489555238482	5.97363272206492	-1.82175911522092
33	2.25458901214872	4.71307009854959	6.70188331464882	1.97858435378991	1	3.22738630764698	6.48415124870218	2.58344385836151	6.07320435462393	2.67535495367615	1.35631029906823	5.372462249437	6.71504319783023	1.09730264053803	1.56921815933877	5.88485902464051	4.00680274140193	2.20756456248515	4.02658303328508	4.12716396572413	2.60733776412974	2.44530419100805	5.00144642623306	4.4037482978857	-5.11372121409776	-4.52831146918905	-0.942272102489805	4.94878268418856	1.59705360659028	1.81321659443206	7.26829031551002	-1.0044424874037	8.52247270774666	2.91863215046877	5.85209087956431	2.41844755831265	1.6442676198787	5.55539661498743	-3.17997844991318	8.13875242349011	8.98940695000923	0.51680313372888	-7.36383652240453	4.36020227782598	-7.32140865260245	5.46610276701315	9.67967458342923	6.62072149630036	-4.20982299742389
34	4.58506414091116	3.29306896688051	5.10426940607012	6.78103346211216	1	3.66198810948166	2.08654780530546	7	5.67993226094172	1.56933072432426	5.29078542527275	3.67742096501906	6.12362802475509	7	1.64366529345658	3.20900119397729	6.56833843996915	2.55381781080048	3.36781600479771	5.09049297947624	3.18667368392092	4.93817544673738	6.82895830285822	8.37243799645901	-8.29298802083314	2.24524940952861	-1.47981808882433	6.66893756985139	-7.839761664559	-0.826497641142304	3.04350657580883	5.31252914739467	-5.09468088648344	3.05817670435475	6.53156834531104	2.77392607322542	3.15828320873545	2.48916471101988	-8.88696082084868	4.11543479687649	6.88393839102604	3.49583651421548	-13.7709686817843	4.42553783488211	-3.82031625962338	-6.99380948403737	-3.4339037723781	0.00433244658825782	-2.3124206068755
35	5.14458094886692	5.96914031203792	1.2399928996836	3.04233111121985	1	3.75826861120796	4.23843205892319	3.81650644551361	4.97566317428653	2.96581955844309	4.63311772322371	6.3825492442301	6.21193181388745	5.06909169541431	2.99956055079872	6.03670645247932	3.62072847536991	1.10159660427763	6.92212249515409	4.08287543189132	2.51023332382598	1	4.66477652797858	3.85856803321924	1.59594952332659	1.74857457370793	-7.45111012622854	3.74229398103474	-1.9919683446232	9.06626541746679	4.65253616594446	3.46356800565915	5.80309436131691	2.91733107987052	-1.46595462027408	3.94901940601705	2.07772363858556	2.15915437961625	-3.09480058094906	2.5523856977009	12.7923166623488	6.39730773186727	2.36896452255356	1.8467358764802	-2.69999100396583	-3.8268935937517	0.853803411789054	2.11245891216928	-4.00903022421926
36	3.60495329851669	6.05994241808424	4.71095462428557	7	2.21418412163353	5.20310065129183	3.62470937625304	1	2.28448957850636	1.02008123870694	1.75237392597531	6.047330646802	5.9345447122932	1.96769850724061	1	1.44679076025134	1.89543431078112	4.19170602991998	6.75560747185244	5.9704432464986	6.22425966243279	2.77936880974236	3.59710779708812	0.341863520038001	-3.48923386296734	-2.94881539736601	-11.2237328680285	4.52165566724668	-5.30384651530886	7.51300983418053	0.508470612329199	3.03442760854161	1.97358111387163	-0.20990118979661	-0.0253704656095692	3.74607749179273	1.56700574234796	2.79922595500224	2.1167281384566	3.82607249090429	7.84542971927618	9.30461080186399	-1.73376203631366	2.32359031893224	-5.63736042605499	-0.817639192427012	-0.413698018319101	1.64679556043522	-3.98636885817215
37	7	3.96318259277153	2.02233017601234	2.34758017595156	4.2106777947434	4.39245821001905	2.59141538336634	4.40909263470528	2.5810718437904	4.09115022084399	6.50515264720585	6.75916929273709	7	5.75827548087668	2.37018065380387	6.99720279191377	7	1	3.52485560274723	3.3978961064361	4.00564962094048	5.08192288575632	3.59452834127862	4.69804145878576	-0.263683591092645	-0.260558971599861	-11.2423768780993	4.07365097027104	-3.93710985554238	3.04647733657233	10.5639954961235	5.2503173497301	6.98295412557814	3.43742466842477	-4.46122036089837	3.96870596432072	3.24103248158257	-0.526733318188219	-4.26413068970836	0.189691368438107	12.884786516185	8.59487177310039	3.60172875847288	3.70606293632667	-4.18182700416846	-6.42302778901738	-12.8158981208986	3.25958307615296	-2.29429864589874
38	6.05076330444389	5.65477485305021	1	2.2934159428435	1.28351254915959	3.69306763182748	4.52369214042058	4.16006896268623	5.00285915328869	3.12020727439098	3.05469597778763	7	6.22927130803528	5.25211279155002	3.57719174481643	6.39034028378502	5.3312149819916	1.79462509597684	7	4.41234438286147	3.76235914716007	7	3.07572033403545	4.38301505559778	0.758620775599464	1.97619699654424	-7.80449428662361	3.57914466818272	-1.52735141519366	8.12167656899073	5.08447869648775	4.49181853372792	5.56624669593469	1.73176561054498	-1.55766557932364	3.06293823451841	2.47530944827698	1.92118299785527	-2.90519575458075	1.69539169856923	11.8415452101393	6.40030779416735	3.0369620349055	2.02230329206419	-1.83391495062096	-4.15655724980016	1.1450869145524	1.63478087461263	-4.08122224764448
39	1.22748567589056	4.42799843472927	6.76763430069147	1.92238458056465	1.61091639897393	1.63081447242216	4.63509919833239	4.33851172704121	7	2.89359857668617	2.98368220934781	5.7889773759418	5.19580534273222	4.81303354389259	1.63318802828689	4.4683831696942	4.61560429104303	3.15432463906691	6.60723296471958	4.69454907660875	2.94483966026977	2.25705984910693	1	4.82720394175004	-5.14386371427551	-4.58570328164005	-0.635626240459322	5.75597683589647	3.65769173644671	2.06738648778752	7.05944998790217	0.799161551687292	6.5009167335387	3.63523060006452	5.69261327861121	2.46734064595075	1.51075833573262	5.49850122984004	-4.70093826706293	8.81822959998846	9.0471741404341	1.77895792975619	-7.73537648794957	4.58760456559832	-5.39789433538218	-3.16576776449963	0.102555292621715	5.49823226200073	-3.14213133353708
40	4.86347288333063	5.98385673367618	7	4.34601605794959	2.23456065588955	3.54231513262209	4.74270641054397	3.65489886644495	5.96936685608901	2.19604680016767	6.36850633947673	6.45114964456953	6.96259731833716	3.02934289123898	2.39540039892399	5.51660443132405	4.46014327932846	2.3859889813229	6.30092864695805	5.45484791011671	7	1.42083197165266	1.22221948819872	5.86651312440818	-5.5482249934569	-3.21247081356885	1.30395780296416	3.05780810298907	1.29642125516392	3.33915907352089	5.9441520223161	2.92392673439621	5.76074938501636	2.70116221579147	8.44616537616595	3.55360681023234	4.86421167524323	4.21154467155776	-3.95000927799496	6.9247561108204	8.17414903825005	-2.85161394200328	-5.34447083955576	3.48425827413949	5.94623889290771	-3.42249710146353	-0.757509972130251	3.94453719111866	-2.82841857425206
41	4.33823822492341	1	1.50623497608126	6.72534339943923	4.04629300836196	2.20582802402208	2.91793874260997	1.77671479427078	3.3383772232825	1.45859939812671	6.70993928662704	4.07332689283271	3.9988937782088	1.23136073490637	4.90944929306866	3.46168413876922	4.13305249197824	6.71559413320859	7	7	7	6.78400013963168	2.03552260536509	9.14807378670661	0.554244055118801	3.71200037840783	-3.92774647840791	2.48375669501062	1.54208753151003	4.69245407628671	11.1922787297489	1.14435281144205	1.05935550689451	0.450178960996224	6.81795140838964	4.31368907308647	-0.398480622546566	0.647037121091937	-0.437689902807282	5.45019334100088	13.46326178262	2.05078778821608	-4.74361868702854	5.59502816659617	3.99727964509643	-8.5332893988893	9.92573953063357	2.38187324181814	-0.768146646293504
42	4.72968892096168	6.08211340895656	1	4.04618175531496	1.89145373256981	4.47705699141073	1.72801904176093	1.82977802334941	7	1.56827049806803	4.6703283027461	1	6.79956985804915	4.57868036639692	1.94301562492002	1	2.76774761879508	1	3.99698161764071	3.34584848580226	3.38294279854014	2.06415240645286	4.97925339947677	2.35753741141759	-2.59700699948882	-0.672750582542064	-8.96312850757455	6.71194064900687	-3.31759235499451	4.54687820285125	8.39522711395668	4.34051495351105	6.02354913869303	3.81858823338295	-2.6339917519303	1.12999787229451	4.74313804693985	0.465202462337816	-5.94397812421068	0.353588648175575	10.4122244245972	7.08078588140661	3.29574940910291	4.77789418789894	-3.1091362627594	-4.74976122628432	3.36251773612636	1.6315930056144	-1.73227235261446
43	3.42318552269306	6.41333520728832	6.68428068060109	4.08809576243134	1.08895337861259	4.0269210128133	4.83317707556597	6.36489331489918	4.2977132741692	1.24177844189621	6.48547793973785	6.66731187796388	2.16556096353083	5.90206582470894	1.72249370286343	3.3081925296826	6.01638557041962	2.80888827485471	2.83757907698321	6.96109584025821	4.79962955424257	1.24388427092152	6.23625421432145	6.52582625296042	-1.42086994121222	-6.38270361553351	5.99579891158224	3.324083484402	0.472216249656607	2.54038113144582	3.46328197481191	-0.185952180812323	5.87681405597565	4.57628251525811	6.37665034785976	2.60500729619483	2.66345564597658	4.20035514114077	-3.16094155507223	7.22813638717429	6.72184984534221	0.327420857920116	-5.7220958064366	3.98658825640282	-7.00839571202865	3.30036155091298	1.61518912707326	2.02003063891738	-4.5940170618196
44	4.08879841656433	6.01762754772708	4.36077166696066	5.92525055684744	1.36974121859308	4.07947821567294	4.03242287570239	3.82753097227383	3.66880553325277	2.97931629674079	2.03731079450615	6.30672302166674	6.01521359817662	3.18446130497546	2.24433652156008	5.86642722747997	4.70407030532397	2.328942767151	6.46251631602236	4.44931365205434	4.546223775796	1.66320160446777	1	0.0328949844494479	-2.00958704717663	-3.35684702102523	-11.0718091918706	1.03934621196958	-5.15708752519678	6.58520791768821	1.74926231111304	1.48538419829298	1.29410711201299	-1.57174165821038	-2.04773715145321	3.30668047181007	-0.00889892043570717	-0.888827146379497	-0.772731600463022	3.15981707561938	9.1497686126485	9.20704829016057	-0.607243421320383	6.41746531315117	-0.973724839775651	-3.50477989931394	8.31001444779253	1.73401347823426	2.89235366034256
45	3.40883463963691	1.44966657035148	3.23593520022917	6.111507596407	1	1.48008603691057	4.87196988580777	1.59000059083054	3.56762547862489	1	5.56223124916322	7	7	6.0080326131899	3.15358556824526	3.25882498165853	1.30992549383372	3.13093453668969	1.28121749022942	1	6.79912965326378	5.92140906170429	7	7.96617170034951	-8.41224700573405	2.53967666568564	-1.17162741001127	6.77279602510718	-7.28374459465271	0.644061077625839	3.45554042591911	6.58550829846845	-3.9357646977133	4.56985022393679	7.49110463210883	2.20726942915842	3.02591707142795	2.87943168140651	-6.05385695664934	4.07167920042654	8.08443433632199	3.39781118454977	-13.0560795240358	2.60815807406331	-2.21078903496335	-2.4364503967937	-3.24883092685759	5.30562946700953	-3.32551027855546
46	5.01940151181247	5.84905187450625	1.61030658525843	1	1.51504431365304	6.94618517647022	3.99653465993054	3.0679283055038	3.14195063281227	3.55333480160677	3.06241921623568	1.24113088986731	7	3.70002714091627	1.78620170301785	1.12453691894253	5.01485130123796	2.22115815949717	3.33902857938047	2.32855546264803	3.58479116326523	7	4.30165691692701	4.88616276241756	-1.88231438314209	1.4002943443434	-8.96170089364256	4.21675619144829	-3.85693185269136	8.9285481134331	7.23923317605117	4.11127969196267	5.67560418990442	1.81979959740269	-3.29980248987421	2.87854561409373	2.88992097035988	0.361863736177194	-2.89850829236542	1.00987020807604	15.0531484449659	6.37701322078429	0.204649438856068	7.47077071596042	1.21678244465942	-3.5770279512958	12.1703027266562	4.93320742045807	-4.19844101413476
47	1	2.63677983080777	4.13625226599065	2.57710228002322	1	6.09255316701821	5.01948627816549	1.85318328027701	3.3369400822965	2.41234667536168	7	4.75773636437674	4.60010049562581	3.57189174904862	2.98286002464584	6.56296464131437	7	2.89146882475769	6.83530948887262	4.48616461618511	3.64562514440468	2.6104078075809	3.117550606862	6.16490348513029	-0.639158978299612	-3.93766309846806	-6.52621266522641	1.94296209301472	2.25494585853508	3.8999604249723	4.23488111313422	7.3938220408481	-2.37299797045073	8.59120184051099	-0.607477652227643	6.89710393486689	9.75119389263057	0.370262906106865	-4.44754376097513	-0.551032047907006	7.3325067893813	3.24068064710503	2.39523083293337	5.82196053102451	-3.00351937576669	-7.18824620793028	3.06545396361716	1.38694906822555	-7.06751560290934
48	2.79844399391468	4.8784131685045	4.58654663216771	4.83280605623096	3.59965090615118	3.08736679009804	4.25157554800016	1	2.06557188243786	1.22447346329545	3.82129065576064	2.58106039049346	3.89940141573821	4.4476583003796	6.11694172202769	3.91345491871539	4.3262487630833	1.73517964592993	4.7292177108825	3.61860100745532	1	2.54579179232868	3.03071640112801	7.05319477542946	-5.69351420005179	-4.75633564463459	-5.06462504666873	4.30274322435666	1.69651627895706	1.16699769177725	5.15525098510662	4.93619010622134	9.03331364352424	3.3291583461754	2.00443334242195	5.90152759733584	7.25674888604946	2.96279939466794	-4.40709567194325	9.04595974215604	9.62228916630436	2.45586242123857	-6.82570136989483	4.29071492268348	-0.157910322290742	-4.80427199448554	0.80177472633436	8.24450151050585	0.330782879142569
49	2.58057777221415	4.51719412718331	5.46330757469448	6.39847524399448	2.49361096691497	3.49607703620314	4.00749759712842	1	4.17037026223463	3.00913094028537	5.40152653467926	3.70675083526437	2.85932156735362	1.97011371884965	5.61397457549063	2.79610773132071	2.17729646570705	6.88936604013438	3.22875078993917	6.52805250314061	2.6431384300093	1.70731437306428	4.40686365677036	7.23129840301527	-5.76850717955334	-4.10548572795879	-4.38719927013482	3.30214081626758	2.72021047627918	2.02917259760288	3.89332437020725	5.92357306387976	9.41002364855551	3.19186440589847	2.37771047587633	4.97059534066518	7.37990115020564	3.6089221552608	-4.55829466831871	8.522499231376	8.15823340042933	1.18230548260205	-6.05554066790885	6.39209579038607	0.399083580561732	-5.92410736454751	-12.1696812997968	9.44578425543262	-6.03319597364875
50	5.4254743635238	1.7989354235736	4.11141572524272	6.57009269968574	2.16595876121971	1.97847310987199	4.22920310477348	2.06344093711329	6.85320819475411	1.9297616691016	1	3.7532887881197	2.5081681167661	4.5503705462337	2.66086071201634	5.4706898969864	6.40082093308729	1	3.40704813208105	3.07967601277047	5.15887162599102	1.51671038485854	1	3.73941517275312	-1.61072150188534	-1.28723994010433	-7.53377812772148	5.38403712343039	-4.3410973439123	5.66963697179567	1.75480967207666	1.78332771728627	3.23917555970633	2.20574186967582	4.39001778367475	3.9319169963068	6.60856651814019	1.96287545039689	-0.540806863201369	4.92579508365334	10.4313050574232	10.3786599406053	-2.62262334333491	3.28157862023351	-6.46175955011359	-5.83552042370445	-0.718142534686899	4.19116393658478	0.49277481974736
51	3.8204924047587	6.35750972781426	2.14882463700281	3.62912501490686	1.30457133633471	5.73310286592643	2.60771984056456	1	2.61993819318265	2.04178661029207	5.89818149597695	5.50369206996082	3.50997072132514	2.24438757773056	1.90967973259159	5.13954056086398	2.1866733000048	2.57865066253167	4.09896529415811	5.14236894280639	2.88483641208158	2.29114767126047	2.62435367198521	8.05373532355713	-0.0681633157847594	-1.06020423721869	-8.09740591113674	5.49828135895961	-3.00152782964854	5.88630662737469	5.15520094350449	5.23213812021882	10.8863107623401	2.44738648545083	-0.0857274927476544	4.38589355366716	0.653734672567929	0.23933225549325	-7.07915629315872	1.7564905490189	13.428784159493	2.75746423643532	0.947006702547881	4.47303845978884	-6.3533958057526	-2.46584105956053	-4.46656224497276	3.10172638354726	-3.9920862790675
52	4.57360352377343	2.00684307413599	4.71848632525999	6.33759874655407	2.00989320476795	3.07418663555823	3.54177086867177	1	2.64852738398158	2.39633159600165	5.80536499041308	5.29362720685328	6.23379125026222	5.14775825024187	3.56886231279122	7	5.95239140865888	2.57459367867123	4.53337615746792	3.30953465487568	5.82406015985898	4.17549843445525	2.30838679615688	5.86029044257103	-7.59905866988222	1.93647711786238	-3.42577146686436	7.96790822221186	-9.50216441042406	1.19325287868587	1.28286164830175	3.91546065822358	-3.57097276931544	6.28298930464552	4.70123194910217	2.2773648962927	3.35830043781946	2.82937110803472	-6.3864461431925	1.22370907519144	5.71026169374205	3.24597228257187	-12.7547978030382	1.8079934114181	3.85674232743237	-4.45219878625717	-3.00228830573773	3.06095745418345	0.117906845023526
53	1.85508138963447	3.85536842287353	4.80481536133393	4.97956181678142	2.07749898448581	6.30635679420865	4.41670027058894	1.88169415745153	4.13013403143141	2.7974542790526	2.52132697442898	5.45057354846914	3.48762462060888	1	5.43212143101407	3.08265777235035	1.0695707999527	2.9353219613099	6.58532625933512	5.71437576676661	1.17240584372649	1.86189901650695	4.54005785221064	7.2102066117648	-6.46790485367199	-4.19158071395931	-5.12618875249293	3.61754139692051	2.94640426774559	1.35863508677575	3.92817428488355	5.51900351356116	9.25983350100541	3.05595901544254	2.03470017268122	4.84774287086425	6.79031078222834	3.38771151619597	-3.72078428992316	8.0918635462041	7.6248168645363	1.92814604360468	-5.60463961848645	5.42861079098025	-0.873493306986034	-5.28084713583129	-1.9059663992174	4.99424512222627	-5.95777415034679
54	1.44962713030255	5.11354077433752	5.21997105438195	6.78825445639041	1.57146559255227	5.14075333560187	3.95834523067928	3.53810942010633	3.59775640489297	5.83282305949836	1.22190462728558	1.43558041961294	5.949344584271	1.28224095507777	2.12068810870616	1.67810403961868	6.34840498595904	1.37021508264445	4.78373733713672	5.6079264480299	2.82555875810137	6.99833678518186	4.7156123873937	0.731797119078847	-3.18908824590914	-4.44164742260492	-12.3400789533588	4.13777479756502	-8.65804533357016	6.63367822377283	0.400063294583137	3.07588384235518	-0.782203954452222	-1.4060932132173	2.06396288977884	2.97443970508167	-0.162826984303357	2.01830527629768	-0.3020210893831	4.20457665448061	9.63770025089461	9.98747721849512	0.201710045338951	3.10092849467911	4.78737346499095	-18.1278472576968	-0.245700845920442	3.92450328894579	-5.37174557793869
55	2.80807478187258	5.33440982662537	4.23188056689117	6.01800914827984	1.46638797074166	5.34695891607972	2.52943227840294	2.01807434109676	3.63121294172751	4.02373840682089	6.76544198498079	1.28374115178352	6.81177655730995	6.14293745945898	2.02697362744529	1	6.45492034764809	2.45563152834571	4.3814053980795	4.39605180932125	3.05421762506515	6.40185926034859	1.68543785119399	1.34905628385734	-3.55000796983004	-4.21255908318885	-11.4118980156769	4.43630776655019	-7.23222107037836	6.20736120134674	1.04505892695502	1.65828698899096	0.00296470077634592	-2.6855885718947	1.04049538301037	3.10988657690653	-0.0842490118411904	2.41443119199806	0.251059523733	4.08472575694727	9.79935957995693	11.0263188724563	0.0632526117607358	2.86880685864385	4.73118699841584	-17.0864106573457	9.73245237609328	3.12428856695403	-8.38071136085976
56	1.50606103809803	4.00890553978392	3.37485598098196	6.20457974810161	4.23392016205163	5.59540372091095	1	2.09769755905755	6.50857252053006	4.10602747114079	6.87714659453171	5.28945655941102	5.14827854423277	3.65899421351653	3.14848095705656	5.21961483238077	2.06480871893877	7	6.18768883217017	2.05007672048599	1.99179420027806	5.96500030627063	1.18205119521121	6.58318025213243	-3.131856884188	-1.69656437911385	-1.91307102121833	3.75072186205052	-1.48730146776878	2.17896488850571	9.78098091701309	1.6585932414903	4.45539796986123	9.71121854803342	8.11241190223605	3.88297965349037	3.36599745373471	6.7722439314952	-2.68932162622739	4.43185644839546	13.6688170625295	1.4136938133673	-5.78954664831658	6.44848269549365	-3.44437046673753	-2.22322731371818	10.5152142163315	5.20597973242823	-2.95742575186202
57	7	5.43597707670309	6.86660652875666	5.35225197286636	1	5.94817128093657	3.45283724364698	1.49278069840488	5.78781316127267	1.29299716151495	5.96490178889105	6.33278360395911	6.16039270670503	3.30986013014735	5.31925605457963	5.92297977831058	4.59481702720111	3.56576709788854	1	6.05362853382994	1.55350672245175	1.41474030608624	5.09630630104404	6.53536608309921	-2.95002517979888	-3.48088146058172	0.701470639175742	3.88194475362545	1.56602645827728	2.90054438674642	6.44463915257821	1.99056920480585	7.7279347769075	2.02980170878625	7.68808620143752	2.31994346349139	2.52452396531497	4.49730403159093	-4.91137402269954	10.0044019815906	7.50041208341552	-1.49390768798662	-5.62828794132304	5.81273376101995	-2.76740661501197	-4.94219811286696	-4.85743641987508	9.07391181172573	-5.79731372038494
58	4.73761719377548	4.08472572135307	3.71247736620533	3.05283311231272	3.25343917320919	7	6.90106576526455	5.94983534654075	1.07955446567016	3.68119594356671	5.7022998527846	6.69032333938709	4.7148720983876	1.58945473397345	1.47978402087692	3.2795316641417	5.88805691987782	3.2278827776764	7	5.22781281907896	4.16143949719056	4.26065585883402	2.60640164979256	7.49402336673021	-11.8789785844866	7.26899234014899	15.4804189950643	0.0587757547845925	-11.4820578900418	-10.1504212456135	1.42676925922227	1.0519681931361	-3.08569464256776	4.14913756410448	2.38790914674015	8.0946812670886	3.09082394570935	0.812677318642455	14.8639817843132	7.11809935643512	1.86005817973965	-1.46271707103005	10.9562442143693	5.31871859596658	-5.65940319920704	5.81863033596296	1.81158190756971	5.79226625207688	-7.68931994924817
59	2.67763993561463	5.14994122187098	4.27701647968524	5.68516281054122	1.2592429084399	3.61567326359669	4.94284350215667	1.65498138847937	3.13438377188855	3.73028412176709	4.65348569332888	6.33978806881982	4.53628136271191	6.28297512560837	3.03638889913607	6.94971151115591	1.81099809276974	2.67603185001299	7	3.53024066736428	3.89669620107289	5.2791484026241	1.35562650760494	0.90127391652704	-3.81550517830689	-2.72054716509619	-13.3400217259265	4.06259788013845	-5.71040383189064	7.56980414384267	2.33269401796874	0.427230212047223	1.70251420639444	-0.783620574984614	2.18505712637555	3.75282261490794	2.73987970266233	2.96688035711371	1.10524203375515	3.69521921665216	9.66256818798838	9.21635234958775	-3.12919436113138	4.47467435683476	-1.32046123773556	-6.37220988827433	0.645912926613691	4.76495436794548	-3.85527753176079
60	2.23178236255289	3.09102716211257	6.96414759896337	4.88627457782754	1.9114926875877	4.24987293893492	4.6885875715397	1	1.47162402325126	1.96212352684454	6.89176258993982	6.42169809172149	5.83567547846662	1.32158367024887	4.15454818394108	6.68096783605382	2.34241250362255	6.88232007004954	2.03935510023322	4.99337453922117	1	4.17524267169556	5.13940377152267	-0.780599923337784	-1.74510201068021	-5.10699205179672	-7.98488658282373	2.17977914650424	-5.22452683952267	6.04101612710032	2.77306758944412	3.66302061160979	3.51536924911172	-2.54369080104868	5.7689792980174	2.6234012539611	1.21010765287774	4.12260285809733	-0.545334999796641	2.21181819204405	7.93045268812586	6.76690577254909	-6.26555374781027	2.0697047487395	-2.44716630011927	-4.64407891597881	5.64058487251325	4.25168695177108	1.03174259260035
61	3.57560651247385	5.61480369023968	2.70541002919114	1	2.48765059705367	6.19339277288076	5.53819008997352	1	4.46496943625171	1.49368567853682	1.26139109428779	6.30517825318815	7	1	2.34808204240307	1.21159946101859	6.27815970565295	2.84860148144467	4.001650812738	2.94465553875501	6.72481651239994	7	5.94310918069637	7.7448618751644	0.392799647248949	1.79478959401076	-6.91391259027973	6.20278126499743	-4.31944429497439	4.63299775719223	4.80518298712781	3.797867145083	8.62564320258227	2.91147717582858	-1.87720079454876	5.83622494562692	3.71762517828234	1.46206903211362	-6.26271961271903	3.13165433268425	13.0729439637379	3.96638646395763	-0.483268632526067	2.92383825915551	-4.34395335846423	8.25347726117611	-0.127904795712791	5.43585857158262	-1.76295138352486
62	2.1452848425635	3.84285186054832	6.82615343666202	7	3.73085978350579	3.00779578162206	3.99925885303462	1.88734609953377	1.43139898585523	1.54270654119755	5.31476117634575	6.27028557997391	3.95165240665702	1.57327120899243	1.68513673429679	1	5.35444921877979	5.77336001838313	2.02574942422224	3.01141136933427	3.40286485320073	4.17530121382568	4.55535039821029	1.78408772958301	-1.77274933873939	-6.20299101200385	-6.39438128869371	3.1492994386063	-6.28735308895539	4.58945252376992	1.90366660077873	3.71556457628395	4.35511009584679	-3.28189917098483	6.45049942131707	2.27373194529685	0.709450095768838	3.77451780341979	-0.968462279207163	4.4105298230128	6.05667816857849	9.49905883750569	-5.1874822700169	0.192893089603593	-1.77586741069122	-4.11642136047068	-0.703951660634422	0.101902885703145	0.829238031372004
63	1	4.65494874329134	5.85984583973076	1.8994319460175	1.22474120281912	4.81680028228595	6.14532649416272	2.31989092010019	4.57191681873192	6.74882427957055	5.43448023052335	5.06802643567496	5.6201508042902	1.60884189135078	1.59022250997462	6.62869376529959	2.27767541468051	1	7	3.66064321667634	4.49696565242668	5.98050692182253	6.91125649449738	4.80057253828725	-6.47193017936251	-5.5931668529537	0.801226352012927	5.06183788306252	3.94507382509305	2.29501607732685	6.06431298283073	0.589274165391534	5.25137164379459	3.4207789733954	7.31552405316291	2.6370942296632	1.40234392352393	7.0106716467289	-4.66590362078091	8.22004120380289	8.22339756367392	1.5709008124931	-8.65972029303522	6.71201086138094	-1.75815112757324	-4.71387296678826	-0.435264815471589	5.50884250360275	-0.587137918730743
64	3.92414894453476	1.82562236910278	6.99723670976041	6.10383490032635	2.09067748418136	5.97266641313099	6.99694250535489	1	5.66755973223335	1.95954745833253	2.3697121456737	3.91518823974887	2.80424496782663	4.89372479259358	2.87520137294324	4.25024991861793	5.57261429095114	1.71624527938467	4.93715232620897	3.82828042637223	4.89534886373034	2.82798227843648	2.18103620190467	4.56026176459781	-1.76245498460216	0.247757832271819	-8.4315799069659	7.23622592201138	-6.90018362217572	7.15914719294986	2.61595541574918	4.69014936922166	1.30679277961409	1.46736540122885	3.01893855059893	5.20050852924225	3.41104463351237	2.40139116078926	-0.863423669270682	5.57965110583047	10.7194028802559	8.73427791625718	-2.84385403050274	1.11095099499769	6.3991155171614	-5.03019486988642	-13.3540566344524	3.58111496133181	-3.62788992322352
65	2.35564530433962	3.75447533415795	5.61101811600863	1.52943129761041	1.57185804077929	6.25599098435844	4.70881947285819	3.11774026568766	1.93980718850244	1.45703228891354	6.51720790550858	6.4949670941423	1.10144054238859	3.50096336928517	1	1	1.98692556621237	5.09666695304119	1.57861994943363	4.05634737054111	4.92542538087457	6.07111790611697	2.26670156378867	8.90855145800173	-2.31321108836732	-1.47717914829105	-7.07723187313403	2.98024797229681	-0.840280272247204	6.16194651178107	2.42814666884696	5.22672571760118	2.05046062400028	5.13106364217045	6.61542473873425	1.56507759921999	12.2029542969992	10.4956992059099	-6.58854573297497	-0.222023615086935	10.9088602918196	1.06964140305621	-10.7768434679707	4.45306081981989	-8.38501512640056	-1.89166367044807	2.40919921914877	3.61626907950629	-1.7661948417433
66	3.8275213939425	6.68677238916914	1.68249241204244	1.52073365323759	1.16754883326629	5.64163118176982	2.98620538276	1.62553193462541	5.38880037778606	5.48643688904559	7	7	6.54595932678264	6.42818126891254	1	4.88590918270747	6.46248959997919	2.29639029396533	4.58807187058473	4.7769891463305	7	6.12053640746039	5.1185118784765	3.95593595910752	-2.40819046773518	1.05154138861858	-7.65794709665464	2.05480541119424	-3.7776196303525	8.53863536794699	8.99882356843749	5.13664265267614	5.89932612273966	3.16221468929109	-1.8340192774163	0.92031836881778	1.83412265745183	0.613973122917415	-2.77323025249799	2.65983134885227	13.1965674827332	5.7351931722323	-0.509680980025602	3.1354898922525	-0.552693664125014	-7.89615916195586	2.61913027568093	1.71054985443901	-5.72821423790264
67	4.59903617295955	7	2.47905348648126	3.57699106282005	4.38701181373714	3.69845645258236	2.96410020972948	1.30856735970739	4.46226267972934	2.82773689814627	6.16006720957101	4.86744947399534	6.29430466943697	1.19297069634882	1.6500914696492	2.44760628988549	6.33098993951227	1.49805770426593	6.30108978108464	3.33212607136934	1.59004922589318	5.34648863731403	3.58642631586542	7.40792101242262	1.3096563196693	0.781665713489657	-6.80674020575104	6.02803595077709	-2.50014757161137	7.03668972228172	6.41085660147322	3.3341725948725	10.5753079055108	2.59577295157179	0.201534215985072	5.39310824309566	1.53782959200137	0.753813000795014	-5.98530045158099	1.77679978669671	13.2373379985142	3.66316165770013	0.43905202519408	2.81519765093194	-0.886984633816761	-6.13439584277196	1.13379199186102	2.94074239859287	-3.16801940040698
68	2.42830184229896	2.23473714640851	7	6.29617185413173	2.93390628686615	4.83235421365058	3.77622192803813	1.82893883285452	1.02026798216947	6.61393759772699	7	7	1.89332629962272	1	3.41423915333197	3.81891205384583	5.12947767969308	2.79065887882447	1	1.91629550076291	2.76812888728333	4.6193927849153	4.50092862310607	0.680554525341467	-1.50007645694872	-5.10638778589177	-6.30692190746478	2.98847267475039	-5.81654549197809	5.10265949113065	2.93256277981185	5.0531121021533	4.34898628616748	-1.45347709272967	4.307840663126	1.74626302528192	0.994004712418428	2.7943437609936	-1.48172965857475	4.13099082345517	6.39347663854927	6.46063670918321	-4.3792533092704	2.17446121701327	-5.7227087607864	-5.76512752499034	4.42697102818594	3.97795016319034	-0.752739834422119
69	3.56666491193082	4.21806933335633	5.12958193055871	3.61351043479756	4.28805762075795	4.04442700582712	4.64645434421824	1.00048114326396	4.75351267901456	1.57682473244558	3.44640787866803	6.4076708172093	5.07752365976955	1.77412580594922	2.4093456788147	6.26997602010757	2.10180676322512	1.51001275140237	6.14458029594431	5.37759702530631	6.23095734711972	3.69113600936357	3.58233056719054	8.34780005229228	-12.4814738269325	5.68946115698914	15.5399282363094	0.206244215612288	-10.3609828452226	-8.29329159564355	3.59251966718594	1.43006021704709	-1.40150049431203	4.05160258585447	3.04471998740087	8.20599966448318	2.18495459489614	-0.26232024647041	14.147770584058	7.90137180592731	2.88401434286929	-2.43274449869435	11.9094923975528	5.3272877173105	-6.79325868255492	-6.59097702154297	-15.0473779431804	3.15147317617624	-0.877793354378059
70	2.88961067534487	5.74651648788057	6.22103273907419	5.54976009261956	1	1.39421833617275	2.13905316252868	1.19906352233355	4.24371929747983	6.84302452099263	5.77034093193593	3.42109636032636	4.69090955443745	3.37197539500317	1	3.30028574033873	5.89622624237832	3.70723492538378	4.59741219970416	3.77430391134386	4.50122213365198	2.62333151121422	1.22097746761595	6.15189494614785	-2.66203540896095	-6.81669325259983	4.83829618269977	3.03691564953385	0.253924529654578	4.03376478038705	4.38479651695586	0.230192167437451	3.65018615058834	5.46876352196702	6.92669089792096	2.88410659965697	2.74487074637685	4.68906506883421	-4.0142536630186	8.51181083002861	5.86628466984101	0.0961573294813305	-5.39160579103819	4.51972795061278	1.57142624194246	-6.34509142512208	-1.31421896770185	-0.136642977066555	-1.35675310746396
71	4.40927453686628	5.07698805154058	1	1.04875810512525	1	6.56895717364015	3.3979054800108	2.13119865597636	5.32672048882777	2.03580082408765	4.32308505581371	1.70511139530724	4.65902069854807	1.5677623446362	3.39261203205914	1.41616917407655	3.01359211462784	2.11992096251804	2.91559621673628	1.82745191675579	3.0235090934132	6.14764899537988	4.70764093721713	3.95701850661134	-1.94265487286571	2.01190653129644	-8.44376318611096	4.15069686047822	-4.50917279144083	8.40759379013529	6.38073856435117	4.65972452428002	4.65797037595542	0.483001710511688	-2.86082433823971	3.1816101547346	3.26127002735868	0.208091053863445	-3.18092076251606	2.40937470516922	14.1048050155832	6.95540769557336	2.87945683384903	1.42984642992575	0.285390878730855	-3.30117232251758	9.47883211853832	7.07709396411909	-5.26400940372678
72	3.98961428581738	1.99694618596399	5.99742477223813	2.53571491315783	3.53422950206814	2.03821435023515	1.2252396777695	7	4.26152078216607	7	4.87494265901056	1.53435339948792	2.97730524434316	5.94044718319086	1.57891507409632	7	6.92037191754683	7	4.19712661113307	1.43119634087089	6.3113454737981	1.01216403418322	1	9.45808005874562	-9.11071870816286	0.410859082988577	-6.87821897917248	4.46420362748495	-1.16132343425437	2.94108876982842	1.72767096953987	2.63205525674347	3.01311349983197	6.46254666640336	5.02016490304438	0.0770558180294057	7.10439904383588	10.1363350399677	-1.20079559372946	1.54141743335544	12.2797379040407	2.29967563536304	-11.1752413052634	2.07930311602931	-6.40459917185506	3.86357891953337	0.115509744896012	0.648294389753019	-0.965129381723472
73	3.57577315305693	3.87808444815158	4.78635403113879	2.32761298888712	3.47327320320049	3.08252997603704	2.97642169096125	6.49393940150822	2.49607003968561	2.96191539597237	5.24265165733105	6.76050172039568	3.73947863515514	1.37838064706961	4.8463498648767	5.42003186155973	6.13460271624976	1.11901505258508	5.92850262137153	4.91591569048676	4.28449175011647	3.97872275422467	3.49181083142568	7.27974116652037	-11.4296556562086	6.88639029108649	15.3025186617288	0.443087871719475	-10.7341245136068	-10.1791952262304	2.03043308419665	1.56653070470484	-2.57609593492391	4.73468648524331	3.15619374587625	8.33032802639867	3.4691586332958	0.348552282500541	14.3753702816995	8.48555469527288	1.0679198471467	-2.30414455558268	10.6548548208699	4.5650489936345	-6.2619591892865	6.27354635855957	8.69512486839145	-0.576685981662752	-7.46069240636329
74	2.52489787829632	1.876659325758	7	7	2.93554646098739	3.57063458234713	4.33288797744316	1.71562784448454	1.02795357754488	1.51223782101704	6.66663960205589	6.97031924593674	1.79483283293063	2.19939272358407	2.27746379426644	1.43755902618825	4.89140827791891	4.47491341165226	4.24498203828468	3.24801426148729	2.26364284667891	4.92703329057045	2.11539508499293	0.626270488036508	-1.44203610208728	-4.25245980003544	-6.89250118151779	3.85358101943715	-5.59110282341061	6.02124500272077	3.09405423272638	5.95281418398032	5.19620936611752	-0.889713501775037	3.4093423094859	3.58880191963336	1.6141180809551	1.61334195644394	-1.29278254850468	5.16779211961934	8.04930806917959	7.73964838242599	-4.47406863415027	1.43005658256918	-1.30422311531768	-5.43516804520545	5.31720973169706	3.88887798500148	-0.280733253809309
75	5.09513349229725	7	2.48027111686221	1.83885369335111	1	7	3.8415319787362	1.87249246257656	4.59422192182688	4.56006898174419	7	7	7	6.70107875052766	3.11854496847254	5.56277552653169	7	2.68210922001236	5.33918593771231	2.32318926059954	6.64756037326777	6.94747250298191	6.34157117524242	5.04068994216985	-2.25060602795657	0.75822798527587	-7.7740070034384	2.63758382036789	-3.68613551156637	6.94027961942346	7.13215292702465	4.47082377980187	6.29386946702892	2.4249034147161	-2.94139917561268	0.984745530454523	1.73963944872254	1.19811585453983	-2.18318659613166	3.9529678839393	13.9820536045089	5.25666427565141	0.147707557150763	3.15776621342008	-3.37282717363817	-0.975867457301093	3.50508078707204	0.251462813921664	-5.85563326659669
76	7	3.07225196702991	3.81610958732702	5.03871062069695	1.54506410795133	5.17078047388252	6.28898721841832	3.3562079473169	7	1.66430858935116	1.40018125574016	4.23221121229147	5.39245343852691	1.11389244001511	1.7219805775766	2.5016429405285	2.66367740087606	2.38275064728877	3.88364737673568	2.84336076337154	4.30797134614498	7	5.03814418015065	1.13431507659793	-3.55650103745592	-0.739849289231053	-7.32799846384939	4.54642868283229	-2.58669486490449	6.1631393551641	4.64844323556256	6.1592106649365	5.52434543708633	1.48389264993771	4.24430057571432	7.69577039513291	5.46933630857132	1.17165157679977	-2.67862324018086	4.03458100316257	11.1777811927223	8.66461514681907	-1.73044641093298	4.32246558928793	-4.89982506957827	-4.04420248780516	9.48093326744455	5.53504922774016	-3.58894743268393
77	1.35248793696866	3.32490668303251	7	1.70706177062424	2.0516535153697	5.71016981430476	5.99732437770811	1	4.62858624925248	2.66793590653836	7	2.17201020180527	5.43242515752822	2.35167492533098	1.31304076245386	4.83313978695133	1.30059173612744	5.6924042420922	6.82306621187262	5.16197563540597	1.51209224870942	6.31823871994686	2.7593524977186	7.8487698020578	-4.46641145679963	-1.27190694493823	-8.61081651085618	3.85097298391425	-1.74168225487456	5.38884920258509	3.0361167225872	4.08879266091527	4.56813497057017	4.2861604127827	7.84726885409111	2.81849073468817	10.671569842379	9.43473540389473	-6.77765781236329	-1.72040447361321	10.7583214255055	2.43143774470654	-10.5716817462154	5.56090231911432	-1.76204493621759	7.11603488674102	-2.60267828705009	3.48086470224484	-4.57861056264323
78	4.91280185971923	2.45649394371314	3.10638660106861	5.51456612162818	1	6.10490813412251	4.74677314489357	1.25609266621346	5.14640152349042	2.87915217070365	7	6.17851582817469	1.47817256832715	1.10307678492643	7	4.67607801661951	6.29266916561655	4.39798055319191	7	6.43157692769815	4.82638612609118	7	5.30691696371368	6.08970570697413	-4.56828627924934	3.64543802757731	-4.48034138214339	9.22241213727568	-7.88135163255746	0.772840773137259	3.75939132609081	5.16381498457782	-5.27132983832983	2.86496418140459	3.59915471412078	3.66932868333435	1.73030882591434	4.63708796333766	-6.03448505598669	0.907232260082502	5.65769892970928	1.93943759704969	-11.5991570999291	5.57167129739707	2.90137091367166	8.44384524072894	0.721837005775316	1.32815691387879	-6.28229954781869
79	1.03822972788721	2.47999083208329	3.53908925960054	2.24582214112746	1	4.69355813652102	6.01394126710128	1.78638051175186	3.12742712882903	6.85663489447165	6.95969603941633	5.45932636006451	4.40671474685541	1	2.9393795315094	7	6.37082029493746	2.45394483636906	6.10397472847835	5.51486518863154	4.12736015030761	3.26189920133237	3.69433232783338	6.27186982229675	0.323433703161328	-5.10526415740805	-7.23363925736857	2.33790398057301	2.17971812430592	4.47845044035935	3.95590324708698	6.76711165369183	-2.33046426453558	8.54362865676426	-1.24975891178947	7.68642875396064	9.79376960930639	-0.192168746735031	-5.1293289035642	0.292296792826959	7.69923403793009	3.26407663091364	2.23370493405751	4.25111542733061	-3.55557399504468	-6.93432757825816	-5.55766858373119	2.00710885246999	-6.16508882539057
80	5.19505542950029	4.34162376203188	7	5.081692543985	2.60109568742284	3.89149216978801	3.97523258623771	5.00578145949582	5.85518294562931	1	1.99839724627763	4.91239595915387	3.05849112371446	6.19995895526212	5.64254878482601	6.27505547436647	4.58840975099222	1.29134233215418	1.05724290800045	3.54249604128087	6.9739560187751	3.2523699111052	2.83104201907739	5.87430890991463	-4.03623088235932	-2.29840189131124	-2.49136843839851	4.65163473863814	-3.7597885125053	2.89118461238042	3.83033872926484	-0.0388051632269913	-0.668968816208652	1.38902523165578	2.59085932855203	9.75087746601503	-1.23693970633375	3.16732544195366	0.389436083366902	4.75099342485424	12.6785922050672	6.97074837870532	-3.04053411340589	1.84126329114037	-6.33805996396853	-6.75407264054141	1.60680404202374	3.33534060972833	0.710491140278749
81	2.26794082976645	3.35999685424873	6.04066632991837	5.55069871791423	1.12039976838986	4.41912358657867	5.2501540388592	2.40483332381087	5.02660162420771	6.87427373307992	5.9651545194531	5.14454017255129	6.81258134082846	1.32801222817743	1.8075799697478	1.66626251242932	6.28563140935229	5.11520442687511	4.69374515055156	1.17852673025413	4.45249115814877	6.56535694283828	2.78900577346434	-0.262114889465792	-2.7172086158947	-6.97044279779118	-8.59325821201163	2.89191281610673	-3.56271168024672	5.02652955769315	1.16993723412977	7.19487654156237	4.10718849898986	0.319161869780809	5.21573344783258	4.15245124010749	-0.566414870773477	1.30265111466424	-3.51619384509395	3.99930192556859	7.62894900844012	8.52164451168152	-4.55623162386645	6.32057044074662	-2.82559471767015	-6.18167633902104	9.95686256987375	8.20505171715179	-4.42508690687027
82	1.30397505929693	2.5842710217129	6.2149834599399	6.60047384035881	2.34277726370796	6.47569267346984	5.04045299383929	1.33913263577189	5.43358380129466	6.11007931407011	3.28935352547794	5.24830984356797	5.50264269284652	2.17869574986793	4.40283303744186	1	5.22936725416712	2.11772025543858	2.07881650692682	4.54234981328921	1.92060556483165	5.1178159923544	5.2688734830465	-0.551821363309751	-1.87586183739527	-6.32984052815234	-8.13111313591919	3.14301188785144	-4.38305824050017	5.65126811146041	3.29318398391435	4.87919253266359	4.24831255328651	-2.74964311082512	5.08883747907865	4.30727462241427	0.15771358416382	4.20588571878053	-0.589259621676157	3.47037693649332	6.75351239689068	5.96178880603794	-4.81210226967405	2.97124598476687	-2.10701296920543	-6.49726158263283	4.34571655018237	3.83189803391895	-0.83502347311403
83	6.02635570237442	4.09675795883781	6.46506701707439	4.76230891586392	3.75602177631225	3.96075411988107	1.58818290002717	5.58158779310249	5.78625015659182	2.04303021358017	1	6.24036587483652	3.7074075865076	5.08388771859789	4.43155617104672	5.56861822274081	5.7232724281896	2.47227822303318	6.93112184943446	6.8811710384775	6.90840599500636	3.56601642727294	2.33779182934037	5.9438474228365	-3.66345727420099	-1.84425703095609	-2.48151347260008	4.88648079733493	-2.78081910880577	2.58372676707406	3.99395690791025	-1.09703207471402	-1.25067853120063	1.56495461303224	2.98794559564806	9.47932364309537	-1.36870037143935	1.62148446491349	1.12283847180223	4.87626627010466	11.4190473122326	7.16912571774939	-3.10169076347185	1.46239310278326	-6.27407638978763	-5.15733428092985	1.17333384975611	3.61000658707058	0.896079182361872
84	2.11553286460202	7	3.30600202229367	2.79562092024443	1	6.43571931786533	1	1.84737794049111	3.37295574417822	1.70150364655095	5.65967184624611	1.21949142604595	6.57521487970507	1	2.60342055691359	1.78708843524504	6.5329326106076	1	4.55028101955072	4.72790108337256	5.6546823738618	3.77437046834114	4.74242980599493	3.34603977699768	-2.11892062467694	-4.88267822176629	-10.9165112385523	1.42832362834855	-6.0677734492385	4.62519148504857	0.630096642501633	3.11059790537463	0.907960052251198	-1.63182129475763	0.318259606029612	2.02899588516677	-0.227078139855687	3.17815978225668	-0.466718270071747	2.71796427778478	10.0037555715638	9.08926183636906	-2.45901395912302	3.4120381105488	-4.32190117606101	-7.4489546141593	3.19708991806103	5.29797179130104	-0.0936742552014005
85	1	4.03608811465419	6.77253912906759	7	2.86498709555632	6.09222730538313	3.60524826480328	5.0474251773673	5.13693873958996	6.73249758763755	7	2.96967127647718	3.10240094082106	1.22604916823992	2.08909000599137	1.74699843483598	5.67041435444807	1.78748879766457	5.63970996700898	1.15944862434257	3.55943560644992	3.7168056621749	1	0.249408805216603	-3.23328188505809	-6.73060856090075	-7.09801759302858	5.05202362000658	-5.75128164714779	4.47539786243829	2.58591917856494	6.31950986962767	4.97306945540944	-0.1832551159711	3.85380587299743	5.18274154910754	-1.54625020842524	1.32194344815867	-3.20671408899971	3.48822632614784	7.76970043613752	8.41663331471697	-5.21801124383471	5.56678133322691	-2.71696575987223	-8.03318514345846	-1.77348267445749	1.59277551519729	2.18491997788576
86	1.11704055395099	5.28624176777183	7	2.37728862276736	1.84085550587746	1.11065360465327	4.51265389891733	4.03925610043987	7	6.82122337253348	5.1952163033147	3.35832361867544	5.73615133761225	7	2.65215153436856	5.00310112231121	4.13553480621333	2.5658348858402	7	3.95909489073313	3.56049630377013	1.96045370798117	3.59142866591036	4.80465956027012	-5.53745616278943	-4.60522955297673	-0.977881761539943	4.98573533197728	3.31708605005527	1.06267692566004	6.79766927870487	1.26000137674081	6.86181962307657	2.90023645238585	6.54219657046926	2.91226584462576	1.53314988853353	6.32261164788873	-3.98147623497709	8.90390703232607	9.43399590671602	1.46540193015738	-6.9491262781233	5.90128961044059	-2.25474969565294	-2.5111476359204	0.872077550430313	6.03328180579067	-2.99540520221218
87	7	5.61022562020295	3.66670947491762	5.48779367302215	3.43134785758489	2.46755160494456	4.26175269790937	2.30601102190442	2.00965799744665	5.96863003619752	7	7	3.97257065158866	7	6.75200174926033	1.67587516407538	7	3.03447064083295	4.72686014150504	2.21551135877014	6.98298279025745	5.40116874821513	4.09007948964022	4.53935591960901	-1.05728468263405	1.23938719762331	-8.61964389363128	3.95153235857019	-3.1685883957363	2.90344644831538	8.39083645565953	4.42001806768275	5.64986492218503	2.36221345833266	-2.83205035351241	3.63563619513131	5.26909581769652	1.54245453509219	-5.19927449326745	0.0080130492757276	8.99544842580949	7.00535533254992	1.76911643877565	0.881757445213115	0.236197018429019	-1.20131037332921	3.99083716871069	-2.01126253325838	-4.06872978296323
88	4.47371956427038	3.93149375598697	3.46106712765423	1.65383851032866	1.37128248767996	1.54669519899304	1	3.47850630392888	4.51557165852463	2.70992555096282	2.23773673320839	1.69079516525737	2.74843124433136	2.35611690705204	4.49560240472937	1	3.96228510982243	3.35640057276682	4.19348792544253	2.72824060432207	5.31676578823571	5.40379218193863	7	7.65605842638098	-11.278683975315	5.25041623285373	11.7154718143975	2.96831515246214	-10.8922890132819	-10.9910808527724	7.10288020109362	2.96876653461321	-3.21231433974218	2.1228346118534	4.33974347581407	7.89214083499352	4.15917528888451	-0.166690831031916	13.8902435194167	9.25671329793097	0.428289282971663	-1.20849782939977	15.3819154280094	5.88940683469803	-6.60976850595756	4.46753889987401	10.0486388594448	-1.0038085859165	-4.44229976704145
89	5.25977120863249	1	5.45898752579583	2.89317527191171	3.40309390759223	1	1.91896383573117	6.97714687311007	4.05002572805036	5.76106620966715	4.88634649739892	2.82493283085684	3.05404990873542	4.1043241618734	1	6.44774989107999	3.74405247987047	5.21209765690099	4.3089913991819	3.60716590547338	6.91191595399242	1.85184272192583	1.6498881184457	8.26219931590468	-9.03126704855764	-0.363038036628152	-7.26809939106514	5.85184610283877	-1.11906236676454	3.24439929059293	1.8503297819567	2.0225182052571	3.91708330547833	7.1820287491211	4.01349053486754	0.0856118561590656	6.95931756225128	9.13074976951475	-0.935956517533239	1.49846267720562	13.3728538115813	2.91335870947462	-11.0207804778488	1.31968701895727	-5.86632210525654	-5.96899754905225	4.17334489641356	-2.22995490659325	-0.492866042701322
90	4.19459468808994	6.29156745123169	2.24276494507964	2.96810682051857	3.80027850328596	4.98065745798774	6.97329763468196	1.38558992976454	4.15619636782761	2.40914207340422	6.07549544741951	5.70770745680932	6.86742564937396	4.76844697634434	1.29250026922424	2.02050711477848	1.17393852537511	3.62108338715876	7	4.52374219410956	1	5.02474457042716	2.63370571965594	7.35557091729741	0.593118812364231	1.39932561178291	-7.24166539190238	5.83947355367966	-2.36571081516544	6.71003105545431	6.42033126056616	4.09449639389291	11.5539089694299	2.24761717587778	0.54746508698273	4.41532766651861	3.37467053573777	1.32351320103316	-6.5259533113036	1.37884806362952	13.4445193465699	2.51058127312951	0.144885527277875	4.59879100935305	-1.39413119539583	-5.53119871563635	1.12847466873519	2.46340223550305	-2.85242157848902
91	5.23205557115735	2.85999939337941	7	6.79921798421	2.67915233589331	2.29746367995996	3.26575308034754	2.32178465809096	6.20458687758254	1.55319376834687	6.63863922495068	2.57566047497336	7	2.70479835934162	3.85686912563987	2.83463070606085	1	7	5.7316877624229	5.49800126028974	1	4.30864556792325	2.94646900885455	6.04998760600209	0.621520694416371	0.359714266474309	-7.60885127770486	2.89764280241147	-2.15304134195045	1.96118139247837	5.24791401510359	3.88194781023471	4.62595154378886	3.99547502818863	2.7088759932889	1.3404492834635	8.57793335837382	9.08733005171418	-9.19371799858155	2.18391672236034	9.89665292211479	3.62807806202218	-9.35588418760096	6.39495662496677	-2.27684205812508	1.28783882663389	-11.5433014906035	7.62138802448529	-7.14189314663091
92	1.91190565671443	1.93414598663271	3.468317244498	1.39174154135646	2.58438426382462	5.11786285248454	2.99480144258805	6.78808914045355	1.94275823481067	2.71003100179005	1.03045914201033	4.8894111132009	4.7509469873555	1	5.83388977763933	4.19008394511566	6.44102895836295	2.44789270078921	4.5742393402485	5.75079512237651	1.73855950390141	1.51740899763876	2.63781749355838	6.40906816971967	-0.69212886148768	-2.70750806081684	-8.80377825863707	2.33302516645782	2.12916241805992	2.93451910666223	5.51802701860286	9.34845912198873	-0.768607031019823	7.47527024605815	-2.32477971669676	7.25641567295449	7.82006082247088	3.5007159934729	-4.35050290749542	0.647087799084638	6.97704372791455	5.80957043700709	1.43984842171704	6.43049655912164	-5.90258583718984	-4.62004721720763	3.65642186447991	2.39446418271443	-8.62167040827454
93	5.14390463826117	1	6.05731283752727	3.89621190734857	2.97174360462461	4.42352709358514	4.04155038339634	1.40825177544194	1.2719543250048	6.25803853321248	4.51989413761276	1.7314065504677	6.93830543006808	1	3.39246559172624	5.9129228173002	5.67028190661872	5.49191673370651	6.66281494860657	1.09154280926846	4.18617170669795	3.78253481553105	2.4088853064676	9.52219422934598	-6.05530974356668	1.10509000138926	-7.67989641698164	5.63279587389418	0.311830096855726	4.77297793476302	2.93650742938034	1.46654267118437	3.65858455911145	5.01121716580652	4.97405036385836	0.0385631967967865	7.83442181572739	10.6215278832507	-2.67648168070372	3.46591338022857	12.9874503835098	2.14198977805079	-11.2857339994762	4.1374092364668	-1.74065704694062	-2.65332015752685	-3.10787952394011	1.30347646691925	-3.55735870896654
94	6.69434267492111	5.18346217873773	1.59013801726786	1.05487304413703	4.15270425987659	4.37375985957117	1.02741750878287	3.81653319457171	2.10898835440888	3.61846546751634	2.82481677745879	6.86158426667224	7	6.04528944354595	2.89191973043051	2.75661240668599	6.68397854022889	3.6398515365129	3.25927455121963	3.20143765634252	4.33866440482452	5.23087611104392	2.75962381160673	4.16405342993902	-1.02371040517352	0.265882695603465	-11.1902119020507	4.61990050569594	-3.43539089253253	4.11295751210289	10.0240467738045	6.92199086589276	7.38570617714754	2.78178686037858	-4.82249046139855	3.94591201062832	3.77857714326525	-0.194647343322109	-5.36391601049856	-0.826001496817804	12.287072705463	7.41568409825096	2.96095571774814	3.38827597748003	-4.63722841288422	-8.1228113895512	-12.6115228809055	0.0379994306088182	-2.06171430191474
95	2.84802047219454	5.50638998078122	4.825894216792	4.77476734630116	2.12546984574316	3.50812343059894	3.43245361667353	2.2202644279183	5.12284897193698	6.99328260226183	1	6.44263705082962	5.9037832629726	5.30125049199781	3.79996031355098	1	5.6525519196096	3.45509544592872	5.59487397862463	2.82583823929923	4.18651527864039	1	4.03041645160558	0.404349639185217	-2.61913500714894	-5.48072487207999	-12.6242688012792	4.26021029040023	-7.90166607766752	6.19194554008601	0.752455526050834	3.2376682487574	2.15165125757125	-2.31484006979986	0.953794342621697	2.17005074636929	-1.20665371658185	1.8739904173633	-0.925088425830759	3.99752457943071	10.10020897347	10.3827119693367	-0.762149053389	4.5895171918886	4.4205882856975	5.42334013172394	-7.0764194139419	1.48223146352573	-7.40723924922828
96	2.32405644762684	6.73060364797192	3.99702506137335	3.85478335014756	1.59320903046701	1.81461038320071	2.45162614400746	3.07491266779353	1.47604666536895	1.59209659549188	6.92228812694138	1.9546105469251	5.87598186044929	1.01999648350713	2.44694780818193	3.96111023249008	6.98279238810253	3.04704676351521	5.11022636567063	4.07346511460196	6.21787236117933	5.74791500940772	3.36646585842023	1.83109741724254	-4.38935168566331	-4.75771484551551	-12.076451573739	1.63038587336083	-6.04861558118218	6.4602948094267	0.860793099257703	2.47337150137852	0.295568111108511	-1.07309224054383	-0.0381852257180294	3.47442939901767	-0.368903293702672	1.45491207933068	-1.08297678201852	4.63993979942972	10.4312402693568	8.81815756792801	-1.43299870909473	3.80886027891165	-4.96622965132809	-7.1739229421386	9.06344484649227	3.34642006705544	-5.95431360398408
97	5.84749845022115	3.23284633812708	4.11024328401341	2.47597487910127	5.69161964643188	3.10575844125215	5.20812446563412	4.50522597055014	7	4.45730632384364	6.09941599623397	5.40012088596617	6.26075442100708	4.14848621301011	3.0273293986579	5.01946114642266	5.19851137963812	5.9243692477184	7	6.62714996792588	3.77882193408813	5.83999674265168	2.30219327710446	1.36932673402761	3.64571803429007	-7.57581176826319	1.8570555898447	1.77203674231158	4.40559151366987	1.66248136755303	10.8403388626257	2.44403138531654	9.84669355285627	6.58851199014751	-0.96329443511552	1.69257360494469	-6.56593488262448	0.816416681834395	-4.71870107813067	2.35340238691557	9.72251385639671	-4.41301519598624	-5.51343190822638	3.77035726479426	-3.45796467699669	-2.72945672581531	4.72702915923546	4.77532319010233	-1.80927449632688
98	6.41787685788404	5.44221595238143	2.94529125847101	1.01186553617665	5.5747633075284	1	2.63496939339269	5.13181287991164	7	4.61366816756275	5.7077020831627	6.18710710723755	4.96525415286315	6.88042469451184	2.30244157923173	5.23107057428035	3.57607766428091	4.58398316996852	4.97729319656744	4.59689058538858	6.44145662309028	4.44792175204308	1	5.05634276701741	0.685753816568612	-9.82103664991513	-2.26910862216506	1.44081078592561	-1.26538908467065	-0.267404923593696	10.067808024079	6.00534075160666	8.47461367383062	5.64777079938012	0.113193431501227	5.11760096697192	0.922202317122114	-3.40926242055657	-2.92080317481357	1.99928377691498	7.80839875117135	-3.52528640024436	-5.05250897714228	4.55137368370126	5.45876524152898	-2.42822164225315	4.23059961642344	3.28973842523069	-6.82075938109264
99	3.81991602722729	6.28727353020561	4.63484901977719	1	5.10640311670054	4.75110247409662	1.51341744971971	4.17756484747545	3.04408247130629	4.1882490795613	4.71689507175375	4.92710681862949	3.71431862404382	1.80464922808147	4.80038290355454	2.38757034245455	3.17077439356854	2.44564406178274	6.56098836968314	5.18052881007411	3.88136723515584	4.32897274767435	2.37154742873735	4.74021455216503	3.71836576106095	-11.0724318602554	-0.325899720760445	2.8671186369933	-4.26445871967317	-2.7605783400485	13.3224515667032	2.08441058516289	8.23048624881806	0.891933617216166	-1.69862080730399	3.69719994512174	1.94915963641401	-3.13189641130889	-1.69563824914303	-0.443396140139565	6.96270870335724	-4.60375373676384	-6.60827067748927	3.88912461702588	8.69615498093071	-6.14662266536025	8.91737637391869	2.87557264379243	1.43127664938793
100	5.6690727870856	2.95186901605489	4.12993029810612	2.73272267287649	4.8996685002656	4.88734107506302	3.40372380214315	2.35098428192923	3.32365848633257	1.91859181449834	2.26393364813939	4.11372729275102	4.20454147972655	1	1.40761775008832	3.14007764508268	3.9190095809661	2.06246782823533	5.03720054912554	3.14478664687735	2.72568454055829	2.95718944783063	1.0946680750098	4.89848475956533	3.75196530455346	-7.9513606990993	-2.42529767375641	2.92038164812136	-0.436772896723853	0.425930248761915	10.5860716699453	4.06163047799382	6.98122769002508	4.95990794635599	-1.48851345269708	4.82478675815873	3.11313148330135	-2.53617896554693	-0.479636942287004	3.2907218029119	7.44578086643097	-2.25754648300559	-5.36526142488306	6.2044508507062	3.87848345046361	-7.39979848486113	9.09332922101276	1.71277378380649	-0.522188687910906
101	6.92651681533971	2.61177681210953	5.47443731949701	1.83055071137845	1.61500755487685	2.91023690330843	4.82091394785238	4.05354456418265	2.46903963581577	1.36947659827384	3.86519136385347	6.94138324336054	5.79249309320016	6.08737679166035	4.18504552425537	5.97296610513295	4.06298798537772	1	6.8224686197732	3.69167164374974	4.29308010710692	1	5.18376951662118	8.77113153471761	-1.40044672128972	-4.77951302282847	6.2314914276413	5.2295647529027	7.8040091651523	0.819789922418746	21.0508697391472	4.15424775086394	-2.50339064371218	9.85643229360538	-7.48881169451764	4.61182371217476	-7.2763767732113	-2.35325477322773	11.7164560386554	3.02342059797014	3.63843687270404	-0.853100413939135	-11.6621068018325	1.42478872357323	-2.75932460390979	-3.60885529808092	2.30965175307139	2.79080729158663	-2.97172628456579
102	6.06500611915406	4.09535355226974	2.05543658993488	1.28008391516464	4.23426902471498	4.23040888875947	6.5883466292531	1.39627182918003	2.36984620847832	2.09229672753398	3.12714617107425	1.27021814646991	2.55019829249826	1	3.06050077714482	2.89535599322723	2.26816264258307	2.76924063745596	5.67967068903067	6.12175100471766	1	1	4.13504614358555	0.471372481441396	0.481924979061832	-11.9242232367029	-1.89859408181139	2.64186064656475	1.0189365211934	-1.73472254708666	9.61895736236599	5.86194389052756	5.35890161149757	-0.218457911506731	-0.199538992542106	5.45218420637339	3.20298256348336	-4.82916385816204	-7.25881938614552	2.45778180764394	14.2123709929436	-3.17750493267703	-6.14106349223492	6.48655187523977	0.064139053071141	-4.44226432974824	-6.46465592148281	8.19488782137033	-4.27066841126944
103	1	2.66093673449684	1.02104185253087	1	3.4475476752481	2.95751061991308	5.95443701260289	2.62058842419161	4.82018169677189	6.07030711596427	2.28010336157411	7	4.10669511089321	2.12160978979423	1	5.40894059821912	5.92089065928002	1.65731367947816	7	4.77640376464146	2.2388252678137	4.14464111755773	5.97558000337367	1.81005477261904	1.51665410426831	-5.65299016294762	2.77791053171354	0.697163253276276	-0.81827986972131	4.91705211190783	11.494211157943	5.34629458828336	3.727343315013	5.36840446999622	-1.28340850898003	3.98390831590763	-1.94181371047421	1.51550904920894	4.26177364176874	4.65300114106024	10.3534594266336	-2.927345778023	-5.9665514595191	5.18065699635612	-6.11452892498505	-6.89555592576156	3.6872965478136	4.25287152319654	-3.158617817973
104	5.08979441640154	4.4956371599029	6.33350651074982	1.11624990300733	5.24929860155456	4.28240921338535	4.72192557090098	1	4.05392793418752	1.26073962128515	3.09656076778126	4.76626008231521	4.3930171362797	1.49601983847351	4.75188236331065	2.01609331936307	2.80108444946747	1.88043411218647	3.20399119082648	4.14233394635911	6.00356314530816	2.006991112042	6.58255149520097	5.52115245633732	5.03766575363574	-10.1793541437231	-5.52348262956538	2.98279035309261	-1.62792307417719	-0.156871660488947	13.5870661968352	2.10792703765614	9.86405265678709	4.16286427571367	-0.776404642294991	2.00451258692043	4.33233560809497	-4.33239215267692	-1.95650643774902	1.21758786885277	7.49014087699968	-2.29931194345792	-8.2100842011733	1.43911711952872	-6.86060798625909	-1.7417095222292	0.585096208867993	4.92788260084843	-5.15637920607768
105	5.28684551814976	2.84871488920319	3.10692679641279	2.62953417877269	2.89399831045674	3.07756882650478	3.93787429029609	3.29684022535381	2.90240022917934	2.51424302584585	5.92463747431746	1.43062877195968	5.33623198198596	1.53084302446447	1.55647840158046	1.60319398049044	6.88017037898675	3.13091393853834	2.88332060606101	2.20907677125631	2.72858083441332	5.86532952124534	4.95373845811583	7.53941854971789	-3.95760340461954	-6.72168472394127	4.80436306541968	6.09095896062486	6.43537304963213	-0.202975743628961	19.9874550014973	1.59765679820186	-3.42558917553111	12.3955352516072	-7.91842357840514	4.54868909340575	-6.91909022716294	-3.7687790839983	10.6545338726578	3.23507732736414	-0.298158757485976	1.91713591096645	-9.59901414374727	0.0166196834594053	-0.0328398941640695	-4.91451278603976	1.43592573285336	1.97323233670714	-4.8222317439822
106	3.36557935494799	3.73815174631758	6.9928895856801	1.9216702231831	6.24960903013922	4.25803313335723	5.90284478160693	1	3.48276925911395	1.67580199301731	3.70268777184833	3.76192230086051	3.40891658670192	1	3.98769148214938	5.70474533994268	3.43812918718697	1.23172729237501	6.99027122178715	4.46424657404994	6.23938337073653	6.99983095318459	2.51928648859414	3.79521936188168	5.0107282291446	-10.2406663379124	-3.26276687411776	-0.0448463820483462	-0.357061018525422	-2.21818942281283	12.0935946803572	2.19881947693785	7.5010539979431	3.38671541563049	-0.931614470582625	4.28804107799736	3.76155486683329	-3.66109032747846	-2.46624173011505	0.734984427776977	7.08330931269357	-2.89761791421736	-9.51348744064063	3.55865369745276	-5.86527717597946	-3.28175707902147	4.13040360927072	2.6332688521558	-3.50734926952555
107	5.79019952184848	2.92156016235348	5.02678399206678	1.24176579989759	1.63294802850581	3.33464626706646	1.05538368406041	2.90646516924681	5.71993424589168	6.46784731385353	4.74508321844968	5.01924405777561	5.2084989460419	4.63003062003771	1.81729907472058	5.30148149475834	4.80900867100648	3.81819442551904	6.71739441243675	2.53856204163635	4.45099918514499	6.65726266803917	1.08192746790835	7.91880399600958	-1.05650606447827	-5.01919663209873	7.42005085678202	5.30714145980287	7.0206258858586	0.67857102356854	20.659531224553	5.2189091486701	-4.59248184354616	9.77417140106179	-6.68480288670253	4.29935800988078	-6.56486494153018	-1.25682611041377	13.2078192878307	1.57949374780294	3.0296150448573	-1.54777798082535	-12.4492286308233	1.24541928931242	-3.00703682216264	-2.52808451461216	0.934063437888647	1.32597332090012	-2.57567901361985
108	5.83179487368033	3.45076199524418	1.3559258617672	3.6242095960861	1	6.33346485343546	6.11599632305128	2.23339283080397	5.16241276732639	1.75446871353912	3.1537371003575	6.56385484680494	6.97713411334613	1.81994025259626	2.0812518255831	2.45342197308552	6.07701256179209	3.03037251399505	3.31475847060835	4.39461861373958	5.9197638442848	6.66671016003065	4.20802450601722	8.19059788723407	-2.56305121452497	-5.39625131680806	4.09002492796396	6.13527419745419	8.40442409572696	-1.14046199463366	19.0970796534571	4.93899932956203	-3.19640667372865	12.0409887826658	-7.60006617400725	3.64568345345998	-6.92287922513651	-3.01498021420835	13.5319518924958	1.12035277184604	0.447099614887744	0.0664229649577739	-10.7238415633124	3.14007071680599	-5.00353466650028	-0.0780067772221886	8.72047478484036	5.98017460399238	-1.72990806010181
109	5.49327149597185	3.13631466014341	3.08996830468734	4.49507119867587	7	6.35562684765474	6.84416673536264	2.40556758167762	2.87231208129269	2.84833161227904	6.322670034993	6.8023404428969	4.40600115523755	1.02805877551588	4.62800352087913	3.75387532711485	6.04686919047614	2.91067422133206	6.69584577083035	1	4.54975468646417	5.12186246624607	3.76607017208794	4.93764090369809	2.42737221705932	-9.53418757004774	-1.75514747121624	-1.20813377536972	0.577291182021719	1.90571429511852	9.20745796966701	4.62444273981265	9.63215644647203	2.17789994334952	-0.91465512635468	4.52637394307483	1.51881464275898	-8.18454159593476	-4.27026828708474	3.93742075461926	9.2319985835142	-5.54413927641081	-7.82602228112969	5.68354042125143	-5.88750495499076	6.27457710559781	9.54004245881497	5.27553461192124	-7.2142776854565
110	6.52113334680205	2.98855958213013	3.58547039459575	3.94988148126262	3.9204692623604	3.02181802832954	2.9609191689922	3.79567271924231	3.28544148821688	1	2.01552277299849	4.71640481346513	4.58752229895144	1.27219567266168	1.47411464933961	4.57797102295576	6.34480508017553	2.90182857126015	5.62616495525483	6.31012875216809	1.14702260745972	4.37017138443516	1	5.28859970849885	3.03205555855087	-9.81378375718397	-2.51694361910526	3.46980776713994	-1.19108436754819	0.379498733813959	10.208678682615	4.64647113429447	6.97645901348259	4.58490811269416	0.0267794427449961	5.27060414451717	4.30281339005712	-3.55689612191081	-1.34944586474628	2.5346470089162	8.14616104234152	-2.64151993657976	-5.21195923864403	6.67147861014662	4.57863043021796	-9.48391733922653	9.499934128179	1.66352551222452	-5.00985456447585
111	1.12691947008045	1.63758255969126	1	1	3.03486034862661	3.76221506002957	5.65733367362048	1.85029372178374	5.35578346989477	6.55347251955468	3.22046949158204	4.33829082215526	5.16542389121312	1.61430633409323	1.08942674317792	1	2.15949010424717	1.07283668522811	6.47687694050845	4.01590901019732	5.38379954074747	4.21348204769648	4.17893412665742	2.06302256560677	0.402105059430906	-3.62059857868513	3.20556188701254	1.06059912103033	0.1290844730597	5.61926620674183	11.5573420673126	5.96192883045185	4.90640199356318	5.54315385646918	-0.671920071822291	4.02131949310029	-2.14508996450011	0.733723795834248	3.39495414387177	3.90168108179504	10.4978359034244	-3.16109699173884	-4.95154187780109	2.70591631561963	-6.51841476856712	-6.77002018828834	-8.83275051522026	4.35976687096256	-2.97343545721646
112	4.36302465885688	1.96994176134457	1.64303362171782	1.25438104320754	1.24830929622218	3.64615209501169	4.14040957098706	1	3.88263043721765	1	5.77419712261989	4.17835004457046	1.96538299644705	5.42121306898764	1.17316254131506	3.06460852394776	7	3.31845356360708	4.73207651527715	7	3.98326039792666	1.61127951633271	1.4876692759969	10.3237122273144	-4.07131643598528	-6.27484464059699	5.6321842683281	6.19300443672809	6.5855412005961	-3.39062207749986	19.1784559987094	4.40352920229567	-3.37963985378446	12.0106711190859	-7.24573245586833	4.65670596707553	-5.67617641404476	-3.36195778684216	13.1680871273902	2.91952827211716	-1.09018673854896	-0.253219022494416	-10.0417130247945	3.94457860808188	0.449622135826776	-3.21871451544843	0.530942123511456	1.80845349643132	-4.85697948199448
113	5.58880888078049	5.24377594147891	3.80687022632715	1.3293871515881	2.04565802588359	5.27844599989648	6.02557925229524	6.13447955093672	5.20550027208288	2.05796071750572	6.16996455428433	5.0658951082738	4.70161959470203	5.67133066949398	3.27371939372519	7	1	3.9013451446667	3.61414680652634	4.72301449544867	5.96432977276177	5.83101942125997	4.39872788557334	5.55780257758974	-3.44691346528784	-4.90443532622194	5.35966321454771	4.5725388632927	7.94612127175428	-2.2691541853664	18.791614280601	4.51339238756465	-1.42473567556382	12.7305688032209	-7.64045556125944	3.50158141877044	-3.60304623438059	-1.66019413475396	12.575167360254	-0.0536627835126667	0.320390820798587	0.567315999756685	-8.4404835046112	6.25744897177924	-4.26632164642578	4.09295304396074	1.25883436005191	5.80756903346498	-4.8909622112251
114	2.20625642656722	6.56797928212438	1.6173547852658	1.89423369381116	1.86555201415567	3.87387944454515	6.2615805986728	1.91663771382667	3.56428053242967	3.97800967075467	3.85141454921589	5.06298034511066	5.3084599685496	7	1	6.21830744253494	2.60850227293196	2.81719574955785	5.4426758949903	3.06219892012583	4.59523304179151	5.48943745124015	3.10090522269906	4.50683259267887	0.252280179776309	-7.83148086339301	-4.07748314595908	3.17065789999568	-3.53760298664092	1.71623202213417	11.492054823575	4.75330319951268	7.26135769430767	3.75049841060064	-2.1993674048147	2.71952753499586	-6.27463481608865	-1.40676372538045	-2.58172677703554	4.35537337227961	10.5037045970148	-1.16470081083593	-9.80429251727261	4.76980365715289	-1.19678705718559	-6.16906858314472	-0.361103749466604	4.39152311931723	-2.53438224361909
115	6.30348362615764	1.29024905407108	4.67219213331633	1.9619408407693	2.34004764969487	3.7633041378425	4.26549308242964	3.46703045001154	5.34024166242147	3.25243605680211	6.01695395402756	6.67888479005852	4.32234878106766	5.90674940156547	1.63715453112999	1	6.79172922918257	2.68511332044931	6.75480617514057	5.62769450423035	2.3017753533717	5.31215425472473	3.25171101406029	10.2792503049391	-2.36936470115454	-5.09352967366072	4.66839589335073	5.08961507360071	6.47302147544019	0.00934955784419134	18.2462053066815	5.38116223183928	-2.68781627976633	10.1311744492675	-6.6572926751233	3.32111301154874	-4.96299433316741	-1.41302216905835	13.6262462555441	1.23879438544921	2.16401317793349	0.0897386045967736	-11.3145621883048	3.86906322682113	-5.68411987645849	-2.08069786726511	1.91700557064888	2.02547977848844	-5.80670356087419
116	4.46836301236623	5.48116597948021	4.95820650205014	1.21712374489597	5.32448801948099	6.17172796563324	6.9773592367565	1.96182538028219	6.80220603205665	5.45566981121102	3.40858494876563	3.73201409948298	5.56755912392104	3.22110941097398	1.3539211332677	5.57674122428535	4.57519711905378	3.69969231488768	5.03649146270592	3.20640839354827	5.41184323677375	3.59863821044941	5.42391028959787	6.1973797371721	4.41573197666004	-9.97779531594508	-1.18986431178594	2.78142708712757	-1.37460717263475	-3.79154656632544	11.0409520849621	6.82724773658883	6.97566787505469	3.3110546687298	-1.14441619554264	1.75402337697884	2.61505834675023	-7.38364302899275	-3.59205115911597	-0.297626149529153	13.1272019404611	-5.21406085963776	-5.19818497182013	4.85944257011581	4.89318178691896	-3.44840400100976	9.91843488162083	6.51917781067303	-5.04681018053292
117	5.06221377919599	3.47890152063764	5.25138580569694	2.60777925373948	6.51844705276786	6.60938831316885	3.21006523793164	1.58921486307191	1	6.11330670640956	6.55252020737908	1.89132546506494	6.00564502685574	2.05932578974611	3.37819138923295	3.84845665382771	2.85439521009469	4.77588233941605	5.54559383528271	5.56980619924689	6.22354838190775	6.39769903788316	4.31169531675708	5.92301623695614	3.94669817343988	-10.0944320341062	-3.95938694617721	1.48815690002472	-1.85785279815462	-1.88308429285775	12.6158116122302	1.42103250041262	9.18015199411619	3.74645280903838	0.0252199450741649	3.72976272578327	4.24186337918532	-3.76014749354706	-2.61280644563416	0.588828982006672	7.00825075175547	-4.30806086442388	-8.94982450263789	2.51909495321322	-2.03459130744117	-0.975164351016184	-8.34602844971841	0.864363472619429	-2.80878832658436
118	1.89158846021697	1.97606197685237	2.23574319180699	1.77903449401122	2.84302217413508	5.8316042639208	3.79906484192851	1.19851634963253	5.50729738010443	1	6.7171208225566	5.95070416494348	5.08807558300718	1.27998394443407	1.37583462566666	4.34502354128287	4.85556642914828	2.2432415540582	4.35027234851445	2.11787680898308	4.33633900773065	4.76081753659314	2.41340439027766	1.74091874746569	-2.37892231206665	-6.15152166624586	3.12152537661075	0.0919739375285072	1.96471264695616	4.35677717818429	9.77104300568963	5.86175128147335	5.26196548595178	6.00620900149965	0.40308954762725	-0.513199031802515	-3.55234583413731	0.569479054559085	1.58908306900388	4.91189175420089	13.1222199446529	-0.146381399611691	-4.87832800295883	3.82153251404028	-3.19217396235631	-20.0732011836668	4.07863758881394	4.0486048866236	-0.108220932965867
119	3.96592537668521	6.90032206706029	4.33791320442165	1.70405984971012	4.20697532842776	6.67693828445688	4.74452798511088	3.96495131201503	6.08442328303324	1.16186661322146	3.48208255762649	4.00567110985157	6.36378019367705	1	1.42879239684916	1.20330914433582	4.17678329542713	1.53543205298423	6.71926427764614	2.44578751487752	3.89480944244627	2.88912965871922	1.90599930674979	4.43303296768469	2.69043560246794	-11.8510260413696	0.2254663305606	2.5057408880506	-2.87087263280907	-1.69355540853548	14.0050679381922	0.732763646668918	6.9719726975276	3.1768548415982	-0.748884320630871	3.83036836230279	2.4510732890267	-3.21124622282327	-2.60429919368197	0.344460892691144	7.76818847463648	-2.83670300578779	-7.62486510633159	1.49066559419804	-9.13984268769897	-3.85270024364599	10.4529571407537	1.31993862885985	-4.75817172126189
120	5.96280856669806	4.87999489056832	3.27037829920246	1.3785177938729	6.26219171926991	3.92774561589118	3.87402948038805	6.20692319243403	6.27151060566217	4.80035874460176	5.98753431116508	5.2539925139642	7	4.33044644533496	3.77518302279661	5.85519845392137	7	3.71667658110274	5.51477052434596	7	5.99575717805459	5.11077127142041	1.30946071489966	4.44264182191121	1.01618159229607	-9.14381561737103	-1.36386568262089	0.777383153565368	-0.892282732051686	0.156869003763117	10.5993255046021	6.18531369836279	8.36598019043274	5.43495035550628	-0.036538431847431	5.51479375717391	0.380465825920685	-4.57004838772137	-3.44038815869973	1.35643808972618	7.90473703269788	-3.11831505236056	-4.19748178882339	4.92646823663139	4.32352526258056	-3.86043106672399	-0.652934560389359	4.83579746779002	-6.41079873553398
121	3.80601784140837	3.88323986771832	6.80143456786094	2.3394063785907	6.4559184499265	2.78717348527731	3.10801725061435	1.73621498399036	6.05749123791442	1.8404856757489	5.26163847831327	3.67299050531223	3.92809025470876	2.64685532482993	5.39431244020384	4.50447822200648	5.7856593870431	1.88277923955445	4.31391202402751	5.79461606205539	5.38738286296824	4.75826753380195	3.90647333518156	3.20621092193548	4.98589865545171	-11.4363265435219	-3.25187331096558	-0.217209080797011	-1.18864691528599	-2.25571591139327	12.2256910767848	2.24785263165994	7.86648424387039	3.24286194805695	-0.449815515319118	3.70119375135582	5.45071762901072	-4.03040980689153	-2.42798164598758	0.825198816763721	7.93700894746311	-2.85218220570276	-9.08117310276205	4.12855999635689	-5.55788291688559	-7.10875366511442	4.13151917296849	0.134579095637885	-4.1760136579505
122	2.80704107999304	6.96948038263768	1.35858948551261	1.66199897016681	2.92448130930047	5.36367856990152	1.30503223692624	2.61733591616584	2.50324111222761	2.69756639085986	5.46433103192842	4.47017023753915	2.9293361975458	4.8721343995206	5.19811879447363	5.60719873509494	5.53858513515653	3.28998970089124	2.90294843324416	3.94809504445008	5.48528351174567	2.0731388198239	2.33133543821265	4.07489774158392	-0.365780606796374	-9.20063564908836	-6.96767565008957	6.54793234723333	-2.18736553589631	1.18644554088754	12.2447619397472	6.03839125267004	5.10977688794013	4.52149613821713	-2.6925201674608	3.07925742483541	-5.47766331568476	-0.403982907653106	-1.80218828798697	4.44166491883131	11.8326268504602	-1.79981838619133	-10.159703303727	4.60276454542516	2.44972780860618	-9.20588448540041	-3.44782995331638	4.34298665138326	-5.00970266571746
123	6.19200949239691	5.78126844087731	2.54047590962525	3.07504896357766	6.85494378777174	6.18188828709437	6.44491585307967	1.88045944631264	4.29056254364709	4.35004972521648	1.7060379073126	3.37674505683345	6.37887741919862	3.65331635648493	1	3.96789001517318	4.7735129600951	1	3.53532663342595	3.10357253265086	1	5.21927305386798	6.9552983751407	2.13260787612493	0.906870970372524	-11.5332762669475	-1.63130753174027	0.710742153399141	1.60327492721353	-2.63483840883455	9.52277633586253	4.60734370612645	4.40641409620596	1.89897335114978	0.0963865163893241	4.16907400990636	0.801813848304467	-4.43669191791842	-5.01614007112952	3.80711274258391	15.3640677644219	-0.323066853916466	-4.69569555884737	4.50598631600115	-4.09546390263089	-1.76425476579986	9.50290230735394	5.74229405282884	0.517200457302499
124	1.8046770364363	3.11784168886781	2.01245088955059	1.42228077199129	6.6362619761325	3.49320363194655	6.52341542844247	4.46181441124802	6.57312615913908	1	4.55674562755916	3.91502988729629	5.71049379153538	1.41181147320476	2.25350386422411	2.24054642121862	1	2.01017187687983	5.3008061326841	6.45349021015072	1.88510344210874	1.04435573203073	1.90565051627322	2.98254986572972	0.522437265115678	-5.71980764595358	1.61155208399723	0.60465443167488	0.953374147895383	0.710938504875373	11.0413540729626	7.16122358210634	6.97604548655589	5.34110861121296	-2.95410353034613	3.93754087953363	-3.39547384726163	0.0127562059759182	-0.366524740252809	2.66724853274692	14.6568252035278	3.22459436849329	-8.35774787705381	4.66445258014672	-2.97541854229583	-6.07162595196025	-13.0712161347274	6.83881118783259	-2.46583117923859
125	3.08996139150934	6.47769464401573	4.69213868613157	1.33939088879551	4.7001027185665	6.44051652801087	4.98542921973347	2.52159959459165	4.1546736630044	1.21307289059969	4.3359785807311	3.02399795580092	6.67098733811121	1	1	3.94611888504357	3.34114375141451	4.58644680405838	6.62833367932139	7	3.47941504378069	3.52949636551111	1.81335903331188	3.68050816123145	2.26287039681241	-10.9908420390713	-0.0435486865548748	2.05194617020896	-2.69416544251725	-1.31097590481914	14.9469278344543	2.0392934359767	8.11602038112433	2.05637341543827	-0.710390136424551	4.39537332706257	1.96941453668933	-1.91205394258497	-2.63560242266649	1.36588657751054	8.58319875818246	-3.09980950034063	-6.55388581663322	5.63262281250614	-8.31237510807429	2.15862765161041	10.3242183676115	1.44851176593153	-5.11397166276105
126	6.42822389882503	2.22441120361163	5.05669375815183	5.84404910047345	7	6.46000334034902	1	3.01791355209233	5.58619113792677	3.39590215159516	1.3362465295222	5.39007050534201	6.04199460602914	2.23532575886843	4.10270844159491	1	3.40090355926897	2.807947821423	4.41272908918059	3.02194354955773	4.84113119092898	5.00421884937561	7	4.94221568884084	-10.7160934607583	-3.64954210314771	-3.89005768616227	3.81663863629726	1.65619721678542	-4.87857410542509	13.3738175322368	6.89635493585389	-7.64334025509816	13.3637432245386	-7.31063229454395	3.53815229590338	-3.16590218690518	1.06868329372727	7.00616792471349	2.41294360807647	6.63300523299194	-2.01427483262361	-6.5747748966863	6.74824396163554	-5.92296183750705	5.01992885586825	9.81644489877544	1.84166196750722	-2.39008491420167
127	1	1.68292623582924	1	1	3.99205867930195	4.39780857419591	5.36027749456692	1.05735566710634	1.18577335142075	2.51976397913123	6.47748428805785	5.16202985096154	5.06704310782104	1.26586539218005	4.48883513402438	6.39229999304674	7	6.25842320426764	2.14722757836487	5.94137929219072	1.41630195451403	5.15900524123526	3.73420177714074	3.24729970035835	1.57932212009322	-7.15129431595448	2.40109157835499	1.67417407654965	-1.22259783536819	5.62319982043588	13.2893660267693	6.46939151717094	3.76235693781841	5.55848558109528	-0.305316116322378	4.01241409509881	-1.17919525824669	1.11703823915721	3.12026990026982	5.27072502208952	10.7076392233281	-2.69411202222201	-6.5647804340429	2.07984137127914	-1.16790982803373	-4.62090496115511	4.68821040331716	2.95131892272357	0.907591471562466
128	5.22880840152019	6.30855589054391	2.30675507611716	1	3.58667243111572	3.96114778767807	3.98580476263529	4.12890275631873	3.4593339647432	4.74268650224421	4.39235201937748	6.10203069124268	5.72521390873091	6.13178861777456	4.04242190470579	6.84224808284507	4.04717964667434	3.2249171731986	7	3.17754469309487	6.98101154024745	1.65085777613762	1.81366849861561	5.17909675512752	-0.48899489794236	-9.66602188655459	-4.9153961741266	5.9726585633943	-3.24242906959668	2.49220359651743	11.2933755807521	5.19960066105298	4.97232379557865	3.63677358747761	-3.05720494397	4.04066758841991	-5.50293636317073	-0.16069022761684	-1.75070673365298	4.82830127081828	10.5663796687655	-1.86880743278474	-10.4341032825073	4.48866464700944	6.4465356643311	4.81897887849856	8.5830037359643	5.30024801079855	-5.28311957040886
129	4.25746959719037	3.95423608003658	4.98801387801243	1.79145947423459	5.1390104974551	4.58758624963038	5.8744754905728	2.84469470697925	6.48005292664195	2.8127627057858	1.35047371753456	4.05151582998948	7	1	1.81856059703616	4.59122065330033	3.79305462083446	2.25174923319605	3.62249192597905	3.87733450584596	3.73987985289399	2.10910761882692	6.01833567723789	3.57307270533783	4.69588689480963	-8.8335482674619	-1.56125721275065	3.17618252168183	0.883283189451486	-2.86974564729422	11.8362790836534	5.93437237361606	6.04540332166317	4.01371715362759	-0.804297743285157	1.93310715870832	2.73633714206144	-6.55697585149577	-3.48386480500615	-0.61551340991543	13.4294873054253	-5.13839659129062	-5.62427229188884	4.06643392030031	-3.88448453743889	5.81083480892308	11.1357193814685	6.20379380137979	-4.62667168327254
130	6.50261534708783	3.90905968279008	3.04986931923191	1.90856843898731	6.53071696756576	4.92800203564935	4.77141725346432	3.87226802491084	4.90288357260829	1.57153611246926	5.46843922279329	7	2.23693680135714	2.73747036410522	2.48550008436106	3.79115568850869	7	1.07634667770926	5.07766207474323	6.17492857871583	6.12537604967092	1	6.61177268116836	5.59100187497984	3.1210391202402	-8.93203015239694	-0.694192309775694	2.65104950076528	-1.74972400519779	-1.61696263627727	10.5167503645516	8.23435475072716	8.8619170425764	2.3530578596042	0.939599637222018	4.77017398800546	0.721458732789913	-4.31253016197244	-5.03380881784781	4.38109952651344	8.27411876123762	-3.70975116531073	-4.98928139115616	3.5891170663678	-6.57771191931993	3.43831516788266	1.87580469496737	2.65686944312988	-4.80135021378803
131	3.84807371167202	5.29895041371679	7	2.64848033212339	4.06646811413144	2.45451718688163	2.31885639076029	5.58397667208403	3.82843656139939	1	6.83655383854037	4.0292878127373	6.30414531628178	1	1.82200500659043	3.3771198065149	2.34598884924777	1.18234031342802	6.54844012946343	5.19984983348613	3.75016660891263	1.35811652680246	6.04358523495281	4.23991066915925	3.46294362027811	-12.3046617383974	-2.08619661851017	0.887278251216714	-0.210521717280394	-1.47184633096537	11.9348461896119	0.971181917498427	7.61073659441234	3.18618868392215	-2.47744009207427	1.71163356671428	3.84872374579066	-5.00867480575528	-2.71006301785679	0.392451069940126	7.50112952444549	-1.37461874272766	-8.05710980857335	3.26822907270041	-2.50521293230291	-7.76236058869947	-3.86416868502766	0.867716466595916	-1.83179218541681
132	2.49460492546799	6.03851336655577	1.39974125003059	1	1	5.53939312683611	5.59963030597031	1.96442687179298	3.00559232379482	3.35817883917483	5.6307313639681	5.30440456908194	5.4108839972759	2.95027673551368	1	6.82522330646122	3.41854455134319	1.82123238317933	7	4.84738414660561	4.30129144540206	5.75154767100275	6.3739325776238	4.60880711070566	-0.66468441307085	-8.06232144679607	-1.95368171817974	4.17520168605981	-2.88780472446061	1.16389830534269	11.4957455439088	6.1497699880502	5.85205013803415	3.65194177239894	-2.85094168893036	2.34708198740697	-6.41737253863008	-2.43864916643326	-2.40484571062762	3.3333137432974	10.5585905018615	-0.183833410298811	-8.25778860477505	5.71614910202127	-0.809800299759662	3.2863436787913	0.0583824134716217	5.64559679816426	-2.80764407072521
133	7	1.48909427001085	4.64808970027662	3.22197196663863	2.0751084316542	4.26059796907992	3.08718240841295	2.26409049909057	4.8095017664228	6.83058677749668	5.04375129734875	7	4.27191298598584	5.93023608566039	1	2.59752563971393	4.74424783783408	3.97933989019288	4.85174534960743	4.4683012012412	4.01288665954067	2.92825655420339	5.44072712908046	9.92012111316125	-2.91214890902797	-5.97591091169393	3.90871736652847	6.07374225460026	2.735291478322	-0.338277855191017	19.7459246325819	3.88560918427099	-4.23299139953982	12.5117594157065	-5.87728064138818	3.26688278654514	-4.24883264647236	-2.93269571100496	15.5332227876637	2.94078771291242	2.05076344152215	-0.11945806448266	-8.94973512574468	5.18985591381218	-2.2640908105751	-5.83075171981987	-0.932696202490479	0.516217801083633	-1.30344890516339
134	6.1295532102421	4.89982708202266	4.23632138744192	1.05863081126231	1.78791472774816	2.27414279364473	5.23177279425241	6.44092730034194	2.98894060134812	1.4512670922807	6.1261902347903	4.46259269265868	5.00527571677279	7	2.45290555693968	4.25726442191515	3.45596955260731	1.45048239157171	4.59630297562045	5.43239326714233	3.85395670191402	6.50549152619703	6.55862086587311	6.87661252913089	-4.54015701173909	-5.28481562694093	6.1025744454992	4.44779291553145	7.80059694913218	-2.9624035162968	20.1161220705776	5.38586770224889	-2.07353014506067	12.7532189969278	-7.98961763136947	2.8100491666829	-4.18302330233131	-1.54335778253107	13.6539607182161	-0.491713187994599	0.594361151318904	1.1165411856268	-8.30731844516435	5.11127340537539	-3.97997246653353	3.44439110889764	11.8189539745133	5.99794127110499	2.48430396870469
135	2.71872984182913	1.86510216213962	3.06296198744616	2.26628908103538	5.03973960207301	3.41612063476047	4.5957040307359	4.19160193042478	6.15135832599381	1.76695262092803	3.21946689877472	5.44252945920415	4.49936326217366	1.45567394904497	2.98563494761196	5.76496438290562	3.06840005289422	4.31850194780094	6.32862165375198	5.22240795130342	3.42453636365324	4.39877758240419	3.88110762288938	1.29807670991946	4.94030254042865	-8.15381761637484	2.66985505456897	0.048820392943171	5.68800855559282	1.23291784950664	10.5355115991993	3.20859851059299	9.37261842494889	6.83212896006634	-0.948891997093852	0.755753099059794	-7.09224272898753	2.66995078829073	-5.59664494341402	1.28318883831275	9.55759504338831	-3.28226731029356	-5.83859221173723	5.05413248901689	-6.83750663557571	-2.04335999746629	-14.5980500113335	5.97927000770526	-0.0516113101744663
136	5.60730302160817	3.87771397739974	3.80500190300244	1.80520979493047	4.36956342399836	1.2825136589526	3.56476055430172	1.45752444792771	2.44680806029653	2.46149567064164	6.59799145149005	6.54942124346983	2.43227069888909	1	2.65025840585069	5.42350688500999	4.00458364539828	3.52034369448456	1	5.7993084594229	5.44883954934781	2.00194770372404	2.6172434638104	4.49079614442799	2.26670878759621	-9.72102831389475	-0.331470800070226	4.13676691183581	-1.10331998327594	-0.0135498131368065	10.3361785136999	4.08697264941017	7.09819463660317	5.03099834689368	-0.00273535575419798	5.41064821873647	3.54757852835094	-2.64747747537676	-1.48906525889583	3.3151801929833	8.03028068408512	-3.08376955323106	-5.09731138547267	5.52843337252034	3.2795230081	5.30326398998361	12.2067966639538	5.31519395470379	-0.3475438461559
137	4.25258502004572	5.57933242399281	3.96751967462733	1.6807861477634	3.16141252290721	6.04236240168721	4.20198349637197	4.59877073133416	4.63792714486649	1	3.25567514749258	7	7	1.72551826829863	1.52572772120942	1.22355613076551	4.7402491809434	5.46661576956559	6.30243653666015	2.77826101822337	6.29667466684841	5.00577141655152	2.2731419160567	3.87474960255159	2.56476899768799	-11.9094582154965	0.970439382901703	3.062330673802	-2.2189471496836	-2.25987858812591	13.1454141197199	0.987817131894599	8.89512328016559	2.46949783977025	0.263295748412039	2.98133277556887	2.25471553850807	-2.35787255409837	-2.42690152167999	0.180527862551169	8.6582221641914	-3.8460794748702	-8.12437319176757	5.37370910323264	-3.50848370569082	1.91371114836712	-0.40955231205109	1.80950613035789	1.5411467107934
138	4.93345262432845	3.95341884496445	6.45290301790751	1.78527130597582	3.76688599430821	3.33743261255989	1.85402593757913	1	5.35772865023775	1.24945471365682	4.16842149235577	4.40009153987265	5.10803454647099	6.52318112429903	1.6469388715997	2.85990803441919	2.08372546629713	4.15587570882443	5.82022356236373	4.83300578212065	4.81836807555307	2.16509179171458	6.0941136029765	5.51686888097189	4.75370172159736	-11.0453911042895	-3.60772953979712	1.42873235204626	-0.196660640105915	-2.40869975302327	11.9411948290314	1.82253511526298	7.05511868547482	1.96937120515889	-0.956660551140371	2.49105817411186	3.79027764942648	-5.29034526806989	-2.06883935915601	-0.139456587922087	8.11841233708957	-1.59856766637552	-9.69495284219573	2.31853982947787	-1.80116273919097	-4.51166327880219	-3.49633258693668	-2.85591308995529	-2.31860884988305
139	6.32923967050351	3.82632899023049	2.48444077025076	1.26371837759349	6.58721002783228	2.70934134466249	4.8197658241486	5.82773229461587	5.32520540418634	6.18358362043445	4.20449455925349	7	4.5834517103661	5.98023891524981	2.7401554431228	4.04998627348487	6.42625366259658	1	4.89668767541761	5.40960505080885	4.40006625315624	1	7	5.49932424271028	2.24562477160841	-10.117498159006	-0.839223489107737	2.63104066552449	-1.879137652641	-0.814127475193622	10.1452589181012	8.25273536193256	8.83572335984823	2.00451118759045	0.66069889843153	5.28642257193568	-0.586379888222217	-4.75966551268812	-4.85670177089706	3.65860613770278	8.77961657539378	-3.50376165755907	-6.50786896979576	3.0330283623534	-5.41119566893273	2.96184850294232	0.836278881385432	3.0031492365676	-4.99898529130315
140	4.36704218229729	6.46873377947085	5.13948364969282	1	5.14604164154365	5.05029963216902	3.68129180517469	2.34516763122552	5.52154570125899	1	3.20498405991416	5.5379563312672	4.37222533444006	1.14534606058734	4.11636248896917	1.42048597004963	5.80037379091984	2.52734531087762	6.1062179539333	6.50767219025416	5.46715156860885	3.86891982534268	1.5562019107973	3.64969387354179	2.53080778173977	-11.4858448885566	-0.519427536950313	2.69424540222196	-1.97123652566147	-1.86038339077419	13.8454588828896	0.609588012393876	8.41993411507646	2.11720292329572	-0.801518748040108	4.3371014894543	1.89034208180628	-3.54468448949044	-2.9607057190106	-0.192934371927328	7.35307674826671	-2.85656411311502	-7.98284678087469	5.63905875270024	-4.30801240585387	-4.98566015273636	9.98466794235772	2.5428517885688	-5.03607700245241
141	5.92817091633737	5.13570759209696	4.29978550971927	2.35669555085395	5.18740128915741	2.84269673989022	6.72139091215513	3.37331038311006	5.77747525808007	2.27369461727673	1	5.0103572219579	7	1.43156983525213	2.83295049089839	4.99505897640242	3.71455681019252	2.95230366003332	4.40266192997797	3.97340900779542	3.92018730512336	4.41270310665208	5.03583593204968	3.84875359559607	5.51354422658576	-7.9383257270345	-2.27954658687417	4.12128304220926	-0.265515462162146	-3.26045873742776	11.7937585236527	5.16257687302909	7.25422590675374	3.64649586218238	-0.782207737388062	1.18403860455788	2.61094375040882	-8.27500630428581	-5.52152131754845	0.940293630985254	12.9744709600009	-5.23961768622463	-5.72456679228878	4.45383338352027	-6.9687131766848	6.67978385390535	11.6596507112168	5.88819825542725	-4.77793770721637
142	5.07670787204033	4.31546652710103	4.88947525444915	1.7351172207031	5.32378287426994	3.02239867666801	3.20680194137639	4.04846282620865	1.35475674030621	5.21480138512076	4.58976320935388	1.16532672488377	6.10672115375186	2.45153247555063	1	1	7	4.87260164013521	6.64205242541067	3.52883947681152	5.80102195507561	5.68118877380204	3.23361538804425	5.54700591133012	3.20764049217854	-10.9459709415909	-3.81153868239023	2.21907847860959	-0.24824028492408	-0.845874515685173	12.513007914813	2.12778461744031	8.80566676887615	4.74308015133099	0.157633857812853	3.22638317355612	5.97789395457184	-2.05460199970219	-2.50223125037908	-0.0517623050977177	7.82733677414497	-1.81952311236267	-8.98254149512373	1.46997494815292	-7.7343643944127	-2.1275410275381	9.72398567109092	8.12660971272371	-5.21958714945463
143	4.84928030064066	4.34621060647876	5.9118918705554	4.10996935189439	6.12288541938207	4.71694461238299	3.22098990320959	6.47743443637981	1	2.68544454733858	3.67134485772975	4.7163262842739	5.42770819834954	1.42155093389687	7	4.32816418573752	6.75579618509497	3.28513239281254	5.78514145154832	4.93016518874722	2.47499722446646	1	3.33231973944834	3.74998192264905	2.95977432516037	-10.5839157876769	0.440245227343377	0.318889583345001	0.818823912478936	-4.95123351935732	10.9769213157374	6.67584934337602	5.27215498316718	4.38058580370338	-2.90501128963256	1.11490334744371	-3.52523105739866	-4.96041161311759	-7.85621797297289	1.59212007994974	6.97054981762826	-8.85121246713059	-2.54181691913926	5.10998697660432	-6.26719265971792	6.22939558960715	3.23052884984126	2.39801104167742	-9.22735800286114
144	5.4294880259483	6.39871937988468	2.36097241669046	5.33152494759843	4.92188569857473	4.49555260313098	6.61481355807475	2.00735550600244	2.53505411091775	1.45974409733839	3.0681612232936	1.3804853714584	3.41480407035233	1	3.74207594602538	3.97453543922575	2.12741475314011	1.35624824864366	2.9501425823144	6.0147234497092	4.49610275660704	2.98485161408367	3.40669518239398	6.11713975483418	-11.1817064862534	-1.79326718507947	-6.73200378570252	2.49698108008984	1.67425359840311	-8.67491994296679	10.2852556971687	8.96370414985919	-11.0289256467231	16.4404444035485	-10.022567666291	-2.10455309327305	0.339118323000619	1.84208078468166	6.78254511468606	3.68156147755494	8.57689834868527	-0.780863018626952	-7.11812020087907	5.82739079883032	-9.50749997697555	7.33302538387894	-14.7960780126088	9.73097568670515	-5.11968072111936
145	5.4931860063164	3.94817464109226	3.74426339181456	3.38510855598644	6.36197929688427	6.66165734808521	7	1.53376867291491	3.50699064866075	7	2.28083469463852	3.88279603383631	3.47817883481621	1.82829882886701	5.94850306461299	4.54715081501881	2.03385049707297	6.82806574263404	2.61969622854942	6.51990182341416	3.24259296791676	4.35808717574371	3.99734921228529	4.0715172231662	0.274482610692819	-9.45122064925207	-2.65512201982887	-0.534127453660311	0.0741248738147283	-1.16036596816002	9.95515427499611	2.83914586240133	12.0531821717146	4.75899417232708	-2.00397648618853	5.30939914302292	4.77455617902542	-6.80100804412947	-6.82961877291201	4.24044993559643	7.77854287470707	-4.72604695078027	-7.31316383029181	4.46778470966021	0.521079123364873	2.29532116839436	-1.64250640028727	9.79124354997576	-4.83684572491499
146	5.64655355401079	5.91556074960582	5.37433298826613	3.33088291015643	5.06816630937113	1	2.20789925775256	1.67848510528247	3.65706760637177	1.26543170696544	5.56762392168828	6.10646741212739	7	6.10503341525866	1.84377660713446	4.32812953406671	1	1.90083200521893	3.65781136041269	5.23455957704892	7	3.07386942719812	7	6.07099447265874	2.44641398412578	-11.8340683607548	0.340270406257292	1.14347914258777	1.02288364902576	-1.76382960585869	11.6285362427985	4.39153588760525	8.2436547583348	3.40343060893167	-0.421549944730275	1.31041800354739	0.431907056095469	-9.44056587160445	-3.54281463561763	-1.12984576734792	14.1435466576922	-4.65114258597621	-4.89336498356392	0.699060147626684	-4.17202673886626	-2.45691632890988	2.99354787743026	5.71510769309076	-5.3249784317171
147	7	2.00676846118204	5.33648705551635	3.45776210479986	1.29682799387745	5.88205199139971	4.4263788730159	1.46671622069558	1.7461436349518	1.82357265892976	6.30524523996092	5.24925282951628	1.06013459975786	3.8711658672452	2.67775407714526	5.11817463568201	5.06860037896927	5.50317931733195	3.54192084610615	5.61572824014724	1.55349129678658	6.8109261196492	1.43297645457317	10.0334464843392	-3.2481144018587	-2.96414752172211	4.41574489427832	4.03446939008729	8.34161891631672	-0.0827834349735375	18.5110445474913	5.10352968261309	-4.4495841967455	10.0120828752019	-6.40504307923521	3.59661314949387	-5.34561644848056	-2.12943624548153	13.4956457863226	1.01135963846696	2.49808688633236	0.635075829513194	-11.0451568903284	5.547761141142	-8.36111796693048	-3.51422049834422	1.03198144238163	2.56023419275598	2.19630817143721
148	5.64738957857461	3.43874442664929	4.94068027373842	2.19838546379361	2.28939066156935	3.06055064139688	1.09666841696821	1.98426780966642	5.45622698944347	6.54195175509401	3.86830947033406	5.50888134356997	4.02481177574795	6.80893523698721	2.27871720491652	3.76716281010068	4.85918299966361	3.9072237382216	4.6764112356149	2.56203228978528	3.42911390597788	3.09210219089309	2.4547891094597	9.46186831073919	-0.763823371565595	-5.04994396896849	8.22976687109579	5.26510733219512	7.83856719291885	0.883953774542583	20.3560312761984	5.98020841473888	-4.15317729872064	11.2443721646921	-7.08368633695945	4.34905046602865	-5.37550187507434	-1.28770781307427	11.9924092829445	1.17035991767979	2.53608967569303	0.702018274949365	-11.8699404886348	1.14235406566674	-0.785392635374945	-7.66362547724846	-5.32064949743269	1.34498795927018	-2.23541683482123
149	7	4.21584727563725	5.29977102636648	4.34272580442963	7	3.98192381358605	5.91147737014178	1.31201659661873	4.244588562781	1.240847343267	4.34834791297242	1	3.13186333965385	3.09649677744593	5.55610234608738	4.67512576736882	4.45225355758899	6.73021030711114	6.24858282804907	3.28654604161539	1	1.81607493782435	3.0126341862356	4.19876302677807	1.56736963436798	-11.478854145377	4.08974938346674	-0.418892952278479	0.144322278792971	-4.49314918120044	9.62212469750763	5.78768802994987	4.93483097437666	6.22388050318502	-1.24639503403596	2.88127409375184	-2.14080315585951	-3.01117238756017	-5.53196505301141	-1.06450918214327	8.45468455744998	-8.08439734875082	-3.95154602060279	2.69143559263411	-0.120025629520253	-5.9002233779393	1.06122104374382	7.8439227532825	-0.171319839008561
150	6.01237029673854	4.0186110736076	5.43918532183146	4.84650866717532	7	3.02391294680511	4.48204348105872	1.30786027413071	3.00486314014975	3.86870028540922	4.61183564581223	3.91508880462783	4.58111398703582	2.60916272019871	6.54560098888959	3.29135517780333	4.87663385465574	2.99222961343403	5.25571101484623	3.48428522602633	1	1.55014997723446	2.93156997504477	4.6069065289835	1.81609890976279	-10.8365091000498	3.18617043545542	-0.0688130283749605	0.261269915917065	-5.09516715714841	10.7157678709666	4.85050576266899	4.15038972459182	5.06095111943796	-1.9023377707785	2.85877713768655	-1.96080976546221	-2.97984526847313	-5.4044744963433	-1.4657160213957	7.90315868744674	-6.55027253067496	-3.33062405614695	2.74462021261724	-7.05716759011425	-4.46666129142572	0.74099608195697	7.93200716705851	0.804445256609149
151	4.94828413128249	3.1711076027924	5.22819943486376	3.4948844942849	4.17973190704831	6.22910678253279	1.6252606871882	4.50406705529509	2.3606328806668	2.05537734756075	6.52328495528609	2.57342536505347	6.63640248060634	1	1.96998658928985	1.31792648060855	5.87988227253912	1.97341070108051	3.22804312885998	4.0801552434753	1.69622998033578	5.11634418641547	1.88826339954901	-3.76002039757496	-0.832513744875665	-5.20717814143945	-3.15520155909409	2.86330737809421	-2.31346265055135	6.02088694294946	8.37926830597666	3.03893330781504	3.39301407002966	-2.55341245269524	1.47769399541586	3.73965851347552	-6.72924912413312	-3.25661370157342	4.63116387301042	2.62986044490677	6.05909249290525	1.34248978762318	-5.11903958606644	3.37970164490013	-4.76658935834572	-4.37239287608053	9.1476622939353	2.87339295621655	-1.18777521833189
152	3.17634335319013	3.2691628246584	1.49998287065906	4.81490318383248	6.12832902909108	5.10470408789938	2.66161995001364	2.48038232846366	5.54562316708627	4.35892830838204	1	4.42461742845287	6.02503898113991	3.39065031460246	1.79555370138832	5.39613847324714	3.76409496920495	7	7	3.18215008241272	2.99862837066983	5.62118177449219	1.91688218637395	1.1603188284256	2.37458671729444	-4.56746861893516	1.72936023958578	5.11841760537075	4.48119776565733	-1.61273512922385	12.2943019958303	7.69415003282803	6.0044062712876	7.1404154529937	-2.47338962158373	4.58077631323561	-2.38219123066428	1.86018288800151	-1.67589435844544	8.51605829463997	13.098767426641	5.42820170699407	-8.94693266888306	8.84820958499334	-3.68225449747726	-1.54084803550676	-1.16260913713438	5.61405356478128	-5.30500599380433
153	6.372147594815	4.73585931840812	2.5401742644745	2.33163745346851	2.85335954162836	1.73302803376291	5.02469423026807	5.96632005433142	5.83522131234219	1.27103621799584	2.34047626118566	1.91673137442658	1.4294385013033	2.82696668605437	1.28723066515509	5.05196570421938	2.36118382054262	6.21532703578014	3.2142968222589	5.87288977707037	1	1	2.59260762207664	2.19858833357647	2.69760963447745	-10.7999708065353	-2.00919982400142	3.4620744418342	-1.25520806828344	-1.85177157648055	10.9282352072607	4.28973953579827	5.26205992739245	1.17129572154883	-1.26881073454337	1.43440356528804	1.7375010630712	-4.34480916213371	-7.07102861460962	2.79322963475619	16.1324822063639	-6.16609358821272	-6.63707124991312	5.40508385556742	-8.02516346486711	6.5027783594609	-1.31264293399826	3.87043893070856	-6.46395030341093
154	5.67104752898588	3.16714027911899	2.24452186086052	3.85346556794063	6.35897525060332	6.42882401139438	6.51981382153798	7	6.18362237214518	7	4.27036693323684	7	7	4.58862065820468	1.03443830448787	6.7384814473627	2.89218543133365	6.78663908235709	5.97248639363108	1.48289034410104	3.12214583118964	2.42812066642652	3.83324915891332	6.24457871066996	3.49329369614242	-10.040015399911	-1.02893420738315	0.0213034789199879	-0.269633500602152	0.0874957881756872	10.0498974256422	4.78673095453072	11.136825541152	2.90819480047159	-0.693727228229257	3.24120783363218	1.1128202995974	-7.37015789766517	-6.05966480347233	3.68470651268216	9.96108451292226	-5.27120568259962	-8.07627250749548	5.20731847785849	-2.21902336815937	-7.56130366824164	2.17219934845845	5.44059704774797	-10.6097831009132
155	4.0320428152774	1.91103855328544	2.41813287894374	1.32364240171511	5.78843743342223	4.57088795180377	1.97108551205252	1.38915036368605	3.33086241720194	5.72996367494506	5.91276425906583	7	3.50283219519659	1	2.01864417055521	6.13050698092083	2.12374571882117	3.13878041661004	5.55670624246803	5.90004429554756	1.89855986320653	1.97365192369203	1.664836049736	1.45834458110369	4.31973178854605	-7.92086023972373	1.33087828056454	2.46063325239199	5.27064513155092	1.61015094317167	10.0621432335941	0.68427431634341	9.95205949755269	4.30950805267404	-1.8733444372358	2.01761939553571	-7.78979482366855	2.07839470379704	-6.55015429323231	1.90101798924685	6.67212559797238	-4.36335415694848	-5.00550989212582	4.5182853716171	-1.29295930914732	-9.16586717083691	-1.36895691779519	-0.221329266833565	-1.83951271752829
156	1	2.12520449981848	1	3.58003272107769	5.67024668765948	1	1.31972865173456	4.6599766683341	5.664375749666	1.42682382687036	2.00993019129081	5.69194884132119	4.10747748294635	6.18947169297678	5.97106920541471	4.89851178481172	3.52647004204741	2.51378256460513	1.29057828675609	3.52895895274305	4.39892997791285	4.71061728122919	2.19680704397926	0.878572741067618	1.68650724010846	-5.59072440867326	2.80331994868164	-1.05235429575336	2.48493961197399	6.63812475514943	9.43783688528206	7.12443664517069	5.7689086060331	5.25178768558234	1.38806992659695	3.70278728690798	-4.87672408212939	1.36544959567417	3.07447537855031	4.56584666021685	13.0110239324403	-1.63004108736364	-7.03330290448157	2.2122360602178	-4.41542660745279	-5.11033469370342	1.28101302476305	3.18302940864358	1.78585896379557
157	5.4188130044061	2.67511272031128	1.6058665634932	3.24653634331456	1.65351952734558	3.77101959923705	5.2157968885463	1.78681612076055	3.78331236955564	1.06286263046121	2.10147136900848	7	6.47184754360061	1	3.56804579804651	1.6525890356307	5.54760993477984	3.90694886149569	3.41468509714977	3.57433997219674	6.8346036061831	4.67166347350618	5.5583403529833	9.26231232090556	-2.63852880162091	-5.18462341126391	5.54622619825592	7.7999701428243	8.8082078825634	-1.36828099517842	19.7327842421779	5.91699107572343	-3.69338453000365	12.6534052583775	-8.30536381071994	3.32050093973688	-7.23253317931202	-3.46557586361889	13.0283036495331	0.944263829639412	-0.56057296274729	0.194626607916987	-10.553760129214	3.89551315005376	-6.01288044958886	-1.02663485636057	7.72570152474599	7.07577011416906	-2.3694344850875
158	5.36460083538181	3.33480746722177	6.15440621698633	1.61420104602327	5.75229435982286	2.75089857214533	3.29925902476526	2.46188990273947	1.49305244131865	4.14273291810813	5.82608634217013	5.59289851310107	6.25882387409461	1.27790411059505	2.91327376457147	1	7	1.11532019235692	5.57627581528761	3.46060822137927	6.59563437010032	7	4.48019868076043	5.4883636050623	3.74120013969284	-11.1455644864652	-3.846571658837	2.07391619150648	-1.11057879516282	0.0787579300916703	11.8241733129068	1.6272123385984	8.90947764954693	4.63968383168433	0.632945595787297	4.43345453904075	6.6080390442788	-3.06967592577609	-3.4560323158879	0.16968626039043	7.88175376535044	-1.58576180178951	-9.51321874824827	0.477381150875785	-7.64574367571154	-2.6583437415672	-3.11104074622533	7.40814382301068	-5.86403348119302
159	3.50212151719572	2.96328352947034	2.04273873340052	2.13406620667079	5.75301435030648	7	4.17804999863433	1	6.41391027867827	6.62710641646149	1.68159485834791	6.80290593898166	1	2.82092645726767	1.9661398065674	2.03314295717901	4.12034439092213	3.89601832835539	4.83256127339883	1	4.62665618635033	7	5.29999623523254	-1.72951896260603	-1.75258236082565	-10.6076696905943	1.25766136195598	3.69653625019978	4.5815785614406	4.41861662396431	9.58914624243743	4.97362950106746	8.83437082818367	6.574409487282	-3.39472918428245	2.90250608178983	-1.78336257282644	1.40073775514169	0.130988875248443	-2.63743173063922	16.5349752215734	-1.52719390326873	-7.31854886459849	4.85143529559645	-0.0106291533394264	-5.03048476807764	4.88214771622005	3.51249892777959	-0.884524199293788
160	5.65666857718135	3.18973248091422	2.6740124711152	4.8591245330784	7	5.83032209007128	6.94599915056773	2.08899680420253	5.72095165715762	2.55025689440533	7	6.20415152732929	4.23990577375056	1.66472406917309	1.45317015990905	6.81340491313136	5.81387020413326	6.76880236672134	5.44591979894108	2.88422440968925	3.90856665871138	2.80998099873171	4.46401373360896	5.56057762500864	3.04180408332488	-8.42059458968287	-1.51912574998685	-0.919270367984147	-0.506974865172525	-0.145259635070769	9.74307230554113	4.60365604723897	10.6933263022664	3.45029980145754	-1.38817329223876	3.74815001583354	2.00990469345153	-7.94758355937894	-6.53198417228443	3.85090201070746	10.6461798994177	-4.26452908534297	-7.52760326383698	5.71352929317743	-2.36452040346332	-1.93773556393615	2.08415540267553	8.81957129297496	-10.8066692136928
161	5.91638273060568	2.45631726639841	4.7477784075513	2.61291833356326	1	6.53071286076517	6.29802178206708	1.25318192817935	4.07836571812234	2.07730030169703	5.73095627831669	6.99806824537301	3.94714833533214	1.64726248973622	6.13391114629619	3.22967411569912	7	1.73645491983539	4.51844227254215	5.35127351525061	2.89342835168393	7	1.85518300372693	9.55061486689386	-1.86667284304494	-2.72721359408785	5.43032854419333	4.65893227600593	7.06156230306879	1.03035531191365	19.0044297116185	4.25181416404449	-3.44023978292007	10.7946258758941	-6.70855019392169	3.1595004702364	-6.6846598543272	-2.06395512854713	13.358526923252	2.09766621507484	1.47255352092903	-1.49721873632202	-12.5352021748662	4.46497463139059	-3.60784254301425	-1.00274581587147	11.6762208007388	5.30088625366123	-6.52206069155716
162	6.72707309769693	2.34388435413245	4.56235256346049	3.73422302421324	1	1.22135699734304	2.84203638051192	1	4.59261232010107	6.84582442912903	6.23264113522073	7	4.79627926728568	5.94719924648155	1.44494425068678	4.57315906877318	5.85510289692163	4.34632229637516	6.36783233448313	2.96996344363824	2.43767056320902	3.38915494400623	4.96343421348517	10.3844528643405	-3.36593414650521	-5.98706434709026	3.0137007667984	6.53455193679911	3.79210462045299	-0.565752615765808	20.165000123631	2.67371696667419	-3.21536359022148	12.5569916205769	-7.05341078181691	3.27782806269788	-3.48728109552821	-4.0095607310277	14.890206064384	3.09973126305991	2.31403399244636	0.64573628409829	-8.57689470987801	5.00138704976056	0.745139014273356	-6.4533090322996	-3.1041572577132	3.18502188681661	-0.740172376219765
163	5.61145640754508	2.91455650694244	4.66084417843109	1.55970913665209	2.83020166322737	2.41405563850596	5.00135061275207	3.77150029931317	5.33450573455014	6.81846903478353	5.13483534958505	4.40240606955478	5.56533858632921	6.14762955543398	4.30882528291063	1.47307687505346	4.84805841554657	4.2021819597312	4.38136015676822	3.00889148010274	3.33935669306425	7	1.55922321276732	9.48321911019203	-1.45958525326814	-5.35300418010319	6.98490748775252	5.29738390852416	7.84827024132019	1.34165894397062	21.045285220582	5.14663640297907	-4.14229560146149	10.9419960435785	-6.78065769128313	3.63631822739988	-5.35806503710821	-2.26446975302999	12.8275865240333	1.84468258334898	2.24385087121257	-0.429156939859466	-11.4555270719186	1.7634992073338	-0.157071470356192	-6.8808863703197	-3.67438206669527	2.14960348453222	-2.63809714115436
164	1.62552534724088	1.4649103673348	1.65693750149719	1	3.85165048770647	2.95584179652949	4.67842200356391	1.91381309446514	5.9387084519774	5.09612423331949	3.06505367099183	5.11972698616797	5.55821261707999	1	2.3882977103257	3.35955288122495	6.61928475219735	1.39415944210609	1	6.43087633064454	4.0596302469132	4.81367590749056	2.10696505204406	0.383143903876365	1.44272998598905	-5.67209314522179	3.00629365815974	0.795161105999979	0.318574000651081	3.98948085248533	11.7027208242436	6.75291718792314	3.68079784708898	5.75982429372238	-1.82580899148148	5.02305789321786	0.0582401860168439	0.841952125606518	2.59288935240444	5.45101932245898	12.3217535722386	-2.95381921803892	-6.20127889263174	2.7922994756712	-3.28564468488077	-8.78340799703585	1.85668829073864	4.41598591440793	-5.28300027679994
165	3.65854898698188	3.57955379028738	2.86032449959305	5.50674678024115	7	2.87833201476244	3.51372168852221	3.42028376543936	2.73905363057996	4.80724539471197	1.47106059959428	5.11526497379292	6.83029670359719	6.46134202861875	1.50525941442711	1	3.95467880507169	6.31154998172211	6.38104453978713	1.38107326657576	6.03035685633024	2.79140552423298	1.6621671186903	4.49548050477538	-12.3421229432168	-4.28825717952516	-5.4761273278148	2.49395548351158	1.27623287008935	-3.20376572421868	11.250865425659	7.77330100206594	-6.54273739202204	14.6602447380929	-7.98721168772404	5.61778228098753	-0.884607740763228	-0.919232606395514	6.24091237337123	1.77900592093021	5.29289650708979	-1.16333575322408	-3.53630732334806	5.17803227398912	7.16940132712704	2.78460421545085	-0.27241082885678	2.73593224707011	1.14902565224029
166	6.17227095696022	3.02497786417505	6.50586780737666	4.83054721954662	6.83017390958027	6.3388634003294	1.11651413234356	2.43011369421006	5.73924603693706	3.73588663552097	1.33345266179445	3.25779295172712	2.40756107804286	6.9811860813009	4.19869767626592	4.16017993518221	3.35707247628878	2.23327275591136	3.68372148810232	3.84549165412222	3.42041000061796	4.32770947304714	7	5.7088142877296	-10.3426954310635	-4.31669055680856	-3.97024336049687	4.30275381920686	1.4076399384758	-5.04322634377946	11.4726620358892	7.0317653591423	-7.78066639615584	13.6907559823142	-6.78222568048974	3.66434422936774	-1.99033650447173	0.940157766377203	5.82407349412939	1.87480051328614	6.94741746213283	-0.832208785219827	-5.31030293748632	6.01171732850354	-6.02500965519654	4.85216474103295	-12.5750431484281	-0.621422510450714	-2.12004600238319
167	5.70671568113887	5.26728332236104	4.71253445015329	3.07692158083086	5.33085606563122	1	4.77197191141266	2.62456026039765	3.39992397605178	1.28846479627418	6.0790991029806	6.86951458104042	6.2859855575815	6.28964043994125	3.09325093851546	3.22210228004265	1.02414168793209	2.99448261904738	3.88019484788792	5.52978681372194	1.37462353336403	5.25382424232094	6.09172279890588	6.7199737310943	2.75437604811597	-11.8238609080073	-0.640771673125433	0.776223652891383	0.366257055578967	-3.25599480724456	10.2711148748159	3.90264428637562	7.46352189845921	3.51782373728602	-0.462088360364373	1.67953176002219	0.421320652925796	-9.02467072880454	-2.99546996823072	-1.82642503740631	12.4147878558392	-6.34368633236834	-5.22933768050578	1.51675345890356	-3.72282176962481	-2.35694852216992	-3.63021925955133	0.0380332305706283	-5.04287630331916
168	7	2.63701989419086	3.80743194360335	4.07606547158951	1	1.879040702891	1	7	4.25142546366898	5.25072269165969	4.67615765535261	1.88265781572533	3.71079356936717	3.90058758311998	1.960338312244	1.20116719983279	3.61526694857288	4.80596161709209	5.13006189469388	2.32716358124765	6.94751701693998	4.42798642155857	1.61684278783789	4.46383855064178	3.75623787613645	1.32166584437979	4.02818094591667	5.96888736787658	-5.10324974840764	-2.39180889511896	16.4919480661995	4.16976276753523	8.10027927329295	7.04602007186943	-2.85104579112925	8.2787059430957	-6.41795244616118	-3.28406362126494	-1.67406609606692	-3.30107561492318	6.17147603804438	-4.3708369901907	-6.49723486007145	4.00609202801385	-6.40149216564718	-5.85434849269555	3.48061720830437	0.731623742525184	-4.80204807438905
169	3.71420040378209	2.78825570448014	3.94917547180731	2.29278589576332	6.953827924838	3.71692931513528	4.69954118192083	4.21173542415007	6.1091069585216	2.69593041959971	4.77983630251364	5.48421567056113	5.40981361761386	3.63662814160682	4.65661840528064	4.94501215495481	4.80491591953689	7	5.9051282438179	7	4.01241150889707	3.68311027622518	1.51516216614163	1.76251244421977	5.03204505386993	-7.20680354003061	0.758973332794582	1.4088505363774	4.80878054573612	2.71606889695046	11.3503439496003	1.7590516463537	9.90329547657974	6.39381929856634	-1.15222747615046	1.55752361793688	-7.12527559354618	0.421294000530409	-4.63482257950534	2.62611300687808	8.59117770509454	-3.67664561512287	-5.29746092352687	4.58306723287012	-7.005653396602	-1.5087773577853	5.3701665798779	5.40686219525876	-0.308112637739121
170	6.26904940441652	3.79451054592229	6.18859995453383	6.21257606369292	6.93720878788079	2.47059811081147	2.44527509789745	1.50878475314184	2.98666816551921	1	7	7	5.90423606737679	2.51931229826007	5.05220405269534	1.98560883952298	5.52836471943155	3.17844101643732	5.29134701568869	4.90208226425009	1	5.59055456332696	3.829257010638	3.77332932571322	1.27469603403852	-12.9966864014826	4.19567250456816	-1.44345935134959	1.06897272072799	-3.78376577290076	11.9095754131351	4.25792178021689	5.40303264140992	4.81433368982135	-2.72378318397095	3.90572365689336	-1.38219538958092	-3.11561130969556	-7.77413346188596	-2.09907213042194	7.72480057691404	-8.68253554193186	-4.27923893966288	3.78949064248341	-4.2535359275567	-5.56052357266959	5.73782415596825	0.366798420397466	2.51584734202462
171	4.72442374372248	6.01248919495267	3.13405753802561	1.60771470545927	1	2.64075913845303	2.21184675362132	1.93312547926319	6.66646857046249	1	3.70152326591132	6.69448873770834	2.97969753304903	2.39269741891996	2.91764454611454	1.61216289076006	3.91810197342304	3.62985610249887	7	5.19040760948328	5.91921964242973	2.40075063318084	1	3.12071566112703	-2.10598378712652	-8.58994417721965	-1.33493204800932	4.02587680717904	-2.6077302915958	0.00133774284133942	9.99554483393247	1.54017006638943	6.37727001138533	3.59752162703022	-3.54433960150034	0.472904871651188	-4.29783224926173	-1.87191111464777	0.993594921181498	2.44433531796579	12.2608875206509	0.20550540973929	-9.69450914775579	2.19460796722388	1.65821598878397	4.05364676585343	-7.96264555199809	-0.782405271882189	-3.88042328529625
172	5.2978297516527	4.84245024347196	4.56229796681119	1.40253709250274	4.76878043557551	3.08144394790197	6.79843945877549	3.16789721362529	7	3.01054138330057	1.3180586001113	5.13918609515394	6.17039371518766	1	2.30241764892343	4.32558813193633	4.11616284635195	1.87682567468155	4.17976164378884	3.96207523564847	3.68310893452931	3.87161573726695	4.783511184364	5.31730398555036	4.79185387895378	-8.32909208099883	-2.29862575126751	3.39605163679986	0.637920866436013	-2.73714044031969	13.1421501176068	6.39032308836889	6.77257716783312	3.82966790054816	-0.994178847544554	1.79913522258014	1.98198549665896	-6.88732748593487	-4.42954593239136	0.248512980779004	12.3650746578021	-5.28045383028016	-5.71178877706454	3.63036607184927	-8.18752884473946	5.7668888026341	12.088601208998	6.62386989004739	-6.34215754563861
173	6.15313721304639	2.46009923577417	4.46751506063956	3.38425493772359	1.20682155779536	6.33458352493434	4.17341647983409	3.39315142951154	2.0148869222092	2.05048192802291	5.78485667494325	6.33296210489726	1.76513347644941	4.79080836134742	1.20120042639049	4.04463356242184	1.92825491374619	5.35369572463448	2.02349959602751	5.02856469343487	3.75507855542	6.31969365341168	1.85193927192993	10.8773084226083	-1.71740447317063	-3.466720846303	4.86532257388211	3.51707698735358	8.06403607163641	-0.0345251624568284	18.0533528616435	4.98352779729612	-4.35490811328296	10.2813652039843	-5.23778411513025	3.32449940335401	-4.87093858968931	-2.50269838948732	14.0194553105526	1.09759886248547	1.64442531759004	0.851313458434106	-13.2182162106641	4.09295957207481	-7.44655721658964	-3.80094912044585	3.77389222233798	1.80836615477329	-1.67752308679581
174	7	2.25532318249625	1.19837737239922	5.63271590604923	2.01939170112269	4.0701506185747	3.69480860691652	1.71417316213039	4.60223586075437	2.04592028603242	2.26575481947672	5.48886139819139	7	5.54992723959748	5.1013018094051	3.59575122355968	6.52802059962812	3.23997025600705	5.7204943884496	4.35699078025906	6.45902037487484	5.11778821653545	3.14526845145173	6.57444541100722	3.43694498004126	-2.15218337125583	4.77760713922689	6.36574123794216	-3.53922756380183	0.388461870455193	12.8067254040921	4.41722974633846	10.3982732904848	9.3393201358625	-5.60782850120118	1.98208560767437	-5.63057773723689	-4.11428833735092	0.323682193579172	-3.83462726412294	7.24732163907535	-0.164201549654794	-1.78444180803813	2.44596826164963	-0.85403738482142	-5.50520091959781	-3.06652593551713	7.90020870136291	-2.50088880810273
175	6.39848758018182	4.28330736082824	2.57290709484957	2.04061570483095	3.47189148670695	1.75528259868093	5.28102035116177	5.68243021090586	5.77668482242779	4.01761475875776	7	1.84361313292613	2.28040799005009	2.38808806365532	1	4.13585967383406	1	6.44378555595761	6.07032607310648	4.85534116093654	1	2.03069128792857	1.8252449053217	1.93992148508259	2.85457805565519	-10.8213370795981	-1.04010420275376	3.44982739535973	-1.47734176243879	-1.97030425352412	11.3732515420307	3.51338825447471	6.06790612472596	1.67937576737864	0.324798363242015	2.17696779206975	2.49695924126008	-4.41539844315589	-8.92593943850695	3.22127752040595	15.5466564925148	-6.55261102243768	-5.32924862791295	5.14905662503968	-1.87143135619083	-21.8013839553225	-2.31127598669665	4.17138827425667	-4.66993352552422
176	6.05427568168306	6.84888324395112	5.29384900869487	2.69926263362871	4.8800779034919	1.66162483721621	1.11045946536402	4.51495167703575	7	2.09517990018441	1.70293080001518	3.59616814201652	2.24278048988913	3.04773155407022	3.5791014987498	4.40559720658019	6.92731582576457	1	3.36162709203649	4.53420126872487	5.29420050867229	1	5.64902223458172	2.83246605821666	-10.8454621380316	-5.30310780697919	-5.78795119183343	-0.528551525959766	-0.906429644458412	-7.80471293938083	13.865436337011	13.307085930644	-7.21524457656045	14.5402987810478	-8.14553516852275	3.37337707347829	6.32289035901961	-0.95340176654202	7.4165637410273	5.44577774197435	6.55249831904822	-0.169582659067648	-10.3446163355743	2.25344220039672	3.13701121290609	4.91829171888502	-0.167095480228239	3.50075565032566	1.19555804153153
177	6.90255540270468	5.61166023143408	6.50218538241839	3.34911095021757	6.04836239503576	6.22923673765555	4.16770369511114	4.22430322037506	2.96187388075363	1.54584333410705	2.44558140056931	3.53962808157477	6.7844871150312	5.63639706788272	1	4.13641215950034	4.6867419202978	1.26209075151627	4.87292302602532	3.30847575780757	4.87003011429391	2.75878339060755	4.06078134849656	3.92549405098163	-11.5210701494386	-2.89054391136761	-6.1271593387887	3.63577485018415	-0.640617681172843	-3.9297987887725	12.2462620553789	7.80168872913907	-9.01336086534044	15.0039086278742	-5.92494915639365	3.97921780683648	-0.926588838240777	1.14175634246432	9.17401639061562	1.69356123591492	7.32439469330966	-1.63694161903736	-4.67761871996101	5.7021721628705	6.74801747651851	-9.36249299335045	-12.5582964841049	3.07052908628049	-3.15682246455647
178	5.31242139699375	5.35157091007122	4.56056871423231	2.88640510055254	1.76045857549131	5.44865594187401	2.60527470085915	1.8585401509539	3.90547678607645	1.451375667179	3.90557741806779	6.73609694823683	3.97246499766875	1	2.48847290990949	1	6.98589887326054	2.05361919501787	6.53651048456028	3.01129938386704	5.63628352202707	4.18347589497831	5.39578429831757	-2.6396559674855	-1.70201539097244	-6.31505721293735	-4.57167689989534	1.20838035236434	-2.0178009689891	5.02464467152426	7.98925343866634	1.02609910542786	3.4264170369282	-2.02957572426616	1.72719837070188	3.81313822477669	-7.56377502525696	-4.26061499945009	5.78015899536376	2.67943286134429	6.03395029187988	0.270790796359457	-4.44576978233731	3.53521842623847	-3.96584612474596	-8.6596580193494	4.12669060102871	3.61679228599851	-5.6787696161519
179	5.85241010246618	7	3.00722050282859	5.43351748344493	3.57189710356003	2.62801444769955	4.45344980873975	1.24501523926468	3.1769579370659	2.17262791978083	5.11725594054615	3.38512713452655	6.32221534515853	7	6.23634837887643	4.8529012157835	3.90761739470551	1	2.35503921535086	5.8587965255881	1.09235534069436	5.09715941316761	1.09537520158601	9.42753809198534	5.7593908609895	-0.398633103578853	-4.00195597398093	1.0692359941553	7.50259273401362	-3.41297727491682	13.9772915766329	5.16321285988079	-10.1385528816596	5.15597382763923	-20.5062457839571	3.47001086799561	-4.33582915246361	-9.03546004837608	16.9846786697864	7.6213755209302	3.90482323108261	-1.00036222945636	-17.1719328476747	4.35548515446948	3.63328166175526	3.93610660285222	-2.66950952496338	2.23564597926013	-6.22158398136169
180	4.85599981180087	5.66879270132944	4.72177370956765	3.26788818571745	1.84713465721802	5.91939265018704	2.05527881426314	1.71112793968642	3.58481904689634	2.31989857978336	5.42057062256021	1	7	1.52028324913949	2.37718934808326	1	7	2.08676131212614	6.59836136687927	5.28520002048738	6.27983945130287	5.19634985950261	4.46568451511744	-3.0099496171181	-2.36350049485547	-6.3865361430912	-5.5064147391307	1.10511931945432	-2.00745557245493	6.0561354553104	8.75242511361593	1.6664140892535	3.77869422184889	-3.29467606967671	1.57696115208201	2.83793264235549	-7.30630498997966	-4.01621324102395	4.57017667846438	2.09917487678359	5.44514328725338	-0.179497769944585	-4.76952418210742	3.6520478927931	-4.6657361916674	-7.07298687537731	4.86232749821173	3.51161504915142	-5.66372639075689
181	2.13521192942227	5.77332010890058	3.26028447836241	1	4.88637952923845	5.94315288956505	3.89115211529702	4.77549232250475	5.72489862082077	6.71320501550022	1.78159567048667	3.42055874242568	3.55274952286051	3.17129983354484	4.23085663888914	4.27449785422894	4.28993556129441	2.47717004951543	5.39973428653066	2.43808754031593	4.72010489634969	4.70410224005005	1.34811119746122	-0.898286094642206	-0.522387953958808	-11.7588287904476	1.6181166758547	-0.88613329552953	2.10640275081902	4.11876562025124	9.42841258989917	3.19978641477832	4.51402914097014	7.68655997223385	-2.13079799620384	3.07161313085723	-2.74355686720344	-3.76037572653434	2.35099418213976	7.91072787789759	12.0297736249447	0.256884161245398	-7.89528606411181	5.14964692424942	-7.75393199311907	-7.08997723290524	-2.59102456797187	0.779573082374258	-4.1730053085574
182	2.48521681774802	5.27622757830452	3.6547332658286	1	5.56896023633826	7	4.63711810645236	3.47650681620651	4.72628209331469	2.74305371099797	1	4.46875401434248	1.80155103796606	1.69586269608105	2.4909957517548	4.92949512159724	1.03167016224661	2.694839439735	6.48869992130355	2.73494317765886	3.93894086187471	3.36656749943218	1.94303508943355	0.278664340574331	-0.0940443157773259	-10.2438349772238	3.05799634040052	-1.47591103017207	0.745782788366069	4.47049888972002	8.56962228207862	3.46102480085004	4.45269992095522	7.6529182665759	-1.99412420984288	3.44499703997609	-3.31711355916791	-2.70199446797443	2.23424188274642	7.54439842321167	11.6223274178279	0.941479957389489	-7.90341234265984	3.36412747404544	-1.14011692450888	3.75190272132032	0.304749874796637	8.76155196548867	1.03688392797242
183	6.43214867736299	2.49605442886225	4.31086535854671	1.82209165042711	2.67923451039137	3.96167062658181	5.16519556135684	6.1661833853613	4.08293132456776	1.21585876944332	6.25031503126112	6.93747308006007	3.44477719638004	6.41729870884688	1.36343217727477	2.12340976341663	6.30076212658497	2.71300353190908	4.95047491266895	5.99502718030444	2.21444954938366	4.91463048344568	3.67695663057109	10.7242993699796	-2.00870725443736	-4.53056954030169	4.29759197705012	4.46325263576901	6.84861801436888	1.3182493352508	18.8208390010055	5.79019489593087	-2.97493537560959	10.7029274951195	-6.57708581910208	3.86577665965767	-3.97322893993876	-1.02782503303155	14.208266150753	0.941618799371737	1.73770696963446	-0.188625728680343	-11.2769002943765	0.838281083466644	0.283119157302401	-2.17726028604503	1.80273158632871	0.809820130346923	-5.91505691153157
184	6.5849435267953	2.12562613776229	1.68463651951918	4.12076588215244	1.06633708046432	6.12250886285192	2.03889116987591	2.07076785332352	5.91858266482856	4.17708491409617	2.49137187061106	6.98397338546911	5.94837620996885	7	1.92386388263095	1	7	1.40755884146898	6.85543098327559	1.72504829549463	6.01839882579402	4.42997406738894	3.29954930833767	5.37017567926881	3.71163957301528	0.179219690053017	3.49891754558257	6.32376913209104	-4.82617264317295	0.74236564788953	11.6006134397373	3.40371507162517	9.1788481794989	8.47763173412101	-3.67086087939953	1.44906876464893	-5.94168104183684	-4.56016990738949	0.15567548534907	-3.50968813415694	7.31545050353089	0.231936320910099	-3.55793750680793	1.57970120851662	-3.65419860797281	-17.4535520866277	3.46137003461497	4.32279844911158	-1.45075784570495
185	5.18949646578003	2.05446363762989	1.17934974607494	1.72810677130595	3.61209407506731	4.88223811647179	5.45979623456338	1.63342703799311	2.8376510402173	6.3899679466763	6.60077796307392	5.3158088522489	3.94858845262446	7	2.83237970722462	1	3.28635197055999	2.98744937020906	3.72550285888687	2.75449349858859	6.79348175943579	5.51780017129524	4.33840019089221	-2.18652186899771	4.67271051464199	-7.6280299452305	1.21546658208778	0.362508681955594	-0.681582810866939	11.1778642364755	4.19538359438637	2.67930368923254	3.75425901900297	-4.24588773913094	6.19948942708964	4.53317654433653	-13.988312939755	-7.57769260741322	0.130932500963765	3.47341477345058	3.0306059736837	-8.98619884834162	-0.0972372567668984	1.60490989162233	-0.155299309271104	-0.543325275725773	-0.385936130849193	-0.530916904143958	-5.5709647838926
186	5.87488740756177	1	3.1191131663573	2.24976013054201	1.45166896744624	7	4.03562912048993	1.93092708165849	4.94908566289838	6.44855852014255	4.09994760066605	4.87793865093018	6.30321097052798	1.26334171961418	1.25995655069923	4.88049897054575	4.28565486745085	1.71764819415894	6.89752287802952	1	4.67845060579048	6.60607729614792	2.00915674661665	-2.02026688380675	2.07932872282154	-9.618541739239	-1.85724456755037	0.657313023920319	-3.89338068178052	9.54293961808959	4.82345659790672	3.56383428017438	5.16332647680896	-2.78922324921862	7.33292363945612	3.73993463895329	-10.9202725449401	-11.7110482317277	3.81032000001072	4.12346034501942	1.21204784532026	-6.01726942192936	-0.804640496939294	5.47703117338668	-2.24852181984881	-7.63693177105548	-0.0339767441573878	7.51599329364979	-4.79112921449167
187	3.20323049957603	5.27607342534547	1	5.25371497199837	6.20038973413138	7	3.95203204448945	2.90740571467167	4.18964036951127	3.21312199928087	5.90649438189004	1.04664105685918	2.70544612548242	2.62601358961702	1	7	3.08829618564418	5.95161367069067	4.64016518599714	3.23194245070087	2.91542443085546	1.79202099859606	4.07631233445241	2.04175811176834	3.09582198709645	-4.60752843120571	4.01103280012171	5.04770194520871	3.3494888754566	-1.88140619151416	11.2618833178412	8.10279279552327	7.27215667287779	8.14891103031865	-2.34506285519603	4.81716135592095	-2.24788349863647	2.33576756302287	-1.79349110487656	8.81489115521381	14.5558628310865	5.22565295149268	-10.3963399670553	7.96705612591119	5.05300362026353	6.31724826950465	11.1523082855766	1.90603441195722	-5.61264210131431
188	6.12484655584843	2.37944965565063	6.4209284013159	4.99517111317531	5.69061699281452	1.80315923714206	4.03782426779837	1.56784683450537	3.15815672698129	5.6021223891958	7	2.2493935199683	5.61276697091175	4.03890127236869	6.55519767950259	6.37841676886464	5.71074996340526	2.47459458136248	5.03889043380468	5.23852663520713	1	1.7861664228278	4.37503748139306	4.65749730667114	1.75410887604808	-12.2774617516926	4.26824847923661	-1.44423674740523	1.2925143698103	-4.44932791562417	10.9362274957818	4.53781983022324	4.55037747755226	4.83765333555152	-2.41030746151991	4.00434194374045	-2.42802369799721	-2.73266813434588	-7.07039930585277	-2.17248091852574	9.3925612607363	-10.2295549227306	-2.71694213795063	4.45953233376864	-4.16705378926618	-4.96579946197211	-0.468273285499627	-0.458556195288335	2.95485251133055
189	5.72550483133685	3.020412854265	2.81510116734561	3.72646814902021	1.65337840675395	2.13841851014228	1	6.42505944667848	6.00315771480118	5.53930665573625	4.69335120214046	2.24099382160914	2.86995178655019	5.68387710548235	1.36542665585063	6.28008187416318	6.27594481275244	3.21264693933991	4.90427622332865	3.46895652206365	6.73565963973907	2.88121334061569	1.59165077322407	4.2241384196023	4.51224521863198	1.94385535971163	4.15094719360045	6.73456801950377	-5.18450788416521	-2.59002463953288	16.2480503682461	3.47913702062213	8.30122007624669	6.73340474247221	-1.60652084882466	6.35651933435068	-6.63808029343081	-2.36589473424946	-1.62090354133318	-2.93828509056195	5.47292289797387	-4.40730737194668	-5.86755211058548	0.901332004019819	-1.03010879791628	5.7573183916457	0.488078319298306	-1.74429293936376	-4.20887168313687
190	6.40802145209273	1.62675365147752	1.85530665700223	4.98106946578611	1.66264668864469	6.37615204095301	1.23826901510335	1.41496015191753	1.45975687453611	4.13165505909572	3.85936907215323	6.63471851229271	7	6.6569847187943	4.14029649729115	1	6.98267618157164	1.45751284782483	6.52164986168521	3.43855980122094	6.06860998363635	3.92166835315833	7	5.87715493447882	3.4349969186142	-1.94484430404737	4.08606913753224	6.46348526154933	-4.27563823912077	0.440246973214452	13.2246388311484	3.94481296091006	8.32861241807944	9.18432509100453	-4.17241711075758	3.14255724735376	-6.65011087616328	-5.2344023269875	-0.786012179439941	-4.46255532108998	6.10934722558796	0.763102461860104	-3.64702513661064	2.43690197559631	-2.74921062715345	-16.7668166127702	0.064237434114075	-0.373395946397748	-7.00691465954051
191	5.84013943032122	4.79429050127091	3.93474136515037	4.59698728242684	2.36713845080706	5.27567298328641	2.11227833094126	4.89833533804683	4.87794488389966	2.31368594529565	5.94379009180899	6.80258222578959	6.52817638684428	2.22576085742229	1.38761687296573	1	2.87883182736514	3.01293013516111	3.35689734115646	5.15141551181387	4.08894454016088	4.78451239425594	3.12971421556257	-2.46696990185331	-0.309853401496998	-5.27907185558487	-3.11139087839796	0.297966460216529	-1.69133416121132	4.8614912429787	8.909331217392	1.35302891334698	4.70504548942782	-1.90479377632813	2.15455982777457	3.40737296006743	-9.03288894470661	-2.87444983879025	4.4513791913046	2.8227207025813	5.68077519629382	0.714800542956016	-6.32613458430656	3.91024836526644	-2.15337632001962	-4.06137261255372	8.43810518071121	-2.6085855972234	-3.99834688252259
192	6.12854659517771	5.17377846980236	4.70590081810515	3.76291535499504	2.34473284370502	7	2.61815494474533	5.31111936884647	2.79951289378512	2.12023207687287	4.64506093536415	6.53946862481597	6.77585226051098	6.9903295762663	1.31804617310448	1	3.14892407753506	2.99974455940362	4.94413578953226	5.23021067885425	5.41151055636083	5.26250189772584	3.23577026339056	-2.81260777825598	-0.546855059241043	-6.31628559728358	-3.57765664152355	0.461214237474408	-1.17771561768509	4.32423409303684	8.49509651458558	1.91110789296992	4.4043566967862	-1.5159781480388	0.953136391367232	4.11595025711221	-9.05152626751231	-2.98039180459686	4.74600139185889	2.00370200442872	6.60750804731517	-0.490519438977952	-5.01770986356025	0.402563517383134	-1.46909685976405	-3.53866307742736	4.45931858246458	-2.80285304763377	-4.8314835045141
[truncated: 74 more columns]
