# Supplementary material for: How Are Mate Preferences Linked with Actual Mate Selection? Tests of Mate Preference Integration Algorithms Using Computer Simulations and Actual Mating Couples
Source: PLoS One. 2016 Jun 8;11(6):e0156078. doi: 10.1371/journal.pone.0156078 (PMC4898694; doi:10.1371/journal.pone.0156078)
Supplement: S2 Data — Long-term couple and agent-based model data analyzed in Study 3. (ZIP) [file pone.0156078.s002.zip › S10/Euclidean Model Data/Euclidean Couple Population 11192015 0205.csv]

	trait1	trait2	trait3	trait4	trait5	trait6	trait7	trait8	trait9	trait10	trait11	trait12	trait13	trait14	trait15	trait16	trait17	trait18	trait19	trait20	trait21	trait22	trait23	preference1	preference2	preference3	preference4	preference5	preference6	preference7	preference8	preference9	preference10	preference11	preference12	preference13	preference14	preference15	preference16	preference17	preference18	preference19	preference20	preference21	preference22	preference23	preference24	preference25	preference26
1	4.78195449326694	2.44569072331054	5.42121254992835	4.00682615110775	1	4.77975953747192	4.88324582659924	2.52812778382483	5.27310755393369	2.42795055846657	5.45619975934097	3.81008808360843	4.59452980676893	3.20460146332726	5.22627421341421	2.28335873922197	3.3706523272011	2.77963667667555	4.09205749702766	1.51965829146216	4.08654486701027	2.67516798772579	2.09299262935044	2.42346778006418	-4.07674008016647	6.39603974080403	-11.4177267404313	1.87372852255085	-1.27949184869375	-5.61507983424853	4.62524331234501	5.16861951098602	10.1635667351286	9.004665620702	5.61975560240215	3.50645741978695	8.99274777009865	3.31525182028352	-1.6704665270571	-0.264435223281619	1.66386876994776	10.8485156088119	-4.41441329120531	3.32817736607301	4.33025548539614	-4.34734749757892	-4.83330277596994	5.50435836897184	2.77707628039895
2	7	5.0871074232834	4.33623887715295	4.91543002079461	3.82150710215182	1.15719941596373	4.18405179484021	1.92004028951324	1	3.37661493697515	5.99307298287083	4.69248132666371	3.1678902039864	4.50339593809996	4.44219069088618	3.03398603113561	2.15273786230429	1	7	1.20928696599666	4.15472120068796	3.00785280685206	4.10735086582082	2.9870680624959	13.0792740949478	-5.36557731393304	-11.3874793190374	2.65675683185667	-1.89375976783937	3.96027626957293	-4.19433751475995	5.56174214953759	3.49170202187439	3.53846133339343	2.01158722786475	0.705849585398756	-9.69790762382336	11.7074962037329	-8.72081005745632	5.83533040651114	-0.138404403592938	-9.86146156198618	3.87964575181495	1.74812211197245	-1.51106341674894	2.15691159017177	-6.29755632306605	5.00512349029457	-0.571286884903574
3	6.78616355011606	5.26319935791461	2.96071005703642	6.53233880918801	4.66438159877806	4.63366065543163	5.8417247635504	4.79212468497088	1.42570808098047	2.80903397707374	6.63483712947586	4.78396842082401	1.50098942530418	2.11803933799541	6.15814633918688	1.60449529454437	4.16846039138524	3.50122657407386	4.25975111750744	1.63232752214813	5.51881883242155	3.56597332077881	1.69864792699348	3.51549932514233	12.8638688725711	-6.25317393399409	-12.7163218200044	2.19005308847901	1.24267390219529	3.37393470470445	-4.986081056836	4.66172171177762	3.57687808116779	4.03658293357956	-0.156760922055305	0.177996107648031	-12.885279922243	13.44544543095	-9.51017290964238	5.05980435584498	2.13146785313327	-9.01581766686884	3.93872985219345	3.77164385944696	-2.18991276054781	-0.443793586127905	-5.56855408764268	4.11359942404092	2.59994748196082
4	4.14767251660356	6.10325255650837	4.85027753184121	3.32394271530507	3.56598526826792	1.91864270597575	3.48485675018439	2.77331055650221	2.03151517111531	4.76163372201801	5.43962266266016	3.62470113565875	2.86528845680196	4.4306659642168	6.58212922504494	3.2341819967555	3.76630194138323	2.23601020293749	3.46558940514103	3.30690047861092	6.05733226989344	2.25239920011231	1.72008022042368	3.19419727303083	13.9134480484476	-8.58813633990487	-12.8828496559323	-0.366716217553868	0.393030690874455	2.79004110609106	-6.35648750043057	5.84704176511058	-0.0321530455417433	4.8553148194278	0.726728036300802	2.95948364216917	-12.1543977254073	13.2509055480883	-8.38375311110928	4.59025502734725	0.236368094821431	-8.95271015045176	9.27115773799238	1.64042143071853	-1.24080057365545	4.34676327013634	-4.94638868878287	1.93163244992589	-3.11511926439271
5	4.71321596384894	3.48987838727343	5.11295707474501	2.8571163934911	1	2.17743824887435	6.24931728638773	2.5173887656883	5.1402215851372	3.62509759822726	4.4761635909847	4.61109910764307	6.74335772294526	3.55215590011591	5.59438233083601	1	3.53339892898437	2.16367183688274	2.90762937740887	1	6.22369281026137	5.72018383917088	2.62012694083823	1.08736453786096	-4.55006810692745	6.54532139559759	-12.2419414515474	2.91865471004559	-0.757791918780209	-4.57873536214423	5.21901161727995	4.16624904297437	10.7650969128936	8.25573137800677	3.6670144734997	2.13359525959361	8.40716930419559	2.37435326206531	-1.30056605818175	1.99127622638595	0.761544787150427	10.9228225751932	-3.39817864066966	1.25871540892304	-4.12980557167657	4.21200126577758	5.45744471763248	6.44802893460201	0.776082599666578
6	5.43475287363974	4.80344438319127	6.11940060458152	3.17252675166024	3.31299475088323	2.55664161836077	1.61722583723051	1.89701200154607	3.47253043534907	4.38752411048625	3.26724379045991	1.929663968501	4.57429220060174	5.93371037148104	6.59366283234051	4.52183526739259	6.22515462661547	1	6.98174342077522	2.63572867683313	5.30035014530004	2.78959075457426	1.78323229480175	7.697231342978	5.82822538014731	-8.46061686570532	-11.7016927988022	0.522071721317977	6.02439423597589	-0.615317381576966	-6.8694398980651	7.0967438586067	-3.95606693090653	7.37465841041009	4.59867630093244	5.66990290359347	-6.05387459744361	15.9290867446734	-12.510220289614	5.85395483252359	4.58613999633381	-16.1619319268146	7.17289824411773	2.36272145220627	-2.60419597747767	-1.64851010178683	-5.18936102026148	4.72977805018469	-1.57303458470906
7	1	4.04890541659138	6.20323195796502	3.72368409134206	3.03541713017078	2.21649802212685	3.20038187871069	4.19743231091154	6.11595476792924	2.39400289052082	5.70782078125205	2.38123013300435	4.84276036955668	4.66486309744194	6.97740922357299	4.37910762815529	3.66660798356056	1.53127459813383	2.34510208481798	4.24409977736739	4.91835257240381	4.7832033850745	1.10749922909771	3.971014203115	12.1490981942269	-5.7009989895558	-1.41253791034946	7.05924595559301	6.90632117703957	0.831823902516474	-7.29541280791731	0.297869842862007	-0.455650342816289	0.102567538410152	2.69332300614485	6.49544756930449	-4.39051581768886	10.9698287718053	-10.1017088461174	3.63623873738061	-0.427211764453992	-3.75985657924994	7.58984428134283	0.893601322465996	-2.99968507267112	-3.87557550815372	-4.73682708336609	1.98685338685568	2.11163165862134
8	4.92158327333958	2.49905052430878	4.92282011360717	4.3313574694064	1	4.87303247333104	6.13392681843006	2.28146386773264	4.92722057474659	4.62040450554579	5.29952810430698	7	2.88729848554071	4.23431538073814	5.53135570828277	3.34831096681932	2.51327313333774	3.21205103538039	4.48343872137136	2.77255540314873	4.06574735720455	3.97041925528427	1	2.48339318830921	-4.17406091762476	7.21095008903584	-11.3424581558079	0.887030308966327	-0.289309812225587	-5.86872078270799	4.52741474249117	5.77471319339293	9.54761285413218	10.0325944342105	6.13859269344125	4.11853351721302	9.16930741504843	2.51667074607276	-1.80744890646642	-0.358615686736049	1.71634173036192	11.3704848324088	-4.62076179982558	3.4946583720339	-3.35278324281966	-4.25036043528153	-4.46527163266444	6.46940968034796	0.623873161448526
9	5.55631086022214	4.3932310195238	4.63607496660614	2.36619978646413	4.36636323177451	4.30513469126989	3.4565368673331	2.05069977777557	4.5626917299745	6.66498218652827	3.76245124724479	6.1828722231248	1.99820620493667	3.31430936888234	7	3.94373907209173	4.16931986637484	2.03709221677217	3.89948805321795	1.96689956708453	5.88573633424763	5.15810687244491	2.83892677760726	3.53565357828908	13.9712763040974	-8.53812587254838	-12.3406119074835	-1.0046761920374	0.34431466772496	3.2915919348207	-7.06195216161251	5.58678716156973	0.252789826500502	4.51935214239083	-0.503487898840436	2.68448328042252	-11.7004112935466	12.2216251696399	-8.24727184604139	4.43560960412211	0.996815556489846	-9.87477755611636	9.53183016933213	3.08506711218484	-1.58229623385546	0.976726070728092	-0.302714767542131	1.16928197252981	-1.57119201663254
10	3.2513244325621	5.78136615370818	6.23261200762428	5.12524902965809	2.40568637464603	1.75346617968802	3.05145996736285	1.47537503072052	3.77624222359998	1.5241835017933	4.64688606991872	4.13586706366243	3.23137448895307	3.20309778163348	6.31877148504591	5.16435583895773	4.20671237809747	1.57243472744565	6.92096069281202	1.05180987664782	2.61773236365265	3.85319494115379	2.97681358449888	3.39432760564576	14.2166839674358	-8.13841349001649	-13.0531671185675	0.310923731161928	2.19380086302485	2.03387277194475	-7.12373502065761	4.85915437028421	-2.65438054147448	5.8160920830753	-1.03438059784022	1.40114805828334	-11.7013379316012	12.2894340095171	-11.1327717644005	4.19751010338072	0.535697110375352	-8.47711020159753	9.50763953900142	2.34738402335508	6.1732098839391	-1.58889253664611	4.15912321764642	4.2038032040239	-0.0452563975434255
11	3.89290779647439	4.56651984040806	6.72137642920046	5.33034569072924	2.27827753373139	4.81807270379654	5.71701065751043	1.78314877066925	4.7174215266046	1.75128491439122	3.09793282380126	3.03067632806082	6.59909821355907	1.1934091210052	5.62655329039893	2.89914745952259	4.22715502553689	4.04066976065596	3.4994464170297	1.38985625555083	4.03317885470515	3.112577079251	1	5.9746465581975	10.4446132000289	-4.45491830915769	-9.21052092739342	2.8053394112269	5.13343251483613	-1.01624251586594	-7.80229024372525	7.95846267463561	-5.61583745021947	10.7203552105705	0.0940889100842401	5.55683596244126	-6.00538925713572	16.3363095069198	-9.76638969673509	2.66700392188601	1.18982978384425	-12.0944108724961	8.93774758093307	1.72334912451436	-6.88108127451528	2.66066864680064	-9.53893591688701	3.7131524891351	-0.830257454905409
12	1.03971213369419	3.57910022098515	5.68933433113052	2.80196890925346	5.01315214337503	1.79540644691645	6.24237422099321	1.70191637368134	6.66063866295594	1.95834222974068	3.66777850116909	3.71520351070613	4.97902428614402	1.05401879037187	4.69045511309193	2.33206641719339	6.25841936241554	4.95373908315043	3.02572467671711	1	5.01963604158473	6.1898689918379	2.35529103249351	3.44318031212966	11.5529458575615	-8.2004774850527	-2.33220108187056	9.33286713202975	9.41260138766001	1.70782843540015	-5.30037967610095	2.01983526768547	-0.294273636598242	1.01063328710143	1.56650577559482	4.89826854922663	-3.92518850931674	10.4215213732845	-11.6413851091591	5.46051610280136	-1.43056555047978	-4.69529547120464	8.91522802181012	-1.28993788577344	-2.62077553779906	0.647664303293411	0.200850920932991	4.59585924053723	-0.379280478213886
13	1.51796075116947	4.30345453696263	4.03581322724351	4.92384615240705	3.59091415950567	1.89694273300625	2.31199486751633	3.32027047773723	6.73795000708781	2.05885101573168	5.68524366294295	4.11262461361603	4.38387571458921	5.27080658332133	6.37503534292579	4.45388333073428	5.25330226494201	2.97894820025338	6.85147119641767	4.77744754731201	5.30585753087401	5.13909951041239	2.4663282058019	4.60318481402349	11.615516456245	-6.26609647505181	-2.13776966462703	9.48382103650722	8.13572181527334	1.75383414216595	-6.18937784931295	0.237397035346413	1.76229293476341	1.25595333071991	1.35620400893819	5.74109368212823	-3.23266635800592	10.715039442992	-10.3846339974082	5.48431412948592	-1.71093681023348	-4.66600186956416	8.90498076447616	-1.46973906191038	-4.77761334546771	-0.74664771364863	-2.30083952815049	4.30830950149124	1.84971422301189
14	1	4.51788799824951	4.06557926200032	5.22299081876794	3.55577515650425	1	1.14722410756855	2.62174932352048	5.62125924889841	2.96979437289139	1.24794734131602	2.95835628446215	4.50352942596951	4.91079113387785	4.67638401631841	1.75539768952596	5.52694219102508	1	6.20312824239943	1.62074170263635	5.62326321980833	5.49059846201414	1	3.07645806910744	12.4113094088292	-6.94031989937123	-1.43020032720234	6.35006616303722	8.26363594740889	1.19606648720209	-7.04248611325164	-0.129741163591992	-1.58313180342737	0.538845331762324	2.01687881564766	5.51116135627879	-5.13124976904253	9.90434039229641	-9.39636046826551	5.0148162786078	-1.06065057689532	-2.43335460875161	8.36576127525629	0.867754028544013	-1.30828513340081	0.124351083345181	1.04435162318896	5.71775229904801	0.31050379322044
15	4.73756906156779	5.30437719721768	5.08682585106832	5.52378201587039	3.20616357312098	2.73223017762299	4.19606691793417	1.3035891019654	5.05628934979218	2.3208591023973	6.16028862017081	1.78273867874715	3.42202392751965	5.61718381936092	5.81097865706806	3.29411063118739	5.05903964853084	1.9983909408697	3.15122614278186	2.19511608969058	2.82002056219035	6.74325215761509	1	8.27655232309578	4.99006199724288	-7.58125309993243	-13.563985625816	1.14575645439546	5.62256371025944	-0.479006353996902	-8.17931373376525	7.72897243565209	-4.61384015226834	6.76162154188822	4.53411293013346	7.09163050445963	-4.6485689598513	16.0376180365464	-12.782140233025	6.5933217879513	5.08446801395298	-14.2930207771644	8.50810353214796	4.51957381807284	-1.08590091596992	4.31231607382481	-5.63844697496609	4.97996709623772	-4.33766512808939
16	1	5.67857926659539	5.3948108628469	4.84558560862457	2.21241006108885	4.20755768722203	4.35164077318957	1.67509002539553	1.23536837362529	5.27802215918793	2.90919827983805	2.77499420743828	6.3411645248228	6.04788109726113	7	3.9905992666464	2.79959857566982	1.05929629990213	4.67190293789908	2.16450837028873	4.6857689508691	3.62102887245728	2.35836333976661	3.03268066718822	1.69218838042896	-13.6058943483818	-1.84066456309675	1.30058627549671	2.49912942109525	2.60026906563685	-6.97466364477525	3.74035361155668	-1.7338423574595	5.49155962617225	13.1552781027708	4.80214376311232	-10.9648038403062	4.9065394768154	-17.3089308160181	6.80635486189318	6.77284203702125	-13.8256308030673	8.50333116128968	4.76198706291958	-5.66095682366619	3.79361677403928	-5.06527631250585	5.19518621030744	-0.273444592732042
17	3.55806915371093	1.8983969182131	6.3135316870782	7	5.09364255226915	3.64166641517062	3.93480236230694	1.29165910211098	7	6.38329967778467	6.21750506379668	2.54836469506296	2.60483221523541	2.76878591304612	4.54962551496085	1.22036750254037	6.54993682825075	1.34881230032124	3.21521027674434	2.01424645766446	6.01018663496944	6.22504978774485	2.40568617993364	5.28040695007712	-4.35708845288798	4.25276294525615	-8.03506169880846	6.14417672447517	-1.51619324179341	-4.78851824301861	6.6538878929117	3.30174563174384	16.7564304134615	10.4957259456995	5.71612403928382	2.26219297617965	10.1250039999931	-1.96168333018323	3.3089438948765	-0.93343113738557	4.88856083304269	11.7576658068589	-4.95789983022273	5.21373369694424	5.43043512389257	-4.45997559752857	2.61916004684022	2.40409221482396	-2.23765477381342
18	1.30950196990175	4.81416400270165	5.27981413407399	4.6833206488359	1.05675814024194	6.96920791778943	1.36137403331404	4.00901811330772	1	3.40223154254234	6.91663920795781	2.19998821526609	2.969774171314	4.8777445289665	5.49809597073804	2.01889415687835	4.28064126816186	4.89650117420401	1.68668873833775	5.306587358485	2.81028442631213	1.95439651911436	2.06819698615972	2.06516561773894	1.15390127937455	-13.5579808131021	-2.78065749200712	1.31822450945797	1.32429242976766	2.87095402060153	-6.68207178522401	2.88038025397343	-2.18807843782686	5.56913819443072	13.102262352756	4.2360379352569	-11.0475041826314	4.12515843318478	-16.74665485347	7.13924788599315	6.95271001276257	-14.7627496039839	7.65209165074762	4.39397713892016	-0.814256986239023	3.88580731491394	-9.87630855340691	3.70762337072854	-3.02550833978295
19	4.691864049876	2.5363859735862	6.18427798976222	5.07352067543432	1.46741402520534	3.69166897739128	6.74687319745412	3.61795124972728	4.46889562119793	3.34845524131576	6.33692198816266	3.28135482070752	3.30277895740177	2.25554353289905	4.44322343130563	3.64029966958123	4.64431750755573	2.05198731502088	6.31303737555188	2.68079317522016	5.924334812151	4.78617440275388	1.46941130783785	2.51193362153275	-4.82657230964779	7.52122959520113	-13.6965707656909	1.05092520218833	-0.25344806654494	-5.34615216333645	4.8047865784764	5.14940451009633	9.56113400882911	9.72612059379391	4.43129911570415	3.12305603013717	8.90582754689508	0.715404443202412	-1.97858827242727	-0.214435003766872	3.60980827842854	11.036217757041	-3.04982912318239	2.36940934288558	-1.67968937117116	1.61112538241871	-0.74771747781212	3.98164852141899	1.2335483942697
20	3.57556283616371	3.60220631375082	5.66376648019226	4.24904168839627	2.04826499861883	5.56279925770155	2.15010812038783	1	2.42745984875151	1.04681268981081	1	5.26133437829472	1.57749386604711	4.10511621240082	3.97591145561756	2.60524599624614	2.978024371546	3.49972184687068	6.32374027476094	1.24244232089877	5.97306618382236	3.01887643295275	1.45935042943373	3.82660277655393	-2.43844487022761	4.60678753206377	-6.18770437596564	4.41265002724863	-0.72760196811993	-3.51779919033497	3.56684646946905	7.65875973737853	7.93053000625339	9.44056750262019	4.09042368531824	2.90158752728641	11.3196445703612	0.392882342101365	1.57312195946506	-0.328257740196025	-1.48136836221897	14.6915712072169	-3.87116109095266	3.39220930431733	-1.57621154928027	-2.81906064519927	-6.77374249798741	1.5817898794288	2.55281134670555
21	4.06329809976637	6.69531009177122	5.18114025856858	5.20296784240542	2.60190328979452	1.91744027092045	2.79861506057364	1.71314958629387	4.10875133725635	1.05988213360375	3.99860297477187	1.91616965335944	3.58398671391166	3.09119281061215	6.03886376443607	5.00816029548546	6.88012711527918	2.59673786644259	6.1466378127634	5.5336926590274	2.99993258846153	3.48509068245663	1.5701787283358	2.65453269254441	14.9340847555812	-7.53601017577907	-13.0614660150887	-1.65556975957051	2.46597784058579	2.15908432421955	-7.23617159145467	4.71039877824873	-2.61309828436583	6.92011499455153	-1.12298248368639	0.29631036532341	-12.0477584604132	12.5063915349295	-9.99042704108727	4.88986017832288	0.768095591740585	-7.96494995868637	9.67850871211085	1.88322037656284	5.39254408369901	1.3921310452217	3.11666837140436	1.69894521886307	1.08901650220152
22	2.64259512031513	4.00118554362489	4.39345856190739	5.42408559944439	2.09705106226577	2.56149540667184	3.52321714200115	2.71532343607261	4.60872533771892	2.07950972071044	1.57021468440939	4.82949134082992	4.75081432470932	1.68520970655074	4.60740697594895	5.48822197599182	3.63828589703136	3.07278148023803	4.3495032955524	1.07054823056402	2.51930561605478	1	4.03970924279791	2.80531953430805	-3.65862786150281	5.94550470933772	-6.33255287806588	2.21854950837595	0.741365568748543	-3.95868842850881	3.25336405010802	7.64527782204183	7.55909550698881	7.82120717884533	3.20220670557334	3.3611471281253	10.1927185858427	0.40685790482982	1.69094997381564	-1.91744230938385	-1.13772017839549	14.5579965856341	-2.97635854485456	1.74921848625439	4.67629734138178	-1.81322227639878	-9.07627612413961	6.74089726750618	1.74693463969607
23	2.88346970487236	3.76656443738367	3.31902413146933	5.9419761827672	1.33185380050753	4.75051739966359	1.90601760581834	6.4728119939295	7	1	6.35243537363017	1	2.94699393311592	4.12156642250846	4.68045688896669	6.02727001351662	7	6.32626585248107	5.13253225190177	1	2.32785162133382	5.87686712567357	1.38089491171243	6.31342840856044	7.1497071300708	-5.85984214340689	-9.00936311064852	5.46381120513126	4.28478206584671	0.81814425179077	-8.12595907262681	7.48314902276435	-3.11961629720432	8.96189039353755	4.45119209549739	5.8350431562088	-4.83690877142397	13.8047003578637	-11.2408173246631	1.58884179931805	0.808670731557022	-13.9399666493358	8.65259998706069	6.5169376741556	-3.5945803422785	-7.0013465660177	-5.90291207514235	3.73289809647967	-3.60346201975424
24	4.73129249764012	4.44028992533379	5.68096922144501	4.01893180036584	1	1.92027625144274	5.69215198292674	2.58053167645918	5.67599058377402	4.11382344541272	3.74546646698392	4.47934714673241	5.53235357834982	2.83170022866774	6.17691041081868	3.9767043706028	4.61825493177114	1.04850447391214	4.27524626424666	1	5.36550378686211	6.96693253591205	2.15549023798263	1.24463978366465	-4.34175627670313	5.94871836747781	-12.253507553978	2.30870538859172	0.375140644300917	-5.8158861593187	5.62035735958893	4.49826194126795	10.337724857879	8.55745431392613	4.02920332248657	2.1207117721411	8.93139261950789	1.94337948409053	-0.587618222279043	1.23876521511472	0.167182145110735	11.1813097864404	-4.71730446154981	4.02344697252175	-0.473078014317911	-1.97304397706769	5.98459801184222	6.19178977258633	-4.08001560684319
25	1.12547855141816	6.30275735247618	5.60940919077237	4.85683731753949	1.04206086441983	7	4.72633748648364	1.70095118681382	1	4.14646974224619	2.64460574665561	2.20780585139609	5.44196310964365	6.56106641565805	7	3.96619381379966	4.27674602053	1	5.95556138067971	2.63483300296171	7	2.36275965068511	2.86416520876762	2.9508418397565	0.583485914916646	-13.4719652629782	-3.00606549897132	0.830002757981992	2.99532272866192	2.84291706080931	-7.34602478284656	3.57866402206086	-3.0865601230216	4.56946993117637	14.1817622227244	4.37418415125016	-11.2753359076038	4.92490409309797	-16.4996776161091	5.86950494715661	6.31099524428837	-13.7957718452251	7.91440670817758	5.6058193672073	2.4789006277843	3.63039510853678	-6.09049395762834	6.39574116667997	-1.51306091159363
26	1	4.4590578267462	4.44379185641439	4.81445717264759	4.10348434959579	1	3.49709941607508	3.65858077432742	6.24181942555778	3.52063580246555	2.34347441503257	2.40456350386072	3.64899725268869	4.72558050812642	7	1.17521686356014	5.47768351603288	1	1.88620851780351	1	6.30257520228225	3.61089574532526	1	1.58003890487804	11.6388190410677	-7.28017860311542	-0.930725404683875	6.28824145188186	8.40404765090461	1.28728088055916	-7.26269591140541	1.05105337409363	-0.922468136538131	0.850439186477871	2.40696437381057	6.36037032933418	-4.21444944165924	10.4914941622097	-9.70818308041218	4.71176354891706	-1.00551434496433	-3.76527926224826	7.88278007244708	3.29252337147308	-0.875086817763891	-0.504816782426459	2.82775048143401	2.29078958258075	-1.08115180459349
27	3.05085942241093	2.83794522985044	4.71678099302987	5.67966966813304	1.33647248616495	6.61532846450643	2.51724883630239	3.53020586935281	3.94433126288848	4.52727096733267	3.58735751587489	6.94591358272767	4.69073150505657	1.73514684416271	2.6435963776281	1.91526821973213	5.43724566644443	5.6631788462906	4.28349389593988	1.30060768123089	1.04006472772502	4.22234571654187	1.19294193725195	4.82955245659894	-2.46002367764216	4.21758626333458	-7.25649532895588	3.29551714152722	-0.630953343253006	-4.24775382806508	2.58468496014252	6.21295799821104	7.46445696315352	9.01513026213228	4.07386265679506	1.85589349379758	11.0146864978963	-0.385697240924791	1.72339878627901	0.553455111386343	-0.104709167503749	15.5714671950942	-4.79569246306948	6.66079120106346	-2.11652236301987	3.96203842147388	1.44481591741868	2.88828424170035	0.128085807387301
28	1.22425689702002	4.54583173364962	6.21816524286793	3.11889377966695	1	4.7422395679124	6.91944090016419	2.20013970431543	6.38465234837121	1.9904048784223	2.72810607639254	3.20854744910779	3.73995099585555	3.31059823031854	2.07750412738706	1	6.4973022981182	2.97181997819359	4.86006146296873	2.15403616532392	6.22629951058705	4.9567266259849	1.81924678582266	0.192462271770449	0.622528018178999	-14.5000557531313	-4.34070145774101	-1.43015114154567	3.9378253585405	2.37992607801604	-5.44229284321857	1.19304754824075	-0.942274113198208	2.90963739617076	13.6563351517316	3.55626974109112	-8.71034802772717	2.89508895020255	-14.8386921955888	6.50050865896428	6.09040342784928	-9.15691652715062	4.82089011915214	6.98146833430476	3.00306430946188	-0.470563631529184	-5.88843384435004	3.69803108919507	-7.48648564786007
29	1	3.97655153626686	4.6026295745131	4.60546773537966	3.13549697438637	1.26953382333767	1.37876374108837	4.17332872416798	7	1	1.66038099936178	4.33147825729373	5.02132292612496	1.14837393684499	6.0865351763667	1	5.15856630821597	1.41008832764045	4.63334157864779	4.15816154465531	5.39076184172457	4.21166959010275	1.97087727992321	3.50421171329313	11.8505216230201	-5.69497748215062	-1.91558372327449	8.77096195841508	8.80959811975346	0.659772645600799	-7.1904808108376	-0.142328660103136	1.38700992863587	1.87825831474531	1.94559820850348	5.07271134380888	-3.55401295373538	10.0695122002577	-9.83925886216258	4.6690776655942	-2.70061309368282	-4.63020176081176	8.12965587409701	-1.81925231619294	-5.24415164006693	-0.477889574758269	-1.32819721117298	4.15804285343105	2.11158050046492
30	1.79535494946863	3.61322911910798	5.08843151564882	4.84206419696446	1	3.19909978296113	7	1.76650516986226	1	2.33250629556996	1	2.09932083196917	1.42448441783863	7	3.37264786649899	1.89888592813225	3.56289746432261	4.87345521909593	3.68470063275062	1.83371164956539	5.02493623677862	5.11933693482847	2.22073518065371	4.23124536523564	-4.89877159446873	4.33417670462354	-6.80307986056978	3.59798801440766	-0.912190411632707	-2.41800414948237	3.85285116748771	8.10450053508428	8.68803237917808	8.85993646072421	3.07436815344546	3.49882866963261	10.5836981027714	0.37746043393526	1.01540425063104	-1.935730888979	-1.55204578331851	14.6661399492423	-2.45347433538773	2.41053924589854	-4.06108389649231	-4.97113211533799	2.11934790353152	2.82389539490735	-13.4818573983014
31	2.15305749458671	5.57941162426666	5.06177246927867	4.5933033002023	1	6.55329435476209	2.11686870756969	2.92529266350315	2.79632982535766	3.39676226884382	2.80609462231332	2.0725087713928	3.14328715511311	6.74799243741875	7	1.49571307001532	4.94011870413161	1	6.21542089489567	2.59805602570928	3.93894110794276	5.44416641814818	2.38652215508242	2.88650717973473	1.87184489288575	-14.3207961869553	-1.75580611775672	0.32491411050283	2.17161181361645	2.61240262974713	-6.83300231625492	3.91741993830367	-2.44803371808532	5.05459393266856	13.7056211415254	3.93621157275186	-10.476864451586	5.05974834989148	-15.8487572628269	7.04566542824899	7.38065832162274	-13.5281670668025	7.27428970786417	5.43019376620697	-5.41288295075865	3.26337370767222	-6.4072909524666	3.71885858837815	-0.529309104185451
32	1	6.04353707940659	5.13917700876938	6.31433340936983	1	2.51620417469915	5.00587033035345	3.04653728025023	7	3.92725110197137	4.1497877202705	7	4.61921040025267	1.65466759670889	5.31052065951091	3.97351960464892	1	1.93879174688119	1	5.26276857064803	2.16550182241804	4.60968988367092	1.95964001542329	-0.669335839575455	0.820930938217142	-12.9945699432842	-5.83558415617967	-0.458691847169481	2.58256857204449	1.43716145407503	-7.34527140509554	5.11212325168694	-2.14482619093724	3.00824205592786	14.3069546910614	4.44845489306659	-6.17083966205028	2.18953173895532	-17.7716102302837	4.58156443900312	7.52295170766118	-11.440325883307	7.2634492439148	2.54378128925496	-4.62188800676486	4.55464311180921	-8.36511782609906	3.59731813487497	8.16104570352357
33	1.71953756131367	7	6.52358979558007	5.64515759222707	1.49818798848061	1.20867100839233	6.25007673955374	3.80710122265425	4.37130672178419	1	2.96287003553867	1	4.00126541520827	3.78344831310974	4.80430274435435	4.17779100132367	4.61725516642194	3.63106658789584	3.27652948730522	3.458153856661	1.83573737293026	3.6079127317235	2.95257529340433	-0.952330134868614	3.53488212950605	-12.6131488780004	-4.15501506688695	1.29941437453244	3.33056695997538	1.4544987915706	-5.35906885589204	8.02589271278596	-1.18904086492248	3.49520536937907	12.0896551428036	3.70164754243036	-10.6157224037598	5.7698341126131	-13.8314388314378	4.50117835793498	7.64330769447983	-13.6484062308355	7.40369963211291	0.795107633003996	3.25008383366564	-1.71596571355989	-3.60618882556773	5.11934908980665	3.85358079503848
34	1.28280546387383	2.90310622390314	7	1	4.60259562807929	3.38317231703334	1	6.59218511753012	6.35131510398392	1.99504979782917	4.83381586489357	2.01035308581171	5.67456299197409	1	3.610425819255	5.53799273911928	3.13974228383022	1.16594355305818	5.7299012572085	7	3.20476126543574	4.79603206078057	4.44038806174714	2.40688855171399	17.0397889904864	-5.64700591812761	-4.42390956177081	9.32171752848676	9.19674335975139	3.08085671277809	-7.28169875448102	1.09911045557997	-0.252361155514577	0.0774003639892024	5.88699755444091	7.45198634003669	-5.77626558792136	10.5473587112353	-11.9823625796046	6.51891916838405	-8.47719399885038	-12.3695435543362	8.2365264766528	7.57881155709587	-0.856311242525408	-3.27131472010439	3.29395414565787	2.30478016345857	-2.58370577558146
35	1.06603366300925	6.04499376761424	6.21659582854463	5.16974968068299	1.74805574441822	1.86175184172303	2.1735539917126	2.94278560150671	5.57005618697097	5.74537093814588	4.0016766224915	1.64390351925968	4.25399371091815	3.36967791008211	4.53559785680196	3.04126702172738	1.40319679850485	3.3779383065148	5.51049253964318	4.34139244146206	6.73978507945211	3.89557300552802	3.70995562474838	-1.166195745078	2.43485252920004	-13.3272757202301	-4.28391784365987	2.7462508392189	3.22724205506775	0.946702338118082	-5.49000756327294	8.20058228589646	-1.009428019187	2.48416878693937	12.1213071766711	3.6873967600744	-10.0406083034233	5.85660893922829	-13.1694518639748	5.33132092976223	6.76742815999073	-13.7501100992688	6.35578564950312	0.148967680855256	3.59724188234988	-2.31793991379934	-4.26911844398242	5.57068595850131	4.04388711185779
36	4.17579346358019	2.46985544132738	5.96216933852175	7	2.85005525392211	2.22950886111675	5.00499002686823	1.30049864520162	5.6935260240168	2.10932377294575	5.54717545266562	1	5.21760983268069	3.5012355821146	6.56814264104824	1.15146120676577	5.12603839554779	4.80372318143969	6.44268849830193	1.47640556666021	4.08471382152194	4.48560789466276	2.3313093279848	7.88634985607402	8.75343494610408	-7.83515231779734	-7.69337534215817	3.62855854269181	6.46287042179976	1.96937698396532	-7.76244616627559	9.79967985360888	-2.33757974651751	7.69109740261137	2.40180257345544	7.1952889521638	-3.8074396439188	15.0852182138258	-10.46556203687	1.80096047996133	0.81877263314303	-9.61916559555811	11.2540765411892	-0.177677714921205	-4.83670255521372	-5.7199325425153	-9.92448270228425	2.90089309987472	-3.23974361920926
37	3.2299203670924	5.15581623436211	6.02975210156196	4.00883547441291	1	1.63878493874416	3.95437392003081	3.66541848072737	5.859926263175	1.14233539519959	7	6.23033819279967	1.70019454702006	1	5.64161074572342	6.06900560520675	6.73043756638772	3.69515816728487	2.17825794878876	2.99296993711075	6.33765041682904	5.68732572849161	3.22902827376311	9.0343724172886	9.62835569816239	-7.37463737241289	-11.5596304943684	4.30602194229701	3.8227245052044	0.0794387061717746	-6.01310966673413	9.82382055429402	-2.41629592285285	9.57202595564557	5.43598743934121	6.18431098417477	-4.16658101702272	17.4578262819887	-7.18485758502326	2.08107031296841	1.66072137859671	-16.5235871230668	6.14512548668414	3.55463584038427	6.45856328635979	-0.315850081816072	1.89354705149429	4.92865736501773	-0.88205106756595
38	3.23218033149039	2.66460392045872	6.78320910455529	6.12965749141445	1	6.84172733925181	3.3509797197793	2.5977642285673	5.99401762717406	5.22993966928412	3.92191207336546	4.62455479006318	5.25129115778586	1.40449578664725	3.62399412581765	2.24020924900544	2.11514139894449	1	2.90622910807338	1	5.68570366175709	5.33832737308962	2.90296426917668	0.611451928898935	12.9208309688476	-4.18567050231682	-0.501632663427748	7.67093861637445	8.14611374571502	0.910058728197607	-6.43853228218898	-1.52997684164033	2.37550405858043	0.928343002745902	-0.184934742281108	3.30365056188906	-6.79245993742645	11.9479710417078	-9.77710509597204	4.21962511126968	-5.61710575470212	-3.13347258055421	9.72730771554188	2.31597799691353	-2.17064581351455	2.25684259268623	1.53008644947466	3.86110138098785	3.8230549250402
39	4.79277519583285	6.12886932032576	3.30352115490345	6.98370951250483	1.74372528225557	4.56419444446358	4.44341693902668	5.37752661695996	1.25424456346379	2.7511218624486	6.29972575478347	1	3.86140177317875	5.06288138442714	5.90473780520742	2.32956126439357	4.26847054534044	2.28869365754091	3.7763757089145	4.74445628448271	2.96950603044321	1.28200670858014	1	2.08617016798283	4.31968901205256	-6.04280214894277	-5.0581479533073	6.1528713352801	0.862071126250584	-0.172015692665245	-5.89955305946511	5.86537322814783	-5.91908347430001	4.40015777260377	4.43409987509959	5.51641177443229	-8.80344823041924	2.07270289020628	-11.8945207943672	8.01910373706639	3.69226326425208	-13.2375337493922	4.99406492542055	3.03808790346402	-2.188591984597	3.66435893707614	2.53415988830249	3.37278027030952	-1.36238003656097
40	6.55740960025107	3.22198015600306	6.9079236049176	4.63872932823276	2.55535349339566	3.33858875206326	1	4.40868628476622	3.64674490693248	3.28409697763646	3.53517453644947	1	5.97353533303164	5.01897227787231	6.75546052926	1.89824324613884	6.25722317931936	1.57599768708153	6.89821983041149	5.20529680770678	5.34490334236993	2.91948543029623	1.11605410314733	5.51231105184444	9.99010010163894	-4.04941891515147	-9.02743037889891	2.47366832498402	6.83542562321976	0.46030275170578	-9.11121015377169	10.010737272278	-4.37142167696611	10.1269667863119	3.21193158307177	5.53004974221884	-7.01505056659678	15.7472983737863	-9.71265425372773	1.87808181438459	3.36653149262468	-11.0343965408638	9.35715039018462	2.60147101447977	-2.70614089984181	-1.21273409665957	-0.287509262760679	1.79779687428046	-0.45525672018903
41	1.44443947007684	3.58838495928609	6.69170340062628	1.17565508358459	3.94099377911178	3.4823914043874	4.55348819219644	5.86773367622276	5.94351684735646	2.22086991628885	3.96765890831364	1.69429390303993	3.43500781509882	3.63079534043902	3.83503207282283	1.60237983312696	4.72098860228774	1.88230151656398	3.81546101540019	7	2.74585738749074	5.65600144784581	4.61908049236543	2.636798475168	16.4824355160773	-4.72485778308776	-3.70486055637187	9.03659508137271	10.9758234156911	0.967517151873173	-7.25893368080771	0.63905071770613	-0.859081370792154	-0.313077446800317	6.05195809157397	6.59013721384438	-5.28675218589	11.2454763845002	-12.8316328428687	6.57561411218154	-8.41268562246322	-12.5601962199623	8.32988696230221	7.21611521061829	-1.47341257800159	-2.50787485785125	2.73993243405662	2.26194711674606	-2.31019032669642
42	4.02901148047498	3.47073032748548	5.24246116197934	4.61376071951874	1	3.08855543608866	2.94997087637792	2.28975950575738	1	5.41579281625892	4.43873034847169	5.13500172681083	4.08388766551824	5.15132297543908	6.38595403390611	1.61288544068758	4.87666704768587	1.64508249855066	2.70692397394274	1.14292477151298	6.07023554370687	5.88730442442016	1.73829400475296	1.68697929073742	-6.16759102186844	5.16919061773116	-13.2882715204342	2.46764056798064	-0.695325782135157	-4.67211393928212	5.58267984618248	3.7904616101422	10.544040606758	8.1392358240802	3.68749972764614	2.49810717362447	9.1400042199649	2.20738587046112	-0.512994232579271	1.47956656275846	1.60920340183649	11.3981650727989	-4.74679461133258	1.10645124013901	-0.93044801412997	-2.20993202964398	5.67004095773621	6.24528479916602	-3.7618071051265
43	3.30130018701854	6.84068996606269	1.60860041871919	4.43002886248507	2.04028178998643	2.64205136112039	2.83147683795448	6.25377497701803	3.30553143827279	3.93778176587778	3.79108716544544	6.65105047897212	1.49604518113747	1.86741149446504	5.73395752585032	3.18883158212144	4.72952939728421	1.0584379240797	6.03076687873063	1.6119343330167	4.59184396737167	5.94124893466845	1.91255351885149	0.148931094839755	4.22328612662699	-7.07556749689183	-6.03888209240662	8.20498828152139	-0.879390807572622	2.20728877126765	-5.25280135918136	5.18007145872119	-8.59476909929598	5.51087299140513	8.23605743389341	4.1173477325233	-9.45876685961051	1.31015106319416	-14.4592077751615	7.13517721544997	4.09060285158442	-11.9979291559278	4.88972636030963	4.57932744190828	-0.659540725432188	-0.498893160598831	3.45545540033875	0.221058221172275	9.18110660506389
44	3.00534446514073	4.66472325939277	6.68843858443362	4.60698034806235	1.83527623087852	4.67070568477761	5.46132014793455	1.73055238351139	4.1768572552958	2.4322135073211	3.00252803436773	2.00021374285085	6.70200410656819	1	5.4387184149699	1.37267695815098	4.37070324511816	3.57628678635275	2.32493603644571	2.18750802149842	6.55552460349125	3.30194499379259	1.51163047765517	6.42027846794877	10.0337683867052	-5.6506126205748	-9.19391252931411	2.61930173126205	6.36271921802743	-0.97581081882665	-8.15946950527218	7.54060480607477	-5.49362551300424	9.96730913772156	-0.138594591881911	6.09408588289314	-6.43138975473417	16.1764405115354	-10.3201297146439	2.39391502673329	1.51236062740254	-11.695412593431	9.16799707491646	0.87365964096995	-6.50360624726822	4.13587764781538	-10.3785183924628	4.33944760525371	0.542271254709185
45	3.38359088271851	4.18212010574151	6.34070877268571	2.25976611631863	4.05850155103976	3.763017761014	1.72343899153644	2.58880715803937	1.64288750886485	1.71548675096471	1	3.28455570763317	1.04494738527397	4.90698388718495	5.62606031713961	1	5.71584872031215	3.96836335151816	1.98791304388551	1.96734179059501	6.31494812361434	2.44325367164546	3.62184179208165	4.59697387821264	-4.80046766321289	7.13478434199503	-7.2956639275992	4.27947212489722	0.281084977409076	-2.50512910730448	8.67026790085638	6.33494633203869	10.1776840563026	12.3248715230221	7.53201904129599	2.08652377928691	11.0934813364195	-1.15255853719271	-0.171619174022756	2.64324206517593	-0.091805943871334	15.7754684361136	-6.94390511189531	2.02053902797608	-1.11045270305538	-5.20756622660216	1.83970526211331	2.11309445656065	-2.34150822372918
46	4.16261898175559	4.473201374593	2.76171883646241	4.14788103704868	3.77093301607659	3.37891291270571	1.38693846029809	3.15358819289948	5.50362961683501	3.95236223402477	1.86956576435661	1.92668759696352	1	3.32780401843793	4.16104619638961	2.62506134751797	4.78856973224108	2.74112550635933	1.91362293363533	1.19283457201959	4.81643885617871	4.91663769076739	1.68518215825981	7.65571313334566	7.67195612863804	-8.13880081006005	-10.9269879537349	1.22169170032402	6.20318262644769	1.42735296628275	-4.70211840899131	10.0366662725412	-4.39206743836395	7.47671972069654	4.19467644188674	6.35078733537934	-5.72024343745037	14.2307634489109	-11.3407364558675	4.86074019586801	4.99170588690158	-15.2705523290374	6.56823400387498	0.181242569080325	-4.19154734381997	-9.98613385456815	-11.5074478277	4.53115310787177	1.03272338352846
47	3.29302434137337	5.55060073438783	2.23341727896177	4.78750990603995	1.99706425063615	1.6337112652096	2.60914827212791	1.91271979394753	3.90933640332966	1.53804364691991	3.57551385829782	6.38165561595189	3.79224305493941	1.98676225488644	6.71434180427718	2.67135413922619	5.27794542914199	3.7054528173644	6.04983656710437	5.74225629930783	5.34004844622056	7	2.58411715654547	0.362056601512738	4.32713432131905	-7.29987743983797	-5.71416426113504	7.65735468557864	-1.73073722036979	2.13408922273229	-4.58583430149171	4.5759665302933	-7.74006125160493	6.87688136907357	7.73996644668976	3.66619951205052	-9.4772114327907	1.120342087379	-14.8846334051012	6.1551446170302	4.99723449273526	-12.5119456033447	5.82332732675637	6.4651379083014	0.323226405550542	-3.68458826620058	1.06954649562506	1.19623800648231	8.45321434564751
48	1.63182538563691	4.59318556915282	4.61571387464804	5.01988754533498	3.07221928433433	3.60121403377848	5.78096445225658	4.56072917889376	5.96031718418568	3.8490804830471	4.86157362998026	1.78587401055143	5.47610753559153	3.3930177479443	6.64913772648085	1.87623931251168	4.9462546401519	3.40194727046432	1.19621193561432	2.08454377748284	1.59100232286375	6.26798021446651	2.12317785729302	3.3273529075531	12.3054553113376	-2.00988753868033	-2.02698325666708	8.67670452839805	8.93464459031653	3.41667776027314	-4.65398825607838	-0.811951160528735	2.10727872444175	-1.97145065832365	0.747689125979639	4.28317757337637	-5.75353705117211	12.0452852561637	-11.8315890977262	2.72510917051588	-1.87488719129223	-4.13121018341802	9.45170218439706	2.35407554678503	-3.89639462347627	3.43076946774292	2.74799759308707	4.68994025088306	-2.70987603795631
49	1.2341597933001	5.20157236006585	3.83084724825144	6.5243821967479	1.46000433421802	2.79409340626389	3.35894987204759	1.94545446212745	5.65437726981033	4.99963878647861	5.65407504799227	3.49431506539082	3.53924125609741	7	6.18788474478418	2.06365756398169	4.61801888476381	1	3.54889050825345	1.5467767050372	3.23973654948859	4.92082136152408	1.76279757244354	0.0856814731971036	1.94658442705781	-11.033930836775	-6.69013428807264	3.04146621689632	2.32143585923411	3.27628048995016	-4.24170364413969	6.71717976695603	-6.46147594803171	4.84332270693391	9.45874430794101	5.91966284311281	-6.12428251333505	3.52029123474761	-12.3594992889204	4.58501223864953	5.53003906318331	-14.2055458630146	5.45411357763659	-0.982470162693099	-2.86310973577418	-4.475374310521	5.95662228348306	5.30429075947732	8.62718317323695
50	1.61666421942356	4.92940900719492	5.15192678203656	4.67186518088586	3.54555737905104	3.25614306733904	1.51089383733435	1	6.99865477801512	3.85614003740625	1.68058122558541	4.48082258090928	3.99909081253761	4.47421465505254	4.53946049203457	1.58689106733656	5.41459110958086	1	4.65778816646652	5.19071120739351	5.87498738398279	5.36304961242047	2.59510632517595	4.20577060140666	11.4386235744498	-7.21522124473604	-2.48626223325556	9.07779603077263	7.74319953758718	1.652778340748	-5.64205612199323	-0.193490669856113	0.291548177987001	1.40958624754351	1.32909564294727	7.31553458227604	-4.33945227080873	10.461546342215	-10.599203300518	4.19866610394507	-3.06318004148498	-4.50277041810486	9.63410427051391	-1.50685310465381	-2.35076757747138	2.26034534360665	-1.5328541241432	2.146219477379	2.88913452319633
51	3.0281353516988	3.72939885349476	2.23597120001514	4.51773146536271	5.93780653098475	4.4690867179829	5.88089062197461	4.13661965470262	4.79056907470877	1.77796082107477	1.87156998366094	4.55388430238876	5.8144515791023	2.15548373155213	4.54150412472326	1	4.75747080785989	1.16923237375722	4.63482127598195	1.33555022880822	5.29557085783098	1.98944007321715	4.51635853845242	7.86447376586518	8.69021922838255	-7.80739019983506	-12.7523266055698	2.40166332774687	5.59316805001537	2.43431349676297	-6.2268621755263	8.88680206998617	-5.47081871565476	7.98454757157503	5.1694068448452	7.02275804111555	-5.94978683322252	14.6765087336609	-11.386974155482	4.60613242089263	5.03988142988367	-15.0525644978255	7.32823032212942	0.45144363583282	-4.56137412885238	0.191185178458316	-6.6588117754204	4.61614003420772	1.7686891958731
52	3.95064890257013	3.12158175434518	5.5458377624246	6.74728239195118	2.52686200430932	1.53387729581245	5.73629919935514	1	5.79522223345338	1.7711405001545	2.6033553957412	3.06061807261409	6.60598564266565	4.87123147081255	4.56391308167295	1	4.74732358394753	5.09908463368235	5.52010183443241	1.43110468608376	3.05579598320273	3.4511156045616	3.67633737614732	7.73012394371865	9.15392882419811	-7.52095068144881	-7.5984512218735	3.00083492705866	6.60420106880525	0.994370687398361	-7.23680423180227	9.49309920822633	-2.31120367080003	8.71316018651666	1.63669822693491	6.56307753368928	-5.41283431689246	14.0117349344889	-10.1552018145977	1.69189349573417	-0.0439260209465158	-9.87408623083767	11.3598466211257	-0.507394122253493	-7.11730706662697	-5.1295736370169	-9.78141485738213	5.19870294729298	-2.20078880650447
53	3.97313648846533	5.57110131523655	1.17202566291686	4.73321754458946	3.90034289015786	2.76181109529544	6.16471306439574	2.3920453222674	6.54461231216946	1.34793584167284	7	4.48864780613776	2.64075780374753	2.27934360240407	5.51633900644329	1.69717405923978	4.66446130543192	1.57393035839993	5.78022021212385	2.80140785462863	5.34101103682067	3.35893593398736	4.58828471840988	8.8444089224371	8.21564069414105	-8.2164175358815	-11.4635016329151	0.894674099838613	6.83650667504809	2.38936632222308	-5.52225968328143	8.49409473666749	-4.35384573498807	7.35908526525562	3.72331151270054	4.98101612467436	-5.6576875578983	14.1375251234493	-10.9995214171016	3.47042473418501	6.3233774057051	-17.6539370099651	7.0599766116225	1.41812792434495	-5.89566861169711	-5.34240411844318	-10.7343938394222	3.63751753311038	-2.85052842514167
54	2.02905906929842	5.28469984803334	3.3410540054733	6.28239767441449	2.84209348183759	2.27513313776332	4.23533596916057	2.27086366118909	3.92294837195004	4.019549302961	2.19569477615147	1	4.46151098535592	5.74295319117576	6.97393307267942	1.9293693478778	6.66983517930037	1	3.45083286596329	2.5361191198972	6.63177389654414	3.41680095387296	2.66528183989428	2.88079542961129	1.21491029274889	-10.5698065035914	-5.49456239285283	5.48172029580471	2.07957893254323	3.72566067939035	-5.13249612659808	5.54035693620204	-6.37335522282991	5.62458871537547	10.2186201454946	6.01199820160467	-6.04845231094761	1.84804290758602	-14.4390073572333	4.55234121096069	5.22554610621741	-14.1314462124462	4.23922753299713	1.41759057805572	5.45059952269073	-4.73209553112314	-11.5608282231086	3.42871714651341	-1.49654417909708
55	4.65102477073339	3.20937760025439	4.40423597358228	5.03020625341926	6.21469195032024	4.19472977372501	2.90299473116165	2.02887936805975	4.79114830809775	2.20356309987772	6.50245992300336	1	2.77515753206318	1.86738875274196	7	7	4.14434318860555	2.01376340433111	4.34980309446323	1.40468090317489	5.71356259811399	5.72089573400849	1	5.62861415494154	-0.588105073514288	7.52646891474826	-9.51048404101209	5.11879725457574	-2.4292740358173	-4.31126784639508	8.81525337422026	7.65129342856317	9.41608258305948	13.2912269032064	5.17951038325496	-1.41921362967152	11.4309057081158	0.445010685969742	-0.631877677860416	-0.200352652156058	-0.186402732289607	14.3382685556317	-6.60964600780769	2.68914518466922	6.95938810336022	3.66767905181136	5.58159338659681	6.03362971097336	-1.27025296876613
56	2.65721111502526	5.35715044759182	2.71494814804125	6.3584108562643	2.32540954836858	6.35817938524923	2.84952518348058	1.46661500220006	5.98047568092805	5.20600277686161	3.53161205358166	4.87284350958512	4.16361518956295	5.53144775995992	4.99874315720034	1.3025329157998	3.71585808907118	3.17359937029304	4.84452997009035	1	7	6.45122184464552	3.35683130412623	1.80890425992196	1.82422896279114	-12.1060255515857	-5.25683019854341	2.39896431056101	2.51071049437534	4.01694565551132	-5.86214132519853	5.08245397102267	-4.72606297575978	4.23081736712211	9.64067398240091	5.13952487962078	-8.39399947578909	1.87660035429682	-11.5254014706179	3.24980504946735	5.34220403024735	-12.4592029739392	5.11707701536732	3.95888080320817	5.37842533317596	-3.70367189755342	-3.98142753120812	1.35454336391976	-1.68946303216152
57	7	2.26263597561373	6.83354949912724	5.71170724617019	1.06627104609286	2.5043719191379	1	1.90705625880309	4.94853598248274	2.17312323719015	6.18504716257386	1	1.39429484915143	4.06348433682412	5.04119520470125	5.01299367737576	3.74034308995083	3.95358540915644	2.42728040343735	1.4785105836134	1.92920370852992	5.14033813438041	1.13633836497019	1.39918761707253	-4.93549226108219	5.86865534831819	-12.7549558862877	3.08812897298233	0.464658324238983	-5.92950440082227	4.39892010024771	5.76500598926761	9.56561315686661	7.95632366695096	3.01504408225941	0.0216624375618483	8.41626145428382	0.495068650214837	0.365258066680101	1.63960783358812	-0.895516065668156	10.7967506881172	-1.95511754636272	3.04967240832485	3.86095210346405	1.06724086052259	1.18075935011332	2.51320635446443	-9.06972272620941
58	1.889315373493	5.1244139159875	2.7664093807464	4.99068870027536	3.67228879939388	6.17690672694691	2.56059788136204	1.05894017689353	6.41732691996158	4.6115815832158	4.38233581713708	4.08604003379179	5.78955312268407	4.91373614750086	6.22160494775897	1	4.58480761563672	3.92182333892859	5.14245667893034	2.80698438979074	5.6576405563776	3.62485793147536	3.052445043239	2.15693945641983	1.75590107388864	-10.8067003904715	-4.56408270922188	3.33562277442877	1.326873978494	4.45173744028575	-5.75932905831425	4.93885844939824	-4.29911625470069	4.25259781318734	9.8001841164548	5.52184249488942	-7.94063566680722	1.47488745102314	-11.0296343356411	2.93975719279854	5.64759114239071	-12.3550112536818	5.61637412916043	4.09633060606935	8.43198286456584	-3.60489076851778	1.5933637415607	1.49156488525274	-1.84273886758742
59	1.52103305866383	5.0138875999612	6.02340222299037	4.5497701480289	1.79901134633401	7	6.03119744194862	5.96313662455792	7	2.92015913109914	1.84687686909506	2.5555071219424	5.68241512906288	1.54910492716722	3.40252355001304	2.90846913286452	4.2731756838801	3.64079919424049	1.26712489259993	5.85420632849095	7	5.79564135056102	1	0.586542944511139	-0.140953862973422	-11.9771896523634	-4.08137495430629	-1.75431906229725	2.98392202451504	3.29053691334391	-6.79380437469416	2.4452642897885	-0.570711525190477	3.69811633303899	15.2381970485261	4.34077778540967	-8.86919986974398	2.81107430085833	-15.5785985856573	7.04141677183788	5.78515667276983	-10.7102561576795	6.24295708216195	2.06500791753592	5.92299434027854	2.71752939476419	1.62577064312278	4.02135648257293	-3.70958259946294
60	2.05770462667736	5.24134254728399	7	1.6748081567533	3.14798428170242	1.41888171293127	4.21107096265133	3.8246505920685	3.73129297467264	5.65168658748893	6.29883231360604	2.65293552538175	2.71198515546462	2.94798532334456	2.29999740490166	4.62829848650707	2.06581648903189	5.27529696018908	4.02176369143296	3.52793106772018	5.42432134547957	6.79789748409127	4.66643484961767	3.26625343353059	16.6059722350902	-5.80236430051931	-5.44074703954624	8.3889591615347	5.89197866395569	-1.20101568733276	-8.3514685750135	0.188150158164234	-1.04652594020721	3.1001864795453	7.28047708305333	1.47435871994875	-5.66530691554135	9.58860648932584	-15.1594691978334	9.15451673928911	-4.82161435142272	-11.1764441462603	5.87983847208101	4.61586209495087	-2.40800295485975	-3.38938108868997	-5.04038985305552	4.99690406623061	0.797100786783692
61	2.91701312940145	7	6.55384233483837	5.91217004699346	1.41022744814386	4.73655933994483	3.14258788150718	2.33322172598409	5.21683068538334	1.59584844170255	6.64364952554362	1.04676607924144	3.3735469218914	1	5.93664334536355	1	1.00386004315507	4.19431533746277	4.17216967072867	5.13330107535436	4.26815610391371	7	2.25123116469717	0.814548540350071	3.75744964018315	-10.5294562383462	-4.03896937217416	-0.21148636095344	4.92669409661694	4.35719461482765	-6.68449379204243	6.65399798463819	-5.33793173662715	6.35550005458679	11.9341622403253	3.39668034842034	-9.35828481620952	4.86224224156851	-10.899381686902	5.82565165053827	5.32442115680811	-14.0975089813284	5.41303950274255	4.52197962726917	-2.87264611274872	-1.90884130200075	-3.90229657562586	4.27300318251214	-1.7687302327734
62	3.73340271940169	2.58124740469183	5.53027132486274	6.33215337350974	1.56084639748456	2.72826168240106	5.4668671953949	1.40474382704887	5.75613607211823	1	3.26916134174495	1	6.66517193740088	1.09056858529579	6.4332604117377	1.52473647524857	4.70771806598757	4.95024895224442	6.07912409931233	1	4.65884045223616	2.54114926546474	2.67229322354848	7.52283194004508	9.14233129090684	-7.91243994461924	-7.31579648363139	3.24514722849999	7.04812518021567	1.8470452968913	-7.45119443849451	11.145727229917	-2.35375582492258	8.05171659294228	2.11219734975013	7.18402978375954	-3.72944414899045	14.2592270358034	-10.2366587153809	1.26780926080756	1.21473054035191	-9.29490026334379	11.4386718875992	-1.92614014050288	-7.85485587846541	-5.02891093946015	-11.625774778318	4.46500345859191	-1.93605961414363
63	2.95255756269995	1	7	1	6.55722530508223	4.59022284722962	4.07357755367877	3.97327558324221	4.81161846174717	1.49219842300645	4.7254334512769	3.39185672454303	2.35565982424575	6.17210294594624	6.88998501664252	3.40471699276836	5.0519394440139	3.97424996076979	2.47308051449079	2.42493081635165	6.56866261496851	6.67355653057462	1.54376004310447	4.89127764818512	-1.57086464129594	6.55684192464845	-10.1733479694286	3.59799220199123	-1.85104658670307	-4.98324832380708	8.65171580696977	6.26502298125157	13.9879226377795	11.8813994148737	5.23224961954091	-1.48657392444717	10.9915588776096	-1.97755191543433	-2.1091197996569	4.45538881348001	0.035385050772342	17.8541634404828	-6.96232427559587	5.12811578078556	-2.15551328966586	-6.11579499784136	-4.77885539329674	4.00821670918007	-1.15591264221796
64	1.73004678938347	5.06710510649513	4.66473142089995	4.80148158982944	4.35880025899931	1.00534974868366	3.86898380347411	1.22702006109923	5.6546581547533	3.17131584383511	6.3819476551232	1.02420590409762	3.05100366379702	2.30670282037511	4.40226602325533	3.13847098866864	6.90716079932003	2.15245201407782	3.42028973649066	1.83668674366992	5.8041523366489	5.53038835332415	2.94784239901758	4.60514285467703	11.9359160058682	-6.97926757403526	-3.2154062168096	9.00481331627655	7.9419149054946	1.73712325306048	-6.38675622446598	0.653728358001125	-0.468824306799772	1.2663358568735	1.29276837769191	6.60459209856485	-3.93197502869569	10.9617254039723	-10.6631678204666	5.03400196399274	-2.87149474477033	-4.44182786841003	9.1696656955162	2.16182516724682	0.292534622757132	1.45971719215135	-1.28315792075531	3.30434817807538	2.26620232924111
65	3.81702903846993	2.189302241591	4.22254164563502	3.12606693441979	2.53323905197212	1.669782340701	4.34076271499784	4.50640007051033	1.95097547882099	1	6.76905313813146	1.59844709717086	1.30087877482042	3.51671676925944	3.62041908429313	2.4846109039077	5.18755534784329	1	3.59095257220434	1.36226951473026	5.79807381700365	1	3.50911608455121	0.416530242824844	-3.49430402940388	6.45981351656086	-10.7737356754589	3.53010392705172	0.990704392553934	-4.04137460018844	5.52156916027369	8.09548810493141	13.1045152726534	13.0635899097666	3.4191080046361	-2.64566971208551	12.0153649566135	1.81565954416466	-1.56220056643886	0.902130924002018	1.32994203075806	13.1817303474567	-4.74808667859757	-1.12713319457884	-3.4489658279163	-0.775467208972797	-0.705944542302053	9.30058334532583	-7.39937256562726
66	3.63353951865087	4.05353076058936	2.33371358565509	4.07964521355709	4.44742789995717	2.907164574941	1.04134986994126	1.55433797132971	6.45078270904768	2.31459917899794	6.71957509024409	1.93145792465138	3.65164298654359	2.72435332509113	4.55885941846125	2.98285215149118	5.5230089813686	1	5.22952479172682	1.40075829763312	5.38163149447228	5.30527290323696	5.27732215677673	8.06458965439869	8.29565047331272	-9.58715424295752	-10.8476752051274	0.177019150497038	6.55828456526954	0.146050921162896	-6.24077302430967	10.3827997891434	-3.26433766483821	7.62907286379143	4.42907756183949	5.51346204289795	-4.19223421422418	14.4732821536384	-11.9400298103077	4.25310613502547	5.4664923847758	-15.7355804427514	8.00713041796177	2.41104665465103	-2.30542776483621	-3.89057096350927	-6.07010064573935	3.40428866565232	0.356940364243476
67	1	5.17244188941924	6.65446089594031	5.07861167557329	1.37856972869894	3.89726053044544	4.57968830094384	1.38433388667275	1	6.71301164998862	3.26699258703969	4.51635496302721	7	2.85317587794754	4.41028630028898	2.70939228768655	5.87895938197479	1.92147089669351	4.22608818649249	4.3347537662559	5.70532274133154	4.22534064015327	2.30306363597293	-0.534071077329064	1.91603405395993	-11.4338218366774	-4.76737203908536	1.21844055973032	3.32895442670747	2.78686327445255	-6.76207951146978	9.266368008176	-2.29080422854702	4.90700842823921	12.0344722549475	4.5973716685628	-11.0463016279235	4.33838692012488	-13.1835069143025	6.17375811020974	5.54766283175101	-14.1250302656705	2.83237708912665	3.62167394126646	-3.46952775310667	3.04747565450122	3.79026899494893	5.62286254600737	-3.61307702761164
68	2.31779573497657	6.442559800306	6.30867767936783	5.31602223081102	4.21311156589746	1.91877012177141	3.8547899289465	2.9736692538782	5.14567535326403	1.32272974706378	7	2.72259619234391	2.49335087235078	1.09744841432569	6.62085219468138	1.53472290821968	3.83157887976353	2.02830308405669	3.96008882989168	1	3.93193149742465	6.87009443306992	4.38845520908883	11.2170940084419	8.64566595696556	-8.03740595160987	-10.4733861734524	6.36070711291639	2.63721091165612	-3.59618257053403	-6.04273484778221	9.61200718107952	-3.53296751690264	11.0546365974238	3.12720394499574	6.32376545659846	-2.87309409241218	17.2445108600193	-8.42337820816081	4.42221004559133	0.942087453019507	-13.9004629537331	8.39957610620698	-1.14026422706035	-1.34146974210132	0.660335156136698	0.918538818721919	5.71437716552605	-3.11927504550305
69	3.2099303916038	6.65901806899569	6.6647770638702	5.69857671979496	2.46652655511916	1.73196863697066	4.67706259891517	3.26332971277539	4.18309400864532	2.81585128479438	6.0178638505167	1.10871751779954	3.44062585214313	1.26359926137532	6.50488891587771	2.47728079160421	3.69277482122248	1.05274453536902	6.16009527421702	2.71758197485048	6.41047139916131	4.39548879338895	3.56044507324192	11.1000927440351	7.62907087214073	-8.21318979099903	-11.0938665828238	6.9295142303947	2.13581486214621	-3.91398792163038	-7.09887468365986	8.61239146802272	-3.60109531944005	10.7439608030821	4.05191497051945	6.30217813650881	-3.53560133622688	18.5380463194167	-8.43861971730086	5.0212751291404	0.0822418313481781	-14.7807853737691	8.72885843681595	0.101453024647231	-2.7419582482367	1.34292066597602	0.754113691849122	4.49104444112728	1.34411369181689
70	2.45653759388512	4.42499730882829	6.15574822264504	1.8718693204983	4.36459289528857	6.81579305289239	1	3.42313782433938	6.5088812508489	1.33474614395267	2.6834262501018	1.23842134678452	3.26864698535737	3.78557945495491	5.4168111380927	7	2.64802007961207	4.4436235738677	2.11933877832093	2.75448800035244	3.11447312066833	7	2.53905997517832	2.88680144063576	18.129995778466	-6.04900951271537	-4.85765276614368	9.37226823901123	11.5948771345375	1.26873249104792	-5.3001685086647	1.84736877217926	-0.379586412147489	0.524815431134877	4.54698264029578	8.67991956369747	-2.55070473523875	9.4747263627616	-11.9349919323402	5.61280232492066	-8.22095124200897	-13.1043633972143	9.61939958716319	7.06278409016266	5.77119216652657	-1.73498363787115	-5.0309230348219	3.66631399533171	-5.26197769824221
71	4.27316376608158	3.72084904463512	3.54545425249639	4.04492394395319	3.69676327079543	1.11584601209402	2.65043939560411	1.95824100904528	6.87687288465498	3.17019519418322	3.17961690371388	6.5706721452153	1.54192073432804	2.01005735967519	5.99503349199709	1	2.36820391180655	4.63279698789176	5.84461783876121	4.2988238484823	4.99338455891779	7	1.5382852065199	6.25486225943915	7.09577007715312	-6.85495904801972	-11.0054192789081	0.82035192187938	6.97043241324765	0.760460002540533	-7.26312966610247	9.23559032357243	-4.33119949889797	9.53957007296952	3.37731915745565	6.2014891522621	-4.13501763207447	12.3678508687462	-10.638793659921	4.42650371441047	5.79551039158374	-17.0260827518928	8.42370357110763	0.51423047205975	-3.4196288249958	-4.79074891601022	-7.84655866614789	3.68400574192506	-3.70891093851599
72	6.93880379310079	1.34843594809204	6.78419229395395	4.45408323731323	1	3.03311704932437	1.64526589169507	3.34955054361312	5.33310761480209	3.37234300296703	6.09549595680936	1	1.33220945027684	4.17986471530404	4.75271539286875	5.00613224745883	4.48138032946329	3.36072928099141	2.6342470445934	1.73166460561152	3.58424144004327	3.88155149701144	1.59542859200914	1.03149916122836	-4.69762457326866	5.14411731448443	-12.3721461177374	2.886135302651	0.0979503059362799	-5.71101705517508	4.7122961128473	5.19847822282173	10.3096490468385	7.89242438800188	3.05410567668387	0.655020792395293	8.66526189213344	2.22765279965961	0.205499304120418	0.515609235634657	-0.338870734914224	10.873420733997	-0.980054119218427	3.50225268427774	5.53727170633084	0.812646730167006	-4.77538573536101	2.58546121091601	-4.18050589783398
73	3.26995516438335	4.12174168329136	6.6457652125496	3.77806700159052	1.89762902694535	6.71397593567021	2.66233531772681	1	1.21823631688968	1.35372298853618	1.42654550563585	4.72418527437089	2.75493540632681	4.07936616843008	3.23364755370091	2.15529232844584	3.28776439938158	4.02275959265959	6.26515074144537	1	6.94713911945889	3.09333421914527	2.26706642825834	3.53273228915457	-3.48347483117413	4.57840369401792	-5.8304350927333	3.16325892573894	-0.377735196104159	-4.28261555858087	3.37247466927909	6.51686455894312	8.54552905376065	9.94582322275077	3.95832210307111	3.5796924251608	11.377422490668	0.773126968661143	2.91512713744624	-0.91901307383311	-1.65780639072834	13.6597692443668	-3.99086832553384	4.63089696987651	-0.376246029497672	-2.93573583837592	-6.21397969339923	2.11020297820623	-12.0541023642597
74	3.88910042901033	4.66163206813661	3.65212651924327	4.28588528491166	6.52206722010195	3.97676177921601	5.6125645065977	6.74184460899006	6.6529771220313	7	4.33966524350393	5.61650454941274	4.15652182603083	2.04738332770955	3.4863676004392	3.91183412381182	2.26944540796371	2.83852216464647	3.70138143026486	2.70557987135304	4.09632678602274	6.64040722096827	6.03490882218127	3.47263657608715	-2.66813803725508	7.36284594381047	-8.96277397482477	4.67737226751381	0.021090794022907	-2.47801360108038	6.94032530790228	6.15436697603481	10.5752080932211	11.1216411217247	7.18557665122255	-2.90509957233254	10.2021838466012	1.21587962822013	-3.08897164309014	2.46283940010875	-0.937348329778684	12.3473697433808	-8.07416517154942	3.02186609861505	5.67900701993391	-4.65453155198929	-0.110810919102049	0.559005125289498	-1.61275926930693
75	4.83023498805461	6.09430078197917	3.84316797994344	4.24386378913612	3.10425265401397	6.22140214330645	2.13706628831161	1.36798143634423	6.14939438842055	7	5.53181749274264	3.07217836134899	5.21788790084039	2.66569642720353	3.93265195179379	1	3.80381267989339	5.15928093767458	2.96725984721247	4.98418545821583	7	2.5769116571031	3.38767455245275	3.3322259792206	14.4189623768554	-8.60336998622796	-13.6632269237773	-1.90291512642958	1.3220081267034	1.23575871031975	-6.84952151826145	6.29803639473027	-2.85496426834995	4.11947476630831	1.01047551960615	2.55108072386818	-11.8694181352989	12.738551470045	-10.1260019573572	5.55150219431811	-0.147730674783441	-7.05476062560122	8.57920715021858	3.78202364635195	4.16022398114568	4.64833243110529	-5.97425166148042	7.32190726676266	3.65675029891481
76	1	4.81999186557589	5.80440438724958	3.97126290181424	4.0683378637659	2.83278192163568	1.21221920319265	2.30754107772008	6.70264153094676	3.04874065908029	1.66127341995708	1.47069349922998	4.19798441920732	4.23182968078513	4.14210419344592	4.62288137229576	5.89761098159185	1.92686766773412	2.8904035075944	1.29127403292438	5.58581416241494	5.05834831884039	3.19197325441596	5.45516239807519	11.3061592494397	-7.10966783883646	-3.10753820319502	8.23850645703868	8.07467019369145	1.69843762849081	-6.62313838051101	0.726904955167788	-1.16223990810372	0.555833694434276	1.55905261853687	6.67766801439017	-3.61300500226752	11.0455340430942	-10.515058776308	4.02051268570413	-2.66244851700127	-4.93673963150999	9.01944512114372	2.25042077513186	-0.0662833534571838	2.53356856656915	-2.25301726161497	3.50631574158941	3.18210200439656
77	2.75022031318472	3.78762477407241	7	6.4676530827412	2.02760656715445	1.44989784558819	4.60857428145734	1.75995475153769	5.96473735004263	1	5.68172599936559	4.65009390711246	1.74630318473516	3.96640667368813	6.23619172958166	4.87993817158545	6.47240793125408	5.79251319607493	2.78726343240897	3.3940851974952	5.1863750397654	2.67183187690052	1.39238924578756	7.02192711406817	11.6667254109512	-6.19762717784895	-8.69297591985862	3.94746053299809	5.47584840876781	0.630728477901216	-7.60695616472704	10.5868794250167	-1.15511547907755	8.03437508184083	4.43106740898494	5.25430047091346	-7.1691516294312	13.5936322499452	-10.986939923665	1.47248180116023	1.37459764022263	-9.69719426343613	11.9757690009854	-2.44832751552124	4.44475560123793	4.26610763157245	-3.54321771229751	2.14050200721031	-0.30639803428513
78	1.06901580755997	6.06972713031395	4.06943353909278	4.75044972715791	3.02967648227691	6.88637688837205	2.31328656721458	1.41697872383079	3.13719659015486	4.59899384652607	6.35797689131941	2.608628786209	3.26035037289992	6.02845155767196	4.54507927504723	1.51046194395665	4.37828280887038	2.18057665073194	4.19077626612215	1.53446383608643	5.87756754803273	2.96550224762136	3.62233628120589	2.38831785958131	-0.712856998081933	-12.2761683707792	-5.56583519943735	4.72974075820837	2.45775546904105	3.25625565457593	-5.02816463393715	5.3253726263134	-4.16544216464429	4.13000993927625	9.81844163576077	5.96728699458645	-9.1856921639782	1.51773531897869	-12.2542627373319	2.56598395126924	5.45940641579613	-15.1018099113914	5.92723698415143	-0.575690925166094	-0.724962347481763	-2.79313876404403	1.69945238861211	0.704721396788139	-2.77844784904536
79	1	7	6.70993259982218	5.5742415742634	1.5426757921343	3.6034358952296	2.37733782093277	1.38051885477571	3.13345687936245	3.12142963439525	6.39649681069883	1.81777614069414	7	1.35588525135578	3.35665242559921	1	4.37571253982565	5.36885980924058	2.60665297183805	6.24424203909986	6.77757361480902	6.48884068840781	3.31813158580399	0.0517225001093961	-1.96987429065026	-14.4143106039036	-8.90080111127077	1.18076907651807	4.45822288740128	4.85509804604499	-4.0494497314951	5.1379646049435	-1.04401300034298	3.93812616044399	13.5640125281877	8.10389668191823	-4.82017061818556	3.81414241302681	-12.561089743277	6.93633864183893	2.69556748706834	-10.0984824688196	8.13014765986369	5.28875743906544	7.44228402812437	-4.84364725249657	-5.17068761832247	4.26791362863366	-1.15268525422938
80	1.77861802731003	6.83601742599492	6.54179238523889	6.07319908718454	1.66606962964901	3.78481678011307	2.15766544753929	5.29721957453953	6.96632917054776	3.26698290364585	7	1	4.47813609886258	1	6.03050683302887	1.78551708275268	6.88880104785654	2.52419167573555	3.14695950349522	4.53241244521633	1.10695057630377	2.68839099946742	3.47161694708542	-0.274231578265137	2.75194951778098	-10.6675343537075	-5.171732479535	-1.0063346908605	4.23277699124259	3.28702581369837	-6.34492798024719	7.34819217381776	-4.14558703395825	4.0447214606826	11.8630410885874	2.98659660903261	-8.89174377509427	4.16881258867685	-12.2996918212283	5.31486710377304	3.42986573862627	-15.2681169817872	5.13609475925648	5.72793759180697	-0.882612274075157	0.138343390377109	-10.1254648580483	4.26374308252954	-1.58892271888901
81	3.44270299786988	6.32000625347894	3.66587956343194	3.24375456258728	1.94034729084771	4.32575729249597	6.25136382427033	1.59026540929889	1.36324299760845	2.69228662107892	6.20125523026084	4.26562370120449	6.93480761418746	1	3.88928836740709	4.62872127697851	4.87505534420934	1.04397964242694	4.13920574987798	2.70541662018517	7	1.74962644366492	1.33519460805396	-0.496203308362479	1.41338756035925	-5.54852587039015	-4.52807401726418	8.6068758802383	3.04154729971579	1.07939161632899	-7.66162831590457	7.75890078645102	-6.74445399189229	4.86266474738697	4.90799821468266	5.56449583695473	-9.31397633232883	1.71068697332031	-12.858637729064	6.17911609968803	3.60578264202352	-10.5368740811695	6.14984207058708	1.51021537188059	-3.25370106601172	2.43952184820601	-3.8711542172051	2.4169561091785	-1.08424625144071
82	3.53281520537313	4.70251298330445	5.57194160248003	6.77998607479513	1.16487174138586	6.84494115790717	4.83731039078735	1.45968751196297	6.53884808678253	3.17830154273252	1	2.80842495990196	2.03887594310369	3.472002936099	3.90171267855828	2.06436623798186	1	5.03114130011262	2.48565867252175	1.1918376035038	6.60673256991829	6.13937016115092	2.41267097332731	5.92777956656305	6.72969771004211	-6.70866660323879	-10.8945673784946	3.74883006838541	5.64032830551702	0.980517019731776	-10.1351430766573	12.1750297107504	-3.386831318031	5.80673904111074	3.56875336560541	5.81180981796907	-4.65227436779717	12.643412841439	-10.7261941957391	-1.1428820498933	0.995667639089255	-13.4906316837796	7.68392455422008	-0.598004704920121	-1.51964983309495	-6.78969317621001	5.68878796997044	6.69699049991303	-1.44524979565425
83	2.64670659722763	3.57690760655913	4.58830745436835	5.05537354425494	1.68351851887573	7	4.48978125956177	1.87771483058474	6.20574505119795	1.89728835655647	1.5385109179344	5.26971191458694	1.23395336214963	3.01603164818635	4.11805064117383	2.67229879079556	1	1.28085914950754	3.44931813666736	2.75254425309797	3.70152786288297	6.3473452652749	3.31414158626277	7.31633591014698	6.44836855427198	-6.2439630955885	-9.96457864855383	3.31573409304319	4.28310384626317	1.83550061690496	-7.02119110994129	10.784862578115	-3.53511157912599	5.64528943170949	2.90421333083374	5.24645813289252	-5.83262978947387	12.7717560461866	-11.4392506316894	-0.365584641376136	2.52198435762325	-13.0067100690602	7.4304591037666	6.21737063526631	-7.79440903305737	-7.31323046644014	2.92257361409939	1.74245020430735	2.1886143877188
84	4.66209290000261	3.175900747074	4.83315682704406	5.39200215990718	2.16804586117979	6.52426645083565	6.36385961240023	3.74569503706185	7	2.28290719155561	1	3.54611050503716	1.60201076575707	2.76103051323532	3.52056535498017	1.24879761215783	1.00693413596547	1.09807519406251	2.89233361063338	3.38803396165778	3.54302762552532	7	2.0965892336498	6.89158805611442	6.71334140604972	-6.90435023907149	-9.69472023607567	4.16432859821625	5.00456997389193	1.51631561473813	-8.49028095662666	10.3957791091513	-3.55281677889954	6.32880722662327	2.75945577505485	5.640587642667	-5.5723520715026	13.0426960680237	-11.5942949320605	-0.000511969444581151	2.65223838169257	-12.9665193689884	7.91717274550745	5.19764991742819	-7.19063998101975	-8.76139133395031	1.29041134261609	1.59558408929251	4.47672031781572
85	5.8544421657081	2.54230174567212	7	3.02066812553334	4.57978085442716	1.84295885830708	3.46833007885119	4.58373097454306	2.56966788431085	2.69507741814401	4.58087894477132	1.13912543792837	1.59015449903141	2.37891085326014	4.81716286621961	2.47545992639931	5.36414574336413	5.08086722100092	5.55088896778828	1.86758091271341	4.91481432276223	4.7638878847285	1.09629038630847	6.53316296581514	-1.57446048402585	4.96930135634421	-7.71401893433362	4.37270564761462	0.142498180398484	-4.22901730597884	8.85620088052923	5.7455015643558	10.4272453226918	12.7629934804868	6.25072769801956	-3.08527364779977	12.2908020676942	-2.61648290327037	-1.69318033794678	0.81670528138205	-2.32239242643054	11.6199017057512	-6.7520745417638	1.61069788099834	-4.500616751637	0.820242094743392	-6.99920870231031	3.46917995361968	-5.03130231460974
86	4.27588862953078	4.83872998409197	1.07362906056462	4.3785946574199	4.45755399218135	1.61568707837159	2.12131867455231	2.97449638679472	6.36444020795664	1.15446852704835	6.68626101400436	3.85916667230183	4.48155323135806	1.23623735174333	5.83756520026525	2.12862011820366	4.65293767578567	3.42169338786568	4.50618151346433	2.5088130069871	7	4.27745028263258	4.91411493623058	8.20683838273063	8.46048361650629	-7.78102020847921	-11.9836764927006	1.58092377427684	6.99889396681392	1.41261283991069	-5.25925729279508	8.77483950977291	-5.34250324199218	7.66218880753264	4.55907329252193	5.13207486182227	-6.62481998631785	14.4351939389852	-10.8921279354624	3.59069117661366	7.12852425814137	-16.9552510602257	6.3674536394198	2.09044250560883	-6.1907503049952	-8.5955744958212	-6.26588429594381	5.40296207218396	1.50381709281927
87	3.29580376847022	3.73676601974808	1	3.65909459381978	4.51416999509814	1.74104058011703	1	3.66816990877579	5.13151788804551	1.13153664620169	2.19990020194871	4.43005652511729	1.18923467348145	2.84121424716771	4.86449732882535	2.14785566873525	5.67184726879971	2.58871405013377	5.48694951050658	1	5.4560729697486	3.53646108434416	5.18292125697885	8.65015890925587	9.42764885829725	-8.58852951357844	-11.9419651859963	2.58570816512887	5.87556725651873	2.88651471515635	-6.27289924471552	9.23900210367187	-5.23851968160921	7.67247242330917	3.99964987979302	5.65385637465982	-5.65337092300493	14.3213890767485	-10.3268102371833	5.40485875117219	5.54110722746129	-15.3023244680437	6.29446725118371	-1.2781964953962	-4.55106717394376	-8.9350586321358	-7.07715757770696	4.17153913796359	2.43126890552927
88	1.58710420568769	4.54075193021013	2.52452506553354	5.95580447800061	3.3198485024918	6.96505185385758	2.84975896782038	6.18957772859601	5.21517098200716	4.65417650076574	7	4.20640217361734	5.49675723668672	6.5891465460845	5.511403270681	1	5.25108021697613	3.7835904817397	2.91630321468596	1	7	3.04211214681593	4.04793150465791	2.43652841573456	0.232676559973385	-10.0091561593821	-4.3169892594139	3.38622003502212	1.70085403690878	4.73189320704149	-5.6037188462308	4.39544019496392	-4.78793534227638	4.11813649724152	9.81043447246173	5.60695844303964	-8.46505198527894	2.35262366591033	-11.4453134251307	3.29480211019604	5.28953667477698	-12.7699680141515	4.89969183075276	4.70959701143514	7.57766734486991	-4.65916852295973	1.5095607448458	1.12557023402586	-0.690061474290537
89	5.32865958611272	3.1602411048792	7	3.53533716906857	5.11129146481556	1	3.11967665268947	3.34511239856108	5.79616175690213	2.52724710744718	7	1	1.56136656504515	2.90080794820632	3.60908396070513	1.56165534043986	4.58657798314857	5.06612535217823	4.30470149902484	1.30576771752179	4.89486784435914	4.41264715108068	1.34688404850192	6.73185356080181	-1.83302861490612	5.50824259912105	-7.31076205666127	5.13798203104157	-0.913562502154026	-3.97333324976177	9.77033153568089	5.51770231157293	9.37185002061288	11.759146956479	5.75647437642915	-2.96206271018482	11.7820455783398	-2.6797105415563	-1.91197742290351	-0.366071889261126	-2.36149401297252	12.7024138978205	-6.78331082684339	1.46169701131889	4.03827024135776	0.354357737421467	-6.65129900892666	4.62102915047432	3.88898863085617
90	1.9477352737621	7	6.53456648141627	6.00385924904166	1.13684452770472	4.35582321280547	1.48476022303015	3.15169279919001	5.16095419450798	1	7	3.41400234790265	2.43777116936765	1	5.56665511211645	1	1	5.80743565886091	2.4002603805766	4.76800320934826	6.91403784570999	6.04033560916177	2.24188687676773	1.12820309157251	2.75467967731131	-10.1409194852809	-3.90106179621876	-0.361067546142884	4.15897961879074	5.2096754338679	-5.78754519037111	7.15940710423912	-5.88563437127012	4.94354528525585	12.5961708098211	4.07285297507538	-9.15373306343946	3.18783621907229	-11.19256591203	6.25290896379023	4.47803395303453	-14.3997000153702	5.67318540205974	6.75834000249252	-2.76027676821332	-1.93273169051985	-4.40469005004258	4.00988399693017	-0.0811275940783113
91	4.35820042384718	5.11913140122283	6.84353996066842	3.38996082675564	1	1	2.09479687991278	5.55658452851238	5.24623917383396	1.97325867285436	6.58568269734351	5.51028883034904	3.30199029022335	2.68138144777236	5.39789613777203	4.41790572674175	5.79040317399132	4.77879269798253	5.10896537266433	1.31177819391015	7	5.30296639495945	3.00402427147974	7.62060632707962	9.40318063386422	-8.70835160326889	-12.3891384287525	7.01546855650513	1.06172283746505	-1.74851135371926	-5.12422228825477	9.85516652572733	-3.13890696560444	8.51322384081967	4.69661864878406	8.20315467490534	-1.87476396233879	16.695433835888	-9.5703317399154	2.14758382581641	1.04933862436916	-15.4800301025496	4.66347072617674	-0.913537881953374	-1.17042021271527	-6.52340021228533	3.80230183735461	3.01441836798343	5.64835954667607
92	1	4.95928260016462	6.03840508282426	4.82555784205322	2.47572967910554	5.35962894336064	1	5.12542912430163	3.71054410118632	2.64145234189378	1.52445757925931	3.37911839719862	3.99861411041638	3.26010428517711	2.40527665177177	3.806147527967	5.6215397933968	1	1	1	7	6.50890839235033	1	1.84632218325161	-0.911361469820038	-12.8284230256332	-5.5090085984585	-1.69910000443003	2.85309639423176	3.25343709180327	-6.22066646389756	3.23627413794747	-0.454881715371349	2.97245609703022	14.8546068670636	4.6636543133965	-9.20325646565923	3.06484283732411	-15.621098030838	6.07155312214625	5.94704228615874	-10.6204125311511	5.92679243095809	2.65300364895784	-3.0797873379935	0.502571243748761	-9.44784457595135	4.76776023948599	-3.45269656306889
93	2.01217849538502	5.0580946640962	6.59308622776712	1.26769543903952	3.90860928196719	1.28673542725075	4.91999349354886	3.43729151647938	4.95078291590614	2.91064213635909	7	2.56136890828564	3.88587138011142	3.4093346368781	4.53147497421777	4.61539033565858	2.32943451679708	6.30549446327421	5.01522970258639	4.10198348430246	6.47969745107229	6.41211135123922	3.37209990927666	3.29788223405954	16.5481238678092	-5.52631125640002	-5.91722416496512	9.27279577417337	5.53601759450846	-1.45655692042252	-8.53646824120096	-0.774103265722877	-0.052800614336271	3.27859964292007	6.68374089426614	1.91964176002899	-5.40067329514248	9.6950833208795	-14.1232997781801	7.94823686638389	-4.32840462504858	-11.5940846864565	6.76903221457298	3.86594665235169	-1.86448159729828	-8.34939183034978	-5.79970228269471	2.75233784503031	1.20618361686907
94	3.19081273959707	2.3774898713037	7	1	3.68365347599578	6.20204162722185	1.06723282171941	2.31818620385774	7	1	2.89284233079801	1.83065290436319	2.78677053040355	3.81363508989536	5.48937789589126	7	1.40131459289492	4.69749084466828	2.55464473376266	3.07378351281239	3.6709089082438	4.86858948257624	3.08170599171547	2.49020571850376	18.2671638677011	-6.63920698773022	-3.91764361021477	10.5252908145566	11.1864686315334	0.818389269371201	-6.06726020413274	2.21537101202937	-0.321816173514469	0.577834935646579	4.10315021571145	7.38528301525444	-3.56985306094922	9.44757579995421	-12.278228956422	5.95658595774891	-8.03692877330608	-13.177981452748	8.30676825579109	7.03488442590766	4.03220400291798	-4.68197947602529	-5.91044607608914	4.26265109196833	-5.64434124418285
95	2.88148431273471	1	6.95890264935767	1.46463615506506	6.69127157317741	3.91408490861388	5.48892028067601	4.17696496942782	4.34693884881299	3.28040887034632	7	1.92861713376454	1.28416370920084	6.19664413996885	7	3.15934445452376	4.90477890524381	4.25675483088893	1.47180334801891	6.45780732980585	6.84100550115872	3.75002573872696	1.65350187685429	5.01923611593725	-1.5600153292082	5.05952374323321	-10.45666935554	3.76596576805376	-1.39496358016678	-4.91087881250678	8.21283342999084	6.59331774798267	13.0572900848826	12.1316379245959	5.73925045896317	-2.1045422895509	10.5700310688801	-2.24716627831716	-1.67883828040509	4.42637730912328	0.183342334164593	17.7987165088287	-6.0557538536804	4.30895118863622	3.28244004290425	1.12458994492283	-3.8061096672471	4.54838555953439	-0.930204109706394
96	1	5.89778406810954	5.53184623006438	4.75526314605231	3.39559331895185	6.59097232376548	1.29428129509707	5.36899333099803	5.91318141043356	1.93372642763393	2.04892124091605	3.37781237815654	6.63353780177075	1.22848717314811	3.75789160951111	2.61973978380731	3.58163865418837	1.1276773588266	1.98819703607747	7	6.96368280492907	4.82761702565182	1.87364818797767	1.60458706989055	0.00653967822229301	-11.8536252106882	-4.95751098121168	-1.67395441492106	3.26216863262532	3.212651905039	-7.6163397958636	2.45745775156199	0.231816084542781	3.53291578185552	15.0402567709042	2.7381576799594	-8.42460770195313	3.13027328317858	-15.774966713854	6.67719106377767	4.82014108777193	-10.2384449347933	5.56719114193777	6.84475473141763	-2.5869737867888	2.46969538613037	0.174638905031862	4.6612784681899	-4.32016332595304
97	1.26934069276931	6.55657989287731	6.57372029687222	6.25116075912571	2.68533595421531	2.69066904854151	3.02510813189575	5.13284946368382	4.97463493481372	3.41984768810694	7	1	7	1	4.86981034578141	1.70821242803422	6.66102342961621	2.82904059141283	3.69352452124817	4.89388175589076	1.70688087943204	4.37051272404975	3.99538297457557	0.476396905000203	-0.984177310166531	-14.0793666962184	-8.5615844675886	0.572155620529984	4.78931792759903	4.53884273552392	-4.24373228172122	5.53514573388992	-1.02651082155503	3.95587745561352	13.4456395949063	8.09221849228755	-5.03755255983121	3.32680637968312	-12.6040430139236	7.25367153942786	2.75807537461512	-10.0107577370499	8.22158282908189	5.31934091725446	6.99465261324045	0.617695010805668	-9.36843189970613	2.34915432580464	-1.45030261285866
98	3.18917688808505	4.54442221366677	7	4.13777425084567	1	1.49908794055329	1.80740834346667	4.56109262286601	5.98863512598931	3.20251694065299	6.25702610058041	6.82717755896555	2.76645064558367	3.04085486352776	6.66366866499706	1	6.45294869817894	3.21797636348586	2.26983684014039	7	7	4.77058523192389	2.36667362869406	7.69110496527185	8.55168711380981	-9.22842321148599	-12.2276920978419	4.9382706926465	3.12592697785621	-2.80391497986361	-3.74938824561577	10.8103724346814	-1.57352196312707	8.74631176657727	3.3677190842743	8.00443205133694	-1.91346455600056	16.9683221560824	-8.19140181195545	2.05026380647304	-0.495254100078217	-17.5660697788497	5.65642608432971	1.03307589643319	-3.87767826737817	1.54606937607238	3.13882239820373	3.43648876576318	-0.175849579632687
99	1	6.03681932677027	5.76594427955138	4.25561921418973	2.07698932238076	7	5.38015875053799	5.60076321603918	5.18804053633577	3.21178497087164	3.30633710335152	3.27115335740933	4.36797718614837	3.24734355065391	3.58584352209141	3.72087993385576	5.82016260052436	1.81864087435875	1.90628490653797	5.94248184139665	7	6.86256211496388	1	1.40401521589501	-0.488129509053526	-11.1589977022756	-5.07888208874019	-2.10391613716911	3.12034510625317	3.34024432815619	-6.65181615654458	2.18118478667199	-1.09445871409641	3.33249963178283	15.056754900093	3.44696763215305	-9.27868568649984	2.91278649312636	-14.9977628513997	6.41917493840538	5.04476498573492	-11.1547277438824	6.76829539611571	2.30668473088969	7.36110585025518	0.556360250232774	-9.0466788248792	5.29828207940659	-3.33761212757323
100	3.88906979857943	3.01183079517465	5.22843112406104	1	1.66900903109324	2.84640628836755	5.51212306089174	4.82989908652807	3.13916688389565	1.36250287952566	6.30147423066336	7	1.99068271779413	1.74766511157249	5.3829517792576	4.47562372536551	3.3250438724584	3.4739530524547	4.57986205462516	1	4.92279380849046	4.17836098797094	1.90351732531386	4.20287502912573	-4.93186567294121	1.71757451419011	-2.57625848521002	3.94439168515246	-0.23689235287726	-0.755876247541171	1.21235795591827	4.59036587925021	-14.7389639580277	2.77095094774965	-5.09222814338693	3.36272881740424	19.0961433484865	-3.46969311019885	0.64590812316738	2.99889679979358	9.88209686126454	6.80140262995799	-4.26229314425594	4.17281223604488	-5.70447024176683	-1.13787527301302	-5.03000554529481	4.35180505540402	0.0145797502179217
101	6.06412532050691	3.86502624525752	6.5505340389075	5.18372358359406	7	2.62467965863909	6.84692852046785	3.06159287061988	4.24819589373944	1.21142701044673	6.830654845572	2.94412710882848	2.91027498733932	3.64819879234107	5.54584544506605	2.45987727925994	1.74461694993472	1.84575430642953	5.46835663138207	1	6.3954691755487	6.01003965944147	2.39410039312639	6.81986583167431	-5.4676965506839	0.640580716652497	3.89109549068055	8.41177061420849	1.9129108719846	-2.74490063622253	13.8357681778203	2.77824923002699	-9.73730929175299	-4.54295940125214	-1.12453043121822	6.60601068690989	13.4449909217725	-1.80361614473082	6.47997023335602	2.27532653817892	10.7621168694858	6.5745069461029	-2.9011637656912	0.907927736117497	-0.58083429191149	1.69309807576677	-6.46258198087986	4.57469874885364	-0.266948181799915
102	2.45354016715006	2.9720796870374	4.82342907607326	1.61827393359899	1	3.63976909903695	5.7927626762556	2.97524191730067	3.18984776028235	3.21463957072711	6.03460976042343	5.22576717308345	3.08939419107359	3.97374970112856	5.35997565617449	3.71510291528948	1.66603860029827	2.98754199155056	4.63494369313284	1.38550141327166	7	4.64554029239361	1.68940768293271	4.37247252379459	-4.76743728305865	1.55768810933254	-0.731336031201518	3.1475497919249	-0.382719849261881	-1.88486358266536	2.57276231047127	4.23183290763489	-14.047082546318	1.96022293440388	-6.03071158461248	2.81578434448858	19.4606190233287	-4.04458547801465	-0.041885452569706	3.73473280551542	10.2252402034783	6.84465887692728	-4.21942901193808	3.9882167491857	-4.69981502082635	-1.41089253276022	-5.75881672599307	4.65332139675484	3.15130466915276
103	7	2.98492386731356	7	5.19508987589698	6.44168114853238	2.77079580332338	3.88568876927057	3.96934946808295	1.29235458088347	3.20057260106435	5.61375284744643	1	3.23325881683234	4.74063269084373	5.21772062029015	2.38696252999682	5.29062346890508	1.47069835401942	5.12539337845164	4.95587315764176	7	2.47133332946892	1.78236587289851	6.16564941494863	-5.04729081901675	0.655610463039585	2.73310588575062	7.47846008125662	2.56527828399546	-1.60826673222535	13.8395959984435	3.37848682678195	-9.02463293012692	-5.11795296584996	-2.23570998232668	3.83010680741993	13.4414493104975	-1.41086675815314	5.65260885814775	1.45470216223912	11.7330909606183	7.13592672174627	-3.14327241827396	2.75870329938847	-1.35263699751694	3.50833210226592	2.27679008156714	1.27000840820484	-0.556113100648263
104	6.07357982586765	5.04759005283003	2.25919415708305	2.69447590590945	1.18566763418337	2.98838579256067	6.09479215491441	2.79917137917243	1	3.65956333922186	5.75208962122693	3.19984246009726	3.82738753238689	3.14341828500259	5.3789563128748	1	4.76477582251416	1	4.59088937826287	1	5.9399503640804	7	2.21519869885578	6.05360463093725	-5.78468037308474	0.934558794953158	-3.68862949384484	1.51560793345269	-5.43321844308524	-0.37525551479485	6.22487102190244	4.60955433554284	-19.1191060132923	0.802791528016167	-6.66552269769001	2.00878428298688	17.893949835009	-2.27599658621107	3.72879476011285	-0.0681611640495295	12.6341254033837	9.74099264955582	-2.58013695823366	2.01759030985558	-2.2280297602644	4.16139559403485	2.22522351005048	7.106328247124	0.477131559521937
105	5.32995038294913	3.04892310897381	6.27135692402918	4.25535538274075	6.3770545082735	3.9650913385214	3.940131711336	3.41605882036955	1.56449191391366	3.05973654292878	3.27683746032312	2.48109084611235	4.17762079333399	5.41431925059669	5.81613487639569	1.64030952514248	3.34773460571278	1.88475904304212	4.01240778630982	4.49457339928583	7	2.6477973703461	1	4.96611929188032	-5.12838525529047	0.969999999247345	2.71853053826603	7.11111437695926	1.67221269184225	-1.70007838216794	13.5665956384342	4.05124257440752	-8.72857526852919	-4.09699446422651	-2.52303650302227	4.53201516082182	12.3605512045305	-1.90121795809398	5.7654918232539	1.76928357406896	12.9353367033807	6.27957737748635	-3.16385871398691	3.40362962512896	-1.88135899793982	4.07344638886668	-4.54397138454214	1.99717175919218	-0.399616152715221
106	2.96949920332985	6.31614222991586	2.16642516471185	1	4.85770911432616	5.35177967102967	1	3.52795309058832	6.33138892535709	3.66262113298235	5.10143069967429	3.12007837689653	2.64677595726783	1.94327425194402	7	6.74716214399329	3.6102833973224	2.72824505064217	3.67824973469792	3.90904507998428	1.57764322798122	3.97416515418463	2.62289415955955	1.92475546597072	2.43968150859449	4.86947922089646	1.66747288664635	6.61054640171487	-2.75951710960578	0.583153040415812	2.47528382534552	5.69649627406073	-15.1668662395332	-3.75321061188469	-0.0433524014098921	2.17996257529233	8.62039268657639	20.8457636191315	5.89466633657434	3.3846011038157	5.50651930513324	4.34045794584862	-6.81710455861256	2.27700415571915	-3.06105060203312	-8.13517907371627	-3.65584669362719	1.5232589908864	1.63232812486144
107	4.06185886652905	4.77015096227965	5.53882008729019	2.37150225062496	1.8768250811346	5.37789951248034	6.69833753656106	2.54948017957495	4.61895009657922	5.08535536531442	5.01179993895458	3.48669073863541	4.21043811890653	2.92418039281028	4.52252709927177	4.2037632049721	3.27501713806358	1.35159467146096	3.32783259463265	1.53256260155367	5.01447591228311	3.62977526311608	1	3.4937727785648	-4.21188635595462	1.54984720321214	-2.86956209431983	2.51001998205922	0.727266206102965	-1.29657279766694	3.51024800391202	3.15209197072779	-14.3000108069711	3.36955624565998	-6.04085366440046	4.79543323393964	20.3935518106423	-4.38440892361658	-3.26630794981812	0.277561176990892	9.10761691937686	10.2218226981292	-5.81379806215909	4.80731867227075	5.008079763534	-5.59580160732021	-5.48216651318369	5.6639027073168	0.25118231582148
108	2.84937250039848	1.60484615181658	4.80417131688463	2.17919400622327	2.64011200726494	6.05637384325686	3.78510064478169	2.59110862340843	4.32983004697084	5.71828844359945	5.19527499823573	3.60089738983549	1.04870433079981	2.50342150940185	4.23445219029682	3.29470750674188	1.51557898861091	2.25079471369404	2.91435427145227	2.39854882191595	5.80667095761785	3.33851268153103	3.05963565253421	4.54823799276516	10.4280149654342	10.3865800822171	-0.485519123879409	4.24463472113804	-11.4509120734101	0.317587880509548	1.95269416323231	2.89942012185344	-18.6106150640883	-4.70276241922456	6.85411941215833	5.5941944832273	7.80495832202713	3.63129561774052	5.10664084959312	5.68537293232767	2.6364686962413	5.09019579761324	-1.00674900160653	3.100428614601	4.44926164215428	4.54782062844445	1.05569421919623	4.84943614884027	-0.0145024503405847
109	3.08161285427519	1.27628105460912	6.11272729782395	1.89885911876423	4.28429187729503	1.26566218278409	2.51223846981791	1.95513398251049	3.38543519205858	6.04209947714504	3.82319644387746	4.15522564685519	2.45204871787637	4.91033130456955	6.87816334137268	3.3829768244732	6.97973458497454	1.42206886147713	5.60578449596121	1	1.99635585550984	1.26228175731807	1.26524035275351	3.82330304336023	-7.32721442193899	6.66984784887392	6.18751617434079	8.2193489553599	4.57687062160387	-0.312407266442994	12.3753975818064	1.86597115565995	-8.86479269903766	-5.88371355987072	-2.88112461096204	3.65044082024797	13.5408763219462	1.65446771050302	5.33828658541961	4.14766193207215	7.7362650848889	10.0079209960594	-2.98868793165138	2.14589194882436	4.82629738809483	-0.73080812010457	4.62899203299023	1.982507145519	0.682961478185789
110	4.14983163265411	7	4.93616594191588	5.20194078526337	2.11611616785842	1	1.09470040138227	3.94270705267395	5.71153249675209	1	1.83623846874638	4.20484100577443	5.72373812924389	2.23681948962588	5.70242642310271	1.45448239227278	6.67549824498885	2.24180118587742	5.51247150019997	2.91532499109202	5.46528610527225	4.05083562985834	1.76183446706502	3.18202464998889	-4.15450938795994	2.73501061660656	1.69187421233284	1.33322721906825	0.895826443132789	1.09045865782626	10.2284878445592	6.03838396913147	-11.2947083525796	-1.45195722609555	-6.38750633092413	2.39667845116856	16.7396633694241	-0.0820215903175004	-3.24785168680331	3.52654269289661	8.92797508578667	3.43954098661014	-3.29213766405488	-1.75987915689136	-3.19869917816601	0.0457743751522206	0.0386357074699458	4.62838669404907	-2.76799899209418
111	2.41866967447957	4.95125160383741	3.37631676169487	6.25122771515181	3.83583781650762	2.23497022010075	2.59072038220868	2.46696670744837	7	1	4.19630173185074	2.97681703513535	5.25230018624144	5.2926792273072	5.62072260863858	4.27395128835344	6.08301415725227	1.70167189492591	4.62020089567036	2.15134419111602	6.54344926155473	4.28068117617643	3.12205045013445	2.04896132117725	-8.87999933995439	1.39177079599886	2.65429120604755	2.17495318894204	0.0920278211010866	-4.73564806813208	11.701320518931	6.65049393288368	-5.87294725965374	-0.853176267025214	-9.25563446237558	1.40149892342852	17.3529702455702	0.874852798228892	1.19119202958606	2.5951582588891	8.44570293764781	10.2509007878617	-4.27553427355773	-1.40933516330039	-1.23840586021271	1.07181325762907	1.45167973141756	4.75124183135759	-2.14094699315582
112	1.41337176831965	4.03535079203136	3.76862574253018	3.89117405398575	4.19225811691098	2.61610031366597	5.10524804020502	2.61727808309322	6.96633399054868	2.80247502218482	2.60242618137398	5.61996814332593	2.96373223798051	1.55599755137934	6.93134975788423	2.68189977045344	5.62597229253812	3.80969564789785	2.8190506050901	2.00975865250048	4.25612601684174	5.92510744211666	3.23755486468299	1.59945590658395	-6.55221869811687	3.11034833158333	1.19306547105432	2.48187083255436	0.192486825554134	-4.13530675036679	11.4404625806489	7.17269184078887	-6.87998998296425	-0.4368918066292	-8.64952294683981	2.72551839945356	16.0788425180341	-0.617544883500723	0.202918796241471	0.868121535792421	10.4891968752198	9.426601788568	-4.248017061587	1.23316467690649	-1.90282743228162	0.423339342620784	2.90588389850014	2.0546359019045	-1.0270587246086
113	5.17687461714139	5.53612126709686	3.09657863572324	2.9044981168736	2.40747656544305	1.75029760418523	6.85597605983305	3.83242397987313	6.45456532767315	1	5.41374273054694	6.8850312096719	3.96600102348986	2.5424864697317	5.52178913891877	3.74712618667416	3.02440512116125	3.34087809856447	4.47785391134479	3.26237698954036	6.19508195219945	3.92960434330953	4.35803690040817	1.99243099459018	-7.76999036737939	2.1249488247815	-0.927815188019952	5.50250686172103	-2.73875626612836	-3.49401124518609	3.56211451186754	2.90683427901534	-15.4113940053256	3.58318172038194	-5.47516480895772	4.01160821979936	18.7121628656834	-2.76868544634117	0.678631318729602	2.67708795101008	11.5518955812939	8.66151070792559	-3.74965693070975	0.585792898266555	3.60107736263064	1.9971645716595	-5.34774703573861	3.90566289231952	3.25798983740016
114	6.65379739690788	1.87066010899826	6.86461802205738	4.19569686473423	6.95657816843613	2.63031252276235	4.41820899848294	4.77691468830461	7	2.63728245075828	4.83916170223271	3.0294318109743	2.81184895417336	7	5.69837755918332	2.13287225568465	4.65855412592787	1.66418120061286	3.38474600581706	5.76970560374768	6.79404554224279	6.13317304403301	2.1544291989046	7.13763601663874	-4.66460926805313	0.546890805940432	2.63273123816466	7.45621754058093	3.17140187588332	-1.59772857996029	13.5439949035608	3.05110374211429	-9.22380681356207	-5.33253119987572	-2.81295312543313	4.64400970388325	14.1587956131817	-2.22452936496406	6.86320363836612	1.22698425866629	13.9648372688383	6.50473821839056	-3.07133593975644	0.480920419309338	-2.40153466182459	4.45103370554696	-6.52613504758014	2.19363700748503	-0.452404930603799
115	4.0959102823559	1.8908560923928	7	4.1304932747594	6.41294367936037	1.95166992562223	7	2.82542577748092	4.04462093157541	1	3.85990491965886	4.4233122556113	3.62435032329372	2.74637155479432	5.69532014716755	4.67364216719175	4.24516416677088	2.21540042291741	5.44774246849941	1.20475596776244	2.6272343073655	1.79958356912285	1.5936377583604	4.99141972966307	-7.17223976346032	0.730309665813809	3.44218540496556	5.7379214884034	2.48171975608825	-1.14252935914398	13.0188431656204	1.73798541198355	-9.51346585064589	-3.19272454309515	-2.90803652351233	6.17671565515272	14.7859252446148	1.05497539300781	5.67691566931426	2.88066485548772	13.0659194568223	7.22376812884123	-3.53257364622323	1.84856713798802	5.57555942557054	-0.783290072844132	3.70570050340732	1.45831821782341	1.56881201855251
116	2.35336470116258	2.14404351309808	5.2929146233812	3.1055349326954	3.78028970983575	3.78095678871349	4.46555970005785	1.53274239298707	5.64364058818602	6.775165094005	6.75413678514343	1.24559670585366	1.09266893101261	1.45378654114687	4.79344413360459	1	5.86516934410671	1.38643566288322	4.32918923562385	2.01401721612431	5.79630007415451	5.53142456391205	7	3.64144059322946	7.66635992122617	11.4604961896151	1.61019083898265	4.50949579705568	-11.8443598555465	-1.41516669087038	2.23566860025462	3.57870209853874	-18.9942402013739	-6.29278513261562	9.0048291499393	7.0029234533465	9.06838465209435	6.12837625005832	7.07872436583346	6.81007601270963	2.90832939521587	1.21117916575928	-0.112991563882839	4.12085344078972	5.28870758406114	-3.77573283474738	2.56421900763746	2.46366312318109	-3.56148503905671
117	4.09871884779772	2.57779884568657	5.7649711046218	2.42099220462999	1.77316770073468	6.2116645792856	2.32877763225628	3.7435520523235	4.9349800932925	5.31574083670041	6.55848817406258	2.04998072748348	3.45198721405805	6.24805972969513	5.64995405494631	1.53689843316015	5.59856349617415	4.67226253995364	2.04839185055541	2.56762904519579	1.91147725374864	6.55083121917223	1.7214197623348	0.905640711867547	6.63581488828004	12.1744308935566	-9.41874923909925	3.74168922683644	-15.0047389122806	2.16612284138265	2.64777556834128	6.5243091921324	-15.2034176436266	-0.708870221269919	-0.156080251876704	7.31078351735077	10.3009839352054	6.99966453223648	2.52044031673128	1.53085858690717	8.96584927107775	-8.33486943982862	-10.8699773097817	3.5571778507936	-0.421157951280732	3.75030630111839	-3.538005908063	4.15092758431814	-2.12362867350445
118	3.87116596736708	4.04223092844044	6.0435850146755	1.62010510023169	2.12281768832056	2.84019902652909	4.62110210273419	1.79634401989921	3.43800816291006	4.27720083830415	2.27585700446861	4.71290288150483	1.11349095271638	3.3986472034463	6.26191027435398	4.80774144767991	3.53335830511673	2.65987358905657	2.84875178191871	2.03098923750454	4.33483235490839	5.21787535347535	1.23089986086035	-0.523328351940715	6.68806980258963	12.2851488515766	-7.77017228847043	5.94534487267042	-13.334435375094	1.00527680660305	1.29329759998908	5.20915668248072	-16.1924652521846	-2.42978521909255	-0.395895786467586	7.46137518099698	11.3698774029523	6.36813796155754	4.76001203635529	0.78856687915102	7.70751399731211	-7.84939168875828	-12.9872987919482	2.81052155693231	-2.72482388647559	-1.34956815305665	1.4510251997778	6.49965769653239	-2.19716914034202
119	4.91652796002902	6.425307902439	5.38188312727243	3.29592831060099	2.32379164755941	3.21125833621949	6.29176135374351	1.52080400779067	4.31893200769996	3.93451342397732	1	1.47751944031157	1.66107387791944	1.91907487075603	3.00487166407112	2.88560980674704	4.22152474226006	1	2.98650842037804	1	7	2.97786045660576	1	4.61833347738563	-5.58580839739107	0.914847894169706	-1.07362059848087	0.999708032127628	-0.0146582099052823	0.453893616310237	2.33317400187923	6.76440056100606	-13.5598597907232	3.64368246919108	-7.71508670855168	3.56827187386515	18.450679163949	-1.80954843236629	-1.835909062417	1.41526144072268	11.0502587778716	7.53070167960051	-2.68097742457637	3.08986672639685	-4.05550217905914	-4.55970670215497	2.56370495340416	2.96123537330886	-12.5368959896057
120	4.59970176455193	1.80422567545216	4.51449901286782	1.77968397236107	4.74525124363685	1.55262589108194	4.49330178150745	2.02635834567801	5.72089770831168	1.83984428444868	1.24387871097764	1	1.03276249140721	2.98190580008307	5.04475235146185	5.71615432699023	6.91169066107359	4.52184261401846	3.66134640452889	3.0702206931885	4.56203261516817	3.03590234060913	4.08545836932726	-0.610080834533552	5.91391031198439	12.4275080062391	-7.14686494432737	4.85907696494903	-16.3930828947306	3.46413269371809	-0.260217358139715	6.03654491373108	-15.0401845537734	-2.22022589186501	-0.147414129606837	7.75966447052355	8.86199158957273	4.03779565546549	3.36616956576657	1.83487886927091	11.1877184250951	-6.92898931842392	-10.8649923151627	-0.160365214211514	4.12184714686117	2.82540493847286	-3.41523219652743	2.39946737546459	-0.115058389379043
121	4.23992487873603	5.49108549182736	3.35732371473477	2.89666747431912	1.67405031157026	6.21379268383232	7	5.52001638572746	7	1.01356150027263	5.52473385921019	6.35602813709243	3.50051940177292	3.4302321243042	5.09933344836974	5.82729585913798	3.80191103671192	2.78181318965967	4.953468978885	3.42137803809784	6.69168791297533	4.27858710004686	1.68059665919452	1.93208075545563	-7.81555223316494	0.428976702752366	-0.773660664630485	6.1572213284329	-2.61453360989556	-3.33081567015495	3.55631071331459	4.13191562204187	-15.0774597540668	4.10203561604103	-5.34286452063916	3.23184335570554	18.071762326713	-2.74584600556097	0.154350499702449	2.85406094388795	11.0705825135239	9.49674576611627	-4.15845666744456	1.03182023022504	2.91333989863254	1.5715813353445	-4.42669903359116	3.19131891969554	2.25095427491062
122	6.71877011597942	5.69049963264181	3.68489443389244	3.7312704112814	3.78917069665942	5.42561796710951	1.07387309710602	6.62007788601886	6.15830709034264	1	3.04105461972683	1.6675933212134	2.36323662662775	4.27000673314124	6.20616015520854	5.79667249024957	3.285423933834	4.63173049874105	4.91251680480156	3.43983874265244	1	4.64008353603405	1	4.85129376806468	-6.11508668481562	-0.39811842423023	-1.35003079056505	0.0418565197448913	1.26905247630379	-3.85012404545701	6.1940104532545	3.77321615557887	-19.2758250856156	2.51371190929942	-4.78975730479447	2.95829680853668	9.69961089252086	-0.757250234767805	-3.09578457836857	0.913395015365852	10.578301984009	8.80479775958831	-4.64385310177539	4.7217782139896	8.17841037246403	-6.30142379327809	-5.2526439228677	1.606742374055	-5.06053728945482
123	6.0043589387146	6.72980878098638	2.78279243773376	2.57185333887225	1.91370072849032	4.91142234033871	7	3.44228565843336	4.60175891074817	6.51395553944587	6.83591768589822	3.68231098941142	2.95060089590488	4.69360699765085	6.47273737013164	2.46988950770739	4.70299183305678	1.1413611332153	6.28084370458375	1	5.38195309964715	3.41212176160207	1.6401271890987	3.4395071875341	-8.63752316943448	1.33320619865859	-1.31796034918799	2.05073661360623	-5.05744582859774	-0.746372741585794	5.52340001516293	2.58988227495091	-20.7152777032806	1.19475261121305	-4.03803479680794	2.77021339114232	16.780023718027	-1.039514039189	3.93112452729331	-0.500601540993169	12.4942692962034	9.84604445990935	-3.31867473182096	3.85399049030328	-4.64891797301063	-5.37846032749563	-0.153240399386313	5.28811118826417	1.04335469283569
124	3.28530490985663	2.2124179120068	4.56475702991638	1.8066883133798	4.58435388500989	5.28548042713751	5.23430977615289	1.44317800855245	5.05899998052607	5.38776513762613	2.66501868113299	5.67065158862881	6.62734149937488	2.23897756407618	3.20232024959989	1.9075127722092	6.42144984489832	2.24477589325626	4.22154888448588	4.69538269289349	1.43300522822582	4.05403117561543	4.51717065609737	1.49067602544644	6.80786247904359	13.0928797767407	1.49688957336572	5.30504441794591	-11.3324917807154	1.56493164566065	0.501055564235835	7.2437487927439	-20.7414493518758	-4.26263832038035	8.65888157595922	6.24434010421517	9.64426353656908	6.86968626311166	5.42047397209909	5.13399550374374	4.76573806482854	2.90465992125192	-0.067163389233043	3.97541245109774	-4.66495379349207	3.97803760986325	-0.405410206854765	6.37868931454462	-3.02182139494113
125	3.62583038109503	6.25909102465195	3.36696119948004	5.56009009932276	2.64910691791409	1	1.79210133265072	2.96983834722719	5.15688118384651	2.29450724011062	1	4.21657923144226	5.06891829626636	5.26358809684459	5.71101350022695	4.54340549400564	5.70914697348954	2.15373234420079	5.28336209231888	1.96491093393959	6.40174673859319	4.07385851179133	1.36344324512045	3.09384919719501	-6.34458839722205	3.10568899652037	1.59290581253173	0.876373586949207	1.35627901899943	-0.0194127697521866	9.04583196747631	5.04285719234773	-10.9007922015781	-1.96307449531835	-7.26344553477151	1.9968420664203	16.5898351183478	-0.771917729399521	-4.47891862637546	2.75879980280637	8.75547151591829	3.99139018200577	-3.03955322433249	-2.21298196920063	-5.06950744371879	-0.316880710894679	-1.59888180711825	3.22799005245456	-2.97764763782836
126	4.8456918044924	3.08767825287672	4.30448096751225	2.2708098438705	3.74867354882568	6.19473616869118	1.25134075516046	3.46692659781812	3.73835056019124	4.58185629126188	1.81167577430869	6.84804504758789	3.12672016279072	7	1.4960249781027	1	7	1	5.18826395701287	1.00994078274765	1.80967160978183	6.50252862591852	1	-1.99298048281342	5.78920581152818	12.7409947879597	-8.34104946108801	4.87410557067683	-15.52593842755	2.026050451858	3.08539467032038	5.17020295332252	-15.6947544273865	-1.75712051014275	-0.18030542490286	8.32328248667559	11.5406941656191	5.65378118725034	3.46039606008938	0.801636205879112	8.38170182371396	-7.98304124317169	-10.735214550901	6.35763188880907	-2.89343447779957	3.73685269069524	3.46608521582171	4.30252296954997	7.74150019629968
127	1.59159339033732	2.70896211571472	4.3857906195207	3.7796454130535	5.8035622080595	6.44585530995349	6.57787815013043	2.40522826980123	6.1195896474556	2.24905321871054	4.05472285250437	2.777519522164	3.95527588887918	3.14452855088423	3.17189224872813	1.34537342509485	2.12832304302392	1.6142184850998	4.82792264488765	5.96317353246172	4.09198258101403	3.18806387893243	1.71599101346536	4.21068934529775	-8.46767068362692	-1.70101619268243	2.19193799332037	3.66264378202601	-2.32401258976107	-0.111072713635048	13.3881747402267	4.54604233511474	-9.37585153889746	-6.340733524575	-10.5966726008452	0.30719847871232	15.2527113226457	-0.104627029031547	1.7402485975513	-0.871503187007519	5.79045545776617	9.29996922285353	-6.72578970082197	4.03454733026312	0.357828952765144	1.91485340190648	-7.64357634779028	5.90871918167981	-3.83169400723108
128	5.07162760981895	5.40951022263718	5.34649826458914	6.14645842666878	2.77578384638516	1	5.02347561779723	2.03366883557459	7	2.10389090771547	6.48334916957673	3.80887354835162	5.3084115797153	1.36138710506328	7	1.46189826233552	3.99334301317601	1	4.263525803182	1.06289534955531	4.26864937684982	4.739880985624	2.79319858636724	4.12761161897386	-4.62021716015414	3.05782018694012	3.40201631963275	2.05437938201945	2.75579209969843	0.0584892215470502	8.93463359293337	4.96560564158384	-11.1459976157714	-2.85454981208815	-6.8342696198834	0.352387283995636	16.0970573009141	-2.03295651945077	-2.13770534232489	2.57102622259287	11.4392370555818	2.61109039392971	-3.84060980340096	-2.30894377988395	0.568600467600765	0.991194291158045	2.15501654022709	3.78897473659974	-0.44044715439695
129	5.05022406520244	5.02445649566239	6.95269410655183	4.92128306322762	1	3.56584596959979	3.0088403578822	1.06182570230362	1	1.07491838913043	3.88566171277124	5.60196644219552	2.5903799548818	3.20763251024205	3.52814763639611	2.16680976868263	2.61056178597698	4.23127325438667	5.69862958578663	1.02927590463375	5.86406662451139	2.82123991972452	2.13092921647261	0.468186527604745	-6.77106661675973	1.64753420035455	-3.28714782597897	1.72178349394143	0.250203822147138	1.5814668562281	-1.07283465048787	1.62500547856254	-16.1229658695548	1.88070745872412	-6.95837187610708	1.26341383704841	18.0814479932953	-5.06502788170917	1.6760318730437	6.53775112642758	9.02154226631843	4.9837440488195	-4.40404966088662	4.87917585490732	-0.843555180125722	-1.29806280280197	-6.45829925381939	1.13631788211415	0.731445809753387
130	3.67539459120189	1.29262123914992	6.37811325227869	1.19570387298044	6.19569414576293	1.94289682775686	1.38613681323442	3.35251895045292	3.0497317490671	7	5.39457928796062	2.70820674441069	1.50446016013802	6.11336572969945	6.2350020706879	3.05335933165681	3.7185049540563	1	5.24021895944003	1	3.86348583873969	1.96970596942803	1	2.26236617325441	-6.12396191517485	4.41285587784547	7.37161305888129	7.3526856588685	3.04408463744466	-1.0996018293754	13.4814509094994	3.45572401181476	-9.05225262870465	-6.153928480852	-2.86203157174763	4.14450625517359	13.6884398992718	2.15256856977806	3.97642043401125	3.85742421303897	7.34941352279594	10.3321338302168	-2.02403694618334	2.70020576701653	4.67566072570136	-0.084228503664653	4.90796475762756	1.20905685056149	1.85491092941919
131	3.90881422870385	6.13586136319672	4.5365480094994	6.12413024563257	1.24751073149477	3.37199507606896	2.87430889317315	1.2565554787675	7	1.5281264889824	1.54470753039911	4.65755444371449	5.80854821831171	2.42262505267122	5.88335087920831	5.70062025855193	3.37018001113387	4.05470531009449	3.81559761821118	2.61706449833178	7	1.13453002362622	2.20643868655843	0.559763596123092	4.30785556573746	11.6730288922344	-8.66855138979004	10.414938872267	-14.2555835294555	4.61482528578369	2.97713256333103	5.3573797152281	-17.9526382718022	5.07516462990736	0.371548554402936	7.32465017330221	9.07822671153852	7.9718640316415	6.68509588991519	-1.73092692742842	8.40774490409844	-10.6632610127244	-12.8773266428845	4.52375555669289	-4.04271507199863	-0.952451865367731	-4.22601019382414	4.75943267542409	8.30590277256395
132	2.66471657564147	2.65610191671037	6.20393074656805	1.08469592441976	4.56148544260301	1.20305211064236	2.07140327880121	2.55876656390999	4.97831982436757	2.44466068114402	6.97796898657889	2.70438510751313	1	2.23529723538884	5.99163651968158	3.41003778986414	2.08678549588026	6.17479244713903	4.8032569674763	1.65535655092851	4.77704443863363	3.42388531167843	3.56085021869435	2.43697931497357	5.82608994464151	13.8138412901582	0.339187819367932	4.83622821343258	-9.91771830359792	-0.342234743557425	0.0468972546862535	6.30052632295909	-20.2961382339215	-5.00174821061697	8.63997628794048	6.01805028760695	7.12486741862456	6.6403208575838	2.91668729597028	3.56912200140662	3.88312423584484	2.3873213333548	-1.1374277951987	5.18791871736619	-0.799777631765626	-3.74252930574963	-6.91612674606436	4.32850786126689	-0.483521250484022
133	2.68258213902867	6.61524657634299	2.01404900912315	2.8471111694163	7	5.96124741505917	4.28132473689236	3.5223096241562	6.59419188252189	2.62411977133196	3.62751206519919	1.27448108637377	4.52416426416525	1.25990741640338	5.07946508316667	1	4.6999982131846	1.97418475427139	4.17224571695579	1	2.60985771148417	6.31313605620266	1.20845502043504	1.42873661129374	-2.13910905110077	-0.398953215135745	1.55823764716206	7.71321046176273	-5.46410674022362	-2.93092503476735	1.49427071664072	6.9609998247574	-16.3957167331214	-3.5748873300043	-2.38788263252439	3.15886151546626	9.79112860127089	19.5635537397477	5.88297410847557	1.8436991048311	2.77628411135904	0.287269365335312	-8.07978852937806	8.32180978892793	-1.91295103670872	-3.63700305968622	-5.98552079292137	2.66268072959822	-2.54041259989732
134	1.64552855344462	3.06333232002106	7	1.87185051629734	4.23793074905239	1.48407333818489	4.67003823622082	1	6.33349444320707	1	5.65679361500775	2.22653945207985	1.42026015735158	1.42296860912452	4.8864107938664	3.65232334986753	2.08119303606202	4.58922132976802	5.29738501768751	1.6745867323404	5.10625573516122	3.56842035881536	2.80850614058163	2.82357104483711	7.36751150712299	13.402955876854	0.466929832287415	3.64113282735508	-9.62519642151867	-0.999479062330434	-0.530560633883739	8.23778211175181	-20.8959677145817	-6.27457608259614	7.768586952104	7.66396806957509	8.32882969684619	6.93411816861949	2.15148714432518	4.42981380920459	3.56740931851083	3.48301121058474	-0.240047995902961	5.28649765364803	-3.33337906964281	-4.4837504109551	-0.428617995693478	2.20513769148463	0.738552974818191
135	5.79632555211894	6.23371129867929	6.8624537020168	6.9706598046937	6.09321549205704	1.91315194128992	1.80084213290643	1.11213315900653	4.368893265743	4.64758709518765	1.06256385640157	2.05374897139903	2.58653198127628	1	6.62881691055927	1.37252854278654	4.14663161799916	2.33821104611906	3.29470498146318	1	5.52276352992444	7	2.82950795173088	5.23003914226308	-4.74942136621749	1.03417622144031	-3.29084134618077	3.14970055660868	1.16675930952837	-5.72155165839914	11.7612834019206	4.3323787124251	-11.415973722284	-1.66809768697688	-2.15018023183199	1.70367666767844	18.6981863182503	-0.786077366860298	1.3401674944045	-2.58095848468002	8.69544150474292	10.965842733753	-8.37345190189881	0.320620160233691	-1.14981340465569	-0.361630909143223	0.113340165382539	4.67820596560601	-3.31540898602389
136	5.82421935118435	7	5.12409057464579	7	2.50459673670941	1.16246793767007	4.94775263646741	3.32894796199898	6.94881727491354	1	5.7192847511092	1.69939651901172	3.10501827108634	1.82342513924943	5.32407010937461	1.82228451396223	5.31211374330779	2.36852334060705	4.14722532719918	1.19672592102446	2.54882618851601	5.67854954752518	2.81412214566552	3.90790944638977	-5.22276779666556	3.07885385003539	4.21857677375353	1.80199242535093	1.87802997681146	0.233584597808475	9.57814860348209	5.04373428459165	-11.6336021932959	-2.57076643901049	-6.95423773398215	1.08798450821941	16.5189290237674	-0.913610038127873	-2.46420855609181	1.93983733415045	11.0341573302981	3.08874357387665	-3.92875422990942	-2.22431420365588	-4.64588063881604	1.32055700900614	1.65328107663536	2.03858883802591	-1.74504874739915
137	2.18601543192448	4.05869413568658	1.56636930851345	4.95805535810071	5.02602597423251	1	7	1.34862225107129	3.81239298808283	6.8122462307992	3.8135643197108	6.14185584521615	4.11990915440707	1.38868671719716	1.01001843048172	3.83075790315884	1.49397466059497	1.54039246926265	4.4874028956406	3.19513972294335	7	4.23951827843442	4.51261589221605	1.90542825541437	-7.56809853222855	1.44589675278932	5.6480028625826	5.0067438010306	-0.4487750444539	-4.80152565276967	8.72355937911953	8.65826918294126	-7.42720012867649	-1.11443774261878	-9.63652960617784	3.90953113579041	17.5045686338765	-0.30904782013494	3.56467007393432	1.99601369507655	8.19977459131417	8.31919820972078	-4.45764861419918	5.27850042189565	-3.51905032706444	-3.21513153971389	-5.82494410716128	2.87216873575194	3.1176230795283
138	5.86711545638727	6.86586204183327	2.60574618157793	4.83357593655786	1.95253012340475	3.35848342598326	4.07537908499333	3.14599616186184	4.55358560774336	2.65289128865546	6.28634944745827	2.39425859926204	3.3147380739213	2.66868008731612	7	2.48357132289103	4.50465394616602	1	5.95101187367865	1	4.40755789564822	2.76289935138807	1.98151822908993	3.91762607211279	-9.69946303729064	1.74934538147582	-0.527595403439015	1.20659280457244	-3.98040151002605	0.188829758716114	6.12143291927401	3.77755814349665	-19.0748783685496	0.945604570640171	-4.28820146483981	3.13969711363874	16.8666633836287	-0.335056189504878	3.21839830888875	-0.634134534233959	12.0432520416	8.05695519444276	-3.37756397837628	3.43725143626829	-0.791930781727585	1.23806387470899	1.26961651014751	2.98464139623735	-1.3922393436838
139	3.87433679172346	4.98747277644625	6.00175087607936	5.7688568292283	5.24576563724375	2.22515186990509	2.26966274560842	1.37508045957577	7	2.65383207154009	6.47865783456373	4.19074335259932	2.70964814647966	2.47322800335689	6.02908717957033	1.60190006282563	7	2.31314090299941	4.64770816031499	2.02910554951409	5.69001587208361	3.24572335246358	1.909443287347	6.65616861442073	-5.58417927156532	1.14339017772284	-2.40095480921824	2.77633483808361	1.0341359094243	-3.84546125492527	10.8201116053621	6.9925831853845	-12.3239445147125	-2.33963617194769	-4.81945308979206	2.6465440130031	19.5992108972075	-1.92850674422626	0.280199356776595	-3.43968789084578	9.66962339640262	11.5244361186367	-8.15948392839864	0.788513897445304	6.56340332560795	-4.6946280677363	-6.59557607620019	3.6386712736256	-2.98168958255955
140	1.21390748722876	7	1.67350694107653	2.86366844308877	7	4.1040695618332	5.33369177626416	3.83720331916718	7	1.83316397760312	4.34462620918248	1.79697398121213	2.87143986543973	1	5.09688766709473	1	5.133399299331	1.48713112919783	4.34120775590404	6.15297619576912	2.49869217484212	4.54498433876761	4.14662482781653	1.09804958217874	-2.30637151375395	-0.399643262653363	1.84181065140438	6.8207604544209	-5.44315427213834	-1.7179238228487	1.069284250922	7.27841784572481	-15.9158119849508	-4.91423861287178	-1.92306342251011	2.91117080719131	8.17349167363639	20.5039650285819	5.68286096930659	1.12383190687544	2.58014266537294	1.12800960367517	-9.53692985902527	5.91956754959168	-1.73668736785134	-6.43648881630294	-6.95877213924675	1.31116437600163	-3.17219797977535
141	6.6677380431707	2.16335543014159	1.20260724624689	2.57837153007609	2.00040536901111	1.67991730068601	4.05134868263885	3.31553484237881	3.95937896275956	4.71784978045157	4.63903470865499	2.05183064010211	1.68141962274307	3.55866591095378	4.41999453870913	3.07213100043943	3.77906963488042	1.88750437594172	7	1.43509849262646	6.68576997252941	4.18773594987433	1.15470646680694	10.0570359688641	-7.60213497434694	1.96928420661691	2.05168452098788	8.72389896802085	-9.26631753485976	-4.48078351134185	12.2716772416539	3.71253635607863	-3.52538522083379	-0.667689745712779	-7.3291135661212	2.80943435839095	17.6351691850316	2.61620473782542	10.1245227937017	0.0547948321783339	10.9497363992205	2.01955376542877	-5.74420878653339	4.07239055702877	5.652015612315	-5.22042930611282	-3.30895418114632	2.62285835908936	1.5137514107072
142	2.26973158579258	4.95993343356878	6.64804937219573	3.00206451726457	1.61133462087887	6.26940254542247	1.34332065152405	3.95304765417375	1.54506746908442	2.05636702411742	3.6340494410271	2.1120680771667	1	3.47839703441891	4.32899415936193	2.91954661784327	5.00640522578921	3.85843641575593	5.37571630636735	1.33737786291796	3.70884238045204	2.76142672803049	5.59280150683946	6.02990378861461	-2.75890009398007	0.105372913305751	7.54335784086479	6.88002650023173	3.50001128775067	-1.13276424559637	8.89051863946692	3.26438739490596	-5.85038248027093	-3.48044257897025	-3.50109160135595	5.26528670969314	13.7891526261908	0.327893973924977	6.05727195799494	6.98188254692237	11.0317956392786	10.7614360317271	-2.93780029991569	4.69193456710001	-0.329092329046258	-6.65305164961125	-9.26897356714392	1.97826046632437	-4.65783668412201
143	5.90962798529373	2.58514685192462	6.77601715723932	4.29687450129243	5.27943091738457	3.16303167432648	4.00405274522918	1.76843205270655	3.52178828575089	5.27769078567604	2.52575306891336	3.44733477900258	4.43174219304707	1.54276988806462	6.83567982988803	2.86478299103003	4.0828974865188	1.25966100705995	2.29706704021628	2.05938406874241	2.44228379912375	4.56739461466888	1.63670669297968	4.85460927637772	-6.88035333257039	0.375245666477353	4.30476068870441	5.54768666008623	2.22820738397512	-1.51359306537248	12.0095446050252	3.35621357704005	-9.96709993001682	-3.73615121294023	-2.44042636032285	6.43897160880172	12.6748553914076	-0.784915289949278	4.99927382814811	1.55188040930843	12.1195083890722	7.67645754819304	-3.29167481726644	4.83645189019713	-4.2756935537437	2.91572042802656	5.15325768335398	3.54182937967773	9.20779232257248
144	3.87666733558432	7	4.03320532269677	3.02672083447494	1.34796461137269	3.57971475599874	4.50319551879191	7	4.19545916836646	2.42222916926416	6.65887070611866	4.75262272474573	1.46117331003157	6.07106737282144	7	3.397842863651	6.60500880294483	1	1.87000068910605	3.92331930763483	7	3.96383004729317	4.21797821453086	1.82248119567262	-9.09132409650142	0.600295579482937	-1.02308243060929	5.54150618914632	-3.11011328514628	-2.48052161994008	3.17159347305718	2.26920867261392	-16.5905971786737	2.90214124146826	-4.34988272335115	3.22096427900128	17.4129948615103	-3.06979313186797	-0.0117834037542611	1.60179969929385	11.7144951930231	10.0685819329855	-5.04446470606908	4.02313447090935	2.17378273957047	2.3929472725275	4.61210557321198	4.23450778568633	1.23736460206089
145	3.24278999851362	1.47751651388332	5.54418704651916	2.47961931174449	4.27325414386611	4.08688316095956	2.78040715033262	5.7395766255374	6.34301926196177	5.64947032121326	4.08115948698244	6.26480631378833	6.90013193889223	4.6893590015159	5.43217130084139	2.50774153931133	1.68331790376515	2.9406420562066	3.00809397601981	2.2906592718689	3.65905199363432	5.34913156107143	4.66229606390748	4.47870873152587	9.52628280447146	10.7786010043367	-0.348763942300854	5.33757822269953	-10.5010992968514	0.24331982767445	-0.0139233909856833	3.04596163154335	-18.862088140677	-4.60201288799945	6.55669363771553	5.25033944314709	8.52899691354363	4.81241198302685	4.55280589901062	6.09379917556948	2.95373755844674	5.23508267254231	-1.14216273894557	4.14776184270863	4.69680591596852	-5.80854372683367	-0.279007279597091	0.600300543515349	0.739593151363129
146	2.51455721004652	4.86311064269904	1.08343613023848	1	4.92985320558186	4.80917519931666	1	2.33853314113732	2.4114093685379	4.29221523602571	4.98563074672228	3.28125246487448	6.19034960642638	1.54386985070229	6.29357815896234	6.29957927566724	7	2.59201049675187	1.9214064672417	4.60025636333059	6.2247583743321	5.19196425563499	1.35687348415668	1.04235353262924	1.35497646830619	3.21314957699508	1.00163067283515	5.17458009104846	-2.7057129688743	-1.58226272760586	1.24195048065748	7.00212927190108	-15.1389697755324	-4.74150684903907	0.833608685394788	4.61603286925693	7.61654698076622	20.1402552655969	5.92868791760442	2.034388222153	5.87978963880369	3.38582841669251	-8.80927172583898	3.80643337858868	-1.19999085368898	3.3105740820026	1.77571348342217	2.67298289835416	-1.28571435035477
147	3.34738222897986	5.09404384212713	2.1851775084363	2.68764354137946	1.4440684485432	2.27599804690495	7	5.22404303111149	7	1.05646404434778	5.31297068778395	6.7936384176149	3.43551024711427	3.02229741682322	4.7688113641055	4.96962022955871	3.66122504733865	2.46845483357137	1.41987744225407	3.82640470034004	6.69121685877407	4.7580453659555	4.1720260143496	3.32723970978383	-7.76922751450464	0.256261007047123	-0.887667571992092	5.33075380416215	-2.83892839264964	-3.08190146111796	3.27362800566938	3.78495017387626	-16.1364101273785	4.62485295576934	-4.68498597512899	4.39523294802823	18.7862020064339	-3.84566968184379	-1.13951166401544	2.4467465160461	10.8776286929843	8.72750235817732	-4.9066832789335	3.24725058252001	3.32128542802916	2.05651401594028	-1.5873307095174	4.65854453319239	2.4540155730406
148	6.14700964928149	1.66832123471243	7	4.55757164385604	5.31479241562271	2.47323172221671	3.69862116178287	2.07680889755121	4.74673927603262	4.95992103188458	5.56483873576564	2.015333558206	6.89890376403966	1.33501241386402	4.61617437841563	2.72930814100076	5.97509675609229	1.42699761929651	3.51840771332505	2.33498728239977	2.80240925802242	2.13514612678667	2.29415280889982	5.21936540332702	-6.89026751669959	0.409660699143131	5.10598026483136	5.46723810268575	1.01086230542304	-1.61857753020904	13.7431717624696	1.88059527725926	-9.64187282740193	-3.40502354057242	-2.62825798357021	6.28056883129643	13.239195528029	-1.23842914323389	4.35055430744271	2.73902164046396	11.9988338979053	7.01022367558883	-3.44350984289572	3.8936610201238	-2.82852657679765	3.54964741725538	-5.65925848604848	3.99354865853542	-7.88021487467766
149	2.10896484077822	4.29149039476092	4.08435161343038	4.24551842516069	3.33452943497301	2.07917334797108	6.35803629494227	4.30468122055369	6.24307408453208	2.86202834785536	4.59873412536557	6.34595332394633	4.05546434444536	1.04371078442496	6.99777082554733	2.08067454000671	6.32950311108669	4.06480519319744	1.39842058856884	2.40287202213662	4.00042758155539	4.2178562787957	1.99443828625692	1.82651967354128	-7.39738529447559	3.27305294391566	1.55929874793493	2.35999687004237	0.882559341439303	-5.25867460047455	10.8374141421156	6.67853708132612	-7.0240872736519	-0.759287380280642	-7.51964458771569	2.16666448130058	17.1220063916835	-0.949952986022327	1.09066436312088	1.46246184625328	10.1067537387269	9.40891428946127	-4.40867320520813	0.76037969318004	-1.9116728540884	-0.257827962255425	3.67973522549786	4.34063697178791	-0.0493024951704326
150	4.60554375011797	3.84472461980007	6.79169735612354	6.70601056078404	1.37683486577578	1.62769684538791	6.59669534746117	1.97270789437389	3.30811102081854	1.27741364729868	1.73079749796456	3.27473383718575	2.0453662940204	6.45181641610259	7	1	6.23625306908341	3.25023960972599	4.24153353901864	2.04831449487416	6.31995305598424	3.23670722102921	3.30221625541984	0.425793535196584	-7.74060976464361	2.34341210254908	-2.65293304037287	0.464011329058703	2.30624065795176	-1.42077155867533	0.77018025243232	1.56782226479588	-15.141100506647	0.185771852376063	-6.31214709998147	2.62415234424675	20.1122590909082	-5.01992031319661	1.88020854859188	5.12416336689172	10.5207270735868	6.44845961427928	-5.21714913998009	5.16089444912201	7.3249946033286	-3.90425786078202	-8.37729128508905	2.41502792732837	0.145753565185753
151	5.37578607795379	6.21849924355528	5.31108771246558	2.1124547653491	3.5125911705434	3.58338605479292	6.69747183478368	1.03774840597675	1.33163585280753	1	1.36231488800682	1.65613570872344	2.5619356646303	5.74005049568992	6.4654160743124	3.32994752103706	3.95245887732545	3.49967052540009	3.18111411495974	2.90413844413621	7	6.04990842134037	1	4.48522280395893	-5.96194082023607	1.50668344956154	-2.06077282191318	1.35845678167243	0.382691078165416	0.696256677286999	1.2796845545858	6.69764909883461	-14.5076299589099	3.44226006866443	-7.7031631982346	3.30854422287867	19.9314631055786	-2.87647728434488	-2.12493254520541	2.32076217011811	11.727691273817	7.89045842055568	-2.86011979902606	2.26462457687154	4.84674502791872	-0.445041755272424	2.8949434102033	4.00327132306945	-13.098839518783
152	3.64112100686576	1.05957684286904	6.76851793262868	1.00498037328951	4.57423524912086	1.81641711393564	3.82891240773631	2.76289624035784	3.91289958789623	6.19907536355915	4.92347235569678	5.51005719097345	3.07897290236897	5.1329076852531	5.82564892149223	1.91388949699707	2.78297486281051	1.13548408501439	5.70517191228574	1.42174508969954	1	3.38154374229692	3.0128729968319	3.7689713559632	-6.13449125479406	5.00489619591804	7.63310910619187	6.30235983333869	3.71045744044898	-1.86740055365441	12.4367975427273	3.03250190202932	-9.38048549510998	-6.62413644705835	-3.23169059619225	4.24672019104961	13.5637161057049	2.3358106038407	4.62924933980081	4.27201518452449	7.29853580636851	10.982862405873	-2.63578000987846	2.11219750815511	6.00674457763273	-0.879195455002603	4.10751369420603	5.47740414603263	1.79379942403833
153	4.67897371940767	6.91335281583991	4.08698443388804	2.07669669633994	2.22250026156384	2.67539054059484	4.96983118815158	6.59424230701561	3.98180905819067	3.77197537741792	5.37764302942738	1.73487043229614	4.86152099036197	6.1122328856761	6.61079676694263	3.17371834850842	3.84413537558086	2.36967649304784	2.01338907694005	4.45941098423893	7	4.48530210634533	3.94261728399951	2.8512292947972	-8.3227644523838	-0.702304453165384	-0.814058006413702	3.93133079675275	-3.97385906022307	-3.13123352342013	3.02895811019437	2.59417144990849	-15.3777628793025	4.25008411644609	-3.91963680512555	3.54663714506632	17.3454187476527	-3.63541205486106	-0.432547373097273	1.26362357706674	11.7230417425491	10.8702260186049	-4.42185022660533	3.50750433211328	-1.79035648753901	1.184400567514	5.45094889963248	4.27099571516032	1.07413514097108
154	3.01753174561637	1.99551811342659	6.11098208369871	2.30250370930716	2.95705364476404	4.15852237081409	3.34336966300409	2.3131034073869	3.77101196112911	7	4.54205364571189	1	3.88054818375958	2.85949608723193	4.57852202333382	1.85176181325637	4.67871398102101	1.63710664721935	3.80103187300391	4.65450774351095	7	3.67661587671237	2.67385588628672	3.86396826006071	8.82620546336455	10.4220380004946	0.396778429950065	5.50707204491925	-11.3240784063105	0.145928186758887	1.01426037964462	3.47190236350004	-18.3537344042477	-4.12172050257319	6.26403635817026	6.56183128050313	7.76020776303612	4.39189190204169	4.98310582682124	5.94717370243287	2.63681800968163	4.95025838385467	0.203076426841251	3.75097065602662	-2.87648580336339	5.26421041912383	0.00529675975880151	7.22268653005407	1.70994952941485
155	6.64311975986133	6.07385363355	4.33271414287515	1.57498791361633	2.78159028460139	1.78310628561608	1	2.83332055954681	4.61877845986498	5.28246722690096	5.0018169929021	1	3.49216403222987	1.05593486277961	1.9000817521303	1	6.85991708299897	2.50141063551401	4.35872540205465	1	6.42676476144807	6.53470189486108	2.43598950224304	5.58122236506129	-7.33217845861085	0.208722374136907	-2.08402162371843	3.27799148446635	-4.34829188086124	0.881951260837222	6.12979833455176	2.25172247493606	-18.9224235961256	0.137278183890415	-5.24510426825413	3.31158651096208	19.4573218728203	0.00637666540264056	4.49007565913661	-1.44343506067557	12.5389886172918	10.7431291377548	-2.13074913710093	4.2953463694412	-1.29243996004535	0.380198745300961	2.75926081496285	4.22765799954748	-9.44631159159047
156	1.43095443116261	3.31215862740774	6.85562154132233	2.41859020136837	4.12990386752649	1	4.3326837378503	1	5.90295972308111	1.72326739334721	6.86681430685114	2.29859414369595	1.34202244249118	2.53598088888149	6.24464669562064	4.78730609915328	2.7817808862971	5.40735871095465	3.57526183820514	1	5.31890925644991	1.84165142949628	2.30187451396433	3.27955041383325	7.17665256762143	12.6287132309021	0.157606216578684	3.89590094824887	-10.4140639847008	-0.515447643354483	0.614237281881062	8.06216221730318	-19.5578773386816	-5.32230431375347	8.46483954167238	7.52127705934559	8.38777024787229	8.1619601707567	2.58765383258693	5.31771777567462	2.93312451056106	2.17836388286836	-0.299861184117885	5.98801281336399	-2.37050006468167	-2.52302178337725	-1.74002683866702	5.97366638212015	0.257908686087361
157	1.60828548305521	3.71315309219837	5.1557543332115	1	3.79147153185386	1.95199975536681	3.31652736508693	3.56724391806077	6.04108698792938	2.77830897821691	4.8903143056246	1.68993386129817	1	1.67091205124153	3.35748930037916	2.27064791814968	3.95977459381019	1.73796394879988	5.3236093395224	2.23158432212156	5.60955861265879	3.53286871389751	1	2.32317674697727	6.66090195406708	15.4902689401806	1.86923570697284	4.62737764214309	-9.91018680124784	-0.748551976487584	1.55855428091523	7.75484829198911	-21.5291114621449	-4.86520312407956	7.71429362870921	5.97698754768874	7.96260316749036	6.47953523345894	3.94616532899103	4.08043757915042	6.10600739780959	3.26788842750596	-0.240329222358507	1.45724739952751	5.10816960517782	0.298045363614236	-7.18959173951617	2.65411406525195	-5.14320073942609
158	2.60671382443383	4.22169777888672	1.35190857443886	1.48933163671408	4.31247482161384	3.61688394152113	5.06506935895241	4.49922917305776	5.68224952235142	4.39586635365524	4.57685124588757	1.07889178602768	4.87204938047924	1.75783625274399	6.72616549890633	1.61743282493309	5.41767604180951	1.55867306440417	4.00561937488524	3.50168903444084	1.78815581248439	7	2.30763437140154	1.6369298677813	1.48567681662905	2.46538493050646	4.4683406698359	7.07095536416049	-4.49491798830885	0.0636992577178834	2.41524200407452	7.51831682290495	-16.0959098562034	-2.70745895384007	-1.25422924586082	4.33404895698349	9.60857474592687	21.8480350712686	5.68893577665672	2.58113264192103	5.37135037832058	2.71824950990213	-5.23696749488432	7.10115647847095	0.331249498414219	4.59000025351469	4.21350416071578	2.12256221113739	-2.50542091371563
159	1	7	3.09823857301285	1.20871440544821	6.12771787211511	1.16214952133545	3.44722935599899	3.86211252128829	5.15479579312469	3.29965914898069	6.63872918956197	6.04358043557617	4.5871722994774	2.157482263539	6.51588640313906	5.26349923175203	1.75767305297602	1	4.54060467766394	3.46250087017077	6.64414296434213	6.75637538214444	5.74766484776771	2.32620933777026	-1.85739775453786	-1.48892415046256	1.05768436377757	6.93429418386247	-5.13295115744277	-2.12453141575124	0.754303262629149	6.90719153940637	-14.9133422667373	-5.11915494875379	-1.69083515183767	3.04225758884544	10.8237188592575	20.1682548469704	6.88914929712434	1.73280577820873	5.07713028157249	1.68218968343769	-7.52808761891762	3.98680970185827	-1.22711454504414	-3.35203069303647	-5.92656753799835	4.97684042279274	1.05327990994424
160	4.0618055245129	3.3990132399322	4.65060496604254	1.16000525576736	5.91439039888362	4.08880533328499	3.9726351845875	2.99619487979532	5.95125491373659	1.28335552506228	6.64943070035918	1.64348949994679	3.02030449543035	1	4.95706223111965	1.06481877466813	1	4.88550103604547	1.86067464119603	2.37290664733785	6.89713112641437	6.18661701938628	2.29687001349087	2.20670750573118	-3.92510171060632	3.03734904162438	5.90652448351703	9.30088764445521	-4.93891399365112	0.190030295150468	1.5235702110119	7.74727990705872	-15.2556891331928	-4.50805721405155	2.39505286350877	2.57035192540857	9.82144355387748	14.5021141718146	9.01627899737592	1.20495801193439	3.27605925852743	-0.890231314242578	-11.0771660165573	5.14614930583264	-2.28890452544688	-1.35232200034322	-4.82892334201655	1.86711346041701	-0.52398316049857
161	5.47627837663892	7	6.20820715986466	7	6.03479307096848	1.90670034535516	2.55240322877558	1	5.99427551886377	4.84092006191693	1.31774138051616	3.00091610407294	2.08275658509947	1	6.44961824170697	1	2.81348288473419	1.7902222467881	2.59692970846054	1	6.55809027611189	6.63135897886368	2.9200172455531	4.99480741225379	-5.22887604645544	0.48810549673127	-2.22204994748132	2.80487276466926	0.447403852983716	-5.96912764580457	11.3410015381122	4.30686690743792	-11.2116484500466	-1.55697613822214	-2.44397618514075	1.98247948159172	18.7207003337025	-0.580763028127631	1.1454154791578	-3.38867090911407	8.61865997151613	11.5297919054365	-9.76277148009048	1.16527126261831	-4.53775700572651	-0.31449844962959	0.225486747006719	4.87126939622137	-4.03284951687624
162	3.23558463171979	5.53624035283194	3.4518252241586	1.40938761413413	5.94764966258011	5.6515699107266	6.17309209921715	2.04667395923709	5.26590550863401	2.92301984380215	3.74579419721604	2.7120907545417	1.97897120364598	5.35493071222963	5.59067170879608	4.24010957506783	7	4.19254597511666	2.40427723692345	2.1335948798528	7	7	7	1.76763491227717	-0.414519927078309	2.93265084080712	2.65202942259457	6.70039081675592	-4.89568293919538	-0.115018052354761	0.160583166414684	8.01487641824762	-16.1189084374745	-3.58528917632309	-0.456277584763249	2.5102244363276	9.90568954390645	19.9795652780482	6.3679824186863	1.60753702742395	5.14162316128455	1.92719908419064	-8.98558311814194	6.39269816718608	2.45354093146921	0.340357870854138	-4.76773662948594	4.1498588518667	-1.78380725889022
163	6.64314609019871	5.71653710477908	3.70740906412173	3.48671483563918	4.33910699608076	1	1.62480835116018	5.25069091652927	4.59806188872011	2.57103373283448	2.44867229584121	1	1.41634997055281	5.20307572928084	6.77507958760866	3.32512513421671	6.47085011801054	2.05243479302801	6.08871089722499	4.91262072421359	6.07655077110308	2.97407936182352	1.72493835101948	7.2688563093314	-7.25338402867597	2.2008836587462	-4.44434949938948	1.08015486193869	-3.7045911221215	1.03298274136943	5.97173285759535	2.77180862177832	-19.5445490493646	2.9986775044288	-6.223727447438	1.00625701362321	20.3047346765148	0.877536623715716	2.72113984369864	-1.70265310783096	11.7049387546358	10.3753003113681	-2.10069712679281	2.19590527286025	-2.9847526969378	-1.16758746867955	-3.12559107924905	1.55039680903388	-0.570049125071412
164	1.32383123320945	2.86537469969467	7	1.67069489443818	4.28601143868119	1.31232078514115	4.95695095387871	1	5.44979794898104	1	6.27729013494646	1.24063967410691	1	4.74226044860948	3.71871765088851	3.90361514850881	2.78461882403828	4.66983769473512	2.49271529259469	5.88082753098503	5.55397298511721	3.35700872973963	2.66644980435315	2.88073935467303	6.24229710329411	13.448980913079	1.13548201778698	2.68928315932197	-9.69875810557257	0.179670730514291	-1.91391315373042	7.09591546254288	-20.5605923014079	-5.16283460141402	7.88694280896263	7.13405414197161	8.59169383790912	8.36550780334009	2.24974104157759	4.18508243919881	3.81298892174073	1.75312635187185	-1.09007882992547	-0.462439291513101	-3.01899948622192	-2.75074941782354	-1.36003668085752	6.6237420820922	1.53792904461577
165	5.0139935204609	1.81858504972372	6.60852480171547	3.29782821155373	3.0098932933783	1	1	2.31794977848267	4.40920154249593	4.2739134952577	4.44639337221933	6.02781967915184	2.91803782089191	2.20807843902279	7	2.28267053435692	3.57763183909772	2.03469460308281	2.99083573448084	2.42198520486108	6.65858212220883	5.42344919186265	2.59829146276242	6.87013100795292	-6.26020207877731	0.758711355978009	5.07943402232154	6.45462704354933	3.82251803832592	-0.347137105425862	12.3772908830675	2.68150959509078	-7.35446243157262	-5.12190728978436	-1.27541421901441	5.60750160798374	13.1379413656813	-3.63990567313122	5.14809436897509	4.46303982821501	10.6575282225315	9.98762166195552	-5.09081596527427	0.769709215756261	-1.66958764061121	1.62851521714516	0.0475110112249661	1.58954427056973	-0.988269191412195
166	2.9127428543075	1.80960458515492	4.27153485386556	1.18240263700023	5.32418878816169	3.07468436158391	5.66157243576047	2.80219677769608	5.31958518307697	3.11953189275271	2.41944136019562	4.9468372905996	1	2.94666122067123	3.94891441597101	2.45708507011426	3.27207433647307	1.10102001102744	3.83689019359513	7	1	4.19759210306475	1.77094473476924	1.0484594370259	5.73704317937472	13.0744284491996	2.38077718386869	3.95952595326365	-9.24240992345252	0.813960406865457	0.410652107765878	7.66624305529434	-19.65852320384	-4.26875276642783	7.50622521582556	5.92418279053967	10.2963007989328	6.82096577873446	5.40427666208583	4.70299464196348	6.05391183614389	2.59217737803688	-0.0786067923358076	0.0901442374983057	-4.86775342748151	-2.21041983413227	-1.38622153120811	2.60149977026902	-2.7474770460599
167	3.73279186424806	4.84583732332546	6.12849788789679	2.12815660986385	2.39067983576005	1	6.48420803539919	1.4156183270146	1	5.14069192435932	2.9344049766574	2.39457787331744	6.75905549510962	1.47445157163288	5.31206560684325	5.01067748008612	3.56529474168588	1.16622541467123	3.69298936776477	1.65285693516672	4.00520434529401	6.99431956312247	1.18967999857412	-0.367283283338602	5.41273833669396	12.6292765612481	-8.29235977788864	5.31536485036796	-13.6066962428411	1.65556203476534	1.90507732006535	5.33990663724591	-16.9429824999429	-2.95412260095106	-1.01818211955712	7.14640708275732	11.5761412376253	5.88846257006463	3.90281308899422	1.60102549265267	8.26597503598024	-7.72307656619788	-11.9906048394459	-1.98644137555162	-2.74451180792822	-0.468258931241853	1.51421606246282	4.47610280118831	7.14933997535157
168	5.99726094822472	4.84197899571027	6.81261024315772	4.609561263089	5.9077587278843	1.68503578510236	5.04759095836275	7	3.47074804649996	2.29719259547295	6.87969176007454	5.15314722581123	4.80292903509304	2.94386004595203	5.41775744890758	1.05893385685008	7	2.73027218652974	4.39852485720066	4.99672863631684	6.15300012921815	4.43233674282697	2.32472830086757	5.8144274808177	-3.90539555635349	1.66420524072475	5.23987721905261	8.50568257654733	1.45941108260806	-1.76457607058794	13.4728342660973	2.77163220749773	-8.47020993198556	-5.16137939372637	-1.54544528994338	5.9175111468549	13.239084134609	-1.38511291114267	7.51484970980102	1.27785034688092	12.0555757658973	7.79875397389866	-2.50986992088299	2.1310420499683	-1.72263144673828	0.585835648726334	-0.035240653264938	4.2558970966274	0.226335402703821
169	3.38302696551886	5.96520155763398	1.51847566291988	1	6.21658563878616	4.89114307990087	5.75075759580822	2.39383479882972	4.17747794054213	2.10194014147049	6.33670876056968	2.69290409161829	2.51961620286155	2.43664811089522	5.88184953179058	4.82258507523676	5.86888940125036	1.59146290632337	3.43027483079881	1.48466792199934	1.77052859821156	7	3.34388581291381	0.344536342027362	1.42741001409533	5.56966487173138	0.725045420751142	5.21921835955099	-4.73163940194932	-1.24700840457628	0.521012512451082	7.51715405886674	-14.2229351745945	-4.43457663680392	-0.817045831269482	2.74893399144108	7.32935454206892	20.2168552677131	5.59351903881211	2.44219662850053	3.51093633416099	1.70659874161576	-7.42134429702408	9.20056774449858	2.00989796545461	1.21014577062147	5.00493470200715	3.98663350354875	-7.44193383759391
170	2.74724981731053	1	5.61311896354017	3.13206511918461	2.63780094699894	1.68618231698412	6.69146297066685	1.2386597979291	7	1	5.45795976585301	1	2.2440012194783	2.61289726555273	4.00744387606094	1.78193459683308	4.13491529962256	5.07100056989385	5.993763482053	2.06249992221819	1.84803738322011	2.91341892974435	1	8.15657784497698	-4.76564396024076	1.56992304856956	4.56893203100547	7.18790026046342	4.68540452847571	0.752692100708996	11.1491755086037	2.82578998914051	-7.65466367982458	-5.23397520071429	-2.88782254749031	7.28178424284952	12.6735863555571	-4.34876396336097	4.59149742445955	5.14390727160244	10.6349714999341	8.62837080291736	-3.11476284095658	-0.234898730303296	-2.99808572621818	0.827202638871308	-5.0312903873423	5.51422457873952	4.22762692655932
171	5.83413667302138	5.17387465338038	1.8505542280074	2.51718918977965	1.81940195989805	3.67795739192317	3.69463210497544	1	4.53988188979078	2.87312797628703	7	1.01235425037235	5.83534092104687	6.00044901445463	6.46256109146366	6.8750218980058	1	2.56648915862644	4.08064182133783	1	6.49311629920941	5.09456557450123	1	5.63384905109964	-5.42716176656479	0.804652644373816	-3.11815587338975	2.44094458303976	-5.49896887502945	-0.24964262136001	6.37826612370738	4.47842916872001	-19.0100343090545	0.0799613264189208	-5.56092927807364	1.74789250281265	17.7993991261699	0.086170429278865	2.82395792408131	-1.85074462573138	11.7580848335626	10.0463738190946	-2.1963223032877	2.56562896160051	6.76183832664136	1.74848527213707	2.97812433358469	6.87316459459149	2.12581450187504
172	3.9929019429359	5.44650227043891	6.79693711694025	6.52645936807772	1.61924316017815	5.2895214426473	2.77314018483944	1	1.22841223300934	1	5.28682904265005	4.15074235204178	1.69956555512629	3.92618421690518	3.92447963911757	2.42508076096295	1.71145710662406	3.83913167420728	5.54364271710861	1	6.45459319307399	1.93447170684643	2.73502376095554	-0.248636774920864	-7.86945711781236	1.02671040366555	-3.22131819951668	2.14295120583644	1.39397632829543	1.04325369777483	-0.968723490343106	2.07748881231713	-15.4378788366938	2.63682581347835	-7.71719460282902	2.48063350199785	17.8144012579866	-4.83187754696656	2.41236840611292	7.65588812852167	9.25266007153452	4.78352743900985	-4.98144506284047	2.83208689567635	-1.12282176099781	-1.61609154207346	-5.40434689644342	1.67308628649132	-13.4803704804684
173	2.87039991426673	2.34622454620566	4.76905414573018	2.4185298276807	3.42062979608417	2.74450530413777	1.302254621274	6.89495289114132	6.23829936793111	6.55952815560534	2.51361410239482	5.01198675921872	4.78178198112161	5.18097226353786	2.66721311552523	3.21817898557825	2.88769075229013	2.89083174102601	2.88214558323334	3.17903337532106	2.96980572530019	3.88810099210296	5.22273183669864	6.19686143060246	10.1073216259606	10.0813512459439	-0.739321598813018	5.18622992669688	-11.5289219297464	-1.24884114783862	1.00858530907793	2.64559180158358	-19.2041285291952	-4.94836597317912	6.57831040588508	5.87574892626698	8.96663945240566	5.00405552417416	4.62876849229077	6.42462857127922	3.69999173820618	5.58875760884295	-0.153329283908786	4.58657753316893	3.41558450317146	-5.70635619105607	-9.84923398053473	0.926839271617755	-1.64503784272888
174	4.8301876701315	2.71543504662258	3.82551271881489	2.1970047451347	6.53772499017834	4.50573047853322	4.55487229188701	3.70748429344353	4.82394473995237	3.15515429148044	6.14418217573597	2.64655599430424	1.87083659959737	1	6.2326646505356	1	1	1	1.46954839353721	1.57362314857111	4.46236143102206	6.00998781572877	2.07967834553553	2.57849486458373	-3.75115160410896	2.49835665270876	5.86034816060674	9.26950116872892	-5.09732539193362	0.507048602519008	0.382330316254015	7.84383553522821	-15.9426898470374	-5.22535614680039	2.34188715568209	3.50785654118806	9.64944703933864	14.0185579741113	8.81970507214257	2.3367955582456	2.33912340582756	-0.99378055698118	-11.0223393980119	6.27199958922686	-2.60323115334398	-0.658580232794535	2.86833318270312	1.33827257020996	-0.745731360837492
175	4.26008075237478	4.67445544904409	6.81907414153216	1.73543119664692	1.88237029806753	1	7	1.83586088998711	4.04774721192918	4.61612528212808	3.2322522750839	4.48136058038463	1	1	7	5.47081105544352	4.83180173769667	2.32297524628568	7	3.81135240048252	2.28194405838793	5.48219257411375	1.9778823966996	-0.0437188633802325	7.1011039828761	12.5245063159893	-8.2991965004005	5.66313043306086	-13.3689578880581	1.76711600536578	1.49164953732501	4.75007796609005	-16.5135561291619	-2.93654980425999	-0.520440308261799	7.371936502255	11.2565208906186	5.37753156759204	4.02669949583584	0.652946681672664	8.35153427507862	-7.99366437140725	-11.7137030961036	2.94176503852307	-4.5197158525936	-0.142169275435669	2.55469899834572	4.82984412544197	7.58661577432659
176	3.17442541907542	3.6185255931023	7	3.3151350868971	4.22679384841889	1.52048065455678	2.20959574938816	3.11932578502608	1.27302958741883	4.25424028336996	6.77212295325173	4.10726081819135	1	5.83738376117179	5.4788097265134	1.44411067511815	6.13900345579754	1	6.74100315937813	1	1.60116147364436	3.73119066516262	4.04092304420354	3.01905389329568	-6.02800544181834	0.555988191582581	-3.07254619175581	2.6859910626808	-0.600792235976568	0.172448313666658	5.99260380905061	2.65453782549969	-18.0322615249741	0.74091957706868	-6.40811472011198	6.7187048379854	22.1590548095693	-2.08529299345935	1.64808775242612	0.515329193430402	12.0870782827793	9.41279939259645	-1.47688003405314	1.85466813804581	-4.19232134585525	1.68923516953873	-1.65397896453525	0.286022171967721	-3.9282189090541
177	2.15841675168502	1.80834089605665	5.46721820453085	1	3.3900727501287	4.31217168105545	2.41566200560448	1	3.07036516527727	3.08532029765249	5.7288368567488	2.64565428061201	5.97765967090475	5.69454725352717	7	2.83177247109954	7	3.14042352298161	5.94318594808776	6.33243250427719	5.76940163700388	4.37273347104695	2.85851422545356	-0.64002327442216	7.17148147273897	12.6009420385505	-7.1708753266541	3.58761411466962	-13.9248280926683	2.62082044851632	3.77197132920213	3.70819218196877	-16.86650068172	-1.226473278192	-0.540114051592134	6.88563919883249	10.4574661544013	7.23147916430699	3.54439662641913	1.67201273743388	8.74729547345665	-7.3199664622347	-12.1339987863439	2.32159334647939	1.17638433718797	5.2564832914182	-3.60755627155612	1.8002258007907	-0.70125281591497
178	1.64602021757509	5.83036721468302	1	1.96759806132735	7	6.55331362501641	1	4.78200221119946	3.69307223659431	4.06623856398901	3.97551563293688	1.58599354412512	3.01736120130207	1	5.60150153947255	2.30515395751096	1.74709469898607	4.30182007868213	2.20372503332486	3.51407734873157	1	6.38174408855946	1.86949773917992	1.14088181745854	-0.484219699237654	-0.210570535950941	4.98331277186722	6.74596985766574	-6.22478632692372	-2.39052857632702	1.03333503500551	8.0927187601247	-18.2214976100881	-3.07201669079556	-2.01674906141659	4.77379256403847	7.78257557275379	19.9907010651066	4.53086956539924	2.89531614286883	2.70364062438061	3.84655878517016	-6.44910504618905	7.30723939331258	5.19514242660512	-5.9797125832306	-6.37055502026265	3.05603055635355	-2.30053256910104
179	3.59429784770098	2.51337556028204	6.55038250014682	1	3.11551352652678	7	4.3606060767404	5.9109036255628	4.01771420132072	1.56330061473929	5.71757003327687	1	5.8103663459048	1.40523001586554	7	1	5.94320750097453	2.79447349811824	2.89835652744278	5.64508117115423	2.39379580677588	1.36763540870965	2.86665426238932	0.298364843650888	6.96856092307353	12.2831871078388	-7.87302277160635	4.30394461659743	-14.4684267295791	4.17147470958191	3.01454941243535	5.56837201994575	-16.0128310677859	-0.160419420383915	-1.06320086744803	7.17243865933371	11.231986549397	6.72452056908975	3.46557360391803	2.51273958568716	8.45671966448823	-7.28973680409138	-11.1679972474037	6.92133712056778	-1.03672440409514	0.635416780434501	-8.73931378514734	6.57122525349058	-1.67266088644535
180	5.15064457500271	2.74649751536795	6.07852482411216	4.71364311040869	6.4702443711851	1.78380350789243	7	1.77721860340577	3.60241025351959	1	4.81492716371985	4.86017029363726	7	5.41070455926759	6.14817621186529	3.96517864041887	6.56387852324977	2.60541154183281	5.84600343682246	1	6.6426392049739	3.24772773360697	1.89295414747272	5.98011571783673	-7.47872648293582	1.05570308507976	3.05890119052166	5.93654018487465	2.52831844311912	-1.10679909241831	13.3629279161541	2.491164691841	-10.1120146998683	-3.15379851686041	-2.0600224799353	4.65556989913452	14.2527963338133	-0.417230600248866	5.56266800938299	2.52302993124171	13.7511796094675	7.06766426721097	-2.82782657528957	1.96860900230426	5.60593336873714	0.959894645341499	4.56276231540209	3.94092696122213	1.28604019265609
181	5.91463738705998	5.23878933783912	2.86079529106672	2.56028832198476	1.14984856573506	3.74725333049853	3.42996942759783	2.13939718162595	5.05021854983899	5.7116203179887	5.91413811462598	1	2.19442295586448	6.9854279843536	4.93274207199695	1	3.03766028008837	2.53633728084609	4.22131196673865	1.65703385790393	4.24699351832225	5.22464535323801	2.66544066279965	5.50041943184373	-5.95672239213058	1.20586064557805	-3.48063748452273	2.99296157482349	-4.63948584864458	-0.578080754652571	5.29517214423453	5.00846108077518	-19.3958970637767	-0.457726084922971	-6.1676707969332	2.35295944193853	17.5617995821707	-0.28610929604392	2.58805678053328	-0.129989975654909	12.998388357833	9.95288228821282	-2.13594924994029	3.78240235525548	8.15077268204685	2.16530987510303	5.57808988044226	6.27452021423144	-0.536680941395753
182	4.53538574935355	6.64175502844	3.33097482617441	5.0855587276981	1.74579613775538	3.67941194482098	2.36699657686389	1.9120996120935	7	1.10088519826775	3.30883327743371	6.7895008371841	5.35531494415676	2.47095147659782	4.19194733746032	1	3.55999942543916	3.13479498976066	3.47834581268619	1.46579016083683	7	3.23296465773605	1.98093462385905	0.796251741322884	4.00017788894881	11.3646957163059	-9.34674310999922	9.25818244058698	-13.6997233442842	3.77679782331975	1.03451241509807	5.59455877049771	-17.5418739284052	4.06697948659437	-0.681478664371007	7.28360886818721	9.31254416710629	6.57959027414406	7.12491941801808	-0.68675309083617	6.38997862395339	-8.5428010454416	-11.8943795353706	1.74518926024728	-4.69674150998331	-1.11336559814204	-3.68284970629009	4.29930348526136	7.74980517398935
183	4.98702371145977	4.94110514952773	2.98170530781448	1.65110020334307	1.42187426980613	4.15085487121366	2.59757726950918	2.46883644764722	3.72393866491993	6.46183187450503	5.51166001483878	1.00401257051584	1.75258946424609	7	6.94438956854224	1.22481128686275	1.63424503505473	2.15510940860574	3.79437053965614	2.21952952551506	5.17685418972619	4.62724362352308	1	6.26451544213625	-5.83927114249981	0.506113586954319	-3.71659966807417	1.39396956487458	-5.37676534773423	-0.68539569039882	5.51839083148977	4.35091365899717	-19.0891409247413	-1.03091653876879	-5.68250822513669	2.75527338532773	17.9720865710864	-0.648372184406833	3.94321162408523	-1.31529846789389	11.0635986463068	9.69303381802426	-2.10207570743933	4.06891510459313	0.512132517493437	1.27959514443387	5.44820255158347	6.43523107820448	-0.96589150356507
184	3.2441572938083	5.13541295629271	3.73571857826069	1.64451061159483	6.66050420468429	4.74864844246364	1.75422892673606	1.35356234498797	5.5664377733014	2.22178863315407	4.52286735580564	2.65472323384542	6.22117648454208	2.00045142424397	3.65472481824646	2.46823053043822	2.80167319868747	2.85910565013677	4.26409774357251	1.06217260969145	3.32013892916144	1	5.73771372324003	6.90037923145612	5.70919921818989	7.89556322868937	0.718069955446906	2.75800536831049	-12.5656447575858	-2.61968344404058	1.65133983145418	7.26087774553876	-14.0348282575846	-1.57886636494956	5.30563627871291	6.55507060429215	6.05905791393815	3.44643548736348	9.53038864542628	8.77700427664644	3.14734564865629	1.10413952322492	-0.306550462052711	1.16395313817647	-2.92454461658508	-3.40741655125299	-4.51293061236149	2.175889732761	-5.87230842761042
185	6.8200249431891	4.2361822432971	2.89170953435479	1	1	3.15179216147976	7	6.54353111048954	5.56474601618975	2.65184899910083	4.35236016060279	6.16884034055475	2.49131563602877	3.16962232777908	4.34663437763757	1	2.63703783344797	2.25683866009701	4.88644471883059	1	4.61077222033092	2.38418386829038	2.63051622942675	9.35394574660014	-6.34508364097304	3.20181640759376	-1.04696294161949	4.71130265189235	-6.98149656594239	-6.06263578306741	11.4642373243926	2.40172407430827	-7.85203829292297	0.150369454004073	-6.33136845451736	3.6189529046995	19.2806435188342	1.36993771517157	7.1583942580069	-0.169426290236883	10.701611884337	2.9174977527934	-4.45278825482302	4.50041095290401	-3.61472423599942	-6.77619031741404	-0.160858605712182	4.36478307692963	0.474942986391363
186	3.52503523886122	5.10617424543543	3.44479214767516	1.53660391593418	6.26498312991083	3.44950891345006	2.38417246599018	1.76642520857399	5.30771935813838	2.16794836589602	3.76002304691335	2.96186223021238	5.19157470540612	3.88929680672636	4.63085120194487	1.45900114461104	2.15184999729565	2.9959249000756	5.8734858284681	1	2.28043152118907	3.9750101480683	3.65269378955369	8.01345599273978	6.84222504618389	7.4603033795351	0.510709743028398	2.48529473322774	-13.2066362596476	-1.53468686737861	0.255097693947141	7.16907644892304	-13.8972190285808	-2.50888690332384	4.22908795123406	7.43969703346061	5.32571655068111	4.43118636216323	9.38206567576133	8.86982769496322	3.44267075785904	1.45219935902591	0.508034750675177	4.63565449191016	-1.26834528445649	-3.31518929537686	-8.82933785705708	1.77062313696874	-4.97696143539087
187	1.85545372662873	4.58721477690402	3.94827882324477	4.71834812255849	5.50165792570525	2.8541959944422	1.16561531851825	2.50234005922441	5.49357325905509	4.53136850047323	6.65246247478411	1.21588488865951	5.6436837796764	2.09063909217571	4.1446239885716	3.72501414601717	3.33700569546928	1.52927048344264	4.93182889307311	5.83834527597324	5.92493073018794	3.73394344035649	4.87220456632261	5.60812895015773	6.1079868407543	8.93750948137085	3.74740943286996	1.17013332523532	-13.920875362132	-4.07295526343774	6.04759026585419	3.58094252527797	-15.8518883383703	-5.16540333154729	6.84564509369145	8.76316591302189	4.95263733652755	5.97554298435643	4.57893650635648	5.49559126350898	3.29461192802896	3.27558839787451	-2.7317815360584	4.08877116761342	11.67602300109	-5.2269902782168	-4.28723574708526	1.26942643219389	0.59155300641652
188	2.96504374402667	5.76573984091892	2.44603695321379	2.90031300391212	4.48744766910943	1.38962636886904	4.92505694493263	2.7626251567497	6.82834047065477	1.78687065248472	5.93610025215931	5.48682715589513	2.87489249490381	5.41001024394156	7	3.82526456018899	2.41603604325742	3.52709557472965	3.77515931114942	3.114889239897	5.01225583077617	4.2611204605691	1	5.45684094262373	6.75637128608213	8.2904683885177	3.80993545848898	0.130277033959747	-13.6345251178318	-3.1846531795957	5.92501239549175	3.58282735806984	-15.6884996493007	-4.43478883439069	6.21521872382196	9.38169476068456	6.96590049478984	4.6237170057719	5.23752811729375	5.92046445907809	3.40195368360376	3.23735243525187	-1.88862231753799	1.90953045367195	-4.149435594874	2.29060062523823	-4.17965720483007	4.04031202584642	1.14324755981215
189	3.83890258113055	2.29866259745259	4.74773737464047	1.89840444751499	2.8433960965538	3.14995755711803	5.6957936546116	4.06608365446034	2.59148149030694	1.89871743628772	6.01094884194383	2.64969166442451	1	1.18047668564606	3.01383956300772	1.26198154673656	5.37500666618068	1.15989722011356	2.4179517630461	3.56554014059215	4.67881577145949	4.1292171105254	2.58134713010063	0.244599289224453	6.18660501987971	13.2108078066374	-9.01554598571592	2.91767269506373	-13.5127567972525	0.665937288970102	2.97915194774691	4.98627830669129	-15.4450516390533	-2.32065122976315	-0.646460383914798	7.69584050756277	11.3936338748277	5.95019567718522	0.742051719519517	2.70656442922576	8.02335033783317	-7.05711327085692	-10.3909839625086	1.49975437184377	-1.60385256302163	-7.213418241201	0.122750641306016	4.80615871095129	-4.36242216920498
190	4.94675813022059	6.54191504552705	4.23869483591186	4.82520079392686	6.08447993215253	1.46731145479443	1	3.2645001091951	4.66793061983842	3.68516258174406	2.29815108431103	2.87036997305084	2.22679050505934	1.39593215902832	3.88220831639727	1.7829970987504	5.30676820387605	2.0889338450854	4.79364260883304	1	5.76460825905566	3.41966180261699	5.53706317573507	7.53527388217019	-5.87647206072588	0.374105940896388	0.779725230177323	4.17126262901033	2.83024960713631	-3.85557534101695	11.044903758347	7.23759497224193	-10.1700941281025	-2.13149993687578	-4.67429743430838	0.569516070886954	18.696496853638	-1.93662804421083	-0.437312807874934	-4.00280986056687	7.60932748764685	11.0908687457684	-10.3842550274512	1.16559943409713	-4.40071632017306	0.659588704347646	-7.23339822250186	3.69607145871455	1.93732070614036
191	4.50453607626947	3.8062862433687	4.07302498291422	2.27899209421841	3.73511296782055	6.77145424299381	5.84693793594742	3.95764720758051	4.46234229369156	4.12756670281712	2.20734727619342	2.34355693948801	3.32494785057596	5.41059433842642	1.46608522647984	1	5.43449685163823	5.18646549509911	3.75138292853941	1.99260848213285	2.20372228249746	6.79504789726022	1	-0.635965712524039	5.83672558171617	12.7026646938872	-7.59253741057974	6.25818294933056	-15.0359589098287	2.36289074228104	1.93011909791214	6.05263786416757	-16.4710871602622	-2.02477825809924	1.12368244185426	8.57306858383567	10.9046805888847	6.31909814879077	3.47853309779052	1.44732960343179	8.60041041886441	-7.86398620487218	-10.2738676310974	6.43930501541961	-2.91779139702592	3.94172259830987	0.615516007302571	2.20230825217739	8.0635478425287
192	6.13682567550646	5.65184002924052	4.25761270734992	1.02272669217269	3.04535682220166	6.693899246079	1.08033676788289	3.7342916931332	4.74816995821345	5.12970567207057	3.39895219464368	1.07272138716304	3.49415567769283	1.34423788576505	2.33362388701548	4.77490647382042	5.58693302053422	1.59707185040773	2.59315728151956	5.84626706930396	7	6.24717779391676	4.73758453993995	4.36679611190405	-6.80262030311462	2.12659523861716	-1.88651465970554	2.61343355409956	-4.85537595944364	1.26049364709739	4.8787297634096	2.87922840626074	-19.2397200467134	1.09134553754742	-4.80427016049966	1.39017020245931	19.1630056505901	-0.534713704413762	3.88731435011884	-1.16378155187315	12.6180704681273	10.2464265993079	-1.78956181575083	7.10639235686306	-3.93314869190889	3.3704964979555	3.71792072991558	4.29822589963801	-9.95368602047835
193	4.68361854352217	5.44338325364602	4.67767053567725	5.33998222627045	6.40285667789187	2.42895011640966	5.91250271798089	1.16110637244706	6.66853268937664	2.47159755453416	5.19455064441453	4.2821350909759	4.56503772515731	1.70326950931622	6.22525070051502	1.30842711347113	5.28154920038381	6.54111189325763	5.16294439239573	1.95524399347778	2.24378262598687	3.15563347323205	3.44161217083506	5.63908922606707	-7.36825124714038	0.284543030829697	-1.53146936988175	4.16255143564679	1.26133979787604	-2.81633089377009	11.2748888214966	6.8976708013868	-11.4620658395962	-0.889550029715522	-5.35117480918561	2.82181500652691	18.750850867092	-2.00260777756162	-0.718685845651235	-4.01774137446551	11.073697209854	10.6339203799278	-9.32904947685646	0.0814393300176159	-5.82097709201477	-5.8284784373108	-10.0136421063974	3.7458967205682	-3.40776790063502
194	1.83981660671157	6.17684512507052	1.90731449678096	1	4.89029676597952	3.16120376426593	3.87248783020412	2.07517662439823	4.13357321543704	3.89740945459756	2.02457524880009	1.78418508598535	3.74081004741584	6.5745137237075	6.94266147512315	1	6.41363489626953	1.07964278317312	2.9598215649106	2.26312844737927	6.36410963264468	6.15747624994309	2.24170392026111	4.69913060805717	7.48307209230239	8.84169091797844	1.54721277536284	-0.650768146438543	-12.7173487423226	-3.11886020302004	4.88045710722105	2.71236827925554	-14.0085135442278	-3.31880248336618	5.34201865647493	7.8403644131665	4.1762804084769	5.13609282423979	6.70178439448308	6.51229440716079	2.05630475534083	1.84947975534635	-3.79014983886173	1.59273295946931	-3.15915529968006	-5.03118030097765	-3.73131867913212	2.18485695119894	-1.50495181772261
195	2.84230892760126	5.30507319034399	2.93831988071589	3.40920061074535	5.32464900648631	1	4.31992790212605	2.87233854240835	5.44744116164836	1.42100912178378	7	1.60739294387175	6.06820128879312	1.86764293936143	4.18423588879758	3.59868479694482	2.37902290697678	2.12534505622989	4.47378982804851	2.58764960132373	5.60901864127117	2.22920960224561	2.47397128551562	6.07319515691222	7.46001282310762	9.10369559935689	3.96242022198652	1.47734988725698	-13.3480561123971	-2.40083033880057	6.56654360916578	3.49245036184946	-14.7962022669678	-5.26901341566107	6.17604447047295	9.65749197554581	5.82902312587365	6.08218826716729	3.68626830932247	4.5719842121957	2.21773177848665	3.21688088267462	-2.05868551520062	4.72916176659725	11.8187387421972	-7.44941291596213	-5.82631540345046	0.888573022585858	-0.998578631098386
196	4.8719817352749	2.98037447784848	4.63551600232386	1.5907535251264	4.19720661932994	2.54575220802349	4.74742266200954	2.38425567065749	1.89858153634599	2.08996122859865	6.14905386433446	3.00647618656705	1.27815087459664	1	3.97063012389178	3.10682896380024	4.84322575085016	1	4.01219332871865	2.73458757026638	7	4.75939725569823	2.6619357130093	-0.280264528783444	7.0796497535884	11.4601568610129	-8.42508516665527	2.79080794474266	-15.2066291153891	3.35076508585539	2.86057507328854	4.74469324518867	-14.3664318727941	-2.29668716262869	-0.605245526461992	6.75900406533906	11.7774030510091	5.92601696026521	2.56844852084548	3.01561768460469	7.76180169805064	-7.03450720614806	-11.2960644750843	1.28075264338658	-2.54932380066071	-0.653065816298998	-0.489084830149214	8.88591729165338	0.36479005652844
197	3.1922871853945	5.40855196668837	2.20359648784293	2.02872055062632	4.29984448514527	1.36048564429365	5.98336809242407	2.44115661175263	6.26772384582079	3.07821617938316	5.44617283565446	5.20285975589095	3.00235440561162	6.12888907230194	6.66591493149539	3.17834332713053	1.21127004403553	2.92573159308213	4.21662744367411	4.05740750456188	4.76249870996747	4.0912663427992	1	5.79288561304558	6.99401714602521	8.71743966840999	3.65254135492423	1.57988707173781	-14.2870156767852	-2.54247625676212	5.67898724901774	4.746491436722	-15.679610553004	-4.72621974921861	5.72391199768926	9.15247316400605	6.75713480637565	4.46964539273101	4.87552024771168	6.39913485170491	2.31054808061081	1.59785931607442	-4.01243439198612	2.63563002993761	5.93370573487179	-2.65699081291662	-4.91516647536227	6.774431000041	1.28964297676689
198	3.30004557607823	2.96754057302647	4.23401074124263	2.31710730629666	2.85950258747598	2.65012944814545	3.76325433578666	3.57920241715029	2.19940343887669	2.06737810239134	6.44146865076379	2.47873826825842	1.23038237799678	1	3.60746836545755	3.0966810438903	4.80953756752532	2.65177396125562	3.33913141793312	1.86299369569611	5.4126887640103	3.44419332730795	2.50363830278551	0.516043787048549	4.37144352342556	12.759970328801	-8.41128045934572	2.6115570833268	-13.9061927776484	2.22721368345208	3.62961689975559	5.47698033431238	-15.0356381127311	-2.60220476518293	0.142173193152908	8.56293080923908	11.5736011160344	6.46445839445345	1.20514592993866	1.80517732408746	7.14797366583459	-7.06655431041595	-9.5834571286724	1.32660802179574	-1.99489014359929	7.65291632209913	2.07346827386679	5.10401828062805	-4.95454738657623
[truncated: 74 more columns]
