# Supplementary material for: How Are Mate Preferences Linked with Actual Mate Selection? Tests of Mate Preference Integration Algorithms Using Computer Simulations and Actual Mating Couples
Source: PLoS One. 2016 Jun 8;11(6):e0156078. doi: 10.1371/journal.pone.0156078 (PMC4898694; doi:10.1371/journal.pone.0156078)
Supplement: S2 Data — Long-term couple and agent-based model data analyzed in Study 3. (ZIP) [file pone.0156078.s002.zip › S10/Euclidean Model Data/Euclidean Couple Population 11192015 0212.csv]

	trait1	trait2	trait3	trait4	trait5	trait6	trait7	trait8	trait9	trait10	trait11	trait12	trait13	trait14	trait15	trait16	trait17	trait18	trait19	trait20	trait21	trait22	trait23	preference1	preference2	preference3	preference4	preference5	preference6	preference7	preference8	preference9	preference10	preference11	preference12	preference13	preference14	preference15	preference16	preference17	preference18	preference19	preference20	preference21	preference22	preference23	preference24	preference25	preference26
1	2.00282320734738	4.49303445239689	4.42513229743947	4.62716344474508	2.93768005405089	1.57239217590713	1.10802699450742	4.23195443355627	6.34518864120681	2.62286872099086	1.34620829171123	3.93761441401482	6.07132817712062	4.17054726585259	5.2058082193282	4.86940654987215	5.74523410209248	6.17943664742935	3.12247237185043	1	6.12898113937928	4.0472893525001	3.14575258004522	7.29612034758139	-3.10102448014338	-5.14127842979616	-13.0791844370514	2.12703144650435	4.38928822639974	-12.7557450413982	-11.5635446176206	1.68966020153122	6.14953062976795	0.84525138569545	-0.0618909042186587	4.80684453324634	-7.49385777225237	8.68449973878218	3.95443732599662	2.22876900802133	-4.99800010986967	10.6713397551759	15.0735278161664	0.69325153449273	-8.0462822174774	-7.20868254146351	8.06794968798383	2.57991677450525	6.70038634759847
2	2.63986291378257	3.14094075646844	3.53700938356238	3.99666502288407	3.20996503629311	1.14620288090809	1.53832284626348	4.80630621917133	6.32258265846968	2.31853988383999	1	2.29391429293238	5.92387188748076	4.94641508668766	4.23456147839738	5.39246100769979	5.52659747169594	4.73053862713989	3.02685907395808	1.1826664304593	5.2071278547505	4.97699713727071	1	7.55664799727476	-3.067739953173	-4.48154874424782	-13.0652564603069	2.21181581676004	4.87130081166144	-12.4586567123301	-9.77961034442397	1.90603465876465	6.25918062938796	2.03817615315634	-0.133819010864055	4.78845752463878	-7.68102633851793	8.99336345398497	2.91155838521405	1.78591218329404	-4.46550382055488	11.9120322069958	15.4193229216834	0.297119542855611	-9.47306756261186	-6.67617197929565	7.70586199048421	2.42465321095289	7.60806015466923
3	4.49659163423789	2.8727092977797	1.9952452406758	4.13766160076486	3.89976519566098	1.08657776231117	1.89743119858026	2.87714283656914	7	1.84242813078243	2.19355681673187	3.38178634361793	5.88782418350384	3.70145524770594	4.17153513874276	5.52132206824701	5.09462558718589	5.20368862874113	3.19585873045258	2.61987196937775	6.38407208611935	4.43217086321898	2.11200540042387	6.38624537526379	-4.45253050476953	-5.34418168126632	-13.3930205953658	2.86188319880199	5.01215302232658	-11.5273497175059	-14.9097013995048	3.25768076176593	4.8661916232425	-1.46107775418596	-0.129009323417068	6.55418074042385	-8.427980378601	9.42747042146105	1.65437036359337	3.70601826280076	-6.34339702105999	9.90494362051876	16.0586393409185	1.07615527087315	5.72523470384194	-7.04831920430218	17.7843739232076	2.96206950382628	7.97183015295921
4	4.35619681730292	4.14274386654988	1.79071614661198	7	5.13179026908992	3.23722487784274	2.30854791810631	1.55927444247916	2.56068518789063	6.12967616772189	1	4.23807303329246	1.31245445103875	2.29671634783339	1.58972510217106	6.30367351867828	6.69962774658743	5.31025692708922	4.41357727994261	4.95049521573691	1.75481062023398	2.43274986532338	2.37877737370781	3.41384442090022	2.29716745571706	-9.5033239313243	-12.4891236336476	6.19998975088553	-7.35986174482963	-10.7173871671207	-1.91120545771017	4.58865340610567	2.91520931696232	-0.391470651479029	3.21174709970467	6.59959128887043	-9.8962263521605	9.64110133080779	-1.23722383980314	0.684024897813434	-6.63538273556564	6.04185755514904	6.6449506200817	2.17068566078938	9.35107457001126	-7.85571733886701	13.5606248045166	3.56745045128033	-10.4667209482842
5	2.7906968134572	3.57766175513994	3.53992318589354	3.58762122621076	3.41956183727214	1.16318312002023	1.9373739072824	3.3914518974185	5.5886121516891	1	1	4.4486437779827	5.88427826144999	5.6286320524265	4.98002203946503	5.51898568720981	4.89921354404534	4.93620097515729	2.90748977317756	2.01084987464334	5.46511466377706	6.59005361356001	4.27307468812633	7.88706799233622	-2.30697839504125	-4.71602977954568	-13.8139136760667	2.21145542559714	4.61650479921192	-12.2465258636599	-11.411397114426	1.85135899856851	5.86049914599162	2.00801649044863	0.401487434990891	5.01855157117749	-8.03135096394947	8.33797791362866	3.47623838932321	3.25850442360593	-4.63940706230383	11.6344592951278	15.4748681220371	1.34898422002781	-10.1178916654001	-7.68446286117044	8.19055415478823	2.58887998423757	6.06557996877461
6	4.99155077300149	1	6.71361900685417	5.33907302319033	3.54568767701521	4.05965278597461	1	1.86819188472023	2.27206817096116	4.08920181346821	2.10609007793802	1.29622507632162	3.83619450761884	2.14447960949212	4.15284703565916	6.71337070835285	4.9733528110149	2.75227984519517	2.72589101961483	2.20087277305534	5.18071959462022	3.3731383642369	2.90638093351442	3.34726556040866	-3.51213833291872	2.54032729745358	-5.34632832981454	5.18470452807691	-6.72104203224061	-7.84180060239881	4.73345322342575	7.63360472753792	3.03310897910527	-5.20773788086863	2.86450188290949	5.14580125587997	-2.98351790174768	-10.9962014204743	9.90438034623481	3.30791368512791	-6.33495083724622	2.79292919834245	7.03580736973925	4.32563261631954	9.63752874545603	-3.08273842954103	-3.07464166320263	3.05992869244525	-5.98035782227656
7	4.50615563726627	4.37274263681357	2.57124643554348	3.53400978392715	3.8824587452981	2.05223009676894	1.08523471022317	1	7	2.02887157825541	2.58381812731777	3.45029821733951	6.9516443047936	3.57874189970292	4.99914865213922	4.81645392296292	4.97244440628325	6.17825252659766	5.60301339497219	1	7	3.32754821291005	2.06040647220058	6.96059482135697	-5.17701289671651	-5.13968309908272	-13.140133920962	2.54726287594121	5.47643919726935	-13.2752205956597	-14.493659460278	2.58626164855525	4.8570168500685	-1.4465665762053	-0.287224506790045	7.16716837956438	-7.75987973557156	9.13690239676315	1.90472085008057	3.02544354841968	-6.047254593213	10.8173590428741	16.8729188298031	0.264233802935744	6.33981246884983	-7.75341924864581	18.253042983942	2.37191231843697	6.1262879850845
8	4.41365363043146	3.38953987787406	4.36176916446332	5.06369473149655	3.41789996405038	1.67036935029139	3.26267253063049	3.34939467247122	4.30489574195772	2.78502919461124	3.56687497357257	1.37000718695794	4.05562994295593	7	1.89269441892373	5.3340823958447	6.37074499964316	3.13752411012886	2.3448624980047	3.90395276910662	5.15439949813701	1	1	3.56939011110755	-3.10740360658946	-6.26164018790188	-10.0794000727091	4.5093164227886	-5.91815464070998	-6.58108270033727	10.3303232652178	2.60843875887572	10.8678954804799	-1.51574153187645	-0.451642048298252	4.38984667822947	-4.46065743367124	-7.78796897320453	4.04686853044041	2.83694424501857	1.44078091909347	-1.06420097555957	12.0456008998197	0.603476704192223	2.81631391250059	-6.89787550317631	0.363503484319712	5.68545769724397	-1.37761423312608
9	1	1.07353030868011	3.60841122429862	2.02150361626653	5.71400554962784	1.64572977830869	1	1	1.9559953815354	3.54674128888681	2.79093199936513	1.24824185231203	5.4154361391477	3.60387620328048	2.34086908104663	6.63589354548185	5.52853557895117	3.26042319354006	1.8089492586851	1	6.14743431024131	4.45808400499151	4.54437759701776	0.508949106300451	-3.62048201312108	-1.67024742792199	-10.6206671007216	5.52022116680025	-0.62762232788489	-5.7557816229426	7.49951634035972	4.74051038318013	4.79010135592382	-4.86839956936124	4.67541324017521	5.32585169019868	-7.14586789421509	-6.20464752319188	10.3659361687599	4.30596965383478	-3.94039853383286	5.5405947272046	7.64544684578827	2.9067131043062	-8.81342112047297	-4.27302015247809	1.97905842816592	3.08902248726371	-8.811635401759
10	4.49727750290658	5.66518780300267	3.17636712344195	6.10040233531712	6.62215304681374	2.31710259060737	3.73011040271103	2.09703457986392	2.93007991594106	5.9764514152811	3.71552471055023	3.34649370719053	1	1.99579197517746	3.5352785642353	3.22157687158525	7	5.78532298178785	3.98818424248371	2.44364661663205	6.29686177094277	6.40080719233676	6.39247309195304	4.19749807850371	1.9645433189118	-4.8893432982742	-4.8235571395037	2.28641684040296	-7.6345592434461	-7.66434556822504	8.57003763011895	6.68586386816008	8.15397861369301	1.68617466439357	1.48886771574309	2.60489245199489	-4.71188129930757	-10.2878209875866	6.14949418090721	-0.200530939393915	-1.53118678688848	3.00857373295488	12.0881906431897	1.9089454787865	4.73929076935577	-10.7859426432234	-9.54303158279333	1.46890171830951	-5.6960264908773
11	3.67443594504126	4.52465997011556	1	6.55728070598354	6.21680830478873	6.96107234289565	5.66251682704171	4.19279556538247	7	3.5598504086518	1.41796858313576	1.0858066912199	3.0482274957244	2.21231720434999	3.05590572226252	3.0037590217971	6.91497344074184	4.78163323949782	7	1	5.86484944350567	5.74558833678537	2.47467282374105	0.141839841445794	3.60155652153473	-11.3554838045833	-16.7203761672885	2.82293444452702	-3.64130128911923	-11.4081204950171	0.172790834386113	3.04496253130968	2.14004440447088	-3.98507422012973	2.41928894824576	10.1461246146269	-7.25628287998364	7.66654911627691	-0.629658803272177	0.398339693680968	-8.33371156359986	0.774866651373482	7.49080186373659	3.18995930015691	5.87682466261012	-2.41166819177164	6.72453246836656	2.68646979938391	-3.65294435781861
12	5.45781297202657	4.49439798099501	1.28531830656094	6.63484382482165	5.23873682609318	1.67923604490679	4.58448669302264	1.69339796400406	1.119927517857	3.59190456681274	1.39703312747994	2.58466118074263	1.24828642355091	2.09538301776308	3.20800689484111	2.30259154886594	6.72493834044116	6.5377250046445	4.19630015051353	3.53316278488046	2.5633992152848	3.85967106975578	2.04227254410766	3.28524098099975	1.81936292485427	-9.28708092322199	-12.4856700468874	5.88289784301808	-6.77450312120641	-10.4683343538458	-0.869497402886825	4.29430815239504	2.81191297681711	-1.30262764382709	2.48924592551621	7.15500453074021	-9.45238367562961	10.0145556207222	-0.61540428938273	2.10548538604893	-7.09936385963755	6.49636386768342	7.80961698421929	3.38556713430863	-11.4269827900836	-7.25492344770739	4.68755640268538	2.92167426866703	-10.025804950976
13	4.95900390997214	4.58453728809035	1	6.57170080374414	5.24867950069239	1.94185865422716	3.45575468048373	2.52537513710827	1	7	2.36391865640481	3.77742382900888	3.39139545032723	2.63663058392326	3.49331393312599	5.01089690463452	7	5.62578879678701	4.6306340465884	4.45810062415409	2.63946630517365	4.91584513107167	2.14941576086209	2.38226321775066	1.40769864413912	-9.74106673444168	-11.9447615018579	6.69275474782158	-7.07548924933055	-11.7813467106164	-1.32247161047655	4.80615458716218	1.99644170172996	-1.18658343033464	2.97156621818723	6.51981456423971	-9.66079887520752	9.15299705528808	-1.29970887993957	0.427736062571198	-6.57421482252279	6.02224555414709	5.92107964940836	1.46527944149383	8.96754370109729	-8.51114701933521	13.3047143289932	4.16858500623879	-6.38002856078439
14	6.33476596107387	4.3950778792023	5.51228835376716	4.35027008943382	4.64955322815915	4.833738169828	1.21535176475606	2.49936688050982	1.32630417865164	5.70954845055759	6.51812694775582	5.63653812653946	6.49271962561505	4.31250781322897	2.846263966168	6.26500747801254	4.75056393661846	5.21788774977128	3.3326207543293	1.53801833296047	6.56610585306898	1.33920930166733	2.43137123319537	2.85422303011108	3.0163487421083	-1.53256220746966	-8.74727174370281	4.03103940944734	-5.09587827499874	-3.11137425922671	5.00553648552047	5.34183558540696	9.91262961022832	4.61289711837693	4.35955907625626	3.84190414967046	-7.14856046004739	-6.29762473560334	7.89973702224988	0.911079425366115	-1.7730724915875	-1.47196069799458	14.0617121653671	3.42750028525558	3.16422165543575	-5.12294404065564	-2.97042445150029	2.2366610471778	-3.24352778906634
15	3.13715266572005	4.01605437598248	1	6.66024210546011	5.76332408899477	2.84336755095217	1.12327635683027	5.09845576350844	3.00516850436743	4.29342425630058	6.86144630215127	3.87933061893099	1.5676405133315	1	3.63772777908233	7	4.8593188263626	6.1226801600966	5.03673139981853	1	2.04441871700387	3.33383153617187	1.88632748574836	1.69219424164656	2.94104856887611	-9.24249121310675	-13.0246924295275	4.76879906244339	-6.92961129013277	-12.0882315485791	-0.951169076302904	4.35107359136068	3.28143599045755	-0.408845077849557	3.08536715428959	6.55909413638168	-9.38228615409535	8.58020921581236	-1.33735858886772	1.94275413495973	-7.0679156853948	8.15350163342278	6.48748457922864	-2.17382982440652	3.69138199954685	-8.58203087676349	15.3300731874384	-0.484972249677015	-3.16858045415477
16	3.28258710000074	4.18160735156123	3.23630516811016	4.83098345909287	4.29818122741637	1.49578846759079	3.21572827599766	1.45807334879286	5.14533984082473	3.48521151121013	1.62190424042183	1.08004115532466	7	4.41257005051918	3.67081310361079	6.31286545318571	5.55652161199333	6.40949330106944	3.04213396675506	1.84459440826295	5.89709267027136	4.22917052288025	3.66973084706994	6.11394794675273	-3.41277544912879	-4.23776698772487	-13.0878504484458	4.38020995523626	4.96810794044355	-12.4040547500597	-13.1909051256873	0.668924359845349	6.15818725967547	1.31350278660381	-0.618945998694419	5.87787509465613	-8.72357931330706	7.11247365633424	2.24415541368731	4.70346832258026	-5.06748212937293	11.4322760904374	15.9217814746968	-0.669451081865515	-8.76241967985664	-8.1568630366027	0.470316520224729	2.81800980292793	-4.88655671216438
17	6.31074722463234	4.93176719424477	5.91411576873493	6.2462424408729	4.45744196091963	1.76068281315871	1	1	3.23394922539009	2.8290659026389	1.96597279941205	3.35771821356212	6.23378617129529	3.49106847344923	4.15415300244566	5.298008471786	4.44699130036596	1.79106544738285	4.51509437054546	1.30474224083472	6.10755080705795	4.8646361892819	2.84095612013388	2.69222214137371	2.5416338643089	-2.26237493384949	-7.21147123150226	2.63285647384321	-4.80759568610283	-2.96730540746592	5.47535975044075	4.60600773398173	9.93942077370743	4.56639039154488	3.88367184231993	4.47340125374681	-6.80377579466568	-7.3326333382322	7.35225923682202	1.00914605192842	-1.29186926771949	-0.946647432692939	13.496739033267	2.69258825231046	2.74125931214048	-4.84400909635922	-3.7325880695517	3.85907088700785	-2.98184127336314
18	4.65686194689026	2.19106183205262	4.26832078259268	3.00772199952902	3.52835092105761	4.43145141473379	2.16051792508408	4.39699772126517	3.34499047611693	4.34607595569991	4.85988735582618	1.67197821342767	5.28086066213295	6.04740017940538	4.5260650959046	3.28342770699387	6.13772575541126	4.5285622991484	2.46172810872374	2.17467559753327	2.9092442563382	4.30876901208297	2.83712507554968	5.55622276856052	-0.847591315844092	-5.29794889681911	-6.7230939401079	3.87243845055036	-5.04850542983894	-7.17024666548555	9.31405126414419	4.50339249989006	10.9603142968226	-0.659620675587204	1.33957079166679	4.02266188232885	-2.33408811923566	-7.35286100728146	5.45985705856807	2.54937892928983	1.99162183901703	-1.59793622119832	12.7658151929924	1.70859189882515	-1.75488033256308	-12.1915120788162	14.7818253261003	1.51800918470249	-5.11140442352045
19	6.45560222976678	2.76240738343618	1.16235193162048	4.62110836164977	4.83262412262823	3.10751249666269	1.67736779666473	2.91416997862438	1.42271733797285	2.63376641404274	2.13706713389358	1	2.657119537105	1.61541389735625	2.38652563490689	4.99500057657477	1	6.46888462764855	6.09917495959652	1.79226050387518	5.84770465827938	7	4.36559627258339	2.08430952017008	4.81948077856538	-11.0851648099225	-15.9299187266657	2.98830643591491	-1.56559734224967	-11.8054743331774	-2.04744606318324	3.75012655204938	2.5300929962484	-4.95452819546047	3.94904770132457	8.53703431900421	-8.48299777638117	8.15811735814608	-1.75781824478162	-1.61954836909412	-4.96708927625904	2.20355857312496	8.53432604019333	1.42569864069551	-9.90935611587055	-4.91903958810305	4.06494123317875	5.01623253160044	-1.78652159791929
20	6.51290052961427	4.60768810459152	5.88646236497639	7	4.99845287626541	4.61649734009764	4.22246674918245	2.78089788584845	7	3.08894897903214	2.90380896264375	4.81044272524728	1	1.10666230101976	4.30945735744509	6.3283387201365	5.83579643939413	4.16392682034878	5.51410176598512	2.90388892582428	4.3370293876991	5.16963221073543	1	4.52992953147712	1.97804936972231	-2.35081717454917	-7.5893578549416	2.05597694749853	-3.53024035591463	-7.38477895430738	8.80668134635194	5.47614723939127	6.95056868152396	0.794781136521121	2.67894399498868	3.51526017039525	-7.50611194132034	-5.64542606220919	2.59493311235179	0.146703124014426	-0.364707558614416	1.54752719046499	12.8969888959036	1.37865144933551	5.61218512644108	-9.49868222346928	-12.5891532631515	5.25646776910321	-5.56433612281008
21	1.12318651797532	4.96360589053319	3.09608987425837	6.24918920437275	1.98733691429382	2.95382993771048	1.69541091753973	2.27374358747969	5.07364370470732	3.43340143557996	3.98060771909151	1.96247842287021	2.81171420003476	1.01783963403812	1.74656713742819	7	7	3.83707663010836	3.04262501896377	1.57862841943825	7	5.04551494597451	1	7.12079550411118	-6.76958863987001	-8.20377853032892	-9.80209283206892	0.584161690919969	1.26575046669603	-7.75179279399369	-8.72916179502582	-0.749188694186779	7.32238603827377	4.93893658028052	-4.39432801585264	4.4963977935397	2.49222847422572	3.16573424020998	3.02106128843396	2.7569360136358	-5.92877174944032	6.9853312000903	4.4708477104286	2.1114781419623	0.124461823980431	-3.84627319807581	-14.5786830071812	2.42700351744352	-0.682855022781194
22	4.21269088494681	1.55604428691832	4.5403687627615	2.6349744568534	3.53489104253393	1.3970567808368	2.34621605817641	2.58374197657806	6.09471780645777	5.21308428028039	4.70436515935802	1.14830470731777	2.71556750418804	3.36124473920801	7	5.92211643253662	5.89564753167486	3.67696639805289	1.54419929109357	1.99474445074592	3.16794142543679	4.42558974986812	1.60707973674938	6.38462916038486	-4.06744042271536	-4.43182168161658	-7.8549953382092	2.9892417279075	-5.97288569813945	-5.98105844650776	9.22710153957384	3.14390274854816	10.9507349252387	-0.988840614859617	-0.166976753683077	3.69608202920902	-3.79525436039409	-6.61253907174941	4.86536077708162	2.09578065414937	0.755847185155492	-2.47611977667776	12.0858016291369	-0.0830164052282233	-5.42614695467256	0.383102345830724	-14.9555030123536	4.8606666183493	-4.97879062414593
23	6.25072061461836	3.00187140351022	2.66313396397348	3.64999875610583	2.02676176766752	1.86600236099413	1	1	2.33093717407873	5.28900232385458	2.55322287672798	5.29391989503808	2.78506986519341	2.01298046569589	3.68822971044616	2.68426219899829	1.2285310087904	5.61325954375046	2.81513101981844	2.08200098361782	6.46687019588137	5.95786228463444	3.61483500979804	5.41311354811342	-5.4960652893441	-11.2691637578505	-17.6761668595786	-2.40568869255512	1.26880618829112	-11.7730533748936	-6.72109760498566	4.94535776505188	4.17292852087306	6.86705183887967	-1.05567651437492	3.7349079463438	-3.20409423686626	7.55638374353561	7.51531353770212	2.94472007934345	-1.87923109450932	10.1303622898985	7.49759230574725	3.2329963517361	-0.326660622144187	-1.47425229727082	-10.7789543632467	4.36548122823917	-2.01614778276127
24	5.9923628070495	3.3424420256226	4.32813124344751	6.64652714447934	5.99626670170435	2.18706069005521	1.95790479884518	3.86060125478759	3.86978193248791	6.83038278476166	7	3.60812294308408	1	1.5111076951015	3.48755258377436	7	5.63040271136598	4.75877504222857	5.21309204872532	2.87344440319762	2.85821437374093	4.59404467473893	1.09905002949206	3.40807127212075	1.34785030451976	-2.72114067904517	-6.58201257626751	0.952460268478474	-3.7373724338194	-6.83605647873827	8.36635186204934	5.93716453922538	6.91301988180697	0.424534444597942	2.77621732109167	4.61835303443716	-7.6077106613169	-6.82463459569269	2.30719507645354	-1.44551915646856	0.725736701420769	-0.487611787102777	13.4270783246035	2.52433278489414	4.51660580015892	-5.75568652033937	21.4096187828582	0.225222635882525	-6.35784092786027
25	3.45477098104102	3.88605533711597	1.61397267362107	6.09910272566198	5.32038574870779	2.74157066370425	1.91846280183961	4.00450729412804	1.24583245179045	7	2.24278155922492	2.74386228481665	2.75178498941953	3.0732320667399	3.74950235509095	4.66139733970652	6.65989249083404	5.44061142596207	2.26559784394039	2.93406170737022	2.09499457572459	5.00668644901308	1	1.89195547706555	2.9492683300072	-10.5905150959503	-13.6977994627812	4.77599339166085	-7.83237410816692	-11.7388375013457	-1.12883088488701	5.6427224387994	3.7662014699653	-0.462987973464418	3.64675880193623	5.54750304758421	-8.46656095621483	9.77874546419312	-0.245836027421224	1.50033810636236	-5.11188224613427	6.90593104025299	7.12058056970315	4.71824880066832	10.1565486978124	-8.39715801651153	15.7272532386404	2.11175457602046	-10.2070731314198
26	6.31472814985596	4.54941684462097	4.66144308828138	4.40197979729113	4.68716435404215	1.54256111605055	2.51724180093895	2.01569041117212	1.41135200761352	6.1854069296176	1	4.30009836010799	4.40797744360136	5.43541476238835	2.85897073408963	5.46852683482645	4.91549301726539	5.09455799559358	3.05465981271164	5.63157589941725	6.46145750151002	4.93637915928932	3.25180343697227	2.83013849846492	3.43071831673594	-1.68592533363452	-7.88571535699795	3.8893818885987	-5.12853355624891	-2.57597708729328	5.70376403984835	4.97665785889692	10.353786843186	4.51502214145629	5.10471761536398	4.22809868471798	-8.05522802461316	-6.55109380176638	8.54017342790901	2.15515319314279	-1.129054997511	-1.58210475738871	13.6082639617152	2.87838218916199	8.19310444332459	-6.75026897361415	-2.99030016020342	3.23933614821913	-7.05344369192242
27	3.22739362789674	4.10597383567501	1.17613154369198	6.21303782189391	5.13137314783406	2.51006385225097	1.16770489584353	3.7270396754425	5.67957600806287	2.7309498860364	4.83741185836814	3.66238626985345	1	1.57260954692476	5.81550012815839	6.59109815286345	7	4.2484364842004	7	4.60554743007688	5.37572713817329	5.76604073008817	2.72993636725882	-0.543109869362755	3.56529372118141	-10.4412097261109	-16.9455481004604	2.33786094145456	-2.52360532438653	-11.177356163113	0.562638064430159	3.20632182574619	2.92889603900766	-5.78590177029894	1.09666034819258	8.95838816665474	-7.95387274381774	7.92504409952256	-0.244486715151146	0.628657375332146	-7.52783491161249	1.45947029355295	6.22147838233673	3.77223239460903	5.42508342467095	-1.41831410854641	6.83721382422775	3.6490700365154	-6.59777227322656
28	1.59414872855115	2.0280478182921	2.85256951196453	2.01361708560362	5.65890769305869	3.56946622907696	1	2.10170602865445	4.42731763411296	3.73867797070821	1.29999867477015	1.4558187665571	6.9225286955811	2.83219564671623	1	5.49813896399621	1.48471787904593	5.13870856850319	2.52890473769413	1.27618549054268	5.95099719852095	6.85325968579264	3.4957660322666	1.04668097879579	-3.7681745355707	-0.824934969360791	-8.83160917450999	4.80364919755511	-0.957063580229213	-8.23265577074816	7.46395508646292	4.63769860085671	7.76574525294828	-4.71466544559326	5.99474846522376	6.60922087095187	-7.89121272148694	-4.66230146735085	8.04220093171986	4.34644996704202	-4.28302822458971	7.31616517460219	8.25611514258994	2.73894040489596	-7.70519614264542	-9.89841642232701	1.82365645494664	0.978472248057439	-6.38591229474223
29	3.9309151873497	6.06372208161026	2.30811408357422	1.54999167899581	7	1.43028632076297	6.90084022509787	1.92570418490967	1	5.48211748940857	4.54591924386225	6.08347087629855	7	1.88611355979365	3.06266516815774	3.84500733410588	4.16889929992826	4.59887247828793	1.01513337442307	3.78593491416149	3.83249452335908	2.61529158676469	3.11288929145201	5.0440321402136	-0.281422944005066	-8.02689695970045	-16.733539959467	8.09925006524769	2.22491070383635	-7.53815801026751	-12.5531957540845	4.31004362147109	0.758470169745391	4.84074928398331	3.04977337878702	2.02734227451327	-3.26722303034281	11.7914811505406	5.26558600482742	5.88674937400969	-7.37747331264899	7.12048525081139	11.0673428725224	0.459045356635241	-6.32032560265931	-9.08442467225089	7.10426431959436	2.96280142391108	-8.56022435288446
30	1.41781921039089	1.58547409930543	5.55069484107832	2.49773955688752	5.72781828907665	3.65098946113211	2.69513793062552	2.10998559650206	1.03211232589633	5.33116729298442	4.29271402671913	2.84380035766977	6.69662894363348	3.53883884599538	1.93477368996478	3.99391201320574	1.65729721123587	5.28408592766407	2.64932306263451	2.43066608527116	7	3.72440311299781	3.35197069219071	0.880716423759099	-2.3373085541559	1.26410029585245	-9.67083065727071	4.98245363384436	-2.73875213348376	-5.08878703463014	7.31121585552237	6.02803093763832	3.71196113351073	-6.42402709167028	5.27186087055249	7.08696200377943	-2.27143027359726	-6.78728951904704	8.72704029874216	4.02347625346553	-6.30078253509166	4.22506187941473	8.6422226184997	4.18645302405422	9.8304191876303	-9.40518604788016	-4.43255781800518	4.32265179988274	-5.37904916157964
31	3.68907053545814	4.0404495799404	1	5.15850173833673	7	5.32320509482388	4.63909901235404	2.45302188629132	6.68339305736889	3.59399403054085	2.58720769264941	1	1.15776688249553	2.09396515744426	5.07953618207917	3.17032645233354	6.02428408886387	5.9841032845693	6.30922650164	1.43841927099358	6.49494601650451	4.62494084846162	2.02770615725741	-0.109364899753307	3.79715993229359	-11.3008785562098	-17.1184303188959	2.9737139284174	-3.23808308268292	-11.2410327875738	1.03958207949319	2.91524871191673	3.51292382046984	-4.59445846777823	0.167299125088299	9.41133708303737	-8.37919870455793	8.55784741986452	-0.666779509331871	1.07975732652257	-7.37031873491606	0.611616629967605	7.26451662515497	3.32623707732552	8.53981063710629	-3.81265733318934	7.10335568449976	2.53542561295448	-1.44650771614472
32	6.1186483314539	5.2655976224728	4.20807560430587	6.17238451640475	2.52327101292616	5.35581372919858	4.9866753573425	3.17165822463241	1	6.33298250794106	1.16159958238367	1.71858455969854	5.58100442679025	3.68293011185177	1.33182882627805	5.80135696737716	5.95542910223014	6.48829440068729	1	1	1.41928606075355	2.76250399773949	2.79311202110453	0.218006188618318	2.37921895424407	-3.81202299805678	-8.01859158715361	2.70233319249825	-7.24229585909384	-4.62006558860014	4.12825513545746	6.43186028463791	10.5408984006298	5.47459411910875	3.4928118112044	4.90764382816044	-6.0649734250812	-8.42033678107382	5.79590275907165	0.206326452672754	-3.90641152832047	1.4819986693729	16.7411456693486	3.36646550527306	3.93464152566055	-5.34372013341585	-9.56995616564938	4.04462535971323	-11.0650170863159
33	3.74179626432198	5.33410336091259	1.06881107108074	6.33057194872427	6.14058322919435	3.6086007097276	2.8895909939472	4.60178546048463	2.39638430364164	5.53043089063953	1.75053151428724	1.83680303058999	3.14945082964945	2.19136462586664	4.88876458500954	4.66157428241744	5.1227140462648	5.43116840244342	3.9671571695429	3.59775301700433	2.24575007075318	5.07582238238088	1.47756477112957	1.98688299745987	2.15394819561688	-10.3511942221275	-13.042473703001	5.46957729315673	-7.99344172915554	-11.6453094506087	-0.57087382810721	5.15280239808911	3.14579092402174	-2.11562827021075	3.03875547144031	5.80607927334378	-8.54394318083455	8.59514284192174	-1.1273186236865	1.28572277733905	-6.29042451285577	5.9106824960424	6.68214096212389	3.62295955941912	8.8682010854422	-10.0975613821244	16.4068130000217	1.12762746521802	-6.92293437002121
34	3.70609933375664	3.06071893539156	3.58100582300332	2.71440978984251	3.93569549214985	2.12085074692389	1.79903310171026	5.15265989377753	4.51454192255509	1.92321500117136	5.00685088032679	1.89071642722346	2.25071746624642	6.47134059730193	4.44131647035936	5.6017186303386	7	1.02394454034099	6.13301382007443	2.62945307853062	5.00612004033959	1.54733291374872	1	6.11250174447315	-3.29808875610121	-6.15871858903539	-7.88674765197919	4.87224265720099	-5.22617164600334	-6.27174645210115	9.40984530271009	4.14237164391272	11.3351409037074	0.391696876316612	1.61514290514388	3.59266475534932	-4.40176886575755	-6.70077758053689	4.58674175000603	2.88693548537756	0.28609711080566	-0.803572281821476	13.7690526749768	0.870618126424691	-2.85657524425898	-12.6281484546111	7.47534670265994	5.29168369686489	-4.33216105938505
35	5.36957387907294	4.67180497308581	4.53038107790163	7	5.59972502697503	2.98333089869187	1.06831258232769	1	3.84654327162134	1.00843693869875	6.6117452660383	4.03247175185553	1.60026292108332	1	3.50775386732489	6.4232623531632	7	5.91671624665236	7	1.63582006341411	6.45912778743852	6.59915964202073	1.66326468539057	6.397980039758	2.33324715789017	-3.80891931309999	-6.17182090624906	3.15713488556827	-7.44996977790365	-6.56951716679	8.2033688144878	5.75620536369093	6.9324881853802	-0.0933805795167797	2.63931080704476	4.17924867883512	-6.87476122726998	-5.17036840478869	4.94791964127131	1.39569458584256	-1.40463041982249	0.505608212387966	12.1970096817241	1.85632727268104	3.23552320044986	-12.216979717498	-8.89277412411374	0.782398748304579	-7.26161628547537
36	6.02785956409467	5.08053073568348	6.20138913993539	7	5.86617009229608	3.19849586865664	3.90735095683836	2.24554236658424	6.22010448367802	3.77844276964438	2.94250019002763	3.94904406961424	1	2.43469194213951	3.23509672120071	6.70596004578353	5.13867344482718	1.80154512411785	4.17131780702201	1.24898683771639	6.70558188499453	6.04344775993653	1	4.41952800946241	1.84894945615971	-1.87291502175365	-7.56626868696834	2.06905189912883	-4.39215642446002	-6.58561639307658	9.11669312265977	3.75972937883827	8.31492306982687	1.26861495625345	2.55159730216807	3.52246239364862	-7.81029777096494	-6.4398520457854	1.78471975548464	-0.0585034175921457	0.0916007263986948	1.43955260206873	12.8891350119374	2.30102324060717	5.22553152794033	-9.76650035328199	-13.4499013569212	5.03500514019044	-7.24336832924211
37	6.65706655982608	6.05802421940801	5.57723574518191	6.11266515225738	3.28385037128349	2.77487719379253	2.66208254373488	3.46520887497973	3.27917613500787	6.01043710752593	6.8258356045809	4.83104816618145	1	3.76855714173676	3.06762835046978	4.01447643423654	3.82158294083263	5.73559943147887	1.8523973612589	2.70074463113062	4.07607821738759	3.48732852237848	4.03212042147474	0.467065191812398	2.13275518674441	-2.95111774765418	-8.4298522974744	1.74722523190177	-4.59427769927939	-5.70039782391197	5.42073451140151	8.07697187531821	8.96446445390558	3.18555267268009	5.85841810104492	4.01103914246833	-7.74901037288975	-9.51630567116447	6.71086457672286	0.755021653798933	-2.91445521280078	0.385430587571629	16.1515919304434	3.5143564648503	9.9967942315268	-8.99871810912539	-8.75543308014686	1.87889129054375	-4.91008008173728
38	6.49790615537819	1.39009232693145	2.05975970691973	5.54484247317967	6.06187605324994	3.25825852181127	1.33085311399145	1.35149549538962	2.32324790290959	2.96542678047731	2.91045021722233	2.51788215555296	1.38630053150095	1.67929486058889	1.33052422265469	3.06263480576435	4.81609653033469	5.81859511915534	5.87897225503692	4.20184869602981	5.79814589955675	3.9300789337646	3.93168516673512	2.3067728627506	5.74860265268513	-10.9830927526049	-16.5079593558741	2.97125047222096	-0.820943070923467	-11.7141403733069	-2.54641218716589	4.20143144993251	2.64970026911758	-5.07076071078652	3.19338022238015	9.52298135162208	-7.93190481921016	8.6557595079987	-1.75161162162757	-1.60099549610705	-4.84781077107748	3.03285789300267	9.26584150292813	1.82689308957236	-7.89654339222541	-9.09308305559364	3.91533288526536	6.11030953189775	-2.49011690618716
39	5.49295822813984	3.84641314416302	5.00019403750971	6.08464159908065	6.5293913979338	3.61618563065786	2.80549187151064	1.96158288037292	1.93885707428711	5.95370335319706	5.95259913776328	2.40682969687469	6.23705347527476	6.19372338623904	3.08750561718738	6.32895000749263	6.19474613186736	5.23493537433752	6.59987094562494	4.91145308662118	6.20961755543205	7	1.25273174962053	3.07203100606987	1.53323523485066	-5.01699316920549	-4.68898261236712	4.84806207115883	-8.4780366632443	-6.47794226808426	7.61408432089084	7.39828198548601	7.06447763498934	-0.876833380764988	3.20463076670052	4.19673572704423	-6.36510681739606	-8.14325861239137	4.06240808502488	1.99324972959127	-1.08848361854235	-0.596077418888676	13.4544979418393	4.13153372923347	0.925430815083066	-6.73607315907151	-4.31808309348094	1.83349992705682	-5.0969608485414
40	1	1.882578182062	3.70553586443543	1.82872491935988	6.45910204913736	3.12710346639862	1	1.09035050769393	3.03445207109848	3.82033637010156	1.72014841933028	3.43153670406728	6.41178619896789	2.6985602443162	4.58588648317775	6.29123455124701	1	5.01024397732137	2.32770129676486	1.34936344661281	4.31416873044909	5.60370706790955	3.7410573524652	0.123075187324248	-3.66525204420694	-1.21028798810221	-10.0777972395845	4.35011158507767	-1.30057299734851	-8.55674667628359	8.16222656670393	4.7361380256965	7.3161505456554	-4.20915241553869	7.02866427779028	6.53414276567079	-7.53362842999006	-4.59850350932544	9.23193120194342	3.74572573812448	-3.82143363137761	4.96461253940871	8.31960941806236	3.81060117129973	-7.52117449574098	-10.0072152236551	1.60426783201592	0.374031464446343	-3.4292307957612
41	3.93005156077255	5.62604000020818	1.55299227158493	5.49833320466563	5.91362935988273	1.03980045183554	1	4.02813914956713	1.13195295764746	4.92316003517219	2.08758484655578	4.1632697381322	3.19934977417727	3.35764257805973	4.74076230783251	4.17967890357995	6.62502901384478	4.78355284221305	2.35996899203756	3.93135535491032	3.37597404652823	6.07349938409714	1.31261116628333	2.28449226386653	2.2744028646773	-10.9046245478538	-13.0955794035396	4.46866717992759	-8.43825873037274	-11.0424614472633	-1.39930690328288	4.40763455165102	3.17441671695472	-0.598468615469183	2.77154989685849	6.00820303783888	-8.87796839315161	7.92577348705527	-1.24672765160904	1.72777531138427	-5.65504105548837	7.31922589363249	7.88968626979684	2.52328875209658	10.610740661483	-9.56494587330821	16.2887921997395	1.05888639335978	-10.650247452314
42	2.38469608218138	4.47767346112012	4.75012610074259	3.50197712210047	5.94338092858769	1.93480621203279	1.97882404695187	1	2.74114824704928	4.49936047340124	1.50763650153921	1.10093039103319	6.99107319179145	2.5919009939107	4.44239641618837	6.66929796248133	6.05944516607757	4.50012042291037	3.41349653742284	3.13172881599781	7	6.4077558118768	4.56273222594356	-0.843376360206506	-3.603304267269	0.430915864230938	-9.06689185947596	5.69848063781021	-3.49783849070983	-4.56116339016615	8.24038444880417	7.39340069208084	2.99289575412728	-7.68319942234191	2.52134597108778	5.87979531577314	-4.54947157402263	-6.38373944838882	9.84867053925285	4.96078270461255	-2.91544210372551	4.79081665648758	6.04537405574089	3.0335189898847	2.0212519733543	-11.8703045695272	-0.500214184762446	2.89136579265721	-1.57479632839957
43	5.59599113020166	6.39993179153162	2.62777175751144	6.69760318643963	6.18930591500875	1.58500874730463	2.95773872874951	2.05384781562036	3.14649722325762	3.47465471481947	4.18479213134311	3.51298045695313	4.2306285774648	3.70636080079846	4.19710367807663	6.29454789354026	4.86988912327922	3.53444102839113	3.5707386365816	1.2210656420773	6.10606888194136	4.66757945050168	5.91058969023984	4.59173255019599	0.271527691189324	-2.77652794453877	-7.69899472026968	2.26375085547796	-4.80260628364282	-5.94870695522863	7.67984695784871	5.42328455767351	6.15098249990735	-0.00235529034955251	3.41085717727816	5.69428760547482	-8.17429838935055	-6.07021250339348	3.33183287960262	0.00311362737756279	-0.288224299044101	0.869126490392268	10.6998202770895	1.56005305905199	-10.4070969554849	-4.28563291483313	-9.81933358330618	1.55598585240432	-6.06219191457328
44	6.79563109621452	7	3.08317965058383	6.11727330114849	5.7258164353494	1.10637032099491	1.85809723426109	2.06420684604113	4.3550451696284	5.44973665774577	4.48006379360809	1.7978962145736	3.09965409221585	1.88667146943824	3.50563620066729	4.92252680560558	2.97074723080321	6.89143802477188	1.67128251453058	3.08102394937544	3.4363904057444	2.11914754769669	4.60978966674516	2.34379838000228	3.92776674490212	-0.709751787511886	-6.97942007680924	2.01559541079075	-7.85404491102418	-4.80263951818344	5.27452230035376	3.23790773873553	12.2211542636197	5.09516661427574	6.14837426301504	1.65003769919005	-8.21542406741434	-7.26327356922266	6.37817547232548	0.667824372096246	-2.54562937001306	-0.626071031388596	13.5054792476531	2.09618920949413	-8.73107374790823	-3.34610489989858	-7.83082143534806	1.15577927150929	-3.76385778994313
45	5.34619313724127	6.59129656761895	1.71140586551085	4.11439948540996	2.71491053639863	1.84299810820647	3.70856427321954	1.6117352818137	2.46807710220262	3.44805900679132	4.40955791185507	1.3230423586522	1.81476152265167	2.31096482120287	2.21138683545651	3.68178513927916	4.94952007229012	5.59809591490358	1.02660651518521	2.05560099469209	6.85472787442508	5.35027006109936	1.69938261507149	2.40543540971045	-5.30684618225563	-10.8047945935574	-20.3726790082034	-2.58219451144653	4.47423584790102	-11.1718656593889	-5.88334152329567	3.89725650407391	2.81379662256226	7.84320456554119	-0.727208948158722	2.35525413569228	-1.35192924705674	8.49944183958086	2.54012294015181	2.04749219259218	-1.31674852155454	9.02574114299263	8.32321263007339	1.1914585553991	-0.0951457744819412	-8.24781783951455	9.80931341065901	4.68053121911895	-1.80336688147941
46	4.50804217921566	6.68318393376161	2.04166539764744	1.98825279819331	6.49592584504579	2.02043666533711	7	2.58560587404466	1.29719485632913	5.14647582452378	5.61150249897641	4.83328574685309	7	1.27048978109365	4.72202606055557	3.86123133320321	4.12939481235366	7	1.13319834413213	1.08597850509871	4.55916934078834	4.23702964929682	2.03882138768979	6.11919964829826	-1.1644920232199	-7.78806210741973	-16.5011441755405	8.11829776981858	1.32195361173325	-8.4581945130542	-12.4421174143572	4.40472430110884	0.199297827409692	5.21991757811545	2.64416099264835	3.5985594999817	-2.75647640384456	11.8008529183288	4.60405271809005	6.62302714679268	-7.17504802053421	7.97605369612275	9.88191092622521	5.56114340692027	-3.83915678034408	-8.64691407314041	7.28256681444799	2.92032802940959	-7.99637104444172
47	1.42215159151499	3.85936933612138	4.06911684843963	3.67998122460866	6.2209497417634	3.65713525548198	5.28801925084283	1.66753854296636	5.16455039482021	4.07052009745065	1.78926609145417	1.62709559533902	5.73691627445049	4.0622334934885	3.78737443486319	1.18751624384501	2.96009926331858	3.18741704182329	4.98636430182235	1.71755687101084	7	5.66758916623139	5.52458974279979	1.47771710890143	-1.76712312980116	-0.0796251139299952	-8.78331855422721	6.08368825686086	-2.58553832489457	-6.49592117052298	7.40538727512348	7.11640496600635	3.971161469464	-6.37482564121474	7.55030627750786	6.4383880221086	-4.91820935539311	-7.53745777503058	9.62739257210745	4.36896097916422	-1.09794154311213	2.64120060351244	8.17675040082425	1.25164842523315	-8.85074557939251	-6.21177501197068	-11.6082125650894	6.33271061557838	-5.95702796458727
48	1.50824070528363	6.00120968512782	2.07458430195819	2.89465678878073	2.20578916166027	4.86789555725871	4.75007002569565	2.7976313400476	4.48031843356923	1.42378347807484	5.97871075374324	2.53903648342128	6.52587902203997	1.82132321924383	2.99673300210098	1.41019813489544	7	6.57298656619894	1.69120030681159	3.27194881931362	7	2.57858771084989	4.41371708294509	3.59154314773714	-4.97460607162547	-12.5275886649344	-17.4781501299303	-1.61263047040585	-0.372863744566406	-11.6498602166587	-7.03967303057552	5.84410437433591	3.43745706271009	5.10972765295578	-0.113564720971486	3.48891843779103	-2.10400229814151	6.84826986418348	0.98531358198107	2.42245339424269	-3.56714354704006	6.5991604416375	7.66282955106284	6.39742220607839	3.75312328562093	-9.84652227214097	8.15177251715577	2.5129651986808	-1.32443084717599
49	3.78531440188884	1.57240730329649	2.55837016527034	4.33624619541947	5.32258469657723	2.1189261990824	2.8499006417755	4.68253685952753	4.61018463660104	3.37880433867352	1.99701988409852	2.75182682975629	2.91093674277208	1.46295222549033	4.0241629982811	5.90358571219447	6.96437556481624	5.4896537654232	5.26948020063802	3.67921998065227	5.5746322850842	5.24618949631131	2.72530588481523	7.9593759129578	4.34385296013612	-7.93650387730876	-11.8532932647304	0.320670841344956	-4.54041945997966	-11.6014956775718	-2.0239970249958	2.04933083404643	2.55759041684515	-4.13271736138176	2.30096910192843	8.8215800564722	-12.3166208305888	9.76700204695717	-2.09489152373269	-4.97621693574254	-9.33053732156582	6.26568737985368	5.10394048178551	0.528837091202575	3.78901430983992	-10.5161022821336	10.0799364984542	2.40034217504352	-3.6851276548209
50	3.90978741325833	3.41473096419326	5.55722324723268	6.15380580511898	4.00548567442877	4.02986287976269	1.04160553621581	2.4737390517584	2.43181566057344	7	2.91439801661263	2.8050061825868	1.27340360998583	2.57265139245833	1.96136151949485	1.92471667675687	4.40481117694237	5.68517482124725	1	5.23326446878699	1	3.33409042139641	1.67075288254566	5.14510975930638	-9.61276472928589	-0.0398155092734492	-2.9738511024125	5.44870608433868	-8.93697985138439	-8.28417432558484	6.723862121513	4.02181296892973	5.07844596301665	-10.2934521366635	-1.32251891706814	5.51121999548386	-1.53370006159747	-7.0551401081433	7.89707120707317	3.68927912258076	-5.66936629028107	-1.90532472395432	12.0602375302966	2.68891375553463	8.30184261528628	-7.59147295400945	12.9477249040964	7.18915203715868	-3.11760694147
51	2.37285042095299	1.3929493598477	4.24204519432824	3.57289767040209	6.35232290770342	3.08017659859479	1.69802368919476	3.78177101002921	1.31538249997205	1.6409521034136	3.25612258272162	3.20564669225249	7	3.75060546859249	1.62314230132008	7	6.27904761879199	4.41249087883828	3.82540624418137	2.54243289253641	5.08436145140906	2.44875764391259	3.90248081161307	0.772424190741369	-3.92728050251858	1.18729309737747	-9.18335594581603	4.64536394868583	-1.32777562718082	-5.67870171348777	6.02637214970101	5.38457695699356	5.20336723397299	-5.94706822149181	3.9239281157273	6.3198926974897	-3.13420600546516	-5.69866159187618	9.26266650458584	3.18327073312988	-5.46424803114787	3.53078746806921	6.89497034861416	1.00108416196572	3.84935077009763	-4.59637540653677	-0.592706737424465	8.04545010348424	-4.86622530228313
52	3.43042186818344	3.85835517617036	3.71593164477547	3.18062716416012	4.60934472047543	2.51363902452117	2.45122908083734	5.83998778387513	3.91487255486025	3.61421477816801	4.48944796051573	1.312480562246	3.04380459161505	6.91145544251164	4.34284681445632	5.02075492649664	4.25232046645649	1	5.07284891815804	1	3.83568445163002	1.28453134128204	1	5.92357626721012	-3.26649937029153	-5.35499151120781	-6.95766060386774	4.31251905249166	-5.0080233572081	-5.38724597947988	8.64475829569199	4.26015448863136	11.1847951923339	-0.00540647714660854	1.87015141506894	3.56853073287154	-4.04277107116548	-5.96041397510476	4.66368506509049	3.79219899370955	-0.70103476921508	-0.94572037932546	11.3750102070884	0.840062410923485	-10.253859382738	-13.2107827926091	12.5517362638021	3.53037140921877	-5.03471645573001
53	4.74507784813992	3.13034927113977	5.96362785111295	5.78089564053419	3.91529941865236	1.29546598915964	3.23618113692095	3.43016332677581	2.01162642568767	4.40030297628516	3.43624704305559	1.81908819863178	2.14364414829209	5.09769363128173	1.40200637368473	1	3.66274341737463	1	1.85996891456214	4.26435060537371	2.03492713965667	1.62020097759403	4.28694078972844	7.18507880233618	-8.33301848517411	0.798209920206329	-1.56530083665295	4.13018625567933	-7.90085571950496	-6.05529336289198	5.72891441678786	4.60665528682734	5.13309929341671	-11.799209044919	1.16238819803929	4.25704177869533	-2.23948949469045	-8.07314361186461	7.62123632860678	3.26610744098417	-6.6104761346737	-0.576532619784152	11.8774125743615	-0.137139503889023	1.72285882756225	-9.69162683419344	10.2450139097453	2.54325222484892	-1.33567737533756
54	2.38789838341499	2.23709765489833	3.34585407062941	1	5.4796840846309	2.55606324632165	3.2725733002458	1.11024543850949	3.88289861056839	4.01581099850669	1.56169375993651	1.56527631156171	6.51495306954136	3.38274706873588	3.84636582573214	6.36022752439686	6.30670246110697	5.2564231869568	4.01235636978402	2.62037655013629	6.56165422124903	6.7867988474341	3.7835320027318	1.85154064725875	-3.71293771137704	-0.34038845680552	-11.6797712151144	6.18201446177655	-1.32491706452962	-7.16703371716872	8.56882459369474	5.6792025506773	5.38056612372917	-4.48578433698236	5.28518118409485	5.46049565467976	-7.48135777722808	-6.6010694119909	10.7113882630764	4.3123962391174	-1.84640642884487	4.41229003234317	7.32849205787033	3.54316904209758	-8.83376352549884	-10.4579727394865	2.06628161562807	1.50650090449438	-4.32463923310473
55	3.76795364939358	3.01082811788156	6.72782030954674	5.56626683888174	3.78127615938747	2.71785754276849	3.79527141021185	4.04739585878312	1	6.97766956144468	1	1.97378914388275	2.79659145566237	4.84922457212296	2.3032190547094	3.20578423353893	3.4680257457944	6.34124878271916	3.11845469560676	3.40231878244351	1.37511542002308	4.15555695217358	5.8505126655588	6.94338231468086	-8.17656137996307	-0.170734361977333	-3.08675107855402	7.20058305466621	-8.14377444406338	-7.81070448392064	6.28212639048949	4.89267150485382	5.21626159274722	-10.6152881386658	1.59804582553399	5.2795465994121	-3.05840141200591	-7.80497505952366	9.09857558352654	4.2301324339619	-5.84115357371018	-1.61338979025398	11.0296883104837	1.73494504967833	-8.33407781231265	-3.48624917469716	3.90598381158656	3.85927024626345	-12.1935458975185
56	4.14590034034984	2.94471694065058	1	5.50774439108142	6.36887403584472	1	3.74126220540486	1	4.98351799075478	5.16253151384786	4.43699924223956	3.74820927131178	1.25629680669808	2.38063529927364	3.0528376393743	1.4059740635983	6.90012578403246	6.08332947358069	5.03703394129718	1.09108844720472	3.83285166531597	6.2309206367101	1	0.220014323218221	5.64939272791494	-8.98404627073449	-15.204711732088	0.775107854413156	-3.31171477254919	-11.0484414946472	-0.256296191479999	4.17234874138366	1.34539788559491	-4.21234825507651	1.2915378060235	9.60440457522341	-5.58543590635133	10.1319247176437	-0.309084643205501	1.42906864984865	-8.40756570669584	2.46600348126926	6.7895426555326	3.19452386886305	7.52601742030825	-4.78734315874562	6.63336286936522	0.313878878112412	-6.45287423300838
57	1.29201344081209	1	3.63020927419963	1.39700561793577	5.65349745457418	1.25715329377075	3.66684723008911	3.14299759410344	4.93534074290836	2.61996040988512	5.36949317451355	2.69477408190227	7	2.89479745916124	3.24585640470474	2.29786352262067	4.20917482282811	3.82132284049949	1.2184883856756	1.40378356039878	5.34124420887016	3.46807766811766	1	-0.891402874003504	-1.60732658442616	0.251582652494902	-10.8447130237231	3.82702097471079	-4.66793668999309	-5.93242861520645	8.02754317317252	5.23102236642637	4.87638115605877	-9.80989118241655	4.84283911132584	6.13542489546694	-4.48584662938999	-6.35191509205943	12.7005248107385	3.1684519297792	-1.49366433323591	4.97751907598508	7.13707157258252	2.24256181094032	3.75858951158572	-3.98888080293764	4.73620159076399	5.30220118933028	-0.383047464543251
58	2.68228624810035	3.30676260143548	3.07420735428203	3.01221946556936	6.69552051977461	2.86393613171992	1.5939231223303	1	3.29055910060903	4.00621142245544	3.75948342818189	1.26658381449467	6.35664252285276	6.81595439261847	1	6.18278410182888	5.92963445141522	4.29356477748711	2.47658570353662	1.55836928181406	7	6.06054496621944	1.02210880682751	0.771613824742237	-3.73871839469604	0.286072219406284	-9.98139022474442	5.20779584411484	-3.84457287781687	-4.78877996483434	8.21006166810207	6.75750252277594	2.69840492521062	-7.55102479631753	4.29815501989219	4.81677986812645	-3.75314993682645	-7.02290880022852	8.40709516661485	3.52005899804136	-3.79608548857831	4.47853333548355	10.0945090300774	4.34184629487972	2.60287310629153	-3.62093927549773	-3.66826110917561	4.74440840983639	-0.326040718075048
59	2.12456488800458	1.23656944516929	4.51315417385156	2.39537961190669	5.74795503370461	3.80129875072311	4.57919020787649	1.0859935525695	1.3078318096112	6.24923963624832	4.87965844770298	3.28749381805168	7	3.26483956872351	2.05203284826507	6.72012181743767	1.62363417851151	5.38374815524381	3.05798743286577	1.70572142164213	7	3.67718467019651	3.45649453113799	0.222925364703279	-2.3768798805771	0.746920888257514	-9.37106445540002	5.03693805814524	-2.30811809982315	-4.88281456816275	7.07966187807642	6.07882305537835	3.48929747835902	-6.38978680251529	5.34973262965345	6.04468867680746	-3.05656802505681	-7.42279580273589	9.33560486397923	5.19816510621708	-6.87206888167779	3.92261358120834	8.22727789935193	1.97440563793754	3.1850360314391	-10.1020132285964	-5.2440908551851	3.41445334539153	-3.69282626706991
60	3.92765169042993	3.58054496457153	1.27674919552607	6.26452509130714	5.35260139996195	4.7821249550658	4.19272289691578	4.23903684238706	5.46520917236731	2.5443116629188	4.88203653390286	1	1.74520569943351	1.47834908376512	3.62342008605474	3.32883778468362	5.47727428884857	3.4994882238931	7	4.99376798722768	6.02755484507312	5.81187181532917	1.20067257806457	-0.985612632091582	4.23033159294301	-11.7416709333643	-16.9618902845915	1.70461290403025	-2.64450650767977	-10.6057031011291	0.496040359598643	3.32835378896482	2.86413736234418	-5.81237562538723	2.05058496112654	8.64456185245839	-7.17477553999218	8.3202883997021	-0.0110745119979386	-0.195667921169725	-7.25673739860021	1.93518259435466	6.59897416800789	3.38998869373853	5.01383096076463	-5.72940391531785	15.1536320831039	0.793103979390317	-5.88972296400253
61	4.00647901245194	3.68892661709016	1.41106316979033	2.70043750765499	5.84209421938401	2.574428926864	2.31333086399552	1.32795274700306	1	2.0037208275551	5.3616806991838	1	6.80523600788112	6.53501447594424	2.97221135197293	1	3.9288095743713	5.79718450742489	2.83123157963925	3.4604224531794	6.06133032298762	2.30513564422644	1.40711921315105	6.18378177275146	-3.64968446558895	-5.03707210011395	-11.9550268817128	9.17688950888314	2.47106356542818	-10.9553117370744	-10.0333174677422	3.23609214608109	1.71915669302769	8.75886059051078	1.62245499962725	3.29905167420085	-4.12502775702078	9.44534371017173	6.69182358203084	10.4654955444409	-3.86800001820279	10.2989643893692	11.1602768122918	3.49453491965733	2.32074307638169	-12.7258155960142	10.5767893357319	2.37846407293624	-2.87683941147876
62	5.29794607639955	6.88648558637271	4.00459352898955	6.38650936338486	3.43305219479669	2.73063799001093	2.33682850769613	2.10106839935102	5.06622585279654	5.70085882061752	4.14148120043141	6.65191985288932	1.53126603971319	4.73126084086876	5.42942765523571	2.51985790784301	5.98462511795327	6.0151582579506	2.68781282319864	6.10657878414766	3.98817934785836	3.94421949660968	6.77632860937325	5.32855306146033	-9.86165499852017	-12.3438241829821	-17.1863268406548	-3.67954763674149	2.01733620293781	-13.1351456920995	-7.82868244040442	4.35203943562054	4.0716335852704	7.46113447936936	-0.244960340205685	4.37226007687499	0.835347909608722	6.29992861135792	4.07808441164832	2.29984058417128	-3.78579646461982	6.00331378473646	6.91329741376789	3.88983908121641	1.95806438874412	-8.33542399390678	-14.4934695576529	2.04556435490459	-3.08728724873762
63	1.59795019830284	3.99240668790844	4.93633399554032	2.82419341121077	7	2.38696905182352	2.67312070380108	2.91368179970053	1.76709731166101	5.84115354468947	1	1	6.76689188450822	2.7573199111641	1.77953884209993	6.29048430842569	5.62476532704796	3.28966554871827	4.13328467412659	3.34515536355653	7	7	1	-1.51186203094475	-3.86569692301038	0.706058946626463	-9.63077176619181	6.35824449382964	-4.02774247657653	-4.40651268021794	7.45244801416629	6.58790748992689	3.34935843263327	-7.87972334405039	1.70511164990672	5.42375937584245	-5.28358935010445	-7.11262590789376	9.91006317893133	3.74126465801937	-2.91059456250949	4.3112181184747	6.56966207898138	2.60580226209694	2.30479917182658	-3.26214969772934	-3.01176874545108	4.60597669945678	-8.72895071322702
64	6.24281953283061	2.27720012235339	6.90167966029938	6.31375393976124	2.42955596247014	1.96046810568279	6.24527865761594	2.50452056415499	3.31942411015854	6.60828672763126	5.33717809195549	1	5.93197284036336	4.6651371861227	4.83542559600222	1.08454885108884	5.08986805131209	7	2.22056625523308	2.56913284837404	1.2303268995926	5.46316334607049	1.20372102907064	1.01998918233685	7.32693553034999	-0.211679937916256	-11.1706977720613	6.54843832800313	3.95226251206895	1.90570899123201	-12.3649450930081	6.84432530647823	4.66238090723104	-5.0444789941583	4.40828281648347	2.11964617270218	-3.02116448328939	9.93604109668234	3.02142328949245	7.3996362491309	-5.33278112648287	1.57637126080215	12.2686171124422	2.53579162643053	-3.56716083980543	-9.35823040597363	-5.04840262018255	6.07129945966035	-4.81995606758573
65	2.95348978897898	4.11725284839078	1.35387755336877	7	6.16476339257032	4.1289278787756	1.91695220917297	3.20053932942104	1.80291264054469	3.19673858270898	6.48084358286623	4.47345357425444	1.64492074195221	4.35019703800124	3.99585083573406	3.7276320054185	5.90027572440032	3.38547780697808	7	2.24288905979138	2.73224356623991	4.07882085421364	1.7110423173893	1.30741705645826	1.53260486284363	-9.44976621137454	-12.680588969812	5.32681775211229	-6.90823570842517	-11.7602247275037	-1.22335429853262	4.98661439454751	3.30585340309603	-1.26591775587133	3.4751795771814	5.46148455169822	-9.43219934989945	8.26792111978514	-0.834189470296162	2.01428614426427	-7.10845704966865	7.83069922084801	7.09686310417997	-1.66363616455299	3.91894434413488	-8.14725754862405	15.8722230985134	0.538072637571608	-6.51249744422247
66	5.3609063978796	3.44461115194666	6.57275058978366	5.15987430756664	3.14609923355049	3.62713843589504	1.93752529474226	2.85864353785193	1	6.3367405731286	2.0497281030776	3.44154191506934	3.55274601611182	3.59960116314624	5.48807730944316	3.55371149484688	4.07438941526415	6.51261343285721	1.79835704918324	6.0629314009891	4.66935998706508	2.05074986211989	3.5995155630564	4.96311277707795	-9.71953741525752	-0.222235368838034	-2.52836320568833	6.01275734522119	-8.50182711566386	-9.21126190160851	6.55968354304726	4.25864670162607	6.17201007776881	-10.0405002379085	-0.595557378568056	4.47909314270419	-1.45935834084672	-6.25735941293013	7.08724756181346	3.48665418240651	-4.87224039039657	-1.67801871891004	12.4263901456473	2.40744880710849	9.05536960693919	-7.6818675348668	12.0616385334067	3.80242695369945	-3.03499310030441
67	3.26400727103701	2.80551480330525	1.72636644138653	4.60301208826442	7	3.43181863844091	1.38061478778212	1	1.01687622581707	6.60325651055302	4.33280241257474	1	3.29163334616354	1	4.86546610026226	4.37034472574653	6.69723808986909	5.85926347524155	1.92798745039195	4.28858681350004	3.92817062165739	6.32708442460184	1.33807640594807	1.71842595874714	4.51998105856446	-10.640082609568	-15.0583684306488	3.15824538422466	-0.0594198798718593	-9.73594763080325	0.0934090394863892	3.86204629606505	3.82392171288132	-5.46758301559532	4.29499550166408	10.7665856121797	-7.87226469935502	8.19220065603081	-2.07438433564596	-1.91928687873294	-7.23334538448179	2.17388184754107	9.75118933279346	4.16549114204433	-3.95592532562422	-11.655606975598	-7.59099963641851	2.88043352197512	-5.39616858302408
68	5.15277926287204	3.66121064934444	5.94788798249697	4.37232457396482	3.12445667215958	3.46275633808655	1.90583748938572	2.32519395200952	1.8909932439735	6.18944371030032	1.52331249652479	1.47019871096947	3.4627272644966	3.38259153246537	5.70439880017242	1.91094328363773	4.40182734379147	6.29223102184234	1	5.96262931168291	1.04082444103081	2.04706998406089	3.58875146513108	5.26460943008572	-8.59912761255376	0.193169149208443	-3.17545366687235	5.70573796718847	-8.55461929961842	-8.50747837767831	6.45577673062344	4.2229172909832	4.78056951994985	-10.519416648776	-0.00721277119045921	5.44081679038987	-1.32979723119101	-6.74854823585092	7.5048958621106	3.98437458447594	-4.98110075654462	-1.83067262779587	11.9886926306987	2.19087045210653	7.55318371946121	-6.67363859137382	11.7838131431813	3.68514211863754	-3.28968928066935
69	6.15161066045346	3.15643722378113	3.13233518490026	3.55867286050064	1.07901824902935	2.89213637918399	2.59337253113869	1.70165716540092	1.92407458322073	3.62410857779572	4.06814059242208	1.84646907801826	3.6162926436605	1.35139609168809	2.89740978304179	2.66606616701059	2.35623215629354	3.61361719834409	2.86911837458906	1.95688613143272	7	4.91245911770199	3.37238056561855	4.19161907694868	-6.12320360330323	-10.0269361766579	-18.2455801379872	-2.42341755231553	1.32577960565842	-10.2531408294535	-6.61497896392608	5.00283096917451	3.9271462076469	7.19548197715473	-0.732553960105945	3.37446222273776	-3.2670233739528	7.58911094147507	6.95303538733482	2.84273221220058	-1.84991374995574	8.3656744971655	7.16829614997433	4.88562847458657	-7.85441849163745	-4.77276491370794	4.31678851101644	-0.234805805362531	-1.98735015842431
70	5.42602561761036	5.78610809612642	5.32656258804965	4.75074805019515	5.05037079126421	1.67094634019285	1	2.6702642881021	1	1.73548333542104	6.54574012110771	4.01628840357824	6.60003214695927	3.6894239782007	3.73276590553035	6.51677035183824	5.69242758310499	4.76730468210908	3.31315425932109	1.49642906685136	6.62559657106123	2.49885223780365	2.56815106019628	2.76527301188987	3.33621718938566	-2.80880529324858	-7.72716510095184	3.85332835331751	-5.20966193882533	-2.57533342603443	5.39172806098356	5.27396749909114	9.7519281261308	4.82319569399183	5.18336991760471	4.00082124545998	-6.79398538152277	-7.38810524512355	7.56321545933592	0.713323267556123	-1.64056876333976	-0.911794943613965	12.8643875068728	0.872783034421916	8.2555233414899	-6.15620786667357	-1.81228699658159	4.18084891840697	-2.38970853682317
71	4.70722495439694	3.51148710836723	5.61847266251732	5.3963034947721	3.36165970108758	1.32992248675483	1.69724042510982	1	1.03545841363535	7	1.52429437851175	1.69093655715643	1.99521187159652	6.1139371242865	2.48287331137791	2.75607988711713	2.64330301149376	5.70674576710194	2.28241295514232	2.32121156517743	5.13272517246111	3.79417759240156	4.11083132725807	6.69574558148008	-5.97235539989449	0.493045386029208	-1.87472221852643	7.4933170123686	-7.15425570823601	-7.93347009626869	6.71484653160386	5.73106984925462	4.60416643124846	-9.94742949375696	1.55953462978145	5.72713600530965	-3.15715621247746	-6.0427094751259	8.71684933990213	3.82574731799564	-5.27299237410004	-1.36298492556146	11.8481601212358	1.44209099976044	0.02929084910011	-3.86757050916363	3.83496013987143	6.67259854018875	-11.3400838781829
72	6.83332926641605	2.30471027536219	2.70903377652119	3.27993742390501	1.24813735923459	4.41090081701611	3.84580243375908	2.45709085610043	4.19078246692268	4.80717971221149	7	4.64806198596248	1.7886692277692	1	5.23015419927977	2.31461874170225	2.85411811737552	4.32774772169481	2.53314339258956	3.03502700551439	5.1061741453108	1	2.13875304021805	5.5952196132959	-5.06762488157859	-10.120629589654	-16.9716242562274	-3.39124245424191	2.19138571151952	-10.680966822382	-6.87654137961256	5.43691468861371	3.94828759009574	7.62668530819863	-0.808429956504109	2.75107860691341	-4.40484365376233	7.05566543734475	6.26328417957951	4.35196895796923	-2.54134872733509	8.43696796670933	9.82779708813564	0.770198919776718	1.25413783596055	-4.65087834129514	10.2763424934896	2.55166723871186	-12.4545958105044
73	4.22242770187117	3.65100133472305	2.00464549360525	1	6.23830520984279	3.55518884302196	7	5.15515093786984	1.33787436813574	1.29160222735848	6.04747506581418	1.02636363017888	7	6.51092657054609	7	3.28583093442599	5.10056183261502	6.13482379098325	5.80209539918145	7	3.17422314050766	1	1	6.09292615157456	-5.47469154713361	-4.66415007879362	-13.327769628246	5.38734870133394	3.03786529969787	-11.5342476339412	-9.52334858617712	3.832991244804	1.08999185967028	7.80695140453616	2.74012606516137	4.68870253545702	-3.91686917666401	9.65578256966194	5.74147829063175	10.2369727421769	-2.43756885715329	9.3100672312961	10.6679375582641	-2.34123962989605	1.20211653071537	-12.6073151654155	9.94793023325144	7.4909065079021	-5.17511319434697
74	5.73634750574684	5.17057347540189	5.41064756280258	5.02336275756984	4.42169559087289	4.28368685434147	1.33862176403611	6.02791876546642	3.22251536522612	5.53404433279867	1.90615181140711	2.80155467842004	2.11555382131492	4.37895148243028	2.70722297499004	5.30503893733953	5.45270442803713	6.0710572621525	2.67455535485448	4.27823034687168	2.03756432484729	4.68580025076951	2.15460067279452	3.33979137382552	1.51855883743739	-2.10669793448045	-7.71715135532892	4.63653032553143	-6.18220981702264	-2.44976200407861	6.34472122050974	5.56733514697247	11.1174107803522	3.40191455169367	3.88234353885148	4.9654008152469	-6.45230452165761	-7.08293147943262	6.74021352900563	0.339003405193193	-0.507144559541918	0.798304514859502	13.538043405019	1.70990731658669	7.96846550918239	-9.9941412842765	10.3833298692452	5.40235503491523	-6.08439467152227
75	5.93353983539533	3.05789133715649	4.7095220835708	5.65589872004485	5.60392602181337	1.07997139777801	2.49829157909329	1.92861075843043	2.68982117195711	1.17593685822543	5.49297110322624	2.39874040804957	6.35449507759817	6.17920709685536	2.19477904005414	4.85611462296368	7	7	6.72767028937213	1.93931479129206	6.55421964490876	7	1.86546935331388	2.34442086812753	2.20010604498224	-4.78423423142543	-4.09174230903505	4.84528966704893	-8.07171657405929	-4.87480154066785	6.61502297035063	7.14061590607403	7.33661078180164	-1.12005061549533	3.438463224431	4.77715792414798	-5.45667297507191	-9.38236378714469	4.53704382555138	2.14649227522327	-1.31685983392899	-2.34947578059919	13.2041084989883	0.392347648436322	4.99285826371294	-7.54013764207501	17.6610827281199	1.16934798205566	-6.4225662773302
76	1	2.23704229155553	2.84887445536252	2.34141797582551	5.40529219242987	1.32880903842316	1	1.46707961583645	6.98302595051796	3.42700469936461	1	2.66749399991483	7	2.83296880817654	4.99315585347072	6.46987537483819	1.10631868695815	4.46227481217874	2.37723002054685	1.96525257257418	6.87785711408563	4.4183748969176	3.18058921782006	-0.350008798353817	-4.39250175407716	-1.43639625848473	-9.78149676193814	5.30703423718181	-2.06356619895306	-7.70516307869818	7.87010688927023	4.4049279048946	8.00473210783412	-4.437741513894	5.66224665708749	6.14793946704815	-8.27632441100803	-4.57141870057648	8.82961165336239	4.20282912557603	-4.09332325186195	6.51405585994233	8.22433771466395	3.58505692565617	-7.5036830916363	-7.12633332340061	2.34966264579357	0.847035003427328	-3.78886279376358
77	1	1.78967474846008	3.48331380252906	1.94207563936861	5.94605111698593	2.83373087364051	1.82321405391847	2.08643721795535	3.79888682872124	1.48137224957566	2.14490971635255	1	6.86099503372435	3.079071154272	4.30575250167433	5.61800740946401	5.50270786360185	4.44931394346182	2.59528182303451	1	6.44598139815247	3.10120437229396	4.39469861391147	0.407806451041318	-4.1973461979264	-1.37956494332727	-10.1101995590042	5.89688611694194	-1.22851989585928	-6.52270578785679	6.52886714293297	4.11966626189957	5.70817394407454	-4.84327688418816	4.85335123020767	5.95157303947264	-6.4547088855395	-5.9450539801649	10.5872456256135	5.0779704716909	-3.25592508322046	6.02968560238661	8.29955016490924	2.04479830963409	-10.9587629553814	-4.93817569817839	5.19550064204072	5.65386470364902	-2.45770897052003
78	6.73483158838337	3.61113679184649	1.67577030700097	3.87179470152834	2.4450073240286	2.55432880366678	1	3.04153007512431	2.19407801650553	5.64758498471971	1.49942214396347	5.81132181474846	3.77212991022346	1.58648769061624	2.38340207293542	3.27800384300874	1	4.24788087157292	2.95140019892072	1.15812111861406	6.39532411760474	4.64949419729237	3.38657484021639	5.41186919499249	-6.18066784095772	-10.9713415882106	-17.9144236610774	-1.96521521568406	1.35237729777787	-10.0374928350358	-6.98748743817713	4.83060283290656	4.53333649521873	5.57547054486718	-1.23627809346659	3.47701897753165	-2.56321732652002	8.58565843952491	7.20349547998971	2.06013607067243	-1.88171748057388	9.78914276375294	8.01770515506792	6.08260313422279	0.721386867668458	-4.0971001963793	-10.6196238935826	4.08767705806417	-4.58335918364293
79	6.18115406782963	2.02631955610955	7	6.20407837278681	2.26724915370002	4.4055409558698	7	6.88269732287159	3.22192315153918	6.30854672434816	7	1	6.97288611756723	5.76577836041845	3.29305414819793	1	4.18106074124748	4.76673652313646	1.02829040504735	2.47125874499383	6.32211891712716	2.72679786273552	4.87819928387497	1.36705109220531	6.41048043475062	-0.225601561478318	-11.9295529204581	7.50531639367655	4.16727450449062	1.80539822601921	-12.1356287425061	6.06034625066885	3.54370937621618	-5.51693156621434	3.60301350384016	1.45490436557788	-3.01146265082384	9.53765477093359	2.09745323139393	7.12581759715191	-6.09940748257175	0.811750852122188	11.7853075657179	2.12663782210949	-2.86701595831623	-9.20390634464741	-13.9978565632674	5.63597075103834	-2.87438238853243
80	2.65401223963017	7	3.4648577851778	3.94808073369164	4.65672842987698	4.03782729318469	4.13049525249935	4.10366529622682	1.82376671549686	2.27405728220444	1.48334594552137	1.41723402570246	1.54293758463688	2.47390983999074	1.22029793653818	5.34468112073373	2.36251834738715	6.23726898230132	4.51574571968145	2.83957275727349	2.50967406413853	6.30384040322659	2.32402886423331	3.14152890520917	-6.16050243391329	-13.299389629292	-16.7652746993719	-0.848228642350891	3.04221964189093	-12.767560752706	-5.72643679523815	6.3867139297151	4.65902792774068	6.63505130850271	-0.444329573141633	0.564181825487338	-3.36684244609904	8.382359075735	4.9554658505025	4.23189846433086	-1.82938274247363	5.38170750464619	6.79116882168174	2.0215138849192	5.54320890731502	-6.88053573176457	10.6775285434657	7.1065573964815	0.467018915338989
81	6.57280563828815	1.85120316643147	6.96337280677256	2.81150755827244	2.68578437318753	4.52169086585375	1	3.49674380250261	2.53224542895835	2.83885563605593	3.38282820284279	5.55427010334313	4.42529899344584	6.49830327320361	1.0968207501801	7	3.82927643357986	6.89030239037716	2.09873286943523	2.42394546949817	6.95027045732824	3.10133250172132	1.07132216258099	5.35652703173939	-0.483553108953303	-5.21462383462946	-8.91286090084014	3.51764476652033	-7.20586281115933	-4.82598639471082	11.8162712214255	1.9763209149758	8.88425049254146	0.369361006860998	0.951624707294912	6.80489004180937	-2.49882115591864	-5.71943230743001	4.64984594502853	2.17521646347064	2.48470301631619	-3.1057301934059	12.0324542692208	4.30146751650062	8.6102347897221	-10.9360229378423	8.59831498720606	3.55078380907018	-6.85337306233859
82	5.94790754467438	6.35311661419432	4.21681510232016	5.87378111949455	3.15412572437092	3.66351001236329	4.66445008602331	2.97592005913403	1.21651887646043	6.14655793937823	1.01340063117555	3.01508699494577	2.41325732048019	2.68985018539939	1.01105860540904	5.13651714947039	4.73794611393715	1	3.28516480310505	1	3.08694407915473	3.83458701261925	2.96842771097901	0.285288837127015	2.26878315184634	-3.98753801622766	-8.53283072912547	2.03204087959617	-6.40382838068994	-3.45731544564389	4.62522021981661	6.07443054967461	11.0535176416686	4.68433698832803	4.02079076926349	4.03146402354716	-6.40403182948946	-9.63861224309509	4.82822821757397	-0.174349274543905	-3.21307847934003	1.51162361047159	16.3507141875029	1.48856692198705	-2.44219287914385	-6.71070233694011	-9.66619026127447	4.03365567243552	-11.3140315389383
83	7	5.53997369274424	4.87269492238804	6.04131385057884	7	2.69950653554087	4.40831775972136	5.54241355683824	4.88333205611048	1	6.58291470200255	2.06564705625855	5.79246608627429	4.63065688094801	3.80066347256393	4.68127463148199	6.68721203520873	4.99203914009609	6.77850350936475	3.9337244078762	2.93152690009618	6.22282988558203	6.2195633581893	6.24132590971423	3.78629690944444	-3.3884551882076	-7.74211560707926	2.6469060563082	-1.64219916880951	-7.02330271965685	9.14467950312537	4.62393459887474	8.59139554447395	-0.434832244726342	2.88633339429266	3.62873518983962	-7.76661530116728	-4.80972295149638	3.42448773443973	0.790948803393903	-1.09959297387073	1.41040127509477	14.2154471210266	-0.378559052340075	6.05068215673987	-10.3343774899624	16.0080507331205	0.734061839918005	-4.65620831780785
84	7	4.96224106602676	2.10938780466433	3.95978061545356	2.14576413095908	3.77381830825826	1	1.7301665970789	3.21990608238417	7	1.51205532485762	2.70827258113669	5.29073274172663	2.92545816128166	1.1559894713149	1.91806956071231	3.44151950126556	4.4370403286405	3.29109820522653	1.95439979689287	6.66975053915314	5.27544901380927	2.33101261520261	4.21379749451728	-5.60633966067717	-12.4086281622471	-17.691290246794	-3.80679973133365	3.11930382860185	-12.5447020889375	-7.03031640944252	6.31560617777513	2.20089577637404	5.79590124840065	-0.999620075954611	4.19121367893348	-0.700473057054848	7.59672405125049	4.05987121695861	6.14454647053668	-3.44752471704233	8.3896471243251	4.59550745315789	7.33363021535292	4.8107684580586	-6.69627190648987	-15.1257292506452	4.71562366880612	-9.45064063930486
85	2.69454522607436	2.28545241683295	1.54882703955701	2.82992545521997	2.69160043071901	3.54616815006134	3.67134110717584	4.51370594774767	3.92192423792341	2.68052303333956	1.37991868536435	2.67618420727424	4.24024109871919	1	3.27568695933666	4.26434626007022	6.13947647948037	4.96728863174046	2.59469779579213	2.47817886688047	5.17625690523777	4.83297837184882	2.56693721768103	8.70898058645399	-3.88654862949179	-7.26031207702	-8.55043018269903	2.50329728434651	7.15489306700599	-11.7581696848926	-10.373260986781	3.63872823483912	6.69804852695235	4.93194507139726	-0.237227848919946	7.20105038567713	-6.16054302749747	9.18846697414782	4.66159538528842	5.26819096994292	-2.81369127430998	6.81080310335134	14.854447604422	5.08385949688408	2.98742341074296	-9.91286303468687	9.09777596345389	2.76090019522815	-6.48096915673267
86	5.4709990655602	6.42839930817835	4.35734588235675	4.69592533957936	3.2535155398436	1.59154407364297	5.5380732774106	1.17752000070414	3.29449127823121	3.76016603304984	3.00867251212685	6.34640010293976	2.75626776246614	4.53618820129766	1	4.51604927236526	5.10199726512412	2.91077028598524	4.84837029947765	2.08550822451741	4.30824228810623	7	4.60690085109124	5.54231526824747	-8.54669850038745	-10.2654296190482	-18.3416801419791	-2.8076239957179	2.20040607652038	-12.4384147429942	-6.69670828607801	7.89649908489171	4.10802927991659	8.07232879663859	-0.249106616187506	2.64324292349542	1.27387057572314	4.93554653624732	3.86521832903811	3.30171881264651	-2.65964050165659	6.47485262919448	7.75288704397079	2.90291278476127	7.37406330238173	-8.47450703811359	-14.3325246448573	5.13614304102374	-13.606612579119
87	6.12346530052563	2.01811579654134	1.64386428506829	4.57051826336226	6.11599738221422	1	1	1.03808481019761	2.31990162999845	4.82608841555522	1.62045153007781	5.13061746189656	2.69654847218606	2.02073185774388	6.16202846049542	6.28566732163536	5.70162078189132	7	6.57080286398728	2.01252393703783	5.65148630397803	6.19557685588295	1.62012055445531	7.9588196399325	5.88558872558256	-9.18089426499811	-10.6330701405368	2.39300526386364	-4.55282607675714	-10.2514202076932	-2.09654482730718	3.04337077368909	0.178979530796618	-2.26092991698084	5.0310693983768	7.89020482775999	-9.09352907095567	8.30733940618653	0.740555481227603	-5.40221864648987	-4.17916687569674	1.58306513135231	8.29464072691044	2.490969767562	4.42806808207583	-4.90227435140444	18.9226178017459	0.605112504074077	-2.38718482837393
88	4.93316072345593	7	3.78776884624437	5.09531429409216	2.27973471320015	5.18437175047554	1	1.66690526871685	1.18873890452108	2.94861059334923	3.97040006106106	3.44964456794919	1.26433485091438	3.60294723099915	5.19354080337537	2.19079738760292	6.71225958817087	4.43168701889302	3.53098461466155	2.7454458422347	5.55808114726667	1.46516683515902	3.71239245759199	5.24215286181244	-10.5476220861684	-10.7234374812431	-18.1401575986536	-3.62073864039126	2.12957501497717	-11.9993088283555	-7.59258496331893	5.23371816976568	3.90605833969264	8.81980280809642	-0.102321017386583	4.17112144476802	-0.404129067406912	6.41739989004347	3.7247262642647	2.92747702002202	-2.20741706761961	5.68685319004542	9.60037159626554	-0.246378616291867	2.64586647670339	-7.07392531871271	6.90387829471637	2.25087683537991	-2.91122401215343
89	3.92344471538252	4.7316704714065	4.1221675369051	5.19891423920176	2.89257364690707	2.65138992573441	1.58685985245851	5.33400726417539	1	5.38402066097338	2.43000339804113	2.97097784711714	3.73810106242533	5.84111836342637	5.16372783184939	1.96038314528333	4.7971138596972	1.57456701822156	3.18270899782219	3.48559731244462	1.2872930847349	1.83285639684289	2.99366779040771	6.01151843610755	-8.56575955066149	0.988669392568765	-3.21565706369533	4.1874971677596	-8.09966474638609	-5.47485633096345	5.61428517766571	6.85522042812438	6.10997705413275	-10.4833550292079	1.50553792707399	5.75776191800414	-1.39653684278746	-6.60288908303501	9.27133131037093	1.93337409744152	-4.7882979754869	-0.689708567238532	10.7578638643315	0.0232568190519967	1.16745205037998	-8.00728804456054	9.9121118502031	2.16333602389779	-12.3348284593325
90	4.85266675297719	1.83778789866752	1.47890656619435	5.01509972817204	1.55153045671059	1.31069024876643	1.840795674831	2.65166483014642	7	1.52613189652899	1	1.6942183221744	5.85407425787624	4.36896288653075	5.53007873130735	6.56481738119324	4.45125066041825	5.94887481131313	3.71399981939363	2.14105082002726	6.23316254739366	6.29072805544355	1	3.61455759277741	-3.94212814431143	-0.254127421708099	-5.38480138806074	2.92391105164753	10.0563132947069	-2.06493518466228	2.291592507185	3.3034234512264	-4.53650584587462	1.9844654416029	9.17755534925979	6.95207565251522	5.26589875243327	2.16257210227765	2.61432234663546	4.69307573651886	-1.44652167703405	-2.23052522306738	0.0445111329487025	-0.644323592096472	-10.6787164642058	-6.57717257020458	8.0416037827495	3.66765432950567	5.99565884946674
91	7	2.92605083699343	2.22998710393616	4.78496417951194	1.33004088596341	1.67055238031547	1	2.89694597035062	4.23542539509453	1.18798974464406	1.16023973659933	3.98270886948122	4.45069142155596	4.40954507950921	3.14249206523868	6.42917265398372	5.02968394055658	4.77840590889948	3.13265358955195	3.78613332944595	5.04880041907762	5.80149748737691	1	4.33255836810494	-3.03841224076773	-2.7830287701002	-5.51212030178946	1.03046569074931	10.398608738002	-0.367741914515527	-0.277870351343754	5.32980089471316	-3.68723118911738	2.37787103222697	7.19997914034039	5.35688021309162	5.31718896674789	2.45370931603555	3.19792216423367	5.16653816626887	-2.92166289320089	-0.73056678230911	0.550012980284116	0.435071206956172	-9.13960573353804	-6.87196901345284	18.3514449123117	4.9157879499347	7.88760417472439
92	6.63763070135064	1.60588488706055	3.19225205555203	6.47698745972169	2.71336509605704	2.87121782604321	1.42375468216184	2.7179226462748	6.98237213024136	4.72538703639512	4.57245901533577	3.66315151809772	4.77290951673647	4.1973721927038	3.80576892165711	6.43429776409971	5.82003494379559	4.71163182625566	3.05621259370969	2.07068335812855	6.85789302988453	7	1.8836393678674	4.11126436875413	-2.84111592824662	-2.62245842985627	-4.8128985768492	2.72358401711447	10.6540132834517	-1.10581963947435	1.09189300507415	4.78673434703702	-4.149892593756	1.50972617941358	8.67680244489783	5.93563652015402	5.28437868632257	2.74152875411648	3.55433100663548	4.51867368679067	-3.66243269612979	-0.827283266254543	1.86590046470995	0.43545168369565	1.38859632201012	-4.90178965403198	6.48766985386999	3.21442533546157	-6.20689701029539
93	1.2799230767296	2.29490726970413	3.17187194964053	6.28988351284343	1.01893476474502	1.36977695860301	3.56490196962168	2.80696720756748	1.13022513986125	2.90842189216645	1	3.86091885402448	2.12889054790735	1.29118335288638	1.43681925838979	3.35653951731238	6.81976965416243	5.1900992202084	3.62820225330812	3.91953095321314	3.78024346317613	1.95179276631964	1	0.462800340327028	-2.0946745228179	-0.19062021849987	1.01552368451443	3.91084815194404	6.61200574321008	0.982299980904423	0.695398839236895	1.91594270636911	-2.80239587286307	3.17668915358299	7.24300149169128	5.94189842788394	2.30615311769949	-0.606109511159944	1.39705938381436	4.6382425631323	-1.08671606774669	-1.91462862025254	1.40113877003747	2.10073441767163	9.4939095459766	-8.94896012927174	13.0665832207432	2.08573365681558	-7.47332010925534
94	7	3.04058657373119	2.15845750831808	4.27344981387259	2.35843307302313	2.093608269241	2.56182668868694	1.92125178694577	4.46661850080649	1.7442270918928	1	4.21967755516938	5.05004505614258	4.35389881274554	2.74040124167297	6.53806691383039	5.58375386093243	5.59503207357315	3.23459653390124	1.17472413716923	5.90352649397977	6.69721140615084	1	4.21296114641231	-2.29441533506839	-1.84985780954344	-4.96807182790443	1.79266153223583	11.2937604468771	-1.05016856845292	-0.346993200736149	5.48502028616538	-3.851763259813	1.96419263389348	6.43651725452401	4.86523547723388	5.49744995633552	2.7171735357759	2.91772410685023	5.09332621172104	-2.9969333094771	-0.378992601885786	0.176279755320985	0.301251729222942	-9.46991840876766	-7.12843198732883	18.5151891095977	1.01918867040858	8.1213819183723
95	3.0439797596901	5.23081257699306	6.47308935985633	6.77361621964638	1	2.49269503924985	1.38968179498314	3.34441242524716	1.97127200104491	4.32485700236499	1	2.28600060375525	4.85574694210388	3.80883945311523	1.6054739547938	4.97166456075696	5.83092847929141	2.8110316611801	3.82639489603115	1.5921383198799	5.41358386578521	7	1.08778626379871	5.53990577459093	-4.63670483934518	-1.48494581221773	-0.42740965752414	1.54558399684924	10.0354397201898	4.56475359229594	3.2583324893045	4.663156953124	-0.995383913600379	7.22580792470235	5.00010645343753	7.50556736287197	7.5559124037991	0.778559807398731	9.38639667392591	6.56098716176231	0.953956517810271	-4.01856092158422	-1.45906189073283	5.11534829118422	10.5268064350019	-3.29777359257353	12.1452943727994	1.71175434692301	-13.0475222379981
96	6.1350093693793	1.37483159066023	2.2751839730287	6.31246040042621	2.67659300229348	1.70340318790153	1.6245463403003	1	6.52911426852516	1.38744994596921	2.42057539826269	3.51656612905038	5.36780817228906	3.83413980754343	4.21983098134965	4.89169023776458	4.8463592599436	6.12697496389679	4.50236450093151	1	6.25558557089026	3.30092156415686	3.41027971908737	2.16694469964118	-0.974579665392206	-1.64188332774655	-5.5520803920036	1.52516386317921	10.5208523384686	-0.756284857173016	0.524300541744929	3.56559077950541	-3.80059517166038	3.73862429557464	8.00557454821243	5.28529873718959	4.06025910951188	3.37217908132926	2.43171668937965	2.68487150695024	-1.05721337918999	-1.3363484412463	-0.903900902032572	0.928981110519398	-9.67983213892683	-6.98650181891548	17.635100150142	1.5664885652622	7.2018803461434
97	6.3860803910813	5.33099120223376	4.67898783738001	1.23711775559154	1.46876157516953	3.27807303367988	2.54837758961304	2.55957034061417	1.00320554284208	4.89476826450227	6.28297532776555	2.18093447075722	4.76030190962321	5.63639549636057	5.0441292637248	2.60175628500224	7	3.40661549921553	2.42605161609664	2.69331622608046	5.02012453156147	4.63062638537395	2.0001428521375	5.95562773096167	-0.127716436969475	-1.23794336806069	-9.54183180293907	4.73231104253644	15.9462619013171	4.51001134728366	1.91105315616648	2.53486242471437	4.43960178354038	-6.96273732187561	-1.94433178940977	4.61277641737435	-0.700659483561009	8.75362885560931	1.14128058070838	4.41409796004951	-9.19166478947499	-4.67613851138999	0.873620463245099	1.42913060629861	-1.37377041241318	-10.5693122747594	-14.3890166537806	2.00131357921807	-4.84276774727275
98	2.63832481697134	6.89216974432555	4.58216338146867	3.61970645563548	2.67217830993498	3.64446897783381	1.27833803824427	1	2.37554134974351	3.5135865086483	2.31226937979945	1.64549681003959	5.91738461275557	3.97255615671792	4.88729813466893	5.51400286827905	6.9072453372371	4.21814030781913	2.10554402197027	3.82342326200273	5.90500168451428	4.73278334732461	3.518487764739	0.637282602583823	6.06849260357015	6.12192868214531	1.62139533633609	1.31383429698009	17.1508155327077	-4.72615287395559	7.44339889583784	5.92750965015505	-2.44510078533808	4.69484135969754	11.4765009221002	3.62004468163009	-0.908533829716798	-1.09360528060865	-2.84987083183818	5.69852708524938	-6.22567723828615	5.81352192876838	-9.39173471440763	3.32577120924016	-11.0501374437368	-6.34117735657373	0.506553178171294	5.54465050945444	-1.96827091472606
99	5.01933927951729	4.55121011543369	1	2.76254419705773	1	2.2780466469798	3.07539491274489	1.98665405333874	2.62976538784664	5.12546580862328	3.63939468230199	3.27942185523298	3.21848823485118	1	2.50269677272305	1.91042978004723	6.46486951407915	4.98358697129188	4.44696330133513	1.13826024559183	6.16528712825335	5.67314536688081	5.47524645567002	5.46777936503149	6.38818634378678	0.534670291000918	2.63376045208806	4.42307896659979	12.2021344535005	-4.02620338297867	19.6286468692576	1.3438189109476	-2.71310651814596	0.731227391083639	14.7287227108035	6.5025287295976	8.71319384825881	10.6018995475615	4.45439666601136	3.66911845755399	-1.92495284494925	5.67657064770313	-13.6102902532417	1.97395396960098	3.60570453970816	-10.0483247178709	-9.92910169943702	0.981131493930804	-5.93893811033612
100	5.29654104807154	5.54701901640068	2.53046922342361	6.18658182112587	1	4.64505269484067	2.05573624131775	2.95820231106268	6.95997059572714	1.88276694710835	3.60669283761006	1.56502732220933	2.40345919162387	1.09377460209888	2.64525425223675	7	7	4.212657401864	7	1	3.63089510862642	5.79043361279762	2.87480888559477	1.55690948817913	-2.00287898068452	-0.720815776769451	-0.191320544229934	2.89128350117193	6.82223602689251	-1.02050370291082	-0.988905463863421	2.81901786984253	-2.25748410970557	2.85479955857038	4.48288921437216	4.95877916966217	3.71359615766994	2.25793766900289	1.89835023779153	5.61416370709967	-3.73923403171673	0.0254144436992681	2.00519238499513	4.52410698271668	4.41649552863357	-6.57562393593753	15.2398234594074	4.2596780145956	-6.6353424259765
101	4.80591621599328	3.42664182265731	3.17514486635848	3.5309848831076	2.89056418348843	3.64938858891643	1.52397804020531	1	1.90543839976977	1.37728107757415	2.30266822711544	1.04097262687917	2.94443029386382	1.93781642778246	2.39458285574934	5.31718881035861	5.82221118421762	6.39870442745526	4.45396926835236	3.98461193013195	5.72132989501462	4.00639800725217	4.8908907165076	7.93365674422214	5.09932842249917	1.93899794455307	-0.0569155871041345	1.85878320214881	12.5335630111305	-3.94561199170612	20.3176358512384	-0.689803981040059	-3.64497114401582	2.47782071207951	12.1149342600417	6.32307974503057	9.61922127330053	8.88225365790444	3.38744831100086	4.04790039917904	-2.39526202670155	5.75373437346525	-12.2028239946069	3.2656681179944	-9.62605115781301	-3.10803518440716	4.11320069778771	4.76848499163936	-3.1562947397152
102	3.94310020091211	1	1.41210468235955	6.69868000513817	1.78591613841201	1.552208238862	2.65831000477237	1	2.52357554569698	7	1.20893818914077	2.37683153234197	1	1.74730235502273	1	7	6.93277139010504	6.77139729940431	2.26990196255353	3.13422165067198	4.15293409404326	6.96089238839097	4.94882000250109	4.89466105929509	-3.29024158760884	-3.47054320883777	-5.01195979122373	2.14399374571245	8.62928934199037	-0.384864120090545	2.97689646776022	4.52734033209874	-2.87046248151858	1.6506397836201	9.24648710827956	4.66821176163721	5.18886040231608	2.38284136222577	2.56099116206253	3.84172352848538	-1.5420575645566	0.105845541170409	1.62408818871047	2.61911630723703	3.24405802836143	-3.13317379235736	19.5439084901759	5.21788616681043	-2.27887303435414
103	2.50742461136112	3.61494952972056	3.11616834014398	7	1.66284218325228	2.77381790383074	1.5788832839578	1	1.7695096440298	5.15938766124882	5.22288228920128	1	3.54067046551482	1.17127812884865	3.39623102862828	3.950603684545	7	2.51701513883672	1.53719774091792	2.60316548451428	4.51048942297158	1.64537687043211	3.79935620486443	7.42354542286013	-2.23645508925695	2.96936900547683	-2.23876299578445	1.18529589840997	6.71869935951935	0.214612005090624	2.24121697850019	2.87593626235874	-2.19742776004587	10.2531503123011	5.87229447712236	6.67179342466909	5.63552254880944	-1.44506886292216	7.70678334459987	5.62219013656497	3.0627612741226	-1.91327520039453	-1.06721347175846	4.13252298221604	10.2792068290394	-0.912756417764388	-1.14405173106633	-1.06407545735092	-3.94195562206983
104	3.25637015243993	3.81926529203547	2.76435493235325	6.48366650863565	1	2.90947978412581	1.6752147999803	4.05450652095064	1.46223663877192	2.8443994813864	1.72617035484232	4.97007599285387	1.0093690809974	1.35236841639011	4.66107206193008	7	5.91155979456704	3.34286017595091	3.94025802276617	1.45440221292379	4.07631270390916	5.26132131835915	3.24853897114162	3.10850415478634	-1.19106273474007	-2.64604448728046	-0.114679157381984	3.46378134919672	6.76568844947139	-2.79685758428765	-1.02752286037455	2.42583169267779	-3.79910970446443	3.4724247674572	5.04518130565345	6.2587778045401	2.43562539344782	1.96973014101444	0.890921810492325	3.61827033852695	-3.88939404832132	0.090893232793596	1.91328712130959	4.07658702250449	9.11047221599689	-10.2012835040999	16.0121828458336	-0.345595321492405	-7.79769321487111
105	3.8050045956482	2.04022505773238	2.81428556300421	5.70482176084586	2.17397501062983	1.71377146541185	1	1	5.17507023151563	1.62321565181389	1.80014053442036	1.05565641739051	6.04771434220957	5.08717986320552	2.84361170559849	6.120839095418	7	5.25244603304928	3.5375147119249	2.02512037469386	5.59913088645013	4.86102207530775	1.06820179165937	0.193037862877233	-1.39820888063379	-1.40258724721479	-4.78121966369294	-0.113427793363713	12.8600544698857	-0.781509105189219	-0.382454476253549	5.20072215882706	-3.19709580263269	2.96350958861791	8.76650088976591	5.29832273101394	4.30698767702738	2.58762923851614	4.1103898854401	5.72805459972557	-3.46021151144242	-0.0174388196945992	2.41799685246521	-0.760471588639474	-9.93084345324372	-8.08497575471438	8.01499380563298	2.15095556599447	-4.43694692634546
106	1.588770406936	3.20960666046249	3.05306237688844	7	1.21263392874321	2.81326786006951	1.52864236108531	2.07063950188734	1.44237153338936	5.14384127285882	4.25024119324403	1	3.86766704070756	1	3.47021257718268	4.41645467852684	6.40063803763665	2.5663396005738	2.79896142880085	2.89059383252927	5.27916162178542	6.60599968765473	4.19468482911343	6.72320169746451	-2.55706622265869	1.55615118509811	-3.27015506080519	0.668707813074777	6.32891859127818	1.85034197141962	1.20936077730459	2.45170058656131	-1.12569723631646	8.66269140607588	6.38622571038509	6.95420299752372	6.01797599530979	-0.986207546883587	7.93986347195334	5.15359931254517	3.23218230808042	-3.34178900917284	-0.683910660862881	3.8234273244632	10.6386092106764	-0.127545022662414	0.0677666888969818	1.62060947650277	-3.5656305051699
107	6.73255627570754	3.88766407964873	3.80694740894808	1.79624949757376	2.53045989285365	4.27821995615794	3.21063421067551	3.32219077926636	5.50899405915028	3.27992957552381	5.77373488064846	3.11670669321985	6.18379207799798	2.24949234549343	3.77739893758917	2.96897534391692	7	4.73116497677172	2.21334593793943	1.40764316573717	6.27299084561666	3.21154720330411	4.77510405796173	5.74229737536668	-0.0175593626917901	-0.772151970451144	-11.5654317777605	4.74225380855292	15.2787883958637	3.63811736168657	-0.0769630063310275	2.46836162917052	4.63008295306598	-5.71494308528972	-1.3929944953644	4.72906375577705	-0.202547751355688	8.95711583442486	0.32144153718292	4.85510588518328	-8.90309303671528	-3.24727632927385	1.52475791995488	5.30824824387756	3.96308524383265	-9.84684665998009	8.46500128176984	2.84294792995244	-1.89786409832321
108	5.37289353240565	5.06773997466592	2.9239343391802	5.58891037351608	5.03604103407538	3.89185455051223	6.31519110550138	1.44791078459753	1.36796749981108	1.39078220940923	2.30782982254729	2.38150248559489	5.26396591226512	3.47467186872067	2.61544787076993	1.78414037688065	3.63421586151068	4.84602271958325	2.61295662373768	1.58729503210066	6.76382794875898	6.52163025957209	5.87796277209706	8.450927304144	5.41628721499837	1.59235153871368	-1.10564139542478	3.7447794558458	12.7228617804672	-4.54901271413975	19.2466111102692	-0.918693481543011	-2.67283616420602	1.64878510637948	10.7487547317451	6.2978881313732	8.66124065963702	6.59088022547923	3.60286253737805	3.72825634588888	-1.67502414811124	4.82176736851414	-12.8469324128796	2.16748396184911	8.40660665463057	-8.65242019926048	12.6054797079153	6.24855466547268	-2.66048653576471
109	4.05381569586975	2.68130260566139	1.39834335346211	4.5482754187065	1.48166919803336	3.40877891798097	4.25648690976365	2.72174205067277	5.25495113609816	6.32662106492625	5.01266353756919	4.24373113620494	2.01491325830388	1.34971954753806	2.49640396828978	7	5.53232725974863	2.54263396233853	4.85866637494116	2.05163698877862	4.09207427575087	5.32824736170749	1.23449879749745	0.715799575056227	-0.383319824218535	-1.94718315287997	0.103845828058322	3.99475587202269	7.74234161581746	-3.38690146964426	0.366572976527759	4.86771028971992	-4.69446734361376	6.80573312064851	9.41695478160828	6.8464112684972	7.54680762311336	3.24742040344625	3.07334718455044	6.24177010475278	-1.76652695553239	-0.683305271015333	-2.45447888098811	1.57938853992812	-7.43058381991145	-3.75499211662261	21.5760733667544	3.15180759774071	-6.24130861945608
110	6.58190177591939	1	2.67804771025669	6.53046754786096	2.27168490576679	1.12185283380237	2.04504385019818	1	6.45862861941989	1	3.26156041245346	3.15090312693185	5.68812038249486	4.88660175592458	4.05481372274464	6.02202602429755	4.5389812960939	4.89793756506401	4.47754087131771	2.92115026674125	5.23415385956824	4.03387334900305	3.36130962362779	1.47353581197551	-0.9600866424512	-0.757652578383142	-5.44872939042773	1.70094975200044	10.0319987564801	-0.461007711999396	0.725007437430452	4.64486606320598	-4.13802365788365	3.18785545778411	7.47257270332985	5.67518558328637	3.98320753899156	3.50954538227557	2.36023680001203	2.49432152449529	-0.300243410462558	-1.02366048637568	0.0880532390615159	0.641937886345409	-9.42088645695572	-7.23740633285827	10.8985480269166	2.2486900234895	6.62874447965428
111	6.38456291464453	6.16212277472428	1	1.87257497286781	1.33569860088101	4.43347920032225	3.61967880671751	2.30856240982465	3.84592505120574	1	7	1.54537554047182	1.40862615825528	1.1465700626477	2.59888659089283	4.41407406107945	6.99636660416839	6.72322430627569	7	1	6.08725302423309	5.77267953468759	2.87035366844595	4.60644179149774	-0.204708898597942	-0.640208152717408	-10.6982288144961	1.53321734731211	12.2141117824497	2.00608204558235	3.32968617216298	1.67499936365041	4.01512282703215	-3.7074687342484	-6.00976973841901	4.38158467825693	2.06734463338653	9.39768868830889	0.941777339282017	4.78564698342013	-10.3389595087061	-0.677591046290799	3.04595038703443	3.62831126699197	3.47858373367956	-5.68592814710981	-9.92211722142708	1.79449777193319	-5.77044847502104
112	4.48344868309397	5.4859299683602	3.54943586501614	5.08072042485673	3.31651008086216	2.79184790506513	1.79348765955698	2.22042879246877	1.98076314690208	3.58669484840342	1.96320690007206	2.6005045268674	1.92333238767794	1.16511023474898	2.24506576554652	2.82339312063778	1.52536396099018	5.95708943663034	2.0801789014835	1.95781324114206	6.89615448306224	4.41908251501012	1.77792169840369	7.27966547498914	4.95276005112125	1.51885548708444	-0.408244983361618	3.07669180676371	11.8032342208369	-3.26636511592999	21.5757394844603	-1.11615941944412	-2.82284410764843	1.94362364896607	12.6502160718233	5.90198100864927	8.29450616719374	9.27041567986358	2.86633603123471	5.19468521485718	-1.47932648244148	5.88683773867847	-11.8967448778898	2.727105900682	-0.67072893966685	-4.17080535117895	4.4867551557159	5.47768166640525	-2.55233030603653
113	2.33454741974963	4.17281209653746	6.80529848697041	7	2.02289428337312	3.04469684162768	3.81975177032432	3.51483676098294	3.9251848618765	1	7	3.22286336179094	2.16026566362663	1.1337333815045	4.97034603962137	3.47638847868753	6.8931119670513	5.60906456732952	6.1079758958492	1.84314748501213	6.68930518381498	6.0259979572444	1.09283244353294	6.90312232413208	-2.8818508461131	-0.0158467264103152	-0.432112135315435	4.37630045262808	5.26140868127255	2.41088332360896	2.14293376861444	4.50784298817956	-1.47835978831868	8.66732526765205	6.52542634523661	5.31079975556214	6.10090707213551	4.28901413416139	9.19268981666867	4.4270014043095	2.12181890851307	-7.10320252464392	-1.19765456881615	2.62629641869728	2.84230428590891	-11.8708209948297	-9.7722417610857	0.635160518940253	-6.12845648652788
114	1.18101737068728	7	6.81610149328362	4.42889243800166	4.55314307070312	2.5177125962239	1	2.21663045733203	2.38329422196435	7	3.48038290781696	2.07446073430143	1	3.23440365054679	1.08689803057477	1.80157986266168	4.5208478960144	6.87398559927881	1.59103621689413	2.7285252078916	1.09264255482776	5.77725863153237	1.96942283734395	6.72307061735539	-3.97210300896922	2.66919639922971	-2.35572913736371	1.81278687600048	5.03424537113959	-0.408015101339005	1.98568353457764	4.08004237552566	-4.94922560003844	8.96322527631833	6.87723061704156	8.1173144900377	6.59243224271331	0.763507536762505	8.23675609342073	4.47416514116171	1.86052190893565	-4.92816117001175	-2.30648108479608	-1.61765898585024	7.31431904959117	-1.49276508479239	-7.66317686064576	-0.434936664676525	0.587524797512851
115	2.60479987823684	4.96926583410548	6.70916964823011	5.24823773994389	1.15766329430047	2.53462164306832	1.37461324831857	1.32353942948715	4.10590700055281	1.83304122477112	1.41707851196658	3.23987465081317	2.8907595982834	3.10280859991058	2.46808696829956	5.80750862936562	5.46614260370882	2.448697597991	3.5944494559086	1	5.72812369074214	1.60328913673085	3.97340038148506	4.46010309789183	-4.62830629638355	-2.01058289287079	-3.26144678870604	1.97988208246404	8.28037449138567	3.75247726305794	4.00331464427004	3.73984049205519	-2.04334692922056	7.20464930967391	3.94152897463779	7.55010880743855	8.29393982656857	0.600243270521559	9.81233318631688	4.60446534004403	-0.921854785997691	-4.14324067503963	-1.22606683760896	0.750841406884364	3.34600379309867	-5.63715994838207	-3.21249129544604	2.22912368210922	-7.01453343703095
116	2.06124920499188	3.42669724106741	4.07736128292931	6.09666773764998	1.96228441738238	3.4885998852734	3.73725155515969	2.26018395995713	1.32007730869874	6.86805201767696	5.4973044461176	1	3.02293862270682	1.62028631691869	4.51968851689795	3.69233050363931	5.59644749322448	2.93062861063034	2.53958611204273	3.19808632535961	5.81360274203324	6.77610737026995	4.72323817038023	8.57764600127707	-6.01575767575974	3.26962435034614	-3.22605176985811	1.13680685811916	8.31844828223932	1.86547644197146	3.6240444515443	2.1944896609057	-3.20622040913693	9.86736339136788	7.03631491003052	6.29173285820879	5.20336356630126	-0.3654019595161	7.15375916873228	5.39058833972015	2.2494648459434	-2.84537879858847	1.14923646206475	4.42152971511837	8.56998950989892	-1.42779901159591	-8.42371187681044	2.60529546181594	-4.94305522520341
117	2.73616727296319	6.16771711816908	7	7	3.32476386463109	1.21052366477493	1.72429817885815	4.6013473667047	4.70774472412374	4.7321659333287	1.85082578860188	1	3.22909173143645	3.17409894520655	4.25426648184069	5.4077268017817	4.83074155588317	5.67666368141566	3.96633504621331	2.61479743909214	7	2.63795549409901	1.5645811258682	6.68704769894435	-5.4177875568937	3.82994328596171	-3.18456269631838	2.98851935313148	4.65868945693974	0.3318090198151	0.581190952066087	4.56519548709349	-4.04983336479812	7.1331116373959	7.7911561513447	6.52212643843697	8.55716464056137	0.104950214479026	9.13197029160554	4.75804350154952	1.45530319143891	-4.3231970332611	-2.53151490450349	2.31428143127216	6.06944310535668	-4.93274430172646	10.2943796924825	7.01667191089961	-1.57716992952494
118	4.97536856807575	6.28402832644266	5.0734632692898	1.43697276525174	4.02725508792895	1.6630043516915	2.04264184742228	1.99120929207395	1.34846835754826	6.07155024970143	6.04211745203587	6.13161439742632	5.0350118031232	3.57651498551201	4.45874421382931	4.14728745668739	2.36945294542205	6.80636352277994	1.35018474163667	1.70222113418097	3.74361207117751	2.59027462854411	5.72555298918433	7.0257148538137	-1.0570793301555	-0.785314318436732	-10.6299930169975	3.80672942610445	14.7232689602788	4.21726407698467	1.20288348003927	3.3994511877774	4.3535041022329	-8.53223272510763	-3.72340999782219	3.63631375987073	-2.2673192135747	10.1840795829369	-0.654353810566468	6.51655834886818	-9.1372716518848	-3.37448981684387	1.99462243012786	0.827040106562722	-6.55000785338946	-8.06587916470146	7.60055714942285	5.383792101058	-1.00495213176424
119	1.25764312091392	7	4.41854133588245	2.45620436128713	2.90594298760783	4.79278968254802	3.18709359366927	1.82765361030289	7	1.41247358152223	4.38093584137071	3.68877848434426	5.3501772244753	1.52280569362086	2.07243239049382	1.72059730167052	6.40239968224096	4.35724603471874	1	1.84481017939266	6.0940818683817	2.61679487991282	4.30374310701956	0.979038823989296	6.44961193702718	6.13109315099895	2.98517421155392	1.60398734986363	15.5362158593737	-4.14582249569242	7.28233460843007	6.30040004094352	-1.39911666475848	2.91895595956982	12.2016255521094	2.03560758997491	-1.11324435258036	-1.06594574517059	-3.76769436656614	6.7360223320513	-6.1792464104794	7.85154060057204	-8.93869870659311	2.09760368870478	-13.458512914854	-5.26020542984821	4.76587032168672	2.62390388751	-1.2082221283751
120	1.93385005432604	6.89627259147979	4.29864870254145	6.54729361313438	1.01385129524544	5.43648078725653	4.59583346906173	2.18878059752511	7	4.20762834372804	1.27657467054795	1.58371979757596	1	2.25220644278529	2.94280889019783	3.41892660665453	6.63104782352427	5.85687404326316	6.80489860958139	1.19521055517546	5.55838339954399	6.87221860894516	1.88964802757768	0.0347239839842414	-2.53210314759572	-1.36284510082036	-8.3473386371028	6.86439427708318	11.4183337327404	-0.424711940753913	2.02796748683703	2.70403008298107	-8.9548822187158	11.2138962874174	6.39320071478105	8.23089203118048	4.31734450076245	1.62393058470265	4.79180592695227	10.3528356306677	-1.41025535430218	-2.03446607241905	-1.5339888016429	3.35159874469865	5.86771157197992	-6.79138253814696	6.63683258967004	6.95107774096403	-1.6189818708493
121	3.8516053970523	3.47303176918634	6.16509799417874	6.42621609848415	1	2.20753571039988	1.00768119618075	1.79340068099391	3.48612388102776	4.15010919608905	2.65161781363922	1.29573314558072	7	5.33294390497339	1.78487976560351	6.87674491708222	4.57799689088987	3.60858897225793	3.13677429476945	1.7909410172534	5.72113473708993	7	1.07231886979289	5.51350386559076	-4.89457181764829	-1.85204300372251	-2.63092434891632	1.02399601270136	8.77384860982969	3.10214677216968	4.45211324930521	4.77044216549604	-0.69082781961598	7.71097431430927	2.92129161409453	10.2898787104297	8.23675190879831	1.30305306179054	9.28294020077406	6.77355796531254	1.4594363275975	-4.0250943533664	-1.10104538592412	5.15124629586007	2.81090734346298	-0.0717902516324533	-3.81627236843791	1.76141346538823	-5.68061239558592
122	2.69607033396029	4.42476205706128	7	5.5575868211381	1.75432251733832	4.58228095924357	3.97655262034306	1.82320112346577	1.04141308110862	5.48033590813119	2.3110105144235	5.58837196027034	3.78414260874937	3.3113015168395	4.46642674889996	2.58794524079132	4.89772169301234	4.93587676422945	2.93640902586227	2.60520336744258	6.32333660373315	1.47765600242194	1.94010400886122	9.41486827049111	-3.33181165507401	-0.536152325097111	-2.43288380126142	2.12251794630329	10.0351769308356	3.60129403231776	4.06119907719767	2.96522804477104	-4.1927980529251	4.80440173503121	7.63110976980032	8.4000500493333	3.82413773903165	1.69214143790937	8.98702434691794	7.99223699567605	2.21803302261542	-4.38341953083924	-0.13220750850525	0.820652747620991	1.2725846686359	-6.28480659046978	11.2592772108351	2.6355835000559	-12.4951320824445
123	7	6.84598270204076	3.18508554496897	1	2.8992347346868	1	3.53554160416384	2.58700070309619	4.70483149692877	4.00760725416336	3.27528179292806	1.19378006666788	2.95834114234436	7	1.37977477646844	5.341313718128	3.51394087631197	2.60247743126264	1.54696545907723	1	1.79399059166919	1	1.83637851711318	5.28985741411132	-1.31317779161148	-2.5872315903704	-11.2202789055219	1.36052202535319	16.4231864275892	0.649305372579978	3.12980710293182	0.413357592483156	2.99027597059168	-5.61603703864433	-3.87691605462954	4.36724957649994	-1.65921444189659	9.31228254601064	-0.316061777860159	6.41635904348178	-8.58262026407875	-1.32829896477759	4.03852557603839	-2.36907010917259	1.32482778118604	2.04400691686808	7.33499749006494	4.52573499525485	-8.00326831874083
124	5.25350543271961	3.92191777566219	1	3.73895726472189	3.01602030956189	1	2.8253606564833	1.41872274140328	3.32429551785771	5.04912322399259	3.48978138368175	5.16868875341476	1	1	3.79609987547853	7	5.43320501693595	2.92392613523274	3.37891573928141	1	6.37304599248814	6.21627848665486	6.06488136107395	7.88076756611012	6.58202523507689	0.573320308595729	3.48719590052726	4.98848971495115	12.18351347664	-4.30628548462332	19.961547110225	1.51530585786689	-3.43842308538432	1.57242940844999	14.3600085740814	6.57637902132566	8.45393413574166	9.66756915230642	3.22241846812941	3.89513177697685	-2.99204387201998	5.33918832056229	-13.4503695246201	1.68847160616682	4.97571473309101	-4.55861444601735	-9.76023638922515	-0.631940571013262	-4.64696995359348
125	4.84272111532774	2.56230251826035	1.95006380509494	3.3346609350805	2.05602008136136	2.36934089241841	3.0911242209551	4.40573094816535	4.33650225339138	5.13361070986323	7	3.61279527937455	1	2.16187520906682	4.03692471830116	6.62779772375293	3.58069161284778	3.45460124482327	5.57973787392437	1.48622671292486	3.95390452020874	6.83577439376574	1	7.24848358026424	5.42513992544911	-0.0287601907548833	2.36243035727179	1.00097765083259	13.0497582037578	-5.1585284548163	19.1037396942667	4.18274528080004	-1.38235459880824	0.553494857899208	16.4794861919883	6.0824677290249	9.05582046818742	8.5560661231233	3.12376021166435	4.43973728743031	0.177999216319725	4.18080661799207	-12.4638575097206	2.5459787358086	3.77693230748161	-5.80919174106825	20.8724952969564	5.64685711862422	-5.21995082652007
126	3.6941266314842	2.44461786846085	5.70723348163293	5.19825607748696	1.96606174678162	1.06166341838498	2.12391031734515	1.32813494407685	2.72177992707719	6.69024182530093	6.24031703662236	1.87304371773707	5.01101644067183	4.80269586096282	2.42905184211573	4.71019568620403	3.67103684441383	7	1	3.53291729903324	5.27041080262489	2.07040496831883	5.06056134625129	4.71169351403373	-7.14068525414114	0.80345505463937	-6.08669341184445	5.67475237327691	10.3496404468592	-0.429011553214236	2.69783513583082	3.7200481225164	-2.51777702473218	5.301450380934	7.8060340962892	7.97905310076937	6.42553268978346	2.20458344396158	5.0899889574137	6.21263067612528	4.93622450884344	-2.1868000373687	-2.2468273161957	1.54658293079256	9.7464579051321	-9.55645319823962	-8.52701209338302	3.79414721480952	-5.01926079360648
127	5.38429264329813	4.23368663684684	1.94182069024194	3.6888335209422	3.19273091619948	2.67889604323719	1	2.53460766048745	3.05195356264031	3.44664009090023	1.58285918429249	1	3.81205402055166	1.73067544282832	3.13158974685479	2.7014844563578	4.76444510480181	6.95591820633174	5.33934754253198	1.46173878379882	6.76775049281897	7	4.84766436646601	8.40974479391089	5.21237365515435	1.62634684862401	-0.424765794131902	2.77106742885537	12.6198343826556	-3.7404092377602	20.1823667490784	-0.619259890354709	-3.79302134851813	2.2680901345226	12.7437858332609	7.21198853060132	9.02360613275939	8.70081210602097	2.87263555631259	4.82963635035876	-1.30584013415536	5.16418489572975	-11.7698394089337	2.16995419315755	11.0116281329508	-10.0150072462823	3.30343258058749	4.96312822668162	-3.13938086379471
128	1.7123210877132	4.81214236295615	1	4.92360629238192	1	1.66843380305142	1.38515810486988	1	3.92499539057791	6.82783531382799	7	2.37584842141906	1	3.9329222906065	2.01112730231102	4.30695304799111	6.50970509463971	6.70754025109244	2.2245863000205	4.90180074957564	6.38900433226472	3.83856991487128	1.4464498806866	5.15091402582531	-5.87037021491863	0.641769589891909	-6.57808201241956	4.59397124290714	11.6454514565659	0.549547720695814	1.80097292106036	2.63169207551857	-3.10768525018337	1.90652527505044	5.93914908919098	9.31930211056477	7.15148240714661	1.40804193142891	5.32172449776977	5.79263601003982	2.66479147448005	-0.171588995649799	-1.82682608907476	2.31786646814059	4.57823676786754	-6.87837199905891	-8.42626652079872	2.65907890174332	-2.95972067801106
129	1.03078297420635	7	4.64446840381411	2.39667019871577	2.93346161748425	4.17434539503036	2.25442089089977	2.15634608746545	6.40513399717819	4.06566746798756	4.95906071315011	4.47040428441041	5.72831143992873	1.53133627744585	1.96413507782337	2.91869324888931	6.1399170820713	3.72771666120246	1.78983893033225	1.57567683498303	5.94770491395948	4.44963585797411	4.72132814369698	0.388597904722523	5.28532349966358	7.13983331359865	2.39103136417811	0.387115182282617	16.3502004853823	-4.37215941683481	8.54993871701977	5.8065728422793	-2.84652810389691	3.28362473708143	12.1714846071559	2.45699532498792	-1.82274267788166	-1.71171814107099	-3.06594044753766	6.64364505608295	-5.83349752955426	6.7351636011882	-8.96601396487414	2.29266618510914	-13.0239592753718	-6.17155858509916	4.53607050806549	2.32386055545242	-3.8782653270807
130	2.34982362343424	1	3.12147460666938	4.9325399176974	1.3225386325045	2.90138781064458	1	1	2.53712345684902	5.48601616486556	1	4.04594180829116	2.66013346589714	3.36744274162578	2.24299428623138	1.05022279533223	6.30289433915919	6.99908038522124	5.49449943906833	2.01727964027774	1	5.20967028542125	1	7.39224677887824	-5.52255172917022	2.56936483867613	0.576507651577997	3.25085563460332	8.40029557460832	1.03859994111846	4.18580862330331	3.74795802530358	-2.45826808922395	6.4220624758457	5.2043873208358	5.60188515560857	6.04492628346381	-0.893392675537724	5.43457174170185	4.58728299165588	2.59012761809613	-2.02229368517794	-0.986456723646517	2.70170024826266	4.29215183721562	-7.27847038393178	6.59640229497678	1.0529421028881	-2.82750937753846
131	2.71214895463598	6.00157434652794	7	4.56211133301567	2.76334185794488	4.00204564122558	2.97107494642123	1.91390104245876	1.35735061712919	1	6.23976661852068	1	6.40857793805862	6.48718085620764	2.3829493568048	2.55634272462881	6.40594303110072	5.54140435916045	1.38414692718158	2.27714695885587	6.69108275380759	2.86319833461851	1.92468203287665	6.9125828293576	-7.10439426646979	2.81481997984968	9.33402381400001	4.9696013433818	10.2969623139465	-9.18611561934918	7.99329499569669	3.58383360875392	1.50078158341246	5.55068472170406	21.0971204910019	-0.335200227458127	5.99773508803499	1.79010565846555	0.322804136235452	3.71113335738569	6.2359633824968	4.93736070473889	-14.4183499982236	3.31213156328539	1.75575215047005	2.2516815273144	10.8715134054032	2.64789213295609	-1.49305207977818
132	2.25566512328835	3.89770328342275	1	7	1	1	1.60546785335982	1.29957495196513	4.33044585883821	3.70936968396973	3.94473574000004	1.33871926125515	1.51155909294959	2.32082808377075	2.93397499471221	5.52958585628859	5.72020423365953	6.90871106216635	3.06948434273611	4.59881660864203	6.74527430278053	4.11965915832597	1.43955675393583	5.0998015252424	-5.12029011017271	-0.871281613298635	-4.6324987771404	5.62410376864843	11.1956108388721	1.07824214829857	2.49682965951554	3.31879949178234	-3.14827381210466	1.64739063402093	5.01430950171199	7.17351514024838	8.11774775061186	1.21269961417577	5.25190298569955	4.79232266204264	3.40934280485836	-0.404185873580535	-1.93256276035738	2.57819308158228	4.21218128883763	-5.93828903254168	-7.89936952242797	2.85206203677223	-3.93878894004978
133	4.34183943979522	1.65538779724127	3.83296563164508	2.25042435766422	3.47344044945532	3.10057567873591	1.27335146726455	2.28644631807724	1.16230166926403	4.88452513941484	3.5869702233223	2.35735988997898	1	3.64310417162601	5.40598376532226	2.98972082743882	6.61409294148853	6.74678753086831	3.85262555520048	6.311151100672	3.47376947810474	3.16055424204822	6.30640248775861	2.7711554841472	3.50501203039564	-0.0761458451035902	-2.47504192463843	7.16500053326093	16.0282395092935	-1.19498368158454	18.7255890994359	-0.897425360230633	1.33968531282028	1.69352594318667	18.2971195538451	2.69704719338457	8.08243010312931	8.073102004168	-1.08108145508173	8.67264901503522	-1.42378611424794	3.24512667545944	-13.7558976731078	2.79960612536917	2.82888104018864	-8.99472598784029	-13.7668625493489	2.36702567528659	-2.7544265045751
134	1.75127667042989	1	3.67417319696112	6.24393213042745	1.0031382198142	3.03397791166016	1.45707371968959	1	5.40176899745542	2.41794243039741	6.16196898501016	2.60465008262787	7	3.71259272668776	3.28238370487663	6.33743887296521	6.6656324802073	3.64778041729892	1.16964368843652	1.52403235349593	3.59456472178914	3.41153354410496	1.52889616950309	4.12489766389222	-6.53368234313093	1.34378755495441	-0.0868936718788151	2.11745602637763	9.08991920595863	2.98750455575445	3.43652770802793	2.29607670741	-3.76177170057244	6.38798621980611	5.84576351590067	5.94250455899934	6.50384839794159	-1.4462465713818	7.27786914609131	5.26457706404659	3.00406038792896	-2.50121894393914	-1.26854755711693	1.85132592179802	-11.4842120982901	-7.20095643139032	5.8652192711013	4.14347212568516	-3.06382825569877
135	6.06828164651809	6.49718564397341	2.12207840221585	1.38023005404182	4.25044955850498	2.4463317664308	6.10494462755695	2.68420668520032	1	6.32762134222598	7	2.12165221859364	5.3840407700637	1.50283825751597	5.8392630961539	3.85761671441668	3.19161556794737	6.18063666262715	1	2.42409852343465	3.67258484564618	4.00182890135336	5.42790017726313	3.19885391055625	-0.185356483892409	-1.71829557455988	-8.13085269149628	2.17288523372788	11.5652799987513	1.07189541572435	5.12877810474396	1.52790992819453	5.60840130099971	-4.50196742409907	-3.81012870700901	2.23977532607106	-0.895204691418263	6.70358896942603	-0.602767184219976	6.08178863239701	-9.01174842241735	0.0374106754260575	2.15436711281651	0.23008292696548	-6.15624848439335	-14.0002868574074	8.09593637091746	5.1190239168001	-4.33347495745799
136	3.34591960102719	1	3.54024751812346	5.16677450979927	2.74922390987867	4.83137124748639	5.73675387476547	1	6.20090957165902	1.77304107927596	1.82132155275731	1.97964208305587	5.87018080256519	4.02524792599888	2.10010786582338	4.25961389605436	2.3357780302849	3.52682774807326	4.70427397300631	1.52898875203455	6.15408493500584	3.88296516678703	3.64008403771065	3.40868495373346	-1.166199562542	-2.39451564178062	-5.50557777564039	-0.0521238979113087	11.3079475462197	1.24024170856647	0.766514083523734	5.54218935076268	-3.63669983312278	2.77078925188312	9.33202771081661	5.48539897044554	4.86421403900702	3.07270489019128	2.65475725325287	6.73267697245156	-4.40569716850701	-0.939860781318014	1.36720779782167	2.03243060125803	-6.19699054556363	-6.57122498485071	-12.5964849031655	4.71242315663506	-0.332535189123564
137	6.60732312205605	4.19110336640446	4.76281538150641	2.67918271228884	2.60903545284918	4.53310772516793	4.30622154344328	2.60592239542554	5.05239876010946	1.40871022319773	5.86880889512345	2.31475196950589	3.32586974181841	1.68072144906087	2.48053720702017	2.13834394272378	6.98267520568344	4.91964616607377	1.57719984570755	2.27473699271097	5.23534025734835	2.52185738776846	5.42171637642701	4.41284403798411	0.175350989127964	-1.72347295920812	-11.7191574986338	4.04967125912354	15.5281194990921	3.66812740458859	1.42523701183634	1.92604755948394	3.85934806518122	-6.62932576590843	-2.31298367124462	5.68156313491385	0.540798860527788	9.28688016581705	0.614106579593411	4.53717618004267	-10.4065329978605	-4.01510063503203	2.11266932533265	4.35019575204593	2.88209645144754	-9.32668048243081	9.07585588850395	7.17053131010146	-3.68267641246318
138	4.57055738712447	2.18545422346598	2.18049284613443	6.83644407118212	1.30364096806369	4.03032459568432	1	1.84295751581256	7	3.88112644979123	2.32196123003158	1.40262329383358	1.53171310780083	2.27151690069901	2.6644312505848	7	2.11470204511564	4.9117858366371	1	2.54172542698902	5.66275271378752	2.75115602551342	5.88011675070891	0.81294956378927	-0.589695608380966	-2.75776652012979	-4.07767419990352	-0.102271548824959	10.3921313702614	0.162306849363411	-0.621288286224111	3.17804740896145	-3.54841821999448	4.11888568248364	8.71312564524465	5.46401446879517	4.62809413885849	2.54249306870484	0.857238344204662	2.72741122993753	-0.781859280102001	-3.23324936493327	1.29417574662117	2.50914336718757	-10.511323815754	-10.7342596440375	-7.6600888357717	2.88110475427148	-6.58601249476585
139	1.18669796451131	2.96387987567455	5.50465536700233	4.78672052771157	2.08165662294694	1.75197863807572	2.09476981534693	2.87554763422876	2.70530715576958	4.38573574701116	3.79320844611708	1	2.53692278604291	3.32765212470984	1.71525586856831	1.59397084013688	5.41956020863972	2.414905847415	2.2121747043948	3.17336282835869	1.92398950894598	2.96270887809523	3.61463663813982	8.72117105764977	-2.48352505566863	0.584247112554104	-0.506797783464424	1.16402166287542	9.80552355383218	2.28483402858232	1.74634621986772	4.7258237086213	-2.8146806580323	5.74122534002398	7.95812214407812	7.94097591264476	6.08124114064852	0.782632368163912	6.91356615948021	4.48502130879302	1.3593069340933	-5.35308956976378	-2.12634732250652	0.559147244182178	2.4659977257564	-9.19472318704677	9.88144792736331	3.29637431340509	-0.154519248036601
140	5.0553298699926	5.51500310410776	7	6.51682896620689	1.11990339219538	2.42360605136886	3.25010061327154	1.54188791188076	3.6622390845644	2.30690145162463	3.92832473546032	2.31144565485473	6.32128472567216	3.64445018991262	2.35264795025951	6.04417869818334	5.98915523329377	2.98023131501081	1.68854694781466	2.40514389428111	4.04895452265785	1.23787003020754	3.47328651673172	4.52914571050421	-5.77877773381093	-2.65229245491461	-2.6891107325874	-0.278673303181085	9.09429433264283	5.78775743300402	3.3131644562789	3.08330682267382	-1.93075273041552	6.59937873402427	3.77644986678253	8.55323880142174	7.96226769365857	-0.156031175544794	8.9016663945513	5.99889860544544	0.73262436650876	-3.45746969751515	-1.46852414806126	-0.368935944871375	3.05349260380787	-3.30759427778106	-1.21187582912467	8.55491629316318	-5.28382319245866
141	6.18462856364409	7	3.63022279797592	1	2.41487791654128	1	1.71974223065794	3.10212504303057	1	2.0591360573622	1.81743514246704	2.84122156528522	6.93989013092418	6.40410357491163	1	7	4.45857680208409	5.4325624859291	4.4583372425767	2.69511940183268	6.77652752978646	6.04061179829176	2.60094123389512	6.21252274194531	-1.29504016727769	-3.11010518775104	-9.23795203492321	0.957745110897442	16.271327211776	3.10452794721002	3.65179104877748	-0.539306288480172	2.88616960090075	-5.45361593593183	-1.72208026707307	3.79572993282936	-2.05885249190128	9.31790267802765	0.524296405025542	7.03196023724387	-9.12678945401398	-1.51282850679899	4.69416658150089	3.56178477534515	2.20374525656399	-5.29204148584806	9.31330552872834	2.08836114793499	-3.98417365414695
142	1.73338913963807	3.81009202932871	5.53648071634247	5.25580315235233	1.22779491327162	2.7825975390163	1.11278662989556	4.83601353380152	1.4407886434493	6.269262750175	2.96935257337827	2.40197358392877	1.61511330138259	5.90877797373462	4.58483788314496	1.03380412607063	3.35764975375379	1.18432898532528	2.8825526614475	4.79165336905842	1.23206280617986	1.82633799359428	3.35806843999329	7.68697180319499	-4.18334158081448	1.2923538635493	-2.32636490787498	-0.0680154004545116	10.7513394463426	2.66410679815888	1.21307012955538	4.81947554631122	-1.1526320338415	7.43033605098826	8.71899660078308	8.6326856051756	5.74125879537206	0.310473972359048	7.35061140223346	5.43325230429374	1.70710298529673	-6.11169345181423	-2.70567887285905	-0.667456736936695	-2.26968833033849	-6.28303276373451	-7.5920473343085	3.08592187239466	-11.6895180663612
143	2.67659639492837	4.66922750857977	7	4.11636035446638	5.94690103010136	1.09051665612018	6.68288755427821	1	2.87553377963532	3.86132104605549	2.56981884056352	2.26453966232893	6.86268105778672	2.77735476169035	2.14733627590763	6.92474897286032	4.04146609660331	6.28988680825518	2.70873372864682	5.24639937975792	6.9050799178043	5.16443682189792	1	6.04159293993218	-5.92079223723889	0.687362787113647	12.7895168778244	7.38237976426784	10.4118177092925	-7.14345228372699	8.25969764285438	5.35187232016187	0.0778764434996604	6.97645116653482	19.177671365346	-0.684116705958846	6.01952916289918	2.80675253874961	-0.0898355659761311	2.48798163148579	6.19345815896605	4.48069441838157	-15.0331247990654	0.961714026488049	-1.35845494061134	-7.61524895026189	7.26229033527517	5.22557721936232	-4.75447153444771
144	5.4841796567347	6.59876156974395	5.35672013331754	1	4.3254864394567	1.87145820346621	7	1.59881018124771	1	6.72360436312386	7	5.97959451855744	6.30984866524299	3.94195838909629	5.54529642186269	3.1152126615054	3.94663683232668	4.84393334581418	2.09429449753796	2.16766458400444	4.12959569403681	4.62505346782231	4.95724669574596	6.73966791420317	-1.70313353994277	-1.55223735284055	-10.4493931508064	2.68354741771149	15.8115873709493	3.93980014095933	2.20888749157597	3.39950522814058	3.57534445854203	-7.78171261169171	-3.87527995050392	2.90371375521998	-0.769243371428332	9.71732610558834	0.805568930029975	4.72036370500065	-8.26497446179966	-3.3685067418427	1.81700014199904	1.43179652226898	-6.07767917040004	-7.66045605307443	7.54850688628307	4.08918840404463	-1.63606578828908
145	3.76160162492341	1.43022464620493	2.02081083139845	4.77908192557009	2.79138794615891	1.81879850894369	1.5542740889486	2.67340347209022	5.98948218258122	2.539856989722	5.00947350438693	1	2.49902959021877	1	4.68622106094299	6.25134738163098	6.55371665458666	3.64808380419231	4.26033181139657	2.70327568117844	3.40252089090248	7	2.63319784100629	2.95862075033542	-1.01528135602141	-0.986215912950348	-1.27454014771606	3.24166653452788	7.72718916132332	-4.32069637789829	1.26693696605329	2.89222924918461	-4.05566095269107	7.06301932056298	10.3846717894592	6.3440778998504	6.4125506149775	3.63364983517364	2.35936388380316	7.02435478618998	-2.03504114680737	0.301862634623028	-0.419803218930226	-0.526786032745974	0.678575081026167	-4.72786636751094	-9.02920620258048	0.0750210331213237	-3.33778131783176
146	1.85520558296619	1.1425109076692	4.16188886411346	5.83262647813978	1.00065934908005	1.73734991169971	4.09914911928621	1	5.97981335274613	2.95440615967159	5.09724778156846	2.4716841703104	6.72077479358365	4.1317085410938	3.47679769967065	5.70826642487332	7	4.27740158319307	1	2.09656354603027	4.60897249285949	1	1.70183715986502	5.1960169466853	-6.39049805917779	0.59986967573618	-1.06400376282573	1.62789401255744	8.99840155344211	2.44446389330656	3.19948977024266	1.74803290444796	-2.83648358281897	6.86831277768006	5.98538175932501	6.33571478363568	7.1061856551157	-1.052841085057	6.27335836770406	4.40560937129991	4.22150908842428	-3.33067412570872	-0.519085915493659	3.43387284366509	-11.5437195477485	-4.67688888318576	4.72740726837805	7.11972465619147	-1.71582607501885
147	7	6.07485485613431	4.21157520023934	1.08079542593184	1	3.30840066470549	4.27410055196979	1.98992212265345	3.25754750866524	3.8284043967942	1.30463472434869	1.69917775006946	3.00907615866929	2.11592240119216	1.62563927100497	6.22453611361507	6.47653597410556	4.76575387865077	3.06059782677014	3.54831556285317	4.2543445788164	5.66742507122009	2.64934418209782	4.52373771225936	-0.523650762868488	-1.92082836576916	-10.0252610881154	2.26337666209408	14.3841608651399	4.36544642139625	4.45597637669975	-0.12174457964687	3.01809578235322	-5.9049167168977	-4.04009871002798	4.52885450273308	0.700236083031056	7.23893384309847	2.67112254191554	8.29463236661508	-10.2288603526027	-4.12774704691599	5.47387116179831	4.17450161191787	2.14935591243078	-9.35307974438313	8.60076451762712	3.35051741899293	-7.65502671133257
148	5.05031673819619	1.30757062452272	1	2.39222339938548	5.34162085310323	3.51416673325702	1	2.66082837190643	2.67801376285459	6.2204239644301	5.15138295528145	1.21566351086033	1.50892438843345	1.77915682047814	1.07125776159324	3.30660067487208	1	3.85854914190809	5.6447375605119	4.34517817411024	6.33356938456884	5.31613071938663	2.35351742075326	3.24187419566086	3.8424663261389	-0.833427197301907	-0.386273683704751	5.69126670322101	17.0722635792764	-1.53428371530943	17.6181448632574	-0.183424451267583	0.646536377748167	1.27915993278374	19.6229859121144	0.481448701302671	12.0417562988833	6.77466956654	-1.49454762959685	10.8237354607131	0.602400096463911	4.75601647867476	-13.5617921891271	2.36013673772127	5.31005135681691	-7.66958773514226	-15.4867314314271	6.31877716362003	-9.14910007547753
149	1	1	4.95537818829325	4.9168307827776	1	3.84088930255428	1.08694979934854	1.01848610854788	5.50206291949735	1.6287323661851	3.94778521358654	3.64592978776466	5.35435253314773	5.34646266980814	5.35716962596893	6.68379858625189	6.48843366850289	3.95066913408523	5.6750541659886	2.25971608380084	4.05768093202426	6.49131114946863	1	6.97335568824013	-4.84762605350062	3.20519378373366	-0.459180581648401	0.356392690586996	9.10054944755001	3.02749212235172	4.90135714937121	3.62301576009137	-2.08751427567501	7.22609124946922	5.46136895244862	7.47048832935359	7.27784965057664	0.108516220817807	6.93228408621355	3.61319615509199	1.76955653137256	-1.38791861687838	-0.924659385014268	1.85300954260701	-0.148588667627007	-5.12896925986982	-8.76490846367184	3.87351429615188	-6.51300831690216
150	5.14475087403253	7	3.9443422430007	1.11698557205039	3.82770012184428	2.32086810570733	7	2.04792731026673	1.18337808925138	6.39461968560931	6.34815881443374	2.24165166306334	5.62613762969066	2.34363320361745	6.771235571727	4.56247070864258	3.63665913524811	7	1	5.02442264143802	5.17677584411871	5.0319650114114	4.75111416912129	2.89459983207621	-0.0777326989867277	-1.53616108897724	-9.15605193356053	2.15735353058321	11.4667424390408	1.57166121522488	4.62811008165863	1.1535193280349	7.08185175890815	-4.83775002692382	-4.47712590360837	2.11116476284421	0.783345099873526	7.89956743684751	-0.718839481125445	7.16751680700465	-8.53395189875693	-0.844301244145818	2.4402332171832	1.27635894692136	-5.61173794883899	-14.7656757868706	8.48386691440363	4.1265344103396	-9.96550586334049
151	3.97643389268257	1.8893815906543	4.46954894740583	2.41685528764886	2.62470701691399	1.35703608467841	2.22389416586866	1.70359949748247	1.77185285630115	5.01823189814056	3.22826358844238	6.32848575837737	1.08380120312148	3.52453364782811	4.28550305918059	2.00243409165611	6.09509144951391	5.49063500903891	3.92915387542535	7	3.68677762654019	3.10876375363339	6.47648747884653	2.8134665696277	4.02805295994365	-0.107067792146957	-1.89327274523486	6.63900288943101	17.0828087922895	-1.25363008783078	19.1606088561399	-0.744736008175914	1.05818833701471	1.54175215713792	17.5074930815818	1.71715452077363	8.22761593622735	8.13980330941745	-0.571551499985596	8.56444724368063	-0.814731664219151	1.95741793817938	-13.673743965651	3.19388778460216	2.4597528302651	-8.34031996827618	-15.2321861349578	2.03064409730246	-3.00184082972172
152	3.1704110102644	7	6.65985667392568	2.26144296604934	4.11799937698663	2.98896976745787	4.06259607670867	4.08574056193547	4.88290825682338	5.95070742858933	1.22863943617942	4.01927193394209	5.99548767298531	4.138483631867	2.78062416923783	5.84572938467444	4.73415200743353	7	1.47667903601462	1	4.40304684794247	6.71845757197758	4.45163168749236	7.0507154854108	-9.19255801410722	0.400990596552361	8.60213204944024	9.36978238374318	9.7322706220876	-11.5239870854501	13.0973194592301	3.6432008675273	3.04622034797398	4.89553568306474	21.0651568458808	1.90772879207849	3.03322454411005	3.40590166874933	1.11452476691284	3.04885647347286	6.06514790042721	5.01236043057225	-14.2366795412365	-3.68213271401069	-12.1015294942096	-4.36816841950002	11.769574805586	-1.33389555920214	-15.8112755397642
153	2.40965816767016	3.92808467327564	3.90833494949884	4.90575800525034	2.20339115017821	1.62167065370407	2.96501591734736	1	1	4.23769946079606	5.99935535322758	1.24410622330688	3.63176914017908	3.15624102258757	4.83302105614798	4.46046439592555	6.28659657462065	6.15396395117623	3.0299590257026	3.34769721107616	5.11101679511011	6.67263197439009	4.94517785581002	8.07439317672652	-5.45966163351305	2.47916336270648	-3.52091767984386	1.19847298529522	8.36122014351633	2.28973120290601	3.42218440657444	2.61062855097911	-3.16571194273215	9.07758038433739	6.85966650128108	6.6617593880477	5.34084222356681	0.435367076368469	6.6673066966613	4.70206560258214	2.64395224748269	-3.35466401056725	1.18022904385436	5.30194896577443	8.58461189623853	-1.52762848594697	-8.16903574472087	1.35088748949965	-5.45266668859305
154	3.88915512913372	5.45370066844428	1.95789162823261	6.65863679763502	3.68502539190031	1.81798298348517	1.11304251098106	3.91543715324798	2.19470330570874	3.69498189491612	1.55676463522279	1.47207210078164	1.87435217614077	2.49528282415253	3.7228480249104	4.79283372308658	4.70502614409354	3.00552439359912	3.98401921744097	1.47886110984044	3.08112997147101	7	1.37390878766072	2.82404417296859	-1.06750771266049	-0.667263136838918	-7.2883140856397	10.4258375661937	12.3511624568989	-2.76375028582983	1.66589226771921	0.664000197923151	-12.4149578478033	11.4199840266507	5.00698792067726	7.15494662458038	4.51834229019311	1.26081537925306	4.8258971073634	11.1038441791846	-2.02750826345762	0.337255792161099	1.57940566537633	3.74561696132818	-9.26432403960744	-5.82167353367787	-4.62575035447901	4.27832872989064	-3.72228486106878
155	2.55493668374939	1	4.84945770400148	6.03329002027766	1	5.30817228150027	1	2.13155527076792	5.39796211021597	4.44977640177854	3.86892962241697	4.11071778291	7	3.157733837814	5.13296001944824	2.04159320698567	5.35307340905408	3.34377243266826	2.97334773054171	5.10127522945553	5.17943907190053	1.65447895781471	6.78367577394286	5.38648798675079	-6.24156378974667	1.25399347588884	0.1011956584018	1.56629568350565	9.7796648436813	2.4547637921676	3.86901674872869	2.72307818570807	-3.20873647736297	6.61034281337823	5.08841666820975	6.27235073556467	7.00754451859697	0.0143010656016579	7.40146422265405	3.83544409077665	2.57292923390662	-3.21051103586312	-1.05331219501543	3.54971630390407	2.87600736181813	-7.30867392250157	7.39018512225854	7.0850029493442	-2.34011253876803
156	1.60706227723417	3.7118857161682	1	6.40406459336773	1.63153808863482	1	1.47824511852345	2.97570866734891	6.9765548058348	4.38484449011528	6.76831832132891	1.52377762764185	3.48643862993535	2.99956467801616	1.25486467738636	1.44455342348803	7	4.30013542640035	2.72123466131509	4.35507347617157	3.58711410484686	1	3.79973854939885	4.31394782894117	-3.91842944824499	0.879747957048883	-6.28655964255687	6.37809987204997	11.0500279979116	1.74270490182015	3.09063589004846	4.18300397884319	-2.46560719095338	3.16284067026315	5.12356478708902	7.75476170886873	6.73319463695703	4.10829025270315	5.09469519728535	6.3567266326016	2.61243143951646	-1.07969256034245	-1.38867931326737	-1.11991441421665	8.84517594672566	-1.34852330901626	-1.86545311072043	0.89480526920035	-2.39216242180938
157	3.82135834251971	5.5138395102925	6.95830390892383	4.07708532401286	5.71770597999609	3.37095114585362	2.50580912142559	5.23544667862086	1.07821866269369	2.69079104870455	1.25020012534988	3.77960512811715	5.54291039320215	2.83559732195634	1	1	6.57967377214956	7	2.93360290760394	2.57851595886885	2.65500060237804	3.90000529257367	2.61578174185181	7.09137461526477	-10.0716216734573	3.2299383173065	10.6954458907274	6.28983366613928	10.9024498734934	-8.54101749525619	9.64608507311131	2.80303847469542	0.921092834618998	6.27133168020075	21.2364798723341	-2.38541863875026	7.18479706125418	3.37195241976161	-0.454562327474804	2.71717405021876	5.09010781244998	3.69130739178821	-14.9858577864549	3.78893888173978	5.21090961279826	-7.93132631399996	-7.52735031113261	0.217019522202489	-8.01363599522419
158	4.83318992652204	4.12086034695897	1.43531965465813	5.57834473469141	3.84497328566261	5.52955346167681	1.05128887824126	1.83627714941476	1.39170585858763	3.3637348775211	3.19652486031931	2.38500195560594	2.67561164876465	1.08822167539225	1.68804659095078	2.69590652617255	1	5.9198904231206	2.93879791908838	3.95075307520534	5.01631979292709	7	2.40927901668232	7.91350343584937	4.58975863396611	0.489371755384452	-0.945690226982293	1.6012006250769	11.6581557294371	-3.86784371092085	21.0768046001167	-1.14778345094187	-2.10464455643932	1.95994442250055	13.0672666629989	7.76467577768355	8.19927851735207	10.2448601359106	2.32946849017694	3.6364232251799	-2.34167177990931	4.42239400500883	-12.5562696080033	1.37496867612611	-10.8439539744388	-8.41327699382354	2.69432489424281	7.04523115758319	-3.40811680733949
159	3.7317670570892	5.82176340237455	6.32591969895411	3.99651770975709	5.43460404363379	3.01620770894467	1.86293713760207	5.32379199004448	1.38257841061981	1.22086465916782	6.55186631755452	4.22373169906488	3.42560800706118	2.35463546957505	2.1820957252068	6.21592183969806	5.15126453754733	4.07667751117284	2.6517274204937	2.5829714517908	7	4.24111162348552	2.58842651530448	7.01479390599265	-10.3768803236313	2.97089908530277	10.1151989033696	5.95437593057841	9.70633811178675	-8.73374995094562	9.89024353550749	3.2111706217795	0.913583166516474	5.95315848219506	22.1413367792232	-2.84313140387341	7.51431366741924	2.67967893203402	-0.673411850370608	2.88149823163666	5.60870332785827	4.40368653993756	-14.25921399287	4.49308417487374	5.17196575923871	-1.65977259646526	7.7749871741773	6.16766851354886	-8.9687442914075
160	6.15354275767832	6.2852147067899	4.70467261665688	3.21189530330795	4.23504779260046	1	7	2.19559091798082	2.0424379736168	5.33847570576968	6.9200465412083	1.20842197791328	7	2.3236151806132	6.44240836540327	3.17994639361576	4.38875803317962	7	1	1.70940647843873	3.93039966423735	2.61795354626026	1.73203117297667	6.23753310451238	-4.54977562211009	-0.754326416585911	-10.2009216372391	2.46002244509784	14.9063541744826	5.13602159526593	1.64856471374099	2.34395650819852	4.37030356700022	-7.55577391222057	-3.12398247661499	3.60769220157958	-0.952566638446646	8.84879877078593	-0.36725725586983	4.15168538405579	-9.73871494239211	-3.60285282703064	2.43426397882701	-1.04183458065384	-5.6596221084125	-8.10871326302562	7.785073529609	2.38210238274843	-5.35990291209965
161	4.0467350120375	1.30762779611306	2.65641823878838	7	1	1.80269371970127	1	1	6.62702399682735	4.02141872307988	3.15042146733821	4.43251689230474	5.27903903851826	2.7324866773713	3.40825610751233	7	2.6641000713608	5.37662595526934	2.51919341535251	3.48242189697415	5.30701918098997	6.7853609894226	2.41325294440951	0.292904525346616	-0.989760816283163	-2.38781871482878	-5.82164246145457	0.622493599666078	9.69249252101427	0.0584440769557151	-0.879678638099758	4.76737786077023	-3.5739637840708	3.702184329634	8.50700374448875	6.26873400294119	4.73021691032275	3.1904071823005	0.936395488529297	2.49965640508037	-1.52253966862503	-2.6587165027479	2.2280215558665	4.48004496877207	-10.0846244113462	-5.00071876889592	-7.79170165447005	3.77359572241325	-6.04469927900038
162	7	7	2.52913512329882	1	1.27198911528674	4.34212130441149	7	2.85185074796664	1	1.6600564077487	5.8532189332102	1.33800687376109	7	7	6.50840134647573	2.52282269423742	7	6.21239136945387	4.93843263149394	2.82004792665887	2.88924783036619	1	1	4.04211775213069	-1.45082096748414	-3.09019626509933	-9.99895201456987	1.07634282910742	17.1991877488944	2.57405304102039	5.22503422993306	0.0816682067619175	3.63435983001211	-6.91217831943063	-3.89205282629665	2.91350322000649	-1.16320696708404	9.86560035394344	1.23148602083737	5.230795475901	-9.58721680648686	-2.1601462816645	5.46627117794077	2.82619296669043	-3.43731516936972	-12.3567267438149	8.0435811992053	7.55357468004711	-4.7211994236485
163	2.2612890580939	6.85248616668552	6.67098581465081	5.99719778971585	2.40914357428502	1	6.86070847043281	1	2.23664411656129	3.40471073749854	3.75252181747476	1.41282936216336	3.19922134661792	2.60993038822968	1	6.00374105805965	1	7	4.6587755630448	3.40422691504951	6.2806841115508	1.42618618193511	1	6.85131938933311	-5.51078345045221	1.79720863689487	-4.31435150925453	2.95688408389185	4.58770018825585	-0.210242125146281	1.58596606871127	4.54320359123483	-3.91643087075833	7.86822693940707	5.08169069366602	7.75507441040087	6.7393405466799	1.97561537853369	8.63677495448913	4.28748237343189	1.0084172537707	-4.58380979645958	-3.80998363815493	-2.51112659424809	6.88566138352171	-8.19742812506229	-1.49929755362402	1.69643902638707	-1.40616185168641
164	6.78077924108181	6.84144430406933	1.95956434210349	1	1.53261789498765	4.08638312788395	5.90429399438857	5.35570715436642	4.18345711595214	1.37268065081907	6.79200211418178	1	5.04395909947852	6.17612573536628	6.89949857434392	3.06178951228985	6.22542189429614	6.39917830908972	5.11994185899067	6.96202595896739	2.10408795619215	6.57183359382484	1	4.71074762603883	-1.52870694469117	-2.61916748493367	-11.0049152011263	1.325245955443	17.4149400486351	1.73314294461751	4.58991741376033	0.85837029868352	3.84873309438737	-6.24510025422443	-4.6148159643656	3.54875207416179	-0.29399138968633	8.23005877372155	1.66303887422709	5.58434005304092	-9.42008660250539	-1.88914317183762	5.12602947342251	-1.93619496102883	1.69530815584638	-11.8193209620373	7.44057167993411	2.27265081336948	-1.15514096766319
165	1.45566554141885	2.55147728051024	3.62567892307252	7	1.10887752193695	4.95723605102763	2.6908303628898	1.05991085946078	5.53151008565391	1.93427200717203	1.67098809086627	1.94957170597536	3.41871054135075	1.68056152803475	1.79128788513875	5.62938611251526	6.77459838337214	5.75915296163027	4.68284610458582	2.81443938591582	6.70743578349759	4.25732133627595	6.44593944330305	2.68485162282871	-6.41599475646634	-1.19247575659197	-6.00753331467642	4.3927567999971	13.1375548703645	-0.0151396781848184	1.94240494116775	4.44555849743379	-3.45280836353475	1.23886687179813	4.3037202259581	10.0467811809006	5.543865024587	1.25254370914176	3.64062134165839	5.08264845483862	7.18892671058493	-1.2020833804275	-3.06517729732313	5.00284252697854	-7.81678888219444	-2.69969179261117	-10.1199595429466	1.78276618681237	-5.52514425020515
166	7	5.39120783605001	3.8569585994397	1.70521526445222	1	4.00826489824454	3.64597467054339	2.94092661867333	3.2385412693837	3.00276466501819	1.22023633096488	2.54570559321932	3.19795404896474	1.919847987081	2.40633023093316	5.31556272879843	5.68549780131167	4.69522286616237	2.22169008651731	2.11597634628331	4.13847627100473	4.5495575856153	2.26918763668681	3.59582022563059	-1.13930147753988	-1.34981485585663	-10.3135127099331	2.64436400822658	15.2257903674413	4.11661705881142	5.3430034740012	-1.09647073799329	3.53261563121539	-5.78522933390163	-3.01829123278659	5.23799367348235	1.28631275557463	7.16385011261087	2.4186730180625	8.35301083919886	-9.23939058284928	-3.33767723143472	6.02231014703529	-0.768177356348723	2.69989384805953	-9.84579314391916	8.40637812513365	3.5849436472635	-7.90908734160847
167	4.01341241856461	1	1.43409617349326	3.07883562918812	4.38699978377713	2.83440442710209	1.64130130747114	3.63615647286501	5.0968087599962	5.69350225767635	6.85072644442123	3.83312365847014	3.06746306039368	3.06925960496932	3.81176506166015	3.68074784439515	1.11365574487482	1.8578215085003	3.96831928425995	3.18790772579734	5.12057508382089	4.55717398677216	3.98222630021706	2.15323912928269	4.35918462716635	-2.00206790393012	-0.580724627937126	6.03272052948426	16.7323772395166	-0.586657604711263	16.3834552261136	-0.908947108386068	-0.12483651788601	0.470372875642396	19.33784174609	3.38122110395738	10.7923303842142	6.38242362611336	-1.12008924221937	10.4494874735731	0.326152057627977	3.64106098030854	-12.8036702964723	3.84939163743826	0.576814696001024	-3.48080030535632	-7.05396131246573	1.48142641438904	-3.64621971848532
168	3.96640685396199	4.23991734973801	6.99987700740006	5.78058083006892	1	1.54083160000871	3.68049632152186	2.35286961666282	1.19529103978436	7	3.86097812554501	1.96399054219304	2.24607230880761	5.3427665778387	2.37528579798065	1.69794534989722	5.428333187869	3.83928934004236	5.44822925898976	5.10360446035494	4.97691994554093	3.2427624251654	2.56154516214408	10.6028644746759	-0.585328206469648	0.125166618994288	-3.0823581907239	1.66324709067099	6.88467758551919	2.53961688476153	7.09097979708336	3.89244744826605	-4.31356357804562	6.77298138268266	7.55042127883262	9.76979294815511	5.65477470939697	3.76990066780788	4.55880405726638	5.13470737735974	3.79619856426041	-1.79377460202945	-1.2708640032826	5.05931235018077	3.80314114030955	-1.82464787910334	-0.692338717996246	9.00462286295845	-13.7558435727484
169	4.55213539539112	1.30088887744588	1	2.16287804182977	5.39308141394941	2.78692542582891	1.85114380504936	2.48529842330769	1.90558843153407	2.42225787376948	1.66046369882645	2.6191684649038	1.63707872090401	3.13594222657905	4.45497148376149	1.33043207858098	3.47467020933976	5.46953946429214	2.94115429185116	1.70672386682035	4.82594157456328	5.25299576620771	2.78110221809717	3.83780181732746	3.94013365583303	-0.478995877727398	-1.34332449989399	5.5345876024183	18.1486674016409	-1.76350681447921	17.4903638128721	-0.93832552303682	0.136757687173432	-0.0952394278620132	18.8827985109519	0.352881227231791	11.5781335749778	6.49625524789433	-1.55027563011138	10.3101843839849	0.443930513784105	4.87076359160389	-13.0387914524157	7.02171399189078	4.57939415603628	-7.64082921399046	-15.5030384274941	5.38976896889079	-9.96392595897123
170	1	1.97772800712019	1.77393253277977	5.95514001982441	6.53604756634073	5.95464381867478	2.61565263510549	5.46433983387981	4.59322615659617	2.87162435378173	2.64112226216093	4.43146186515772	3.91259345971773	6.58559100755754	1.39829511354332	6.4035336655019	5.98472535179972	5.89463125553856	2.52481657717094	2.79581047541183	6.02785311606256	1	1	1.43125022452165	3.19219709795922	7.96494193781443	6.90944669531364	0.0942266576928384	12.9955461677354	-1.81304975672321	8.01419200153124	2.72810700840144	-4.46265726622187	3.45274461097994	13.9074023934915	7.32589458734277	0.989719578768289	-2.08317724275249	-2.44393700587728	6.69853396300805	-3.09340043799116	7.86679214127804	-7.49969725996922	4.07833361240424	-2.45125146255686	-12.2340037491071	9.25286354625973	2.79220106355097	-1.68125191926929
171	3.54148714676539	4.92026366636873	6.69707893118702	4.44134366778611	6.5936324889082	1.9429009327037	3.82160957223031	5.40169175825023	2.6940404950007	5.56218426520038	2.1863884946642	1.588523998302	1	2.80276314120256	1.45521529516474	1	6.96927674159459	3.69638557367822	1.70197764503506	1.69143649644551	6.62544791429571	5.15664572400885	1.89909935592062	6.66171410553319	-6.87323324683798	-0.120523817170593	11.6769932300424	7.93588784838061	9.70687629442221	-7.6736678117882	8.05192430995676	5.43396233738247	1.29886133487206	6.41134287946764	19.9095180298763	-0.733478317498903	6.17572465956305	3.45483291732987	-0.962867278222321	3.5958975447519	6.7491119229414	4.9718072202259	-15.9702815147034	-0.0272279816757827	7.91952039661066	-6.29516189184118	9.49185251315503	1.51282022814695	-5.795788544163
172	1.09508996421529	1.98636843843595	4.0451940295021	7	1.02173139246538	3.58784268250876	2.02101545952074	1.27589556320807	6.68595637416085	1.12578577619615	1	3.54369563722136	3.69054078996012	1.76586772828613	1.33761862407762	3.14055156788623	7	6.23104482999288	5.57942852053862	3.43303662866507	6.92941420070115	2.02154720069812	6.13394083990784	2.19601822696418	-7.62762231859359	0.00981140976483451	-5.9940351022473	4.25976509132583	12.2959908289763	-0.0842657269147468	1.16964991490585	4.24896677174831	-2.55283183069363	1.94535880555357	4.97631409976309	10.8879503795274	6.14985318842315	1.38665200151739	4.85603534254588	6.42846516534564	7.26306007607066	-1.69529141071505	-1.63241608813406	4.48295353621996	-7.68835551695434	-2.07934824416458	-10.1471605844423	5.25421233047708	-4.4039235773509
173	7	1	2.27200461380396	2.91468446418217	4.73178374836913	6.18070734707703	2.29162302547406	2.41702536861121	4.12916775306472	1.59226134568523	3.37853391863168	6.33494537861112	5.8097546021636	4.47426279694535	2.51407885961682	3.22122051219637	5.43885523576074	5.4075708617774	3.56414744536633	2.19546744392527	1.9158026816957	4.61990884255068	5.86924125206696	3.35425455205507	4.26567154830883	-1.90188144944179	-2.45825937532693	4.19873554659469	17.1764799931346	-0.657646379555064	19.0998443299773	-1.08278158068573	1.2045668733501	1.77695830211893	20.3216925351424	1.85552715949553	12.3097845867725	6.14095161796535	-1.33009775566859	12.251163909899	-1.05934673052823	5.08465648877463	-13.3391057618287	7.97215447418236	1.09869301239519	-1.54119533206283	-14.566442050785	2.23768523128757	-4.2488652084452
174	3.43608799395765	4.63814233703267	6.60008953188922	4.58413171482316	5.25891930901128	2.91215983545666	2.49010109708312	5.44013305321125	1.73600654958342	1.23646203092004	1	4.29814810583821	5.24356445863054	2.64041754238934	2.54260760389962	1.70411478185173	6.45865105570036	6.23781934824524	2.57803406634514	2.74939809376658	1.85879903902829	4.4087661694492	1	8.15019463196728	-10.3409546476434	3.32444355022962	11.3049998560179	5.35538264893957	10.3518200647895	-8.51076770468262	10.502126511042	2.44925010738179	0.744684653108423	6.09462541458536	20.4008452316701	-2.56914402904112	8.30652725759322	2.52244281897455	-2.11747794861156	2.74189377776089	6.90683548165735	5.25552917017183	-14.4159778752983	4.32441731202625	-0.340984481002372	-1.3239859724065	7.46329331431105	6.23966659071839	-8.64717639740723
175	5.59183303308625	6.0830897898559	1	1	3.61269937965945	1.30343122065628	6.57829190248222	1.26069464115849	3.37518947985984	1.1322323836389	2.54285216717025	6.484422595952	2.26040765670839	5.41132653801342	1.44391668147373	1.65862358571273	5.46602283942018	4.20118118945196	4.7677435788168	4.55463005175601	1.42455655234821	5.14009655580983	4.79700209831639	3.34936438817443	-2.13494393918121	1.56318661127305	-12.6581424807596	6.46252545106199	8.59235924723493	2.9212708393328	5.24388570397211	5.30794655091157	5.24964606586537	-5.76039642761246	-7.03347692321758	4.13316889797294	0.202566722485176	9.87051533767714	0.916588213508708	2.65683772788574	-8.75517233923609	-4.20207506023083	1.89753846812618	-1.65913934087165	7.52266992865275	-8.43870291418811	-1.52868068612471	2.83727233899995	-4.3227859455788
176	6.04653298996441	7	4.67299267539154	1	1	2.97831308433504	1.52775625441686	1	2.03092816450132	1.05751022393778	3.27964238411351	6.77799986403483	3.81605782176482	3.10609526120224	2.83859777801162	5.15654758989935	4.46409829571544	5.30408242698845	1.76188907828565	6.36436871391041	3.18571337390701	4.55662814796777	2.19877323328011	3.15643294351697	-1.1846475432405	-1.16616924013681	-10.6884432541537	1.79514269506807	15.120114774273	3.95890127038088	3.93330875984884	-0.358983224655144	3.07104638390208	-4.93401916409102	-4.79900772045639	4.34721613845208	-1.64002826929236	9.73547967328749	0.76762127602321	8.61674913355684	-9.90814207897021	-3.12229206389403	5.31803109407871	4.76815543750691	2.8918244389754	-2.42054090072784	14.9890700673864	0.458998643443638	-10.0555023322401
177	7	1	3.05713603184895	2.77104315074218	4.25858029525908	4.54761794874556	2.98572213199137	3.51581745797541	1.35912261356481	1	3.81690639820612	6.10429224819322	2.00988871597367	3.92829839734982	2.64946573760315	2.14645257844525	6.0710546193669	5.14698480721794	3.13279324258504	1.55190056238941	2.23816166607816	3.86348925698758	4.8357068587102	2.71454869433962	4.48544027500149	-1.04749500542029	-3.34661563524087	4.275331330645	17.344968386	-0.174519348802436	18.9386066725847	-1.42669607190257	1.62114148211853	1.51174157833524	20.4370336522111	2.37665305412482	11.9435095656793	6.76483191371214	-1.77713469559099	12.5064533378552	-0.895556327430742	5.65049506433181	-13.0408081187951	7.28590010443577	1.11822965486533	-2.08326832529305	9.55032036185526	4.18869019257523	-14.0814965650083
178	6.70049732318347	7	1.50078286578364	1	2.88936199534466	2.05858020178509	5.43634919213296	3.67888020235482	1.2449604395111	1	5.29458107637728	1.35854083177422	6.49917494539987	6.47186204440731	1	4.55311787849297	4.1474265087392	6.60181001191696	5.822885047583	5.75324373957633	5.9917524385737	5.10089362156424	1	4.37693234510835	-3.02044567872753	-0.956059888590728	-10.3336608861019	1.76685016102493	16.8393220112746	2.78396649482471	2.94819483795213	-0.192316435773554	5.17648358330457	-4.24375665542778	-3.02069609512043	2.79689868716927	-2.03061998129951	8.28990470422467	1.95578673831162	5.87587588172226	-7.88680441062258	-0.477958350339015	3.93122903161052	-0.569735412387165	-4.43212718950597	-11.4197911289893	1.06391479991503	4.74414361030962	-6.56532179844151
[truncated: 74 more columns]
