# Supplementary material for: How Are Mate Preferences Linked with Actual Mate Selection? Tests of Mate Preference Integration Algorithms Using Computer Simulations and Actual Mating Couples
Source: PLoS One. 2016 Jun 8;11(6):e0156078. doi: 10.1371/journal.pone.0156078 (PMC4898694; doi:10.1371/journal.pone.0156078)
Supplement: S2 Data — Long-term couple and agent-based model data analyzed in Study 3. (ZIP) [file pone.0156078.s002.zip › S10/Euclidean Model Data/Euclidean Couple Population 11192015 0219.csv]

	trait1	trait2	trait3	trait4	trait5	trait6	trait7	trait8	trait9	trait10	trait11	trait12	trait13	trait14	trait15	trait16	trait17	trait18	trait19	trait20	trait21	trait22	trait23	preference1	preference2	preference3	preference4	preference5	preference6	preference7	preference8	preference9	preference10	preference11	preference12	preference13	preference14	preference15	preference16	preference17	preference18	preference19	preference20	preference21	preference22	preference23	preference24	preference25	preference26
1	4.10145584484486	1.72878808330341	4.02792521927398	1.05829932640529	1.75719986636353	2.98981291348743	4.00552928415215	4.98083159389968	6.24758117265026	1.68308859874064	2.95045485678814	4.85810896323125	6.72105949515542	2.24948541837622	7	3.61696085952439	2.65221951845606	1.56575084173158	6.41406003839538	1.40315835161658	7	4.74737438631198	6.57579992015301	4.05559264255113	0.204540472013532	0.67966582932919	6.311725717306	0.859303030117072	-13.8376152392872	8.08092226402305	7.5556411617456	3.70979379904224	1.65437260456419	8.18239150806093	-15.2483629935037	5.36671216365961	15.4666501972137	-3.28331220723268	-3.39441838931836	1.0860051899712	-9.19748403310306	0.858941213277368	9.81700286487451	2.40923462874898	0.91100185246384	-4.41689880120162	0.927781432059525	5.20352329409911	-2.05413438426856
2	5.28078444275577	3.61779847128766	6.07784871864126	2.78662216180185	6.84098740423778	1	4.55005033059445	7	1.80349080532675	1.74489360577116	7	3.19481806243402	5.08764487838894	4.40593428840616	5.66917935259198	2.86555943536323	6.62386285287578	1	3.44174388539647	1.22694502023756	4.34265297297483	5.2044600840005	5.25472844958317	5.82567134346585	6.6706240706523	1.84398185971075	3.05623257891887	3.91193345057238	-10.7893821699229	3.46387869143717	10.6643329814106	-1.22492738727502	1.2205885355369	6.93627397412137	-23.0654334086834	1.55905143588698	11.5833317807487	-5.83741694361415	6.00593966612378	3.64712257490841	-10.1870241046773	-0.225207655512501	13.078918920777	2.11918862637253	1.64916403369892	-4.01302232991525	-3.07087638729806	5.177487234416	-0.678426518662382
3	6.77402028261682	5.00980293870509	2.3031961673068	3.1335849624647	5.40027012148648	2.62538905891706	5.45023891400582	4.12409283098861	1	1.11655182708287	6.1409893630066	5.48929139780002	6.19440526573533	3.94566798318669	5.42531245598834	1.8897361511919	7	1	3.22616205238689	4.00704363011842	3.09481697113555	2.62802381853378	4.89659920729767	2.86377512644598	1.41466485509331	-1.2891915168334	3.36630117717934	0.886327303183132	-10.2743989439226	5.42437725488951	10.963887930673	0.446260922449723	-1.02292052087909	11.2759047126686	-18.7703458467158	3.08085258906857	17.4601056964516	-4.43567103083694	-1.61824601127177	3.9816238127858	-9.6165327159388	-3.31097646323683	14.1350432046679	1.15007930695013	4.11205858931382	-4.4829456280221	-2.35724288044051	4.21347866290025	-2.40974321204373
4	4.6264958411136	5.72595709579515	6.25472608774967	1	7	1.50418492528918	4.06838862289027	5.26753668912175	2.7773217654726	1.35571134908652	4.32932356647054	2.69325870911993	5.46789860864801	3.51314843545013	4.62190864300128	3.12012834379945	6.25211563324113	1	1.93451088445086	1.49576138087046	5.28482001758373	6.76385666797067	4.17776352166707	5.28809806468375	6.7928301742905	0.338939368231719	2.87335591644552	3.9007193525291	-11.4849085377184	3.16534981823953	8.37653354302334	1.83711351159967	1.85881073946274	4.46475867037148	-22.6194406592854	0.197144791958007	14.729101428898	-8.00794174926796	5.89384507143971	3.88525706940152	-11.7698830115384	-0.9416152473531	12.368113113504	5.67098074786981	2.84279423682846	-5.27489750824174	3.05445597052087	1.86471080180468	-13.8797478603111
5	5.44705267145016	7	1.30521587231239	4.35031731100657	6.01160841376985	3.11019070958274	4.28456658048928	5.16922260413065	1.79849406960622	1	3.3742954499879	4.30913504439444	5.75574535463453	6.83838603626832	6.90200634282862	1	6.89037103839757	5.72662163434866	4.57021527429068	1.17690096170349	4.70454517117109	4.33785447827002	5.52752209682322	4.83490413571598	4.10118903149725	2.59437970981427	4.80827580713823	3.82892794477667	-10.7021605179405	4.16594288553886	12.5471388687043	0.780796350841952	3.69136987666965	7.46318088348164	-22.8247765136568	0.499376919099353	11.5455747184235	-5.32007964205941	1.80107792722937	5.76779557206512	-12.1356149688445	0.166435011624036	12.620011073528	3.24572767780062	0.591164833190738	-1.82952322196552	0.185721831887466	5.71230352971798	-1.20279622526078
6	6.7546599822532	7	2.09313680589639	5.96201643891816	3.7804251244857	2.10387927539746	6.05930705131127	4.64143159209587	2.73495574676031	2.1129910922855	2.2942188153968	4.60657333898065	6.34688041023974	3.30597263626788	6.55384637622269	3.45386117213009	4.52887453518616	2.22769127950449	6.95963627688704	1.69203116505586	4.53151106435225	7	2.71170540639339	7.73036978329753	6.60340259657866	4.42054017738289	7.43002947259167	3.52039174090164	-9.36005483973454	7.79629960523166	10.1067313173033	2.01233618736473	0.503028211036931	8.17827944268359	-21.1750937754528	1.40762937473244	11.9808794480022	-6.94929348892992	4.91884196786767	3.81417087634934	-7.28350569794139	3.78920581642645	13.6667835321538	2.77364242986736	0.434895257724614	-3.05922461508394	8.04169373371575	4.20532437110553	-0.492259493747167
7	4.60589809388283	3.48223424872562	1.27881116886684	4.28362458681643	2.52655200540833	1.47104376270491	4.93243215053371	5.93190764103379	2.39707787299691	1.28611545718613	4.76901314440922	2.4062586945115	2.59181459639022	3.68059243491339	6.15644703158768	3.84574884315403	5.82085361947375	1.64835005847413	4.8567580268656	1.37222541598911	6.90898451572605	5.80651242049392	5.07301591650104	5.19709081843379	14.262329721144	-1.66356554790713	1.35554593671125	2.87729461512771	-17.3102442947915	9.61660154610653	9.67239999883122	-1.0844711189699	-1.5272261998173	7.49211308832452	-16.7018127285339	1.79830782107739	15.8722607782187	-6.33862477595283	9.19222999858259	4.83686562675682	-9.20411699172024	1.00347803297694	13.6696778966546	-0.356921962575748	3.1037112823487	-6.43346481993697	0.299140091773695	7.61727011646212	-1.36581693276134
8	5.30876827677597	7	2.43300637108217	6.63781191260281	4.18686797319635	4.00025454105679	5.84481632270745	6.15651918882646	3.20372299546278	3.84376783294775	3.15823646034968	4.14078810456852	3.47632662180533	2.27844667000698	7	3.07844577934189	7	1.21282318549713	5.07385686482614	2.06520180867979	4.70118722508594	5.88228147222115	5.25495930819088	7.92795704656656	5.52470665185362	2.87859702139678	7.58248127662416	6.03408303530207	-13.6863718868447	5.78182525165411	12.7790132554862	2.71294745669	-1.54989748041825	8.72381695602313	-19.3717144330594	2.59416961208227	13.3451427359561	-7.02574718401144	6.36114714356606	3.97778302496246	-8.19377587067822	4.15149354691846	12.7061541870806	1.31183258282391	2.09915675165635	-7.46219472061503	-1.15935763428349	4.89776241851009	0.23697231065156
9	7	6.73856806991079	2.77682099096239	5.85146964165749	4.54273014526924	2.34630411457262	7	4.37250988846643	1	1	1.12872324874671	5.26003258768569	2.35223182373101	7	5.94645831894	3.02552659181143	6.8167172516285	3.49569635090303	3.55387423121764	1.40513482229032	6.96145851899089	6.60941646553025	6.60537850457233	7.52774572232217	5.82320411856435	4.4630341726545	6.82035805050877	5.25871269184778	-12.5780797707238	6.04895616471858	11.8983167861565	2.83508100095368	-0.558536757409333	8.67414322520275	-17.7291767813975	1.83246327785981	12.3664648369948	-5.81256843459371	6.09460160351955	3.82191641055555	-7.94706626385347	4.30411756628166	13.1731626764793	7.04167567099615	1.43966215212962	-7.73453031522576	-5.44280044306247	6.66473697845489	-9.09597137474744
10	6.27988229140397	5.87752222145949	2.10945583709352	5.78284473637826	3.359498379077	2.38274213765094	4.15411957356187	4.97164187030769	3.02269540659219	3.32145648105163	2.95334193637809	6.06543689743829	6.74036691744006	2.23212299645282	5.03348405607538	2.3593323398782	4.38861699270803	3.30223097069846	4.23110347250354	1.3402501837638	6.50425230881936	7	4.56031436347569	7.14457786587211	6.89307209468453	4.1079867396416	7.39266678945272	4.89803126666206	-8.51559218776545	6.02837654008055	10.0333348178927	0.513733354351496	0.932439175775011	8.37631373724857	-21.1641508803086	1.30469844915664	12.8989956448618	-6.67133295195724	3.83215715507764	3.30181008321131	-7.34876242650645	3.20604756454941	14.4081955757769	1.80072471068036	2.4188235812483	-6.96706546804922	-2.52054180273072	6.45631610143755	-1.58081448045761
11	7	5.97203453884898	6.21301872435425	1	6.41005949219606	1.33015729998406	5.10920055948621	3.47598334167172	1.21111655563152	2.99047235496555	6.00594768090704	4.41763279184587	4.08308258133387	2.51792061854068	5.24009582192036	4.64114553910856	7	3.02493601944508	3.96394739512901	1.44255047443642	5.18807023868489	1.9223817755615	6.99607081696433	5.60045083614991	4.10495274390512	2.78305721079261	4.47998692306084	3.01499031370244	-13.3945854627305	5.24164595646372	11.9872046996972	1.281386467731	2.15429088760486	6.41167526354362	-23.7420478176673	1.98949700227729	15.7792345653058	-6.01863019106873	6.47477190368458	3.81857552649864	-11.1085572351748	0.905833211852552	15.1060208276209	2.4859981643022	-0.237593985585542	-3.69230463771955	-1.83909303177746	3.53260830689986	1.9590272751441
12	5.6779005428814	5.94686287526062	5.83669353142389	2.65589269890779	4.11714951320883	2.86565210801168	2.08657324489565	6.23215753103487	3.25470090353671	1.3326045124726	2.99372997251107	6.39142463904851	3.09944606251773	4.52485080733264	6.1292733592574	1	5.80608686736344	4.51642033238106	5.2534030785219	1	3.92372542451551	5.63243127573716	7	3.26130968004657	4.20978977497741	2.67700107688653	4.4704543354139	2.22472639821945	-12.3052287458435	3.92379408688334	11.3861568879656	-0.819316271654225	0.460881883723885	7.56769169232016	-24.0539092721167	3.86179800448524	14.1992278541698	-5.01442384178152	6.91331483435661	4.35084642844558	-11.4592108376772	-0.0839213193162255	14.5951023671038	3.5294763337147	2.17052532401323	-2.73377566839659	-1.8619435096333	6.50437550938606	-2.94688256661431
13	5.82012706281957	6.51230020400624	2.7464361518701	6.52267678068888	3.87364741162762	3.51173933080367	4.55674120210784	6.53146044287878	2.7714256441391	2.39254102048557	5.75921230252957	5.55267704292213	2.9152674265927	3.01369735375214	7	2.93007960326766	7	1.74809880430878	4.47673116965459	1.18641097534583	5.0283910599479	6.76043671240858	4.28201960609175	7.08382284472449	7.53838998929068	1.96619857701043	7.99746593429254	5.7515831244596	-12.9517868369205	5.38302847567163	12.2605641998788	3.34390630561182	-0.167600607580357	8.42760089562818	-18.9185699070328	1.84790109497074	12.537668227775	-7.18651227154249	4.65958336456344	4.45263601614416	-7.76544328907191	3.41174304599088	11.1457861443812	1.71500263367073	1.40283729993803	-2.0164842013858	-1.01525583551625	4.79051955080975	-2.29589520068699
14	6.57842538604481	5.37648412152239	1.85863168303232	3.70034866831175	4.95094540802842	1.49235748424695	5.93113070351627	4.54984407559331	2.47494042785684	2.97030716642599	6.52332176534718	6.45730417430527	5.17985291251713	4.79931804814128	3.5757021722587	5.53042637734716	5.15981562999535	1.09945258844867	4.26196788748609	2.04411411010023	6.99133410746951	5.13760089852294	4.89022326092203	5.71813526656259	6.41856630619349	2.16654389080207	6.88725833896977	4.30056897667888	-8.73369446703443	3.37071529563395	11.7367129663085	-0.094031457523282	3.12433381690603	7.52678357779451	-22.9487267523072	1.02552918779115	14.5098727731336	-5.64724653415196	2.11127037869066	4.26362105008044	-12.6329765892811	3.90120087275971	12.5171684578569	2.84172157290103	3.19085203199937	-3.05273566133175	-2.9828702943949	3.17675918385114	2.73649460454631
15	4.60289659621085	1.53952511952551	3.60061707539268	1.28220785729247	2.09230235473507	2.96507273142792	4.83392275875491	7	1.79020090131555	1	6.4337671550686	5.19166582733359	5.03495186389823	2.12984495711886	6.94576348516268	3.87628715997671	2.58987492220804	2.22040275098763	5.74341240224619	1.73991662375552	5.09196104287224	5.67235513905922	4.98726887437561	3.47406664969441	0.4571679297824	0.295161701951933	6.68071260996919	1.00612118334073	-14.0360631006726	8.04628470908794	7.38669141926231	4.27368542009717	1.62746200215448	8.84921570018995	-15.7155997970034	4.7004834437966	15.684724763211	-2.26022053476981	-3.48286507614585	1.77566041346908	-8.42644187177322	0.355102132228163	10.1982505450002	1.45217168146651	2.02705342787579	-4.05374084682632	-0.535354078470029	6.99914711636939	-0.140109362384685
16	4.68430900762447	5.51473952571624	6.75122826959399	4.63146352381055	3.57426641880927	1.58848497939637	6.25799118966973	5.92933214062886	1.92778877199037	3.13514399951049	6.32382240821136	5.97437698775721	5.81161466160407	1.87587949562684	5.15775074453485	3.61156678154646	7	1	1.44564997285223	2.06601864285255	5.94161228601097	3.75607325182321	6.58053775664388	4.74181333530325	6.72396428116407	0.374773664624528	5.72182588356391	3.8737164421857	-10.6216132017935	5.50868729869041	11.250066170509	-0.00201833243982941	2.47172694352772	5.25530375570538	-20.8384517971978	2.88038727281539	15.0354034743052	-7.90133724494284	5.83602764336935	4.9039839662041	-11.717646039882	1.9511524063235	12.3716320327025	0.250154966845343	0.568198132305594	-4.15537081267948	-0.882110400131561	6.21147504106099	2.93217508078248
17	5.57380996490692	4.33826954007831	1.83979758150188	5.90312325400323	2.85656201233308	6.10022330913156	4.46876461370383	4.06822415977313	1	1.72863155747435	4.71370565605399	7	6.78431961683903	6.37181782606915	5.38644910851601	2.19409185166971	4.65330695929319	3.09901426172064	3.30511807003473	3.07690781889858	5.13362453437392	2.15222192192951	6.88073082052574	5.89045145343229	11.3316381782183	-4.45949429936851	0.693227719321996	3.43713228290456	-15.1998824370161	9.87451956296318	8.04942797558159	1.17600956065848	0.0413797305389996	7.75634255824396	-18.5522213464257	2.88819346054239	14.2804496914114	-8.44692900495132	7.70468133632658	4.7859962721905	-6.89421195027828	1.98528464797148	12.8910784060769	5.32850476951811	1.50661435129633	-5.23784427400017	-4.47993953750355	3.78514252168998	6.95364853586374
18	5.82467208953834	6.47127843916674	3.94243236612943	2.03945068391054	5.75650394137883	2.92197028584259	5.77079262032121	6.38534602988621	3.8052534175483	1.46092406435513	6.42375910134663	3.8778931566821	6.03363478759429	4.74576747695907	2.72889572308391	3.67250112647381	1.29599046390084	4.09420672416671	3.53507460087648	1.29198867818892	5.76318940092064	5.1169800078516	7	6.96504637373493	5.56460926275738	2.07435282176134	5.63629050838584	2.67240725945762	-6.18005984718504	4.33135733089692	11.3617166513466	1.18883610201779	3.69325399979911	7.09400855037829	-23.1507191185717	-0.29108677113729	10.9777267832082	-7.52905239239476	3.13933213790348	6.78979307533347	-10.130234811186	1.350353788202	11.9580232012185	0.778835210679873	1.99874493208892	-2.62323741950333	0.206611883544716	3.59221608233241	-1.72406090378212
19	2.06942348516533	4.88803905655829	6.11317062564941	4.04136747165763	6.12380950082339	6.44070585877351	4.48706265219632	4.93508959021989	1.49562128916724	2.59896254662371	4.66084340962361	5.87802570435481	6.51592751568302	5.13052774578367	5.48626409479863	1.35030688625513	2.81896352233435	3.25039472369334	3.67501782128849	2.10141266123261	7	4.83592187918849	4.17208538846433	4.35310357289888	7.22982683342429	-8.02730257040406	2.69442997142786	7.05941819009892	-12.9863550832547	2.54191979711824	6.03490277774533	4.73645162763712	1.44877091171188	8.00803901613269	-23.4769773720696	4.01030845648501	11.0578357062326	-6.44391202792899	1.33162678620942	7.46348758521752	-13.9156901049321	-4.70788822826998	18.2820774588089	5.02706036829392	1.00787281930435	-1.53990728012608	-4.74463028107339	2.48432561523647	6.45667754938858
20	6.25042523368289	4.54476543540374	4.3345568881012	3.86867469756823	3.34844688770002	6.81650713058494	4.61621814327343	4.67697027921486	5.73264432943835	1.58979164001294	3.77075081478133	6.93300854919037	4.96999494024044	3.44181307026306	2.70338177620904	3.10868966114646	3.00805855821086	5.00822793113709	2.18980043754639	5.4202355081695	1.51891260409033	6.27441204644581	1.85377991273339	2.74605465216481	6.62792315163515	-0.780480662070212	-1.66591273661693	5.44516584277649	-5.03781949295895	12.8219391100587	10.8748496471248	5.10462204808174	3.88721492874512	5.23172213503912	-18.0622622042813	6.06242928609807	12.6400150301616	0.896374147232506	7.52827600809844	-0.757612866005001	1.33285619441317	4.94723980132268	10.7528058719705	4.81695357794943	6.82155094398756	-3.98873644673067	-3.09569123676793	6.99237183669253	-2.59007408654342
21	5.04734890277475	4.54424234459347	2.54320916047268	5.17778862833737	1	1.27061807896608	5.32927625900103	7	1	3.40438816854977	3.2304690059006	5.85500856631725	3.32438490982633	4.43728271756825	5.59274600410652	2.87783624099667	5.79869581087974	2.78464849173543	5.22139957488168	2.30359434670728	2.27088734456497	3.45136175590645	6.0503154321808	5.31150380423563	7.36218935621818	-1.81702219753798	2.45560658956925	5.20242318900997	-10.8019182701397	8.34956391493225	12.7668992787905	1.69267666795693	-0.669178396043567	1.92014502171921	-21.108435703323	4.96967172921906	14.6428958132299	-5.38824247515635	0.126410979781194	3.61180473243755	-5.91139494092751	-1.68131532698442	13.0102459214736	1.34431367544431	3.13366860137384	-4.74420320906944	-0.998798774407848	3.5891850232221	-0.801294042530326
22	6.13069271536199	4.91610997241014	3.0411974065976	7	2.73157555878583	5.4145797195467	6.80471136447305	3.13620070068258	2.00221994737861	2.36702889314859	6.78959532953215	6.6771991826212	1.00705764455754	4.60749060795895	3.27176001491612	1.61664183405847	4.74792209813786	3.4288271350068	1.89974838766165	3.63089033853712	7	1.8085916373588	6.69231476713769	6.73754794464003	9.16786144089562	-1.13264309338332	7.44463370411104	2.78316761789111	-9.17162082417227	7.32563840814702	9.10891304557709	3.86640811980058	1.10890343291864	1.37591275481323	-15.9744658819033	4.21550845468566	8.69144576170176	-7.9705920844033	0.0027417156542805	6.98308722656139	-8.04123856583704	-5.3271653240833	18.6930011271354	2.96218325393726	-14.4438662014361	-4.3758574532458	-4.72580660600508	8.20590921202214	6.56142817939516
23	5.1728484391312	5.18389566173179	1	7	1.37722174526061	4.05570643396417	3.51974488474961	3.57848822739029	4.16561098982764	1	2.1416455444566	7	2.97582825236413	5.14003801339107	5.56125012525335	1.94913641094605	1.25107477972812	6.93614798627273	3.95051412693479	2.33414602497367	6.04525458478069	6.46333997227259	3.06363897389777	7.75961946682764	8.15323302346821	-3.85437863401844	5.06755836170952	4.26240825085655	-10.6818017947745	4.84574091851985	15.3684933231932	3.49727161328758	2.73936240500948	5.17297064191272	-20.6874799467282	2.85812418839464	11.4504268856007	-4.65890983420234	1.60817190046415	6.1479168220585	-9.08971751843041	1.14277561471067	13.3528615431599	2.224238895948	-10.0150157534237	-7.94467571688577	-2.58158590226895	6.85064884025597	-6.2821118072811
24	6.73051248592285	4.80646485274621	1.67470206487565	3.95785646180591	5.71451235843929	2.78815918302852	5.44789889459199	4.33483045807271	2.53275642188437	1	3.04255400983947	6.11019652447284	5.27250559687823	4.15857729141349	5.71155204535097	1.67475889199313	6.49478654175696	1	2.51514868153876	3.55464229542612	7	1	6.59838104286211	3.16041522853521	3.03719886049347	-1.71487950212516	2.99031305447189	1.35955866464994	-9.47518725703143	6.44003264717189	11.3853286200515	-0.587266168867423	-0.956886151269629	11.5580536610891	-18.1608760850592	3.45684572884319	17.9136560927288	-4.32247653867392	-0.936629044246513	3.33363587984802	-9.28860364606141	-4.11834706521736	13.9544704017554	1.72507064489169	4.68901944249171	-5.68197607422974	2.33624685516064	2.80806944060879	1.45083429166631
25	5.19789143843224	5.64796658267367	2.78994329974629	2.87821727449474	5.94000177492159	1.91982208801945	4.84703379500157	4.58274659044643	3.67572864537969	1	5.90082283922931	5.96149397443912	2.31600010000644	3.69730324444766	5.17162775180901	4.74923536470159	5.94934014098585	4.35614643846553	6.53948704713046	1.40697028458018	5.32959846341126	7	3.723099317795	6.29486918940299	4.85217175073325	2.30956346971568	5.79877722412381	5.23438335495718	-7.22242225897482	4.22888910212151	10.6839727321353	-1.80744597451687	3.00559028326476	5.97540552456736	-23.5489865316881	-0.762538806758412	11.8663884672226	-8.18633967540818	3.7936111059418	5.30180520531808	-10.1288209756326	0.644100091504605	12.0012819752223	2.548171539103	0.877847583887944	-4.66860069794539	-1.44355676507656	4.90416713598226	1.15250598103198
26	6.81196898619866	5.25256756809359	3.05775529781928	1.95658057889481	4.25612145526626	5.79220045795307	3.86029582976602	1.91515606357891	1.73594462492602	1.77604729534272	4.71780229601948	4.23523289896729	1	6.63471059091792	3.59968686338772	3.69197750808921	1.70591971618223	4.11001793432698	4.73229919535335	2.20532406248044	5.96373304388342	6.75296663398118	4.65841861448056	2.35338624378957	6.191817069684	0.17767953355791	-2.85142561199213	5.2555207232319	-4.47421625561093	11.8752334714316	10.8538981789124	4.84382745889148	2.10437430958031	4.21274491258712	-17.8310733903719	7.14235623938795	13.3682868127351	3.34493124024933	5.66791734499478	-0.908684929302804	0.446194574647636	3.91993219119734	11.6276185369483	6.77004738284738	1.086476858727	-5.76758639498271	-2.32395917038198	4.05471784840593	6.31475125604156
27	5.95268350765768	5.29126710009104	2.60598687362615	3.06472337295725	2.51013275520081	6.48459691074274	6.21141021517719	3.29426953021292	1.27908180252024	1.16997707724932	4.54439730699321	6.67866817032436	1.09675109751641	2.07097931032149	2.2074942865445	4.63728582655206	6.95924148576745	3.90975854886956	3.50138209491453	2.87333084398967	5.71240131549099	5.14341627423897	6.93504248364213	2.29085943137266	6.66313876703481	0.686519140220668	-3.66771507544204	4.16760503888021	-5.52689103263802	11.4858541609275	9.46791923310521	5.12197841714786	1.89661743163379	4.56285667991702	-19.7405048697253	7.59970659715762	11.2561560121203	0.0303864882262153	8.80435548535984	0.66189074904266	1.7290849825913	4.62990497391702	11.509565509066	6.52336437832643	0.167015638311579	-3.56378919162226	-2.20693844400403	7.32323666909405	-0.91070787314029
28	4.92705269869079	3.43689732012031	2.77490733619265	5.56635605291802	5.13726046561279	5.07908527208361	5.26680971745582	6.39000815153748	2.192565663674	1.26878170061604	2.23041243284877	7	7	2.7463606852392	6.14980838968588	2.10951549658529	4.93862153220377	3.35727469126495	7	2.30185246012036	5.8496863078031	1.5645896444838	6.97887855535516	5.40887615906197	11.8338273872897	-3.95367811685699	0.401813484653084	4.10357834033523	-17.2696109805796	9.40134447708547	8.91314126732721	0.224355345810771	-0.752461458610868	5.71675031374119	-18.0459904995391	4.08416224355871	14.119067753752	-9.82073460699325	7.86386360387668	4.72383987701556	-7.4457518863075	1.85314736463737	13.2135896809683	8.67038850498366	2.28640644624296	-2.66143284006394	-3.66502075910168	3.80275988899444	0.118995199077233
29	3.35754155266738	2.99285109012758	3.30339798336792	5.33580542964418	7	2.95653957275499	3.74819621542417	3.9339325308812	1.57279740786918	1.81258964487728	4.63752731972106	1	5.43334387006987	6.78371174887485	5.16698500511906	2.97004070179971	6.11000076123716	5.44157066009753	7	2.4901399645512	6.29530983565338	4.6944926924555	4.35105347991883	7.11705724128839	3.61740831993697	-0.65734125763899	3.94960477283875	-0.59949187218198	-14.9804692513152	5.78449877149092	11.8801510549566	-2.03245882556819	1.18950900589342	7.6000623827592	-16.683287225604	3.13140486693112	15.5317474713069	-5.71284354055698	-0.239547669887488	2.92762236580311	-7.93118717807665	-2.09759694365598	12.1324830236248	5.30098526168671	-10.9551078289938	-2.82821974378871	5.44800775009371	5.17676645248182	-0.748717948074432
30	4.41537870859975	3.89015478825322	2.97514922829377	3.79911728686651	4.74267704831358	2.00472696956438	4.62930830379853	6.59534327819981	1	1	5.75275376485185	5.88565430564346	3.48302027995017	4.77611310386828	4.96462194739967	1	5.4385659693409	4.86021589420003	4.13309322388334	1.34346080579814	5.00876279287611	5.73568753070837	7	4.96233669637238	0.400466425393691	-2.47935379820225	2.45098276095413	1.30546651049029	-10.2767669673321	7.40575211407718	10.300111301457	-2.58157381144602	-0.388115811467322	11.0293008207948	-16.828618096092	3.39942987006674	16.3441186916904	-6.90527300122367	-0.68823196077181	2.17051189976943	-5.10952174197292	-2.18526756072753	11.2265186112776	-2.44289760439352	-0.215282568508442	-9.92010549552006	-0.678269691922487	4.74267480026026	-8.43892527926208
31	1.46165093908701	6.6407201353456	1	2.4596988772106	2.55970837740802	6.34694509135615	6.42590837911894	3.50133893180434	1.12193731114536	4.78163495524373	3.59180544206621	7	1.17369715747164	4.72681352959318	1	1	3.22785780364993	4.19995028823827	2.6285914350832	1.78557828661037	7	6.77031149060383	3.23571555924806	7.57999500269787	7.56344781394502	0.26051919984845	-8.33882493640327	2.81478786948886	-9.21657640517071	11.4854622331474	3.57937812012158	6.59767706395245	4.28824461946588	-0.299054678151019	-13.7170140368603	2.71482935144854	5.66561348070513	-5.95995060594259	3.2819321810464	0.677535504595819	-0.484666650075013	3.53975918583007	9.35209328985207	4.14506517024233	-12.4392602274566	-3.4809011867792	0.436721020871978	5.52052095645908	-0.532378824285686
32	6.03954458211153	5.44028445377803	6.77631997576526	3.561377002766	5.47651240559674	2.2318870310911	3.61103252560224	5.61715140539982	1	2.33189948574443	5.78192260166002	6.95044009215574	6.53025134287852	2.75705453802093	5.98663189216258	6.21434621794061	6.2808180084899	5.7636636638655	4.56239359046527	1.90813574111648	7	6.44733726201696	3.53941489413303	2.33386290791924	7.29341815207531	0.307552250254118	2.91723657877978	1.7482878534098	-9.62242036578614	5.55760994863303	9.46671839358045	-0.566901630778143	3.4409061043455	3.79643393927768	-23.5370134362221	0.0131284467300557	13.4027328785644	-9.61742764205679	4.17578491008852	3.50517712488208	-11.3196396202752	2.49652539762283	11.5843210153295	0.134531590290568	3.67067992590081	-5.80338809390898	-1.42210786399621	3.2534214695136	-12.8258662605105
33	5.60739634854133	4.75232794017306	2.68866799531146	3.89272814036255	7	1.97631625342873	5.52523829889081	5.27759603026665	1.83238039020074	3.03873758759367	3.46664453387909	6.7355001907584	5.1616467861466	3.64327179706434	3.85662487191736	5.23778758471391	7	2.26045844552674	1.51914853657088	1.07264057409532	5.27966668813136	3.37477929738997	6.96577519322238	5.29922290837526	6.77235154928431	0.598527829132237	6.6697459753937	4.08246531159817	-10.0254222551195	3.69033936187888	11.0553605322741	-1.76614933306815	3.63190103790708	5.8509376409076	-22.7407250053064	-0.179641706369101	13.1741959972482	-5.75883502743913	2.72672801766351	4.38748352745594	-12.9911920369551	3.26675293687205	11.548352951846	3.99750742507128	2.59211931619235	-3.22004502196835	0.438506739722201	4.68908261285462	0.794272128928625
34	1	3.18438874386679	4.93526693090619	3.1886964552256	7	6.828804120874	4.21413784568507	3.6923525316066	1.24289650496064	5.19081959717941	4.0418431075691	2.55229697118162	6.78429029722012	5.50185461533161	4.90484208810232	2.03050278015177	3.26871150411581	2.92549071419612	2.51742238949947	1.39820347967614	3.52965226747508	6.59837961963049	4.58181605106364	5.47789011798538	7.60288808011608	-5.85923589224013	3.43600581436431	6.74330089829897	-14.7648462413406	2.47214054818702	6.52215040432332	2.36305413702065	0.486494566211253	5.04673360556584	-22.2504042496108	2.69235902753432	15.1213605433145	-8.14359146024298	0.5874701324233	5.50046529895537	-10.3791734094175	-0.544655369124068	17.0533929229949	4.76733450392316	6.1946174852524	-3.36470079396944	5.72994020854273	4.02227866791998	-9.39261217073851
35	6.87321566507914	3.80250515102643	5.31876888679076	6.22864300400414	1	1.9939063000316	2.99227822215633	2.02719730951689	3.22418932006068	1.0309620699465	3.17097762636289	6.57119306183751	2.57570772855772	6.28125350554056	3.42309036582813	1.62767247902696	5.30883379166263	1.91578322673277	4.68976662344794	3.55549462273115	6.12963823013941	1	2.56889696122929	6.09782716300836	6.52935054564094	-3.0390913654022	5.92884251574212	2.29373311393527	-9.76987540229568	8.91626156208653	10.5608928367701	2.37656588499572	0.981344224713921	4.33789917576902	-15.7970195636001	4.42454600056927	9.44928471245011	-7.33614140068386	0.30372515763144	7.28709609530424	-8.60659581869078	-5.46695545830428	19.0037123093062	9.80996913961783	-11.2575989600176	-4.29956295622991	-2.61064722070778	1.81303395229563	-6.26057516345757
36	6.6677915445747	4.72689045900891	2.4238744676988	2.32379080707501	3.07386491511726	6.18379884022157	4.33041888703154	4.35427942443698	2.28116299100606	1.24169647850586	4.46578954251024	5.00664480753916	1	6.93258646552485	7	2.86453043258242	1.86517600168927	4.91564459260527	5.79047827446536	1.42327999439503	6.64404363735554	7	3.8231905597091	2.31647575822518	6.62662436223038	0.816675940129363	-1.5088092906882	6.02347845640363	-4.16398123723012	12.7974504490453	10.5083273052664	4.11860549111333	1.54112136999827	3.59561982909539	-17.7073683025489	6.63881959563583	12.7897811083924	3.01820832559679	6.17186419595301	-0.950838049877116	0.829065356379515	3.1201856970685	10.2679931878349	6.59361006099389	0.524072973680609	-6.76959904082772	-2.77720794549244	5.03866094764419	6.85775276572005
37	5.74045460659754	5.84348009740926	2.62412647372374	4.48454325855556	7	1	3.03717702202076	4.96423592731109	1	2.00493799337859	7	4.37746672962753	5.24129599360537	4.24181969940608	4.27040513534961	5.16924631914929	6.99346236970333	2.60231670007804	2.88970225146019	2.76563833579228	6.5443760680084	4.12288563946169	6.86144412837484	5.3577889392424	7.29326508334799	1.4477630619352	6.96882051762614	4.48573789623334	-10.2341279834572	3.54775466065936	11.0176345764084	-1.72737016803961	3.37951445512236	6.14874690632845	-22.2524715692375	0.130606510415553	12.6138533497694	-5.61009997604397	1.94925019002068	3.44072398002183	-12.6191459412825	2.07114235840799	11.1927720511228	4.37418420821234	2.04498372130703	-2.64849569407098	0.353115314881221	4.11461406765267	1.80780157729289
38	4.32097364547616	1.25774720923288	4.41717126254327	1	2.13232230207744	3.00393980411322	4.05912694678773	4.87157553649388	1.71874640917422	1	6.23346059661865	4.55696143645645	5.93973644490946	3.16490605161516	6.41624902329559	2.44538553147166	2.35558480703427	1.78555023965898	6.82368647279297	1.33664475440025	6.95448705629226	6.4126716031184	4.96957273483082	4.50932582314992	1.2229511707168	1.18274117827078	6.77290305720938	1.45610971641837	-13.2834130006717	7.30756465313434	6.67902052950117	4.09260766813724	1.46530974357825	8.99402048549946	-14.7825658071638	4.57211643548495	15.8375555302914	-2.35944073563475	-4.55403411319969	1.20847285449819	-10.4784774514893	1.38548434737244	9.8754258399774	1.2324401564044	1.45094815700414	-3.45847343545753	-0.963307972521446	2.65360117063332	-1.0885476482853
39	6.11197021889193	5.83246784292325	6.87705321881439	2.36270327160264	6.53907345234801	2.26952638260854	3.96494115090292	5.84811898907895	1.19366327035468	1.20209166485739	5.08179969344135	6.41090816778976	3.27733096159281	2.19778347640435	5.73671983715581	5.81547701666261	6.52042413277007	2.96020085958684	3.63542106379898	1	7	4.57369751831573	5.46874899393814	4.1745333676638	6.16607374252151	1.07599229929965	1.1910899347191	2.92336773684624	-10.7595648013816	3.49160425462178	9.91246098714206	0.627791646419034	1.08546579915485	6.48612082476207	-23.5183234291092	0.411050861446092	13.4797633983229	-7.79568062594889	5.02072093147703	2.771480961025	-11.971925824504	-0.648001668941119	13.3523110561121	3.62120047552272	2.32973975881686	1.29910036952736	-1.76674169061313	6.41493262500069	-0.815070741885722
40	5.94079785391097	3.28436833805156	3.45728333941853	4.93137413114203	6.24597840064939	1.70362397099065	1.24071326215252	4.0893221417723	1.18373344918549	2.9290609012962	4.94443806711799	6.41694269803349	4.68719926580456	2.32477887831655	6.08326985726199	1.00297717414527	6.54631435563309	3.51482420044668	5.1387425813258	2.05776494500965	5.5446330958893	3.45120307191578	4.39826456148038	5.26917816657333	11.0497942918278	-6.09958067402655	0.0975882862985327	5.18240829589682	-11.2002431937108	8.79251529227397	9.71271033124355	0.423000295342046	-3.07088182335381	6.9675954921623	-20.1940073874739	6.3931952427767	13.5137374994538	-7.65129790702406	3.32904305772672	5.67875342013391	-8.10791141692768	-4.20422420737139	15.3121711890188	3.88409946469925	1.18673643698419	-4.60213827581297	-3.94068390412357	3.24501771198216	-0.00745609789937618
41	6.22019906521254	4.18566973043072	3.86424282022059	2.47636185523379	4.80496042613111	7	6.85823977457749	3.789579278946	3.21268267111696	2.09208988628444	2.03392385506384	5.79180607463926	1	1.34468368122528	3.20982695004117	2.35991696107737	3.22345567947502	5.8213811323068	1.60504776906817	2.02133377849239	6.24243092024084	4.88427199185368	3.63753527976	2.92572841591976	6.48808454037284	2.14211033756213	-2.34907825069141	4.5883653377694	-4.47923783554414	13.5716514508252	10.8609010418478	4.34584393716529	4.15707624756888	4.60620908234636	-17.57415841609	5.4970637864833	13.1067510323002	2.4586915042014	7.99346126815832	1.74568520885939	-0.108560843314031	4.3576751806553	10.4572307006256	7.86293983908142	-7.40236820972399	-3.57705149408321	-0.324638043554628	5.96521017595408	-1.11193735622479
42	4.76948651776153	1.80808768087757	3.25073455918324	4.10597845782185	5.39492443201717	4.0511847616925	3.18229856376661	6.79296542123734	1.98463316125378	4.6078078386808	5.14338012749836	5.37411178604116	4.38344433334755	1.58103917928539	4.74512268236784	4.07804652046334	6.56867969553235	2.62740899372479	4.37359232548603	1	5.69440855813037	4.4366459490754	3.13153795139214	6.42815162986916	2.52984793998825	-1.71309651327805	8.70301860521549	-2.57413617642308	-10.9792289139214	8.43410042188958	7.26705269073271	-0.509367227858474	3.36843917994792	5.87228749924954	-19.0168112723928	3.17171098711703	13.5110119028049	-6.0336690845201	-4.75505130241942	-1.28331269543481	-12.4278150049489	1.50548466468919	9.80460542811291	4.2058393828498	-1.00810357746	0.431416424167692	-0.832518069290958	2.96134597118041	2.00288695594909
43	5.34995295399813	4.73449498538645	1	7	1.17249500239333	5.02552449279291	3.89563471105711	3.68350058005881	3.53197942802227	1.35740404789808	1.64289207982888	7	6.82687043863693	3.43366994217372	4.90383820620972	3.4017191347895	1	4.27802875240396	4.48153376291938	1.5347235728614	6.04667148742444	5.13431622461306	4.65034945229057	7.53462943812489	8.41677700436186	-4.17819913035205	5.50852454195304	3.98413800316806	-12.1237759674382	5.4416638057017	13.9104069084251	4.38793623339812	2.57586579914023	6.08159735647609	-22.3774163645336	2.89081777818541	12.3053343900411	-4.3153485144494	3.08160838330162	5.03232805529897	-10.3063939346966	1.52310665731535	12.8479419167836	3.56731965897775	-11.1949577246304	-7.55491385360237	-1.14080396462436	7.30668991233778	-1.57823916180759
44	3.11732690982916	1.48028196329098	3.93411172593966	1	1.93601426581668	3.37794109395777	3.66696669622189	7	5.55110952366055	2.40964365212401	3.29499542664559	4.9848095378216	4.92557535652424	5.6807155227077	5.17710972931043	2.82993335046244	3.66798185619999	2.04492100526039	6.86091871241091	2.00326512477542	6.07602448563225	6.08594336799498	5.1794157485487	3.92916261100412	0.537278974550447	-0.00436257122521269	6.91102736765503	0.0956016475277078	-13.5298976656825	6.74508500738624	7.05149936192716	4.03369162259528	1.40910030755557	8.83791484532195	-15.1923509176355	5.32124827373623	16.3391339127818	-2.68751459751054	-4.89995005747302	0.514134568219409	-8.99752118138437	0.278755470917072	9.30291974202205	1.03522365564673	4.33547459866263	-4.38012772289493	0.51394905156983	3.10089290897829	-1.26537164756207
45	1.36178255955751	5.80379957562841	1	1	2.59985001504833	4.83454519322444	7	4.9265448566841	1.61345479189023	5.89501855497903	2.44365107928024	5.98219634744158	1.99285097634153	3.87127786705719	2.92511295136211	2.17879528135942	2.02168149720643	6.04069897202094	3.70628102141685	1.77614384051336	6.47332188799287	5.08768629606624	4.75420979741318	8.40295795264801	8.09884803204612	0.751610509813883	-8.64644036987363	2.8127017378644	-8.81476318536466	10.8905886725855	4.28423611900112	6.78226283951367	4.09326230152463	-1.26262401409276	-14.5130586555509	3.14046433762705	5.40428309975809	-5.22866998761569	3.66468400076284	-0.720652479255082	-0.640405266005311	3.50671185704132	8.77742906721233	3.95510531580887	-12.0704633475543	-3.46149367030978	1.41850600514307	5.64992009433712	-0.186893827728612
46	5.13417242294115	2.59404097959416	1.92009958587733	2.34794767617275	6.77830287418126	1.49705189512348	4.16151641327254	7	4.5611405237898	3.41989532723303	7	6.27765622449761	6.63736397053299	3.06222515560036	5.9442325129885	4.19901251030878	5.25065850624132	4.19027220563711	3.7231323659278	3.27467686535841	5.95136661022624	1.13007957275162	5.33446002741681	5.49818345447085	1.01534012380774	-1.04192671666773	3.31132463866233	0.0888055872387763	-9.14927903125083	8.34859640752444	11.3347000907172	-0.270677763579256	-1.08074734741883	10.8172020785564	-19.434060475617	2.24905218421378	18.4022726109652	-4.79414081125809	-2.50937946222327	4.0077379665141	-8.65630700575201	-2.18830862052698	14.2109900418405	-1.52767838858203	4.06321504675691	-1.72747467724189	-1.85655676595032	3.42818854210168	-11.2433623592783
47	5.18777390047875	2.77463039340036	4.42882968044954	5.99075509199412	6.68779545471994	2.68239726113441	6.3911446615925	3.86245330513003	4.24841012777567	1	3.73290105199749	6.25720109369258	6.57553448835378	7	5.61290680780707	1.32291591660775	5.74123439063593	3.90981812198663	6.0981994616214	2.32702954322452	5.93758379976478	5.87524706494527	5.58192444819139	6.68433232620438	4.25891521404706	0.330941166741483	4.00261196598432	-0.470870961510011	-14.1774408864573	6.65563139006868	11.8715547641338	-2.6310712932064	0.162665570990978	8.31958674317828	-15.6577837865254	2.982649418452	16.7224722222458	-6.23456441931515	-0.741605270624692	3.05015491956893	-8.00213172191088	-1.56340664461367	12.1419611904355	6.39232745330494	-11.0745122751545	-1.27991456054747	-3.86692139983597	4.88212221547054	-0.607438281853236
48	5.97451614434121	6.87609663603013	1.17421756403857	4.52553754063204	5.70934881918457	2.61838751288824	1.63429311844905	3.81122888952449	2.20082743713031	1.36261418620105	7	6.75983264748465	6.60583735204091	6.59239533546689	1.68327411985727	4.66924763993342	6.30448166974582	5.12249785570195	5.97585308258428	1	4.1154694743458	4.04913996836764	5.24200691562709	4.21710488123367	4.20508926893667	2.02527375613253	5.12226660178371	3.65789643515522	-10.4790486729618	2.59263381294202	11.8208361835335	0.898971907533865	2.73340035989012	7.96064181338928	-22.8039292481655	0.184514659522357	11.3350356680533	-4.02427454425792	2.63153777583903	6.15913902782885	-11.7690706808179	1.04232417118467	12.0973166137534	3.10970379999592	0.999660106764652	-3.15247433113588	-1.02508089824089	3.39132871446298	-2.02655665131501
49	5.87012269472776	7	3.66392373788879	4.33385097863769	4.96249648234785	4.43069967877546	4.83686391838357	3.72084136424656	4.89403951000206	2.83221719760529	1.14460703835348	7	4.68761018191556	3.53530411754247	4.13717383103565	5.31784788563519	1.99268406049041	4.76028166158995	2.04868211989441	4.03584878295692	6.00159451953964	3.50926775886846	5.85611027867723	1.00741622357591	7.56450502361562	1.32100184535845	-2.90914769217074	7.89197096916686	-6.18958650987373	10.32987217299	9.93000052300563	4.99518683909416	2.09052431740814	3.45639330544114	-16.8407009341384	6.74070350266478	14.4584762474007	1.43543564881406	2.79465491723553	0.973669155786461	-0.201656696554972	3.58748149797793	12.3816805666806	6.92493759632952	-10.6655300351845	-3.42692479480314	4.08421754284459	4.72077539055919	-2.06146185296133
50	6.47053651217737	6.43336458096477	2.57780931796251	5.46972431527714	4.15645657128257	1.62938480710014	4.98439940034914	4.62827189313232	2.34350323532195	1.71901380617231	1.68178567456372	5.58566081897448	4.35109026612508	3.07504018406962	5.09183354394179	1.14186497574159	1.84814364824401	3.67734566422335	3.9171717141444	2.16522790083327	4.96176152985397	4.58123471824475	4.33400084695645	6.18164252493148	5.26679073496412	2.44000050095947	8.80518200840054	5.308771718285	-11.8936301028928	4.88029781983341	12.2112603098087	4.27385086975596	0.241904612518564	8.72624731440665	-19.4544481557631	1.14276325290569	14.7027885715495	-3.91832889826795	5.25671243944036	3.03001700465315	-8.03674472369018	5.06435256606834	13.3849749921004	0.608908800611503	1.97340316690762	0.558415801047214	4.0866548541742	4.34572146025909	-1.89158644206451
51	6.74486321230264	3.72910838979967	1.22273206382132	3.95232289341875	7	5.90811448150513	1	1.17397446235215	1	2.59052934367538	5.6839456913915	6.59385628712133	3.04438921106667	3.95846692632135	2.6055553416468	2.45862307966291	1.91707190003928	4.47345057489238	4.63737547559822	2.89783510006034	6.91284369519734	4.98685197881996	5.97060918844794	5.25500110636643	10.3258614179273	-6.20861619499015	-0.0513205987453325	6.10270087564403	-11.2514241884002	7.77766976949505	10.0363574961022	1.69200619451194	-2.33540363514308	7.70751441559153	-22.3948608027651	6.40980532293236	13.567310645524	-8.63338111831714	3.09046197588599	5.14131858993558	-8.36334573787918	-3.80588806357043	14.210357155324	7.21715664916181	2.73959680425479	1.00358349503865	-2.80480893761634	5.18494914611732	-0.604363152470812
52	5.52117168905624	6.28747786518431	3.76201137943697	4.782106576778	5.6561769098246	6.52847976159125	5.17659265744084	3.50522589868639	6.180032911232	2.05244662473152	3.50213608646241	6.394300298055	3.1877606419022	2.38937825449453	5.79764541619585	3.26478694848218	2.51072745613237	6.86870575563159	1.07096062283033	2.03223690423395	3.683318344784	4.7555381873985	5.04632528069725	0.929008151186966	7.22643816113786	1.65188446808254	-2.85134247749516	7.82393424417138	-7.07796211432048	11.0810217497056	9.82324845481474	3.19374595438785	2.88582647696116	4.01952650341819	-18.0502643713385	5.34337430369022	13.8617796103213	0.967803328297681	2.72135757729182	-0.408074621680226	-1.51461485929126	3.61433571438721	12.5047896902853	3.08913610343265	-10.2271067201014	-3.1217795705226	-0.239473373888718	3.33674286175113	-0.996685843954307
53	6.02994689828971	4.6107355853774	1.65095739055811	2.2653202247489	5.2489180718788	1.11148302088243	3.6089624855851	2.42344768841982	2.26293465220437	1.09654576260878	5.16572392699013	6.7105856982036	5.15686446089251	3.21784971282641	5.91814096555026	1.80645693507199	4.44837832272025	4.35671503582826	3.92351616527791	1	6.36856526120697	6.59996418089679	7	4.21553742813297	1.61505270089157	-1.29260892962067	1.21113760595234	0.30937710753938	-10.9152892031747	6.0709992099313	10.9527568313742	-0.964824879969786	0.571347996605693	12.0770868156956	-16.6711751994602	1.60831152265048	18.088210317118	-5.92301591816036	0.289157325964553	2.13949742589741	-5.63603165494552	-1.27010715921398	12.7037703953718	-2.70880863554752	2.57458813514128	-8.45366710148788	-3.90875885773533	2.7759889029219	0.605647585339912
54	4.05236533692652	3.70941780365602	3.11741371351273	1.82974742630508	6.77027089953195	6.77466860487161	5.61605552432595	3.32616435115053	1.70474812333315	1	2.87443871560633	5.0133613082765	1.89099950345599	2.81985087115199	5.49486266578909	5.22896111931387	5.31920033656448	3.51970704218233	1.04981377531992	2.46842773047128	4.42683959133623	1.50008155158829	3.31359237539452	4.96023638187404	7.10962993080842	-4.99872939224676	-4.99271120808431	2.2191916048649	-8.42366080106006	17.2462979229311	1.64197633253366	7.57665693186341	8.17289344431735	4.2785904501394	-19.5506968475931	0.418465136566364	6.5006796774362	2.95380937585634	1.24654669696522	4.81544609464428	1.05313055105637	-1.11057952350313	13.8970275239395	6.64595909173069	-6.34353980328101	-2.87698863419988	-0.188800145492077	7.20974690615919	-6.19124649598358
55	7	4.75695385277941	3.92748043256885	3.04976302710351	5.81037904601536	7	7	4.22581127519799	4.42504712412523	2.66467229524939	2.14212920761681	4.78571411004658	1.06920728211741	5.61653297687361	3.26652219987837	3.56363579333398	3.02596260455307	6.52960984172449	1.58381237866308	2.81866908681222	3.71925158062454	4.93105690360471	3.25484158515466	2.85083633505929	6.97796102225812	2.44082708544612	-2.39300388991275	5.48765512254332	-4.05842937513997	14.4300065938457	11.7539614887582	4.23395993715396	3.72125574051072	4.1959141881103	-17.7923355456995	5.32172499683761	12.1391537324273	2.6751107851556	7.23364975830919	2.03624698260508	-0.0432742733412234	3.65003887799852	10.4601904822617	7.62259586617347	-8.06601638385572	-2.90104453933418	-0.540742667167122	6.14411178064159	-1.13005489840898
56	6.55628989980546	2.13683432526717	2.48274164034961	4.3899186868329	3.24621955066257	4.10564257611649	7	7	1.33880547279891	2.69961617844565	4.47076532749097	4.24449455968638	4.40819573855703	5.90008237712776	6.80314913630743	5.06949086316514	2.38341587515049	2.11782600432471	4.90131605516662	1.69226243095654	6.16893265706673	4.16854237300938	2.95348446974153	4.81429234089134	5.85979459071483	-1.73939562464186	3.4439177682709	0.211898649356836	-16.1916907523767	9.7300821611149	10.0151806948729	-1.01387183778163	-0.531084028153236	5.84069077310333	-16.84435417956	3.23386873230116	18.4981290981395	-5.95102494018223	-1.20943487556404	6.84577191359904	-8.91426289143399	-2.76562036596279	14.307579429463	5.6206361053777	4.45548443546243	-2.06963252915673	-3.23016502262532	1.78421503319606	0.0752917281428077
57	7	3.85952675592557	2.32688887188149	6.53231337987564	3.51354061831802	2.29600546911666	7	5.68486477796758	4.1421790649287	2.79610413785349	2.20367673454236	7	7	4.08207227179566	7	1.74987443141317	3.07129077443317	1.36087744948885	5.1404518649918	3.53448457143077	7	3.47673020694785	6.19778454497242	5.73245622614575	3.83095495100342	-2.68348574519499	4.75001574348539	3.05072937917623	-14.5371247348214	5.71407138600784	7.64635142682706	-0.187076663271204	0.689065071432305	7.74585963217704	-17.0149745742406	4.77162689819367	15.9874373030548	-5.18362688812138	-1.57464182683859	6.00311429480334	-9.08823307764361	-5.32283951521735	14.2936065877802	-3.61533510216113	2.76985220869413	-3.19171502232231	-1.53051510536665	3.50959348414162	-2.6824373037014
58	4.29168445478756	7	1	6.47094855418587	1.02921575110768	1.76993639755994	6.12260299690761	2.95932742845017	4.02689382786248	2.81668552675858	3.96152460109542	6.5237305651655	5.82249012646808	4.58976777117739	3.20213654081981	3.03754138705594	6.183264419241	4.60437817722549	4.42295754569494	1	7	3.90787684378481	4.15945492347005	6.24929913689796	8.58995555434404	-3.76726271284495	5.85195775556088	6.91464399868592	-10.4320994161527	7.60418689507029	12.3977107189483	0.851874491580318	-1.32943545880192	2.49618601332421	-20.8902370693162	8.06100097492625	14.5385450000073	-4.68297035350646	-1.20657483020835	3.22708340204608	-8.17234904430024	-3.64372785476981	13.8793733302829	-3.8537520854275	-6.07782331667383	-1.0503424142669	5.70116806767352	5.21276828995002	-12.6369499056935
59	6.88005214627315	5.94920164499395	4.19523972786308	4.08449619155527	3.37886684687714	4.5785787215312	5.36870623387918	2.38475913795459	6.10026685135168	3.81807980325594	6.68349231630947	7	5.73563478054013	3.20962197983821	3.30724005189845	2.05229970789129	5.39646563661753	4.80445709434441	5.58823473058353	3.27073430533758	7	7	2.14327879849648	4.36111929421854	11.1842895057566	-4.25657070387664	-9.6132398205999	-0.480358079659131	-6.37555833634061	14.5844406004583	12.0855039461901	3.82761090682248	2.48415335385624	1.8014746088034	-18.6210411641408	-2.57915708512761	14.9785956226575	-0.533483765310798	2.12784083789805	6.9298011280387	4.19024035032984	4.79063132095697	11.8461032769209	6.55093944452021	0.600112030417607	-2.2609075941129	-1.81626962453124	1.74136332927481	9.58641570742034
60	2.65185426833598	3.05512876974358	2.54691012523309	1.78608018944012	6.2261311696464	6.56244765442384	6.11837421655487	4.67489733484653	7	4.18586739474314	3.17377963269623	5.20165596506623	3.52688867196134	6.40803018533621	3.82870846604302	2.14287744239361	1.11236049620588	6.24039053437855	1	1	6.34252594214202	6.35827644741171	2.99321417297424	2.78196060816557	7.6268398467521	-9.15996613323243	2.51123267425353	4.901338527786	-11.8551190952374	5.51194582428485	7.16077059214964	2.53030847853505	1.23416661643967	6.54527664150127	-19.8712765820571	5.79153599801776	12.2341297068364	-8.96066268135181	2.24219580983901	9.98330285438658	-13.3927876351059	-6.13504625284051	17.016166846335	4.53558534562632	-4.0418856490569	-9.86117365302889	0.0362838258576563	5.5624647678031	7.34002123063233
61	4.14139378482997	2.58754669221347	2.92582276847394	1	5.87254543568032	5.49476322888557	5.06248855918534	3.6927225820898	2.19890039754528	1.57836058575187	2.16484923570604	3.76575623365435	1.96919769483947	2.15164574501703	4.73214906114618	4.65607998028183	1.94560585822294	4.02363909514613	5.77000803764105	2.92695318320328	4.25247400854174	2.77404629383051	3.37160710357548	4.18045188059371	6.44758657945815	-3.81747989822029	-5.0960391257606	1.64876516649715	-8.50833787782864	16.3958826992924	2.16578787985309	8.19976331281683	9.40708678212744	3.73825539651518	-19.5612603422976	0.546193163350051	6.63541274544876	2.69751208006542	1.64593384398571	4.45843276607537	1.09995256281743	-1.5093546708629	13.0473749574412	7.08128477165047	-9.5981943717636	-7.37228442604587	-2.24555384121243	6.62046272000879	-0.676229803194513
62	3.37768068132962	1	1.70963494394088	1.25480876957255	5.2971680115132	3.19640057127506	1.05080429798238	5.55346700393382	2.51016149473362	2.61314431384968	2.54094220886045	4.49458580345013	5.50800033841453	1.53759337277065	6.86500253678255	2.9079648604011	2.10625706281493	1	6.14958980989814	1.17336537722103	6.11461561403171	5.70038882578468	1	2.26745273477176	8.63151949134309	-3.519128385416	-5.93617183844686	2.45764789850605	-8.14722565030972	16.4302145737038	2.62986821920827	7.3197293631339	8.34420501932428	4.78729599827692	-19.1036537134161	-0.581828601858942	6.6147517594418	3.27742376372228	1.56219582003362	7.16994528061645	2.74440134638412	2.10786711996399	13.7058418458496	2.27775298148573	1.47599485864024	-2.34644954341185	-3.15198438895196	3.35846581525103	-3.36239649446894
63	7	3.40989069351627	1.20383282122427	5.21031044645959	6.38205242608392	5.61214892753575	1.86996392847653	2.77143859787649	1.33253726149046	4.07099203625836	5.81771220756946	5.75457585519536	3.10384486983428	5.22778614400892	1.55245639605414	3.08447026489558	5.42725637195136	4.20698720614572	4.77436411311168	2.27824973462088	4.10392015840937	4.0053795775354	5.89085849784563	6.08948551562074	9.92082299633658	-5.67163748099391	0.826250031914579	6.42357585829786	-11.7534815185634	8.946484287891	10.058079152034	1.16672848267964	-3.78905745840934	8.68027127195162	-20.2046426462742	6.4122285866368	13.0744373204151	-8.53851895457342	3.30387383829911	4.42335328394453	-7.50208343815812	-3.3014412163765	14.1482032720547	5.6566469022548	2.70432682282991	-2.05597790054139	-3.52441196045637	5.60526124514165	-0.751779782883071
64	6.04138113084859	3.2132063012883	1.4188162759654	6.11023925559281	5.04873684922862	5.70408864271916	5.01534201297807	6.81592936667694	1.16169993881051	3.86646606280548	4.99440307664755	6.27090419355681	7	6.48722395512476	5.81758219366787	2.61225179344107	3.39601894847763	2.81905697212965	4.92490847414077	2.26981732454508	6.17070208256114	1.63861195201007	7	5.83362214282883	12.9000485619198	-4.34201763077983	-0.0839456133024818	4.43327499083769	-16.9780702384436	10.0852381035445	7.96997290602722	0.00423373842352973	-1.097722830556	5.2556019455309	-17.2676558291715	2.95083714457365	14.054725988428	-8.78811552240698	7.74119981797757	5.50284867329798	-8.22644875052659	0.702788936994718	14.0543734274686	9.16210063157068	-9.58530434191847	-1.58910926165749	-1.75110624184569	1.69197403740669	-1.74115290474501
65	5.51209054194863	1.93011103618894	3.80355532017388	2.26261004696721	4.85534118990218	5.70499556275894	7	2.5970287402361	1.21166472194393	2.1263117018699	1	3.6543389591337	5.10016271232278	2.65632625902638	5.67990931345014	1.18666168874576	5.83413096444695	4.67319072871167	1	1	7	6.04185741702038	1	4.51019393570645	2.79645233833508	-2.39545165944826	2.00877508756881	1.22656936370993	-17.4386406466469	11.9575778535692	12.3387522376173	-3.51563659654987	2.20031842276848	5.6398606308142	-17.9179949065288	3.9325323691868	16.187140786947	-10.9640627721294	-2.78403223529229	0.76586219337601	-8.41143282940576	-1.53370387409261	14.1909438050612	1.36793313771506	2.88517595247946	-6.97443711624554	-0.797370314014321	4.25213081528345	-1.99759312123365
66	4.86615726974342	2.1783065593301	3.44550054169288	5.71498867180314	6.35146100798584	2.89554542714004	3.97481074655676	4.82440966501944	4.50191582851472	1.14298564129492	4.8690858647597	1.19056087870451	5.29711623072642	7	5.67797067179569	2.58002895950476	5.34065840372742	5.23029915960922	5.05919826194511	1	5.39095429171441	5.82940871694589	4.74427492124105	7.75083773982196	3.0576767095389	0.229356549243618	3.64319655145191	-0.483793723437321	-14.4889235667238	6.19806274210024	12.4220422598983	-2.67544922717966	1.41283312062878	7.51315563495663	-16.1329311121439	2.5911263489116	15.9181965314454	-6.64669292199368	0.214208288238152	1.94275613726072	-7.36487381166461	-1.43465836197575	12.6221806384701	5.68014267022776	-10.6536528624113	-2.45913717876572	5.04707144524252	5.22520895560923	-0.62329313908106
67	5.2798303521435	5.92999483043052	1.84639651879995	5.51703554433998	1.385183156247	2.73791315095776	4.54001643354685	4.92308440650397	2.15710902956511	1.00360624210993	4.56097898687904	6.8642791638552	2.4684116595251	4.0329258653193	5.57888881880872	3.10360424396341	4.82650131819438	3.2684092451537	4.08944282791423	1.67501607886117	3.19462838296935	3.14102145028961	5.39284427288408	7.36224642479666	9.86822407563929	-3.30419948104224	5.47282217127829	6.97104350516652	-11.8567448738566	8.48254702666824	13.3055211206904	1.22582066099463	-1.15359091329058	1.12569989394187	-19.6503860862776	7.55593498504718	13.7114652519329	-5.41503974272501	-1.4949448327103	3.58613536794925	-8.97628122076772	-1.54424239765188	13.0522923056416	2.5446511866241	-8.79021758980894	-0.702399622484656	-0.137338439469224	3.10039168375401	0.551542934564462
68	6.97366302788074	6.35781413452847	6.50449747176086	6.4423563226002	4.56406664489584	4.12556485366942	2.70757648637437	5.0154846222467	6.14946530925343	5.38073796924942	3.61731265843853	4.38278858101402	6.23831249272705	3.14736341364773	5.03115246727705	3.9812098001621	2.40515012516454	5.35890444998819	6.85632200085272	3.2724918364122	5.99964292903212	6.93376100551268	4.42154918063913	3.17759932324237	5.34156578287691	-4.40312317380279	2.70259685896103	3.63967125783463	-12.9794313221649	9.25736675045123	12.4188911208343	0.847896257710578	-0.72695370760096	8.76086503334944	-23.0995718227531	1.69196902783996	17.3375400512421	-7.34726642277578	4.69189705585669	-0.678596710502846	-9.74550118063972	-0.979439824998309	11.4839761340718	5.72103059289882	1.8993646954569	-3.12078375755257	1.82245281848319	2.90105707763145	1.38206794857283
69	3.7916380578061	1.3538183865355	4.64823099025107	2.37833172454405	2.17812153577952	1.59275376390188	3.82713289171387	3.51704767432364	3.93572657317559	1	2.94002861446375	6.11223806267997	6.6121706371297	2.58283475949953	4.92775041917715	4.61329001608677	2.44403896753103	6.45048585366301	3.8806060975019	1	4.52016560793637	2.01487089640078	7	4.27961278505886	1.15450036748741	-0.430643281026504	7.65090577477549	0.91268011231485	-13.6501416150646	7.43879892070875	7.78944168204827	2.20887448330791	1.22488413409339	8.09245979626619	-16.4996382486002	5.50807205312495	14.9244997098846	-3.76948913098402	-3.32147292540499	2.39666248238168	-9.9912747657931	1.20796004163827	12.136875703242	3.95189043053134	-9.93987569786761	-5.86286529394676	-3.6578681586712	5.11745842898564	6.90135085497591
70	7	4.96526911627635	2.847878870996	4.36082052063467	6.02477050700598	1	5.35518115268876	4.15295009316887	1.05938991378107	2.03381516117454	7	5.63439816377295	2.41578298728927	4.87905746493891	3.47270618449429	3.3486447943023	4.02741148938654	2.42831758294297	5.8758025572364	1	6.92448990716544	7	4.98938970265967	5.55087842749109	6.73375819696308	3.20225008202361	6.32791364329434	3.64406381106845	-7.90225058667505	4.94747269970181	12.1020984335018	0.408129160058444	1.28853605758734	6.2647247215066	-21.9576585061609	0.699904726672123	12.3545391510066	-7.83687554579929	3.12865721794025	7.14604984644171	-11.0585600660998	1.12048955424309	12.2082377313461	-1.1179130970129	3.495058881987	-7.08432134105917	-0.0903158646071262	7.88078382411709	-16.0770390315032
71	7	5.21179251446359	4.24094472844369	3.83996223831254	2.49375162785923	5.14397073558278	5.77197427269441	4.96372508692517	6.49213745496082	2.62804544638073	6.44469311014683	6.69840671580747	4.10508285286132	6.0311450083044	3.81245632265802	2.80609248953598	5.14498869837573	3.70567941565681	4.67174318078195	1	7	6.15923172861236	1.58547527712975	5.1628780431312	10.7188956136697	-4.20250026474176	-9.35038671117715	-0.497511814504999	-6.43697270654949	14.1058723488667	11.9464433112759	3.64387894181358	1.85444289133556	1.21616697174659	-18.7473766784702	-1.5780661855896	15.2704830915188	-1.31705813724234	3.02519616167795	6.79501818306728	2.85996461547919	3.08838053350322	11.763498834695	4.69823713579505	-0.101203225313076	-1.79529013974141	-2.75496020628963	2.9418167620571	9.69144054677378
72	5.63508949825801	4.00999655596345	5.78005376086343	1	4.06455401939877	5.9940235119906	3.72102923064354	4.18998967860251	3.73271798377914	1.23707735132518	4.71744897161907	3.84163670498323	2.29036730521623	1.30683796668736	2.41782511439563	1.99682243061994	1	4.99392611523138	4.91704356033453	2.56818716414407	5.4691950269775	5.41793891514364	4.0652229704125	2.33289019440865	7.50319897150056	-0.150938434599855	-0.330286329117464	5.52808470998986	-4.67616275136178	11.5381362686204	9.22941642986244	2.93326162920374	1.70663938072901	3.99959303202407	-17.701396400565	5.25743759694329	13.3394481001718	0.114295769518957	8.59992455550666	-1.58630263827885	0.957507127627373	2.11090338082105	9.90011607470251	5.32405289059942	-0.810266931778407	-1.26101302124374	-1.0133099800387	0.132637604720889	-0.28740978321138
73	7	6.32017512841487	7	4.51862509634686	2.6089010552806	4.74456377649608	4.83459339058904	1.75644282919118	2.21358727575732	1.74659332234104	3.79755226893918	7	1	3.11874222298699	1.4848149152203	3.18666587178435	1.23268195187908	4.88726623957899	4.85216663346814	3.01382474210614	6.4305864274342	1.67871508419041	6.308799999661	5.31397213564843	6.50990141898514	-7.61795492241505	2.52536150498821	5.90305819195634	-11.1559362823284	7.5754466395174	10.4609455206457	-2.75554510822463	-2.22264794818401	7.69990420066861	-23.3900886146296	5.29258971899659	16.9831581130974	-6.95304240919902	2.94284384707291	0.972081437175856	-10.8295792032657	-0.416630132069021	13.9349828787509	7.30392072685961	-11.3750449269221	-1.58677886835988	1.02997209010062	4.97381445417184	6.51636586461701
74	5.46014450115326	1.55057216356967	3.01229788642155	2.95173320084301	2.7440492675438	4.52170377164272	4.42784493197346	5.36094767948226	1.85593656022256	3.82801781273908	2.12657522717047	4.84940011606227	6.98083385544131	3.16107465726307	4.37212675050211	2.61079791292445	3.45931915270617	3.11743990779738	3.45161466825102	1	3.53223940006912	6.93610386816432	6.55022787092928	7.53769754430755	-1.022352524952	-2.92384387992733	8.12898402260897	-0.597909215088642	-10.4317299702256	9.39917095989698	6.79006233569809	0.472652233349922	1.77135140446121	9.87624053507255	-19.045795757496	3.6913076984524	16.0031637454105	-6.46503011708839	-1.58036222572973	1.51807132178229	-8.63397414749968	1.88839224915099	8.18953553431146	-0.0692490448240125	1.46460739454299	-6.75698460141163	-2.09126274905022	5.80480235672249	0.402736129011752
75	5.51275142230824	5.27975301853206	6.90906647838079	3.86585442409086	4.59423858561937	2.67298035820594	6.40368521894249	5.02910250836876	1	4.78984065652318	5.80300614590679	7	6.0758139480244	2.2638195266501	6.53083283125374	3.31609640041281	6.97112014163279	1.01308535771768	1.37209224589375	1	6.46099504653567	5.37929413445838	5.36295655072757	4.15913163356732	5.96884057033162	2.06902166983668	4.32219044920793	4.18669018281029	-10.5330638456657	6.56609079109608	10.9557855626239	-1.21348667897509	2.33082216713438	3.46390876717388	-20.0889076895332	2.21425807068938	17.2123439242512	-7.47842402336398	4.8721780454697	4.10416219533533	-10.2034983294049	2.09013193049464	12.8973316964652	0.608771347772088	0.054032370169574	-3.04980671207529	-0.418387638497832	6.5864622670936	2.29725721579077
76	2.94061213181792	3.18709586581654	4.14180808323492	1.67510317314135	4.91215655083884	5.98104393061128	6.25108588824872	6.05764102252646	1	4.668680146783	1.53534272595907	6.27664183735964	1.58282048403933	5.08243343258192	3.03123956640213	3.00121835869412	6.76899945620538	1	4.09406903853184	3.70756701403807	3.96562757926523	3.39268815831422	3.56425589881024	2.47117437573904	9.34447761475537	-3.26987969495186	-5.93183117217251	0.76663545986175	-11.8128815794195	19.2974202838097	0.828516889109195	9.04704923220228	6.4220847473826	5.83953512756081	-18.9434265992833	-1.77885092935148	8.78515134378249	1.50489698572013	2.4370642873456	8.65001752957508	0.085983313059976	0.121848203298344	12.2332211703459	4.65132744934344	4.16514735777821	-3.02468277435223	-4.25845433151533	4.93604506003717	-4.04153852792931
77	6.86180486365955	6.86161752074364	2.7155789759218	4.85770815399436	3.06163434651146	1.64582447217991	5.66900921553998	3.64977320699469	3.28075003481462	2.97266839912374	1	3.41077775003724	2.77449400633712	3.73496193777004	5.70289057823063	1.34243769902622	4.49537949424669	3.59421153674535	1	1	6.99022572614467	4.28946797365345	4.93249222763086	6.38152511072149	5.98267190741113	2.81978776329401	8.25213732142684	4.24900043265425	-13.3866071557424	5.62981685634698	11.8803342782121	2.74828680050748	1.30831355099207	8.07386920250237	-19.86628061122	1.59217533952889	14.9830773003906	-4.48344953116495	4.56014309738749	3.30801672682309	-8.30745943734875	5.84310590337711	13.7182851072404	-2.90966328770897	0.965159347748873	0.205427447818106	-1.30594707473898	9.22151236583511	-3.22998459780274
78	4.74812718183185	1.55834533848	3.364879175653	2.7353987539289	6.11373332985249	1	4.05655982047501	6.51633725901305	2.82112864773323	5.17596457677179	7	6.59329088524156	6.11909395509711	3.38356615548437	6.46533625443899	2.63217448295632	5.33138339909092	1.83954550558279	6.97419572371441	1	5.62062590818823	6.47472032429896	3.090944810885	6.83793340579324	2.08695717702778	-1.99715014836866	7.93722325232828	-1.37661368729017	-10.5214686753168	8.02923271194555	8.12746108656197	-0.386828447510886	1.73008495762992	5.24769372617398	-19.870554133411	3.96883459081851	13.2359780027303	-5.585227499217	-3.83181193768687	-1.60970505274325	-12.376973459036	1.55752100492154	11.8831657084288	0.541167890773746	-0.485715631261893	-2.18873209176079	0.0416495327075535	4.8813689616164	-0.0608304728581046
79	2.94423426542271	1.67174754561171	5.03518174943885	3.63317279244517	3.69914396846447	3.4091172519416	3.1456230171015	7	2.11819683940559	1.2515314469588	5.57186884396284	5.59681618956555	6.49169502959397	1	5.02125249328161	3.58741067290564	3.36990850024734	1.1627256244688	7	1.26800820503759	7	6.10915005960785	3.59620294298856	5.27962746394991	1.88185215135115	-0.625817565634881	6.10368691013518	0.801845100072424	-11.1821958704588	8.19208866965353	8.18519462932929	2.45887230613181	1.75357939348149	8.4765195341474	-17.2217757176385	3.75732969857742	14.3356964770486	-3.41213725297506	-2.2159780109875	0.614522018036208	-11.0836072063553	0.540292186811695	12.6567971940925	1.24579720532695	0.899041250112825	-3.5609444571813	-0.703753028626435	2.35049501184291	3.52345399600972
80	3.61400414693507	1.62719277523992	3.91538748437391	3.45330723037172	3.49532882238811	3.49426271877115	3.5776081422161	4.74507502578127	4.1779145579254	1	4.15181151474694	5.5426060760978	6.44405744163215	2.69316933517673	6.13053502503329	3.21629189206368	3.70475609825668	1.24557586209454	6.68225759216036	2.23812335988642	7	5.94804452880235	5.15439109673667	4.17054657227525	0.860349629807281	-1.04462036306745	5.50453735306468	1.0208104681687	-10.462519246805	8.58510730314909	7.823417486374	2.49107555165641	1.89404375589471	8.78368266091635	-16.9172982718284	3.89087280555199	14.5583824587586	-3.40577941227578	-1.74384289389941	0.903767640720399	-11.0015003348499	-0.377882246060907	13.6139499107692	0.461768980909696	0.531767866755259	-1.84020468121357	-1.23899028264169	4.86061272788087	-1.70236368081551
81	7	5.08770692638579	1.99697014906295	6.42346104076139	4.85526316745299	1.59881445093562	4.70721290696657	4.17574456373014	3.23571292489773	2.74108648185474	6.95092534271068	6.12570939882279	4.17401947004326	2.54705780241586	5.39745595249243	1.85083740397706	4.76117655751835	3.81193487719815	1.71538598585735	4.5271312894094	6.1911586157371	4.60044395335605	4.48959943733695	4.20500026044135	3.09043480660541	-3.53888360305465	5.06518430854775	1.69510810463865	-14.1459214784946	7.94662673967018	7.7292958540638	-0.139963983678201	-0.195504701772754	7.21875443139932	-18.5329020468955	3.61520741006733	16.4232025225753	-5.33483925376191	-0.967085815762073	5.33486599371711	-8.78679513859841	-4.21475293773539	15.8885260872002	2.93967570667928	2.94996872071717	-6.20768518336578	5.47557583937735	4.14749942040321	-3.44230523676852
82	7	5.55104012358095	2.824708277976	4.68420170550625	5.41133228212553	1.37313159725348	6.86651132237132	6.07541495401743	1.78015204472011	4.39587101057411	6.13296700695683	6.77025377654218	1.1187144695145	4.41974279898073	3.51278852749369	4.54016005363312	5.13752243691903	1.80867047514808	6.57336097744739	1.95100194923427	6.3787791449891	7	4.55565798188348	5.87588767940216	5.12929425144274	2.22607198401274	5.49065992024194	3.20528156556868	-7.66752285166439	4.11194258065994	11.8139598380498	-0.177410725428444	0.725104404774245	5.76342567522114	-20.9546060392214	-0.899963810723651	12.3327000550888	-8.57134894386565	3.85265947807059	7.49462218743523	-11.2214883531265	0.332828197212304	12.7507920922274	1.64005032345433	2.71412644978497	-4.0826020379107	-0.911896895089763	8.52123071910687	-15.4091777634951
83	5.9526921063456	5.83810915104754	2.74924488073323	3.82683258450565	6.53989169155271	5.81480541882217	5.51127107329645	6.73132793929036	3.78990882834359	2.76670166684228	2.48794844089032	6.68506615853435	3.79213219510784	3.09903774132281	5.8282773343483	4.5740673125817	2.16085263851248	5.18927048066065	1.07045771891813	2.92389340886217	2.4527651690356	4.19385669255599	5.86051606431773	1.07519567722055	7.73877061225189	0.911901638349465	-3.84056361584821	7.6110845148017	-6.9404660949847	9.95711052716632	10.041837893347	4.65314643344976	2.98100833722926	4.38294796127002	-17.0207976952372	6.61969257692101	15.1341791317724	1.71615583259747	3.10292715482497	-0.802823191415602	-1.46167747762122	3.24586002107763	12.3981192498475	3.12211394375198	0.627246563515539	-2.74496315012876	-2.20720671120097	3.50447949513057	-1.00418404149586
84	5.76016136482369	6.17730593426058	5.76620641564348	3.69987828910443	4.19437937382481	2.25474891058753	3.80252304325542	5.55074427397067	6.4151638959898	1.2551439493571	3.29196507190387	5.00221815936849	7	1.35217319681591	5.76132555036381	1.95200165113317	5.43786635713962	3.40557666182404	3.56258978546284	1.61486889169856	7	6.12503528617604	4.39881582959061	4.56517267267023	6.16808014862408	-1.18859177185849	4.50651259796454	2.47540510805621	-11.0836453462506	3.96162292202521	13.7761220323136	-1.69586677465171	3.34190223288084	4.46157201405079	-21.26699628336	1.37592562152067	15.1694880960398	-6.24001345342774	4.82316186047473	3.80959529010828	-11.3939301296085	2.83623894347655	12.6628714655714	-0.910501396902398	1.83166464556582	-1.04712831746753	-1.38871279673538	4.36945710142099	-2.57416329097249
85	5.49828647075225	6.02539377716595	2.39849236060325	2.61659607582251	6.71846398351957	2.21358776729522	5.85267167745902	7	4.51940992762393	1.74683023510907	4.5608691882439	5.67645757375153	3.6562103458691	4.02567928460207	6.28462882026893	3.88253014638304	1	4.72360364953015	5.08499425066213	1.30747822389316	6.69510755408845	1	6.26753477299349	6.73267207586333	3.73642457132369	0.893609256475073	4.66116417000213	4.96407027653863	-7.85171069164362	5.93060273835543	11.4411979954779	-2.34189531323559	2.21704214081667	5.03248304151267	-21.9543079575553	0.67113147185637	12.8091254039356	-7.98418377672375	2.92064565667786	6.47781954418695	-11.3224523785326	2.00764326499913	13.4080409813367	-1.74329193297251	2.86567923894307	-1.39144554034685	5.72628627862271	5.23059002976078	1.17940333220126
86	6.81573118766907	2.92254225333443	4.51983568921571	4.60272699914928	2.78563844346022	1	4.59022884322029	4.27991564620563	7	3.11163004238468	6.02590087552012	6.59016408534636	4.65635200529135	2.59270108990804	3.7270566268817	3.53980682794495	6.44732912324223	4.6320316957478	6.18466478512513	3.53341953445402	6.03199584730608	4.39315263855837	5.2106250575885	1.69454256196108	6.65930061761868	0.403189211674033	-0.881218970854224	2.98002472251641	-3.36940590701586	14.3901043002698	11.0286832761705	1.92375156483067	3.12663141955097	3.89079431631966	-19.1554221248823	7.24620438018136	12.7093782411972	1.82798996315791	8.21195299480532	-1.63952700200113	-0.239045034063412	4.10028325254963	11.2714184377063	2.93781643694981	-6.844554692532	-2.64665102220005	7.09874659834344	3.43400370320845	-3.8941878499896
87	6.5089963017661	6.35812454150978	3.94573637900822	4.34534725071702	6.54018724800738	1	1	4.9582062048713	1	6.04982672435469	5.34212670954972	5.85131510912075	6.40173900156514	2.3635246056089	1.2193965700583	1.48357734773387	6.89026699755207	1.02223306176219	1.56881993949548	1.92609742522632	6.74344653459308	4.60013923701936	6.31914611689308	4.25935982700173	5.54345570832579	2.23835915253853	3.93800315446216	4.81279028810483	-9.1145839316743	4.31860546337215	13.585553256128	0.848428708887724	2.22843971872896	6.22644830668486	-21.9817237875264	-0.586327423409505	12.4495652214153	-3.98148286593198	2.34443282822781	5.55996764212257	-11.3883042430786	2.25428348067652	12.9532591776617	-2.9160743846731	1.51989110589784	-3.27373364710471	-2.39450428107711	2.53939532067182	-14.070902080588
88	7	4.22279217012472	1.8420729127799	7	5.14962577796269	2.07302624567564	4.09402244239652	5.58271511914695	3.19513342942725	2.88062104429781	6.69182807790933	6.28234409833591	7	2.66470581324759	5.73653975181217	4.6550664546102	5.73803988103249	1.96898971832501	6.1016566973045	5.35249411420903	6.37262563332706	5.37465987133943	5.0351952746845	4.22601797714463	2.61431057202258	-4.3536888581064	4.50136683689873	1.14399959684034	-13.915040738005	7.6916841058395	8.13851536635234	-1.36747457319557	0.338970594213512	7.24850257298466	-18.0533679831634	5.18672496344107	16.0804053542466	-4.27378549155369	-0.0898881346238801	5.61132510359519	-8.83910170639271	-5.1919080533182	15.5697182846022	-3.79989178674525	-9.67187541603464	-3.57853882358827	-1.6429147316844	3.98075120637885	-3.8430463453407
89	7	6.56928453880783	2.10992097855286	5.41750511564108	4.37667379771707	1	5.15415959399155	3.94743493967332	2.90588176414398	2.43578350599002	1	6.18318240742843	4.12196722759724	1.02144164645261	4.19875345866306	1.09730727626594	4.68113054536306	2.28275398558009	3.04738566174332	2.00032136819671	6.17303178044631	4.20961689980609	1	5.81624261696193	6.18036445150052	2.47456041750419	8.55479269584971	5.22558756258271	-11.7849776711986	5.17084024143854	12.2268211741757	3.0327694245174	0.651360464248859	9.17211872214991	-19.5196853307988	2.0526050412277	13.7725239891391	-4.42726089944377	4.93525527301254	3.24427183533576	-7.74327836648862	4.53407810007196	14.1628384195365	1.0080703229592	1.30013181098101	-2.91386388143803	-1.7772430295876	8.59764931946848	-1.75619803065139
90	3.54248028288368	1.93701395769444	4.05489458572026	2.07027067252049	4.59106530007366	5.06052411541344	3.35533550607802	6.59207608896837	4.26481848261108	2.64175707597317	1.66096772769133	6.48651704813228	1.60398715938892	4.06677697945334	1.00417567602985	1.90404529167893	4.66044271525344	2.04406219822033	4.42865687063712	3.76180870830765	6.47265869683911	4.95919600278125	3.0035780247916	2.32541948191852	9.58658613802564	-1.78153273673176	-4.08744510440271	0.679105420041231	-10.9138475177029	17.4934036563566	1.144729045785	9.68093263568649	7.25684927624514	3.08402761512249	-20.257111034069	-1.88305131485852	7.11899395879509	1.95518076261383	2.21042913214894	10.0758727692528	0.855729361758352	1.97136799920112	11.0154369935555	9.3865741269198	2.01513484888246	-1.66886762557861	3.21973560496223	3.60402559651519	0.0122494710158133
91	6.77794287453246	4.01810055705223	2.48172888508178	3.52657874468396	1.79787831283648	1.57830279206716	3.80153235911435	5.62467754634669	5.79752597189733	1.42379621352988	5.28154122995474	5.02280736414185	6.53497037601887	3.3707518552303	5.98417859542036	3.0143312447845	5.01358499819299	1.58046102710735	5.77415541627922	2.1426364577005	6.8623844024576	6.39560825380217	5.87461322809431	3.16978923484227	-5.6854120908032	16.0426313689297	-0.728579243124098	3.60512053043229	5.13064043883302	-7.1168817020591	1.92884625445941	3.5434078379408	1.24634195203692	6.50918684796506	0.307850552036818	2.30304841251794	-3.00334568814937	5.87051507809806	-1.01109381829534	2.0290425804633	0.891404340352321	-10.0755908089194	-0.524737246751613	1.00973233179818	4.1677706605579	-4.0276305999198	-0.223310405286899	4.86838100674882	0.927449531840842
92	5.19107481118201	3.13461443058344	2.42247640029539	2.82089179652065	3.79386669309437	1	5.50061667956966	4.71771962008562	1.07919370378349	1	4.37465789292667	3.6865082359679	4.93715774964583	4.92538441523087	6.48784613833775	3.21982289695475	5.1543700096696	1	2.90250503800971	1.25458216468464	5.06246824767736	6.80417948230703	6.71563018096126	2.57464570919559	-9.80831870759906	12.9652640418639	-3.70060905711885	4.69143907875414	2.90355206682205	-2.62512685458558	1.17529198319115	4.89079954904279	-2.10021854814122	5.48935363868453	2.27483538337255	2.26775283838748	-2.37320240291423	2.99561625307824	1.9517318381362	7.00871554629785	1.69515758704958	-9.11212817073303	-2.11326068958807	0.551813439458791	2.45565572358846	-0.999929567460618	2.05357773253595	3.96770547999612	-12.3247420852142
93	7	3.24247326473707	1.31455358121331	3.1372633172085	4.48471453567842	3.38344472874878	3.35333988145803	4.29529968146587	1.18139673442843	1.95403829279671	6.91769702510478	4.7213235016879	2.84158432663124	3.14832941492323	2.55413476746414	1.64915513806307	5.68426806838781	3.59390652189645	6.67585140020798	1.53364740218408	6.47010513903084	3.94589699044622	6.36171079852883	4.4833777874393	-6.20593513157044	16.2283735435385	-2.64918080207589	4.01302544799696	5.14803615289293	-6.40686368274306	0.373589140468475	2.72715531590666	2.28643665960831	6.13034035434988	1.18818094553758	2.99973753607001	-6.17739419954117	4.32851238199058	-2.46881658753513	5.62145880535537	2.26172553232429	-8.00359736365211	-2.14719448709971	3.5963036152194	4.57199979347309	-4.55098294783544	-2.56563690326349	5.40729589332275	2.99867707997532
94	7	2.31432153245407	1.70023691245418	3.23311984629165	3.32513557647116	4.09818747585963	4.58965425381371	7	1.15051426951198	1	5.7078724385663	3.21196747797029	4.03103323304394	4.25537919126604	6.55579040794204	3.90843827589771	7	1.97132969413993	3.51899054210569	3.18565739562163	6.52281800139012	5.40513375612252	4.76811739786801	1.51865545562416	-6.23784645818742	11.1337500823499	-2.87732048342892	5.18513903345776	2.50196553060376	-6.04111383864944	3.11547290220969	1.92816144057074	0.0929628329771248	5.47472189335468	1.29387376881409	2.1186124471891	-6.56191952598485	4.98994991528496	-0.589901010645976	4.63195583441946	-2.16436828310371	-7.80402565746069	-1.58326283322416	1.97699711367219	2.39767865124529	-4.41651874190826	9.24700562578209	6.10328636048185	-0.747030052201267
95	5.56626134845624	3.72034089588981	1.15005412163969	4.13685665986866	3.3263091773868	1	6.99537722725151	5.35994583100746	1.99309643359838	1.95551157752808	1.48654658407523	5.616245613398	2.2184222454751	3.69178608342327	6.73380929958483	3.48179114375313	5.99167703719278	2.99144013458076	3.37504131000591	1.22939453962676	6.42170995277689	6.97048114100737	7	2.71500827361302	-7.43264031474518	13.2470666210144	-4.5484109959609	3.42064315154668	3.57825922707219	-5.37113534139155	3.64979400863065	0.974406983688873	2.1789000473784	5.84575607024937	0.37318957445644	4.08809421685493	-6.18427311338442	4.60978891293076	-1.03364770423195	5.88821232048079	-1.13042266871095	-9.20082367040144	-1.76472258785367	3.17596808487592	1.56848772337591	-2.94727489241691	-4.46927572648914	6.27380164777323	-9.48684133716747
96	7	2.77220505970379	1.1173665789418	3.79470219283815	3.37570345059072	1	4.18676150612598	5.49004344623356	2.01498392796071	1	1.288214936428	2.66471639015538	2.79290837758798	3.0104698428582	6.66740875807688	3.7770397956299	7	1.51532630993635	5.12263786200456	1	4.59714795327104	6.68466095080581	4.57591750457275	0.99272236899773	-7.83927669325384	10.9982571360246	-2.85645902228237	4.52628358952476	3.00686185063964	-5.35946743844184	3.61886431137607	2.09526205777159	0.50312338961258	6.21761143088828	2.12637383607718	2.3641595104141	-7.0126502725272	3.75642876084515	-1.85428776543643	4.74241719500071	-0.162899861844525	-7.946085012295	-2.32639754206036	1.05943618664453	1.79153733512388	-6.28820355014729	0.00857315777893258	7.5658562421335	-2.68972854760748
97	7	3.26063564674878	1.36584317404348	2.68660707138777	3.166600378913	1.33730082251151	4.17117206944787	7	1.5701446501774	1	1.0672927800243	5.85932935849185	5.55137349466422	2.52199450051268	6.4078570592766	3.75204811556645	7	1	5.78676325885183	1	5.94989889883737	6.17686021613982	5.50740271320146	2.04172647425696	-6.67926863651951	9.89312367307984	-2.74288429021257	4.88247970433815	2.46722899669487	-6.14483132992837	3.12057961559835	1.14007085607037	-0.194299859142957	5.8021400250327	1.8102720120512	2.09346460052778	-7.00878114325101	4.23947824833993	-1.26022587465769	3.92788003669959	-1.1446097655575	-7.9389893707987	-2.79310286135329	0.468167905173594	2.37279881366587	-6.03800670414338	-0.635056254177329	8.05558517189295	0.993122442760438
98	5.77429510883331	2.25406252965602	2.69772863361634	1.77264182795089	3.73274655538169	4.32696223188389	5.29158531452438	4.99817237184685	1.44411872439292	1	2.31667639366509	5.1444132629334	3.63166851554943	5.93619393190569	6.64216063703445	2.91677405553398	7	2.69154631490836	3.31637986624382	3.21046540471326	5.75354430067272	6.30254341199986	6.24153615390963	4.87940041829758	-6.02259293044173	12.0529324067169	-3.25519956903749	3.98830177449923	3.97096327658509	-5.6526920716735	4.33251836607187	2.98036117738593	1.26173970648115	6.40606499657982	0.110735373544594	3.15698369147096	-7.5538301315895	3.58950136712522	-2.28726142165754	4.58947077591717	-0.379649398406857	-7.81005402266933	-4.05383668885145	1.9314101161227	0.48118471624603	-3.75284724712196	0.958941727586731	3.68708396602426	0.627826426212857
99	5.11944744703154	1.97638479007967	2.9399396440925	4.13937882724309	5.74316804622023	5.60962031398683	5.08873269539865	3.51881897576207	1.23100230536341	1.32827703366572	1.56231019506479	3.22421357317685	4.49604552787194	7	6.84262483319335	1	3.34685530505101	1.31496993519351	3.24153251351095	4.43207656318344	6.7166906971736	2.48952012070185	2.30993595442786	5.1604788381916	-6.30978634147274	14.1429908700186	-6.92149363387857	3.52807933161384	0.614651301985337	-5.75432494257769	6.72777636120243	2.24723118014515	-0.543099599960092	4.99195110768908	6.08318310434407	3.84761188092141	-6.63960683114932	4.5683989866996	-0.272129645119341	5.86377259014203	-1.5386047636111	-10.7303116066517	-1.77936543394527	0.304717443620418	-10.9904373024853	-4.72846642311217	3.93496852880821	4.88053274471579	-12.7564299724301
100	5.55604825698117	1.58215023841005	2.2162164191416	3.56946744910537	5.35679509343239	3.03520960860601	5.55868343736597	5.2508340708301	1.35254195522238	1.45193484864754	1.59794174867773	6.81258431316905	4.68977845696419	4.19058458297518	5.16911106762918	2.98280075043681	6.36561524442935	4.39419822754085	7	1.47076974595191	6.10126480687734	6.59548678828838	3.25916802196173	3.04178884828306	-5.35621719503756	10.8855231279116	-3.01446678454308	5.26201817873679	3.6440898668359	-6.70899879721228	3.40439330398911	2.58042536117223	1.75150325125701	6.6050884316975	2.2462929642885	4.5472811014485	-7.89460534181279	4.47309898362217	-1.68555405836163	4.15165162532718	-1.11380863909138	-6.72366601328221	-4.22402587237383	1.88898327975543	-5.06004621096197	-3.00735295759698	0.333806745398936	3.36921196199507	0.145949090110334
101	6.18959742482305	1.01154361806021	1.93482798144545	1.72498584791696	4.75124394880651	1	6.33251797045318	5.43953582561145	2.06220599456856	1	3.49370801562525	7	4.35541273023514	5.56189022301542	4.60095103316668	5.05216440874991	6.50741617624464	3.99196130731064	2.16358942436457	1.87044290132464	6.31972269504686	3.74650387210891	7	3.55136794394526	-4.35219079708587	13.0026033122324	-3.30639437074016	5.74262725876758	3.42013887299859	-5.10035098979195	5.21037082226883	2.74359505518725	-0.288707076754655	5.64053050269688	1.99241266981753	0.963982660829276	-7.46440293360833	3.72798113615146	-2.57784167224516	4.07833965671128	-0.734995751706406	-8.70552998239687	-3.85407813674517	5.08328232025455	2.73510782679661	-3.08549586998945	-0.18611620227498	4.59671986499233	1.35877440190997
102	3.75859132241154	4.64280031184811	2.01211231111995	5.06974229569791	5.52598698134648	1.49895929058157	4.91718457041817	4.85783660875435	1.64411147986393	1	1.45665768268851	5.1381072729108	6.83190489148401	3.12894470107091	6.54975513632806	4.41432565039092	3.86565001949488	6.30599350672515	3.77145892346731	1	6.70849343864363	5.42828558566319	6.53375521558097	2.52603225741005	-7.14570719028399	14.8691584891284	-6.69641675859296	3.02653909678298	3.1845332315222	-2.00862120895737	5.33110351212233	3.00655470540145	2.91251998157357	2.68070575096466	3.34153736979613	0.757284568474167	-7.95402450936124	2.55055556367063	3.67370538673841	1.39545236323524	-3.17533971856172	-6.80183136303596	-5.84997337781233	1.20066421272223	5.49408789554245	-4.37130260951249	0.0272206865227372	4.59787343974977	1.54923686937583
103	7	3.59452158972136	2.3727510452206	4.13429957053286	4.78015203940674	1.09738746433009	5.73031597143911	5.33827948569921	2.79658702585445	2.11353207946477	5.11296119087023	7	4.260493264352	2.21981980551521	5.88702877514444	1.48943813459885	3.305916643724	1.84376675685564	3.54197865218982	1.35467446222515	7	2.40917866243512	2.83186983073289	5.58567134364787	-4.95942191213081	15.0660788774409	-2.29207531437827	3.32370170599821	4.36361158914232	-5.76442684743431	3.10494522687307	1.5399893087236	2.4454330201677	6.09830538777111	1.39083932797017	2.92114703094261	-6.37404631587778	5.27415634196065	-0.962751458124624	4.15967242938342	-0.0508824387410454	-8.47770254977896	-1.62245276011958	-0.458549563826267	1.19545137974603	-6.91077497594635	-2.65256875603335	4.46795008880866	-0.815126836745085
104	6.33961860711614	2.0726481478967	1	3.28806980890195	3.92540780332764	4.29864872384332	5.06034527699029	6.50224453229139	1.16870952275354	1	3.90404504436583	5.79900804399847	4.99836578688702	4.83943689541555	7	3.19237684690695	6.3119413355848	1.08508240816761	3.45330423869134	3.55203027631826	4.8320245236404	5.0015223766773	6.51488390704765	1.01916379587477	-6.05931284356964	10.418896854642	-3.52898692497889	5.88499654895883	3.68242151097923	-4.97379877017243	2.66697305086577	2.57498319071777	-0.23364899782421	5.2539712164128	0.343160223159813	2.36699335688463	-7.42055928064134	4.78709069125189	-0.967873023682047	5.16686194594104	-1.27085610937844	-7.27565449508104	-1.82243498197085	2.02024742286119	2.23136897485683	-5.1753654164923	-1.92590466628923	5.1447000435054	-12.405672024808
105	6.61167339139783	3.33070871881895	2.54591319445088	2.4210687060292	2.20448928313696	3.38046802726898	4.83825898436713	5.99636373366229	5.62613782054427	2.26098596690558	2.47924562012281	4.5294985205707	6.79033332877158	2.29238414448769	6.78146290788868	2.77211343791465	3.02319407624086	1.28980645220873	4.94456172124928	2.23258573124382	5.31965213342927	5.78697439819246	5.79714207205163	3.43809725237969	-6.03893104379487	16.0995478284974	-1.54892073824798	3.54797920792746	4.78616827761201	-6.92647483831735	1.03394921252743	3.14413020473011	1.90688755211668	5.77090227927501	0.0707845101811481	2.09262223624708	-3.81309217571114	5.30756648434139	-1.7990684510633	2.43409973832238	1.23256199511182	-9.33165019045765	-1.73203502083442	1.08036996109612	4.82443267027245	-2.04951921019383	-1.863879141537	6.73335388596872	-0.556196349385081
106	4.93199118305241	2.40976078178913	2.09146892471393	2.2207953884985	4.28615374660157	1.01297354671259	6.09561648353678	7	1	1.89393376747701	5.77066528503866	2.5481182657464	3.22139387791802	2.64281589168453	4.13053176696465	3.1411912317046	5.29423866556175	1.25307851319964	3.75245590570601	2.90909039658732	5.3954974277053	6.16003676790408	6.02742106928218	2.90074005124541	-8.5446036355465	13.3660330723835	-3.40963728687152	5.01354811273616	3.01275374479991	-3.52465794489738	2.10866587057676	4.03062156361788	-1.65455123133897	6.31277732030455	1.84288304207666	2.59768796577039	-1.54698138406469	2.62946479951604	1.62616023255647	6.84985881714548	2.53811495119316	-10.0898490495727	-1.87482344271839	0.928575504914412	2.95795382264152	0.720648389212532	3.04339827830388	3.79144329815933	-14.4718468148041
107	3.7671989372292	1	1.13541220436993	2.95934526695796	6.01745958915066	3.86070577839543	4.98376104220031	5.05162982392629	1.66785899623894	1.77297665757428	4.70651985294065	7	7	3.29474874177015	6.80490098384041	2.97347924154581	6.17609725896916	2.56714618547318	3.33078932974213	3.99161904178055	5.84400869247529	1.16237953106282	4.27220033288305	1.27334194137075	-6.53459332039632	11.0062279423532	-5.09445584348303	3.82381666278115	2.11446894209602	-1.79864662320685	3.22163385324327	-0.0214691482907805	1.75379299698369	5.13191827872713	3.08255705841199	3.25900843281012	-8.6234123345498	4.31435822365481	4.00680610028866	2.13326218541301	-0.404328203531681	-9.27684173945955	-4.15058916720585	5.36699787730385	0.813596478439374	-3.08573360653369	3.25570237014565	5.35725685107607	9.01778649008291
108	6.31406272976162	2.5928278429215	3.04169887028764	4.64848238291852	5.2516221150926	1.15555982666804	2.60775133196254	4.84109115426924	4.54523545192949	1.591210691189	4.51472856485829	6.80502293059135	5.33911025026906	6.2815730330349	2.31177612712542	2.93768078647785	3.94057908477514	2.79019428586437	6.75249948212633	1	6.54788987633695	3.61886982893227	6.99257866741485	5.44064846833775	-6.09126842491099	11.0418419037109	-5.4440108976617	1.871092191603	3.03190674366504	-6.98016513546803	3.63019819716147	3.85879877485407	0.0513198113549262	6.82552648589895	3.42542745503865	3.11739028229822	-6.05741231209966	4.47379882255741	-0.330349585316086	4.89095953584574	-2.65387051230131	-10.8197213136191	-1.49231338507822	4.31214409719002	-7.65983121531825	-2.26734929653003	3.00499688894027	5.35356949949362	-0.148011017515478
109	2.09331621979702	5.30683537338243	5.75363246332576	6.9283238519045	3.45999143029011	6.48467866878411	4.52770262314252	3.05258751369922	1.72211510015313	1.39511954326721	3.99915101392108	6.5657726630628	6.11141064191648	6.14679835869011	5.11257958849923	1.38648697449441	3.72114434101842	4.61706317711413	3.92117555228684	1.66823756902361	6.71905290662558	5.10857135332187	1.50536980828266	3.72227428156317	8.05820379210796	1.57794362800008	-0.632773055784824	6.85872316890723	9.05225101020139	-4.81786047708366	6.46375548279525	3.23411902007618	8.36138209978534	-3.12754028136064	-8.76174948951713	1.59331240728986	1.02042123532311	10.4437675521513	-8.45281760443191	4.39972001924189	3.93573103925434	-1.9541546841203	-13.8393571815156	4.26031312878364	-8.56552825975177	-2.25979788221304	-4.21851906564005	3.86336464812238	4.40209135694757
110	3.27410880247482	6.16987446983562	7	2.39101402648367	1	5.36337942536177	3.46653219248171	5.3672252487993	3.55358967049924	1.70034331551056	3.10163207675521	6.30361046846658	3.75698618712244	2.83043898081188	5.53701384111066	1	2.49888563610845	6.70374781795708	6.12490669005657	2.63536325548762	2.24250839519975	4.37468958593449	6.14318072162718	5.46883911076911	10.7209934353846	1.96513471399756	4.23716601884506	3.60845997096022	9.30453127391477	-6.33544934664117	5.81578812271041	4.88972519253688	9.84508742761815	-2.32881181667575	-10.1055949225569	2.27659420771883	-0.770202369056941	9.07251342151935	-9.55807509033484	1.79833021523557	4.78544258590942	-3.14160104310335	-12.7744108348151	7.53375959720019	-10.4594014874339	-2.95556869131208	-1.94349680544839	3.52712488962573	-3.49336477136317
111	4.33665078674828	3.83048048029045	2.1893010788476	5.49774488118754	4.94121555197236	1.40690132990934	4.79049412387141	4.64753607412122	1	1	1	6.5004845216869	5.86038792440622	3.32368525060107	6.70439530708532	4.92916448643955	2.68803549877924	6.08299443843681	4.4042427247891	1	5.91812331729868	4.67079021556394	6.55391811034085	3.08553330700818	-6.85392047323793	15.14498054004	-6.90105538698524	2.78153261296744	2.35338284391127	-1.85712654126854	4.14764807291298	3.726559229378	1.77307814386803	3.1145912360522	2.95585687183085	2.42935596839333	-7.32694343778926	3.32038944515104	3.36887031590379	2.31088272150259	-2.10235112637409	-6.70868120248728	-4.3604755313567	0.508743573122056	5.56877833575622	-5.58864278607363	-0.0269761179094655	4.52358301251859	-1.36537314176722
112	1.96053563392315	4.64764153251929	1	2.98771365901351	2.88030314915149	1.04905738785471	6.9750218246669	3.02720593609543	6.49249797501907	2.30413906498393	7	7	1.35554139124678	4.95783876620681	3.2122897653978	1	5.54139101636732	1.31367349290233	1.30965365630782	4.28239087234746	6.0781232801402	1	7	1.93080850152082	-6.84957842575016	12.2609021631492	-2.1753229358337	2.51189252776702	13.5148127538246	-2.17937155486374	-3.32347643617945	1.59937676424126	0.602523511490228	7.24710632320533	6.10631628073553	2.96364364802104	-8.36544121406938	2.13744468238921	-4.91290700002239	3.75494328248632	-2.74231830338551	-7.65301364024965	-3.28153057499704	3.50823663958546	-14.5570929715111	-3.68232144310756	-3.28641329027388	8.43009172865024	-14.8763864122081
113	4.34380945291092	2.52515746157239	1	4.92829922644345	5.52584865383592	4.1832034759418	2.74645713557399	4.32892974536342	3.94464561288052	1.72680293862001	2.13713345244395	6.65870200295299	7	3.28086770140369	5.23939905353752	2.3870181216079	2.05837445289808	7	4.42989163465336	2.01140942726557	7	5.96116421248264	3.44558497711956	2.03365878982972	-6.57899036998655	12.7260782127146	-5.64632774985478	3.45035729459644	2.86062178737938	-5.28382847476389	2.80422817019415	2.71868511868145	0.805846724150516	3.80699534447509	2.56330491867311	3.52249070576636	-6.67660874534253	2.91310821830668	2.50953169473276	0.0878855632585267	-2.72222429441702	-6.97715715031835	-6.93606778440283	3.52329195265991	-10.2864326542107	-7.83997865992165	-2.69891524585419	6.00775925795613	-6.02837899819905
114	7	2.81803668544899	1	4.10150950156276	4.70637295699273	2.981898740013	4.49913447341668	5.03332336890673	2.61496043968691	1.09067277620144	4.01909413948212	2.98056948553661	4.49874414680465	2.18999017276623	6.18894162114584	3.07565321720963	6.31783994778133	1.35764468846778	5.3459043154678	2.07172394143644	5.39976140832043	5.59714228058623	4.74689861817197	0.843348221579552	-6.44240663413219	11.213228922127	-3.09856366424959	4.66310068049679	2.08766609134388	-5.83956765738473	4.34166440461886	4.05485355505546	0.018646127979326	5.90916565880679	0.389380475811654	3.1203428135445	-6.27882510972885	4.38706584539067	-0.528760983815885	4.24523137269638	-0.292750957346375	-6.64359605944573	-2.03905724629696	5.36687407827565	4.29432750945348	-4.14460370057133	3.11705409091424	3.13049741659033	-13.4557849515058
115	7	3.37622639306117	1	1.6699304996969	3.44533192586101	1.28080549719441	5.88498666601133	7	1.95800614105543	1.17638578577265	4.2114205981608	2.64594233343137	2.56121731200465	4.36980249963822	5.81658891326023	4.76098931065121	7	1.37490835711445	6.08665768998639	1.70701666978732	7	7	5.71393149787173	2.04348756458716	-7.52106763719742	10.8944635437873	-3.48732362976159	5.74487853780744	2.50452178116305	-4.57789422230814	3.39060015963569	2.28334116233101	-0.267594836876971	5.704358292198	2.21278648530578	1.33089314000891	-7.22051612290227	4.47097486844001	-0.0369696805042312	5.27603575818649	-0.483825284233151	-7.84696546581935	-3.13159739728761	0.91364066619521	2.27454624685255	-4.01628073991551	-0.367052930009739	4.55926319846765	-1.68508707329481
116	3.09974326006662	5.35573377996445	5.27789895096896	6.25814271833654	3.04831707515184	7	4.6680594713442	4.82797361096979	1.15589814734256	1	1.67622700566887	6.45621202326519	1	3.93752241822788	4.28899776587173	2.50409840586498	1	5.01369133363115	5.14345493133644	2.48571996266512	5.65702193806583	6.12387038802861	5.1546653758224	3.07564001205514	5.71971869234654	1.03733227384375	1.30129533622878	6.55810010737067	9.44052346931147	-6.06980335622245	3.94736476694482	3.01086362802183	7.89230505835661	-1.93378043829714	-7.90577522818564	0.816507210718401	2.92710964347607	9.60129574930179	-6.82680369340647	4.39363257024291	3.41727349635025	-0.862987178274829	-13.2618238663102	7.93415709118814	-13.5456301243233	-6.55331738888475	2.90635365576144	3.43511168654917	-6.02918454437812
117	4.02305267877913	5.80732556692555	5.67801619897135	6.12805446071171	2.39003080031251	5.0676483959378	7	2.8638096525932	4.88461286344701	1.10288425550434	2.31944378827027	4.20882246102107	1	1.54787374145285	3.84761978176261	1	3.47403645106431	5.03944048849414	3.43806883616475	1.01353635289259	2.77917067926633	6.06451017121611	4.66752199628912	2.0186685536661	7.25776839993671	1.63309875808244	3.80317428856304	2.82929340575649	9.88007615220182	-7.92778949114464	4.1535789858598	4.02327694919473	12.1894603124159	-4.31067765824623	-9.19934139432463	4.62250117450743	2.28701706815693	7.73352897529169	-9.45250772231289	5.67779842191944	2.6687394549008	-0.845298685462831	-14.6355530912954	4.84846790338001	-11.2129831481514	-4.11631100113313	-2.43642072965921	5.3840001043801	-2.18278672531808
118	6.14176075223987	6.83811005638878	1.53526042282173	3.43202507462805	5.47356064642775	2.70753933367671	4.44329717790673	4.38522918957586	3.40470205005624	1.10453996799961	2.91159970650318	4.63949321873696	7	2.27547660126344	6.45085664757747	4.42033756256019	2.66016595916543	3.02187493690693	5.5039962431598	3.13682448761514	6.54302138209969	6.30422735676542	5.75949867149523	2.07464865181888	-7.80397270951481	14.1060215725121	-5.7594186292463	3.56632749933733	3.92776501880997	-4.69891402271793	2.44351605861521	1.91619714066181	0.94743842592311	4.20752442692098	3.48801292429171	2.73342222737052	-7.39474128226982	3.1228205363661	2.18437047498318	3.36207403840817	-1.57429294378734	-8.81848865948998	-6.78243537342971	1.97672219944614	2.18256702207362	-8.16451073418731	-2.58626913061679	7.29607088509736	-0.382943990695512
119	4.48033369700983	2.10123933344659	1	1.85259312113857	4.26801897190768	6.96040059938249	3.38240065740293	4.21942788375769	1.3904738463025	2.31799793047725	3.23420122445602	3.104089571957	6.7858702693027	3.82520236315634	5.72912211367067	3.27572695426144	3.55508401243818	2.89885653249806	2.16478305443638	1.89924942476052	5.55442697159731	4.81842790981358	1.58943963880032	3.7888779286564	-7.77369501517	11.7880418489033	-4.15940280689785	4.62226105698932	5.97623938524447	-6.23947719795268	5.67648248603719	1.3915606992269	-0.613165053512618	5.57388343615846	1.73181963458874	2.06682951706164	-5.61166748511136	4.22498836518067	-1.13991840557423	4.77397441748999	-1.14656633665785	-8.74321286387093	-1.06394436477479	5.86184089813094	2.74857806286195	-3.55255988920027	5.81885093574531	4.8443094603126	-9.58709352267038
120	7	1.87241018922072	1.35577512718465	2.87071056532545	5.24240976850569	2.5123956968157	4.4860035251053	5.09500280423016	4.39908443844948	3.90260009656648	4.24751731186212	5.99723396316221	7	4.86217764364389	4.81005772907522	2.37405134985859	5.29289988495088	1	4.9043748285431	1.03307875028678	6.82607262327008	2.31681936178278	6.4213601862256	3.5989500897392	-5.910483987971	13.2208874165576	-5.42915128611046	4.79603076256448	2.86400104066378	-3.45929500481209	5.25543186768532	1.77587570332907	1.72696178531779	3.60685165943894	3.64078602347417	-0.628823858122937	-7.09907571076448	5.70523649883271	-2.94240419580641	1.71917768571521	-1.77092300533106	-8.8773822763487	-3.72833388361698	-0.431117971110438	0.0168335528474731	-4.62965788666001	-1.19919644446391	3.96409076095704	-2.6315445611485
121	3.68118918497858	7	5.98944504266892	5.88118497974273	3.04378320640018	6.47573498250282	3.66576791397622	6.42815513612041	2.66557571563383	1	2.60744127237933	6.5242170577634	1	3.63993720484756	1	3.17509815750222	6.20767917153134	4.85200129071036	3.6122077574407	1	6.69860698980457	5.75781211600638	5.53918078821461	2.6331110704127	5.58542318391878	0.0152381759079323	1.65421559918914	6.75589171721242	9.55963315098844	-5.64957854552428	4.4205130468067	3.17253757807329	8.23498000195633	-2.84728507224976	-7.37428857982444	1.01551619127319	2.82419223358492	9.09024093706693	-7.46023706297277	4.56956471825659	3.94277685986852	-0.712380327940833	-13.1425455738229	8.49414984978652	-12.3904402704097	-6.94668840969217	2.24093310450114	3.15996154573957	2.94402562741077
122	4.6628788012001	1	3.02113156039674	2.00490626156319	5.26433481288207	3.53602698959614	2.03423292236611	7	1.39035275882371	2.06919598418345	5.21053428647076	6.20562127582269	5.95996154552993	2.52968136003976	5.80640099853979	4.3283808417298	5.1609231718292	6.16255851465622	3.38854222396838	1	4.76348883493396	6.97576808153151	4.82690589073123	1.65916381005827	-10.2988120618807	13.8844317411518	-6.34250125870939	4.68326745324106	6.33142154342551	-0.336876991547391	2.19911523083574	5.85810232647284	1.54920357943676	5.07260550607257	2.35222756638718	3.23468491582557	-3.87265268279096	7.71779320274052	3.38049996181014	3.34602423728135	-2.25380896902126	-4.63869570909559	0.966606421124523	4.14118992726258	-1.57178515617506	-3.85336020175967	1.80557922395237	7.2012153805474	-1.56120572745554
123	5.75897611744661	1.67778992768196	2.87783636486827	2.72691509561888	5.29840746042011	5.23745986585468	3.23895784980906	5.07224273980802	1.02573043185382	4.78548039651287	2.51902916956783	4.68060452701225	4.47381590192263	6.08734446760056	4.64139216343649	5.10596661346574	6.81461788574987	3.82977211923586	2.91809969666816	3.21368406824046	7	5.8224150582369	5.18142866310996	4.36756024037406	-5.62356682731165	12.5218810555354	-3.33762889449228	5.0052279849516	3.08354252425302	-5.43276054478181	4.1485431227716	2.68450551597498	1.07639203732676	5.90796109087941	0.454905966708683	3.39635110565245	-7.51610217552418	3.36832959599403	-1.19262676772383	4.26857858152174	0.000409849421309727	-7.67876465761487	-4.54230645929127	2.89283433454778	-1.65718954941109	-3.71355858332051	0.654991221038712	3.4239971463184	0.209969309203633
124	1.82966958651638	3.87414822635303	5.48041666004523	6.42231797691718	3.29384255037287	6.11753074085544	3.96839593772118	3.31171438174546	1	1.3321549741774	3.89363768192527	4.76316205737942	6.25707912785332	5.41779486000391	5.83260763625431	2.15066542597094	4.6740065161441	4.07040007982294	3.1765985947518	2.40828274434102	7	3.22833425987097	2.25372603781102	3.80719877821814	8.79912637600253	1.28343071120681	0.626547588920717	5.94309682741669	10.1863879666065	-4.43401570159748	6.00820942985373	4.23316749500879	8.83228458023115	-3.27987110350683	-8.16102361530832	0.395055219709791	2.0128254096383	10.337904536156	-9.39736479986813	4.57160833719437	3.85827551745543	-2.77058520057049	-14.1005814255825	6.66765736239572	1.3608244777213	-0.566107096587133	-3.98073876104608	4.16925726611537	4.90565914841515
125	5.71887276581048	2.01509844493896	2.60402421674665	3.2145290556612	5.17544528634474	5.0182415166798	3.28421096010194	4.6225855098423	1.21075737165396	1	2.3325583229336	5.98534730283278	4.48307143739547	6.27876291859263	3.98709914769902	3.39032233150157	6.77385168454572	2.06338793929626	3.36749627317983	3.18857661572897	5.48488686969628	6.94971301219386	4.33032259271512	5.27793705090778	-6.29030679554841	12.4622252226006	-3.85007665972458	4.39146180141084	3.19840359111426	-6.4421567798916	3.9553597426275	2.69345693185188	0.124857028159236	5.71689087036427	0.560926670399362	3.43569451712456	-7.24034401462693	4.38135675542647	-1.72450777173648	4.88084334070631	0.559618678459719	-8.86245988424092	-3.81529142498128	2.84613040818393	-0.54668099456747	-3.82408366847708	1.31712912091961	2.64414433168664	-0.0948148416270024
126	4.00253378464823	5.25098103695829	6.67333530950032	6.38867847312801	4.06356153037798	6.41880252875252	4.87797061549596	4.78643286709861	2.29872751822415	1	3.82450984411359	4.87885614225834	6.33361903317777	6.2517937856336	5.6669066974568	3.28043226979851	1.24126720041508	5.11521084265192	5.24705410491583	1.2819147376701	6.02287892852581	4.39912148310509	5.34398731483914	5.09504265440978	6.31895041126011	0.146912877220638	0.0654768972751799	5.67865949220642	8.8188624372303	-5.71977153017305	3.74654370816628	3.43388003337541	8.51942886465742	-2.93973597404498	-7.35085456702564	1.43642876606938	2.90385164612701	10.4539445937632	-8.4885050669348	5.56637335487328	3.58933537358523	-1.23072968219445	-14.0493826120078	6.3517549708387	1.45875847128463	-7.07412408990924	-2.76966563186408	6.02630225372078	5.97708833017479
127	6.09523300144189	3.92148831968257	1.02532111128684	4.49130954231905	1.26446669922119	1.16116735983223	6.24391625913997	6.25129473655334	1	5.67284975323623	3.07986023621172	6.53099850271928	3.53901392660242	1.17213044238379	5.90568629249831	3.13022289683869	5.77928108567003	2.01443993299216	5.33169926557082	1	6.26443985693428	3.50631445619685	4.91987355796752	4.63514350048491	-7.78444130136382	11.3795326663129	-6.37104485058295	7.2375049729506	2.50017218688912	-3.51321499789942	0.699987442291803	5.60672776916035	-1.03016122324177	6.08323094720647	0.738442048851874	3.30398034446779	-5.15432922096644	3.12229009152047	0.113725613361598	4.4384143684973	2.21971107306363	-9.85188374702531	-1.67414970531367	1.0977927980499	0.392873852100949	-3.65946220808492	-2.08941655258642	2.87757960826074	0.223557934727371
128	4.63297299562892	1.84251626480405	1.75166383758414	2.79056439525645	5.04108083473403	1.86043367042016	4.55933483501944	4.02076877893354	2.48145039632379	1.69738689631113	4.52522922641662	6.43537563240368	1	1.02491665948461	5.97196597521293	3.27087788476527	7	3.48885136302188	4.99228777391495	2.71074567361033	6.93653737169979	3.17025108916076	5.30884224105281	2.55643093067317	-6.45289494526548	13.5520751265646	-3.73867028813739	3.81560894530509	4.26758186339595	-1.54256300214883	4.32391245734279	0.80865182500236	-0.28169509013067	4.01912854713961	1.90776544561169	0.583851159783093	-7.53092860727927	4.45226516195676	2.33016225694232	1.3012841572356	-0.510997004583927	-9.1139987327485	-3.20338800352169	3.06763871792651	1.68500992332297	-5.33944906937674	-3.24978114899321	2.72565162044713	-9.77243754924111
129	6.69397857084176	1.08240318866003	2.85409477482647	3.33003015932527	5.03003958456766	3.83645302946736	7	5.9109523335263	1.95912471042092	2.96974180406361	6.17607133476491	6.87366808592536	7	4.07928588510771	7	5.80417020098401	5.98904615501153	2.47466264497731	4.48887634037187	1.70280555698446	7	7	5.26366432267248	3.47313547289642	-11.1555603025478	14.5168739168687	-7.01688550228671	4.27630902753958	5.05411551702485	-1.22122709119489	1.61563218837814	5.34706671284789	1.17739031706517	3.82672695725548	1.5912664347569	1.89000508733112	-5.04302913822819	7.92998466764875	1.69042419430894	3.81973623463209	-0.996787382349642	-3.94908334158827	0.48586921866105	5.29690674575663	1.65687283557911	-5.16293411884773	-1.69494824114447	3.35534559105709	-13.695123927036
130	4.43036274276345	5.19440709577774	1.28798885298335	3.93172725976245	4.79483105870224	4.44588907329648	7	5.28773976214423	3.11567849173451	4.17505077558876	3.95761651926911	6.3578613195868	5.15101771899015	3.13521132750246	6.08878730451271	5.022180425558	6.19430995731725	2.59237308764029	4.48581383388655	1.30984233652994	5.52736347449185	6.37600821590012	3.26691127586208	3.16004232698727	-5.72378280491256	13.8957910587015	-7.6152667339405	4.32764825621443	3.97796164068227	-3.06578597225792	5.29826440769816	2.37493012600375	-0.033887656256415	4.25360477656389	1.75535294044033	3.20930707806176	-4.41098686028538	5.16033417478331	1.27519258351119	2.03862260154715	-3.21089959168438	-9.30176109653727	-4.63964578999513	-0.558228573207434	-1.05041345589105	-0.737648788563456	-0.0940444866833472	2.89150551011609	0.134652125507318
131	5.99423441594435	5.51395945846376	6.84244486499463	5.45648305753853	2.29653198718818	6.44884477878218	6.90264289630745	4.3449229279768	3.87340154134949	3.92605044025585	3.08188804664775	6.04575793757042	1.84707771742805	4.10394142153325	3.39837899595377	1	4.07238389316557	5.90093881720935	3.17752535655216	3.35831715089736	6.33176744235167	6.83899447068704	2.87106344058835	0.818213948663497	-10.8566859423831	16.5130428344655	-1.66740252260001	5.14593663765302	10.4797643866016	-1.58413897957122	5.41378445427392	10.2579367228574	-1.72182408141328	10.810552878507	-0.457563457369379	0.491471078553851	-2.55836529177886	1.6505112633882	-0.554329824896155	1.71593639582775	-0.868536093022945	-7.13824212088472	-15.6471224048534	5.21653941251663	-12.7499978040446	-2.72963166671082	0.109803038406373	2.86590811776661	0.968589365178497
132	3.8920154778221	1	1.67218525926078	2.95469833727989	5.53656969961833	2.96358418876178	1.47596678468396	5.05078044624998	3.10708290146767	3.87436073650334	2.5063570837885	6.7467911588196	4.41527357683756	2.47119147217632	5.99705803805621	2.28758828810922	3.87714843533479	3.06664898994969	4.00708294137362	3.09295050336704	7	5.92369223555186	3.00550860372887	3.161382452908	-6.11008704926641	14.6437051110488	-4.77767206596208	3.30269706553098	3.5331886713019	-2.77423455707479	3.28931595995119	1.09109297502238	-0.839796117894907	5.34438926616001	1.64083933848838	0.560789231392644	-7.80801392741289	3.67386283150658	1.96117001536661	1.22105524257366	-1.52377227887954	-8.39493745658558	-3.62157836854904	1.89802383021547	1.86579780158574	-3.03918641521359	-3.13431360762888	2.48610668395095	2.11903404875064
133	6.73288818585006	1.51503888158565	3.68809584165195	3.86892563280479	4.83630663247153	6.49323425820874	7	3.7000609367693	3.61097024057603	2.2519346014749	2.1904085905928	6.41364025862323	2.38411702590434	6.93868345557946	2.25640066459035	2.92596259588659	3.92421161069274	1.92738171446793	1	1.5003042103635	7	2.54414650993756	6.03743033794046	5.35291233132317	-6.6698598086932	12.0895321588173	-5.27958781078756	1.61632258921066	3.47326020011815	-7.2420792603665	3.51714779823085	2.62389933670653	0.0450050178443864	7.54032380598626	3.52201474156968	3.4514766242121	-5.3008041314663	4.10585274276123	-0.93304861332186	3.86678381303965	-1.63422505845697	-9.88712428548443	-1.54352343305852	3.77522584141352	-7.7425290608274	-1.98371527370735	3.32550914015201	5.68778882988474	6.23248623241329
134	6.6373365680302	2.06947250141469	3.59857259895524	2.64625321803499	7	4.1252370479237	5.02712156897497	5.50558676881088	7	4.50755115879047	2.2820007777857	6.19037181166731	3.59813927226067	6.78219599715228	6.42553357601789	1.47464500587545	5.45332814339463	1.46239579872349	3.98996404278065	3.9793059462534	5.1673217431857	7	4.77280811918803	5.3827453573204	-6.4212151682275	13.7077134052933	-4.91666636302767	3.95896606903949	4.99163427691104	-4.99277501834014	4.13734340441058	2.83012191134243	-0.636481598326359	3.38498059016691	2.66093859104985	1.06359782066207	-4.70667071672947	4.62780560370705	-1.83267162442265	1.14322558249739	-4.34070522604046	-9.24791594345444	-0.280083420022481	2.74893797040874	4.16149713421065	-2.65423788656026	-0.145862144387339	3.12260408388922	-0.568442066958431
135	4.04699394968376	7	5.89677650108221	5.30405052780577	2.55368524071312	5.48025440444449	6.73808471619908	5.65542566476119	1.37607385061362	6.0962571299248	4.51605742269082	5.80034319526487	1.72012794876004	3.70228773865296	1.52815629900193	2.09491653958709	1	6.64542467938165	5.24488352084204	2.78509046434379	6.30596735474374	6.98011031549219	5.8456191855364	2.80038214491281	6.45008316705916	1.16769695729892	1.71825373719849	6.44507945000088	9.43427114956734	-5.52181982975907	3.83443885312676	4.0128305511605	8.21581349423006	-3.55130934594731	-9.06571502548744	0.441371525543317	3.56734718874555	8.90247777789005	-7.76323173350485	4.44355919926882	3.73122065937232	-0.447156949476958	-13.7947579716961	5.99153542375103	-12.6261576112971	-6.20651110777556	-2.65838094715184	3.49160907063295	-5.79572895489279
136	6.51779235844066	1	2.54171271942473	3.40438877541041	4.79364293632599	1.9353411606	7	6.45283139885388	4.53858083492566	3.09257079552706	5.85579269953484	6.90804185098022	6.3375019780281	2.96754703539772	4.21771608848374	5.61860495385659	6.71809924987649	6.06940226565714	3.7422756555529	3.69542558620734	5.94949492658845	6.62994667440624	4.84404389339194	2.65347111331588	-10.2354289905949	14.1117875533594	-6.15435267315216	4.81516960961407	6.17751319733524	-1.68463234693433	1.86579239744152	4.57346622453478	1.55527923391789	3.24770820030695	1.06232730651388	1.21313273031846	-4.79029211916845	6.85675913910597	2.0350509203773	3.76296873490235	-1.05399893703592	-4.61476919833135	0.570753808022946	0.694845569769259	3.56304785727672	-5.44740753680726	-1.39746924200087	3.3406276173879	-13.2470538852384
137	5.98296529398451	1.29702910372658	2.55591888300049	2.33484129850722	5.56144377846438	4.77628050592428	6.66332222302425	6.34545532191106	1	3.13966887568434	2.99764171172959	7	4.97860054569703	7	5.44722449889976	4.15809974031252	7	5.57074804613607	4.98472213809687	1.56246766129208	6.32488719033917	5.84005853071328	6.04277439042705	1.34597909165738	-11.2082620266155	13.297266342931	-5.0090303339487	3.93572408343399	4.73858623938727	-0.440642556701395	1.366392776325	6.56596773213758	0.577540132406713	4.79349166745134	0.733015254095491	2.82798591543659	-3.22735003906453	6.56152595200235	3.99391397127726	2.53222958618494	-2.01595144971838	-4.29298008052448	1.12454062696339	3.71049273255367	3.72098233395226	-4.59262561668285	1.26757877185606	6.76880059846961	-0.827081198617858
138	3.98401654034158	1.25495700084694	1.05497305375503	3.45977696626767	6.39396016472297	5.62097359617347	4.13994953727495	4.54658423766141	1.82890637094504	2.99078010727767	4.51145405122046	6.70805119667137	7	3.77133424549249	5.79161074747477	1.54453537734081	6.85849870911883	3.66016615312269	3.11567753937176	3.86464322137526	4.56207050566703	1.96028087247023	4.77259932820392	3.50831836637693	-6.87454569194771	12.2787160612179	-5.28933185769292	4.1904468134358	1.81332710418149	-1.6416499767204	2.38539835713925	-0.593043917028188	1.02593238944548	5.56809293224257	3.26313451901998	1.7931479753261	-9.76118353554847	3.20935745273276	3.40294547922192	0.865288310648633	-0.453186290357063	-9.3027509946187	-5.38054714903546	1.42221793328669	1.48300352222771	-6.04326815027568	1.77626625915335	4.45263401421133	2.18626833239916
139	3.12471810357699	6.85773151341774	3.47175735152693	6.48385139083119	2.25949886528917	4.15035097498636	3.18415636630618	2.4425486124223	3.57389435971549	3.96866190683452	5.04751697953477	6.88086050173877	6.32716847436523	1	6.16728141219031	3.2644803685326	6.35511463995051	3.1027693197191	7	2.47021553786807	6.91399768916087	4.76543545771606	5.03624146412021	3.35031511937243	10.4093782544934	1.85520823551288	1.87093527432526	4.79969623525448	13.0808866936067	-3.93275344514053	6.69901541606649	1.08341906864416	6.92660002173138	0.00237549799595527	-8.37504431419408	4.3563750578368	1.49359216383145	10.228573955145	-6.62285469542845	4.39833460652222	4.33751915745894	-2.59298026600412	-17.4497525025456	2.41819493178816	-9.91001892438644	-3.97121954815247	6.21838757134957	2.45173833822056	-3.21000241758817
140	6.08720035573517	4.39660742033693	1.79878441386755	3.46960023969887	5.82308222050164	2.04380393558332	1.92163171709423	2.54730767189209	3.6521434218861	1.90763535869751	1.626295146813	7	3.40442835865106	6.59825261228578	7	1.66946525396096	1.95665218283016	2.47601640839624	4.58350642244928	1	7	1	2.6271302793747	5.32478245892439	-9.98032930528744	12.5810443392016	-1.92666402833991	4.92775130517072	2.62618438989581	-6.08078511121546	3.17201209942578	3.90121907040436	-1.16973116795365	9.32277091423881	2.45750723053327	2.68721036069061	-5.22459003599018	2.35593265994375	-3.03058076607971	1.59596759690831	0.00691508055149488	-10.6847547071231	-4.10605733067479	9.06824857480596	-10.0655460081244	-4.91207606013574	-3.46183241721644	6.5517146367681	-6.60139675981248
141	3.5738905486563	6.33709590980282	6.21367930694472	5.800278842985	2.67565805981953	5.29891453635236	6.97200750655716	5.37885912904913	1.6030539165259	1	2.22476532056737	6.86437390223827	2.10031701397633	4.42918302008071	3.56540529217232	2.86565184871912	1.45202489821507	4.42514009830806	5.58803866393755	1	5.86180559860867	6.57741305489923	6.8277100094652	3.00029904147973	5.80929498027597	0.423283162130287	0.805457118412179	6.0837568443198	9.10918086458104	-5.96556750119375	3.70461313997238	4.04642189188835	8.36074846531198	-2.36769337759158	-7.93395683731825	0.473506684005741	2.5588491856863	9.46610607505784	-7.60639789709503	4.9383868113536	2.56101994229723	-1.14344274235506	-14.1939073146848	8.28265713098826	0.765609692319919	-6.22027352532815	2.19652573711987	3.87910098500946	-5.62825290925533
142	3.8607193216659	6.17788851570153	6.17436730942289	5.49287286912154	1.71392158447736	2.66387184974598	4.13253781628279	1	5.86224900144972	1.73773070183393	1	6.81317190429712	5.0226402652374	4.08203054425457	2.95472976515356	1	2.38356204606136	4.53195455909091	1.55023203770368	4.24462492704907	4.88879128580293	5.41896881657954	1.78532804354085	2.66317601485091	7.05383068670912	1.35257520436648	2.94633268090467	2.85512184154047	10.1676238215331	-10.440115621189	4.7199896404884	3.29167519109926	11.8343048038619	-3.51664730910366	-9.79252517520675	4.24863584558596	3.24435308002233	7.56034672435527	-9.13861741707534	6.10771089453464	3.64527346620123	-1.71706076237693	-15.8347823971927	8.29564405325738	7.31212295234739	-3.5521842841616	-2.64131478519421	0.238970762134447	-1.31977194883005
143	4.32572138847106	1.47626379390898	1.65680867219084	1.7866975914324	6.46084344587366	1.1451521951184	5.09769811215486	6.52021953417371	1	3.75896809156768	1.13250291109069	6.32434003236444	7	4.70565258776487	4.99880535790453	3.66550003509975	4.12905099953817	5.02933392637374	4.38219717971192	2.72981563410968	4.59007770818933	5.25917594205808	6.81664535524937	3.32781863449739	-5.96249729952147	13.3306705967418	-3.43614621923404	5.30200380907786	2.55750307802762	-6.26221147080289	6.55114184346381	1.65364220791138	-0.107870107456014	4.6706183467717	4.7259151021395	3.25026390208421	-7.70622388283866	1.42928451958006	0.51265133037893	2.7628933277712	-3.1724260484654	-10.8835443036234	-1.04028101855643	3.59835159290111	3.43724810903282	-3.05941783268964	-3.52834550121052	3.89012659615282	-14.2052782779837
144	5.21555950341894	3.47612095905097	2.23766959929928	3.29232424962763	4.35318444158984	2.72948513888108	5.42198662639422	4.1501578868493	2.15028895724218	2.27439844619081	4.57117488435103	7	3.33486866015049	6.82274218089539	5.66793638455363	2.41866252334412	3.76325877647221	6.59796127812446	2.45321594782886	3.96266696007074	4.08607036995911	3.4720083199537	1	3.82113656910759	-7.3644860526855	12.0744575411612	-3.97247030052187	3.74550391283637	4.61034723141169	-6.0303828707133	4.15781011761416	1.75696840612916	0.302717040306234	5.99493698169147	1.32336936165779	1.36804865963571	-5.05709037477709	3.94556054285511	-0.851363093052056	5.79700856593878	-1.93285320351826	-9.20304973644611	-0.995197553734009	4.48804973444679	5.56448080462497	-1.2933874006464	6.23721777868866	3.79643140689157	-5.34915514236345
145	4.75239693882041	5.44004573835634	4.85546257300905	3.52836869209577	1.49255992481095	6.51676563024712	4.68499590989205	4.0353307575166	2.23320839103003	3.8650171219929	2.6572224541416	4.36537581558947	2.67013183133642	2.34014703962089	4.34714201164248	4.21807704377053	5.29233106797976	3.49243965779084	6.22517834745614	5.68766593238001	3.65787878884944	1.72051351809585	3.19897949614883	3.57362308589627	8.53006291098343	1.06370081057395	1.77657132914883	5.71718238084389	9.53770861963198	-6.58869847054544	4.99411784941602	4.51385378817869	11.9179477602446	-1.12382822349349	-9.00759499964268	0.958810215343692	0.25013129193625	7.72542035773444	-9.30559988449613	5.28949297431157	3.70408860680358	-3.27756495642237	-16.2729265959372	4.84233224047628	-6.11770484653333	-4.2294880983527	-0.435448232284698	7.66490091578437	-5.73485663765237
146	3.44483962191662	4.87148762222762	2.03460126131661	3.55625408235987	6.55984696668905	6.40965650981982	3.98663770857572	6.86587492968581	5.11411705963963	2.25981786432827	7	6.47532473029939	3.39141007489434	6.33928346517766	6.87775895431884	1.33742311988877	1.1207261872424	1.56445730692107	7	1.94363793900475	6.27960798501245	5.24391454146489	4.12859107828584	2.18887968289586	-4.49967501829722	14.7822352712898	-7.2005097908002	3.66687410572143	3.19229347763461	-4.13593076830081	5.72489939885614	1.62343808898861	1.49060683414567	5.37963963257352	2.2617372808691	2.73389451526939	-6.263839356273	4.89554275374169	0.486606630293545	1.97449809431111	-1.73846012601583	-5.96776357944344	-6.15848744712039	1.4672495737378	-10.856642881148	-2.80844330675192	-3.84402641651932	2.87360944337103	-1.97495670405142
147	4.93284353076461	5.08515636658922	1.64303180125461	3.03961594083125	6.04032420478028	1	7	4.02298545951854	4.10529930206671	4.31409357828202	1.7438446612993	5.44966723058061	4.85839475326346	2.77836138411101	6.12412064177413	1	3.47711466560324	1.11336062771587	1.73778616952549	3.13281444513416	4.53618224950876	2.14360532687286	5.65325597340644	3.86848004693554	-6.69317056124187	12.336544820791	-6.09320512719981	2.81249895908065	3.77933038335244	-4.20093274411471	4.04719989088873	3.2387599745825	2.88552428145622	6.8193965279877	3.86433441043384	5.61356661650102	-7.79388283119361	0.78685695282625	0.893481404901753	1.35267580327388	-2.57910781223879	-8.9202582435936	-3.97708688567275	1.00177827799542	1.92502699461895	-5.86488094807723	-2.14067139014566	6.78628281568269	-2.62897687658279
148	4.40761159298678	5.85564737245385	2.48206111962623	3.89275019959645	6.19282095159138	2.49637479546693	5.6934807405515	4.32624515774407	5.29450699035099	1.00576879673978	5.04458529603234	5.54849544239467	4.20954153253184	2.57153835147483	5.35896307230623	5.76855430824223	7	4.82336794939318	2.57629420711017	2.40448559548568	7	5.76243234581545	4.45983121313736	1.61986495748722	-6.48394982108551	13.5546248637466	-6.48696959010172	4.42420138004071	4.14148182879399	-4.37847557979343	3.03478453852115	0.404194502878048	-0.467871511767804	3.56752709048346	3.87888722871771	2.21309173033869	-6.081747289835	3.67379974357219	2.77950562472709	2.26449089339346	-1.20130400330335	-8.0820961692416	-7.37778783947544	1.86333257832163	1.26246405130761	-4.74181573361365	-0.650647431748155	5.2331085922548	-0.272691914376433
149	6.77295719787423	1.78771925354901	4.3930771766748	4.69968870316317	4.02373184729119	4.00890127921978	2.25384427869298	5.01791278164986	7	3.17704231934401	6.06114037923984	6.78181258171832	6.79013267365922	3.90439320782509	4.70956849249595	1.12652395553769	2.01961642895827	4.71515800224142	3.18526005779437	2.6784269219703	5.42144256023316	6.16568272445739	5.12699339680322	4.87924030159448	-6.50562347045095	11.1389102114638	-2.82274378625341	6.78119813134264	3.14137039910392	-6.3463244499337	2.56848800587389	6.56089453663584	4.03334138852511	6.35113649940428	8.27864172777346	2.17166888819988	-8.93264143492237	3.90229046282902	-3.70565472799087	1.86823903537314	-1.46800737948587	-13.314043441705	-3.25302633526451	5.12235888342709	-6.1899091143941	-6.45414944292139	-0.431385480278656	1.36136489299845	11.2614418266768
150	3.29391069435112	4.6323958883201	7	5.85005453739193	3.41194619411323	6.31413056231289	4.74985205059095	4.25622662180187	7	4.75231640795275	2.92780249645955	5.3954340271068	5.91560169197199	6.98838738967119	3.43066137220178	2.4563154106753	4.10398797541211	6.30058009056153	1	1.36086850814414	6.9442336118581	6.19446342799376	2.36341158517274	2.91566736271144	8.06685336677592	0.684689973196965	3.56461877266277	4.71919164243601	9.75037135680431	-8.33761742586839	2.23474112849272	0.783205744640785	9.30841306074259	-1.57437455282367	-8.76974234308559	3.3193214593529	2.72134826522273	6.39763567846205	-10.202826075013	4.70794265422116	3.47329535469938	-1.96984738873685	-14.9986512624371	3.49278579028341	-4.84404714797031	-9.43896255129288	-1.79281736801295	5.14554417433244	6.82756893491556
151	4.84419511909519	2.84431601271213	4.82338662763253	1.99182831164633	5.87533490576565	2.26702733843943	6.59021053029897	5.30009391525118	1	1	4.82123990273189	4.08676299273767	3.20416736319168	5.48837479844392	5.36147441641269	4.324225612237	4.78275621975635	2.64282298531103	5.43280034030216	2.05929198908548	6.03451199788342	6.88640789405586	2.30757166552152	5.17952655283866	-10.46924688574	13.9196354560156	-5.06382300281474	2.60644204027631	2.70291962072727	-6.39156570485791	2.6954823660698	2.12263589450172	1.04501385731113	6.90777889307677	2.75794210938353	1.27664037205627	-3.89927383057442	0.0276249653906976	-0.437123801027825	3.46187294642537	1.75143973025696	-8.78678181901455	-5.55755450476156	4.3700137328943	4.76548784717049	-2.57123463209112	-3.80978739090713	5.65441842002373	2.49675165790982
152	4.09986046266383	1.65567939904121	2.0316694119487	2.42002672062183	6.21021067841686	2.80854920442021	2.41210694229892	5.17377522959178	2.40031534974482	4.03362367249385	3.63751695765235	7	5.94851553244792	2.12953744335953	6.20642995307254	2.40131265784312	2.46101007210417	2.43979892363238	7	1.81716855214224	6.21276459114962	6.39697782440058	2.03591504133695	3.84065292550037	-5.99677389537746	13.807194609227	-4.48078278557665	2.83838125789668	2.96734242838858	-2.01557080657242	3.47080486983423	1.48743134984597	0.382967279049492	5.84426452810871	1.81339207110436	-0.269238377440359	-7.20815940751481	2.17226338585855	2.22145840434336	1.35499063771838	-1.18234936221808	-7.01167954034666	-3.27095399152044	2.38029510357336	2.00158998830152	-1.74547211007344	0.381855336669824	2.30093064525604	1.92824127819088
153	6.11242577178112	3.33716553707597	3.24891789320594	3.79911328595111	3.57134064371229	5.21573276296866	3.45529815244017	4.60614662297321	7	3.63801133084606	6.32816850042445	5.51112335453441	5.79679996193436	2.60613129434113	3.94131234877033	2.64776849489842	1.59743075151111	5.34374826741002	4.22908643789649	1	6.63106288499962	6.61109037965468	4.64490943872567	4.63435675918324	-7.59743465868972	12.1433641660355	-3.39432170260471	6.98569170370528	3.50924514932999	-5.13057925607426	3.21255538194674	5.96252336233686	3.54244765710356	4.61114797014108	8.4952526096802	1.21304583472014	-7.90379806621023	3.71994909509259	-2.91329034995573	0.963092831703252	-0.768141641281412	-11.9462602525208	-3.33219570079587	5.83688250377609	-5.2722377306918	-1.79959597002859	-0.711350711063253	2.64203696625016	10.7148607800275
154	5.16144320858832	3.03604996816493	3.94982659451139	2.53493923201617	4.33549985539252	4.01672182548326	4.89915431147451	5.13605541875513	4.19876090682165	1.44041151945248	4.22562081076077	3.89798881387216	4.14964936824738	5.0620464165042	6.74416210325137	5.11058645360943	4.1573615969297	1.71299850757165	3.82564028625888	1	7	2.2896559907915	1.85297776184656	5.39004752401803	-9.28628687047628	13.9007611811	-4.62759159312735	3.21591221832664	3.24127318787721	-6.77185543012249	2.24781751265686	2.19469182113905	2.39417476007375	8.83090200512669	3.68319518417687	1.7314351571234	-3.2364610772528	-0.0569264883006359	-0.407468824783534	3.26395216804582	2.49009192224618	-8.15399181919097	-5.17301445195481	3.61317830916905	-1.36155051606718	-5.76472389704479	-3.12759189568639	6.1159635783361	0.216585753068641
155	5.5686290674897	5.7230405851474	5.10762575448994	5.23863759058693	1.30647739411662	6.7781449175273	5.8034766696038	1	1.22026329220196	2.69274083048589	1.87246121953743	1	6.5573670028687	1	1.81493858083557	4.10286362048026	5.12597101432165	4.07803013132338	4.55156507862362	1.39744396652639	6.70988294673651	5.25405324785358	1.56512876852984	3.02231112056658	10.3211020158481	2.11497650945046	3.13110841178632	6.03252888007903	7.9597665521905	-6.74140148084549	8.0421315636305	4.55474861290654	10.5248624722262	-0.919986978043306	-8.74959353867795	1.1908049487825	1.60716022989122	9.03209228088768	-8.35095420762148	5.13374225855597	4.86371553789829	-2.18889173546586	-16.4589099730281	4.34871888995707	-12.1226441287105	-8.80807586341368	0.191135431781979	5.28428101078318	6.04799069239689
156	6.19276264821159	1.27844562539532	1.53315463016893	4.36929273993767	5.49239451626937	3.38814300230457	1.91194741748161	4.97996784364128	1.46218510376765	1.02543848983062	2.31099859465277	6.62414642996949	5.38533780168173	4.74400988190938	5.76399238016276	4.74885906784092	6.49936504003291	5.89865501462681	6.29239032119243	2.47503890995487	6.5936400507101	7	3.51848696484131	4.15463204437269	-5.58697876731083	10.9529752782982	-3.32526031496833	5.90303839108874	3.48981992968382	-6.89092094487889	3.78318884124745	2.22224850934088	1.69774320612026	6.8040217310512	2.91803750344725	4.67984895390665	-7.56680891456283	4.8377566417556	-2.87248401736518	3.88771198714596	-2.12051219708847	-6.71607233896576	-4.41644404898265	-0.762336579188904	-4.21310766949324	-1.35210255743244	-1.7012390319787	2.05302873613277	0.450498046886104
157	6.17524061598779	3.57172362332808	2.62946943281872	3.75243135668772	7	2.19158598218111	4.9201040879764	2.14401660221268	1.6543624451464	1	6.36331356766883	6.03387240914973	1	5.36957448211825	5.15575760823516	5.47971108384887	2.46222998034054	1	4.82126874331596	2.24576349133478	5.47922020500444	1.71126546677633	4.78309589090674	4.54715596799506	-6.44103811753113	14.2209395820307	-3.60108472976327	0.91009622468645	1.95260950988242	-4.75770843612363	4.46300531349677	1.10220051771938	0.0954179751565109	1.53867604820288	2.73184358226727	1.49196077433575	-6.15157943656143	4.7529381897444	-0.718477069355998	0.842074771942507	-2.93561846552028	-9.9730931369635	-0.00769660412646389	-0.0524849218444815	-14.2197709229132	-1.91528194717112	-4.35543832083363	6.7370024652423	7.53914207915887
158	3.08721322732432	3.49957190826435	4.38792998571259	1.18098879646114	1.41680326393759	4.59341458863234	5.61383411548533	3.06240610047462	6.34665683659738	3.89850505859478	1.95142242063077	5.47304594413843	6.04007658952424	3.95547453565999	4.65623581614222	4.16389144873556	1.72884022157418	5.63520633660743	6.15451023797002	2.39449711663975	7	6.31197853085673	6.61789141019814	4.97877934665973	-10.0617469993923	10.5311316233776	-2.04499094832509	-0.682701229038647	8.65519515912562	-3.91479833345144	3.74473959463059	4.34381409371493	5.11196525762859	4.06928825670356	4.42979121394329	5.47966182547305	-5.69487689176544	4.86148439278004	-2.49752344660223	0.842969333487491	-2.29370186943226	-10.4600462551604	0.258427723710746	2.22837714384109	1.72075137293636	-4.01105319796337	0.574977359475069	6.25545564209646	1.01998217956003
159	3.00376297249478	6.07567659031808	4.0774928460916	5.7210408826708	1.87255790789924	5.93018330837871	4.4873537698945	4.9803462724346	6.38776999854072	1.86302785423313	4.48868876972695	6.96635369879661	6.04615894402869	2.74276551482861	5.13198168558931	4.19283003187225	6.09992315409349	2.74266707730234	5.17172722866641	2.10794902049693	5.58162765748949	4.39568266457373	5.94818021721293	2.99957684529494	10.5174077167036	2.13328333389581	0.911509873666363	4.54781570180898	13.0952781554081	-5.05261856350104	6.86452376923643	0.695675897208172	8.04163751810941	-0.866740687298997	-8.40342749827792	4.8610847599133	1.37220364253651	10.6029413096461	-6.48073691663487	4.85614320208038	4.00765776619178	-2.89307556564955	-17.8935046460078	2.89092465791182	-6.4690512906486	-3.81217786750166	6.45160046761818	1.82577737273562	-3.53685517923038
160	2.63792958222405	7	4.19394101074756	4.69634999639167	1.25938011186329	1	6.23723606019669	4.34434862311347	4.03459954140025	2.75150746490567	6.36813560056823	6.69845055036732	5.42660780001516	2.67770397707683	3.61165680359969	4.05965461596615	3.50948503775452	3.27231627189694	5.1957004677405	1.29356485750304	7	4.6998856102719	4.28064919903498	2.75462498739113	10.0230677536583	1.77403241032003	1.43518717285887	5.62810727436512	12.704636285704	-6.71115467101049	6.83675409452301	0.22911647293768	7.36910545276937	0.674654321858753	-9.39213935338255	4.46993982044857	2.11534861200254	8.51951408635331	-5.20977551970741	5.8102371784103	4.28112616100704	-2.5301087705798	-16.6292044933087	-2.73612044128664	-9.78389612713222	-2.20542517649694	3.94088738235384	6.57472804626256	-12.0025360503094
161	7	1.44659127014905	3.83331634518762	4.65043115015369	3.08825342258508	5.86644858848449	5.09890183101924	2.03874714744909	6.73715287155913	3.07264924555725	5.67004147979508	6.32577816627329	5.72853651187915	5.64210788583982	5.61085934108412	1.76009670262852	3.59782564455812	4.11044262382386	5.89234094344188	3.36773204896999	7	6.94036416953064	1.40658671779317	4.65124195657838	-3.67232171181349	13.105539754395	-2.8141430078562	8.10072101161374	1.92989824043469	-8.35075727190835	5.03768274294552	5.32610093215442	0.590764682342846	5.31899013016644	6.56058434174521	1.63918548052911	-7.59267721096972	3.95432925961345	-1.87048797092962	2.36315183391087	-2.14407607121339	-13.7608072356112	-2.89306244131698	5.00570255195776	-0.220597110107174	-3.05083439586118	-2.38489413450024	3.0831791887666	6.20268706139899
162	5.54798830362411	5.23869846803876	3.04097930548008	2.54569846026783	1.20219260966624	5.92771690030613	3.37693835736669	3.79193384953882	4.37600956360163	1.80626648338832	3.02741264744101	3.47004528969701	3.15818101110537	1	2.21119426809043	3.10963662913724	1.78031718428618	2.75882125209821	3.70347297605641	1.10865851668088	5.74502350366615	1	3.01160685806799	2.3163504154312	-7.54128072284006	15.7883132374621	0.279612754390231	7.45410419723212	7.25152877241147	-4.26204130011648	-1.39488988543955	7.11396136038565	3.77357882302539	12.0596609335463	0.798659848338942	-2.61309589622373	-6.84472057343905	-4.51299247832975	1.19063517556467	4.91539480108398	-1.64918075761503	-3.61689708824278	-9.90235745229005	6.39552418515088	0.0871938241418125	-2.08885266140558	-0.920324838424598	2.84672023631522	-2.09581327482709
163	5.32985613566946	1.8183880161372	2.91104699812939	5.02140947615559	4.42733328751252	5.13296078466921	5.45385374547068	1.34530316724905	1.2626317970972	4.54835695030099	1.59064041776104	7	1.00174516383918	3.08370966317912	4.71248616080049	3.96284318572078	4.12103212159031	1.50587426514842	3.77633750002128	2.45333208421337	4.76710089606705	1	6.08556503006872	4.94088516080931	-4.45833867157897	15.4586946688322	-2.42976532592813	6.62220498404159	3.04936687343606	-7.07813104866686	5.16297766038004	6.0124538431566	3.02395898463078	6.5886359007324	5.65893385093255	2.21920063168241	-7.67297881273894	3.56959301515121	-1.91912994091077	0.48266085047722	-1.39204710618867	-10.2838187123284	-2.17819940204081	7.02635975852385	-4.91247157365323	-1.95791020920034	-0.234613729890099	6.77619886185232	12.9486789269917
164	6.22808559380846	4.07226809156737	1.51697400852997	2.68527899286641	6.45597471953965	2.42918962842304	4.93515832631445	6.29744241896886	1.76261345106925	3.55908734885872	4.37757703345029	6.01614284963709	6.19825877461764	2.75661542783041	6.47854751117826	2.25359069792583	4.88526833608476	5.61314522851411	6.20977763697987	1	5.52030551073289	5.47751299732749	5.13545702403836	1.9309939738016	-6.23816013640357	13.7809181729335	-6.60438049301032	3.48397116203892	3.23568853600148	-2.84033447867679	3.4098484189374	3.11589283249534	1.65133954863356	6.74673217321436	2.85506790054171	2.98064811428984	-6.66069551494383	2.49217446873824	2.71902196834404	2.43370723340523	-1.90451756514286	-8.54376343856315	-5.50138041753617	1.17570637608201	1.94286802569406	-6.98027174039755	-1.75576885356963	6.37605082350104	0.873294905819958
165	6.01195325739231	2.53571641070206	4.38366352517945	1.80801260634703	5.37349552977842	3.96801965198355	2.0043398837552	6.8203869047616	1	1.57386710753413	4.51742417797549	6.41574817811789	6.27324259445888	5.64751101230529	1.38103778604624	2.39563051868931	6.55061824794672	1.60753923352754	1.49519454241031	1.59044999098921	6.41008154812212	5.27882558037131	5.87510578308768	3.27856378125161	-7.65686166875212	13.2189611242355	-3.60106528401173	4.42765779316188	3.3188217314332	-3.77146685872454	5.43164281425421	4.05253547385491	-0.694689856099107	3.68720249095129	2.18641399640733	1.38220751375032	-8.75775863117368	4.18569849081772	-2.89491752869674	1.21149633878926	-2.77658786269607	-10.1907340384948	-0.787021217461107	-2.17816129342184	2.70742597991504	-3.71307276875022	-1.80408290593933	5.54358223999005	1.51927391538759
166	5.8976229186698	3.24195379376515	2.94615921637083	1.94977143696138	3.46780728174227	5.84589922545145	4.29916139388997	2.58142619662837	1.1999702354001	3.07795830562916	1.30195061571745	6.89578370196472	1.28824728001867	2.30517865340087	2.31800276852258	3.52955580655491	7	1.44446776453244	3.63292747288129	2.67846825054037	6.64690124380885	2.61970901219914	7	4.61874418781911	-8.76598064365954	13.0733708180604	-2.71876250625	2.29817180269648	2.32732525444863	-7.48729193401656	3.03753210291072	0.187378367110675	1.18994944293118	7.30222947655114	2.97728639487163	2.46610377053781	-4.54042642262282	-0.0859087685066496	-1.20259915384665	3.27354160229499	1.70189842785319	-9.11907535698833	-3.62293798076939	7.79152492125789	-6.91149165721301	-4.23494629108305	-4.07133894052711	8.8863468877883	-1.44539997587843
167	5.63534103071814	4.3272894390796	1	3.46177622055396	6.81743807408119	1.45301223642604	7	3.4900883920898	4.35517143662039	4.76651592169558	1.15837060991191	6.76469354619834	4.40508943219375	5.29193394356881	7	2.53712292499972	3.53906337387871	1.54518649929964	1.51319669512153	2.20631128703398	7	7	5.29976246284395	2.58222900104295	-7.92428417927621	12.7858941177149	-5.91430583080159	2.95353084451849	3.26713739030135	-3.90859507427114	4.39293749038022	4.22101362741132	3.15260418345072	6.33619637459204	3.92677708921564	4.86854611739322	-8.3601782024556	1.79090956767993	0.653247673713724	1.95225504651754	-2.04815303803586	-9.56548840407883	-4.87861741753185	1.57727377003597	-13.2400732620307	-5.10206076552677	-3.11519968260227	5.9677557890974	7.91950817613993
168	5.91478826342842	2.08622562745982	3.6951049391416	2.98587534791829	7	2.79926052587837	5.28013293921482	5.60767790598077	7	4.82411474633394	1.05337784064075	5.56974813922198	5.60550495248071	5.24599440122259	5.76521156031131	1.579461986746	6.24342633084827	3.1105755276714	4.49634459074448	4.04466907617734	6.64538140670279	7	6.72594902787005	5.6895208312942	-6.15081082540116	14.6616535838342	-4.39434880805325	3.14990833546019	5.48661828571906	-4.0271291155167	3.02252707590188	2.19915371329841	-1.26346105743201	2.26384609527879	3.3265969485978	1.69604321415244	-4.25880691944992	6.15727017498867	-1.56670991230125	1.21039177980399	-4.03616409275537	-9.66030444895814	-0.65102260066866	3.03494627756283	-0.222166022894847	-1.13250327016329	-0.210620059873309	3.26845252312204	-0.453115471066861
169	3.7534795998925	5.37733496917047	1.07611101190787	4.33670416740506	6.60661989668228	3.78156393040165	3.76266381455264	7	2.70034379953995	4.01422342469967	6.26492931631575	5.61021638214543	3.44035344712842	5.42196452229025	6.15799506895087	4.43167335057922	2.09085589868647	2.36391025666376	6.28707035234116	1.90572707664217	7	6.49022446118985	5.60217854722167	2.36488497358617	-6.23994583980035	14.6017207749034	-6.45048525403348	4.0012369417579	3.62746203274719	-4.75571409837895	5.65262947830792	1.85354880169225	1.58226590167251	5.40050440417685	1.9460029423482	3.78423075299886	-6.71392523188145	5.32463159979003	0.709035954501238	2.56547295267853	-2.88961291642788	-5.49586335982007	-5.30118924315467	4.97767356070474	-10.7149057456959	-2.28969398212149	-3.77088203188513	0.9216566141279	-0.754207948435596
170	3.77360602361633	5.2626825742335	1.92551974090621	4.72012794242701	4.46925487839529	4.2733776261368	2.89675758624998	7	5.60084837914532	1.15270581415484	5.73937030225435	5.38892225877655	4.72179597557983	2.00205054691357	5.59706316418334	3.16036945350658	2.58522455306461	1	5.70788855190926	1.67420262001287	6.49857345665987	6.71715043710225	5.34918383277703	2.24917831859602	-6.18670255896308	13.9839325003572	-6.14211362801675	4.57114811678782	4.03377127288531	-3.80936379549386	4.0374095500116	2.37793241934851	2.029171882866	5.10741640173981	1.87126640433997	1.75145124767658	-4.5172508025785	4.5182737713436	0.178330018703847	0.00126991141342647	-2.99664163620835	-8.45582172416925	-6.56625692367942	-0.820901834250677	3.61556552875312	-2.83624773508812	-1.48863466615568	1.62394686555886	2.78477979151336
171	4.47521793954262	2.31361395690279	3.04463904811465	3.72822650928302	6.89978993178434	3.26106257568164	5.106122507177	3.02479758698502	2.2758952463402	1.32021191399656	3.80846755222569	2.59787844694975	4.46355616785615	6.09250952809202	5.4141204757883	1	2.9024672853992	1.68213206773602	1.05375595158449	3.23003460561817	5.65214180270814	2.27907889006448	2.84691706204681	5.11408267081914	-6.91370911259295	14.6077409246013	-6.16050895359973	3.48200186579724	0.926153415542195	-5.75450302890631	6.53823457896355	1.38057809089321	-0.127592194476071	5.65963865546706	4.4180838439175	2.35875804689166	-5.0435621577222	3.49749168375308	-0.529983576441819	6.10195258536765	-2.50117315709491	-10.6139639780458	-1.79058578602762	1.82332982430228	-11.4605288233588	-1.40990704086695	4.8062644251736	5.63189371894665	-13.6372877629443
172	6.189502003441	4.73496809923262	1.89483931154716	2.83627915226984	7	3.90352263217484	6.83900183005816	1.53947281138067	2.44425089209684	1.9834161666941	4.94036947163903	7	6.60295535718917	6.6394522623551	6.47495658029612	2.24266627623181	5.35351791119476	2.28887242579057	5.6109181667905	1	5.20061091573298	4.18295871421855	5.25570998760204	1.93477535418006	-6.37451681294531	14.7463387986076	-5.74042869348686	3.34615762236071	2.31150819049772	-5.17594039709531	2.79965665516113	0.718349960538475	0.619918443491033	3.50066813080271	5.17368328211461	2.04283890058486	-4.96245722576593	3.9340095764578	3.24416214821379	0.778170419474769	-1.35709421049159	-7.77973611741907	-6.45110042879593	2.20399553321587	4.80157975269559	-7.52793870875444	-1.06505672615024	8.31015550084559	1.26653328310336
173	4.17135603301622	4.52641979185055	5.48096360930743	6.29506609281313	3.58055661544268	6.77590949163795	4.19655588070465	5.22479399650906	1	1	2.89401197998098	5.59957808418135	5.24226540670635	6.72278734871308	4.37520501611991	1	3.85089911412171	5.70406243324236	2.35905263446313	1.87915738291704	6.61469711189246	2.5805878528767	1.89563470998048	2.75773063526744	7.72903757319916	0.544841983600541	0.107284701077637	5.51802484047996	9.15064806833432	-4.91051092092462	4.71568447423509	3.33356327112466	7.95391381289804	-2.59339084923424	-9.91157293308819	-0.115816276580839	1.80313556888995	9.90765551663466	-8.72723646947854	4.02785518005584	2.95474430534733	-1.86722301375736	-14.2545893602368	7.31800447048956	0.597848432843558	-1.68861872006753	-4.24860829920236	3.48382877915514	4.95088570594056
174	5.0955918390869	4.84667527140141	1.4036812627403	1.96126194410485	6.75969332593177	4.18502708181248	4.2039953377561	6.05577122122237	1.99206092410873	5.6377835116504	2.14793322446886	6.30349580733327	6.61547227830869	3.44729750503103	4.55680345309614	1.50693994920744	2.0064189018719	1.26259617270271	3.82010490312509	1	5.49077337750471	5.03816385685573	4.60701464124354	2.42637276814221	-6.59346585193737	13.9821033612401	-8.63600360788321	3.95545729965166	3.08365981671523	-3.37038881364818	2.87316027791319	3.28926279482382	1.64835874235999	6.00877963317942	2.76662702723994	4.381361939548	-6.95123390107159	2.59672503596697	2.16583395154108	1.10138593160819	-1.84209752849692	-8.99007704748978	-6.1994433008576	0.677338388943798	3.90148013776153	-7.13865003302369	-2.40563763834011	7.17106254250348	0.506527762369575
175	6.49434894549339	1.49170122655487	3.94224930342547	1.97719168779666	4.9100574749361	1	5.54896281298214	7	1	6.07179830297009	3.51872722026952	6.76860404745637	5.21707929901284	4.48456150041554	6.74618429045568	2.76089217486665	4.51667464809776	1	4.5514875255556	2.50335998038675	6.90084102117074	4.20646443481431	5.50391104607705	3.41041155091116	-7.26744632239072	13.7089896331303	-3.32118616680888	5.12072766365199	2.07248520780643	-3.57231561673705	4.35674386514612	4.54278846337142	-0.795215617712421	4.50019791005082	2.78085318959286	2.35888644045091	-6.88955242877278	4.00392887492702	-2.45144255541288	0.797109459388988	-1.6809439867827	-9.93804626572462	-2.10021170942189	0.437706365485048	1.59558492302882	-4.0394378277537	0.629953970011148	2.21679009868142	-14.49266114112
176	3.35014311802174	4.47598638357253	4.60191464828882	1	1.45205566823716	2.51729529021738	5.67936089053022	3.06460636477776	6.09768306652602	4.90989862634421	3.94007886702995	6.7527150943353	2.45068928841466	7	4.56346184968637	4.85436861774536	1.83549782542796	6.05211878952115	7	1.79952880067629	7	1.61022322073391	4.29520719226832	5.18813626409443	-9.36878373215157	11.124366558391	-3.01202267650237	0.147251373432502	7.35289601683017	-3.86174726128023	3.94224249283064	3.02714874354394	3.60220150305014	4.21380305387486	4.79688605309626	4.08082859978692	-5.91419675680301	5.03282040616049	-2.05275729253807	0.930545345496999	-2.16695282755677	-10.3328061661825	1.45504720281606	6.40932168583687	-0.104576550190813	-4.06748033039542	0.552112136634032	6.91953178996028	1.1680305694977
177	7	5.24633476433272	4.61611468129267	2.29889616952521	5.54932697481804	6.00798511788109	4.99378773998173	7	4.14013738189405	2.9461224913618	4.67727967068656	5.02408699201279	3.81079673067597	5.54293860992549	5.78765625820304	3.23194865348083	6.19574457784857	4.65756215655118	5.93728654072603	1.49840607379042	6.2897264507373	2.67122939107907	6.13006835738299	5.66127280926361	-7.5163700080308	11.6212038418041	-1.36932543647907	5.25138777398922	1.17336418942615	-3.8667700578709	1.92149992920897	2.54266340159256	2.53979497650356	7.17257314149119	2.32934725993857	1.84107648771602	-4.26389172669397	-0.273818401311825	-3.36138070808593	6.22806268736921	-1.42625138790337	-10.109388937666	-3.82501080676879	-2.72897096790355	2.44529431650616	-9.31738290317312	5.48126327393736	4.01182661423625	0.38372461828888
178	7	4.7606019373942	1.18879029013834	5.20092308647667	7	1.68491176549533	4.3919398347599	6.32595774445107	3.56669287667669	1.28586387518772	2.43844098605142	6.83362068949736	5.27493745255014	1.89843973009298	7	1.30073584638612	3.398021780821	1	5.0479484902886	3.68528914584601	6.60195427895196	6.33233394691957	5.14005742830884	3.56020163520143	-6.66891433344394	12.4394369319503	-7.02478089191816	4.46202895093723	2.92189144703182	-5.50164697852236	1.73741401731313	5.19168675503261	2.10726472444157	3.59944572746878	3.10089268449406	4.29654213120403	-6.98121382000292	3.60395539809804	3.88791673542677	0.972631294844576	-1.60305329414754	-7.49461454683696	-5.84097696145655	-4.39844637084921	1.75894658826718	-3.08447290558266	-1.54645091955184	3.50543717036135	1.98972155433724
179	3.48281552964727	4.28200425900649	5.97115152230729	5.54982648887115	1.93325020575682	1.0544989937968	6.84102383703619	5.79121580175555	7	3.948654069986	4.93717191455119	6.2461853681496	2.15958698447971	2.72706110794798	7	2.01252413923074	2.5168895485968	4.48318126075009	3.36048154361377	1.33814988424115	5.36988793567013	3.04669543907433	1.41208215525203	3.21507200121271	7.10771903519416	1.34297948002721	4.97366488552544	5.94969600991493	9.23998829150321	-8.56542659996472	2.38972654854493	3.56165401874199	10.8293821784919	-0.591183540331377	-10.5082994796854	2.80177475275547	2.32072304590752	7.37555893278082	-9.72960394864082	5.20048306754185	2.51945683190385	-2.28455351125118	-15.856679772596	1.98453953496319	3.79315009738401	-7.97671938312473	-0.4697043040803	4.09858276028579	-2.42475673576774
180	4.62545871753826	5.36238311278499	6.22340481600007	6.76191159281814	2.78960561197222	6.20279892755179	3.15326121424614	3.69037487981019	6.59549450278972	2.58147552040745	1.87408722067811	3.37471277797571	5.7904766998393	6.46168137169624	4.51437987655804	1.03299824035196	7	6.61734616006167	5.34555540208141	1.50768784597903	6.47155701053577	6.43104287840923	1.23896041544124	2.37014498380721	7.76450337096831	1.34350071283122	4.56503456048917	4.84073971260665	8.93396500574978	-6.36373686106445	4.75201695806609	3.28924170072577	9.90310863658422	-3.65030899191873	-9.16037718340798	2.7896090312273	2.49707963794658	7.08111060600196	-8.47091524411394	3.8445585100458	2.5389636499594	-1.85042886158756	-16.4101507441503	4.60745626412726	1.09636322804702	-5.53206105673113	-1.07186698633122	0.510555821510083	4.55003798848011
[truncated: 74 more columns]
