# Supplementary material for: How Are Mate Preferences Linked with Actual Mate Selection? Tests of Mate Preference Integration Algorithms Using Computer Simulations and Actual Mating Couples
Source: PLoS One. 2016 Jun 8;11(6):e0156078. doi: 10.1371/journal.pone.0156078 (PMC4898694; doi:10.1371/journal.pone.0156078)
Supplement: S2 Data — Long-term couple and agent-based model data analyzed in Study 3. (ZIP) [file pone.0156078.s002.zip › S10/Euclidean Model Data/Euclidean Couple Population 11192015 0220.csv]

	trait1	trait2	trait3	trait4	trait5	trait6	trait7	trait8	trait9	trait10	trait11	trait12	trait13	trait14	trait15	trait16	trait17	trait18	trait19	trait20	trait21	trait22	trait23	preference1	preference2	preference3	preference4	preference5	preference6	preference7	preference8	preference9	preference10	preference11	preference12	preference13	preference14	preference15	preference16	preference17	preference18	preference19	preference20	preference21	preference22	preference23	preference24	preference25	preference26
1	4.66281110257891	3.06408161435873	1	1.6797651307092	4.06011653134713	4.32382614154916	4.41423778229654	3.66906573743844	1.18421117806682	3.75697538654102	6.26496796533797	2.7248803068893	6.71690924105939	1.88155229232712	3.33015217974634	1.45619277438283	6.31525458042721	6.67968089893241	3.30583201055388	2.04517366401411	3.67626973597264	1.98936054048381	2.43597834637607	0.740641071285631	-1.17584318283391	-5.17806862151809	-9.30419448539668	2.7117217017861	-0.586540274321494	-4.87788066156599	15.976091834762	2.07322820758994	-19.3542325968272	-9.02725545905778	-2.74468805829693	2.29154928728101	-2.54019453835866	-9.84203424948284	-1.80074318980969	6.08738908250974	-17.1901804816554	6.92958816334525	-3.15172625327292	4.18548768021537	-13.7061841463529	-2.25835255864602	-11.0180233941607	1.69594073804572	-1.87901221311694
2	3.23282073325558	4.24984148579255	1.26644263183025	1.67219169682305	2.44193591873154	6.36522307910008	1	2.43920901648861	1.19263422454371	3.02640301531031	4.34028943350354	2.99697068075	1.5457897017391	1.77069253126305	1.79299148358496	1	7	6.36951686069485	4.1905122713448	2.19598238661922	3.79196949765378	1.38701394751243	3.21545309227354	-1.00920407436155	-1.27262127133035	-0.977992904319158	-7.72174268472945	1.52890522204525	-0.932986300283908	-6.22662772981716	14.132301661683	1.14224396462045	-15.700649218391	-7.83765270589599	-1.65920259763163	2.43945245467302	-3.93666521353903	-9.21881199109632	-0.745924425002492	3.90128337475591	-15.0434050155559	9.36226038992878	-3.38165995150701	4.13298754213518	-8.87194477899046	-0.973982147989565	-2.80924898629236	-1.44951870887077	2.66577354827112
3	1.28827018459326	1	6.64003567948024	4.01323773536814	1	6.04457374995023	1.1725878407491	7	3.47154221746391	5.36979834623766	2.07296959778365	5.01077375231585	3.17704459856239	1.3378748834847	3.15880668541969	1.31801284149887	4.9122858366769	7	4.66281219278045	1.93306042361368	1	4.73594765253029	1	3.38037155266739	-5.94828551216047	-0.524599188632819	-9.22741352941316	1.8511928075142	0.610952190731319	-7.86079207396224	9.94671466799654	0.783510722341938	-15.6126324897017	-14.2933045943065	-1.86251413756827	1.51064417611883	-3.5865610661794	-9.55276587856929	-5.13843356779233	2.85818562273862	-11.8280833177634	6.6439599679994	-0.945676067379773	5.09734260660434	0.844270290001343	-4.21327590534297	-11.4855350498297	0.7143267824997	-2.1471367686088
4	1	3.76893928484045	3.81999159187113	3.40012499986138	3.71478744857879	3.93609265580272	4.97162735214043	5.11416501239444	2.71188757525942	4.09033691639704	6.43559027734285	6.27304164526443	1	1	2.04816147221765	5.00453207545546	4.64954133038128	4.16393183704003	5.22906252775912	2.78142554678618	1	6.26360938926578	6.10702382332322	2.89648773832041	3.94968091298632	-4.61173466170963	-0.903727899898735	-0.450656575636041	-10.061111008057	0.564073268452522	0.0645901659385765	3.68408081464084	-8.1175682093391	3.78117826373852	-16.3890400519843	5.8195383745246	-4.17626250187091	1.44366794282455	-12.3863329679438	4.65853649024811	12.2698473553233	-2.12745690228899	-3.9384293735111	3.33016017592203	11.1031118162163	2.37127543267377	-6.35204270583104	6.23070338324439	-1.30963254188
5	2.81001472578977	3.94929791477379	1.83740290783436	1.59382185442962	2.26943111072332	7	1.25298812179468	1.38828386903574	1	3.7664366798964	5.33944651369533	2.89361618271861	1	2.51814083685006	2.65998877472747	2.20773790716265	6.1552448064892	5.85627702863036	4.63947301657315	2.24190012856658	1.63338843178039	1.96185954295977	2.35604854078677	-0.045197401821957	-2.38431422810052	-3.02876257651602	-6.73652116086481	1.56694106569108	-0.738484172222609	-6.00086363386957	14.5473710309172	1.43794090017365	-16.2008480345458	-8.53558070754289	-1.61720268229261	1.4832655061064	-2.73046882448498	-9.06769282500215	-0.872223037923405	3.58093846593564	-13.7886657166382	8.56617247608868	-4.0848330743142	4.20671958231056	-7.91921642784972	-3.27908891250329	-7.98768207469916	1.67372446230624	3.0127069576571
6	1.71922963040785	4.31369108655041	1.9187336640824	1	2.09860095552927	6.50977327763538	2.85829651365535	5.7175285508119	3.05397711450583	5.70804931889775	6.40513123626188	4.78455984314743	2.66157366503925	2.54875039976036	3.55210452014211	2.88316225519449	5.14627452824886	6.41183771599193	1.72993168604781	2.56373847175158	4.75638395555013	1.42012971055486	3.51699219184369	0.711902935804874	0.264273658547327	-5.91876524675951	-11.4633900825902	1.10964036513804	-1.29822824910768	-5.65527504880798	15.2917140531351	0.860571045030536	-14.9524886465957	-9.92871796543965	-4.64376977225834	2.84843091954841	-4.64133910050321	-7.70470560287153	-0.731003907117109	5.01245724443961	-14.5279063918481	7.60297694559114	-5.13696495942957	7.45084463849689	-2.77034783585592	-1.30565937440979	-8.46414935636062	4.50597361107251	0.0524040011933724
7	1.35550082801954	1	6.19106728590608	3.82879195970378	1.32398852681137	5.86363731670366	1	7	4.23252811481527	4.83553579652419	2.98190429446388	6.49026048252895	3.44772525279458	1.57823724874753	2.01505346817481	1	4.59471456896882	6.78998876643358	4.37291753630256	1.24619618149343	1	4.91800591469381	3.14726717156431	3.09261506689575	-4.08142976530573	-0.0966083854358942	-9.61905159666742	1.78028261574147	1.38210070212984	-7.08149190000825	10.8955421940004	0.51055288041225	-14.9497675305618	-14.2266950438211	-2.04962595609996	0.993006239849538	-4.74683680051762	-9.4473878483017	-5.18387536517016	3.22477085628289	-11.5472004080995	7.17970857951487	-0.517958139901916	5.38963123735577	-0.985287939616394	-2.57067031179013	-10.0661390009887	4.16197267756309	0.505624894858963
8	3.55738606991715	5.90890967262389	3.38680049104479	4.15105755936959	1	6.66800917010014	2.93608593987861	6.84530988191572	4.21813107822888	3.21279361566815	5.72759428837226	5.58505109977904	2.43289118146332	2.93395846926025	1.81920317543469	1.74193757914923	6.94842285345256	4.69870767395813	4.66327352987942	2.25550091405328	1.87919511831056	6.48823309193644	4.23340946726442	3.84807625308512	-3.91818717208286	0.293850960807811	-4.49220546298674	1.39299831441286	0.248464749810004	-7.05976169260406	16.6993729978609	1.915476891932	-18.2693714629354	-8.93757172976283	-0.33052859704951	4.02670272181151	-5.04635633762114	-5.50350292459845	-3.86397139378338	4.20530899015086	-14.119691262353	5.0657488518504	-5.64074519048061	5.17078687609744	2.73955131920311	-4.31891595128563	-2.74918001194705	1.27526567716761	-1.90019425398548
9	1	4.34576080297185	1	3.51047802783882	1.06211966365569	6.64311974291501	1.13545810378253	2.84731034622202	3.32836517834643	6.1626217372274	2.48433839032721	4.87793445866698	1.62958346688992	4.7685612278592	1.511208411019	1.6967422523598	1	3.56111524966467	5.0985481861658	1	4.70560307457476	2.30356902891896	4.24829062916627	2.34280774148384	-1.8566722619703	-2.89092693863856	-8.93716164485831	1.05304396372607	-0.312807313661237	-7.75026603049976	17.6648725604039	4.28517911168462	-17.4315923387231	-8.49620882265198	-2.81873339745243	4.95243710748045	-3.10228052865242	-7.58148570403553	-3.13002620131384	6.98559033982294	-16.0504055799908	7.33116375765252	-5.21412013711184	3.52806908958595	-10.494801849007	-1.3942099576266	-2.53667181844264	3.27383419626095	-2.56862458556149
10	2.84589561155164	3.1340969623405	5.18268478043148	5.81293602098578	3.74936706665508	6.45050632130113	1.96639181201573	3.19405673077672	3.10538565760195	7	4.44850433070511	1.57320713259505	1	2.24722787404033	1.10017389058437	3.79967419240509	6.90752977162143	4.85627475528312	2.04005360948743	5.54209836116248	1.56206062462275	5.73185288255545	3.92504777252061	1.62007288941555	5.70964771059377	-2.09421659518864	2.18351232622716	2.76185645919988	-10.6923251652827	-0.659294213508236	-3.44626958042793	6.39292209260133	-5.30611972230741	3.01732393446274	-18.3619419839217	5.75739325960325	-4.87497912773049	2.18329165734261	-6.49726615985929	6.54656688201557	14.4420564789143	0.02139270179546	1.42740684296228	7.36718575695257	-8.25569122489691	-1.7132479285619	-13.9800616449269	1.67183922063976	2.29604894495726
11	2.83209259806683	3.36937010274924	3.96383110877855	5.64404206144362	1.87317427530455	6.16997988078347	1.34627277628551	3.63870538465011	3.09677409758076	7	5.65826434614299	1	2.9200705074779	1.55361027891278	3.37034297559832	1	7	4.5959669259687	3.42209136087621	2.72539045030949	3.53967261836342	3.70727688880203	3.93785342173262	1.56749863762372	6.39042725315147	-3.36437794546934	2.10080873497194	1.71438357362367	-11.706684366093	-3.52755191805611	-0.968219155971495	3.64427446132751	-6.75900284510399	2.59812232401648	-20.210849214078	5.90767291080844	-2.07662456611927	2.7395417826036	-8.49697387789284	6.52668097989363	13.2602177217615	-0.285267137201719	0.644176823851962	6.61555720596279	4.82146156468691	0.881006792685635	-14.3741645026818	3.46810610085228	-0.671190617400958
12	3.10637244601946	3.17106912337871	1	1.30813791516417	4.05785044166435	5.77443075511983	1.34286598426316	4.94137739265389	5.4495956940842	4.09472762131236	3.29565943448698	3.67829279230534	3.34150007939311	3.68597307550847	2.21647823267784	4.95973639429884	5.26114382029878	7	2.66386096106827	1	3.43111928233056	1.71206871967287	5.97141303658724	-1.16034774310801	-1.46301996739972	-5.42619260467228	-8.33015000415049	2.0075545745603	-1.34540114464098	-5.12189375847522	12.8223826729309	1.24983806653871	-15.9745086884924	-9.85864345810784	-2.58032854378072	1.19654170539349	-4.32557146202963	-8.54873152492926	-0.377657056162334	2.89688304048286	-15.2199765139293	9.07618368821474	-4.72282147250296	5.43217422653667	-6.99897404260635	-4.12354179259473	1.09143691072798	-1.32264636325616	-6.12503899638257
13	1.98888802305278	7	4.2376883337279	4.23844981000342	1	6.41549433029667	1	2.57026999967076	1.82413654009009	6.51286195038151	5.22305405698553	5.76697502107591	3.05790371471259	1.82268394771764	1.72675661556037	3.69945125556127	6.71171531309525	6.80500211631934	3.86609420257728	1	3.38147097647828	5.73319104513966	2.16746512507138	2.88475603008616	4.18030516347645	-4.20048386385956	2.06269724913597	-0.890944259615976	-9.42224784134272	-4.49429753887687	-1.06025529193897	3.62322888301606	-10.836712454973	4.54325673829458	-15.3399816591981	2.61367772365949	-2.66148371650537	1.0234232702227	-11.9542985464489	2.53652057580106	9.64806921404589	1.21167900982856	-1.59408942763011	5.55818982727233	1.67826790916094	1.31718672335339	4.10589747473124	4.91333544895668	-1.66016704227811
14	2.97510385795564	1.78392748840394	4.97253773043779	7	4.11037861637057	6.74375852826684	1.7096911368111	2.36390772117241	2.37136082187222	5.42285471251077	5.11512837470535	2.86451366765414	5.05930837784968	1.50923599233544	1.59248416253766	5.7772308380706	7	5.62125808626603	1.93770796977021	2.0756193989606	4.56140211710304	2.26349284878439	4.60714555410316	2.94651504477038	4.89664490054499	-5.50421760025863	1.52750836067393	3.86157638545654	-11.2459515061094	-3.26477160426717	-5.12176584474396	5.14827550752197	-9.60144307640345	3.1192740571766	-12.7358218306381	10.6701445254374	4.46863259371289	0.204097746194316	-7.7003165099745	1.66280156401893	19.1393407926966	-3.91598175909637	3.60498730021715	5.61121487823837	-6.52770917524022	-2.15655172656533	-3.05337243157127	2.41687693018705	-4.40805843565786
15	2.37572407828372	2.48839111820368	4.17001148982433	7	4.63887076086199	6.45310781863744	1.6435374293918	2.91729245558828	4.30821449757419	6.88045817214218	6.6660936622709	3.15471349678408	1.67235378777375	3.26133402875597	1	3.11765650717102	7	4.48859397263672	1.33910005578763	4.63859547143774	4.86181849959173	4.61139559387976	4.33011271840018	1.94047380052842	6.63486917527283	-2.48563550982765	1.76766164402404	2.12632726903187	-10.3963331663619	-1.72690210607777	-2.5951114775569	4.47632032357792	-5.26360377533015	5.06457064346466	-17.75361245197	4.3019434562009	-3.85115546345953	2.005739727931	-7.14971762545691	5.86126133944182	15.0299173276412	-0.00322234263506688	1.00554191399681	7.02538954725595	-10.422276400845	-5.44439423368285	-5.60148277107471	-2.417936278665	0.42131885987478
16	1	5.59075958352746	5.49942449645334	4.66968429613115	1	3.74606257820918	3.15275323670523	5.09773069099494	2.92266791883257	6.09021856465083	5.31174064101824	7	5.70565356822676	2.03740522724785	3.44318000120235	5.22056699316834	4.83531004822607	6.50713397764698	4.35240100617829	2.97504052746391	1	5.64645248940416	2.57284379824488	2.9580132829261	2.2389032040065	-3.6675205139731	1.60377589212936	-2.54265488328549	-8.13076661463567	-4.09317248345453	-0.901010912878415	3.115423940057	-10.9073620867093	5.73947266268215	-15.066936185674	3.68428067524044	-3.92667715610825	1.49161683220911	-13.0411658202187	1.88543421788357	9.77677823093327	3.63368538008056	-3.270354348212	6.0211781551064	1.49478745149993	-0.476743457639633	-4.789043091124	1.9551055976469	-2.76277080770347
17	1	1.90873587972642	5.17160569354524	3.8414987789383	2.06647233681532	2.60927476078182	3.11377686613475	2.15009778593093	3.18225721816991	5.2783774519447	6.54280498971563	7	2.10373906430245	1.3097523426779	1	4.20447000300152	3.38997025309341	5.64973784503687	7	3.12472521086185	2.49071286099123	1.63463007457475	2.8173449399433	1.38322448358298	1.81242593397392	-2.95334170188133	-1.17500094261729	-0.233057149970972	-9.92153187840573	-0.886342911167155	-0.407532352377743	2.21006067865208	-8.71989828969069	4.26172506799037	-16.1464272220492	5.15346169666592	-3.66148858837735	1.81853356880772	-9.52506486072734	2.44233410312342	13.5054718488452	-0.502169536661915	-1.59670556611276	7.33047481941912	11.0164865683301	-3.64990267564106	-11.7736629441506	1.14141949902247	-2.89170583389891
18	2.68234912773867	3.13927696764992	5.39590480847546	5.9077590804894	2.4706789226058	6.97217649275195	1.13221809757131	1	1.5724157217738	4.85825445239027	7	2.56892884615816	2.67409588991203	1.62132502234755	1.92842903825792	3.57001548137256	5.7623892924422	5.51406851775892	6.49901935312569	2.3006178348095	3.38832726441297	1.37062247099164	1.44835687610105	3.37195911249942	4.95104665821173	-3.66834348408804	-0.936418108778946	-0.901818854732784	-9.43418162888439	-0.61642701294446	-0.749902138742503	1.35005272555564	-7.09987065592999	4.01726699375873	-17.2256914372888	6.46044467521263	-2.33587564814129	1.95468314743898	-9.03529716891851	2.95532315069077	12.7089582445283	-1.27612957515717	-1.56541658575608	6.71225817316205	-7.73255854913257	-1.49183693813462	-15.4742599808127	1.2927950714285	-0.419264772980782
19	1.57717531157167	2.65417005020262	6.01057543968257	5.85795607502541	3.42883686508448	6.31407612430442	1.90652255881957	1.85603796879296	1	5.56033578180844	5.76801937360428	4.40605011189598	5.77627179729931	1.11412211149072	2.2636486170536	2.15627071006638	7	6.61868926108397	7	2.36183355745307	2.72030897874339	5.38251410305648	2.2207407123321	3.45343141372388	2.93710826312098	-3.12744894038666	-2.09384844233445	-1.9457048285016	-10.8996866788664	-0.744595484443812	-1.35388147472024	1.51301009474726	-8.02849004890446	3.42875914279101	-16.4419778953344	5.37778864318107	-3.20901076807695	2.3905063037865	-8.81061991353064	1.87825178230467	12.937289238792	-0.71147567089581	-2.18084805674894	5.38757158999866	-6.87491245064776	-1.37753360735855	-15.04716528067	1.86019097954636	-0.267493181659677
20	1.98743201444548	4.6790421925117	6.35739009735212	4.33210392819115	4.60689957292879	5.94672012963908	3.49568799294551	3.16656864749066	3.84728222925599	5.60984167777985	1.90934956556352	3.37160037339018	2.96348580016167	2.48278138591936	1.24721332432927	2.32658985232908	6.47350206214276	6.58219519933474	2.65777124291638	1	4.95340705567873	4.0844922692855	1	6.0731916472468	7.28924692151724	-3.71642293074513	5.61585094613126	4.36774266124212	-10.1671523163417	-0.280669811525733	-5.84000265194098	3.07313837756132	-10.1098638581699	7.34549508481381	-12.9794230880369	4.9443116982796	-0.960318202204187	1.31088425152386	-12.1053665599306	0.803289617015169	13.1606209650452	-3.48351782242288	-2.4585309894227	9.54396405714186	11.7054042097354	-3.04745318602639	-4.39434187227434	0.805290258082088	-7.24331864567847
21	3.78109748380962	4.50454233635814	2.36595412223473	1.00686369667899	4.69761237290958	4.60827900949802	3.07577399077028	3.4411754187409	2.91933581831359	7	3.89453319875772	2.75685423842477	3.95511750117689	3.07536811278074	2.19451280595263	1.91467556481396	5.86579446083992	4.86731171044215	2.21097603247135	3.50699673458011	1.32009444206731	6.00553997783541	1	0.883530958502291	-0.0414886914398734	-5.8624295357982	-9.83049842838159	1.84129765178158	-1.62052653000706	-7.87201772314237	16.5166184068684	1.40913550510194	-17.6370143610825	-8.6118640714952	-3.48874046060264	1.17990018010993	-4.38829658222189	-8.93948200069175	-0.841428978239166	5.49675740297076	-15.7006519669508	10.2542241130748	-2.20940110049775	5.46456697640957	-0.585329385577618	-5.71054291762361	14.1126734544651	0.278471650102312	-1.84462798006507
22	4.1269653135059	3.53244730122254	1.26846454583036	1.90462079651989	4.31775052330682	5.43615171489522	2.54336786596406	5.80244165024769	2.79311476461431	5.07394130488265	5.83964837161367	1	3.094536687961	5.39781727165883	5.69354936677982	4.36486893187992	5.88473200513147	3.98004934808502	6.58791874330049	3.19231794196389	2.62680235015804	3.30780356606422	2.86855085198823	0.0452466317756969	-0.901248042218082	-4.15134499150383	-9.49455993178905	2.83579977922332	0.579396245661869	-7.22576686667492	16.5027761968045	3.43482810137271	-17.6891519977558	-8.40494888915281	-4.13733811058742	1.88497666516565	-3.33268104929613	-9.69752006450015	-0.644903747522373	4.40073104741637	-17.0714615953299	6.4510398750219	-3.4626280153982	6.84292781153648	-0.188128511377367	-1.90931062382118	2.49088941228497	1.66122434324412	-1.14864626962545
23	3.66351952423401	2.54058500699351	1.69780379417367	1	4.98364009462188	2.49107690544626	4.66736607555609	1.14693216286262	5.15454269773095	1	3.04743703785382	5.82691414898877	3.59581172948581	3.81548173224584	2.97701317354963	1.09388394937821	5.42011047288965	4.470075130621	1	2.90282896365245	3.15520018606318	2.98264391119469	1	1.59433574075791	-1.28943498285056	-4.44288152918885	-9.57204446600276	2.18241897439909	-1.7528629061428	-5.48162135193524	15.1997992616181	2.67781350862942	-18.151612716535	-7.61598213628554	-2.68109910120939	1.28620582547106	-5.24102763147984	-8.81906744590948	-2.15822114377335	5.32976624588064	-16.3384462436685	8.3478708471783	-4.19463741472499	3.70583613439498	1.43546978561921	-5.23983669494781	15.5454418947058	0.504133980659382	-1.55709109209401
24	2.171751417466	2.84496522033847	4.85331159210063	5.32378206517361	5.26392365780541	7	3.91607274083851	1.43190520690522	7	1.3365274295462	5.81558027367991	2.23000490253647	4.37295668907311	1	1.50444033820889	2.46394621396948	6.61116162788105	2.78457726324957	5.64055938461536	4.54479152763412	7	2.49304886494618	3.74170563019676	3.83516962998211	4.13538254002897	-2.17256123854905	2.84392285232651	2.43870045614432	-11.2504018928387	-1.25369413090593	-2.20774427584713	5.79699156827243	-7.61303620807559	2.89301560161331	-20.0687123155627	6.48872788778339	-4.52671672205772	2.4117473667738	-12.3798556530819	6.69310711133159	15.0528450774932	0.84986340342059	-1.46361551856291	4.64487939326335	4.72088957699616	0.751145467719832	0.669918043729382	3.22270839335811	1.63014998132764
25	3.13792790463536	4.12651054304968	6.98896881573715	4.12468485285552	4.22000272782305	7	2.3269521200524	2.9027786140425	2.66729461757894	2.67781265970145	4.16236718237111	1.81974151981939	3.09150150044596	1	1	3.80808193608359	6.45850925242895	5.86188738730314	5.4101234088954	1.03339496576343	2.04656766615194	5.00583555398096	3.1856784784672	6.84023676413211	5.92678834954233	-4.5305401172692	4.71509402543611	4.17141552866346	-10.5437966816018	2.0051169373731	-4.85917882281537	4.19361002510787	-9.82179131074666	5.98030819917544	-13.2230637399772	4.45319483655981	-2.05406697150389	2.30265146442218	-13.3510097816516	0.67473705130578	12.0780439724915	-4.01487690042408	-2.58014291543475	7.67524574030863	11.4680088149264	-5.71531919114441	-3.54840837587718	0.852692532075959	0.850115518774848
26	2.25843910013349	3.65110615354866	2.28670895300677	2.70616782184625	2.54184117820274	3.39604762720665	3.22590373849501	4.23043328551724	5.67780018186507	6.51301014001651	4.16204645472427	6.50492421957761	2.81016945890783	1.65192032853304	1.416441734103	3.79760456195855	2.69186072240373	2.53605831012116	6.43203146888789	2.96418177141758	3.94801866917428	1.31624480877528	2.01104514901344	-0.491794865051997	-0.507286893299187	-1.71661907235102	-8.27109853233976	2.53343337907122	0.114660441092019	-6.37940677382779	15.2148166288261	0.408394119641306	-15.0857118442376	-9.6857530032198	-2.76894603006694	2.68143346856778	-5.21511146024513	-8.95693991551908	0.262010825757001	3.58918613512721	-15.9026414231037	9.8240229689324	-3.59317488637156	3.88732213617037	1.96131427615	0.619867089911155	-10.5152992421067	0.504925969542559	2.21025986927239
27	1	2.17723990319234	3.30145103573759	1	1	4.61366220646204	2.8904852998786	6.23011904649896	2.71519123670847	5.61553657512642	3.68737933257025	1.92651721355674	3.69281921346019	3.49873211405911	2.20499504465045	2.75233932889907	7	6.88999003756486	7	4.66481364808664	4.33154298525347	1.18951699050013	1.64193063032157	3.79151523380739	-9.06758837749105	1.7404562498611	-3.63832380375592	1.73879108574458	3.05577437203556	-6.52758514231229	17.3544752120187	6.10062593906742	-20.9254810180637	-8.39793173435512	-7.88505416226466	2.42879854942762	-2.560301885799	-2.64036561950061	-2.76699705988783	2.50918488800014	-16.5446892575273	10.1299735588541	-4.75862568380015	5.66120876980298	-13.3735376033254	3.79968537552635	1.08596074948989	2.97910439669297	-8.62173379372843
28	1	4.87382903437599	1.8983931663694	4.49741779938346	1	3.50164516010306	1.04171931217297	3.41504134300258	5.24059845823946	5.72835352880903	6.72071584893593	4.37011172738832	1.27433125449245	4.91736350077614	2.24527727073257	2.59911288401189	4.33278322010734	3.93490722398419	5.26781416680444	1	1	3.39109172778348	1.5150715195547	1.46992468376085	-1.74802596458425	-2.67471205085912	-8.37368766149749	0.827878145559424	-0.485825122150254	-8.84365688255364	17.1655562154224	3.76029847394	-16.8470037770999	-7.9640697170849	-3.72214925248325	4.46737487367243	-3.45206868589083	-7.26069442080639	-5.58083632269278	7.02213713220996	-16.019395500744	6.28891993747992	-4.36558962775265	2.9910265689596	-10.0114601899776	3.08510767314558	2.75633678946889	0.686098855526949	-2.35632191936195
29	2.3371065347568	3.35467061567298	1	1	4.25237240588599	4.00076267652945	2.39174181713378	5.35632223852845	4.59125864402822	4.30243364835322	3.6113687961327	4.16502522385461	3.94330462020181	3.80133603867042	1	7	6.7908574285821	2.85833353815398	4.53384343191896	3.51604531021432	4.57836041740516	2.96644531411579	6.5797636290344	-0.938121825881209	0.129445202422327	-5.85402090787081	-8.88876612090883	2.97795851327824	-1.18931040301122	-6.20542091552088	11.7896263096063	1.02493431723591	-16.1145160897547	-10.5188383613457	-2.58638907552721	2.0148859467334	-5.08034659854547	-8.79845297518716	-0.287351925232151	2.28021043891698	-15.0852059514838	9.24929672307737	-3.73224387630838	5.3853302912965	-6.94008633588319	-3.87114366309948	1.30470531406418	-1.24615259437588	-5.95817946165843
30	1	5.21641300684677	5.57247737804138	5.54407918910475	2.80049217173503	4.1422083826105	4.14782861991938	4.75905284934471	2.36319948181438	5.04841500221409	5.57010275878609	5.46882009302587	1.30670287826998	2.50766384227452	2.60918159758619	4.4591705326733	3.68649696675147	5.95445466329466	5.4244617566655	1.72047670164294	4.13623876043608	6.40512944002975	5.15473264200361	3.27167053134937	3.98781914248334	-5.01866370873265	-0.222891089119254	-0.152416736710175	-10.5585905976088	0.805932710789187	-0.246961776688742	4.08133276052102	-7.81920476254649	3.31269050156107	-16.6349997067965	5.24683064341475	-4.65209459604278	0.482207794697143	-11.5803952936746	4.91656774984396	12.7466310924622	-0.0108165536932505	-2.80800381853433	3.05401700149172	9.65387433532014	1.95598239810499	-5.75728253464323	7.17912487779495	-1.61079512572143
31	1.26427143563693	3.77098424151462	1.52278262690599	1.45892369359177	2.01762746936358	3.548614654695	1.33178590759378	3.944288913698	5.60699252207745	3.60484407465319	3.80379154585568	3.11223807305898	3.80381773415902	3.01515417068007	4.87411920925746	4.44252038106092	4.01018112489368	5.28064102873154	4.07241756461516	1	1.97728393128888	2.40794522558564	6.83789641937005	1.18142946274818	-3.4569532651072	-0.659394882011817	-6.41690506463772	1.31815247097836	0.500813107281239	-8.24537481551223	17.5951119822567	4.03057772500387	-18.2152308163471	-8.40563244122606	-1.3734746570687	4.7501600916274	-5.63768738942755	-4.60281857411955	-3.46065500141011	6.09794828925262	-15.7901972852172	4.20138279726312	-1.55084164799758	2.33608744252758	-1.22635152566687	-2.41923072646248	0.796343094230345	-1.19842821341824	3.0115758188857
32	2.81942587206779	3.67643155905168	3.19324836555496	1.8529207900393	1.74143998083915	1.65311587383258	2.77803323050091	5.16599727111093	4.0051177660192	5.41398694900669	5.61569412538478	4.81810597351002	3.54542493444173	3.59182031472007	4.15578809744596	3.14386965642519	4.48086885688514	4.89126650440166	1.46405593203124	4.59773634169845	4.07937612192596	1	1	1.12925826857789	0.316067437168853	1.12526270597906	-7.51942208857063	2.76854989173316	-0.254109974218166	-8.97332050681815	14.1297180805489	4.62830292229346	-17.2691530217144	-4.88642354957401	-3.28117530270541	2.77163201360693	-4.41053239301169	-8.33900905102395	-3.88547169600682	3.14600689781341	-15.6461607937257	6.61423815776559	-3.28243508029842	8.28671063406111	-5.4709898875568	-3.64048551335289	-7.35955445650913	1.91940312140233	-1.80841584161163
33	2.03870705313973	1.60143180616447	1.32391351153013	1.42738635788642	2.72514241622734	5.82550550083278	2.81565323463631	4.14460001858167	5.39560146573636	4.34513510627362	2.15629699200842	2.5711301373647	3.71195513932779	5.80490193083411	3.22108880966151	3.6201357463174	3.10734179736001	5.19733684114992	3.69575202478186	4.19424672035217	3.08481035403052	1.03886440814093	2.52281627676715	-0.134624956276322	-0.299418627803836	-5.40876046843522	-10.090472323562	-0.128626756627639	-0.889485754992742	-7.45172311648739	13.8001219812287	2.41653811898047	-16.1402764467321	-10.7489130146496	-3.46389815437549	1.11982773082053	-2.87876796347218	-10.2870059933444	-1.45090723906398	3.90911176213344	-13.9122199654253	9.94159660561888	-6.20002838251211	4.65667872758107	0.980623832052511	-3.92459820057424	6.27081723818344	2.35935810360554	-1.87343900335104
34	1.60280471961716	2.77850856231673	5.3065091408555	5.66695648871975	3.61760068637454	4.90640168952982	1	3.88544384015591	5.12462692465304	6.05641538118058	7	5.00583880932547	1.43008387458324	2.26088046989436	1.809423208811	2.41212708348902	5.83351425750466	6.42978406570938	6.49690404765251	1	1.84271295641302	1.96527042251925	2.20993691102313	2.63900797424027	3.28736375552249	-3.99743176666622	-0.743201573459999	-2.28041664615031	-9.756968187311	-0.489350109172284	-0.281290980165566	1.74858424147418	-7.46916992687107	3.64098463300872	-15.6593841803347	6.20604342939834	-3.98908705183824	1.55847119358788	-9.45440644105809	2.59602299651154	11.4399567063933	-0.718763151792373	-1.69191729377362	4.78186578375606	-8.28150859184368	-0.604285643056147	-4.38844265843852	1.71198608720921	-2.6263250582068
35	1.94300152300444	1.81709519464012	2.67991105865997	1.46761385897063	2.49346344246902	5.13159851997971	3.39337088193449	3.42828068585258	3.5020312181778	7	3.88993268519911	3.54917264603183	3.70827834390041	1.47519522372081	1.77094098381934	3.91509027152274	5.17895373813096	6.26334109219048	4.22524140607266	1.84990500683934	4.87208456672555	2.78800840981283	2.00727986232112	-0.23078784339699	-0.352503829737958	-6.19987157594969	-9.85268202615629	0.0804221276932249	-1.38789423730944	-7.23742319084972	14.9195550598304	2.4900670062083	-16.2082280194811	-10.6850000575732	-3.43506313800272	1.28065426574484	-2.88222801932955	-9.9536314504688	-0.217080786769177	4.77281963393456	-15.3343191976786	9.44950135321273	-6.29815918452381	5.46757856188801	-9.55018984012637	-4.30156025252509	1.90257615360629	-0.279737858633204	-2.25954011681898
36	1	1.59230277818383	5.0324152954341	6.81767065141968	4.66541395085892	5.5605182168629	3.25251162300912	4.69042390053517	6.43054528465312	1.70214905055281	3.48587380153262	5.21432589464657	3.42551564923516	2.26389943788328	5.84880874560293	3.76083432597722	6.58814035619683	6.14735957867059	6.01427320273536	3.05716512817899	1	5.12291145363662	3.84501985722997	1.25082901853145	4.56404298436271	-5.87544723554537	0.444932308564004	2.1715330202403	-10.5694607926428	-4.22521656759883	-4.92471621003069	5.41704146722634	-11.080071137757	4.58210164334435	-11.9854901635609	10.9305916906715	1.93370888701029	0.67847857221071	-5.57488269186454	1.96224880589702	17.8305436824637	-3.86095622999347	3.69265448692284	7.49649813255888	-14.3302465459999	-2.01668323877359	-5.58929860962118	2.75555585688978	6.03573113139892
37	1.95050810814135	2.19128796997873	1	1.12890772426404	3.42151192002548	2.90323815585822	1	1.14249900589936	5.29644690646399	3.76243400848163	3.48532640031012	1.27715165947235	3.52764106549119	1.82120899338479	1.56186948293372	3.60416063497651	5.63929160287697	5.68549073376534	3.01971345024251	2.13357626562182	1.9100451760685	1.12169363810382	3.80677608847513	0.319642066609871	0.00408183563846859	-4.13870597996376	-7.63108337962583	0.162764789965187	-2.43556893331011	-7.06887925173261	15.9990131509712	1.44839248089599	-16.6641762654605	-9.57926246931832	-3.42981872263245	3.49681257939086	-2.06529624070528	-11.0810365833706	0.956294708952957	3.88976194182981	-15.1859942337586	9.0339718345005	-5.41067658887343	11.5942809555393	2.17123360161001	-2.26152732634785	-6.61101637948249	1.69517915780825	-4.21941673839642
38	3.68409921440386	2.73702474609048	3.99309673327055	1.70456109980404	5.68278373558689	3.47276269723046	4.70918307887583	2.36949798995479	3.02739890646673	1.25979107305427	6.51486645447981	5.73961273925307	5.51259064141532	1.54026690279525	1.42266851826475	1.52342702068946	3.45779363423384	6.43353331190702	3.38051536514828	1.46823850176334	2.49055695741275	1.66281503729714	1.41529113419674	3.03524138949335	-5.97027252249854	0.551674670249545	-8.47528289287091	2.7403926567388	-4.27082016322643	-6.06579783908813	12.5685086887659	5.154832934937	-15.7428520967514	-9.59662877070969	-4.27597365914506	2.01434445654131	-4.71892627624269	-8.37699194956538	-5.25170411601733	4.97251299591786	-13.2605848296574	5.2620835024019	-3.41289238374299	5.40178937329196	-5.6432894550238	-2.83838726899392	-10.6903080436416	0.557293792807588	-3.96824260922862
39	1.71804618846805	1.72885843648219	6.21765231004374	4.29211994502667	1.50383840972885	4.83482279725823	1.18779644033338	7	1.79794471571514	4.65948136008353	1.81783085836534	6.10107023175169	3.36320876421848	3.54610627306045	2.46554425952273	1.2720419001906	4.74343490660192	7	5.08586329679552	1.08591465400732	4.94551173130704	3.9824130637088	3.20768414775658	3.63242136943981	-4.6760995078543	-0.199798897357539	-9.77384267537845	1.75133697115267	1.46500194480723	-7.49828268500814	10.4220194951601	0.0546618928213844	-15.6500903221618	-14.5279410803013	-1.53387624930723	1.36722407870263	-5.27769364225425	-9.30093233838866	-4.81681990583219	2.44151610053691	-11.9599315271664	5.71198259505363	-1.31934485895613	5.91792890623991	-0.542641326722845	-1.41661155556909	-10.3789818574342	0.37611735167644	-3.36056096255195
40	5.46099607850662	2.52303749897409	1	1.48539202441442	3.40603447389828	4.23811821404051	4.02279028615485	2.53027203521503	1.75336469050228	4.537469780244	4.7683476736567	2.91870204975222	6.06725241283027	2.49248489487526	2.67273712042248	4.04619239148498	6.4484340733338	6.462631539757	7	1.24471956131563	3.68889747220705	4.51182421078978	2.94063410866313	0.684285779095621	-0.68612370479965	-4.12539421167657	-8.11068834367951	2.05222916452347	-1.18807922084575	-6.27756291546753	16.6240211562833	2.00111053221475	-18.0198556215296	-8.47976263271622	-2.81185584517755	2.08214046461023	-2.22308149223594	-9.27477559437282	-1.21563270340179	5.86820990775522	-16.3735174523647	8.00734116203069	-3.80254156195027	2.97647879735051	-13.7496358817013	-2.22415542054888	-9.99282846388368	-0.0806556173823612	-1.96082675573517
41	4.21749885642774	5.87370921317998	6.86122790521328	3.36654117287487	4.51444910997026	5.58627656871579	1	1	2.07393047891179	7	6.4899807422029	6.5393557498326	3.20448973124407	1.32085281083831	1.20570072139891	3.95836490559642	4.71140144929795	5.23132750766839	3.61678518519404	3.42195223247745	1.17501880999894	4.51124330759164	3.96682948128556	5.58917188285773	6.04982487966772	-4.17698462239062	5.34153680714144	3.01476674135824	-14.413421335811	-1.84032613014332	-5.02588691923267	3.02226677326623	-8.83857826629326	5.04588653845297	-14.0459818696573	4.60056501341177	-1.45475763579337	1.34398632102445	-11.9819285025371	2.3228135294522	13.2404328819499	-2.83100083123792	-2.56332673180539	3.67753511711793	-7.16752180340512	2.83563592084497	-5.18433262488384	2.29594787449356	-6.60332048089492
42	2.53274461791692	3.85048486589912	2.05745995393297	2.08210268776358	3.92888523036381	5.55113774297088	2.88391253875796	2.32873506727595	1	4.13250007338979	4.4236221423711	2.61570245083582	1	1.33123637309991	2.41250632726203	1.03148624980486	6.04246024312664	6.00304923475263	4.20021620413606	1.98820419727844	2.58675699677368	2.2876611226463	3.63101962676776	-2.55729593831759	-1.72934802108478	-2.5298081848239	-8.10505482375433	2.07920055049125	-0.380957859394443	-5.09270175900179	13.8158901854466	1.02069504086552	-16.6737563220492	-9.41236793348994	-2.05023519454776	2.47865966960239	-4.16687485942991	-8.82255753091887	-1.20098664157553	3.61679977409594	-14.0801235045651	9.04876596882366	-6.00096788154587	8.11963930366569	1.37544661861252	-3.13416630322211	-8.18990732122286	1.45420666924788	2.16671561905314
43	4.09927549225415	4.09051745095825	1	1.79060097869893	5.04099193976691	6.77589078863033	3.17103635016107	3.0751036909143	3.9026064884188	6.6060556135437	6.32251819621027	3.20769249464399	2.84669646640193	4.01001281708689	1	2.49845027044103	5.22478104223422	3.76019244201893	1.74619959216631	4.3289403148973	1.68215511645145	5.97068287323383	1.94071006270115	0.511346576115706	-0.364991132815403	-5.04812328291969	-10.3437580244281	1.37359520112434	-1.47266934716337	-8.31519209024962	15.3789508550413	1.67836349730033	-18.3904117062201	-9.37988972157351	-3.55922185382803	0.963823568001059	-3.34241223588278	-8.10826837881245	-1.00084733684144	4.85895784664738	-15.7368223973205	10.8658143798844	-2.36040714506503	4.981460518574	-0.524798855149536	-5.69014798527682	14.1740935015361	0.851671095913054	-1.60766212248082
44	1	6.6528771447416	6.05413592870544	4.00237963089236	3.72896971721177	4.00767201996493	3.29863934855514	3.22516938978846	3.82294244034784	5.60306154828766	6.59316764977719	6.47916151854591	4.36320675760704	2.65226918873335	2.9057898749329	3.63693547250672	6.86785398052086	5.2236833039276	5.61697607623802	1.43816027785483	3.68953724927157	2.26484936269911	2.40844647940983	2.19130197089745	-6.01016710243683	-0.856589210384551	-7.59662471431181	4.36826531610172	0.836763332206043	-10.3098089178216	11.7610956972647	5.78128883328634	-18.7185328448575	-7.63983509832001	-4.32970982184021	3.85579642919029	-4.01698294714649	-7.03993862311841	-5.22710956893417	5.22872948456163	-12.6827213680177	4.49177264102887	-3.97267790515807	4.01710337506325	-14.9711591141076	-1.8142824023314	-3.65508431114155	3.43935527614433	-3.23210511943566
45	2.77237952415008	2.28209150787972	1.44100058842291	3.04895306349118	3.21012584996525	4.83913331645222	6.13519529661896	2.10500198590836	2.19288270859648	5.0247583003702	4.8891598734679	1.94331629104187	4.7934108126627	4.04496065753986	2.54279600243341	1.58436075031176	6.77732694693445	5.32401323949908	5.38645989037325	4.20063056041056	4.20721973971636	1.26545698738426	1	1.17821515122208	-4.1239342337413	0.00273422719573285	-8.22504256038406	2.7576128831854	-1.23889735998907	-10.8322082912915	14.957088078073	5.54719129854846	-19.3969474829951	-6.31648747220923	-5.22915572455738	2.93512208474774	-6.58315439087533	-6.1169611943747	-4.18951503665741	3.47909644299795	-14.0295098183708	8.05660834286666	-3.99191901361613	4.87323236451842	-3.99470491826732	2.0581052978495	-10.6404566553666	2.22959085362328	-8.18626137934925
46	3.80637124790724	2.07539707882388	1.14467139723506	1	4.08544611339231	6.40560428326044	1	1.76912284751325	5.92620534136636	1	5.32381259224054	6.53058755761734	2.16174511008563	2.88201769053773	2.8177942804696	1.79681520685663	3.78411052380536	6.71465532783711	3.79306983645914	5.86800271809624	1.82078072275231	3.65226741387729	6.4975517378788	0.567569328396621	-0.455617162857952	-4.88074985919838	-7.84591812702372	3.00923941418329	-0.301942817835564	-6.51612885610692	15.5983512517806	2.20781516788837	-15.7478641477237	-8.59670329148596	-2.2804959143001	1.32218518155103	-3.94852347702544	-8.08597635789283	-2.57320586028703	6.18524033127024	-14.7293249491866	9.43502918388535	-2.84406547870811	6.72369370969122	-4.55301477630773	2.68481220770461	2.31267087496677	5.77631633843165	-1.51148873889193
47	1.49590969355656	4.25184234202327	1	1.76232826611979	3.55024446136711	5.36700804718218	1.75733354732296	2.35888619514875	1.72240758300111	5.45118377131	2.39877202664461	5.3156744505478	4.87167204417782	2.79449409363559	1	6.20429861465	4.09025181006195	5.97492051890808	7	1.89767322902278	5.02183224130337	1.51810225835705	6.9345130901782	1.23505415046246	-1.82521087431635	-1.65101977280794	-8.59552884504476	3.49305439471545	-1.13884665306518	-9.03727772975476	14.3871622018817	3.14711725074377	-17.7985063905232	-5.25148324584565	-5.64380396714067	2.82056381909396	-6.36947891906099	-4.91404705318961	-4.62677955196235	3.78156514145901	-13.9089928688806	7.77405678259782	-5.13975493818968	4.50746985778935	-10.1404695638363	-3.45212452954898	-0.753159594776103	6.09517081500717	-7.41186474760001
48	1.82040783908784	7	4.66753842087321	5.239023387794	5.91489143567932	5.07403733504537	2.10138962988811	6.28541496558791	4.81248396776861	4.42132804756155	6.75881168438357	1.96052187941612	2.24960939482338	2.52486803630653	4.04978881114039	1.53447216930268	3.54569750535368	6.24077894900001	2.24832539000735	1.44792687351858	5.88254362621261	4.99832790888244	2.65003489897861	0.0230428508886033	-5.43544861860822	-1.03165625894292	-7.47131981621914	4.94866406071465	1.15933172704702	-8.85251769913926	10.842219296113	5.36081721444398	-18.6483860597956	-5.75808882447371	-3.77040613489678	3.92175716863631	-3.57177239578132	-6.37565355064853	-5.38195648208606	4.66433379375782	-14.555792367329	3.28508907657632	-5.72026081708653	4.64124272328826	-1.46152796844186	2.00399134452021	-2.37491199360318	3.14818883544642	2.57785537389023
49	1.17588545310674	2.65071507694185	2.28903237738887	2.08173858091077	2.80336053208787	6.52828934183063	1.15235501391494	3.94842119636179	3.38041969561007	5.47120655638967	2.4377132236531	1.07673591782091	3.49443048441517	1.49456120043471	4.61687450760365	3.67832300573306	5.08757847574354	6.5465511777534	5.72462500375188	1.51347877577778	1	1.78222701564196	3.87378255954568	0.490724758236918	0.0963792213677364	-4.99171862355068	-7.67345607151617	0.545732625937088	-2.41439055636286	-7.42610559777783	13.336879455962	3.60494001644015	-14.0929727013247	-11.085925814195	-2.53718962591576	1.80859604618154	-2.6570987128968	-9.71652827284012	0.878581097968861	4.11601507891312	-14.1448851319341	11.1243908433424	-5.15398073189928	10.5504618274043	0.432567120602617	-1.67038029144356	-11.4908174096575	-1.33404298463763	-6.56068480788868
50	3.39448784471623	3.11878257952001	1	2.37318298794991	1.86516287570845	6.44664838195882	5.77759404136557	1.39731629517338	4.99646970831235	4.90470525813384	3.14785558665556	3.25809281431918	4.46554925004407	3.69620643256139	2.23275754464824	1	6.01118199289695	5.85086008811272	7	3.86083814434372	4.8127198848133	2.40606547204105	1	1.08846652633991	-4.3317012759563	0.127035771530325	-7.55595568234722	2.30238248167806	-1.36828599986518	-10.4119484010881	16.1547754161865	4.28654103144648	-18.8146007174528	-6.30776808928322	-5.58106695701183	2.46529741717237	-5.96283572771289	-6.36709239382292	-4.21935131020702	3.5806360425397	-15.0630018254562	7.68710382319292	-4.3221718717081	3.89160505424859	-4.08612124125651	2.09558018557617	-9.51286293537149	1.13903989996461	-8.20334733785172
51	3.243036421426	2.76403650664284	1.03248447852854	2.25957668388032	3.54530102035725	4.61338564917968	4.17180145279958	2.31244663195949	1.82931606704801	2.55773041934826	5.70515565770632	1.77307240946758	1.56920726687003	1.54801248215436	1.00883512179734	1.31291477377661	6.20367468478174	6.70637506422994	3.73197830509119	1.84472696022736	2.25058854576336	4.01933877184794	3.67340993380042	-1.91738273682688	-2.06879052699816	-1.62198988621055	-8.23954074692761	2.0199864132936	-1.17966017263862	-4.02709482088036	14.801945408796	1.74357808777243	-17.1193721610321	-9.73727441504156	-2.52074262784469	1.57977808146787	-4.61564401081333	-8.57076215236419	-1.25235890944174	3.51551379433639	-15.305909888711	8.97584751286414	-6.68682297502473	8.72518989187378	1.61849399018385	-3.57862628328207	-2.87472080298717	-2.07588645530749	2.40480842033444
52	3.61330635073943	3.86415524764932	1	3.8634450382065	5.10199572589049	6.31604564747319	1	4.43776591393498	2.8776227611866	6.05238100426839	1	6.21394350744453	5.55490683039109	5.10648751690973	1	2.32241237534222	5.62520874377928	5.17584512672256	7	4.90888198748218	1.47651046621386	7	6.13174381684824	2.52596346746086	-5.05697432687833	-1.11718242882707	-9.43311440310028	0.804129411701952	0.190850069842097	-8.25778310334663	16.2034578022051	4.22379378209957	-20.3983662923914	-7.93826914258387	-3.61696252158097	2.3877285198207	-5.84552092740955	-4.08517323894582	-3.43459553973026	5.03663138598449	-14.9970664448952	8.31900058372748	-2.91633664520165	3.22351149651987	-8.77628639304775	-0.363409939553246	-2.52143863881709	-1.48033076240113	-3.1364125923925
53	3.11778946921619	3.3380013532124	1	1	2.71106948874985	2.52215143629535	3.16296686991925	2.51067559276028	4.75770357922292	5.34074245627129	5.29984258920665	4.90217426291657	1.64192331979643	4.52935730258744	3.10011376855374	4.4880092506522	6.8211939657964	7	5.81826174734467	1.46842433196855	3.87416207241754	1.74378955336433	1.01465995046384	-0.674994042924472	-1.23423724782943	-1.86802413563539	-8.12360727652756	1.78603037987484	-0.385121189109974	-6.14387877719248	13.3321297018966	-1.93030856307699	-13.5852327358479	-9.27495133942912	-3.23725183667096	2.72937065806826	-4.09848320342814	-10.6062849014686	0.889938887201113	4.36500717692072	-15.6119757212475	10.5055353426186	-1.91701795898959	5.65671475165536	11.9780336931408	-4.34596010260813	8.85843672419054	1.01256642876311	0.191971908759906
54	2.86306995030028	2.96813532488204	3.34308430045688	1.9476496587216	1.98610795048939	2.28992866519322	2.69437925810377	5.47135549054937	3.57674577984017	5.99403419952639	6.09287066930855	3.82643060165226	5.93565200130542	5.82806103203913	4.36269995163818	3.94115421252945	6.93544548975643	7	1.40106790780798	1	1.61454382772983	1	1.91436215905034	1.78624298168512	-0.0614091260762457	1.29052060013334	-8.03431504251662	3.0095128127837	0.339572404024249	-9.00336025247897	14.5582067128346	4.31539710063913	-16.9750352572297	-4.52256984264648	-2.58850836142164	3.55310539278341	-3.89714757781803	-8.25696062711792	-4.72665137599885	2.39811710696141	-15.1275465618761	6.98057705651911	-3.1732840616127	7.59391821214225	-6.42782877322793	-3.79731718987809	-5.3325097355782	1.78642970277266	4.45042972602836
55	7	4.95941106707576	4.68517669616864	5.05073585757543	3.86267894952718	5.83780411022504	1.59482065276193	4.31786490136478	3.25747240635248	1.91082832353107	3.9186468489518	6.9572671001751	2.37738161198718	1.36257599476051	1.93010079143188	6.0285247284137	5.10073883325495	6.05028215511422	1.69273266265888	1.79867770824636	1	1	4.20788132773424	0.0398135494520184	6.38085117783906	-6.42553835222174	0.61957427110367	0.599378300516747	-8.71073258711347	0.288270808723069	-2.30083917300179	5.73322783062557	-7.66404929848433	6.00558643827279	-16.5418975901602	8.63817788972253	-2.14818529533976	2.13015736997888	-12.5131790636585	3.32679521878642	13.0405492075164	-3.05049634380791	-2.26356047620344	6.60413930380179	14.1182463737513	1.9534823586154	-2.50938434030303	1.31654623271647	0.665179001843395
56	2.16272326670144	3.31156955150924	1	1.28305067411712	3.39289973569566	5.31204713499642	3.00877897839996	2.39235633108252	1.2400617648403	5.35809181966905	7	5.12936980061732	1	3.2543944177766	1.26025024373678	6.98560307336809	3.64755717417511	6.5885164084186	6.71623815096222	3.24873406484572	5.02608017733875	1.701438952324	6.63793754258577	2.25240909133691	-2.35518269701696	-2.19798483801501	-8.32043367340006	2.81532601214298	-2.03202155224973	-10.1081415391174	15.2300954414836	4.24161280664217	-17.0391915382453	-5.29440022340717	-5.14095502649438	1.92887775465741	-6.16469310754473	-4.73084113191706	-3.88576843619967	2.94413792029404	-12.2543169976429	6.38725350593416	-4.27214706822946	4.59087661355891	-3.64211310892124	-2.93979673814325	-16.2473785672012	5.97300122494322	-7.25669476295712
57	4.0662943463252	4.33534503183806	2.27150668126532	1.16312101445095	4.5087451012654	5.05592463440609	2.06167113059217	3.37640361022382	3.32420916087536	7	4.81835118706847	2.94313041638961	3.71094764790703	4.18558118761117	1	2.16095910517484	6.25479329474784	3.26875184969662	1.94624229726194	4.44597465688306	1.04466322284676	5.75499055203494	1.80522552586005	-0.107270282866648	-0.213253751995196	-5.96705967500077	-9.85485765823839	1.12112726955148	0.0686634587092254	-7.00168609459314	15.2467914942269	0.97057759455611	-17.8795975655167	-9.1040792172613	-3.81553850898876	2.0676139530093	-3.78713474946647	-8.84526576629599	-0.338644112391974	5.59406281170282	-15.4373703517097	9.62444016488671	-2.79652794993685	5.31370384985392	-1.09534401708808	-5.24902087743214	15.6829149817199	0.0285913850992824	-2.43696380792908
58	2.6726903717672	2.90993143250742	1.65130988167216	4.91097771381622	4.57486060287273	6.53283686718378	5.9233054619298	6.34419680539688	2.49213236519403	6.59712672034819	1.09647310244453	6.51150962601899	5.85661285852365	5.99022078300715	4.87736757112637	3.28869781112581	5.85410699052412	3.83526984459345	4.0221652078023	4.95332299806197	2.79364710134512	6.26340939503169	7	3.01799067110097	-4.66358976279819	-0.996237233005467	-8.37952692038808	0.770005936029372	0.963245488820179	-8.5296819845158	14.6338122818024	4.38449487674662	-19.9664270564373	-9.05198040355638	-3.89276231226574	1.9014111206123	-5.80927906930037	-5.65541017915406	-3.18596417375607	4.97636151724878	-14.3172476066793	7.38155941982525	-4.40844943216838	4.87517365043008	-9.10207949693678	-2.57363286039083	-2.38931482727085	1.17037316285632	-2.64014241878022
59	2.73416844879968	2.68979831370513	1.80083979675665	2.89491628839374	2.68474383752584	6.9042225865113	6.06183325275188	5.4825892320258	4.82752921916282	5.6898029372565	5.96633995320548	2.56682147472569	4.61498596380626	1.39556110924097	1.91375192013259	1.84940470458748	7	5.36712919088001	7	4.36838730708312	1.68510821682204	1.83801752987421	5.37811033947671	0.57176726490364	-4.07796016495559	-0.481031509852927	-7.97896078743926	1.7119713033615	-0.594260253798568	-9.43881982899011	15.4934687490871	4.02247149553141	-18.8487589078001	-5.80973765671388	-5.12101970992479	3.59156060314653	-6.9438092010744	-5.66135669444757	-3.96234570048087	3.93114766297728	-13.2290833497562	8.06343028297042	-4.68981114944031	3.87536608739705	-7.90961748862074	2.03393682441666	-10.9841011519675	0.778880733428399	-4.31628600964522
60	1.17548743204564	2.35039362283616	5.06200521969259	5.05038634757694	2.15813737890801	5.31812576209099	3.23651130810116	3.41551034258388	2.80055626981367	5.73474758073746	7	2.17554169905884	1	1	1.21243702418841	4.00982510599399	5.23799854266802	5.25031290993574	3.92192208425111	3.46077156378123	2.01986735775848	1.29547072097869	3.01796572958834	1.56411535657459	2.33211927651772	-3.79380827295152	0.0359124105669161	-0.368179906802073	-8.50670698344136	-0.434521622181691	0.227663159001549	1.43733971349068	-6.97348311956185	3.74011377078327	-15.7420901312968	5.95093957699103	-2.74156036555198	1.42789397319905	-11.0511685558154	2.37796643080523	12.9191773691113	-0.867500960550308	-2.26434678023174	8.42807391328626	11.2617291855965	-4.33447281180876	-4.75609706894657	6.27808809140135	-1.49001255549255
61	1.43836451895971	4.64236349281538	4.99650653788843	6.58458034277253	5.79056476604767	6.37173215665335	1.41805827432492	2.08408162781506	7	7	6.86743041252718	1.42364997456265	2.18949980829851	1	1.45919454982301	2.31819271301354	7	4.45946203281675	6.28462808705716	5.92803528314963	2.92388794320625	1.3001665715179	4.29252468280706	3.93428638122623	7.47986950794977	-5.53116596198393	4.84553586842881	1.80727846774621	-11.6351732181397	1.10758213081424	-4.8255115897288	2.95963627469673	-7.54489519628894	2.99778958341762	-11.8362917029372	4.38487924394375	-1.5139704184795	1.24633246019025	-11.5151477545504	-0.928631051972291	12.2468050087709	-4.24343698729507	-3.26671695862057	7.89200198805621	-8.96287941791385	1.71111062002249	-4.20072404180067	0.42084130124607	-2.26720785220622
62	1	6.38897561495986	5.23937227590131	4.79809667714401	3.65554482910455	5.139665028404	1.62665642427459	3.67320114377977	3.76644654429918	5.1239291622769	6.93130836174653	6.63878766515679	4.12666167582741	3.25668919192089	3.25808152003476	1.69516117423654	2.55563037318883	3.58264380668767	4.88319568266705	4.25529108246364	1.06094877564232	2.68732129149692	1.45620932299624	1.26758639883027	-5.94321493075721	-0.420206301929463	-7.20394896462665	4.62001608059521	1.87103036296648	-10.4408401386471	12.2726682179288	6.36996379681286	-19.0665795006763	-6.96589826270359	-5.46085019930107	3.6844080041114	-3.9636668778707	-6.0799614411095	-5.80350820267384	5.51210249913902	-13.8825944465886	4.46234404439596	-4.51061530645669	3.54840272963025	-8.05808631671941	-0.693393008425153	-4.12305350296219	3.10894881043491	6.05539376207191
63	1	2.1143396170889	3.21493236107319	1	5.01090849881601	5.82839084770148	4.85841347895594	2.56529673918592	1	4.07442496777854	1.43994753662783	2.26049405726369	1.44078366965998	2.52847429450054	3.70330726543726	5.55238702728594	4.49486237004891	5.67609585549175	5.31588580326644	2.79468949838112	4.43141746772455	2.10188986623669	1.19282476695049	4.69346592939489	-6.02455609151871	-2.02479147267162	-3.13946232075972	-0.36619851968762	-0.341946311205825	-3.19812476821904	13.602562213599	4.33693004693015	-17.6771540472994	-8.5525041702003	-0.823986498380902	3.93222355877658	-3.2978469518344	-2.94626333384903	-5.83878375459679	7.08501082902029	-11.0562908027422	5.68004149540662	-6.33050302285363	6.46886307130387	-8.98591728729691	-1.98375919221254	1.50457276768794	5.30603712909507	-0.670472946107985
64	1	6.84649630140992	4.52970563988406	3.94633391646164	6.6342263572576	4.31244732009465	1	6.3875379422032	3.80674294820425	4.72848407355355	6.30154285186518	1.96627761914867	3.02849503466293	1.20916409701429	2.50454264791626	1	2.85638226120413	3.20651870951713	1.40161384823265	1.32955676296956	5.74450274118788	5.34252960500893	1.56318939130504	0.180252801337371	-5.02409597458162	-1.64722394505404	-7.97870281528405	4.97932969120618	0.941373647071333	-10.1325199356213	10.7645770345284	5.68865924068496	-19.0513197523942	-5.8161949325662	-3.17107620722617	3.72725539971988	-4.20801745124445	-7.10821851879599	-6.57003035760632	5.39290921364761	-14.454448702492	4.02406666778171	-5.4658771970233	7.41484495754286	-1.49008623723153	1.86729646027538	-1.40756444199157	3.25182170096338	1.11395635704051
65	2.4631452643073	4.466223579845	1.27649516440786	1.84146510516893	2.61080636518731	6.884294841819	3.80648613792605	2.15025393305152	1	4.53530546845785	4.16813855418126	2.73291187360331	1.73486019111157	3.16880082725726	3.41253488069041	1	6.40820778075362	7	4.76656817798942	1.89732423520233	2.13195187444297	2.48075875346419	1.50562217044347	-1.16103295528591	-2.39369653113169	-2.28059197568235	-7.74816923463621	0.38980631879505	-1.76219840833165	-6.23507419292202	14.1763921045429	1.32664893710424	-16.207658525471	-7.76843672117227	-1.30045097207011	1.07084075165873	-3.67105870343368	-8.35298799322888	-1.10563170459496	2.87150961532336	-15.2472536073865	6.99701165770517	-4.68760083151131	2.98996829917689	-7.58113713310104	-0.721317652842636	-8.98931232141881	2.84282716352266	3.87399325621856
66	1.25105132155901	1.62201358651469	6.42484978863212	6.840404042494	3.72476324009257	5.99540722659081	2.7538698122993	4.8472189340516	5.77175012588068	1.57148428615618	3.79735987199895	4.46629532577698	2.82168965207433	1.10900243642141	2.04353553888539	2.92014178455917	4.62902845123129	5.91253646509703	5.08851341839442	2.52238313711882	1.03208363637311	6.12049414838246	2.39662092619638	1.81593710680632	4.82812320252719	-5.21220211994573	0.875966301366238	1.57329350711439	-11.1019049513917	-3.47332883866525	-3.87012551014439	4.98391492582742	-11.4813651603287	4.22267647918834	-11.9215423709974	10.4493325525915	3.11434384702019	0.0167937551129079	-7.76077661054458	0.528241611277978	17.3374001197994	-4.15854228003972	3.17140132916955	7.94150558895849	-13.3339504540088	-1.65561156483126	-10.2966056392586	2.54726971436702	6.44872294981085
67	1	6.56415112619899	5.56189138795507	4.84061518249305	2.31712757846584	7	2.05118324144059	1	3.81384866670407	1.60119916950896	6.00958186129003	2.75258613882336	4.72484929591042	2.53947049595892	1	3.34500665201117	5.34583607884902	5.87031149908732	6.11075603895228	5.5370585838171	3.30283102046985	3.9583828105346	3.16708237487274	1.79931094617569	2.58881029255893	-6.39295536254026	2.78258674205061	-0.905965728461297	-8.62357781014455	-4.16349381295647	0.0246098388768345	6.04394799315486	-9.32832024804255	3.50310253831671	-14.0461040124701	2.23676607419696	-2.3758878002765	1.73818017571546	-10.5946611261324	-0.590667410982471	10.5292418473512	2.97671057010383	-0.791052568611084	7.42811253228822	-7.46006670146646	0.971195420496279	-3.68871954395423	2.19080015760621	0.212014869655649
68	2.69059231398782	5.48779450347107	4.22930928936413	5.72672184650651	1.40811652307983	6.63090589417537	2.89682493525016	5.99217726606918	6.24984563798708	5.69899291695148	5.25721113648972	1.66068951571223	1.81140942677367	5.16386803019247	4.31616740110758	3.80989285874469	2.0655062469391	5.38656150523094	4.56006055629449	5.32060648064629	4.43996912328141	1.87268750923801	5.13509249048323	2.23219263644276	3.58214293181829	-2.03953919458641	4.64471895257127	1.14905771812932	-9.45257695722943	-1.88028102550723	-0.508400889522625	4.14670666757407	-7.87596072697458	3.46379344913135	-18.7658550728633	3.95145993098845	-2.02805169311352	1.99424143957986	-10.3814723948167	8.00358279427746	12.4720234096366	-0.719195801740179	-0.587776622931749	7.30677976577564	-8.51782018649061	-3.4159287405599	-5.46361732191916	1.69049006514671	5.69338181952844
69	4.73516015782603	5.61420430312731	3.63068231312271	1.96582964364161	3.84760432547737	6.22995352616399	1	6.66603866113939	1.89960781302068	3.76208944184681	6.57207415046179	2.39646015204973	1.7038582899888	1	2.70355051693457	2.96151541316312	3.38474680045958	5.30799703160905	5.89135565525303	6.35452458736559	3.03551572701087	6.75402701239034	5.98787787246274	2.81945891162109	-1.3909628943914	-2.39746549478317	-6.38299443467712	1.90525254958055	-0.15937436149033	-8.18139230767174	11.6153385369013	4.80249952574203	-19.4360286093649	-5.21681039880246	-6.84420961991468	3.22342648318413	-6.51980358223623	-4.91401428738948	-2.63200117186612	3.14547534198206	-13.4164596812958	6.44829176256617	-4.19216978716471	3.96459965209123	-7.08894567742975	0.728975377046021	-0.805739467223237	3.53010970245232	0.456708516628674
70	3.79484215291848	1.42587211390795	1	1.17028146478514	4.28112436614595	7	1	6.24099292436097	1.89597867070927	5.77538433307044	4.14596840175648	7	5.36208520019675	1.84581967541998	3.43807582066162	2.1100835126463	3.51060203834166	5.38004005631478	2.70890452111791	5.78123671467055	2.93470673595453	6.20125102203409	5.83527820193634	0.31253340072524	-1.38974753887249	-4.71270975263101	-8.40430561840212	2.79666179271362	0.422052983721589	-5.71664664234757	16.896651325875	1.69975437754787	-16.9556059103274	-8.72096821761032	-2.97425384123757	1.02100689407165	-4.40231992561201	-8.09021451075353	-1.69403522072475	6.69178634279091	-15.1430596159787	10.787979637693	-3.21278161049464	5.260157252139	-4.26101362029535	3.13113755591471	2.15355865441123	4.96256818773479	-8.72371413144741
71	4.4486782249319	4.84653076751867	2.73624804386507	4.72557003244716	1.45767078351244	5.71172506562008	3.98263397405665	4.50370242933416	2.64895468883014	3.61797932216187	6.53467866921514	1.91105829037996	5.63364029041274	5.10851221450074	3.49542238379358	3.38474551874667	7	6.61666076452437	5.83162311575045	2.24351419415514	1.8147974625708	4.19345644594543	1.29472184491467	3.7235928501045	-4.0134836872336	-0.727186751189899	-1.02178872182448	2.60042968878749	-0.681297312070598	-7.49189360490764	16.8214500418998	1.13099564017474	-18.0901623740729	-8.98026088201702	-1.82473023077818	4.27929218557434	-3.98456828997919	-4.43214680676944	-3.88578546551915	2.79096343223914	-14.2268003177048	3.55852547066205	-7.86504855965643	9.70352337005245	-13.4251794308198	-1.30377810830209	-5.37539950808026	1.32214973062302	-4.94343299938319
72	4.41699062605289	4.45192024512156	2.21365636067677	1.2086252688855	4.20400244504516	7	1.66823369678902	5.98529638741529	1.55471143675685	6.25205759166801	6.62100992444511	2.6988680078671	1.07999535203466	1.47000051271238	1.09924531539405	3.06806358552638	3.681498816029	6.29168011160245	5.96513234366324	7	1.85042527543156	5.69258985489007	5.72621268879272	2.48898304689262	-1.17874056972692	-1.23410339616971	-6.97738712253701	1.22654856783335	0.394496876738779	-6.90589493193722	10.9234906563216	4.14329087411958	-18.8094683908501	-5.06790098175406	-7.04454209142414	3.94635827080202	-6.55940269456048	-4.52225450666607	-4.55353313448172	3.35085428100431	-13.2838056195634	6.55719504174465	-4.31235431818486	5.98174145513483	-10.7207777093772	-0.861289281804016	-1.36689759316235	3.88581406590477	0.501830135643798
73	3.67476903921127	4.40899695597357	1.49345801341194	2.48950424440463	3.03378218320269	1.72689759290656	1	1.74136782849375	1.00984255192534	5.89559191556076	5.26590332540333	3.88789159680276	1.90759738195852	1.05718399181194	3.49439465500986	1.29242462317022	6.4414922235977	7	5.38675585500118	1	2.09818192761481	1.72742344601755	1.90159954400138	-0.846110692995363	-1.67075487400198	-2.35108035187875	-8.42506593124745	1.48189656855061	-0.138321771781879	-5.92506589708392	14.9161510686438	-0.585849679831425	-13.8106114303509	-9.89785382965885	-3.17407588936827	2.97868108411709	-4.70617325625371	-10.563200049043	0.921406736147277	3.13234689422372	-15.8224166992748	10.7671169662093	-2.94085507322941	9.57446842923923	12.2679871993109	0.935362144650304	8.77707239262183	3.42357249336825	2.40944667945804
74	2.11367844976556	4.04869363667208	1	2.72205927619501	1.89836196192086	5.84503960576892	1.22354561401261	3.26302612846968	3.87802937008117	5.01950858258627	4.77555254395325	2.98271058183722	1.3160546146091	2.63088168019495	3.31557035991077	3.6839128007143	5.38495742120309	3.12211836374578	6.89227137656476	1.00397866062143	1.12332757363149	2.35774764489565	4.29766765362605	-0.383480319343854	-2.14418284854555	-1.213752394934	-8.12766004408173	1.98835629497447	0.248332238181124	-5.64719111366949	15.5698131904087	3.46122505303872	-18.7333604322684	-6.65942788797923	-4.50050182965899	3.61225798690519	-4.21423039595129	-6.93245844942748	-4.06070148163984	5.62028734280401	-18.5632802625982	6.97505332108112	-3.32752206886885	11.4753400518821	-0.475678656240363	1.9887925680793	-1.23611280520518	0.61113444532247	1.06596483915527
75	2.76826155102855	3.50259734384351	1.5124042694249	1	4.72449100670989	6.94310098894998	1.3347637265461	2.83959212653313	2.28389497902903	6.2660693441889	4.63720774375866	5.90355509506987	1	3.96364789942225	3.09658485608784	2.55770242637881	4.6928087624587	7	3.48843575662649	5.77606291112927	1.5614745064678	1.95265043756908	1	0.786395728408371	-1.46565652865005	-3.96042090938501	-10.9694098645919	1.22402194319046	-1.77206675367807	-7.07695344269471	16.4785364144952	3.03441749392745	-17.5843289126838	-9.68274139800255	-1.92282225411452	0.993971132899212	-3.80873643018746	-7.85262803038199	-0.111336923197754	6.20518739925072	-15.6490761378294	7.4628116304362	-4.8122049706874	4.90066868553788	-3.22258430405581	-1.62135751925074	-2.11387090851519	1.01961821826206	-1.92489489337796
76	1	3.35935374941831	1.41825621280373	1.91413756010912	4.18327039920147	5.92377067969861	3.30056706008872	2.74336607277312	1.52109563409232	3.01913044770111	2.74381279735824	4.88574562843221	1.39212640781514	4.60563786232352	2.25754648593153	6.57107810255412	4.33558275353582	7	6.06871064461	1.69800333423527	3.93272560141852	1.92586414726211	7	1.07308001255445	-0.512957099271029	-2.13728968525687	-9.18430697781507	-0.151506601352598	-0.839687387885269	-9.9554629395405	13.9875499577378	3.06303119193375	-18.0378532619017	-4.52872348851019	-6.08969254191113	3.09653069273419	-5.83935188498653	-4.96742695391557	-2.94479909876771	3.13224957065858	-12.7445651359027	6.6725764609118	-5.1155807615645	3.42326334779097	-9.41954057751546	2.90612174480536	-0.570978865749618	6.01188974439335	-5.32284183451732
77	2.59036541804265	5.27328949718472	5.90728582925246	6.89998286925014	6.52147489671885	6.08076100431282	3.17972054052771	2.34320510844361	3.37675379612406	1.50695830921404	4.07489522731174	2.39913689337132	1.51871366937364	4.22107928528979	2.54629865988686	3.01664546687826	2.98501768796454	6.11064415200352	5.05716853318485	1.70451085129646	2.87366250530999	1.93685544534632	1.59619568202493	3.79922669443393	3.54495311277442	-4.83188078302255	6.12415023600737	4.12622807429583	-12.8924616066886	-0.858011025842735	-3.15248686579926	5.05829649663057	-8.41355367903509	4.31236923521961	-13.5138104528977	4.88586621217536	0.0275988491320584	0.659627097175821	-11.681385738229	1.54488538198444	12.066591252477	-3.36627742840316	-2.73875385426151	2.56593901991009	-4.73641659655093	-4.58867943385665	-15.3887612995245	3.60275614818215	-5.97660514425587
78	2.48096807360686	4.9962826243599	1	1	4.28666801770145	7	1.56219335709692	3.8507056465907	3.59276838377628	6.15711668559807	4.86026688095109	5.37470820703431	3.54422758330728	3.73316061659886	5.11617377870208	1.25757105746106	5.94314271867396	3.47255556325157	2.80874088010834	1	1	4.69260194837521	1.4922423107388	-0.418276327367543	0.107264408775425	-4.80955760136717	-10.6236983625179	0.113073390661031	-1.31571443645005	-7.92444560054647	15.2597387730219	3.86496918591536	-18.8647254097808	-9.09582765143197	-3.40431717281597	-0.498664727045458	-4.66063212657875	-8.23963495389988	-1.27039860556296	6.79476143680306	-17.3348670257084	7.96897528069468	-4.89087964320891	8.24478374418696	-9.13520363926155	0.58395591671048	-2.74361381738785	0.23206262134084	3.27879208813528
79	2.5334532706178	2.1405429674438	5.37480985422522	7	4.18460514787622	6.97983892375416	7	1	1.54514005355241	3.84116081186449	7	4.03200131419155	4.36020117944646	1.42048728019335	2.39559166255603	5.1038525847695	6.18830267659102	6.06315232779747	1	1	4.18546346840785	4.57478702289702	4.2787737652071	3.51140192569303	4.76689080755685	-5.30379943480618	2.38011643776832	3.22069378414865	-10.7034050057849	-2.94469533665463	-7.78632253998345	5.63854972458582	-9.69503627076629	3.12113363392414	-12.0861975228958	10.5742822886556	4.34168599753718	1.06931315505182	-8.12406973204569	1.2230000107784	19.4615542249326	-3.68632844628212	2.68249410583162	9.10168447956999	-7.37297155418102	-2.10539309966997	-3.32258259096027	1.92301547921303	-1.42241673716534
80	3.79596311945485	1	6.17505503843006	6.52605102447216	3.47333716063942	5.49174972363985	3.56873585569851	7	3.53057162002903	1.9328914420674	1	6.08191469365475	1.02959064948282	3.60213568681281	1	4.93934256944942	6.53804715173164	5.52878804596749	2.86668970735979	4.74247260809533	3.98338687652823	1	6.76406113719304	4.11797503027416	4.45564301012103	-5.86855371566101	1.97431625582204	0.491781373465892	-12.4929868896632	-2.5664344148016	-6.10946703250784	4.83285821217304	-10.2162946968722	4.55467171637189	-11.8294837313882	9.54243406479864	4.77249550827999	1.00037226859194	-7.74507692861494	2.65958155822265	19.2108120606689	-4.56461741916194	3.31365843774948	5.20411177131852	-6.88812868533398	3.23651058669299	-1.111048255504	1.59715081380802	-5.33428513079865
81	1	3.18761731633918	3.05355455380493	1.66477096407642	4.44591823001888	7	3.62383520507097	3.42394125704729	5.57325550113099	1.60191781638686	1.95745364492496	3.22299324945688	1	3.89969931031227	1.53647879222128	1.87553380515472	4.86422159035515	4.87129964321152	2.4013282426036	3.64476950053283	3.74207440283787	1	1.79126277306857	2.87400142472601	-7.66792545077624	-1.02772278945542	-2.13696459268348	-0.232056492846639	0.207903144266458	-4.87372458821203	14.6494461180272	5.62990997729214	-16.8111744700083	-9.33072182587145	-0.535238954736028	3.94564870406443	-2.82726120539501	-2.36535622544191	-5.73997676516539	7.19976195061928	-11.4683627863952	4.65469806795929	-5.90849680178669	3.55590366662453	-3.67590095275976	-1.58496729514823	-3.2075050663556	1.55809399307762	5.09292340894214
82	1	5.26419961808384	1	1.69168582784488	1.52105577981975	6.82672217986279	5.69409074306565	1.09751765524436	5.00446504684259	1	6.38538775539718	7	3.41831610234774	3.26351935872494	1.22245178715906	2.53956837947964	4.44731696498054	5.12038699073697	1.85162915128246	2.05226838422863	1.18407963986488	1	3.66214327526177	1.01520133630062	-0.666765544287112	-6.55407333557032	-10.2540347104611	1.29368655285402	-0.561435631000294	-7.14600814063095	15.075024739613	-0.208629317378232	-15.0183095437637	-10.1725122044487	-4.69264134074837	1.89337974478609	-3.9310046264779	-9.44746370383026	-0.334180881838552	5.90303609352951	-15.7976735766638	8.45095280881559	-4.8222317070175	7.10594084961775	-3.559451673102	-1.77715472243814	-3.92044973495143	1.21981375311991	0.198417336813616
83	1.87952584179378	3.90275179206665	1.13774430681085	1	3.75454736488971	4.16719757631086	1.01449280726877	4.4105223594331	6.35523979451593	4.23857871605437	3.37443919969408	3.11029873672083	3.48187855867089	3.67971153545913	2.30719293980866	4.24197120599427	6.0553247230107	2.38088584751971	4.39560469405173	1.06111739039959	3.0232538672989	2.07486113967503	6.28055642364792	-1.09579613177009	-0.162112386902829	-4.86175745345811	-8.93328647003413	2.84131333195501	-0.81889215185251	-7.1800497976242	12.7863535311772	0.471585049223555	-15.9149949785286	-10.3235865088393	-1.60720558992575	1.56624204732457	-4.24938118334763	-8.4747228603087	-0.58104531075314	2.41250904551647	-15.1329226802479	9.67971868789916	-3.74198099834395	7.43923583789437	1.04714581426243	-3.82579909630288	0.164467460605811	-0.823953080940384	-3.56725279600718
84	4.64587888905275	3.14044208356031	6.40131095278968	5.5438760039868	6.55379780187327	6.92498993274604	5.33619488946139	2.00941518106619	3.19190820987199	3.94232455613096	6.07175556919018	5.51376609744549	2.60812154441294	3.74215168531691	2.74461586084737	1	7	5.5017855642476	2.08286222775927	1.26448172002218	2.74661852653897	3.78110116248201	5.07143846552665	0.160458855778449	6.86077057394068	-5.65955414729251	4.40977945836029	0.670384719621246	-8.60070262057328	0.55555128429122	-2.29253707190974	3.22977956788877	-7.79007813714655	3.69374038538507	-18.0030223013412	8.28469329509963	-3.04247629118187	0.422150996125533	-10.7395847345184	1.57954165200967	13.0171800880847	-3.73885233952941	-0.831146432468258	3.81043033959732	-9.57229276807499	0.710945875708669	-3.27401939106853	2.50703849631463	6.49247532775342
85	1.97521361583715	4.62929006624805	1.51094854353639	2.0579537552205	2.80202774473056	4.05654154927529	1	4.50912825229695	2.16073650851877	6.92255387677044	2.03598761075376	1.09103946874098	1.38163679845119	1	1	2.9700507042474	4.70382711569086	6.2946518677399	5.12623220954292	1.41750484615153	2.47365025722479	3.160685020537	4.93007225042066	0.43767888865775	-1.4429199965967	-0.931576840313564	-7.52228063515431	0.614597518737216	0.464820375326499	-7.93197902924724	17.9847565619171	4.79688740194283	-17.3156027754437	-8.30757687820041	-2.43475891243686	8.11013275966126	-2.50787684184851	-5.48290415861808	-4.16781463855353	8.06043064968465	-16.5779304209087	5.91338065766516	-1.90985025824819	7.16497049570324	-2.39209773375857	-2.24623010989341	0.840376312202995	3.15315055272214	-0.303317207878251
86	3.10545994556392	4.30663499633091	1.8564023100965	1.59904373418726	1.91283335340361	6.97793697897526	1.6671929756505	2.0607393838613	1.63433573621303	3.56798517315933	3.55102406376777	1.90112839399474	1.83441122222909	3.09343246285413	2.24445368653156	1.86802166597574	6.41186268187766	6.18226191009239	4.18988649996974	1.36587246290144	2.84809374923089	3.64856567491178	2.98263237189181	-2.38363391900449	-1.96509990320348	-3.16093637277372	-6.68606676889255	1.32302872524999	-1.07520122562875	-5.72656246666205	14.0732892487825	0.113625145207666	-15.4643511972491	-7.04169846543935	-1.30284129481669	1.98731714564424	-4.06976804683454	-9.06736059027833	-0.447748171855695	2.69273369961839	-14.4728774691121	7.79376564007952	-4.56364806702523	3.80368960876833	-9.30300947224934	-0.786131247600551	-3.39410375241108	-1.82174781336093	2.78311507733995
87	2.52611156013534	2.60409694145253	1.03669425259208	2.65346053491619	3.09735977692893	5.7184297436722	5.16428481530568	2.60564245568079	1.15946376798326	6.62496689115259	3.29222394508171	1.50580386899441	3.76566624576586	5.26402911295485	5.74881336024353	3.33335594928889	2.44252735614345	5.03436273725174	4.53698664073066	1.97206580873667	4.12259244453067	2.27534773755544	1.49256556252775	-0.791542049929048	-0.258253440247107	-7.06492510117709	-9.5649535526449	0.461809763079295	-0.703225128926269	-6.5252719886421	14.3082449395778	2.29790169546764	-15.6121445439607	-9.76571600068374	-3.89681548741259	1.57308524166461	-2.25618599584707	-9.70298942908068	0.149891986273683	3.82670645970734	-13.8489887533518	8.82167577887525	-5.92618953680431	2.98202799742885	-3.75851335859923	0.300625959728081	-3.73700637825651	3.03360712001742	1.27014348551236
88	1.69287174702687	5.41052722634421	5.83653467633872	6.37027013766091	1.40024062523212	4.43344574055011	2.36264511787282	1.57640779542259	6.18911729159179	5.49310947521033	5.22116506492665	3.08291177611477	1.01662344883448	3.10009618986606	2.95951703065922	2.37302308589031	5.80988526771448	6.36907080157893	5.95719515234725	1.85494184029684	2.02933357303927	1	2.13610791540015	3.59775676929878	4.60451241928902	-4.79491682584885	3.05424843268328	0.131988661780313	-8.57216604689061	-4.77934033893227	-1.04416985034324	4.6411724447323	-10.5367741357381	5.45478797356294	-15.8672945154293	3.41302242868029	-1.44307958010535	0.705837722988186	-13.0817562500943	2.42884412008859	10.3892433265454	3.40902906302757	-2.2090602375498	5.340766282	-7.54357398872908	3.95173647206842	-2.71446986931587	2.78837094816886	-2.36900197223327
89	1.20287592257423	5.18919144205649	6.78958542910434	6.32817256710376	7	4.2027387773417	1.63592249392675	1.18556929924351	6.92823127347669	7	6.80528576401374	1	2.11109616658147	2.04194100232843	3.46910473559143	1.98748824518742	2.15197243560276	2.83215103360646	4.04899953995368	5.15444468577355	4.42706579013304	1.87429395481415	4.62285567769338	4.20365255272596	8.44352420165411	-4.96665954884927	4.23885943970659	1.54133426760644	-12.2920832505388	1.26401711398933	-4.24669593357692	2.91497333560709	-8.9793281687442	3.92175405751713	-12.376630871193	4.4449923231394	-2.25481568013157	0.268481301836476	-11.4415940247062	-1.24596649045428	10.7759040967123	-2.88322797442845	-3.57352255651771	8.19379989788024	-8.56589533727294	0.527490145195553	-1.81969599860657	-0.534550565573634	-1.5704087811117
90	4.06708381269407	1	6.00464384163482	6.05152664143568	3.0424376303835	5.05699570079654	4.87483251479711	6.82021408337959	3.15838708262594	1	1	4.10511774104198	2.34261561334618	3.78350313578834	1.86782887669795	1	7	6.0458016910156	1	3.94205545323786	3.89848566786261	1.30161346625807	6.40003827707419	3.87894840144794	3.65922102219824	-6.00405182107836	0.0785428865019615	-0.219073641504333	-12.0115310443375	-2.80907687996241	-5.98658008548784	5.33509801368308	-9.60087032656208	3.25346764628725	-10.3271838721612	10.7531990501163	4.20136139019897	0.900990837460603	-8.89934786973359	2.59920384852111	18.986541536477	-3.87931436913799	4.72577931462135	7.46810329330472	-5.03127905636026	3.52875918362074	-12.2722083822734	1.32295586128988	-4.86232573634653
91	1	3.96306866537161	1.99573555871459	2.71025749830272	1.82281370598187	6.46591710028501	1	4.59143921804435	3.67326073637589	6.95261135494297	4.66281355441727	3.80435567366365	1.99784428973932	1	3.11049371727529	3.7469896504429	5.2155837598321	3.07641357928744	1.9297651183746	1	2.16022361582329	2.07317489727114	5.07157649517735	0.400019518301698	-2.4613936045866	-1.18490202048867	-8.74085867788475	1.71999985566396	0.497871726303715	-6.38225592131428	16.6526416083498	2.53375108333964	-19.1239095139915	-6.89154379980693	-4.30953355836588	4.15596124569731	-3.16549084243834	-8.37904082200723	-3.65291165932868	6.52694084150368	-18.1490986467178	8.0185691958932	-2.11465074387832	10.5254803349093	-1.00150313744239	2.8956050140203	-11.3455943445818	-2.12306643025586	-5.80982427582513
92	1.56697945502534	3.37313313774819	1.92893543013508	3.18488078180195	3.58709569191372	6.14918717082731	1.90969017851708	3.11881523442273	4.6828341804361	5.5113286077356	2.3654961092057	1.20835777409101	3.95592045597844	1.3614868585328	2.05829964419056	3.48273255517194	5.66399095721107	4.73116211797493	1.78060380753395	1.03987826510365	3.40801925888127	4.14024648895801	3.79106356147202	0.297949381357914	-0.704924445746321	-5.72525239713458	-7.82568957867625	-0.0210501174448001	-1.18502728483258	-8.52109639432829	13.5929387880806	3.75308666918643	-15.2935377083166	-9.99949526265981	-3.80138974501611	2.73062366997981	-2.67420289191938	-10.9481069544117	-0.150709880737602	5.33159131885718	-14.5957581017631	10.0246115618358	-6.23836705638048	12.3823440922298	0.661463600962713	-1.41252608608214	-2.43368468012156	-0.63100480873447	-5.48070144162099
93	4.83183784899093	2.80198195716305	6.24080260998295	5.3598260276159	6.4801347083311	6.8370749975381	4.38141855989118	3.29987154771998	2.81582678091479	3.31510674757766	1	6.28714936384079	1.87061347405785	2.99598379656087	2.0465593817887	3.47190855985914	7	6.06013480514379	3.58373263058484	1	2.97167887074132	3.99505815617797	7	0.377089214510808	7.10814100066132	-5.58919499679862	2.27012693833391	0.903279026614618	-9.81858661563205	0.63723194920139	-2.14306305964545	3.98004434267997	-7.45826352283075	3.79463298203755	-17.9529925992871	8.13716044525849	-3.17034851074917	1.30357164104276	-10.1033923956902	1.66475909208341	12.8089185602749	-4.27378800636615	-0.205974932919869	6.17546460486292	-9.75482204918919	-1.47216720845322	-6.36577050721492	0.641410435602985	7.48220761406582
94	1	4.08963223014121	1	1.10608602407064	1.88335511408447	5.32613138766677	1.26492475690798	3.5652509943719	4.6740025961547	5.79026318083202	6.23549049050253	3.00590511121685	4.66905448018773	2.33495784214337	1.93363869688744	4.95881970349819	4.57564379448999	7	7	2.64531105327425	3.30262764261933	1.81716335396081	4.83849238001544	-2.21158617248314	-2.74710811919093	-1.08422681385755	-10.1756623192238	-1.31047035875051	-2.16134423662573	-9.10428575619759	15.8156520549535	3.97414977057432	-16.6894515669338	-5.62543721738009	-4.66080782667114	2.90878601414724	-3.53043962948892	-6.66270181304633	-4.06883268123445	4.28023976032591	-16.9679833168388	7.45638700726878	-4.61087906231355	5.77487936362094	-8.80075453281367	-3.38903613934173	-2.2733336582822	-1.04038325395654	4.88765138795528
95	2.00432770062952	4.42720644428011	7	4.92131603875969	5.97222893185248	6.18380135226522	1.39203481378567	1.09531157232587	1.25879475961793	6.4477057279597	5.54053275366387	1	1.61910286388009	1.42935441491593	4.4226550020021	2.02217925642051	4.40292681732898	3.42636556038643	6.15269382905158	4.85843486014004	2.09966202758752	2.05657465120222	6.7577942521629	5.08212358241611	8.29632959550312	-5.30312686488022	3.14402147097387	0.713527095185141	-10.3342678583485	-0.294029009430567	-5.65119419556003	3.21302975292276	-7.55275941998269	1.74468027141423	-12.8520842542669	4.35052686698532	-2.14159426422524	-0.468079678814872	-12.7136835623246	-0.648535745691775	11.877591081156	-3.79797654861597	-3.58606038419027	7.30381983374725	-7.61817284243667	2.71687146365927	-7.09360265549459	0.0911475018504224	4.0189010126004
96	4.28126166059865	4.97851147347675	3.86809947606663	5.61646068592899	1.56536715232209	4.74010432881988	4.03933097614097	5.23815065150029	2.51819311092924	4.49386040843233	5.79626286574937	1.69158046226784	4.7761431116466	3.59868289149248	2.43931763682011	2.44652085118931	7	7	6.24990790758453	3.04748395738402	2.41551931843659	1.29632009974215	1.10577018626811	3.22894690339985	-3.47079127174802	-0.516298465466172	-1.93831108808821	2.02347617742406	-1.44554262964558	-7.53063360158705	17.2642008207551	2.20483603720273	-17.8732642826212	-9.14816884450888	-1.00175900824813	4.13554414965566	-2.99847480726677	-4.65946790195852	-4.11407498743687	3.28461949924275	-12.6767488559801	3.6658039391547	-7.50911586709655	1.73643104248448	-1.67574400296946	-1.63596534603881	-6.03869077770963	2.39326766911371	-3.6369266473699
97	4.1072753249694	2.72164537645947	5.27254412020663	4.85544980435168	6.92773554075917	6.17266204105171	1	1.94953548334303	1.6641382083419	4.31259025950415	1	6.174976139638	1.65459863847573	3.6027069056461	1.26713781056907	1.87082509583395	6.40818471240423	5.86451134231519	1.06306301150147	5.22072901471449	3.52874825641057	5.31681880526203	7	0.49524810402535	6.85939974454912	-6.96248069009951	2.88138446094175	-0.142100990627776	-9.28322813476354	0.216498790494386	-2.54435106041163	3.65019790749944	-7.69339939275243	4.06062685391672	-17.411666407853	8.35490557368607	-2.86985411117275	0.58158927672884	-11.1533207711539	1.20324074182885	11.8572894947547	-2.97676742670147	-0.775697252940439	3.70629434882155	-8.68009889119869	-0.860450563654802	-6.42524640576738	1.37967366119234	6.9537207309554
98	2.23880605455243	6.10020357366383	3.8360654341481	2.54531544433635	1.97126799168669	5.23793919725358	1	3.90253273591099	3.04595492870054	7	4.94074587503242	1.19630018891533	1.37288134429863	1.35066960665014	2.55665052802592	2.23868414001218	7	4.46546561153321	5.11270731095925	1.55805574136582	1	7	2.83014355969382	3.06621150609207	-4.312029678029	-2.43054124598878	-3.87031935619294	0.721251094550782	-0.730763920947203	-7.98714857180195	15.6443380019398	1.23760894328784	-19.2511623907175	-9.95645998920578	-1.31188157030845	3.06766435524183	-4.90657581416133	-4.62014955761195	-3.96214293489108	2.3843710387623	-15.1325727248134	3.86773496123824	-5.56544021339995	7.25386690413416	-8.89696485885521	-0.349863127044556	-6.33655514288893	3.29105113841722	3.66401970827061
99	1.53135678012612	4.2832793737779	3.70550163525537	2.67557257687686	1.48891867263757	5.98691167949914	1	6.86317287458449	3.68432804471784	5.93482742967158	6.99561064488434	1	2.87414016665996	2.54943942946108	3.61400891695272	2.35413371355419	7	3.90022454961531	3.26895877719168	1.05337165786251	1.21099067716695	6.89592085599709	3.55390338384438	2.25354769113689	-4.67919503203456	-1.09974547769382	-2.90997938416924	0.921030656350304	-0.71698231970156	-7.05770793419667	14.3810495948552	1.62092935134972	-18.7871803763851	-9.51752792854947	-2.13972596153361	3.44791508157276	-4.56089996594759	-4.3090680970767	-3.5223909784866	2.76834230707829	-13.8956441874202	4.55556952829183	-6.02256130609383	7.07388233984207	-5.16347023188177	0.145853694227816	-14.0524163584575	4.65574003463774	-3.47307697125501
100	1	2.51608478570493	1	4.65624981715744	3.64616503054634	6.04575966761228	4.00039762486574	2.74670382721439	1.54685167679217	2.62973966491679	4.88068487197452	2.28663462864658	2.99877719909526	1	1	2.07217546510389	6.16525586308672	6.9721491882112	4.8687608220674	1.26772188100909	1.92284023759947	1.88386827602722	3.15020601881505	6.04612571875839	14.3342821634154	-7.46907454787742	3.17070576706272	4.24482715570869	1.17675608111735	7.92190051163885	-5.91353919192472	2.43183829561136	23.1604300150455	3.39607519233758	3.49512894735438	0.048027951629233	11.3770105494107	17.839504618823	1.35827441031272	3.91183203053899	1.51630312571283	0.855974652248674	2.77810436312878	6.58157263952345	1.72743373214007	-3.7533804319449	-3.79395918896311	-0.832254540714141	2.57519240635533
101	1	1.73373148795893	1	4.69649159222063	2.96384686285717	5.30945480067838	4.44650380823116	2.68428965160082	1.57595843390555	4.79591806630882	4.56832377171248	2.65486487829394	2.15776131798859	1.04573822928418	1.13395647526635	1.18753072910923	6.09311884164959	7	3.52331097678658	1.86048291604254	2.48594123858155	2.10500848616979	2.73154697562554	5.37618164914782	13.3939434856059	-8.38395045804924	3.66760605367145	4.02803483316292	0.434883717479943	8.1832076683297	-6.06394526348397	2.25369384084748	21.6571529379106	3.32256380056877	3.37160473933268	-0.405633208054321	11.2138044281408	17.0381476395329	3.20601180562463	3.37785514572717	2.67656410443663	-0.175289478964613	1.88022980889282	7.42611220634722	1.86566182160097	-0.42358375563975	-8.07311392879015	1.54260891961004	2.07348232892234
102	3.75705182586897	2.30245230799916	1.58819234445434	3.71204086381105	2.08574145976032	5.69113044617567	1.42311261927106	1.72930581908046	2.7206918786861	5.67287293386668	4.93519768253105	4.13686780787249	3.4968828394641	1.75715017389634	1.62929517054111	1.10758651998028	6.90462740663639	6.36083541078596	4.39430072122745	1.52363337042616	1	5.26200620944153	2.59129346119098	-0.919822102238459	10.4869361570025	-3.69066992783926	10.7946528475768	1.32873037341824	-4.05987351428553	0.926335394444782	-15.9486847508546	4.50618485764114	16.0709092953532	-0.628319713199716	-3.38315644468746	6.36044433578539	7.9237259929852	9.65515716095004	-12.3448144289704	-1.68164147772976	2.51374670249172	-3.77366653157614	4.04304996941876	4.66387669311723	1.81781729859996	1.05467583162293	4.1222197702752	5.32976505243451	-0.931526468215453
103	4.00831181554627	1.13762498629175	2.48783510984985	7	7	1.77662537673324	2.99662393862124	4.36912030090244	2.09796597705249	3.64029497473944	4.88871547535984	3.55366924995264	1.95299325233206	1.83533056803527	1.42408544963674	5.25297345600498	3.70241663535135	4.49976826134652	1.90214089919849	2.17167638234141	1.77878456025301	6.24118382448899	4.63221895002181	2.45096632698128	16.7599111829538	-6.73316313097175	9.73261288806234	0.718768226183192	-3.64983781105026	11.0890274592869	-18.3493807112272	3.60317220397097	4.26332062585553	-1.74003829979662	-5.28678887682607	2.23338582370189	11.8120666002111	8.63359840399018	-10.117203038006	3.25394573105908	-3.57791879643132	-7.4435241337264	0.530069019161307	3.40726275052354	10.3123214145263	2.33860714529324	-6.46935904949038	6.22172782413155	-2.24534600099757
104	2.52142266366046	1.8184326063019	1	5.60983209737311	3.48843406492324	6.43831369132765	1.17703881030376	3.87583445741954	1.5324942563178	3.00240682377569	4.44030416920263	3.35431460940669	1.41399293120367	2.21477257782796	2.59428406248029	2.15902156478841	6.77932663853489	6.79753345730124	5.26578691497351	1.65375924433382	3.42580961340946	1.27237696448573	1.20215342155488	5.19687347119597	14.8269008922575	-8.48378178583321	4.29176072982092	3.84327083246448	0.547670143453673	8.27918317198254	-6.23409624404405	3.51576295271421	21.7146805698148	3.22761813957584	2.96945832874586	-0.0891073627259373	11.2173538956224	14.9676090072145	3.49028981654883	3.26429840321594	1.44137144304124	1.26893008757112	3.94701328512161	3.8930949480681	-9.67287680981387	-3.66529822425433	-2.78180886425768	-2.12294946636437	3.04018922540005
105	1.4920377758206	2.52663576755666	1	3.49860350310519	4.24169883238957	4.94254097012633	4.98983902197028	3.3018818632705	2.49672036136159	4.25389736182877	4.43425341195678	1.63658103824544	6.06520116741227	1	2.73434547830144	2.75965955857258	5.27315065295893	4.84636780616845	6.65549777548328	1.79198289859914	3.8423614269018	4.915545584284	1.02522981288324	6.04112948951411	16.0440464204356	-9.57699753328022	3.35795071815997	4.50876723910607	2.76751243348781	8.63437595356218	-6.34727389444382	3.64578506111903	23.8142301920788	4.848217508012	3.59734206737353	2.61491998300196	10.2100415534277	16.9930704238815	2.15943934927448	2.03998937764497	2.55417214892236	0.90223836011164	4.88597634458988	4.87477204228554	-14.0880864873577	-2.39979040880833	-11.5821597385847	0.215095964184241	-1.4370565473204
106	1	2.87443839493979	2.44853147137593	4.50686855641986	3.10216653372786	7	2.2454262561919	1.37027734084822	1	5.87006010515086	4.05370168212765	6.15401058064153	2.06919572536509	2.4443832335739	3.37648111668137	3.1029415902514	5.21921254275065	5.39423815681583	5.51193768584646	1.7313841839052	2.44546673347396	1.59863476828846	1.49086045002026	0.0126112803611595	14.6979739701949	-1.63113574941211	11.2477115157284	2.26772485310894	-2.47293392368144	3.76463549581555	-15.1167795099401	4.83681545147673	16.1211690242556	-2.1868971944874	0.993372899317293	4.34291726074427	12.0129404770013	10.3831474728685	-10.996845168278	-1.77304235655384	3.11273459593163	-4.24298757574358	2.93308847397174	6.30353775873137	0.220456429039547	-4.43997292486889	-16.020790792134	0.199840644988598	-0.247539493550292
107	4.09067785455621	3.12626966880767	1.72181431610352	4.92491928467051	3.17695253582262	5.55538825971471	3.51352433197764	3.34493103591834	3.93885439078965	5.59468243166849	4.40805780917671	6.86372229778233	3.23307633811523	1.62737741350612	1	4.59249791398797	3.97707612823042	7	4.28126020406628	2.332886372789	4.15497273529791	1.32837162040231	3.30671862024879	-1.20400132663795	12.4791742179129	-3.01195012322533	9.34917530287593	2.43481965084362	-4.93318497247014	-0.661647027280745	-16.7089640101263	6.08600800136202	16.80045110215	-0.374724973859207	-0.561683833903707	5.83189326233631	10.3523310489685	10.1355740731409	-13.0896693803947	-2.49694364102675	0.582669091407678	-4.59345864178518	4.78314457671203	7.70723107798866	-4.84098814396313	-0.936778980561318	-10.8767826543771	5.65087877472292	-2.28129049090794
108	4.44683594278861	2.16515133968642	1.48592505938385	4.52884525329041	2.46702958407774	4.10978513439586	5.13781143424607	6.94108899990504	5.77288565965974	4.30176064268197	1.65515670803178	3.63411058050139	1	3.81642880128784	2.83859858033775	2.49199925910269	5.94084550065615	5.77321374960863	3.8410743678918	1.75964028534657	2.42357967033293	1.4049896884608	1.49465627641671	-1.07504693271653	10.1448468861005	-7.62333707334446	0.750836227194777	5.42174089721936	-5.49082664253295	6.6199774640235	-13.5050529195933	1.3241919612708	18.661034591376	-6.63461386023349	-3.75908019417378	4.83751163468217	7.32560728561126	10.7436754837089	-4.57756130889647	1.59921543707789	1.62309498748289	-4.46918465909876	10.9038809083313	4.9406590627856	2.72773876663584	4.43261244236383	1.5171874075177	2.14163213327592	-3.05707633110924
109	1.47672930709568	5.63190231165753	3.64106664292684	5.41149643317797	7	6.49617126158773	1.65931684929342	5.97632244427701	3.56612049453519	6.57982501121569	4.53272669798636	1	2.77295344093372	3.57504595779937	1.92378625415479	3.50899520233051	5.88958889307612	7	1	7	4.64974299068485	5.35599626226123	3.02493252754841	5.56404795685128	10.8091898208674	-4.01802878616813	1.49586030170397	0.219927872538852	8.40141748455644	4.47417142568597	-13.6337430375963	3.81492220581034	25.979259193374	2.56007234956015	-2.1634923051148	6.55577560593009	2.82100499584679	14.0237039719494	-1.55668101163752	4.68385735136983	0.262038246467106	-8.28768853623594	10.1333290628633	7.35556222535859	-8.65419097301471	-2.38529510136478	-15.0150408845572	1.65737078799712	1.40132787891803
110	2.67609316919117	4.88365502869796	5.95533614089441	5.52415290993562	5.02478576661012	5.60355818425202	2.37041987840043	3.22021471195741	3.35570741930492	7	5.6724959956883	1.66910051664779	3.05597429008626	2.40902105516787	4.56366692832835	1	7	6.22071041757997	4.57030797617528	7	2.96297255977381	3.79007723745713	4.04423750009882	3.72038173316154	10.8425896420666	-2.21298161798078	3.33030973581344	1.25479866596697	5.01456602509957	3.43970098599912	-11.0136712535832	1.91215124942734	23.2588830387068	2.81829079321514	-3.63634383979361	7.75374981435434	4.32773052944299	15.2857067195618	-1.41606311416343	4.53028652885521	-0.508776859720437	-6.51134899216401	8.9807824208722	6.62822848921923	5.6800612006195	1.0082069766721	-7.52151536715548	-0.261791463674013	0.0888922022403431
111	2.09180024219469	3.87631609464795	2.08539550605462	3.94232324726595	4.72720303419868	5.57443217585717	2.62116984335449	6.33477051493708	3.27418521837437	7	5.87959113977456	2.28874415948692	3.84947474167248	3.56014358080831	4.10146581933241	4.83958107207801	5.55053070499014	6.22269049647862	2.81020882524722	2.33577427701045	1.40433237056861	2.00587155187388	3.0482762005059	2.57497681522164	13.1927611536368	-4.98382150611531	8.29848632439276	7.3926490622892	-2.02467782876424	10.0424516735041	-11.6774910893946	-4.88461212321468	12.5200348286896	1.86843982053624	-4.21971526929922	1.62238164132961	10.7426972996917	4.32884593849934	-7.94597197958574	1.88692380125257	0.913064934839264	-6.92960424003122	-4.64958285885883	3.90943103302284	-11.5057669627946	-4.13693220309594	2.36999436999075	1.29576772900874	-1.54904992825711
112	4.55811234692889	3.21482301122386	1.15538502780037	4.88334643146406	4.25337008182572	4.99441449120227	4.1021280392171	3.64826423695461	3.44908473193568	6.02961734577585	3.45182370832076	1.69550031856426	1	1.02808434115168	1	4.4527691458047	5.36463733666709	6.05532239433088	6.69314120097808	1.71872457256802	3.66703975330409	5.2545182862043	2.45146073815741	-0.940762276745297	12.1402896691444	-1.91089707720692	9.79478709591612	2.1849989978646	-4.95502216441	0.26227249942008	-15.7702706898364	4.90047123782824	16.3784146445044	0.184574559192014	-1.04071321983101	5.48979513052303	9.91027635120367	11.0956840890848	-11.0816273630204	-1.85165626124752	0.445034132037571	-3.77393680294535	4.36852673293616	8.41712241100465	-4.85075933927988	-2.49637571473699	-4.62900495415714	0.573361660561767	1.87457464726414
113	4.6377791101587	1.59363590174756	4.89347871935832	6.09723072683576	1.12544990857149	7	1.85491063200143	7	3.30762688108929	1	1.46314718058598	5.11308028947206	2.58338738678166	3.92891312309155	1.34762071342738	4.47020267869804	7	6.40020909484023	3.99777864910614	3.64011895690899	3.59897582450332	2.01963603089926	6.4460218808278	4.08089783097366	11.5234635442853	0.627344332412442	10.4150672039954	0.503133920895944	-1.80050359695725	6.45557383046809	-14.693801653244	2.73932878998023	20.341129596426	-1.18329974880287	-3.12818224585015	8.59551822090295	7.09839564391517	17.1247306109782	-2.96713714279319	2.56812871206037	-5.19067946441658	-12.7914188421497	1.26143104960998	8.27422013217898	-5.14904628325826	3.32383710979381	-3.28541328867512	1.18118731437379	2.32984754232377
114	1.35570329174193	4.35171260954741	3.11185861192675	5.14906537421335	7	6.37205596747466	1.03062179107078	2.67708744144614	3.6260617832101	6.10785861260311	4.82117583276615	2.07296418256696	1	2.4283139816589	2.40772409588879	2.05475347774649	7	4.95446685276984	2.27292722689562	4.31023098761988	4.76103169847812	4.79536220993494	5.31470134500479	5.88306701808512	10.5262034543629	-3.29542550022748	1.60289056321363	1.35653855966251	8.21926210560303	4.7481029233899	-15.3134088675067	4.28633775728438	25.1220272294736	3.67172718300221	-2.73910093358747	5.78163340812643	1.81424732498678	14.432380972863	-0.952248356235719	4.73618185108532	-1.41890744490728	-7.33928050708207	10.1614246205822	6.05664789984751	-10.3440635971022	0.648177306750016	-5.00084227449121	-1.68586306887039	-0.0588437913651065
115	1.97088666672531	2.69055517291215	2.68005739006746	6.10043396229888	4.25552984899573	4.08846217491312	2.12198957152567	5.30821547447721	2.95090408586833	6.33883476997618	2.56150931626289	7	3.70707851797237	1	2.89760859339213	1.02382881015098	3.71306603952904	4.50782612667494	3.32549156657094	2.29908476854658	3.66844598448433	2.1837743310825	1.158007495777	-1.61240699147608	14.4078143098252	0.328648372490711	9.80641138817101	1.6012001921282	-5.41079581137745	5.08293596585417	-16.9395352636638	8.14378110754296	15.9436540110439	-3.11989861853415	-3.13610907375798	3.59501511408164	6.52343539547298	10.3523879464269	-13.4007930278283	-2.97458981555274	1.85719487483556	-7.04528306671663	2.41410695565618	3.13373602272684	2.20105973074233	0.421430161621053	-5.05359484128651	1.79653773783277	-1.75565410647793
116	3.0698123785481	1	2.94384175049668	4.66234852493684	4.19162278066339	5.69616997543707	3.41605628859369	4.95576630754123	4.32374912406373	5.16811892310667	5.49370641712406	3.00126845496075	3.23440025321965	2.63717122099039	1.55781270731233	1.34305909123588	6.98610303008879	3.93855655556594	6.16678364331035	3.59398191342782	4.33361918871577	7	2.14598940037235	0.796145210098012	13.0554880276986	-1.13312781484017	8.70823866912837	3.16596994182355	-6.47766470098369	4.39027154747231	-9.79488010135078	10.4652357046342	13.1573836780281	-0.27209807722412	-4.05262456091282	0.720753644022616	10.1017844355239	11.9189620504299	-11.569346420889	-2.66020750762534	2.60562000184224	-9.58220131427824	2.41934341119528	5.1720392652448	-13.8336901115028	-2.40495943725488	-1.7350882328963	1.110798919312	5.05165313208312
117	3.84835838803095	4.27373758924931	3.42101501341355	5.44693033906398	1	4.98213388227612	1.24946928466766	1.35256183981349	1.57677644248317	4.97612680327479	4.7514413984455	3.71964902879536	4.55194791368123	1.20641922484771	1.6241440447281	4.63105517248426	6.51865802274728	6.00030570325009	1.97430675641626	1.30167979388527	4.17137892188608	1.43312972977923	1	3.19633214143802	7.92733845053462	0.0121903505774384	10.0944160472605	0.318189856838002	-1.64819538172307	7.04927866449759	-14.8813594025789	2.22430360677806	21.249197612489	-0.860236469540871	-3.28972709998559	7.05086870965718	6.83486705311566	17.3294285596189	-2.20661857873764	2.63353730174677	-4.14737584656948	-12.0212488163623	1.39178283689795	7.71874768364318	-7.50983365098882	-1.59795939813796	-6.11780987099791	0.496640645270328	-0.8859178512209
118	4.48311140954927	3.20108598791849	1	4.61287093697607	1.17590076321031	5.3629760660432	1.45224429795772	1.72169964056365	1.97118630083029	5.37423170433682	5.92897757365039	3.60840753281945	3.87902777176742	1.61419894257534	1	1	7	3.99874067521549	5.04293403581809	1	1	4.50049114490599	2.87004943055542	-0.454707249069637	11.0427347214758	-3.67030731914262	9.80474426547277	1.85947277701133	-4.09848598666194	0.676649323730606	-15.3538871226584	3.89487932512111	16.9721137159988	0.301030068408134	-2.94939934912556	5.62534494016764	8.7069240244133	9.3711886700689	-12.8080565384823	-2.08814535912237	2.9921772980123	-3.51458369319814	4.30633215695111	4.94435361794293	-1.38225581738835	0.629258638954825	-11.6253061632056	4.96745462726462	-0.440121339535303
119	5.17379914744392	4.7957995013246	2.5270557320422	4.40983396392169	3.0878458397847	7	1.24743431330053	1.23306320028977	2.13987755259897	5.73898102681386	1.31065134087949	5.38364878568168	3.50078762566724	1.79127559752286	1.52371465755826	3.79804072276967	5.53888736504601	4.99234780654034	4.63122164133255	2.92148681882649	2.9825656500298	4.08752631370708	4.75120045568122	6.78329466517012	4.88671591639986	-3.32874294071312	8.4497835356299	6.40618700503703	-0.164651706768038	4.55151351754192	-11.5808483692935	6.006960536219	11.0409626429677	-5.59306274449643	-0.789475520012624	10.9716071356203	5.37101689882394	7.84753842784801	-9.96251300138139	6.31460642151314	-3.59009944034409	-11.1007724307461	4.81145347948335	5.61092428048673	-7.33316272263683	3.40647961040106	-15.0875641591639	2.26189472600366	-5.11929225778312
120	2.73251018129696	5.3709401141788	1.28778195348879	4.83560299924371	7	4.49581664662914	5.73760571034949	2.51388100343855	1.61014284117034	7	6.11676676849269	2.15977819735169	1	3.45896365278354	2.16286610248296	1.9962605132423	6.47058226675365	4.71880898716934	1.95258761160259	4.48710136802554	3.97207886798956	3.14202083685688	1.92915715194785	2.44265515989325	14.4237403962197	-6.79885790773089	10.2977733693485	3.80815011129711	-2.22946412042242	8.44655086490377	-10.520247980752	-2.40069645600129	12.7016414699362	0.987776467375425	-3.51553648696836	1.10412959244899	8.84466193482917	3.67199224998866	-10.9467105695547	3.64139088658336	2.65003680169426	-7.01153116244284	-4.34626673383906	8.00444306860491	-8.11618165238764	-0.700690717070343	-0.70865268617257	2.41068629699123	-2.24726623771053
121	1.73252054788964	4.77065968854735	3.33723598378443	4.54449203215263	7	7	1.60429398745011	3.10337454641139	1.68615618760534	4.48001518153606	6.53726714610654	1.91874018010357	3.59199352973028	3.53421937964107	1	3.51961591989028	5.93404232224615	5.70700339993409	1	5.88128104458474	1.93334529398882	5.81679728282596	3.18123751543432	5.15934457975162	10.9406253910482	-4.25917570122494	1.38144759933175	0.0800123370913989	9.14534873394532	4.77023466508194	-13.9834244686236	3.31584019013567	24.9666180207962	3.96066557040489	-2.42696150961915	5.28868942139982	1.98132789954631	13.5188302785299	-1.93435819254509	5.78135678614886	-1.63696829995237	-8.70851024435281	8.14477295191594	6.08401074199868	-8.56156495467153	-1.60158124606527	-16.0637520162085	0.107755489942122	3.17466599399198
122	1.08249873163586	3.99603684534669	4.79524160795113	3.84613353373608	5.68809089333333	5.73323576833339	3.90344203856367	3.59148024052443	4.0235381162976	3.93574637051552	1.82909201345638	2.37604026828223	1	1.5627226595586	1.62826317620729	1	3.88087546346487	3.98714754924549	1.85731432188932	1.88436831918015	1.13908042651644	6.66408913522995	2.6951981939975	6.02438902099192	11.2496476550301	-3.48163854142491	1.76473079026757	1.57979122594474	7.77642428860863	3.47045025759019	-15.6238239709037	2.96743788384104	23.6329093926046	3.47795504707855	-4.24686492806638	7.6818156549978	1.96008349450553	15.2120734269156	-1.73921221327091	5.38234290782665	-0.920416957148383	-7.25385546697818	7.93005813012572	4.39576247753998	3.6910830577038	2.81014824635895	-4.60447836302732	6.46992049796307	-0.940054331575756
123	3.95335894255475	4.87730536390933	3.58020765026398	4.03618185816554	7	6.97423764822725	3.13691784862798	1	7	2.59573982274483	4.90295504297345	2.28306509216479	4.30435208827852	4.59777997761995	5.93930693830366	2.86625246665205	6.44670435005912	3.36255577962947	4.54765591204054	4.98129531353151	5.04636655613522	3.5405468969452	2.78564329280804	0.160588838368246	6.18408896068043	-2.36859730072705	-1.48509086140929	2.56177979355012	6.13713644799976	3.91360659567256	-13.3909827456658	5.79381107794591	20.2360812955493	-5.57130321386651	-0.00592013690691706	5.00121176800557	2.07509354037905	14.7422484293675	-5.37735257423123	1.84388770975737	-3.83723321339094	-6.89104292497508	4.645856813237	5.89203856634849	-2.89003263484388	1.01354324003406	1.15621872923642	3.91713980714899	1.55738484161854
124	2.88716488065457	3.91806081676971	1.32718959132413	4.82073975469212	2.45809410748968	6.56580445302516	2.05684513726692	1.84397827716431	3.85408835081182	3.35730357814144	6.02798849711612	6.29538001375345	3.79496612300495	1.81351724090465	2.62679729121144	3.80323006382511	6.64548384373052	6.19630033133906	2.01478647241885	1.23224797145451	1	5.63055812382431	2.34109110830192	0.570065563156342	13.7906937844886	-3.25577957044593	11.3850170374832	4.51004120164041	-2.8972359926453	3.18922318924505	-15.8688690626563	5.84642835571564	16.009532835338	-0.726451730061896	2.35413156942606	5.49258332394018	12.0836826960832	10.9339639413918	-10.0507540705062	-3.46290422528336	2.25372743338262	-5.60049996738223	2.91983410710963	5.7361335457541	-3.68079904189037	-2.8060313213097	-2.71943761414406	2.55702486931138	-0.835148563187634
125	2.50718521115185	3.02012687667088	3.95874988106042	3.37894597468281	1.853858015244	6.77063282293412	1.44854636514705	2.79526789518514	2.46305883355205	3.02945784354232	5.30136098910877	4.69905072604078	2.57356862199131	5.99557076058696	2.08409150393042	4.03876722800748	6.44865634514322	3.46531327571991	6.06315930861276	1	5.98077634422598	2.26966675949667	3.69159547060424	0.8395123283887	19.0489497610734	-10.0623791419336	12.2273075207337	0.457783000376385	2.48645106970862	7.61623198920819	-15.1306670709702	-1.97953794028952	11.9838772517957	1.09721136056411	-4.55543321994874	0.15319527110656	15.3869322201279	4.45232621328632	-12.3362457713314	2.81451587910306	-3.03941945817362	-6.7800018996606	-2.65795840178108	4.78182880610298	3.33563360464716	-3.91488070833941	7.77524975851376	2.18855410363663	-6.64225116420626
126	3.23727191511991	4.94823496054468	4.34649272502333	3.33659936131009	4.36776054872772	5.02696859447853	2.87380640461699	4.30377898833399	2.92379679604487	5.45205384821716	3.65696359650659	2.41511252055993	2.40537784957927	1	1.70479837831231	1.61592424120464	5.58694506772098	6.26292222602406	6.72874096269746	1.06135837083656	1.24876206640622	1.43700918051025	5.31207186436431	-0.83166961572075	17.371709054324	-11.0852031094727	7.30802906128069	-0.604756655565436	2.79652986949775	8.16697279291456	-12.8522140484312	-0.363310134706703	11.7911979806117	1.21763023430084	-4.54272230067735	0.149726129146007	12.543700426785	3.93712697479275	-15.0580730749302	5.1709454533704	-3.07440597320283	-7.41972998078386	-3.73908795340356	5.23413274300411	-8.11698693840825	2.69134059271389	0.218447797051707	3.3741205327977	-9.03488463545013
127	1.67467999642181	3.42586110251724	1.88738523977348	6.43002325945687	3.6847860754307	6.58202138393979	2.87348138421791	1	4.97102436273657	4.35102427235541	5.89369593836261	3.9655681182927	1.32912080521677	1.52799096145473	1.11279465188149	4.29235681755225	5.79715543514879	6.60764965403449	6.74007111142723	1.81282402613187	3.19905294663755	1.08929340562347	1.66769217667715	0.142186802574328	13.2787394112482	-0.619317025994186	12.3281792082981	3.03693219587194	-2.33348397031943	2.86601087011158	-15.0412429610632	6.55697715105393	15.5525579655116	-0.983442993434538	1.11001480385692	6.45447227418726	11.5275640455131	12.9032472888073	-10.4774883551362	-1.62102463907053	3.20690828386043	-4.61931804004555	3.40050015782501	6.41645465078007	10.6557787910095	-1.62363336284743	-15.1875351461437	3.05637031336006	-0.154416320652351
128	4.40677824741877	3.64982678613582	2.73280347047883	5.97122558025541	1	5.81146961006698	3.27890393106654	4.63922897732849	2.91257475697359	4.54780517187081	1	1.74291543056444	5.46001700226617	5.31262012905216	3.76663406147012	5.58614438602982	7	5.04037840502684	5.84679837572463	3.22560280620233	2.62800862472741	4.92986212167563	1.7829847795356	4.66756808814765	7.91180049666695	1.3772832412151	11.2841239883356	-0.181554265999091	-3.45075535684438	5.56546396922983	-12.5201000968921	2.17959154495225	22.4029846154774	-1.37698262271425	-2.57045199275716	6.00424727950292	6.44032305357282	18.0098462012823	-2.95081153153829	2.09013987603277	-1.6079141646044	-11.2565988703602	2.29308842201052	2.98529563105528	-1.71409221338686	-1.95365644534627	-4.83026037283707	2.98597868827098	-4.29948334821278
129	1.35623383746473	5.56296461004547	6.96435375931288	5.79304818423803	3.0455771754692	5.83183137414659	4.35975593163265	2.7073156417217	4.29959161964586	4.90803982248942	6.42911454846996	1.13882340931303	3.6839430751551	1	4.48425088150171	4.58434759331435	4.8531558149794	5.76865127844509	4.47475090335423	1.54482243037024	4.39853708293444	3.47603965959492	2.31764787642017	1.4695963344186	7.01454990190592	-3.77212467416044	0.838142632909959	5.35660140047494	2.14598471395768	4.44932657401065	-15.2486635872553	2.54325494779307	20.5866184748568	-9.8437793045459	-0.308339725677474	7.35203080680699	5.79270521095329	12.0690058131557	-7.99295422637863	3.19631740762644	-0.582991631292865	-7.86830014821585	2.99105717752921	5.220335477006	-0.633399868567177	-0.266495235614689	-3.17788601321492	-1.41686050983061	-1.44555959836454
130	5.02181302497698	5.868984926297	4.72907026403288	5.98654605054721	6.35060227744054	4.51770683353947	2.7837382931211	1.96604130409874	3.88322779277155	2.22101994556949	1.82002082320167	1.54670687889544	2.06234775563465	2.74109409289823	5.28792050486377	6.42930779348604	6.18652729172373	4.79685586867506	3.97088678204549	1	3.82429180516621	3.389222732502	1.33624510069581	0.177501059181278	5.66202285443238	-3.66938521405551	-0.0354515556524263	1.40386562728555	5.63223101586669	3.9961478539442	-14.8850760715772	5.4192278609962	21.8515649364965	-4.41804915406799	0.686620264728539	4.73942423511855	1.75777109121292	14.4616201240998	-5.40674354328122	2.36373647010572	-4.42556492223358	-5.47354935300572	4.42667719221572	3.97897974222087	-13.1664996133587	-1.96713019488157	-1.1225559840839	2.41162628327889	-1.36628445501943
131	1	4.91876627952255	6.60236186099162	5.23770514515351	5.00904377864466	7	1.85424922556448	4.14625814508257	5.11790720514868	3.86398888291162	6.30040263220828	1.96301812787596	1.13091333307331	2.24481383532574	2.2599469372915	4.81092367493107	4.87640042026715	6.02201964370903	5.03620524083688	1.63488470752045	4.74630226953745	2.65958308919342	1.76953995569766	2.43585080910317	5.96243659374567	-4.20560726485831	1.43901998033089	6.85283327609683	2.57271781856892	4.32543336756253	-14.8169633917864	2.39703217437116	20.8118199019351	-11.189026415134	0.548788676176398	7.66237334669967	5.23980042498403	12.0779596986963	-8.11459581330853	1.82167062479492	-1.86157077807123	-7.34198777849629	4.07629555045397	5.33386515586835	-0.805261775510491	0.875161074025277	-7.17861802343356	-1.32444151136105	-18.6667851392338
132	1.04846143718527	3.92174885903314	3.13678762514671	5.86801292400211	3.72724335213457	6.49968850306249	3.36768169909676	3.25901500905109	1.97097266477073	6.45158653136277	3.36917229291559	1.93415461970207	4.02733065729266	6.0298939604409	1.08114053157428	3.31072542308293	6.91032452790055	4.63721133619061	4.70220336575871	5.04797061779482	3.49750950780976	1	1	4.10628287058877	12.5339238248433	-6.82684393901414	7.9633164725046	6.73033536675151	-4.65612488299434	6.6022621079846	-13.6205047462301	-3.71042579311621	13.4624867117616	1.96387810243712	-3.7289540991161	1.10549874387068	9.00964482986205	1.05134069864342	-10.1051785411411	3.3247692949655	2.59676952763571	-8.52501779577679	-5.1730289199779	10.0361563414612	-3.01788527073566	0.572831870965977	-2.20663203744691	2.07571595581847	1.49889506152373
133	2.55377652572054	2.55983984854907	1	6.32437299003174	2.75247541191866	5.74356758701223	1	2.03299807152302	4.81888591593752	1.32792675160364	5.37306321023868	6.74234751909383	3.82918755499494	5.29517431537623	2.23957786490343	5.05080499286323	6.21686624319745	7	2.42694182835732	1	2.0956741674229	4.7608506035321	1.87852231523017	0.428821092778387	14.5507117048807	-2.09230355423701	11.7311648241542	4.3023989152415	-2.83956577284482	2.09106159759343	-15.3089338532754	5.01304721214841	15.1985515053361	-1.63199406820401	0.747247617044815	5.69962870927399	12.325583470582	10.3323274787006	-10.3155436410024	-2.60755954440054	2.65049640065277	-5.42172504126906	2.55883853916068	6.12477645081905	-5.90013727510688	-3.44743269779174	4.48415351791966	2.05545990017945	5.74182736799277
134	1	1.10655605752822	5.19463131421848	1	5.68960365339875	7	1.83455169062725	4.94673579452572	4.14728726613593	3.54144951502377	5.70963476917271	3.10610788030524	2.9143055041546	3.42697803362682	1.56036704373778	4.10769309326842	4.09305121664988	7	1.85597391000831	3.07677609957859	4.72196382448543	1.5247006479751	1	8.02751026119531	3.38637336795954	6.37435009981597	4.12310501193435	4.5393075592774	-6.94731961261221	-3.29325552409278	7.36094738000747	8.77463120994754	2.21710759663849	3.8861988681918	-10.7785081741453	4.53721088829506	10.61336991357	-0.648541163216527	-4.1927273209407	3.12127424459504	-5.71243667927693	-5.74694588922338	-5.93273362794678	6.06273199443546	-6.63122941322287	-0.617819862096762	-4.53938300982913	3.23215853506206	5.23894856932912
135	5.42237067137326	1.03855353702542	1.714852341375	6.31467965319084	3.57784152857478	6.70101840602304	2.57723426005294	4.64284406619329	6.63557933161541	2.16982156008527	3.09234194084465	5.06511843347266	6.9520398414054	1.89606846956688	4.98761035196095	2.15397360615828	7	5.12980447411486	5.64433547112465	3.26221126325668	1	6.13638804299443	1.59433846459917	-0.112986274559015	19.2560199406022	-10.5094878463519	10.9933147846663	-3.12049155673081	2.36215852100724	8.60586798201966	-11.7109142953859	0.183759022708975	9.44529349815043	1.2871009080972	-5.33280374059259	3.33043091819772	13.4766433599592	2.6946830818769	-12.8956177114909	2.62681922575806	1.1759425670034	-10.0897894163411	-6.11093082691234	7.06320666586528	9.11835694101018	-1.23314507642902	-10.0556548900235	4.36220237565422	7.92563531805627
136	1.68156900170215	2.56756481601029	3.24686336407923	3.243062978338	4.29726812378803	6.82614606010246	1.32492891326664	3.6008853122049	3.6767271573793	4.64058524564358	2.77802371877034	1.75327649614654	4.14747466629443	1.48587264996739	1.43753988736678	4.06490210923245	4.3051319189816	5.45284267793028	1.62764254025682	1.78578806062946	4.02903062013209	1	6.42191741874603	-2.40910343941728	17.5006193956204	-8.12464787771134	8.95378033241481	-1.58517893334847	-0.646250679061531	9.97123335084907	-16.0963557139699	-2.54435252629749	4.46869779945734	-1.41787165736182	-4.52923354150519	-0.262344033908374	9.30543075618553	3.85916854511976	-5.26729219059883	-1.36637894088149	-2.46210388991074	-10.4176857393178	-6.70998922592449	11.0911552463865	-0.611123754213879	-1.06261271199461	-1.85193250153652	-0.511063272169375	-6.57583381338085
137	3.59740584859845	4.45696270099936	2.73620884683813	5.31876699715321	5.51654823442942	6.70737252438414	1	6.92233993846308	5.51623382722046	1.56406999189512	3.83648982265295	7	6.04591187339572	1.24073829012188	3.32378119037623	1.3551324147303	5.55769635972791	4.71268661634833	2.50450008780682	4.87049345758085	1	5.73542026673552	5.70526198314749	2.69652446224698	17.0185437487022	-9.00311235808696	6.81854355435077	-0.278842736346034	-3.43313465982195	9.67030213881518	-18.9993998400992	3.81498406796774	7.18118020525098	-2.72263810613183	-3.79457794680821	0.471321528931062	13.292816669398	7.52649821937438	-9.31458467948843	6.19249301265137	-3.85156549897574	-8.6781023170206	-0.242871162920742	6.96438666463438	-4.02262888290957	2.70446438213162	-4.04072142806612	3.62975810982725	-10.0425900761354
138	1.14422727889317	3.7255638982887	2.02098940146332	3.75111868813542	3.57934802059897	4.41981005956059	1	1.90861610869563	1	6.54937125017228	3.64521918945858	6.49054203791444	2.83347835752241	4.10442080226189	3.39872898299005	2.40509494576967	4.58218840874009	4.30341712549126	5.61935564858446	1.7175840408316	2.21843800474628	5.45719086316705	1	-0.0356953130696933	14.6776115188809	-2.34798222845649	11.6685123041132	3.3885186731903	-1.62223480712971	3.9812007870795	-15.8080528987182	5.38324762641389	16.5022465287061	-1.55658562281473	1.00434561782498	4.67718615710615	11.7129450271671	9.57534863992246	-10.8660135796148	-1.95479184962041	4.51412902998533	-3.752965534414	3.38722033530431	6.78533909139204	-1.03905806336193	-0.759003779342597	-15.5403831924385	0.965826739425196	-6.90208880642438
139	1.16725626039079	4.21926201803301	3.56080259049123	5.09425964536255	5.89454581846018	3.82027394622436	3.75852114328001	3.42053578771753	5.62784710998606	2.23981703413005	5.96049002550619	2.99355934497214	1.96381089201836	1.70029702497659	2.94523873916333	1	2.20538549290586	3.79133496784815	2.63032602201582	2.59784390479111	6.33734231229791	7	4.83856397917281	5.22710122656663	12.5082918933448	-3.46065463282523	2.10401901021896	1.75615598683865	9.01824197365206	3.74122819287616	-14.5197535844386	1.99276434981926	23.9986905542988	3.5994762829565	-3.65958477817975	6.94819564204272	2.47893498243024	14.6728873981106	-1.80976316903526	4.3493776191543	-1.31789488561164	-8.49754084996815	7.12360844803856	6.29425193903015	3.35032288308653	1.17177540002623	-14.4905048025918	1.43084723567889	-1.76492759225852
140	5.75948375597585	4.52850464610565	3.38059465944908	4.28176137506959	2.40139736912485	5.18483160332648	1.41304961333634	1.26215323583574	2.15977390953042	5.33590414461177	1.27564063682993	2.39853188271516	1.80353591827479	1.0141834453328	1.53088951672591	3.88263232839527	4.72092945309632	4.86846484585156	5.14138382345918	2.96577498666679	3.06232935712961	4.58444764439669	7	7.64124006142745	3.58945191814969	-4.12896933914914	8.42958324427845	5.99377028685299	-0.751233960197027	4.92683662756672	-12.004543573437	5.62473153977693	12.5919597454873	-6.41356422183381	-1.0592498633858	12.6890503264605	4.88365721897941	8.19845342902214	-8.70745900580646	5.15523983474769	-4.21985906605231	-11.9763191511046	4.63218168982175	3.97635326104574	-8.26347856163661	3.06889486698799	-14.9550931477739	2.16952904248691	-5.02466745155456
141	2.26867528743798	4.39318972092466	1.55750520873738	4.50976410716955	7	4.8416485429095	5.78313637098706	5.14681395439416	3.00020166341143	4.63528771390341	4.61784299279329	1.84895725833738	4.0631303881962	2.0948347204639	1.97610423617772	3.27323739849364	6.78220338065641	6.9772323359478	6.73861884382608	2.29435231574313	1	1.71390733338647	1	2.28414683282644	14.4249902604451	-7.4088535357027	9.72592744657931	3.50461710061882	-1.8140105248014	7.41547122838022	-10.4972607275172	-1.77467075351126	11.2278041983359	1.02954520218909	-2.779784144701	1.96417360910776	9.11237542376017	4.04765560777768	-10.4234150362253	2.15082431527015	1.78570032744047	-7.66773509972746	-2.98708252007327	3.27358680797253	-8.23033424491786	2.39894802060902	-10.9283504630013	1.44580718411324	-8.29949789809575
142	2.79152850970813	5.64766862269482	1.75209146204522	4.17993424618938	6.45275316998824	3.84446645635829	4.1428990397734	2.43767438811401	1.81674621634886	5.0120247671937	5.86820254838307	1.96914140463437	3.80984821409303	1.01968522162286	4.41618109137963	1.27831194953435	7	3.27461962305577	1.1216759460913	1	3.57228163061772	2.27609758313516	1.66871947671996	2.87982907612322	14.5217902727161	-7.32286155269643	9.6831485985689	3.84634466582466	-1.11340639598395	7.79082892887597	-10.7570344998698	-1.24040226023923	12.0528400429837	0.246029622294721	-3.75812412030239	0.538049909529837	8.09420950028719	3.1886184635393	-10.8502878456217	3.30263593812114	2.89137505732556	-7.54254178237036	-4.16944825560233	7.58009980634469	-8.12864639394258	-0.742465459997364	-0.0771652315004754	3.72022392393037	-1.45365393274929
143	1.37775067044856	3.26218319716729	3.56169850939084	6.21729527543129	5.07721852635566	1.1585125825661	1.46305263043315	6.45764075912657	6.53361802894811	6.29290163676745	4.4124829785663	6.86902942180696	4.68727953505041	2.54490988595912	4.66954480810453	1.9734467181432	3.9429372458981	7	2.20700558323213	1.75887710347208	2.50667082526417	1.61768494907979	3.36484252332524	-1.62337179369793	15.191678685755	1.73593077449325	9.90973121679453	3.16651178684585	-5.25224717530698	4.34981082753152	-16.0682316341393	8.99232153763228	16.7662095133185	-2.21950324466491	-2.13631363751746	4.23999036349153	6.63407336512812	11.0336856390445	-12.5826149499291	-2.02093702126982	2.24237850423485	-5.5391829712599	2.79598593840069	2.75395783326714	-6.31533861058968	2.67962741845646	-4.57450297758648	4.01516562558447	-9.23895639395814
144	2.91990563918284	5.54507670353414	1.92887398404528	3.71728100588865	6.25550375278704	4.08861593917362	5.11209147577212	5.05351748917233	4.27194940906669	6.46406390100719	5.70699336377497	1	4.23745993319919	1.02897812606683	4.42735899832752	1.00239787846283	7	5.78549309005222	7	4.64018487378382	2.06374397963368	3.22520920524184	2.17377119994045	1.88610064772288	14.4296846778414	-6.51773010926614	9.71812567180182	3.72985525529653	-2.05017337636798	7.18995727288588	-9.98491868125699	-2.13374865703916	11.539664626636	0.531493609128525	-4.19556629273083	0.926172378606335	8.28775052405575	3.4572425615173	-11.5100025847738	2.42825511112087	2.44263567556628	-7.09625011368707	-4.14810945849854	2.80401605011648	-7.96871520254765	-2.07384305468647	-10.2733998594179	4.09889501505311	-1.51032381849171
145	4.28899950155809	4.22274113532858	1.80187081459677	5.39316981000028	5.96701450038703	7	1.42925979099314	1	1	5.71673516406268	3.84167930838432	6.17246600878342	5.27734841365087	1	3.44462613188573	1.57505376740173	3.73554395001474	5.52587422131227	5.52402747281546	1.82992829867287	2.19779571664425	7	5.62417814320856	2.4300503386976	16.7140511172512	-8.21398398612837	7.22081876292537	-0.546336454634532	-3.47595039119475	8.54926828443834	-18.551124133713	4.81752413507933	7.67094529847245	-2.16095928489915	-4.26086966033408	0.676814675268656	12.6349748676176	7.59315570393151	-9.36384292706581	6.5740607000496	-4.24411603872117	-9.0182593095438	-0.557885868473751	5.06173480598445	1.13643073509315	3.46298925842923	1.91601577406845	5.44867513471993	-1.10360409861226
146	1.77835719058727	3.97992439973041	2.51319127984217	3.96792802638173	5.28664737605023	6.05771452586242	3.76335197241533	5.34232976598116	3.85268210032065	7	5.0473890278091	2.92260189363764	2.62492896363481	4.67080495856847	5.3343141685314	4.44073669670483	5.30539110231869	4.95568977333266	3.31597238648708	2.95068898084997	3.23289608218737	3.30422117777508	3.82844420358218	2.35828023594056	14.0385730934652	-5.93964946344216	9.44983033173854	6.86808051527886	-2.4386177678433	9.34033936119166	-10.7542422870597	-5.84096580713771	11.6210414711647	1.27780250746477	-3.84991603265174	2.25535328768667	9.44350179564591	5.38744177594527	-8.62857182284617	1.33926356282033	1.03275538370411	-6.45203809935612	-5.60836609447062	7.25727056353652	-0.550649507370709	-2.75785003479913	2.86993513313886	1.01228614429105	-1.61167402235192
147	2.30041574808006	3.12306668737293	5.87495877170712	5.56677663432881	7	4.87599990594332	1.63845334037516	6.60259531944653	1.05760255519686	5.59500635322532	6.4051508921123	6.15401566980929	3.39405100233791	1.78400817351588	3.36037823714789	2.11778755058264	5.28151735561718	5.63446105703313	5.36669899102162	1.38094701280905	1	7	6.81100716001261	1.29507711880565	4.0027826584657	-4.23475327170847	2.59048528866048	4.84057187222	1.34845397683071	3.49222367108301	-14.9414563266109	3.41542836989186	21.3250296968812	-8.09427101703099	1.04371937131709	8.99225569021053	3.97368866943157	10.9676837251477	-6.66601362458289	1.93395619658958	1.12852869151792	-5.51764767309901	3.16286936534642	5.20554045130778	-5.27363435931739	-1.08669586964013	-15.3430419145873	1.28545872375314	2.33849165991665
148	1.51345673287731	3.10248367765319	3.84354737989288	4.29862026476098	3.82256061924634	6.078535989148	1	3.17968648887254	3.31870987894744	4.99635851335789	3.34685767627651	1.6236720303565	2.51255295099286	1.35298561476771	2.82957085596642	3.77007334045737	6.17520738424405	6.75422409339882	2.03811643201224	1.87551057399007	3.1037707538323	1.00466537677064	4.86200406319401	-2.87958829499212	16.5719619911544	-8.07670362802749	8.65751558009894	-2.32634432909111	0.251221109999074	10.3411965263199	-15.3661801427971	-1.42991213532072	4.9399808998362	-0.485069167929557	-4.37265378766602	-0.526387149399087	9.01931744978236	3.99968548044384	-5.25932249878908	-0.96721637662961	-1.54102706401552	-9.73494400461505	-7.34624054038573	10.9016790226801	0.282257690650717	-1.86680683703062	-12.4548545456902	-1.09880755287391	-5.28126040822744
149	4.30316236877973	4.55682151929126	4.61187851176	3.18580767518622	4.54143395345152	5.57582918555551	2.37602518196318	3.98640479445374	3.58565535837042	5.34565261756336	3.25059385431805	1.41512648655342	1.36719707068852	3.66354966472322	2.70204766253037	3.78040995539878	6.80564058810347	6.92370893073654	6.98297146218588	3.2262513295816	4.96509030250972	1	1	-0.919504961810597	18.229509909834	-11.5274872736357	8.81250550179604	-1.19515724230517	3.13335693184655	7.9112305274954	-13.5713675427658	-1.14102040089713	11.4931226591087	0.240796297230847	-5.15167686592984	0.36179257185793	11.2141780816013	3.45900297117378	-15.0596927890657	4.61572477603674	-3.13825287541417	-6.9206431204849	-3.87945549662839	5.69626277890622	-12.7430517932868	3.05137012016353	1.27258000686546	2.11602691364739	-8.65589731594392
150	1.99342921488197	4.20339736473395	3.0688811384314	3.10772809085978	1.54007427924435	5.53742489062297	1.34016010323347	1.94917141944921	5.03820866733439	6.85654160851018	6.05356588599979	6.15726192452218	1	6.83687420971677	1.43605230367185	2.73888299458352	6.54195067934251	3.48178370863324	6.00192677029175	2.09411143565898	4.73905056417397	3.81686207698137	4.12097859038676	1.04796245608553	19.0369011735835	-9.91062547040801	12.6668767908922	-0.184748580878413	2.3105406874052	8.01650734629304	-15.3692461831979	-2.40608919638251	11.3410034696748	1.28177397221991	-5.21371238355989	0.38873380856478	15.3938122020941	2.93717115816694	-12.0237380094882	2.98222722776101	-2.76785469892353	-7.34163618623507	-2.35922650127973	7.20257787233623	4.34443178788296	-1.42149904126296	8.90299081488846	2.04507206788482	1.67777924015356
151	2.67808658955085	3.27309260619664	5.41505147341424	5.16093361962373	6.3893118961815	5.2870266871784	1.8705268286975	5.81102800961272	1	5.3393820328008	4.87552241142774	5.5729372195147	4.17025678311372	1	4.66301905531834	2.94452966541856	4.81456146177864	4.68158590275347	2.04675723919731	1.60719153372888	4.13015918315618	5.34951561006007	6.39768072013722	2.36921718657157	3.82247412771437	-4.74764061195757	2.44086483960724	5.44005306296598	1.26789089308943	4.53949103463452	-14.7680785515077	3.50836122000244	22.0971873522707	-6.3561925299554	0.884239109242924	9.93136909297366	3.7072102971078	10.927632601329	-6.1992697110809	2.90080221385624	1.35851483231396	-5.25533047560795	2.29634803088818	5.97479433196507	-3.23626374839086	2.71313909025309	-15.6952632802391	-3.69612080208129	5.57386179241142
152	4.54313458114421	2.12159254937493	1.03635030790872	5.2582620472699	2.48079634667769	6.44440488405249	3.91696864589059	1.53202456613659	5.56632389008412	3.70851685199966	6.67038351395227	3.27990809593282	1.11713154436538	6.8342999240094	4.75276404721559	3.49526228965922	6.0036991666187	5.99385195684207	2.7538420765037	2.81053477381967	1.83972530457657	1.40784319717263	5.98155087339168	0.0450643162330113	17.8144628692537	-10.9144008647482	10.6858482556745	-1.35219929900307	2.77943845445355	9.56700586560607	-14.636151600499	-0.426152881145251	10.9540004866386	0.971346756118302	-6.6687210262407	2.54838046465	12.237344526973	3.75243735227378	-13.7793183898772	4.24084495423008	-1.46814677566171	-7.93360190663371	-3.66782254214448	3.02931764422165	-4.99165263745166	0.908396937333199	-4.06855085937138	3.10650423894967	-8.52459783100484
153	2.07626327144124	4.55937049866244	1.55274356776969	4.0403234621865	4.40815169900468	6.53412200936328	1.75374355429364	5.80438690017685	3.00471135083657	6.96506656476183	4.97071822515066	4.13315540510185	2.69118621656918	6.80897125004009	5.07121263266553	2.68941347675879	5.88145290683579	7	1.48469876427892	2.48050623246562	3.8582139741904	2.00757242885301	3.52940509498199	3.54242119590267	14.275735258688	-7.2614211047883	9.15851206210486	6.57833367721756	-2.4451369986911	10.0757580477491	-11.0374930444163	-4.77315333244543	12.9786349303544	0.402682332751388	-5.42104890396476	1.99843138344432	9.69140018714553	5.30027540522457	-9.10948868284143	0.0989510683861569	0.957656601406159	-7.82035720725025	-5.15308565657343	7.10643938893616	-0.795087954297433	-0.570767859190455	-8.85396412176531	4.45353939952327	-1.38616711218807
154	1.18384776890042	1.73296044043492	7	2.51634242529069	3.27986699896001	3.99693832064924	1.3401154565785	3.29338526555051	3.18722395275515	1.4786401769702	3.85702412125495	7	1.08347949864916	1.84045674647266	1.71403327554677	4.59785448737418	5.68033011707096	6.38310898796362	2.37808911719093	2.38435274747721	2.26375230738005	1	3.89366350447526	9.82458549041869	3.11401379571182	7.82819427951248	1.32105740515872	4.28220208565359	-5.94457173229736	-2.77544780401595	5.25996457373599	11.988939022502	0.885808961584725	3.81504886847297	-8.63558648454332	6.22280024310292	13.3697381497391	-0.710716913294997	-5.77143063781087	3.15010551628345	-3.32579383522559	-5.54211896385923	-6.03067903650619	5.34150049654676	13.7854874077289	-0.0371494255409001	-2.99469329826795	1.57107887409964	-6.15252285069083
155	3.071235244979	6.2020316006023	2.04485548137145	5.14010704376931	2.58093086481088	5.80743543410042	1	3.72481965564806	4.45476025667027	1.10536494862644	4.80576645559612	4.83196993850932	2.55227502978777	4.96049470861667	1	6.80153908714441	2.10283259915116	6.44448698133696	7	1.66207403091615	3.58166296267774	2.29219395841363	7	3.65699415434116	11.5264347184354	-7.68526489769219	9.45047452924611	5.81863798667349	-1.25359758912689	6.06612297352053	-13.2488801730158	-2.3284465481552	10.9007467037959	0.857494850040471	-4.99779295611876	0.829231354431474	7.2133140705584	3.42446073233557	-9.47525903680823	4.96927571185593	2.10845577780425	-6.54485566453674	-5.67770682027764	5.35939569060158	-3.754184449132	2.52774766425331	-16.1565288722805	4.30762607872342	-3.50926611954812
156	1.16412345528843	2.49951152546547	3.16351586105065	5.81424817677819	4.5293171202027	7	2.09468661144588	2.21388433401246	2.41473409835253	5.92599843518376	6.92723595384772	5.83066725925033	1.49057524137525	2.63946763187957	3.45384952789721	2.0609663123228	6.36388298425427	7	3.03126320783461	5.31348966886725	1.41761673760822	2.3526192383739	1.47568706865186	2.73741735909757	10.1992919262998	-7.15792450917646	8.53253284804642	7.35167943657269	-1.6235219805991	7.3545847645054	-15.4957107036504	-5.57518039055519	12.7075207735428	-0.307831623152769	-5.95868823467339	0.709067049920087	9.02104028386498	2.167653257754	-13.5253675571791	3.4793437088061	2.91122196782496	-9.27870814266294	-3.48588782785904	4.35918728102325	-3.68055577336029	1.2689936073241	-3.2753388560505	1.15913153341636	-1.59622178724258
157	4.80923078403502	2.24991840414785	1.85322462583361	6.44905011267818	3.67599792133947	5.30564174035001	1	5.08810866495373	5.09943733242155	1	3.64569456733748	5.31703148235689	6.78550090276227	3.97353823181742	5.71677670674126	3.20499169227819	6.55709055229587	5.41634007528412	6.54669503604845	1.99991893018772	4.96662861331647	6.72104309799658	4.3011479364969	-0.832442842858531	19.3174931060321	-9.16213039732819	10.8443679928603	-2.87006609202018	1.24991624077474	8.35355297972047	-12.6055218844847	0.440952091459178	9.35310321124287	1.45980799234083	-6.02316179770647	3.80149973556915	14.3409303962799	3.14772476029649	-13.6731375195942	3.72549656918594	1.00069694890624	-9.22978794442487	-6.53892991397357	7.61020279707584	8.58872415376548	-2.62574584178104	-4.59457353258005	3.3918350711724	7.35399410578659
158	3.06188906348232	4.84957494140565	3.58222347825173	4.14345314885341	4.33441181715678	5.15975241166025	3.10518517835088	6.6992085506848	2.91093218694286	5.89870534419628	3.40919244999239	2.38304997589254	3.96365408252869	1	3.27696801769618	3.78490821794679	6.7247022342678	7	5.91940404528987	1.95170517096874	3.28729164981282	1.21215331286295	4.3730307000088	-0.614472591889479	18.0087098272656	-10.7621756202755	8.07053529102748	-0.62617813789873	2.98473902089846	8.72465922519009	-13.4432044502016	-0.656361375105371	11.867762075321	1.01700418475552	-4.49514196558029	0.807886284565184	12.5381876405734	3.53263455946985	-14.1469534059806	5.6750170742859	-3.00975981220841	-7.01794721273027	-3.63698674429601	4.87324631658063	-12.4222275001152	-1.48738994149692	0.634997171032451	2.0419210512899	-6.1363706615376
159	2.17004526562005	3.69918291481378	1.67504083881373	5.1811965372942	3.23497629060703	7	4.21599458324523	2.25725809520416	3.31732215481203	3.00790653579284	4.48315566859593	5.60930894183091	3.56438231799869	4.40235528399058	1.3434993528478	3.96491096470975	6.93553903303663	6.65529737060418	3.13661063468533	1.38219153130814	2.31861715556112	5.24969145435246	1.56210873291875	-0.301696501220391	14.0827256721337	-2.71547387986431	12.0798126134888	4.15398021105798	-2.37575916210091	2.02595403462934	-15.5002454093576	4.49760229896597	16.1542285748076	-2.01274540401024	0.464419963968091	6.90042349988109	12.8606104541623	11.3180556473179	-10.8234969265447	-3.20132507891167	2.71740514347339	-4.63272494296622	2.87829619051858	6.22389848966213	-5.40160958691087	-0.753389398377231	3.56256504195141	3.21687347605901	-1.14835466944487
160	2.87816049568519	3.46224500226489	1.5624719702703	3.96769373840082	1	7	2.53850284138337	1	4.50703144914529	1	7	2.90476006779797	3.54353504432281	2.39609540228451	1.17909046920303	3.15534849343094	6.48480047602359	5.56743758523911	2.21397378698639	4.46266539294434	4.02342151310839	4.05830261024782	3.92509365841394	4.18041935018907	6.22126587400079	-4.99445892400611	11.5275679022332	0.0434529830006877	-0.61654419986058	3.93747270418753	-13.5429861646156	6.27622256313601	16.1087831479953	-2.44616587828667	-1.58895051013902	8.59061060904163	11.3300506572249	6.13208483350445	-7.13938788929756	1.08715944028396	0.155001519159245	-11.4582845413014	7.74077231696601	7.5285063732163	-13.9697181085056	1.06346287770795	-4.96164904660635	1.41017341336212	0.201976863303122
161	3.37872912273654	2.66999607672414	1	4.70868537695423	2.38317595372916	2.37224140980078	2.48097238224553	4.43645506703188	5.77827037079719	7	7	4.86308828981674	2.60471875037398	1.11978114967194	2.17382213023626	3.88118399784992	2.59912946140835	5.33531631328652	5.97799128161355	2.58282592892041	2.8212685053127	1	2.39603843091727	-1.53104743649191	11.0257434506046	-2.52064731781101	11.4738568144318	3.0443500628374	-5.90704614312472	0.368314035996521	-15.1945412671451	5.92673278984496	15.3248383944926	0.557087433255822	-1.90710353288548	5.54168829889502	9.2910096194198	10.8276699085412	-12.7368963097288	-1.79549889519203	2.8507326125668	-4.51286483042245	4.35733961453903	3.86444583949211	1.71239789564503	-4.38652984361577	-12.2671310128849	1.06074965014282	1.8484147982384
162	5.95745124222197	3.95508115004955	2.9012495448241	4.58600138530567	7	5.7920622734345	4.26339416016021	2.97994492014743	1	3.53454676789034	3.19623795810982	1	1	3.56670770490395	3.29989422011463	4.40549200829949	4.63526989581197	6.02603998446995	3.75860597792615	1.03467332702441	4.71500029601629	2.89411352256999	1	1.37378843287626	6.94777151151025	-3.02137408085529	1.40306006061774	0.897382237336619	5.8961715409749	4.33656144565961	-13.1128713908678	3.99735770148622	20.8923677468291	-4.35869701337279	-0.303076773536493	5.016101572402	2.94075451429878	14.9187471541227	-5.21865455712517	1.63147175084903	-4.74601680460843	-6.62979438909416	4.50382771845253	6.43515861755595	-12.9024888270567	-1.14892092975451	3.89481887618709	2.78201565441121	-1.31836178324675
163	3.91683559310475	5.09895409692311	3.97863116948031	4.95293680636379	5.93642606798673	5.71577876083415	3.08754245355928	1.44252306581753	7	2.29622687557665	6.41242732643182	2.31071627416213	4.60999893895985	1	6.35119761440117	2.76139550780427	5.69543724075122	3.16070638375528	5.53562218018937	4.1963836410581	5.71574523547646	7	1	0.801685329963304	6.04676300910245	-2.7215562237647	-0.788204300936191	2.57931622546511	5.86514092966696	3.97498410359497	-13.8402751992205	5.2569549344495	20.5157203759667	-5.92371451607694	-0.391880845099634	5.3259936943414	3.03232172207215	15.1777586175581	-6.12619280240854	3.06069005857774	-2.67029520655499	-8.16118626554302	5.39583377093958	7.25269505417704	4.78039019954552	1.70001143732891	9.92605095028981	3.96345143501537	-4.53495231375195
164	1.92689065503447	4.00127463716523	2.36560750745219	4.4022442957519	5.13912490887137	5.70716626970504	3.00945662109773	6.54490316643942	2.94347927431747	6.35117485062781	3.1809759744901	1.74650709925562	1.82986306674032	2.17107707675187	5.33874254561738	1.61192766802176	5.52147598745707	5.84093071565517	4.48251741725699	2.28864020126567	3.5256723036545	1.83088423743503	4.10787929877044	0.957325640024884	13.7745216726528	-5.77323350399671	9.45301157706364	6.67420957278842	-1.95128286186987	8.9090243273303	-11.2081766068269	-5.76758854052099	13.029542194586	1.36952360383722	-5.21265732058007	1.55871622088801	9.64452580078262	5.2211659263906	-8.41920117525805	1.39109134741799	1.20399681898246	-8.03086081383615	-5.46681077333044	7.71491937287557	-11.3131655206406	-1.53155736084344	0.840182822675863	2.76150554797205	-0.877191857833661
165	1.95401770225473	5.06028407981568	6.81649816813348	6.75365759193212	5.94263283597729	5.50925278342562	1	3.44859530734512	3.09519637472534	7	5.60869992457815	1.10132388061264	3.62269543379672	1.330252784358	5.45431659321155	1.73199106842429	7	3.62421634907619	2.38033655912654	7	3.88403336463841	3.2734382568078	3.69296232786512	4.35881296748533	10.8522665274907	-1.5288677227434	3.38962886436074	-0.0069682543721844	5.98426787669509	3.52867089234014	-13.1330455963363	3.11378027340279	22.8663876678757	3.26210635679619	-3.20474463091425	7.54261882190522	3.57245399368572	16.0056738435338	-1.26777478199648	4.28363481458236	-0.114295053843478	-7.56209129970934	8.59697968428046	6.56965259562802	-2.2273068040343	-0.0628275796039565	-7.27554053886107	-0.489561784383711	0.218625627789924
166	4.56363985421843	2.59769995364185	1	3.62416213348551	3.50986631008114	3.11741261668888	4.04852072461214	4.1322515253725	2.16410457743458	2.55250273801262	6.63938405955322	4.67412017225638	2.61390888497952	1	2.15863521022251	4.91838026046747	3.00982244968514	3.35033060794154	6.62999643999692	2.22175981717043	3.4681983602668	1.60096660099026	2.63087900106923	-2.77852029822828	10.382636164932	-3.55188961259492	10.0096664329167	3.77984793042262	-5.7278325097792	-0.268553378706	-15.3817137329897	6.49733814261935	14.4981055316597	0.684951942827156	-1.38106914525659	5.10804767401119	8.68346043328112	11.2843800879588	-12.2760156910553	-2.54741525579546	1.8380987955705	-3.91756693357033	5.55259115712611	3.38465032518755	3.15495323404762	0.430944809621793	-11.3411461461973	1.44457286123941	-0.00861157668057566
167	1.56035564940799	1.23349443767113	6.40503705485362	1.14538230631303	5.66444770963719	2.72568575510425	2.66194771541395	4.44398867992544	5.04314821179631	4.48079067381441	5.71150016045581	4.50318072691536	2.55534972727773	4.07290163268844	3.59657527209914	3.65197101523598	6.29444092210389	6.52490466032725	2.24302426883448	1.51443128694666	1.70352183235982	2.22555332850608	1.31090746801256	7.347316495064	2.18267346728416	6.31201539209066	3.23105520467534	4.02353309843015	-6.56633189791173	-1.8970877257699	5.86262971189268	9.20066092519742	2.55833667640512	4.30212877283664	-10.693913154623	4.34470636558687	11.40227730275	-1.00684543165897	-4.19564448944214	1.45779178434694	-6.11996424771178	-6.28149963936057	-5.57566888908192	8.52256570130268	-6.62906332298533	-1.3537707651291	-8.21716664935859	1.31101827905306	5.38466474262443
168	3.80004260107161	4.18069324300654	5.97158220254348	5.52794685372372	4.68225564801678	5.99752317390963	2.43187725674221	6.34035845711131	2.10420912022488	3.19876005082976	4.84884442108467	1.35683213159787	2.21438763655491	2.10330061760501	4.517570380803	2.52268781618816	3.86160720231558	4.3281755642392	5.95846601048559	4.08287372152571	2.074625622566	2.04221640184034	3.1759863400441	-1.20442562291236	5.82800634664452	-5.16343150383128	1.97939955664211	4.95653392765766	-0.996236715234884	3.27791432742064	-12.9605017120134	1.97286201693727	20.116563650289	-8.48254589178766	1.84010726536908	8.42032485469978	6.84153196335371	14.1917029711111	-6.71136726897534	2.54212512448949	-1.59443973648648	-6.58923756353732	2.90154843392124	6.69298761034334	-7.80906348133182	-2.31455573145765	-11.285585997267	-0.149001525610192	-1.96852661600976
169	1.97964000241477	5.29989526652959	2.99369107675055	3.78797360282303	5.51357594546452	7	1.25146634249336	3.23280073038792	2.45258518186811	5.62618075701272	4.74610179307592	2.98897104231597	4.07090656636866	2.0212982552359	1.50637502986738	4.83215588958542	7	5.96932680833736	6.17346551157568	1.56619526277845	2.14332029337108	6.39135047669346	6.36099377485135	7.71076340093643	12.3649553740434	-3.55274355256784	2.61590749867198	0.93842556676673	8.69805966050509	1.23851404752101	-16.1479920334051	0.628750532566516	24.4379518354204	2.93293177545817	-2.5285641806146	8.52438253677617	1.64070566904129	13.7537155079241	-3.15291904885287	5.84423536568414	-0.589332164869007	-7.85205537879787	8.47432772360547	5.2362523169667	-3.34495514314482	3.50012621120886	-4.14364934200372	0.196766162336232	-4.00952349087398
170	5.37951333175724	4.93636372920656	4.62810167169821	6.252941389361	6.04806774755464	7	1	4.52415788868529	1.38383563627292	2.16642219318031	5.87225437664744	1.30540914892362	5.21361148617432	2.80488323760337	1.6977195596692	2.54277904994575	6.01343379249907	6.15185451363414	6.04974652640133	3.1110525502843	2.53813116279175	5.73463666822814	1.33281009033821	2.23179411797963	6.29131429307005	-4.16671575406441	0.267860240285895	4.63802257661387	4.73101508513933	1.95017523446311	-12.3462969339755	4.48111946110084	22.3635248456541	-8.34386952775168	-0.633353759571696	4.07984885565535	1.91467474059684	15.1687556317315	-7.79898753168888	3.19518385467782	-2.14685599100097	-5.60742749838263	4.02429177348128	10.2047614109989	-10.1693893801681	-2.91833579409306	-4.98128923006117	1.73447482030562	0.436192234824147
171	4.82275426232562	2.13642161126002	3.55364160591311	6.80683667597702	1.12783359872102	5.81821845878515	3.71653907571292	5.10231659747679	2.65584522627701	4.31061061958356	6.63545793382592	5.82004346135287	3.88888047084141	3.63310128519643	3.66364662056675	5.31871945117594	7	4.94618465482752	6.42243393831494	3.05390804957022	2.0237918627456	1	3.34336823731163	4.56129973968107	8.49618416031828	1.67178241205181	10.5698632174663	-0.377650301043536	-2.08824158360344	4.25199573965542	-13.3650644199362	1.42349698556765	22.9609704721476	-2.07135827720337	-3.08365885754083	6.17472649245388	5.50057454844261	16.8395629688978	-2.27978635301834	1.70153819148404	-3.21815525421676	-11.1839096822286	1.41425238212287	2.39422039827325	-1.67019689467006	-4.04060234226918	-5.94679813420144	4.61132469610817	-5.31534550010585
172	3.12771925828876	2.9948922427403	1.45355006273163	6.18085548654656	2.35554442431077	6.50370165138728	4.35958760360641	2.00643963570739	2.54338129520518	5.354585806381	2.8344696023286	4.27751272341982	4.79776943621923	2.12110817256944	2.21036498991672	2.00226772837604	5.67545118737185	7	1.74402361339996	1.27480213606134	3.17526493597477	1.93759168658053	2.22391186003243	3.60873305143571	14.604579617485	-8.25261475541915	9.88774793346517	5.37581612800186	-2.09822172538862	6.34071975041817	-11.5732873722925	-3.85523076949635	13.0932913069631	-0.426834228171201	-4.00724570287449	1.43547887149268	10.8069349713457	4.18898376551574	-10.3949401767291	2.52570921813005	0.217545294914758	-7.3663432578254	-3.1119598152672	9.40643948909213	-6.39513037603002	2.28387562412441	-11.4633748437182	5.41693238991359	-8.52802856533694
173	2.28991528053501	3.98702812376843	1.6637221582426	6.80198987747295	3.26388463807681	7	2.34498422973002	4.01589273018917	3.1747585314153	3.27067413362412	4.69211708500728	7	3.94386759939337	2.78519669846628	1.13808306813376	2.43847885498	5.36585574150284	7	6.37442991067279	1.44848187365549	1.89115835512858	4.44322783759753	2.06864514034952	2.20481866787331	15.446735216071	0.507423362008975	10.4294943085338	2.57339912796387	-5.41019793164534	4.10900232115302	-11.6821172145595	8.58842401851776	12.7156837749942	-2.56925428109864	0.323006565261661	2.16490864117283	9.37278874259624	12.5279877851811	-13.08073093485	-3.72179430793082	0.693270296661462	-5.11647285227742	3.47091828746953	7.74968432601891	1.97461258705218	-5.53054137963655	-4.26554412345279	1.7356785190047	2.91546219086919
174	1.42721273421624	3.32708588209322	3.07672087878573	6.66209375200992	4.42155150666603	6.43367182299367	1.17392003210889	2.61082700318856	4.92296860015577	6.39777203026709	5.1841207055422	5.09724930442821	1.72826747751339	6.46537814682242	1	1.8011462257461	6.74980412997445	7	5.69362254385367	1	3.46337597621853	1.28753422209765	1.1857015153063	3.3644804403478	9.31946191689139	-7.43771093387419	9.48349804828174	6.31107027707295	-1.96357479758835	7.259393596454	-13.629037998449	-4.36317709073518	14.9550855276202	1.58882684261983	-7.10389679949988	-0.166006475360981	8.47108077854867	1.61539149420737	-10.92367919365	2.66260756169799	3.72721483634115	-9.57668147837828	-4.67199536720186	10.9417485437129	-7.5510070839062	-2.96029317666581	-7.07171436011413	3.34882229314452	2.84196788360486
175	5.38541626991922	2.64427556414701	1	4.77455500855883	2.61920283993373	2.4195366362447	4.27665589736234	1.80566878185356	4.76969901729096	4.16904631193149	5.47116633774175	2.94518219016425	7	6.70968284423797	4.55957103958706	3.2450551515662	5.20013783298311	6.84620516517117	2.08748705646623	1.83350336342326	1.39920599104763	1	6.90430928670505	-0.34786830836767	18.0804452977163	-10.4078944284347	10.8851696875553	-2.73243989242475	2.30188734803534	8.44278211552705	-13.2262792477704	-0.452467036933818	9.59706669111947	0.501527328158984	-6.85811273617242	3.05126666878943	12.805619089051	3.54165932764439	-13.2478651405088	2.94583663113799	-2.39835155337032	-8.54263591656315	-3.48583532477487	2.50593992027697	-5.3868474369871	-0.598024502624121	-3.81851162171618	2.94044625184707	-6.63496136786556
176	1.35195281461211	3.51767928120363	2.08159189257241	4.9706744231529	2.01726480165736	7	3.87940209188434	1.77136335107144	2.24789929904403	1	5.69949893985604	5.59026409196481	3.00525815100524	3.95963757628065	5.18606172350821	3.77127750933063	3.43012271877222	6.55198402641155	3.004391014148	3.80652813892609	5.02741315566422	1	7	6.81828518102308	5.76171352317784	-3.74961281737273	11.538070859841	0.471430239012434	-0.63494214344296	3.8023383627959	-13.7924599272573	6.060663455283	15.5944364581991	-2.18073251285916	-1.10200513356242	8.3081776589036	11.2640364741386	7.04663278643987	-6.61226486210984	-0.652428631525461	0.318099081634276	-11.4103235784748	7.20698924403284	7.2978907219525	-3.89358469012361	-1.45745528332388	1.78928674741888	2.14234950992063	1.38966244545847
177	1.499983845926	4.77863795840322	1.06458687337844	5.25708343532211	3.72089356782243	6.73871123252496	1.13419409924819	3.12411535904654	1.03638402586317	5.3295427744541	5.4942102943893	5.50519813645211	2.15712445238769	1.34368619152687	5.27365646552182	3.19214428115453	4.89604607306116	4.40470317296023	3.83946873826257	5.29322617504073	1	4.58712984007298	1.31792179419627	2.70815888747537	11.4001108051397	-7.47487735642953	10.6211083459152	7.40211993771438	-2.04011169352987	6.71387176011068	-14.0427000574165	-5.03840466883908	15.1164305356681	1.4213517402505	-5.37813666564168	1.25579809157014	9.18044718088222	2.94615664294036	-11.6341251729752	3.65925110672196	2.73625945507301	-8.31553951055547	-3.71019012266301	6.29318463156992	-8.53622965308575	-4.20520763561349	-2.75636017593085	-0.0829439006611643	-2.12475524767688
178	4.38676592663556	6.34449679754132	3.86496763696615	7	4.03666641733038	3.75205238859589	2.97328191064983	4.9844502279854	1.03729146390518	7	7	1.73452239638622	2.03269605949874	1.74956470715441	1	1.5753359938538	5.15362881757293	3.23125817762212	5.54694517957567	3.1005381936296	3.58200623215341	2.17117972742591	4.03691485946617	5.06335821971591	11.77343373841	-3.20545085903121	2.21426437447403	1.57380747218904	8.20739777666003	3.54865618858507	-11.8951558476863	4.47183455388068	21.8041555673405	3.80650042169579	-3.16039526935837	7.68883031346354	3.33637713663452	16.2513591204382	-3.2950547487623	4.70788338967414	-1.09913166595235	-6.7817111983218	8.88713038456271	8.84698854167535	-1.04307446523417	0.455132160305871	-6.34045295349509	-0.0743411496485054	1.0201879579859
179	6.23011723814667	5.45415602778934	2.46882071682547	3.9130167957326	3.61785376457874	4.47101820575078	1	1.43027495070609	2.48059004949934	5.18584723998296	2.56835319577737	2.04146003703954	2.89898384812231	1	1	2.839684912147	6.30167373743782	6.7452633682451	5.21794022960415	1.81103904760097	1.18822211124096	2.00171873525082	3.79106264593804	5.66584306258996	3.50036075612755	-3.75887763197587	8.0647282655312	4.9986772940205	0.141130833037176	4.50228226639207	-10.9460993971567	7.06831039563058	11.977030935998	-5.72413588562825	-0.968004416473426	9.8036195719372	5.64377987143385	8.98201583846585	-7.29108079480154	6.41950421199137	-4.66441072310687	-11.9406977305073	5.35233661537167	2.29132955191187	-8.69015787186587	0.902091497555861	-3.58428859268334	-0.467766169632274	-1.7152257066627
180	4.09645459481932	5.14315579410633	4.19129450677914	6.29122653092082	6.15918769817839	6.19886000256421	2.33735660281818	1.8879785727743	1.28309907996678	1.17688532218292	6.15660402959672	6.50081302229224	2.39774248669763	2.33515271957056	1	1	4.5469223574498	6.74474619531304	4.58464155515551	5.06822998678392	2.72918768225063	2.87618465061397	1.998221549813	5.71184310629594	11.9405750137614	-2.56489974837306	1.89820114969184	0.904883820250668	7.54508398934151	4.0068289492445	-12.561400786124	3.23721633577115	22.5986155132754	3.04015571768522	-3.88974168907253	6.49575208958153	2.92077776895569	17.3390508431105	-2.838618488798	4.73595416184313	-0.636371539957386	-6.88193311991754	9.29695190781113	6.7699889527586	-8.67537322993724	-0.0961049009700803	-12.6709135505629	-0.426023242481905	0.125858005223993
181	4.85702914731901	2.9840209738566	1	5.3783891039634	3.44578625268855	7	1.41358783210868	2.33771131909566	4.13951919867998	4.13562693487129	7	5.06244038251579	7	6.35334935875813	4.46951363194187	2.55542430094385	5.91844989084549	7	2.72542508764621	2.77322422554793	1.44724061325577	1.44309550033164	2.36214887420718	0.510685247216989	17.9370655731556	-11.5698975362487	9.93926680684234	-1.80728799309537	3.16957427054566	8.72477856661304	-13.9083201890462	-0.812622795818792	10.4597247787625	0.853506752310868	-6.7009888569129	3.24454756733377	12.8033326416876	3.16911585904132	-13.75620208449	2.65271553953195	-1.3053552733509	-7.8582636594917	-3.83344182299381	3.81977999648548	-7.87277146376514	-1.10715277287433	-3.18401120377697	4.13023590393957	-7.88286780328324
182	1	2.06068222013111	1.11032986591832	6.17249445409527	3.45744101186058	6.74147290886317	1.0485926649591	3.44665148487448	5.09677081211131	4.70089586182995	2.89237376546641	2.29515443266298	5.3853867866918	4.02901021488793	2.08584940115644	3.26008063038235	6.00589802578706	7	4.17711340927954	2.61832628601331	1.66003181022298	4.53085627150141	5.90467124751996	4.53665226503031	14.2635553006042	-6.44517003312281	7.74097234192733	7.02440708563926	-2.0031930071116	9.0804063674224	-8.8934182512073	-6.17005894953134	11.9402220754867	-1.01313301938793	-2.98018825634116	2.6118079919683	11.7780330249016	3.6914740483115	-8.98745172636307	3.04122259073803	3.418336200492	-10.5538116806044	-4.81992045360047	5.13838406971808	-7.36821395095224	-3.84229018273387	-15.4114558765955	1.98809342721733	3.9619432737923
183	1.3367364077822	4.67118241519596	3.02774571404508	6.28115939974695	6.91951131858514	5.05940940054602	1.25170882923328	1.44140290773411	1.85713807509933	7	6.42341662080673	1.3942489177526	1	3.66916987489935	1	1.38511739433886	6.7720315822356	5.44815201256604	1	3.52342522404504	2.03553844147368	5.44615863637992	5.03635300285053	5.72540570711819	10.2630365065829	-4.50287364875766	1.47041026245829	0.952424186773414	7.28344414380753	5.0183955137586	-15.3528916104005	4.95633368812671	25.0838725286265	2.88194610844146	-4.00286887431952	5.69785909627602	1.49697338408071	16.195219876482	-1.42675471729432	4.42262806232019	-1.01463357976735	-7.0785030518432	9.34684020777737	7.37026856041269	-10.9512703797146	0.139620259976735	-4.51583565324026	1.12610003444644	0.906032283725424
184	1.0153001998552	3.58395841756742	2.01405766427648	5.60801539475964	6.97316449949198	3.64263833472819	3.11159093870422	2.93440747183646	2.27558119521171	1	3.35403867264889	4.07433290162455	3.45382472783081	3.90144119365991	1.79548588422674	1.28513414396003	4.89471448708039	2.58843792078588	1.54888122356494	5.30897996357723	1.30677221911201	5.30753089762602	1.31316347107763	8.9123195735088	10.5600455191194	0.788723997119686	4.53189270779339	1.90393009724176	5.491582593736	-0.845496196267874	-6.58772807676799	-3.44222693003354	24.8207118422913	4.38730265136708	-2.66617795948376	2.57375066616999	2.37912845702551	17.859381882856	5.07870966805925	5.62432038558613	-1.15434536210243	-5.54652855033506	3.24241269654724	2.69814069892153	1.52706167759188	-4.71161320478156	-3.64050263527208	1.36925972163685	-1.61869563219517
185	1.6759829833015	3.66168112563722	1.54531992740055	6.14077921982855	3.93179833452498	6.51747056903517	4.11060970091878	6.23695815009261	2.3054318544085	4.296980327858	2.5929437135428	1.9638526136111	2.64852547983429	2.52525946804489	2.10393884942329	2.37914217099431	7	6.74547516312566	6.12242752551246	4.68616237345505	2.99991982769196	1	3.87104227201894	4.37430527960377	15.0976117010788	-7.59496204477296	8.8691547748425	4.96820359685887	-3.04724022187378	6.15034694118053	-10.6464672962854	-4.26161668252143	12.3936090211621	0.349999202323481	-4.01003201064568	1.35161491678704	11.4450433287669	2.63052298979999	-9.67900302751777	2.23583447154995	0.522220460676016	-7.60010769928112	-3.07945927589121	10.5571748265504	-7.24558553364452	5.28503310307821	-9.89536329383669	5.7969510360702	-3.13693663269981
186	5.92370895914342	5.0976689750011	4.0035120390484	5.71670261507043	6.67718785522902	6.73090027677668	3.10042033746588	3.64218416938817	1.36190907963997	2.55932993926308	3.10421015018879	1.92296904189358	1.85743449723454	3.83232811110672	4.04740075053869	4.91382101827045	5.20747003774286	6.18539178878164	4.65696099940241	2.95154184389594	3.96369282603187	1.8536923470626	1.05796640160875	0.747331767282782	6.05175617507831	-3.36769668348379	1.25019564679256	1.69400825132452	6.49682533170479	4.84512320419497	-12.9212247213513	4.46557512610541	20.5484260963306	-4.88981163760415	0.857732152811862	4.908851765606	1.83305362651976	14.3040009626055	-5.96972009056573	2.15899311509277	-5.1828186220063	-6.35134255133044	4.7391587737542	6.07916242320375	-13.8730099222283	-1.76778261046529	2.11450754760491	3.18717901487782	-2.0184320412372
187	6.05966628219327	6.44538496808467	5.03306781048643	2.68212601700468	4.09348798851125	1	2.59053058025309	2.29447116322272	2.69188612635285	5.54227103287568	7	3.19176597412708	1.78773153587791	1.37560682619385	3.17438600233771	2.73439055661854	5.44353365395673	4.32127050203879	1.67025566637903	1.73787755529685	2.84619442466948	1.12407403512065	3.08516535830548	-2.47233824781196	9.30959825351041	-5.67152659237415	5.23388072408351	5.47916159892842	2.82991739725612	6.96062695671538	-16.0273481504666	4.49193743020634	23.3556907277743	-5.08640996112728	1.98390446358261	6.1434963916849	3.66940514952323	12.1778354415412	-5.26973331350601	0.674706997772397	-4.13144077357892	-4.48738809435643	4.33481994476491	0.628528243817615	-4.73251191143442	-0.835999734140403	-11.957526368254	3.67393253759346	0.294086363390623
188	6.68784749063201	6.24752591317672	3.27502791312669	3.84480383526411	3.7665031251975	4.20973050977243	1.61171710897497	1	4.38065366982761	6.46754004061291	6.14869919117337	6.98021624731003	3.52205573485683	1	1.28854474815056	3.33483727088686	1.58087958799953	6.259642730871	5.02557168399876	5.12230340324887	2.69445924132266	4.89537920883568	1.0455705556396	4.96284591863611	4.79255884332636	-3.5603047722666	8.50867958467857	5.90124197439097	0.0122001492780839	2.97256461486321	-11.0702634453609	6.7817708425354	11.5992052791362	-6.05106267796755	-0.505362512163305	10.8921314500525	5.8940011830057	8.72257350922095	-7.29658633106485	7.31995155386533	-4.87670813781985	-11.9121807617124	5.43279690046409	6.63750990799713	-8.63442845222147	0.634323013406417	-2.92511160675691	2.35178671846241	-1.38941002161321
189	2.16139521408863	3.20861855579084	1.2947450526914	5.16860959512716	2.69641911518922	3.74153040687023	4.04398529204409	3.44915287350288	3.44035051615081	4.53024454894282	4.9908676919028	4.76183173889643	7	1.54461517834718	1	4.31282394420933	3.4200321083215	5.3554172173528	1.68807886417273	1.6515301050817	6.0641636387401	1.71318279357891	5.27557192818401	1.17581522173329	19.846425230996	-8.4468072068968	10.7228951759598	-3.62378787482012	3.55814564323243	6.78252507742051	-11.1908955730961	-0.423502937573003	13.6806532091738	-0.261581282667223	-4.50384821576251	4.2366392622905	11.1502450663913	2.71086044405411	-15.0176131763718	1.85239639829641	-1.91066367587741	-11.7988798825695	-5.64081968491706	2.21507402331196	-1.22958458422605	1.61084498779957	0.867611487237342	2.79706222828919	-6.19443195165182
190	1	2.71682636130334	3.25947352168204	3.84569750267548	2.61070876593661	6.58009613922354	1	4.29060671734496	3.58887106434607	4.8247254163116	2.14809811853816	1.54824928332832	2.56887802355032	1.55349560108507	2.71188499031665	2.09940672573029	5.79324413335904	3.83888294714999	5.47851850509942	1	4.2512065838438	2.96933509389852	6.71637634512615	-3.18339750104747	16.8531544744685	-8.88705089734848	9.65423821253907	-2.5298460971596	-0.0666057828912658	9.49112283636303	-14.4886994108026	-1.77568767476661	4.15035591984182	-1.82492100245895	-3.6425750140399	-1.35416692901333	9.109510008355	4.45660276770001	-4.9207046333489	-1.0997517926644	-1.57666478242198	-8.1478027012266	-8.12817030185117	11.7658656444887	-7.28744541129358	-1.41517568860408	-1.5903495000827	-0.546899320755811	-7.71413134373157
191	1.91842272539876	1	6.91567432224011	2.48087009726966	4.95977094208945	5.89159520792582	1	4.22645031714893	3.24415767120656	5.48920717549206	3.67686175711069	1.97509077059388	1	1.13002578788489	1.81686070573338	5.03096101436939	4.43041217428238	6.38654833395985	6.14909337680863	2.44011748762836	1.47615318348165	1.15582306725347	3.66351079754484	10.5884826497413	3.776260549416	7.46886522099759	0.407652929553132	3.9834341591067	-6.83465838304729	-3.26621071906044	5.40164195116103	12.237399111056	-0.161688880087073	3.96108136318915	-10.3094184130486	6.03145094647409	12.6314427786567	0.0509188735289097	-4.4097165879129	3.88925252648539	-3.74363445002234	-5.77974332681277	-5.64572490225503	11.4253243550679	14.1918458670811	-0.126397802810135	-2.45566972887825	2.80081534975194	1.62174158477662
192	2.02823077781364	3.47314486554854	3.41775809147934	5.16182135295723	4.86944410204792	4.14870603402192	4.36289530893992	5.40135621386499	6.67510892113952	3.99258060210527	7	2.58695981946884	3.03738873648404	1.81510486278463	2.02664221882641	4.60664200089621	4.04764194068274	5.4537853315958	5.30583199112746	2.21037086093173	5.899742219624	6.83988085793814	4.51619871626087	6.51551305260769	12.4282611345505	-2.81339206432199	1.89353790408536	0.634048880924587	9.14281278531334	3.30077260839653	-16.0511647298994	2.01935043275784	24.5753517116327	3.05580203500123	-4.57538823415742	7.08052033386997	2.3583279246796	14.6128803726963	-1.30600495004963	4.48626677559665	-0.844537791853977	-8.50270937906589	7.74861089040636	4.10142652243049	3.94466349808581	1.66957128408621	-4.44783241144535	5.33299856115497	-1.45594842628002
193	3.20990631172654	2.36279113160534	2.91940442017486	3.04361341769772	1.45747857095951	6.59167198768866	1.57639126673463	3.52233387487039	3.47685378043168	5.66331268823732	4.23358824170538	2.97833744206412	1.220536734147	2.82177221228676	3.43121250236533	3.16508255886643	4.96756598639369	3.0129492128461	2.61245115200964	1.50279854649014	2.58671274129697	3.26590115459915	3.99335621591732	-2.78824477854653	15.0213265356319	-9.55439923982123	8.87458589423842	-3.26022729436483	-1.69033205113004	10.1212629004557	-15.4568624502113	-0.649603636747052	5.29090092785592	-1.14357285551668	-5.89575723609488	-1.09294068070269	8.66276505155441	5.37440278891144	-4.27166339603794	-1.81420460682017	-1.02621718331863	-7.79185493623953	-8.69154576667581	12.5029567079111	-7.41201650172041	3.0465949366363	-11.9759857503944	-1.19535734805185	1.65125138249412
194	2.24426893977377	6.67535372200155	3.63541767351269	2.97507856287691	2.0539190745076	4.85082935266525	1.46540680037221	2.10739486391812	1.57312895319437	2.2505710158456	2.24930670489314	4.46492403271163	4.31928879123126	4.1827688841788	1.24471050320326	7	3.92917492500199	7	5.99186154513445	2.06729842685975	2.29226490688412	2.88398091789139	6.80286046442164	3.54365192383818	13.0933606431295	-7.2817634757948	11.2694649222363	6.03503342023672	-1.33441285234924	7.01877207345397	-12.3120022962033	-3.53383828963253	10.853524372653	-0.702257549317181	-4.88414501650254	0.975238980562297	9.21234996964878	3.76252350293781	-10.9307619316332	4.75025281173447	2.69608912979556	-8.13417382410007	-5.70840672948008	3.3377929564898	-4.422640542858	-3.9813643383918	-15.97886914769	3.05503763139407	-4.61780413709775
195	1	3.31208435387962	3.41778145839557	5.58244900418758	4.02465545283367	1	4.70073429151249	5.85618087392323	6.32743893629419	5.50945876598784	3.89629353155273	6.68733993918806	5.47098419428732	2.95118326197486	3.06853627338284	2.16103719983733	4.45518159066937	6.72974466263022	4.32894771905788	1.53653384411373	3.83991358651189	1.43323476193019	3.20949895071877	-2.32225625104028	15.5083250134736	1.12362834104568	9.6004540036882	1.64275153780114	-4.12237160347477	4.78199824637112	-15.8063052098891	9.11748055553915	16.515792024916	-2.2530744406374	-2.40498028952432	4.05630676777109	7.2008188215088	10.7811077947088	-11.9681989622736	-2.34405069470465	2.56222747926262	-6.52589411714566	1.96684921609777	0.89320253033	-5.60968908116561	-4.30531462647389	0.4300760551727	3.20515672896511	-9.59565162498526
196	1	3.2884884878546	3.52344280443984	5.68699035204914	4.49009677594847	6.93203477518909	2.05898429844226	2.90448854993236	1.4736544210478	5.6215747375057	6.92298758036138	5.72501311650077	2.7006832503064	1.71292590941747	3.45168494982377	3.5204001403506	4.09207778558448	4.21536048599524	3.42078872454528	5.78342100169503	3.08654217748993	1.67718281741748	1	2.53403476111024	10.5831048521301	-7.07737224745469	7.8064192691034	7.0247468190893	-1.09511476100244	7.20156732118476	-14.4989430025881	-4.63715076388292	12.8613494693304	0.141685032048232	-5.34708924386953	0.404696826710697	8.26126562752775	2.32265886068226	-12.8027930220256	3.22464786395374	3.8128320029605	-8.75468876095162	-3.56982049127873	4.64040006134436	-3.06845088654948	0.487366825589579	-2.36821807404967	1.82772790334703	-1.77687468772521
197	2.43438128567742	1.8683982178156	6.7512546880042	1	5.65540150699055	7	3.15836320528121	4.56403950863418	5.79147933688128	6.39659268042247	4.33582016715485	6.38451690763666	1.91654322618195	2.59909678750552	2.02486246579265	3.94321972254646	1.0599786954206	4.79734631079572	3.19363415162448	6.02178747247731	3.02163043944161	1	1.19890686121821	7.81194089575656	2.80324699597812	6.5653386742767	3.67905462689406	5.71152766823346	-7.58428273094151	-1.73332338194415	6.046260167965	9.81804602458074	2.4367683480145	3.58598043671644	-11.3801198072847	3.94671389732871	10.743605301343	1.11256701003236	-5.14249218846041	2.63223397377363	-5.82678655949052	-6.27088096188387	-6.52366780140097	3.71743534712573	-5.48138012914387	-3.55139349865094	-3.44629298068821	0.72401517596487	5.05839258703364
198	3.42325678277037	6.19287648781772	4.2101382528754	6.06280663492271	4.07089569739081	6.99295342994979	3.03401483536323	2.60945866771997	1	7	5.47946587072836	1	1.62729254747129	1.83858497619807	4.93201720331459	1	5.682669530597	7	5.35535843893453	5.27048365130715	3.07440435136952	2.56264830873385	2.05432169646612	5.71030146411106	13.0088480414453	-2.83390003333929	1.72725529868009	1.8725069980667	8.22969211250563	4.81308911943667	-11.3034586995048	3.92354937571824	21.0959012181774	3.30881218720344	-1.9391760039016	7.17867096073474	2.50722149034513	16.9655074005891	-2.74199892706937	4.97141998224721	-0.125066951969385	-6.77338685285756	8.36521688163566	8.93199461336023	-7.51992356309532	-1.75020193544406	-11.5186519069056	-1.4963313610998	-0.749731738058657
[truncated: 74 more columns]
