# Supplementary material for: How Are Mate Preferences Linked with Actual Mate Selection? Tests of Mate Preference Integration Algorithms Using Computer Simulations and Actual Mating Couples
Source: PLoS One. 2016 Jun 8;11(6):e0156078. doi: 10.1371/journal.pone.0156078 (PMC4898694; doi:10.1371/journal.pone.0156078)
Supplement: S2 Data — Long-term couple and agent-based model data analyzed in Study 3. (ZIP) [file pone.0156078.s002.zip › S10/Euclidean Model Data/Euclidean Couple Population 11192015 0227.csv]

	trait1	trait2	trait3	trait4	trait5	trait6	trait7	trait8	trait9	trait10	trait11	trait12	trait13	trait14	trait15	trait16	trait17	trait18	trait19	trait20	trait21	trait22	trait23	preference1	preference2	preference3	preference4	preference5	preference6	preference7	preference8	preference9	preference10	preference11	preference12	preference13	preference14	preference15	preference16	preference17	preference18	preference19	preference20	preference21	preference22	preference23	preference24	preference25	preference26
1	5.92078316173489	4.13345192488047	4.81283978637914	1.49113421526894	5.81608908126053	2.36876097997058	3.29493627894021	5.16681173001881	4.46037134188846	6.1479090256528	2.39617148537118	1	2.74668650528342	1.70545116678675	2.67851315409215	3.0558635670115	3.94214620998502	3.56256461392534	7	2.02793467144111	3.0720445505982	2.85527990376784	3.82175806060416	4.92413431064846	4.11368084048085	-9.80968989862876	3.84287966312103	4.0180353432808	2.1423837725606	3.14848888278949	6.57874879739763	3.66481170484935	4.52184933839064	-3.3668445122111	-8.50359564827617	1.90436789458242	-11.0912969820199	3.99535256995453	-8.5112090002511	9.62302779701991	-0.585355592549735	-11.4949692832407	1.06499377991111	3.88215401480356	-3.33817790564373	2.68043598572999	3.14807404620669	2.25023332837997	-0.0705417119444302
2	4.10998951480587	4.59645162677715	2.54259361263867	5.9233457049027	3.28130910161411	3.65799769048553	7	2.10947874646468	6.55733535202451	1.96926365000124	7	1.32280584197771	5.1493636389641	2.13266647764399	3.07790960000754	4.33096255998561	1.12597653836454	4.65331081532594	4.89907839455331	1	5.85451711143756	2.4574247069513	2.02907615350527	2.59965200106602	4.633198788632	-10.3126403612731	13.8346798669301	4.18636209650306	5.22125857314644	3.37445015687803	1.63069208568475	7.42819215165161	4.36196176916803	9.21993016964589	-6.32205809044679	1.9286244527622	-11.2669908953977	0.0137743444122677	-9.21593018951027	3.04609186111707	-3.02479351607101	-18.985875534909	0.536759583280296	3.36818609123758	-2.52439969242175	0.335344596916217	0.925046450677135	7.16808956541406	-4.69935398190807
3	1.77641034366161	4.37383105636954	6.00154765039932	1.77891833913436	1.16824137487902	3.71161328438199	6.13276969046269	1	4.8848614264382	1	5.97521880967477	2.25252397159087	4.74842960404089	2.7071625342445	3.60460764570703	5.52689369367672	5.06916339144724	4.02409478440189	4.81932789044533	4.2506125087348	1	2.12757768767895	4.88032133613863	5.40705780092687	6.64221077026083	-13.3519795635733	9.01154159970993	1.2239735307012	5.87098952885425	3.14732245849713	4.56063061784606	1.7706663382551	2.48615385115488	5.21370255941514	-7.37752573402997	3.97503226606877	-9.07336048123053	-1.83241575241788	-12.1873022587331	4.76673281315258	0.481580373285468	-12.0058026067391	-4.2016970035005	4.82555348589528	-1.5232577084601	-1.96394194556939	-3.82290910839577	5.5822230457622	-10.1570229853303
4	6.27354997180919	2.92239748645679	6.00833455754228	3.26334947222283	6.18360574646446	4.13355227419012	4.2468842683783	5.63627393544694	2.71134579703188	7	4.39168464352684	5.3050383857544	5.67465248553213	2.15838442853585	2.10187274534232	4.02675645910849	5.0722063874649	4.69526164540105	6.11248879819106	1.32220104255372	4.19393232443468	3.01258095258962	1.18786424873312	4.0315352989636	3.72485413452885	-9.57016528662251	2.44763725511625	3.13206534667794	2.89105055964666	3.46907392682199	5.1612212501322	3.37438817857569	5.79340186299657	-3.43709142468403	-9.58829059266847	1.69362978921067	-10.6951596567498	3.20525916952594	-8.53754808126047	10.3336447220942	-1.79201587289696	-11.4361718390728	2.00920502291587	5.81928805415484	-0.010820424964519	4.92745436606047	-4.78013909917903	3.22396369298293	10.8890310391234
5	5.96657923306882	7	3.20598470588352	2.63155808102227	2.96866391533608	3.86438726384416	2.14522377553079	1.46137764542664	5.82260617270492	2.33844546533511	1.43016267414622	3.02332874465585	4.39077948876275	1.37967298501416	1.12704627471121	4.16884981704078	6.35894076515222	4.25087140104536	5.6376129218784	2.58994023262561	3.90498881658473	2.59501133129262	3.99484415036869	2.37399279378201	5.98602921698715	-8.4644856309213	13.259133460662	3.68673962349033	6.70113904064226	3.3358973954899	3.61331314125522	7.07243049355366	4.2608228912622	5.19572451706657	-9.3619982000854	2.30928692788761	-8.51299855451071	0.296476136950327	-13.5709024185296	2.93511233048998	0.859332549998171	-13.3827494596346	-1.62469082660136	3.85341257044232	-2.27388022910238	4.04007146249355	6.4828178774198	6.29486734041319	-8.74848139867743
6	6.98919240241662	6.35632867158299	3.53830791369808	2.79762528342893	1.7386562627887	4.32109895826529	1.71317686707848	2.60029026344141	5.0604302006798	2.32663840557281	5.17175665530842	1.10438306866408	4.31622758067545	1.20827918261662	1.62592863603726	4.36285693876518	6.3685661722591	5.0596033395216	4.92670705172469	1.46305729478062	1.58266598563671	3.35630901981575	4.37564265872795	2.01422322464117	5.9735440054875	-7.77990838879271	13.4664641850654	4.39413675529281	6.55697632770012	3.56629519281779	3.36725946751394	6.78690468802497	5.28585382383271	6.28295897939127	-8.77588397466338	1.70796773442287	-7.80951502810478	0.0527950209038608	-13.7805625699009	3.24506424320562	0.899187099798156	-12.4501207644067	-1.7309318680443	4.04567418407922	-6.08838284591096	5.79857906620733	6.29363015325737	7.47906899553055	-0.451554898202428
7	2.49304508236031	3.72285303872319	6.25225453942069	1.67555272551558	1.26611394790093	3.28905279819558	6.01690235176042	1	4.09330722758713	1.41615561927787	4.07600889639207	2.86797778101523	2.92136745792726	1.13824249659753	1.13100456128266	5.08035831221556	4.65657272322703	4.61328189001237	4.00564637678071	3.89551830773973	2.21231007384782	1.47833175396964	1.35295002200529	6.48399948803658	6.4488271788934	-12.7623491031077	8.55772501871854	0.519040741039758	5.40532546467434	2.52421750284484	4.23764507451293	1.44730850124398	1.68551082293918	5.13788767789499	-8.09830884570888	4.56467329895569	-8.42940614062388	-2.97390742699556	-11.4977486910426	4.39610186090323	0.392621959798754	-12.396369735629	-4.87926481658549	2.82267840814426	-1.65854955004273	-1.33301641932207	-4.17300554868463	4.38845837151374	-10.8040471363131
8	1.31948508998642	5.06199807716347	2.74591618410253	2.42149617653901	1	5.50981983311312	2.08332887058222	3.16335285853009	5.36489030355529	5.16388813319773	7	1.21070258727717	4.92063280275654	4.02646685491254	1.01303832455001	6.11761655894698	5.28410370906908	6.4236176436422	5.45850978553805	3.05922478104064	1	2.57451060239594	4.06136778407332	2.31647791897929	1.41110584765545	-14.5441452144172	7.9477578660739	-0.840634056846609	7.41649197859541	-2.74787096014695	8.30440322807754	3.68626446713183	2.95694500529645	6.58062656533088	-8.19908930495358	5.5752246397387	-6.52656272668507	-4.36874554371693	-10.9912351627065	4.33929715389891	-0.759343359279027	-6.56977459327303	-5.13214419393478	7.08687636674113	-2.43386828844673	2.22446427530044	4.54535577545588	0.812354429266883	10.5186608188562
9	1.14347454488795	5.9238407923843	3.27621140938799	3.05831899934221	1.23607929124449	6.51276650425047	4.19140984076244	1.7120406105094	5.34677441219961	3.93733463001176	6.63891414098043	2.02461240974866	5.90710217310894	3.06800945617204	1.65001288747069	1.35083845286373	5.67445509210476	6.90152522281992	4.04052792609088	2.24665296248563	3.61192491022469	1	3.83062590522507	0.721774465752118	-0.207846052116367	-15.7987876032851	10.4198972338291	0.417225649509119	7.40719085688552	-1.83380685298202	7.91778038219986	1.66959953058127	0.615517688359809	5.9506205351522	-5.55005849192911	1.37955490068189	-6.53904931720004	-4.15765965910688	-9.12308322132472	3.51350234308243	-2.70309042096037	-7.81050559909871	-4.81635332623892	5.67857690097062	-2.09516412307289	6.77727748405159	8.65369125017279	2.18020163733796	-0.995629989402454
10	2.4520376048309	4.63376992733463	2.81958401156785	2.2030926976708	3.60100564132615	5.87586950955449	7	3.58498933487952	5.11715424635513	1.54262995178409	4.02730479862273	1.23325716789599	6.33057988103115	2.09571035975814	1.37980023253784	5.53118723565471	1.95368049535454	3.13539405732868	6.81728080151722	1.70494716966757	2.30828762062807	3.7281928633258	2.59582422060941	2.5118086976396	-0.175912900529749	-9.07786571100364	9.78057175019308	0.746663490194126	-1.4556356919687	6.15852328321199	3.1857348318457	3.82507593947137	0.776431688193231	5.04724200715337	-5.62372498962515	6.07727639361209	-9.62614108762896	-5.62002253758077	-12.6009943364801	4.54919570594139	-2.85241826610921	-10.9256826901303	-2.12983555929882	4.21980809044375	-6.83026911144047	-1.52643088181397	4.99279736551775	7.82083588506455	8.64585565209748
11	2.90719098357745	5.11544406205663	3.30423428925849	2.12637882350263	2.07248148748935	5.60654862840553	7	1.00680077074453	5.24700906173632	2.25809983177893	4.00050106422123	2.2561355035466	5.29785715463235	4.85241170222174	3.47789668439616	5.78646193618916	2.61478543087564	2.79862537297785	5.68094076078407	2.27077512915988	3.61120354662381	3.70831233362881	2.67595285758469	2.66380293648055	0.993963958789566	-9.90258853290244	10.8897089937863	0.685241020260916	-0.674756723727429	5.72868023830492	2.70186223026487	3.84558353010795	0.68871673999257	5.00928006155936	-3.84105332613871	5.18383949568409	-9.55775428077284	-6.05671891836061	-12.3470176807712	4.41945766718291	-2.72695983367475	-11.220264231029	-3.08306741531014	4.91166088819987	-6.26461824357415	2.28114865998489	6.17126975990397	6.72915334247227	-7.42567077090525
12	3.21738902531767	4.69059557447565	1.99906390701667	1.46418457829315	1	5.02700068705994	5.82463430062365	2.86382399343232	2.92770903188173	1.55165199273704	5.73752268942448	4.56717492780219	6.09157240065711	2.66886488892742	2.73494318633869	3.54276716958057	3.15640802699325	4.82739794409366	6.75941098184769	1	1	2.68448719568788	4.97665253850832	2.97857331616753	1.99238451761674	-16.1326925157686	9.32541176997345	0.58352623736091	7.15297873932685	-1.28042120891083	7.28050297574473	0.284599566626018	1.97232979967351	7.29177314468745	-7.80111153748208	6.43224712809881	-5.96321760707079	-4.70896144273857	-10.1586744796299	4.88049896903738	0.64911316693421	-6.28679860607741	-6.23941524210654	2.49039727049385	-3.12132416005957	0.950569686689292	4.61954240809158	6.01166561484092	-10.3205964614778
13	6.11523883431569	3.75426769296062	5.40829006601048	2.67587786477352	2.8732066066067	3.49736916037958	5.05415692208969	4.80621814269449	6.44550831862243	6.91839355591139	2.14061939663697	4.80269674400716	3.87938261675491	2.0775318376972	4.28885469540994	4.86475153253999	3.83832848374434	5.28807261266941	6.28421033286738	3.47722947272426	3.58534872077695	3.70414394655318	1	3.95310480091139	9.22974253763975	-7.6208479202371	6.54650215996949	4.71838676498574	6.78370360919451	4.1203568506121	4.84000352705889	5.2494012141648	6.57369031437367	3.91407720295442	-4.41101108246289	3.20679481151202	-6.1273289445795	0.103131736662512	-13.5213044672826	6.49443742478502	4.09642089193047	-10.6497074229848	0.930287097354867	4.58168786627028	-2.23726074355644	3.10109283132017	5.67467555400023	2.67415156700437	12.235243217769
14	3.29740885157169	1.98064263337799	4.37513210506205	1.13292214131648	3.56825533489362	3.05229870797942	6.01661857994854	1.93196212396709	4.85086650122523	1.36081527772091	3.72225145504529	2.38390347283065	5.52723002869127	2.59835483416882	3.64518493607409	4.00147426350867	4.93678515546004	4.31465975509645	6.62784567373961	1.93262086422136	1.44702670712634	3.04711947913368	1.34649103702901	4.66962554483888	7.44150322623704	-8.64695440936232	8.27106256546345	1.15225802760893	5.97421500917693	2.83218165729923	1.78546719691019	0.448233822354381	3.38958214348595	-0.331396167852718	-8.9193342409222	-0.639118119369046	-11.2092553954813	-0.139604914265314	-13.3509122386494	7.50280527455509	0.742781038374824	-14.8700989455611	-1.47711787149276	0.211284819179661	0.0746379233188453	3.17710507526929	-5.89812649686549	4.88653539556329	-9.89187750310205
15	1.4952973870576	4.75301088901114	4.123124975379	1	1.83213049517581	4.02332055034481	6.73422910798142	6.89130191568705	4.44788910559372	2.33701809361761	4.37592908371945	1.73168818413779	6.10450202651098	4.21381532153622	2.65847786212199	2.55676608332733	4.50303171450577	3.96124616771199	4.30027078408382	3.72654175618228	2.62050283231533	1	2.99012971797119	3.55594856335324	0.744642291773697	-14.192475445615	8.82551845696301	0.952972796518195	8.7400732535515	-2.33941165902241	8.50548927896709	2.09494005284683	1.96317776751152	8.08440964217822	-8.13730280261946	4.4679425893632	-4.7637479604806	-2.85114732039054	-11.5304198532457	3.74711555228927	0.405915282695637	-8.90243661297431	-4.04157527507241	6.31829355865372	-2.09403138271581	6.42491483027153	4.55510703833082	5.59658233991527	-9.49530256017423
16	7	4.37903114147911	5.70873896134447	2.9747353658586	3.95900724500072	3.43072069664918	1.29327599799544	5.49759912802015	3.46238819224749	4.59724613633508	3.78804232317813	4.33804443739045	6.43949203497574	2.34780257838956	3.2228040932628	3.51188432773315	3.73722198299251	5.46601074253931	6.36370728442394	1.0828587199522	1	3.01334452902071	1.62423402811612	8.68331220267848	8.83772848414249	-8.244242751855	7.77184650839013	3.15177310428931	7.99663186104747	1.65463657017181	6.59361784295604	5.18503118109535	4.80083397410282	6.36465583215548	-6.91334534590779	4.90725048777745	-6.77054783342605	0.00836716767354051	-11.5827433659156	3.11082534672383	3.24586289683361	-11.4363333741382	3.89362438445175	4.41435799991317	-2.18275199711214	-0.874068189129097	7.70599284818962	1.54957986067969	11.8815408309998
17	3.91002455716669	3.05836256151479	5.07518530905496	2.28012831631626	1.59321191346538	3.4643680590162	6.45471441040919	4.20434133301128	5.01879100112491	3.31005641881132	7	1.18982433984399	6.12889769339386	3.52225243775253	3.74305522664498	7	4.17866619026938	3.02528934521672	6.13724691338719	1.46699206487625	3.33882150701979	2.91967875643178	3.93493305404822	2.86638883535291	0.219160573348328	-6.9067346653338	7.41044098121688	3.98452481291399	3.39027124830328	9.01966076967773	3.52509414966199	5.80043627170008	6.48415321293906	7.99314013444587	-4.41683069801103	6.95964483797989	-9.30303020542786	-3.14901350256489	-14.6387110069351	1.16179252176213	-1.34136643306363	-8.6461203144913	1.08840293801998	6.3969528622765	-4.17170222813909	1.69016029370224	1.48457166323872	7.70130899261336	-5.394495449101
18	5.61191583541726	6.38090293661299	1.86125690821125	6.28210394383722	3.88491765176936	3.78235465743601	7	2.35049063671042	5.5055535045382	1.6962232305866	7	1	6.47036275783487	2.00368593534292	2.80436424580908	2.7485110666214	1.34474695660829	3.99715782968957	4.86460720448184	1.53089922446887	5.09335468192628	3.85389797764626	1	3.39458089804783	6.43044049232402	-8.74458664233001	14.4252299375964	4.18929778692392	6.09320285488609	5.43718198451321	2.17839358833368	8.05892751736957	5.14383889692598	8.70351510099639	-5.98601293734535	1.38042101412504	-10.8588860953855	1.35357688125897	-9.89393310373484	2.27389792202859	-1.14895127433564	-15.5902724529524	1.17018163897903	2.97134733108272	-2.90819633397631	0.78610414923756	4.14011007286486	6.04301941596323	-4.74006676713087
19	2.60919294314232	5.12582713068996	3.19742993016003	7	5.02305277675522	1	6.61122400076895	4.26088404700994	4.39766675868567	1.2213618893308	6.301099558915	4.36050145093327	6.85450349916685	2.02958985288154	2.7296772505638	6.7704575986111	4.56580249281237	1	3.11795698334888	5.57608922206268	1.7702690989762	1	1.63779070204378	1.73034740735206	-0.551464717104086	-12.6112730696099	6.61436229118811	0.884846862940297	-1.49188770716092	6.434891174469	10.9652832367895	4.48705922011365	8.8572254898524	0.197103084881838	-9.44692809943636	6.77048320862903	-7.3184238036261	3.78262145516073	-4.30180464732843	4.59396707574654	-6.52727165952907	-10.6803104088793	-2.20145639858371	2.0483636828793	2.66894438296405	3.36360485207051	8.55599147450689	6.81740024660191	-7.69080854226496
20	5.48664616758547	5.53822231480085	2.40072132462287	7	4.3918629507515	4.37241143029014	6.542711482652	1.35014527541804	4.86752345337176	1.04160172934028	6.44252001082998	1.48860072993441	6.2633775122699	2.77531771620367	4.46243782230195	2.48766665412329	1.16574510715929	3.82065500849482	5.42484153116957	1.69252723798989	4.48554978042486	4.86790183538171	1.2281362031079	2.99446061010628	5.31693114377498	-8.6659773192504	14.2643778137997	4.06099142632633	4.83502991547331	5.33763392464448	2.07809667556333	7.49209655412911	4.96021368989355	8.37260674742214	-5.71798534056554	0.829423742202408	-10.1278827772739	0.850989451313797	-9.19714609276068	2.96481782193198	-1.56855300426251	-16.0955671978083	1.82476095413841	2.94284242556024	-3.06259274531808	2.33985626115955	3.57205217195341	6.24139557880466	-0.670006315180791
21	4.73834087007763	7	1.33066449540331	1	4.89801613409934	3.53132790831934	7	1.02819261410314	7	1.56287480212855	3.90934093982283	2.06423530085878	5.96923777977176	1.33991577718266	2.63878872813742	1.59249636826149	1	3.55082040504031	5.79792621352336	6.4618970967338	1	3.92415396491626	2.06679016717865	2.69197551108766	1.15061207724268	-5.18175324603071	10.8280008309012	7.75476027238194	0.70137626458492	0.732672822298969	7.0123625267948	6.23300490711178	4.33269726626661	1.77253279755641	-12.1787942872682	2.17259576295297	-10.0784556864659	1.441033681878	-9.27090140147948	8.92146009518303	-0.941027068636219	-7.50117897323038	-4.24280742180038	5.43411672936547	-0.056233473570689	7.76396349183619	6.78263086526416	6.25943109064358	-6.1668430891728
22	6.85417515086478	6.37935441796064	6.75472743620687	2.7183143028911	6.34610818311628	2.76429330790994	6.99227967332634	1	5.69967333221306	6.17288735711134	3.49686468106071	1.17204688579353	4.26157752760192	2.31588857721761	3.73232531634117	2.57854765596791	1.4958848776193	1.4401212000369	5.66904259172538	4.42131148347186	2.25084200711391	2.64731803766828	2.45338816270609	8.08049126329841	1.29357360306091	-5.52478408694495	6.96228856222538	5.37560056092177	3.53962685514358	2.35238610464682	11.0979032433444	6.34751006774444	5.5748295265293	5.43562146677199	-7.92955106025928	1.30576336382956	-13.4339125664678	1.25429122623853	-10.6749533300306	5.53243135765077	-2.0091927258488	-5.63717227668359	-5.60248027728076	3.69795502171825	-1.36941866211414	8.20077368218059	4.07265567782783	6.91885430657977	-6.62531836946496
23	6.20181154559452	2.99429147078875	2.81194281728444	2.81866982830725	4.05673699756815	4.1434500162649	6.45894714261774	4.26703849570927	5.88834818911365	2.9693612744138	6.94172370307252	5.9958851607476	6.4196555559639	1.39815825963698	2.0941656163136	3.40079009573829	5.68872652744131	3.25794011933702	4.13790510624984	1.5782268609523	2.82855891123175	1.8784826368323	4.93147974667601	3.13029867998988	-6.2407352879199	-10.9824773037176	15.3936333870568	5.89765452880184	4.66957751619821	-0.784564627833932	3.32724918337937	3.34314858364059	10.0428780248488	2.56530282498694	-8.79344837335186	2.97769973971372	-10.9829291678101	2.62833627452909	-6.91595875440526	5.70213184885814	-3.71505905698848	-18.9477281629708	-3.20272167011026	4.98317327428668	-7.81300244974301	-0.502189858529179	3.10141861887647	7.82130171086442	19.489656484031
24	2.78176087423085	3.76742218560241	2.70669892021232	6.95696816011571	3.87002204731999	4.44623324764623	5.2057728318076	2.37677771824682	4.5802010192718	2.59357459579672	5.09969820196248	3.60300258121631	6.5205253586159	4.09362139196166	1.96303679662577	2.96166181556797	2.937214024933	4.96925225268326	3.01622967719344	2.9955466460641	1.07675898855612	2.09343433873875	2.992144122314	2.93738106654351	-2.73533683755934	-10.8517821784479	7.84240654714328	0.251221767422705	-0.280810991694583	4.58635176412839	12.6639670821981	1.61932217692802	8.22941521382383	-0.903223231067044	-9.18213821340222	6.26479716810835	-8.87285202554389	4.25799646544147	-5.39517970374037	4.20476159874358	-4.20105193788955	-11.8274970485726	-0.848406779446506	3.28715511192806	-9.5361116875057	6.92797221220802	7.25308695124727	4.50706554658975	-0.248786765271599
25	2.16938919177488	4.26692666170131	3.64912288667234	6.6505466537236	5.67941281821878	1.42421649234973	5.87350389502293	4.96941444021434	3.74182619805446	3.02005656867178	7	5.99411124161499	5.83146478524733	1	2.57512217945609	6.12146816847795	3.84307387188056	3.46042491360235	2.43256051424126	6.47145765932206	1.82245070211789	1.37287382377076	1.34717388445047	1.29920821283335	0.255902023736658	-12.7089832308672	6.44875941188588	1.57792151587331	-0.0270013839187894	6.6241729288063	12.0027243481422	3.65290616388488	8.96053835126374	0.960184417411843	-8.76291209374702	6.75613443916479	-7.00847603091535	3.75575800749594	-5.18124326576231	5.68213771793669	-6.83619294578058	-9.89548240652285	-1.80368324622945	3.46147150693309	1.50338131949385	3.82731392332426	7.25467743726063	6.29293120109974	-4.29543966723987
26	3.33356073655548	6.08983450248168	4.07120100455855	3.40955628203557	1.99472133426575	3.42396642328201	5.06186675302517	1.89860908521949	5.85572519292576	1.46554037959723	6.9354942298742	2.60723213171261	3.93375836109067	3.14805707873522	5.05347063040377	6.53821713664982	6.77284317846251	3.83001259887708	4.17518544421607	2.58552164089243	4.65309112584001	1.15667071763775	1.73942020125224	4.46844920401485	-1.68630023411986	-8.73594552973007	12.513543285396	6.70239115446679	3.7672842745856	3.52581948912088	0.560223949986203	8.0360974612841	-0.0108589911844992	5.93794893068598	-3.73347360812156	3.96427533033144	-9.69168926457279	-0.230502291501862	-11.0986491808181	5.80297435208831	0.724215495548411	-14.0968769514942	-3.34032253388177	3.67478449784948	3.10344055842835	3.00475223063441	8.96067033788269	3.84752754878472	-1.73837052694976
27	2.00399734293479	3.08337142489494	2.88439832704176	7	3.93257402150804	3.591531465339	5.20561710232661	2.1418159581796	2.45736351531212	2.44096527387949	4.73289567337747	2.58381723173477	2.36277250050303	3.64214233461636	1.56894615469286	4.43995348777542	4.08411972326115	5.21467792407865	2.56939099124156	2.29650545383064	1.4196535879152	1.88832078590758	2.33618229137551	3.81474684467929	-2.35242949005355	-10.8724016199748	7.23512236830602	-0.394771588324241	-1.05957048965634	4.48416209689251	12.9970197623737	1.32481928761297	7.45718125626025	-1.31432548677026	-10.329679595963	6.0722319506247	-8.51322282178351	4.35839845801198	-4.85339241810981	4.32762333092367	-4.06833291090987	-11.8455981554023	-0.553754429960213	3.26675662130736	5.48328903908115	7.14008001524908	0.669578272218421	4.04388187949418	14.5084313268609
28	1	5.00726237458807	2.48543388929573	2.78494766607733	1	6.7128447746529	6.87985446646573	1.60987352389835	5.9052584866209	3.70670729627883	5.90864544331483	1.12059893901779	6.15551770241784	2.12810115386554	3.06948741257835	1.53106517558887	6.06786286719869	5.70414279339523	6.16748098245097	1.89190610418388	3.17514588846582	1	2.22349076359618	2.64822128554091	-0.165735915127904	-9.35995729653531	10.3461645688971	-1.22987305985017	0.634150349105371	6.40177975701109	4.21851070845448	5.93616502247815	1.37382938072228	2.42531091499708	-3.75997771238505	5.0938890220676	-10.0738212226863	-5.5044768584432	-13.7807783779157	3.86112276089817	-0.223805477652605	-9.54475675561839	-2.47756003452265	8.00554060168314	1.90301268046283	0.690496828529783	6.21783933381397	9.02238327960943	-3.2234546685956
29	2.30865803663739	4.82290861947737	4.48310910296738	2.83282407666661	3.02596100340908	3.49857289180865	4.10960883517931	2.42873384390244	1	1.51138324429867	4.29533524750279	3.19534543343494	3.35148254023801	1.93470030073075	5.15370509416644	5.37661530799131	4.80775280783297	4.21358597508638	5.92900501928295	3.67099142285864	2.22468237213162	1	1.01737383690834	7.49910014065008	7.02863905071441	-6.69240993423273	6.02060302906093	4.64761315863417	5.55737790490373	3.14375560020639	5.0071643406774	1.90094230936298	4.93013556773134	8.83306468303493	-8.66126886335505	6.16440397206179	-4.87740799574822	-0.350072871039673	-14.6004920419285	5.90097043315972	1.99529251915992	-8.79769028969711	3.61674697780899	1.72933843664586	0.873467304533245	5.05633833438613	-5.98638629602103	5.81301775709143	-6.62775576406694
30	2.20111868943989	6.79520677691751	3.72149969929293	2.16964793267376	4.40336141808482	7	5.82813772833238	1.75689951874971	7	3.76267647995431	4.40272691256199	6.54120218051663	5.59889565514867	1.87641970562837	6.04279463547213	5.27317672720214	6.24638115375567	1	5.29128330000593	1	2.49126966304194	1.39248358525633	1	2.0075014531738	1.07162048076899	-9.24509127241716	12.0687199150126	7.22832677352274	4.40330239572556	4.45306698295317	1.95066772996794	10.0857091468488	3.76108749390904	8.0912507656134	-8.38156961490143	0.249095707657231	-11.055018009709	2.22342634187556	-10.9442805883327	3.44930799093131	-0.66796776994892	-11.1450633524102	-0.990743774651535	2.49875778112887	-4.05925468894765	7.29976999430574	4.76198662625871	6.58200145124347	13.433887302813
31	1.82746605896986	3.50400278266545	6.05437163626905	1.89467225782415	1	6.5475152437153	4.5373152115556	4.37973666797899	2.5327381112004	3.55958278149365	5.00465353364439	4.97555123972865	2.47878602570191	2.25832096574988	1.4980645326326	6.28278816976654	5.5900074006719	2.35112994821561	6.39650270977809	3.39283104549964	1.4046312408138	2.45112361613973	1.15858897497628	5.78035028560704	6.82860909887455	-12.9781645848384	8.62595986321414	1.51661026694744	4.75533377063818	4.43350183071009	4.36456835544119	2.37725336564305	3.40246823884072	5.92022819498042	-5.35487273993523	5.62796653998344	-8.14879573531898	-3.09426133765445	-11.6575614624572	3.01413587240286	-0.800262256994356	-12.2182922601089	-3.61023782776948	4.38755603205876	-2.71097175535877	-0.112404925108622	-6.6263951673227	6.79831265477208	-8.70750414016631
32	1	5.46689659800749	2.29305351864994	2.82404286701579	1	4.63436464086552	6.91545151830091	1	5.13528352100577	1.48807074487465	6.45334386497342	2.43383153922572	7	2.51194486930504	2.97461514028613	4.76413839931333	6.13690418591698	4.72305271015835	6.54508613911203	5.30876287835496	3.70539067063342	1.21985924499399	4.5962477987483	3.87639936726245	0.0361959876366112	-10.4560159237368	10.7551807595499	-0.335520873137511	0.881700105274528	5.93633400243866	4.62603998090007	5.09707313678987	0.530202694384675	3.84715911406611	-2.72436323279216	5.38978757645227	-9.6198979071208	-4.47520998910643	-14.6472558490766	2.22345712047785	-0.124418400198945	-10.0538302959206	-3.0890598794936	8.20343399957904	3.20393566966081	0.412080779177423	6.2710551543508	4.18103806495049	-4.0437043394836
33	3.59890872576421	6.84577982237964	3.64954619334725	3.29198570111209	4.41103730284223	7	2.7379831962132	2.74901100301139	4.39713397556751	3.42706206200401	5.66449395701688	1.99894054046153	6.44851806333478	2.83551928676786	3.10066569761702	5.99257969881681	4.3304251835377	1.04614615046251	5.52965390234641	1	2.57584070893397	1.25811080519129	1	2.06284238107579	0.512165762690364	-8.59458168958214	11.6549916935343	5.98115572015727	5.00781105184281	4.60404437686147	2.08352129202014	9.44683176307035	5.11864492946378	7.48895241472939	-8.4543159361178	0.144723327716716	-11.0297381218473	1.72707441382149	-12.2112913059512	3.14320890037738	-0.863279485877712	-12.8366206228794	-1.00693189889411	3.0700826048933	3.65189945102871	2.80219816606569	3.73875066424188	6.49717526935848	-9.56649711398646
34	3.43796798976945	5.54971824070644	5.30585752914782	2.65941180826049	4.01431315309736	3.35948885522421	7	5.04506525208969	7	1	1	3.88359348000228	5.36136979523795	1.37948528929585	3.18094917644369	6.02069338271057	3.69502064808064	5.09046415885814	6.56162131259705	4.59588970921441	1.97698842276831	1.06369925160479	2.63944159358721	6.36802062931057	7.07316043918518	-8.04882973554218	6.2543157178927	3.70278149430693	4.86481559973557	3.29677992340702	5.24156038633816	3.10561741973729	4.40536632140796	8.61276339935266	-8.67622650208883	7.21434932442582	-4.75679242224161	-0.79263170458178	-12.6687476004133	6.66820462290221	2.82588839550654	-9.03290456963364	2.49268749530459	3.6479334502042	-2.42050661309718	1.95083348659891	-6.50534141133874	4.97317455431679	19.2323785031505
35	4.8980423158772	4.89186576486136	5.38673303442263	6.33377111782903	1.19921125230641	7	4.30333193735824	1.34297310922623	5.12091619438674	1.33280101352699	7	4.94603034586462	5.34962252703747	3.90346696673801	4.56478475238113	5.76046438419922	6.59781055369498	4.45642552594335	1.51829178093754	2.14404354899624	2.47131764207304	1.20168804116938	2.09105846726424	1.35685775365961	6.20729639339236	-8.45692603336185	13.7702474371426	1.77438056608368	3.19123203968374	6.74970876523527	-0.385297049975063	6.83847694848812	1.26467548482217	11.5890675186605	-5.86857122088884	4.64042864846003	-10.7940558013905	0.00896881677418249	-8.00369034532852	4.02366822544955	-2.70879010746007	-19.0255069496651	0.316612594726582	1.81344474767898	1.96591878333065	2.99996019145132	7.28312885560576	7.2941069076238	-0.603719924207478
36	4.88044365992351	3.79053708955178	1	2.21992034587558	3.31455930038202	5.18230642925276	1.58427860817188	5.03586795151643	3.28285251478191	4.29837552897776	4.60261316161119	1	5.95062932474368	1	3.42415960203809	3.22712354231004	3.33744444299537	4.26381161404921	6.61812353024241	1.35469606569765	4.10663751287292	1.81513665644406	4.9688449508273	2.55684046958773	-3.51659407733066	-10.4294067716375	17.2993843519026	6.05452239487786	2.3910729762252	-0.404513024025587	5.60100953319664	2.63197888582949	10.0807438762326	3.41664915975147	-10.6780432514648	1.88639455204469	-14.0432553128879	2.0787521336573	-7.68442893360354	6.70068348355941	-2.42189920165087	-18.1945531269036	-5.20439891894603	2.6660777339784	-5.07378701720613	0.131224573020171	8.09956666065236	2.67741870646608	18.8967334038385
37	1	6.0440928389616	2.08893759933093	2.45286807676562	1.35796667052699	5.06810106197134	4.64661568325016	3.49159973947649	4.59307804824409	1.58614997801186	6.58017189529598	1	6.15226610199701	1.6352329592365	1.45523628502012	7	3.65953414938989	3.52348600506109	2.57336323943701	4.43956083307482	1.02498625139944	1	1.16834993109779	2.86822774189771	-1.65233964634208	-14.9262597595176	10.328986247309	1.54953282009224	7.03439910985749	-1.97016807365936	8.17932325500086	1.55786690166792	1.89087138349908	6.29942572898964	-4.63898001377509	2.38368737119874	-5.58195270043129	-6.67007103063891	-9.34787129716478	3.74679115008754	-4.80186679761852	-8.00717535557695	-5.99352819066823	6.35398068905672	-2.33132417560247	3.36987299715054	8.15966838700289	6.28287535396999	-3.50069690536269
38	4.85463275891572	6.15633798677384	3.63733039294682	2.67237304199073	1.47044861620467	3.89706580051297	7	1.77383366902028	3.133326412998	6.26373807249615	2.35644708053215	4.26259793808233	4.21235911819206	1	5.75363011193068	1.62979040944603	1.80394415010796	1	3.915170388783	5.22226315910208	1.37325078219301	1	1.72146538289397	1.46064284074917	7.16835295596603	-10.5795845862535	14.4980202283926	2.50428334453178	4.42036721371432	1.45755655084985	3.99433094139747	6.60086477003228	3.36230616965498	4.98215510107197	-7.24458370681602	2.92055204008415	-8.69463621545666	-1.16448668565503	-13.9987522547378	1.74674245859426	2.54714429736323	-11.0800931742529	-1.69198069458117	3.27390572898872	-3.53027471853521	2.99242926432662	0.536132810546861	3.04673271010948	-0.800423414245761
39	2.64487694846452	4.18746607253839	2.3345787016697	2.00096998381051	1	4.91487854172553	5.99677901951934	5.01505937792216	7	4.66830605388386	5.25469929913011	4.68880246696752	6.23576989656054	2.15401488719426	2.81695496105844	5.67902871001283	2.22095925550696	2.7519966215821	4.12853308622908	1.04641024956364	2.50680256994615	2.63896949205525	3.0263256858474	3.36191696104201	2.0933577167515	-15.7271564163722	9.06549910289509	0.200992314816923	8.95944191771155	-1.06322025204449	6.96598103763174	1.97076367823161	1.81078769512525	5.07713296396195	-6.39219696743286	5.49757032583136	-5.97466218758359	-4.24446980504756	-10.5347047952044	5.09960570981445	1.36240741741561	-6.07755849176778	-6.05619523612451	1.47363966243039	-3.22353508694716	1.38949921043465	4.83770586627684	2.31946054727624	-9.79284637812018
40	2.11828226176965	6.54839247786286	6.29334989432447	6.34886099629309	4.39189058225478	3.34163883752698	4.876126358014	1.58533005393283	4.7293020559607	1	3.34741824631786	6.00594608039461	5.41590887368042	2.06622194009734	4.86586540168747	1.90231031211916	2.69551282119443	4.37581062279557	5.77467523989653	3.75812441181947	2.47819814212998	2.55817184453457	4.90629472283199	5.90666984060051	2.88930601772117	-6.37659640837264	8.96740253264196	2.5333590685839	0.336140388232506	2.05818471573536	6.47122753377813	6.42810025884558	4.63713315107617	4.30899259360926	-17.94714397758	2.38461218865284	-8.63096104140064	2.82840631315025	-6.76818090214761	11.2667724069318	-0.695589155281853	-5.65511375504795	-4.13348084583964	2.4084064382596	3.92472441427166	2.22063482947485	6.14185899712943	7.2872329428098	14.0075513430369
41	7	3.3172054504503	4.49064335428128	2.02376825248274	3.0709795043361	4.47281890603272	4.88905089124725	5.83655767055519	3.69115252935488	3.87559362992358	1.01776393235918	2.53426577756678	5.85707457071379	1	3.58155563191798	1.70274769671987	2.47217532781758	3.21922142410287	5.08878258922566	1	1.97672818713388	1.99665456796367	2.20135491710277	5.90266598063118	6.90009456440607	-8.91409743556839	7.23161986677965	3.35747831242916	6.9042471457143	4.20983905827089	5.83269143696336	5.1082451074302	6.63450650736831	5.87099310687804	-5.89713370176573	4.00182176280956	-6.52796699903933	-1.4380327732761	-12.0920305991833	4.89311714397603	2.87310184557748	-11.8418036365869	2.14784784656629	5.38398519919553	-3.97306415755779	5.62108568798214	5.41343449850356	0.371413206242135	-9.99531938195711
42	1.67235295587472	5.79376125795725	4.15430025309863	2.46044364103237	2.56144956298534	5.85160602135493	6.7998530213062	4.56529635181812	6.023847268063	1	4.85122162760369	1.17666672425074	7	2.32324162258062	4.70212883715387	6.04029712858503	3.66055191614933	2.71481081112026	5.35087145596031	3.98813699036248	2.92775968829827	4.04556872029718	2.06666570536995	1.94138441772161	-0.376648413441311	-8.53435449730591	11.6226571158226	0.837330048543722	-0.534933419173453	6.10038643123784	2.64716195065599	4.45139798314233	0.401326229084345	6.14944688651363	-4.33765856115043	4.57807401322585	-9.08082713700566	-5.11286638980611	-12.6920534426004	4.07168142450182	-2.9858703045075	-10.7875255963564	-2.28292676339084	4.03459094865793	-6.31931365400988	-1.08814422178427	3.786024414012	6.15405702054707	-6.68165640622056
43	2.51023868794658	4.53330295918196	1	6.92596145145499	3.80190409488155	6.32561850607091	1.62983156315688	3.2692526262245	4.37029225414672	1.35953444223383	6.5594673376933	3.75425774802779	4.74946319616547	2.47879950302189	4.00159241985026	3.37212714690268	6.05865110229054	4.62080536501273	4.57723004720195	3.76428153287487	4.06490727953007	4.88694682672242	1.02064322451473	1.28475260771479	0.968249052963652	-8.99101430485811	7.52239464148786	0.923142068002228	-0.470466133077169	5.43052439277099	12.8208819774987	1.78484506712614	7.54905547938321	-2.28730676180701	-8.82822935822762	7.24657673113786	-9.76685950374152	4.40837520735187	-3.92773025016261	4.86313871684358	-3.36091118341244	-10.7002635349098	-1.38624001000583	5.10474409718228	0.512382551294204	-2.12944577506105	6.9766942737698	3.81111888546013	15.0849985854288
44	3.79613948665742	6.01450944501367	2.82324716945118	2.4125690413943	6.87370598479374	2.48456047890486	4.66088972036969	2.01966031987455	5.55082482732684	4.18028991210582	3.89718423267081	1.35573569764361	3.68304012031118	3.94497172625631	4.65221768332811	2.60443145770458	1	3.937929495092	6.05995495530782	3.74163264956732	2.48109357386588	3.66041845410162	1.47552994863412	2.61585432828357	5.53750752765095	-9.69511946063388	4.96267921483884	1.83009721085636	5.93888132444938	0.17774065500911	6.12177418218597	-2.82837076195259	6.49377473802556	3.2874025378022	-11.1762848841417	1.66379924778202	-6.59770211844008	-3.59286899142919	-13.767896477888	3.97007799364322	3.45363322302825	-10.5889548788185	-0.817521297243877	7.09252044162613	-1.78977718624656	9.02300644976032	2.21033049521056	7.04702393296121	14.0341888767984
45	4.27617472892622	6.64099836206956	1.53330324163969	1.63509007295861	6.20463367447523	5.93159022205997	6.45017819138369	1.28903510157638	6.05098112060497	1.19659419570909	6.03258221731647	1	4.85060762658147	1.98709991046574	2.45146411061942	1.93516608019549	4.49946835262658	3.897489771079	5.15661551556092	6.57069883585395	3.27078083329324	2.29601283061462	1.79910499679642	2.32897297621596	0.938727813295271	-4.58694438117624	10.3018927903926	7.09147207956321	0.540933395809939	0.477109042969892	6.00634389509492	7.20409985405791	3.71234882587097	2.25888644649413	-10.8661831970643	1.46819232831301	-10.6786066656511	2.1685739941753	-8.60862293137739	9.34462176276046	-0.981231654919409	-7.02867027548764	-4.45288385849023	5.33838995616574	-4.50643972288552	7.64868837123161	7.64999450052804	7.38572340953469	-6.42373865664659
46	1.68108276596077	4.11428644022841	5.77750198341064	1.40874104690891	1.43269866686552	4.1978501396609	5.2981551709968	1	4.4104159070957	1.85170518849013	6.57217384838368	2.14167692666384	2.94979860479652	1.20368076437618	2.89893154554099	5.75642100412509	2.97996936972156	1.82382602102084	3.42272447565158	3.64065467597168	3.23253181778709	1.84903446042923	1	5.6970331169093	6.53749880230689	-13.1936379569902	8.84692021661717	0.444786842617146	5.70591179023451	2.39169223658513	4.74003528204334	2.72132972007197	2.1334767625896	5.62876011512764	-8.0108116758491	4.70695965749303	-7.57946220967495	-3.53109919994088	-12.28497118383	3.67190779897626	-0.205306743660095	-11.4606453251867	-4.59104459737224	4.3134732652358	-1.42233598412917	0.99247609587804	3.63350789204776	4.96749851506266	-7.90898140236639
47	6.90256454931768	5.24283591060227	5.35968310293047	1.73426630769362	4.82457823532428	5.52989827722766	5.86521727710776	1.06735591556054	5.46165039908779	3.65528014663439	5.24487449100214	5.38766978165324	3.10831342377795	1.97038773360841	3.07655945811875	4.31692969728792	1.01333896102498	5.40897501153939	5.21732113992977	1	2.361535615788	2.87648469248987	2.60409546759502	9.27906579191539	1.66392742812973	-5.6078239352455	7.80399859721287	4.97269064066007	4.32892960681029	2.73456709991492	11.0115316073647	5.34946766824722	3.57673213831501	5.4255365102748	-6.99381882961497	0.858373069044243	-11.0039580914979	1.31149212045031	-10.9505433444373	4.64140420774025	-1.04566115586052	-5.5330192363879	-5.71299082734083	6.63601424592059	-5.55540758199	8.76728962200282	4.83510178263686	7.08510832319033	12.3248868782746
48	7	3.41923657979176	4.46145114347054	3.29388740473202	1.96330137549694	1.02758428773213	6.48426410668686	1.50087781690483	4.76006349211982	1	6.34078195193794	3.05774654184694	4.94532870740862	3.24843685861999	1.13255827622576	4.14135549961799	5.37849508550332	1.33536614071114	4.71142271114967	2.0695461477794	2.55706838103777	1	1.71100529581156	6.74125722803046	9.94035533516946	-8.86220112240192	8.24049934786182	2.45720453281491	6.40698437138406	-1.3028813034007	6.67194931329253	4.13300104375075	8.30974210005326	6.94445912056432	-8.37035288753281	6.2635353312917	-5.22140675674122	-0.584091648830123	-14.8181662930327	6.60307498240418	1.72654975821368	-9.60095050790937	4.3297841892888	1.42892478505319	-1.46616202416828	0.278016646525267	-7.24729616708343	4.53135934902027	20.8857935565193
49	2.26612155759984	4.9099686458881	2.35374635500889	6.13438975429823	5.06199607755462	1.41406387623829	4.41882190254403	2.6676584281371	5.06404636514963	1.44559549812848	6.33776467693114	4.99769754658012	6.72148871957023	3.31598869971789	2.49119891139105	6.33562912744322	4.60990795330798	1	2.08048688024317	1	1.50176686385254	1.63688426518056	4.56499369260126	1.82312632038336	-1.20106089254986	-11.9848407822404	6.35270149551609	1.6565263419504	-0.33383116995465	5.45259257848224	11.1803977469398	4.75996425044378	8.48731678444742	-0.110288601900201	-9.14683839497237	7.04120859295157	-8.00213898354693	3.38833942120249	-5.51746936105897	4.23990770020464	-7.02079756093337	-10.0832878212319	-0.5133332573278	4.20462116409927	-2.60583749877485	4.30748491149616	3.2702726548833	4.18950775214203	-7.76174173402517
50	6.20642551746625	3.97525778557866	2.81448525254236	1.26783240076463	5.10537375031357	4.20804220489312	2.34216145426955	1	7	1.82346895268308	4.99472956117622	4.50947071104964	7	3.16227950267224	6.15728766522626	4.62670280128591	2.8172828333007	1.93552275244894	4.6847789414346	1.2506427685748	2.58283817621702	1.93916429339793	1.5875887710564	6.83259323205999	6.73712122994203	-9.93883602091911	8.33176064902168	-0.341490788380538	4.60502064473721	4.33806446725031	5.50029745647674	0.22471024267693	9.15577172559305	6.73063196863153	-8.27385456894636	4.01145116628206	-4.47319114923035	-0.278688458027242	-12.3470389030157	6.3973655769739	0.571005416947408	-10.3073571458443	-0.366249011050599	3.18713407207541	-1.70882339060946	2.31596721651459	4.31467413339874	4.15280760019824	11.1317487433748
51	1.18868924432115	3.23692292997001	2.55020289531146	2.64773162636021	2.19495255044691	6.52342686639344	6.65512399429843	2.70637096834857	4.11707683365719	1.8547711287747	7	3.8747067163605	6.4690255451018	2.4224484732825	1.36145507715372	4.49032964688132	2.72328937225111	7	3.40275924792435	1.88221847135242	3.0930580991745	3.76053060424838	1	1.19553909533194	-3.87901549985716	-8.94382483717151	9.30900637646003	6.01050466102359	1.71676453073282	8.08081239013494	4.19284591220294	1.69109197132077	5.07854549534216	3.33314565465599	0.718548234287697	4.98650353489343	-13.476945868441	-7.40408459103847	-15.149643979827	4.73844217648243	1.12348104625322	-10.6364975604769	-3.91528262908305	10.1606950172257	-2.77702030989904	-0.882423562288581	4.0243192810804	5.89390258751707	-0.353783561276663
52	3.52406886827927	3.25178528291885	2.03411382109717	2.63649394666997	4.04669047870875	2.07959486280896	1.35172330804812	3.16647692262883	3.83724182014359	4.59592221103346	4.18849543860337	1	6.53528195951222	1	4.57896924773421	5.08109420051762	3.94180529946919	2.62830997618354	7	2.44027435549503	1.68154794514817	2.26009777709189	5.56800408862055	2.55109641996488	-4.97910398808662	-9.84023667569629	16.7275726415151	6.68374988296759	2.17308336638073	-0.467454287951992	6.62329024578183	2.62630178917235	10.7357540708657	4.16475892524413	-10.0776366702923	1.64235741577714	-13.3513615692283	2.43356148074636	-8.44211408256233	6.56416179465082	-1.91065427576498	-18.8794993509157	-4.8202445168854	8.39348380498593	1.20561996871215	-0.588850163971221	4.26237690716721	2.44498537116689	19.2440066414591
53	2.59984026430974	4.99571079692895	1.3780291596436	2.90733433450387	2.27161166928752	2.26434812551096	6.94538897436442	1.74516680505475	2.94831437890667	2.88630686076863	2.22526226242771	2.45840113745015	5.49167919357588	1	4.35147769129489	5.38577897400973	3.69672974796013	6.83051037294551	4.75704834982564	2.1951689276171	2.69414798598086	3.60747332441612	2.59161185578641	1.16465197915762	0.160523005464654	-8.59825247535539	10.7571264484827	1.39391988205942	1.89684888535704	6.4738743024485	6.07490741696675	4.06541652111437	1.97372910576762	5.69252710173384	-3.4304258017877	4.93723570617125	-8.80942731474375	-4.6476926778322	-14.3941635605807	4.47838826758662	-0.94687328904287	-9.0464901440676	-3.37982900294711	7.31264339210834	-4.15415354543664	3.50853777302532	6.57479412057452	5.92779605906574	-11.0058709491793
54	7	3.68682530516184	5.74007417988668	4.2346403201818	4.58745964124609	1.64837771295966	7	3.68842619242979	3.54318790460889	1.0265042278306	6.4800188415466	2.87028147793482	6.65021458004265	1.59468244542873	1.54900519339889	5.08467586177629	4.06801926461444	6.20326740668407	6.06892414884722	4.20749055010657	1.90506169127389	1.91540204107892	1.42677162152926	5.1910245859961	7.46755779570379	-8.82683623898403	7.0764948640464	0.930665616974465	6.36132677813607	-0.424939290259876	7.32379409588749	4.49722920367337	8.16296731178198	7.10041024286862	-6.47525779891168	4.70972629489599	-6.27886267456239	-0.0462421275068906	-12.7047488688319	8.03410842445022	1.42670293826789	-9.96596163327715	2.89178369971058	6.29574435589107	-0.243433227978549	4.03188229241708	-7.28686168375252	3.46688798689903	-7.17615056460711
55	1.34086095520231	5.00346543371338	2.32032372772907	2.63602619063326	2.13745325609725	4.47860234612696	7	2.77674185738495	6.23217367408671	2.28158472610041	6.4463162206918	5.18394775453078	6.75992507503056	1.36092429721816	1	6.26385171596074	4.38549093735797	4.40392471468717	5.39764057825256	4.38983700429817	2.38766633993431	1.8423069624221	1.58693386121072	3.55164907513214	-0.0239539732871432	-16.5448051657256	10.189175459198	0.494886550221698	8.8981701830883	-1.91086804388544	6.80364106441713	-0.0756162406597598	3.51185262125382	6.23132415517794	-6.24529392432735	3.65097695621815	-6.48067210508443	-5.36819497608705	-8.64822892529851	4.30082970104339	-0.0786330827130334	-7.72660263186881	-5.74812369009757	1.81014343395778	-1.50114814038588	-1.8579237287427	2.66863053944758	3.78420975763766	-7.98302912327313
56	4.92366805577258	2.0672374315197	5.16606841716717	2.18730190983367	3.50683308348208	1	4.91921095883705	4.32458185176295	4.87633089941396	4.61084424011742	4.63549369691974	2.89209026616393	6.67967254749919	2.83303367712135	2.01147026514566	4.1354003425026	3.79965336554535	5.83697038643497	4.46379265079624	1	4.64445816475447	1	2.47820874793878	7.45157317813984	7.60583672310103	-8.27623484935691	6.54009014141125	4.4926840967341	6.93298584510943	2.17019865978742	7.08448578908906	4.51975357518928	7.65056621878425	4.77174822996163	-5.34240775160344	4.33649695185272	-5.07035169482457	-1.34342994877222	-11.8700219701478	4.93886814282689	3.39469681360229	-13.1059973999324	4.36988497799088	3.31586259087062	-9.46520287924001	5.13035509189657	0.89153302686665	3.78667889293744	-1.10927436787786
57	4.22097342788435	3.47046140137263	5.90922043959707	1.96060037470168	2.85352957292054	5.5388770743423	4.00084596009365	1.50737281672495	7	2.66642884400451	3.7448680476587	1.47665034747596	4.85867766171253	2.11278247368226	2.57690966668624	6.26468414003791	4.77143491694089	1.24088487488175	4.87311390854579	2.94835294885421	2.73269031013733	3.80155905202782	1.55129284838329	6.59216173758024	5.44798601226436	-9.09224980397955	8.73059136037878	5.72175810563277	5.67571574345201	2.201379781242	4.37978977771054	0.403012284661953	3.69185081551903	4.96221143631469	-8.02631788376568	4.00071384365953	-4.63203158585365	0.874329295861339	-12.521386722762	7.66879605546804	4.17174275413399	-13.0654906303301	0.300421508648889	5.81937289315065	-8.51043235235568	3.11684954061614	6.14183665483566	2.00180303754345	-8.41857587050332
58	2.88976535996436	4.77027396964703	1.25954690412449	1	1	5.73239669431454	4.84579927663472	1.60887682368217	2.66574972859708	2.60747388833239	4.47228413321309	1	4.08671974605745	1.73926873585011	7	4.05245848482949	1.35970245839371	4.45272267516183	6.76027624214894	1.57557951064763	3.16392935195623	1.6384251705234	1.1465860013874	2.06746980312245	1.17837600635964	-6.56463828229064	8.94169567855439	4.65054421096425	2.02256179640748	4.13069890223391	3.9144013370669	4.12267280523168	4.09928281142604	3.38418239045493	-7.41479415623448	4.70790936014808	-8.85090685332245	-7.75470560063222	-15.9593301789202	-0.771670371688245	1.19898971706278	-10.5182846004713	-1.65407869869034	4.42169299107885	-1.80903532867491	-0.420332970680696	2.59913864499766	5.82597021760662	-7.39768321074602
59	1.85613581697318	4.48117428676424	2.44897693811759	1.83293670972221	2.11702249590934	6.27792318038654	6.59891239930794	3.44397857626889	6.35464239336865	1.7088838131683	5.55967620244845	4.02387680117536	5.8209437832552	1.75883929984681	2.87691370857061	5.0387269452109	4.96501037896774	3.69839789666084	6.64733511754744	2.53274862306746	3.05502326504495	2.39106838521024	2.37346165377304	4.09306507033151	-0.212440222087312	-15.3017935011108	10.2439355824312	0.755028288536555	7.67628230727604	-2.03137725676428	6.8190048770402	1.31635001466502	2.82747466424585	6.21720942330967	-6.77422793151253	4.26003399877133	-6.7684730448449	-4.25903477664786	-8.73770885020524	3.59417847458107	-1.36387273410217	-7.89892385402491	-5.22050034314563	7.67577457338252	0.114922105345164	0.327349608072478	2.9013384954641	4.53436043695461	-7.7475662228712
60	5.49613696758374	2.39888104594393	4.83841466286325	2.58323366956839	3.47976334778841	6.16573478866123	1.82003953615289	4.35147047150836	5.74590667651342	1	7	3.14946517080089	5.972556104668	2.49330233767762	2.85044745202337	6.66348715015014	7	1.87113541166181	4.27091618865878	3.55793682642561	5.61980415211372	2.52599064128958	1.16620918599623	1.98217734745789	-0.556685200073306	-6.11897491364041	8.60961709855288	3.18411236560518	2.49693321547698	7.81839964023161	4.25286116507273	5.6860193064295	6.36516155228496	6.90337006398004	-5.07705330852501	6.36025966059263	-11.0147384794848	-3.26543074345299	-14.302538235703	0.383200283511568	-0.0756827207983814	-7.50573223823118	0.861872578623087	5.47572081060215	-4.09236123790111	7.44106805326242	6.4530803327132	3.4793401013695	-4.83378091871939
61	6.90564368429693	2.85618883448778	1	6.72794180787341	1.32865580074935	6.78499155053151	6.04801478202345	1	7	3.33704405132817	7	2.63269888691584	4.21721606132372	1	1.97864571340991	2.88157082494812	4.19615137430905	3.44749919924952	4.31503962940199	1.91373917582143	1.73023492539905	1.27520794158605	2.02645885005552	1.53527020451423	3.70763721254154	-6.41439430115312	13.5326267935224	5.02026655345603	4.65685159867192	3.37517149253564	1.55861819935656	8.39997200749627	3.74943226919327	5.87074496719668	-3.94634788410627	1.65032779949933	-8.82479894115776	-0.895315787359898	-8.69834864404745	3.12951190595241	0.948298085847743	-14.8762792868155	-3.30938573820651	7.2768198036043	-3.78146726378067	5.32469473418319	4.87904299026768	4.50126335650841	8.92639144506732
62	6.72748393176462	2.33826727030481	1.51079645796029	6.10208086976334	2.13505095436247	1	5.93734444623835	1	4.27088029904569	3.76179930131417	6.0712010283064	1.39520747661708	2.57659514596069	1.82495568144999	2.57974997170581	2.42448756187577	1.88599685760411	3.63858557452468	3.62922838202758	5.10118010403974	3.33936303223478	4.92387860357034	7	2.38939245422154	4.11623650478467	-6.44323719378745	12.8647739588662	4.91217335608426	4.99306643430745	4.11555309034123	2.63864391351812	8.84196185459354	3.48320550718317	5.88243633566752	-4.11106693008991	2.31851085038792	-8.5735437389705	-0.360383952990236	-7.95144832840327	2.9491503158264	0.0981596210258466	-13.9170459048931	-2.97442975534114	6.18830272448055	-1.76466718533833	4.54517071821216	4.36842012058874	4.03705849506781	8.05487405031642
63	5.48030617715658	7	1.02312739100281	1.50840896193353	5.87143607044212	4.18970961112451	6.84189647207808	1.95503934264949	6.42855092116282	1.85043169253598	5.59019930806522	2.08833704898433	6.96905681046137	1.04261968791484	2.62913985282714	7	7	5.82091653788497	7	3.44696400030496	1	2.21951258341134	2.78988648681234	3.28059399947457	0.570267174697979	-3.62830425817673	10.6994346352663	8.2375335549179	-0.851041808421162	-0.636174193559576	6.33755674804291	5.98769971508689	4.30334928147743	2.24785466619171	-10.0759099049167	1.93308458897869	-10.6619407868993	0.992380065192345	-8.81154873271984	9.00914220090463	-1.5517540199723	-7.3525797999287	-3.51952314764827	4.96165425246313	-3.37218631421577	2.24024508297929	10.6227919331444	6.49025655543329	-5.61828557015569
64	2.73696016642593	7	4.25336942527908	2.85737117294164	3.80262890407877	6.76648847543283	6.44927850567603	2.8101474268523	7	2.41511616521646	5.79752061406328	6.47897542760695	6.88670519777432	2.62374716129443	5.34184306214401	5.88541867097144	2.66163858562946	6.35457716702953	5.86250639387357	4.44199708698694	2.68039413949599	2.35978983561675	1	1.24338902150675	1.09955302237402	-9.34166054038589	12.1096720947964	7.13746328786541	3.89175065003003	4.22362520855939	2.31081742471157	10.3259370491374	3.70436136512416	6.82587914946076	-7.19014561981341	1.12388391049257	-10.923211586458	2.95587966081045	-11.2990994194095	2.66421535417541	-0.869912359993166	-12.1869701710595	-1.30460815625873	3.65476511570173	3.38899448534556	1.83102873749685	-3.17102100403827	6.1072175205886	-9.91267752922974
65	5.22294599258234	6.0255561008	1.08988007190808	1.98432505077431	5.41899585236979	5.20143210132988	7	6.0839133626636	3.91120957872292	2.34018414208542	3.80009176545061	3.54497229188868	6.58382671063215	1.61526250669047	3.55117962326301	1.77760124751267	2.88273187889953	2.67773776901547	7	1.96687213535619	2.81304584551534	1.86135006432799	3.97618857370057	4.57014389962454	0.0768228509662623	-5.75867531729907	11.5366505732226	8.56068839884438	1.73452620400956	-0.934999742902844	7.09299529706692	6.18976557257977	3.18556819877261	2.53698280562627	-12.0857470783988	2.56924069084989	-9.58086036151869	1.34934664982483	-8.30985365587493	10.8837537177268	-1.37218341092274	-7.70571318015463	-3.75918715625472	4.50061822155143	-5.29481154349189	4.76467169366148	4.36962095244655	3.50316893019319	-6.07050965078357
66	2.10020115810318	3.45014523145274	3.01538645362785	3.12357950551303	1.17779789794209	6.37557961414186	6.54582378901779	1.96179595913119	2.81141123359514	1.65263045619656	6.4389315582899	3.20265447504853	5.64403821710049	1	1	4.65468827063602	2.61262817810557	1.40860283818201	4.14326165107815	6.1905413956744	3.06880036472122	3.47769729812002	1	0.856247633646723	-1.56955479705133	-8.96547867719785	8.47627864594133	6.5232653321534	2.16513829635101	7.65216310449175	3.25198500155125	1.98891361040823	4.76409075332741	2.92332006515629	-0.445029394274065	5.04704465941771	-13.0026461713195	-7.50588307185632	-14.6182214427807	4.28710417052977	1.34616318577729	-10.8357600937666	-3.47116464271713	10.0466497777075	1.98662667447524	7.578252468693	4.2738154690738	6.07884681608679	-0.705293507882221
67	7	2.87364342288031	1.12364053686365	6.44331165420834	2.03262239372899	6.7849224815756	6.48860075470011	1.54343793760546	2.42274150108748	1.32666971976244	3.38836154910569	3.22613924079923	3.6718988184305	2.05941860381445	1.66304169604868	1.29937077625287	3.62328070095734	5.53699449540603	4.37240777967332	4.40621528230841	1.97726972666399	4.19211320195119	3.48760554843389	1.80962112953216	4.37188133535285	-7.41664812706714	14.3133589104769	3.28055540367048	5.21066012818104	4.19541461299041	1.25383596890468	7.54286477062139	3.23494755990488	6.08690320553184	-4.06800231772954	3.31281682534027	-9.57325150866476	0.686914135409203	-8.42725750822788	3.86257440588385	-0.493160442220388	-13.8888074691723	-3.09634178423927	3.82359017308768	-2.75241119788771	6.59177599197731	4.23773943329257	7.82007760951996	-10.0273182243144
68	1.20105051746964	4.7799604748012	4.94578885061737	3.91161995410566	2.71992620850251	3.84652535398167	6.55948300003195	1.75726492638072	1.59995131544916	1	6.09379256049341	7	6.33746672796978	1	1.09760317025783	4.76810674557562	5.25808948492884	2.39572112390308	4.3540900776228	2.99022901071977	3.20196207205727	4.89101931918422	3.35261372426878	8.15742392685605	6.93749786574513	-8.65956380192482	6.68740910639239	2.46706635590379	4.6966969993847	3.01786525748884	4.36975132315898	1.9124377173327	4.70210160486779	6.15843492341368	-8.3907110410868	4.51742767856022	-4.79697486043795	-1.747049574457	-11.1850408219983	5.46052812396568	1.27175669443872	-10.2093282586933	1.11325306548261	6.3389608330233	1.39246025096521	9.94853307834095	4.47400946125294	7.32655257298768	-11.5962249905728
69	4.92141136336486	3.52825144208751	1.56086083283119	2.76246801085689	3.91473533593278	2.58366758186367	1.68488463133709	6.05523327038397	3.301914454918	4.75767210923958	3.52257567522653	2.1571029782699	6.25118671712638	1	5.11138156931481	5.1752409021031	4.74965549495057	4.39798293978224	4.42535057101893	2.04140241528026	1.54898539627743	1.05901865545989	2.51314949845633	1.94852023324567	-3.83056251356435	-11.8388626792687	17.3349154939247	6.47482480013358	1.50156354817099	-0.407414483147564	5.16901700717988	3.83232918045548	11.0634082954607	4.27239376561813	-11.3363983186977	0.577483544545915	-13.7395055516881	2.10919407487871	-8.28680023179383	6.01429282020479	-2.19163534726558	-19.0622302077048	-5.2145621526838	8.27027602940332	0.638161629003855	3.79002402032553	7.3211685251825	3.96277264060609	-6.27855737598556
70	4.81968999032433	5.45700997931935	5.20840884759551	6.45819941250396	1.21746286784366	1.37659959288118	5.57789816738583	3.58131235547166	3.35770116136615	1	6.84023059936703	4.98332826732878	6.32785264676535	4.05943719118102	3.89950368113382	4.6683539674677	6.17194696459423	3.71249721871133	4.22387544413082	2.87776549704269	2.21293132870124	1.42339875806678	3.62945776051538	1.86917988951939	6.25941662781277	-8.43270648026435	14.9096030815012	2.20321757551045	3.84030383973181	5.80880499385299	-0.878015447484433	6.11358165875113	1.83361586925648	10.5866379893774	-5.63973365029077	4.40941738187278	-11.2275360622211	-1.23378316594964	-7.26850426972422	4.75969658533939	-2.52120694361502	-18.2835869061575	1.12587527535645	2.380092982046	1.82539928411486	4.36853240941832	6.28945356039446	4.36602136647833	-0.00557755410953731
71	4.05521100377775	6.07758422772839	2.14601652889796	1.45139538476315	4.43830693041126	4.10398832358189	5.00228323272966	4.45114198115481	3.98981376332682	6.28875864597297	1.97644692243612	1	4.61446645131725	2.70164129982721	6.11522997635172	3.55621313670462	3.8174632515757	3.57709869386935	7	2.46667837648509	4.3023587129636	1.9908161304729	1.80903819622719	6.33964374760241	10.0613720460586	-10.7081093679698	7.68830621239216	0.398886699186078	3.11358128809509	2.05445240271172	4.11610595962554	-0.279718629654267	6.38674683448108	3.17954553107752	-6.00515629585863	3.4574692215821	-6.37438822639289	1.20082031905131	-15.2012211681624	5.08579576353658	2.62198385930089	-13.2874763861079	0.956857876830164	3.3008920850056	-3.67250823404806	2.97859680846471	6.77282223269949	0.036612031189147	-8.71326645269967
72	3.48528168572035	6.31732472135644	5.60521372342226	2.45702724499029	3.63370275692331	4.71507951761043	5.48962398331183	2.13437255740225	6.46308141439084	1	4.5319593749466	4.39859901448973	1.90884266262413	1.10435213979225	1.20006883968945	4.45981571223407	3.73510331282476	5.2539024821022	6.68851754913498	3.07174937259666	1	1	1.57093409305289	6.1471150125779	6.02597213168083	-8.17126320816887	6.57799667014698	2.96710759692539	5.18447257838507	4.51204822838873	5.77674162720017	3.17323064751871	4.23975545533501	7.55950201272289	-8.24987800086608	6.18374370049439	-4.93528568294457	-0.626639300558902	-13.1462785424993	6.02185792132953	1.62088620027767	-9.43802454993862	2.62671359899347	3.54165794556187	-3.02468403397827	1.25156324045988	3.79387385488449	6.01569245095104	13.3995252861643
73	1	6.36571290365185	1.16346846549258	1	1.1444756307888	6.45594565681338	2.65471679765373	3.98555492345565	4.26418934917216	1	5.55299415388654	5.98478056971414	5.69943196282049	1.06356407648338	4.1310118989658	2.962975385065	1.50281918780142	6.92488984142592	4.22407405983397	6.74529782046361	5.34154076923457	2.16193572472331	1	1.15301663021921	0.716573007141152	-13.1862448504785	8.58867438430186	0.108857782082476	7.12687923702837	-3.93760436207347	8.76284805955359	-0.234625414809465	1.55274163523511	7.47179233536073	-7.42466601321212	5.11469455331956	-7.05530223407642	-2.75982167039763	-8.56838618370775	3.72256514424185	-0.0016722890699528	-8.86674744181258	-3.8350198903157	7.85262633893683	-2.04537183831816	0.321403194825574	2.86556813156787	5.17098122677379	13.8586431127442
74	4.89387338470969	1.7035346671843	1	2.27361079709799	3.08478573585598	4.24246542733272	6.86488449945127	5.43824847442704	2.9366293649773	1.48629741414637	6.84285810042935	1.25881313104688	7	1.08389188149497	1.95470518939756	1.23440861636239	4.43311041861665	4.52775926137509	7	1.87194113644121	4.81871643119932	1.5231826176056	4.89594907385412	3.49787447268299	-4.73807470264416	-11.1162186682956	14.8980774901545	6.4532528722147	2.68143019397258	-1.01865776491283	3.38297131556956	4.16343035842128	7.76029137043199	4.59265444050351	-10.0434250355042	3.21539349459033	-13.0855879939293	2.41850065675906	-8.37613523537493	4.93842362990939	-4.59598858455207	-17.2837150802772	-3.14279200237121	7.36596888449979	-5.50916620462811	3.3910873128284	7.84499784532158	4.33843661042741	-0.0537563347827872
75	5.9759506329148	3.47030041677734	4.11815750041313	3.64745733643022	4.52660309534253	1.13448305389174	7	3.54452655302454	2.11564700587478	1.11174892718455	4.38145283435301	2.96508454822065	6.20944938455072	2.28453646369978	1	5.30027870908351	5.03701113493545	6.26185019129289	6.93127528926109	4.25600262823861	1.40816931164592	1.81275790737977	1	4.80227119705047	9.22504346940776	-9.61594364659538	7.0362851224281	0.0140808433372692	6.80060781502243	-0.319284422200906	6.26324199601552	3.23592887196394	8.25135681975405	8.74596632168779	-6.03343933380691	4.21053341513953	-6.47263895037365	-0.17533685468759	-14.3297151318578	7.22195189307521	2.26515092413685	-10.1364193052983	3.66695727943247	8.26429488228974	-1.26735259123034	2.6685410442612	7.56508418550235	7.48476926698773	13.3191886175351
76	2.42137103040682	4.00472335731735	1.48739486812296	7	1.94007099401012	7	1.60107625380185	4.14723984901509	4.21575392985728	3.10689714576108	5.77351741805962	3.54600431915048	2.06915102572532	4.59472450713488	2.8831569103554	2.24064741974253	2.97045011407645	5.48565684775253	4.28591476555615	5.80865849517762	1	1.03970241653153	1.0955212099071	1.97037899292718	0.334373092696553	-10.1767064938623	5.50645485506877	1.02716403451213	-0.609280219433276	4.90344631020433	13.1408143115642	1.19611962650541	7.41860396389127	-1.47281890833387	-9.64192308576904	7.34938462092082	-9.9646587067284	5.12403779784323	-3.47073152832331	5.44505394358253	-3.20763920545585	-9.35983461553037	-1.20149040836223	5.20497565253733	-3.54955637421065	-1.27856216763542	8.27975911079468	3.41175460406587	-7.22069714355657
77	1.66084463957133	4.03224914558786	1.27352320804611	1.92200839902186	2.10342439235762	4.07463187902202	7	1.57807174926009	4.65394164231882	1.76546948297687	1.41254317759784	1.41896036023096	6.0294707585997	1.85032332503039	4.28617117191586	5.68983557498863	6.52153883417121	6.05010134807511	7	1	4.82756019660936	1.76324652099585	4.1537079876749	4.24685126618898	-0.386826943787421	-8.72382213993019	9.19386355801482	-0.321131275469314	-0.812262577159599	5.22922744712733	3.6761334592786	5.52609100844974	1.3462605818678	3.94601716413214	-3.35611462837885	5.75836720680526	-10.4973879820413	-5.21209783920062	-13.6048631669802	3.28917011457165	-1.48488861353801	-11.0851618381261	-1.54344995893984	4.25868212867546	2.84670908424651	0.393160171295729	5.16103099734456	9.06692297617206	9.41476425867818
78	2.7090008203797	5.64918162882228	5.16795555623417	2.86919281689726	2.06670371459642	1.81979604093367	6.25715816714909	2.55225147829282	5.98696748040718	1.14749969530677	3.9644182332535	3.54207562490691	1	3.4134145939924	4.57805232176192	4.90983972014719	3.85714004505263	4.77540018370614	5.18016191460278	3.73505336522845	1.96865901372651	1.11559038482613	1.94447575267931	6.3200968706943	7.01458825674616	-6.33250873573058	6.12272197635598	3.57229675254608	5.48430676836346	3.68153131934207	5.7152542026728	2.3219376161919	4.23826357175407	7.16775691817579	-7.8605942304363	6.34770569791674	-5.10887639708319	-0.522352774850202	-15.0806848718037	6.01740623702844	1.54630064117916	-8.38791365144935	4.63940252042749	2.23269632369763	1.52255349239541	4.64251378948047	-5.81270536220312	5.80153439421811	-7.03249369171352
79	3.90358162034047	3.65725609741838	3.71025288023212	2.98325142028949	6.42770740138013	4.1205443511099	5.7461925843497	1.72462056188769	6.06455411460263	3.60750739885562	6.16712270932324	7	6.52222225509075	4.20041580139853	2.26547109910184	4.03506993723213	3.44796612437885	1.63184016708219	6.3259093727785	5.46208028463638	1.27187000868938	5.51852092613616	1.82078184945294	4.62970723780008	7.18965785492235	-9.33156186044982	9.57151982954846	6.01180809974063	5.783176322744	0.925148933003295	5.02666690746577	-3.94019070632109	6.27534743586203	2.7898017766676	-8.73322890964643	4.39011123985571	-5.14036117464617	-1.3610911836973	-13.1863916036251	4.58285834831837	2.97082166685099	-9.20759467646121	-2.47666697566434	4.56203921135837	-1.93135681887482	9.27809657238501	4.21817213240761	8.65388699560585	-5.13453454210309
80	3.67733996722457	5.31091287079846	1.45802115209876	3.12614294833208	7	2.32531421461823	4.3248093237493	2.43785254033386	4.77480072468268	2.13374926854324	3.23490796190789	1	4.93239501580125	1.57043133580747	1	5.89953131618822	1.60816394388962	3.14750496202731	6.5713755932963	3.8691464096964	2.43623977089355	4.46656259175861	1.4019625430788	2.65710959954575	5.08465624413519	-10.0076560332901	5.899068966462	0.875095234343482	5.98085562751435	0.638776351025565	5.46929990397649	-2.52749989783454	6.06854392733271	2.31196936338273	-11.7981490787804	1.79793335081117	-6.82965670329072	-3.59534451229113	-13.0844992773813	3.45379720163732	4.17645932741594	-9.75593422588435	-0.207018150176524	4.60744144944183	-3.83203524413036	9.35440115050518	1.8366737886247	6.54173741907585	-4.90349587835464
81	1.25476001431644	6.45547241465044	2.10907928429237	3.18165386185115	3.74582819277438	5.54790404812233	3.54625228339432	4.80420142581857	3.54399307747855	2.43397980652527	2.8330009244422	1.34083978792903	4.37918384047604	5.04445285770642	4.30886010725123	6.95976339516316	4.52281299430536	4.61418388413174	5.80398804043059	3.55565602104668	4.54152793526115	2.21914468964405	1.08215068846594	2.59419072212512	-1.17218681750237	-15.4638756892259	7.42795058388981	1.214536915321	6.99082339990196	-1.29462166937437	9.84803255330518	3.86986545394879	2.60457985465612	7.78028196072705	-8.96420651984219	3.20536429071192	-6.51501664248895	-4.90853533887774	-8.67532912995932	4.16064839665773	-1.83821292906582	-9.5193169255163	-6.0468232980112	3.13530936545108	-2.90368515214173	0.79128129331516	3.49256035484415	5.48217497913343	19.5292067065458
82	3.06242908894068	4.12384686611158	4.06811858369643	3.09097929763355	4.09467111381557	5.31632661697858	4.46614078286713	5.99954456165565	4.10988220426394	3.28733775565882	6.89393254292463	4.44287490722258	5.57856281352932	1.38545067858871	2.91249879210845	6.28994341255271	1.31755107111809	4.4051165136624	4.68912703165141	5.0222932356892	1	6.06183447176097	1.56207171664323	8.64565886559872	6.85319068966029	-7.09572101428481	7.2295832692701	2.65627425332078	6.63720623573065	2.42377753415615	4.88466008981282	2.05058294831296	5.64822583368658	6.53560181199199	-8.62609412840681	4.44028457257983	-3.93576546284188	-1.69319083261265	-12.7552293494028	6.39992192814709	0.519218226561902	-9.83050650739549	2.94976618958	5.20145019164606	-0.124958591621217	1.49832344693677	8.08386324699266	5.48304511672243	12.5963531441122
83	4.48813360965543	4.36510085367685	5.3704801156746	7	1.94678049415015	2.71345791935014	4.03845917253714	1.69645790328585	4.49794928605335	1.30184773099132	3.82290482248445	7	5.28119482028272	1.11065692296226	3.52752534727183	6.25711849673011	6.95858195052222	1.30980952912028	2.81774783520894	1.96003220483202	2.00832146898789	1.42479374655805	5.76811727193007	1.02857162832664	6.60512371962769	-7.883282209846	13.5211066037215	2.42806177225963	3.65917329287231	5.15337357338866	-0.630654506531836	6.86441408645407	3.35018716652807	10.8501717535738	-5.93640661952928	4.87950472204944	-11.4467877160126	0.326272423575974	-9.12655057220374	3.87962354893424	-1.34152438319335	-18.6222537959026	-0.375367696689586	3.50480694128374	0.694132099323391	2.93410659708916	6.44057472519409	6.41461008589216	-5.535809732781
84	4.16706132639713	7	2.48964036459361	1.939057261473	4.79245121761981	2.66359735207807	3.77807169220153	4.00992227122379	6.38991535997402	1.76198198166077	4.08615132536561	1.55933884114366	6.20438674644587	1.03253663463269	1	2.00765593976582	3.18474615857154	4.09972927847952	6.83846864970915	2.00338225534223	2.79900161979984	3.72671937471026	1.55971664080888	2.61243845728433	-0.198826049051939	-4.21089560102887	11.386356663933	8.34287656698339	2.59547461811576	-0.617122612556083	6.69823881518876	6.91320019456364	3.56714286126359	3.58218957473705	-10.3753883763624	0.882349915236168	-12.3187975863597	1.02183415387224	-6.81573121663206	8.18958403071277	-1.91627413594862	-6.23490575764306	-3.59595982433625	7.26058232150262	-4.25569587712258	6.5303638738474	5.88250544613471	-0.337839195887545	-8.87201090259338
85	5.5914101900544	4.72748804625641	4.98350645461009	7	1	2.14284922290427	3.83525233504668	1.32603247323009	4.0121277522323	1	6.24108975392488	7	5.67760725995943	1.38905898156702	3.77610777909188	6.61857650121798	5.47956327871243	2.88262238712241	3.14150008802807	2.89017054700203	2.26598781065296	2.06373044013372	5.60522234473219	0.973916861620909	7.1870205858027	-8.49577439906185	13.4725362453936	2.61722546574869	3.50203126303475	6.99005127622302	-2.75222254081237	7.44170594958103	3.47083569478015	10.7363184213079	-6.46629238261936	4.70356491629206	-11.6125436098629	0.308567711043266	-9.02598823449782	3.06521468262109	-1.49994828807172	-17.2915388758271	0.712458089296762	4.24190112243229	0.545204498638467	1.2903441140307	6.13959825378554	6.69614973627286	-5.96504236901559
86	5.65848606323593	3.77613399634655	2.24248704822978	2.40084660313738	4.62038507941302	4.8713874269309	6.47275325551289	2.21694460296758	5.94729572325036	2.61384667928638	5.39705197872115	4.24236155837362	2.25665727896571	4.27188243055174	7	3.98496898023904	2.49856230006827	1.37821587772765	4.153989253341	1	2.3181627815855	2.58564528567597	4.44131209320192	6.48856068152894	7.0447931689755	-10.0458018097399	8.03502870856455	0.342615143590517	4.13777308381146	4.22529605637503	5.83117857830558	0.953451567094703	7.62543695463809	6.43948572862925	-8.70435519924557	3.02695627238968	-3.85201771648507	1.16939549889291	-12.2774802855196	6.41659883534786	-0.107498268726347	-10.9631338066129	0.784252160301681	2.46793895103602	-0.997009478864246	-1.10342938002332	4.57718650107708	4.54816199261143	10.4866190795308
87	1.98341497491957	2.42622109041959	4.61768807043043	3.34703691588005	2.19418587687026	4.84739803180221	6.39205870397391	2.9254302530533	1.22950838523246	2.0615435065168	6.27477481944868	6.94361573267524	3.71709117993893	1	1.36407713473635	5.78026150844268	3.65636581729511	3.09703070661255	3.57954092933517	4.45504106309778	3.73108493017497	2.13556508018551	3.17526474996186	0.995936769937797	1.51192350076614	-6.33155756266772	11.1615747860286	-0.0501274203525262	2.86725969166528	7.45134096824161	2.30631475199363	2.66894413700918	1.91174195028137	2.10179431134595	-5.31304555560896	5.48424892370192	-8.26273788977013	-5.39815544927198	-10.683379237439	6.66944508899295	-2.9901360285817	-11.0438295299918	-2.95488438570235	5.58819624628081	-3.52162668466617	4.1166962685137	5.96991676149212	7.26103018903821	-7.69701285587293
88	4.45588194094262	6.4065090310594	1.5961494986337	1.7712825117108	5.00786024517756	1.52100412846275	6.97230545233484	2.45173301958106	3.91366466855551	1	7	1.93146443313592	6.45465898376478	1	6.03706436486815	1.54604796113729	1.78455060828508	3.03085387225695	7	2.4905332662686	4.81390326787915	1.68538091689149	1.88599621742905	2.97980137990086	0.465093469091185	-4.76472088307194	11.2234451416635	9.53220974805006	4.38804849183458	0.0907877133149161	6.99574159112716	6.6026339407756	3.18380597551651	3.33755560194314	-11.038576151936	0.953242616776667	-10.8684260728601	0.0309902877229824	-9.35594101563593	7.34463565794169	-2.763126265933	-6.10349663745477	-2.64156630368204	5.12773077414143	-1.47704051200246	7.68380237647098	7.54233304149111	6.44073138233265	-10.8575496143306
89	1.43264663854832	6.86200527884042	2.61443890399587	1.81861425696978	2.657417853125	3.21895591154408	5.60756427850046	5.60770867018513	3.86235324048556	1.42402057556482	1.75750013471483	1.03837187405166	6.05537307562354	1.966765817794	4.09452700122018	5.37136464885577	5.4664218579833	7	5.442408687563	4.22729738639681	5.19611630811617	3.31972769037155	1.14585728821713	0.837624472142184	-2.56108746306775	-15.0448787849588	8.12074310379491	2.13322833693738	6.92673195144077	-1.46968982892856	9.07895620339074	3.45839154047907	3.0205203687545	7.09197200975407	-9.09722678153296	2.93452893996348	-7.05111338837495	-5.32664138322033	-9.34913926938264	3.33090709953444	-1.59295518031167	-9.19668740002102	-4.4297628100101	6.47103508479335	-2.93765012708148	0.736834783271346	-4.42121351413197	6.11577440434075	19.6553960802293
90	1.82009287442522	6.23144626247431	2.68789984206184	3.44414659584481	1	5.79532407345777	3.79032007705759	3.01928616776366	3.55686845144554	2.27894426411426	5.89987148654718	1	6.80965109208122	1.56778349740162	1.82127837402201	7	5.8661252696649	3.00853267796528	4.7100805033793	2.63917161886603	3.33879879633535	1.65074704975979	2.22157835909584	1.57440713770998	-0.378551662023942	-14.1831254288955	10.0359264665779	-0.198921491914215	8.01197365792016	-3.25254281398586	8.14841844379594	1.95589918045609	0.580423710928806	5.55862111529117	-5.53999913494939	2.25893361748487	-6.64081703848925	-4.18202573835405	-8.39650818839956	3.53623031526052	-3.3287173320253	-7.76488568052189	-6.17762918079764	4.82475536680036	-5.35158808291076	6.63062419889013	8.37519515977824	-0.207991337919253	-8.37475983877157
91	2.01288432237752	4.79595839567997	2.38613689522063	6.42964017467713	2.95116287712067	1.02202149272973	7	3.09534265699805	2.71824335893035	1.70012704377605	5.12570726841011	2.82289366820998	5.41219277483879	4.87095117974	7	6.08104544716637	5.96548996811017	1.96907150068334	3.37704105589139	1.08556284832998	4.57671945544133	3.10841426407146	3.80054817998299	1.1843440516544	-0.966125413674738	-11.6108959760579	8.28476756490638	-1.71366757155926	-0.723773709108542	7.22532795300175	13.9054109034371	1.26484894933828	5.72250749965481	-1.80309660622129	-10.6196254854809	4.91055673972108	-9.35101904381319	3.53452891163098	-4.14282254173015	6.91124203221822	-1.50970611429128	-10.3955384906787	-1.59602710720797	2.45685650241077	3.46880377414365	3.51978875380304	7.77143356198045	5.31930837755249	-8.54942106780301
92	5.54717271919999	6.18322562613294	1.20739560886592	1	4.96517868510071	1.52913974014811	7	4.44837600638438	3.14184539065523	1.83528271197427	3.59769383623293	1.45449916501625	6.37727727152985	2.60528949227781	2.1011173684335	1.4650467012199	1.67039455002914	3.24236362704911	6.93588401167136	3.64600338476361	4.93499423553098	2.08372610509054	1.23210674866347	3.77465588823219	1.4598403812641	-4.75149437133433	11.1770989615471	9.3703047798538	3.01181691184763	1.18113328756101	6.17216514399141	6.50262848272139	3.02495429821541	3.44595771366889	-9.82950007938862	0.759836842609019	-11.0050099142981	-0.733900367528871	-9.24349677013794	8.84668117902604	-2.11520156384848	-7.78223942767853	-3.87857353779389	5.09495942920726	-0.316099906613454	6.85883252193041	6.676690132532	6.40657744616567	-6.87550812452515
93	1.91783170589234	5.95999518362496	2.72010665616354	3.10412581186304	1.36894362457908	5.59062373722891	3.56762717734874	1.52058034613193	4.02071366418613	2.55637551718352	6.90281647031964	2.86564548006938	4.93678758624397	3.560131108645	1.89171013214482	6.54503857439114	5.82752917777709	7	4.60340298067715	2.17135014894576	3.50672966917968	1.36856068893742	4.08570439582263	0.262489477227739	0.173206920230852	-15.8897300271873	9.61273464036367	0.583198246945518	6.86114963953759	-3.59111767866714	9.01340478318849	2.04135293784604	1.36739347771452	4.88395242010938	-6.3738313065338	1.9185266545074	-6.22912786174227	-4.50967476723839	-8.89120004700715	5.2541934133217	-3.26222707605348	-7.67740966207871	-5.78686773364793	5.21427453081666	-4.9673357668356	8.10111734510869	8.20008638475428	-0.272121112109422	0.129146392042139
94	3.51993289980026	3.34122302519803	3.64303675180408	1.51204660615534	7	3.09889143120493	3.12608557427594	3.69346741530103	1.99866093894882	7	5.11327970092377	1.28391166427063	1.78029897925625	1.67206490375663	2.28715349913275	3.98294569823899	5.99155097888053	4.54710368284092	4.51584375097803	1.91123874561871	2.47200955411798	1	1.62210223081572	6.9340673768413	0.237962175840897	-1.83271780015939	4.43983491731558	5.16109673476319	-12.4216511266667	5.67570036895834	-1.51212931038832	5.15110478692483	-2.75475528435921	-2.15471132294582	10.9802378932602	1.86034327520326	-0.768064047870033	-2.55854844614943	10.3814203469582	5.47531799489722	-10.8787904900891	2.24714038353201	-0.58803256098439	3.4590005269337	-2.33984355296914	1.97364762976834	4.07104399131729	2.58037691854606	0.669635280418956
95	1	4.84123118161281	4.03296155836491	2.6368597458105	4.97580489965442	5.91628038403104	5.70403312443918	1.46051987933437	6.5021326459745	1	4.90697566833891	5.12951348715245	5.51372980977839	3.28493479239405	1.30486238010142	2.7819992035022	2.66242457974627	4.98858475455294	4.74819410698612	1.67920383736068	3.9476781101288	3.29306993484897	2.50285044460696	4.6906584015389	-1.85022989747363	0.803738156521406	2.27679329049992	4.69249329265057	-6.54680640165418	7.86889910440871	1.51648658090613	4.88863416581265	-8.61828286080479	-0.0713939571315941	10.9148737601816	5.65599050878687	-6.10388579925858	-2.91263230354968	11.7159945692227	4.3038734368473	-12.7886443131453	1.93367690030307	-3.59058378507874	3.17588773810218	-4.99869193398379	9.5791998372023	4.75722177708183	6.41544676800469	-5.50139110014826
96	2.456180542268	1	2.37894138462547	3.71357983861852	3.0747761545166	2.78402520308069	6.12833207676206	2.58625319089166	3.25395689117081	2.93693486084471	4.06520769488716	3.14045870635398	5.07787127923039	3.21720447233315	6.91962529181068	6.07943887155121	5.10327663076592	5.30011289288097	4.58763768950214	3.39833769149793	1.46108914939033	3.28870229074866	1.20282093266889	2.12777330810412	-5.07592399617913	0.505280710573742	5.17396398299448	1.33181119867249	-3.19256370297728	6.50217348505833	2.41491768361801	5.20091239694451	-4.66092154359537	-1.40815434412752	9.30410075408913	4.63390074321529	-1.07674313910301	-0.0245408355414187	12.9259981623408	-0.647882782243676	-12.5272293112615	4.23168752313638	0.923997904550709	3.28916649180843	0.211130381966562	-0.840085369000105	8.91737374707089	5.53673398195605	-8.88406567348994
97	2.63551130990097	3.76360626793605	4.02175037761672	1	6.98644972475842	3.96426065868273	3.79832650608971	4.45702974221897	3.25827097281424	6.8666436605875	4.68025743238891	1.84057591579008	3.29035412854815	1.92385401555879	2.40262308577581	3.19741424308897	4.03953584154434	4.69670996603945	6.22666844514521	2.40799944602725	3.55763897771925	2.51828791153705	3.39101717642029	8.4391699083306	0.364213959529951	-1.68142993099893	4.23982407066838	6.45036268818122	-12.673612220739	5.72650850504144	-1.52429997067292	4.32148024730409	-2.85249431151742	-2.69791995697684	11.5050603949547	1.60519410242445	-1.18249231118325	-2.54072871067467	10.42001400709	3.94567405795301	-10.7761047117013	1.71046095321118	-0.633677711509609	3.85380471558206	-3.6736294662511	2.18438302938345	3.87830641731055	3.07278843833256	0.253932792393554
98	5.14060257734408	4.47296394180367	6.78353443964593	2.20810332831376	5.35905102434217	4.81984841676412	5.35649169979444	1	4.6901429159836	2.72415453893559	6.58235456548776	5.08340647093944	5.24319608609122	1.84077801669835	4.93846866188285	5.48780837056802	5.10038464080936	6.2103783835439	3.0755471262461	2.26543922171955	3.81690455226024	1.33540031097519	1.94450745804855	2.72912410282314	-13.0427711944506	0.733895481639469	-2.46578053319377	5.35032357952085	-3.60522401047735	5.37166147360992	-6.42544887460991	4.4422799609953	0.0332715378840142	-0.283412593128157	12.3552345895051	3.23340357729754	-3.29710009958874	4.94474424918954	10.0226571820763	-1.0019667948681	-7.2895077461422	-3.58002455789998	3.98333232442163	3.90684029289183	-1.30036314251343	4.87698390318689	6.45010001848992	4.85576408578301	-2.20140979815913
99	2.9898612488514	2.10843068619943	3.78386451794332	3.59170603274932	4.06746280598576	4.34291714874041	2.90492946467821	3.82285524802727	3.46257253016685	2.55271366882245	4.30670912822868	2.32341482626341	5.49132559995884	1.96662297491599	2.58485799235588	4.88419051975088	3.20765135449593	4.88028496078787	6.66453126979299	1	2.24145118793903	3.78782513406499	1.86056143238136	7.09662172688481	-1.72571043480298	-4.92097687303179	5.11362158602581	5.77967371864863	-10.6411462073158	3.84728810698376	-2.91657208772937	6.30870285881328	-1.86235353867337	-1.42017998467158	12.1737673432495	1.27007778611996	-1.24243868761308	0.671058226096174	10.0919457204344	4.684144295426	-9.50901434814383	2.18828205656732	-4.22161651217739	4.80697054732609	-4.66835346827926	3.24274886047171	8.74746345038467	1.13969947926874	-0.693397897020833
100	7	1	1.78310386222349	1.94720037372612	2.8771336488944	2.95718454718961	6.86130096464603	2.19524928291814	3.06086450059622	2.08211594785221	4.19104958280081	2.98804205298282	4.69038117881965	2.64558636146026	5.04355220492315	6.33599534924251	4.84685663251296	5.62458041079919	5.7218353679665	1.4450877907063	1.10416961305874	3.1132725761784	2.44365015316382	3.80254903646795	-4.12091269494329	-0.376013474976283	6.74496157638065	2.37784733947261	-2.37726457358736	5.32252777905328	2.2973587162299	3.05423047832588	-4.90738963081489	0.618983595947422	11.4111456503141	-0.776446024294908	2.87379097583919	-2.58668935149046	10.3035651412995	2.36184805465	-9.4803543442541	5.34669089166939	0.467012829078566	0.46506807377032	0.633360055682302	4.55271582876452	-6.01179120296732	4.90974904444685	-10.0637816180347
101	2.71399975398184	1	3.28067188896345	3.42506772878056	4.13673078433383	4.62395809508205	1.88619690857478	2.35235456508756	3.70309743816484	1	7	3.03195015866825	4.51067538571524	1.00799149658253	1.23947601519883	7	3.29843395173313	7	5.31993481978607	3.32946884004675	1	1	1.14703420082571	3.12640910959632	-3.51523932003799	1.12082210961981	8.24343899938735	4.51733923996482	-1.37233643228783	8.30504938175847	0.591262846961656	3.90770274907061	-7.27162525961371	-1.82308332910385	7.86619712434341	5.73828157156097	-4.97213196629506	1.46198117605093	7.41980740021599	0.798934124451258	-12.3166158008593	2.63836484964638	-1.61452149834581	7.06443898815346	5.25255762726854	4.27318251642914	8.20080704101716	0.910030438645784	-4.66106751835559
102	3.36942304431566	1.10729019600007	3.89177276970791	5.39009460585706	2.4916797264832	3.5636450056004	5.03270088012558	3.0538178051032	3.21618151847268	2.9798943086293	5.81552049150694	3.30038042277826	6.26734930717122	2.86352752638126	1.79918158432464	4.89689051244662	3.11870366222911	4.65560957093809	5.143717072852	2.75815360486238	1.13919065595059	1.7833650288494	2.85163715856419	2.74480213385603	-3.68881972950609	-1.43233280157952	8.89749223947461	2.68435166443722	1.21357775069479	7.59803761996677	1.78771202777707	4.07404233821129	-6.72430827355852	-2.60277053470812	7.87914401372057	5.46523731068857	-5.37444879697396	1.09876701296119	9.6683324008783	0.409128374457986	-13.3950093986644	2.66303219038	-2.32289863010721	3.89596025018749	-10.0190800557476	0.632847242057176	7.70768410604436	5.617972170207	-1.02457468788407
103	5.60573996670944	1.1760817053512	5.77396052876177	3.2655586333663	7	4.0763128169007	6.53314826227808	1	5.45898203527403	5.59940951261266	5.79760526948802	1	6.8927344935808	1.41475129857394	1.20930488798432	4.03608511433205	2.3394540379709	4.62765671638864	3.83322246525609	2.93157318123816	5.20919221536939	1	1.66608123601807	1.34638799458371	-9.69562367315941	-8.13161901767517	1.16214610447814	3.70152576602471	-7.82016544415537	7.35544511037093	-5.57827230695589	3.09154796123715	-1.61578217429369	5.57886879476021	3.52451140613687	4.01556994537653	-0.673912290734515	5.2967790249059	10.0626698638666	0.605044339996855	-13.0096254193474	4.74210814850098	1.48380460791864	5.51996556722825	-4.79509300053641	9.77154027734482	6.75176528220487	8.11205703974301	-11.0296772678218
104	3.21328675985604	1.11744062963281	2.45847629895588	5.76581041454348	7	7	6.6867410368133	2.17767855318406	5.38518610507393	1	2.58968497243213	1	5.27868250458231	3.7658428933799	3.34576235101206	4.34537388065263	6.09663331551023	5.10237666909639	6.56615043485737	1.77019650105263	5.01317807586258	1.46416529823421	2.17528644800885	0.901468092251192	-1.4651496818976	-1.60514779922157	8.59123922392096	2.39867877362156	1.46778773188558	8.52553859442125	2.94659969463371	4.08123910022897	-5.05615239839325	-2.50947874456757	10.840316371325	5.11512107440534	-4.26778191486364	-0.0708621158158804	10.1726056797306	0.607103180915094	-12.1911325488825	2.3687342916196	-3.4814444576445	7.04813295776717	2.09522457494708	1.57584676649211	6.09752810334147	8.97110531965346	-3.92113630050467
105	1.84772800040451	1.88277270222309	1.02401418148796	4.52780983794074	2.67937087161885	1.14453489216698	6.49557321540719	2.35796059928774	3.1446525759291	2.57846463209428	5.59200530819739	3.40972316195649	7	3.58938575965659	4.10607910477834	6.07637282344163	5.47991449249909	5.85823639257552	4.90585841839173	2.73326432645788	1.16542224618801	3.01371096260069	3.08530862664898	3.38037737452981	-5.12513898160837	-1.36032389593918	6.64165822288624	1.95235657176191	-3.74748732787739	5.49259252609033	0.909434762289493	4.65905539048207	-5.74289154455062	-0.976784974044825	9.35615843622132	3.01583129794485	-1.59181030709725	1.36668046492046	13.5097962677737	-0.140301732798487	-12.9881740394918	1.98442325489797	-0.906246128290779	3.45529187507041	-0.707397367835997	4.3226517374652	6.25481199550699	4.85595891825083	-8.9593141077099
106	2.73597072023371	2.53457813328918	2.78596808726716	1	6.56634103200269	3.46195984378322	3.90052780684365	4.66531078790755	2.94914465820482	7	2.59589363702607	1	2.12257011451491	2.85668050568878	1.73693982667459	4.20096831765311	3.32541974949695	6.02152198425994	6.85479384706836	1.99634246627136	2.3043779478967	1.6523551405196	2.61731619467445	6.5283735240754	0.744761050947416	-1.44711700068079	4.24000808342565	6.62093393580416	-12.8871943722129	4.73631564484506	-3.16304279987974	5.10419559357802	-4.07959331646183	-3.34404040562115	11.5031932974445	0.929039503761654	-0.916319460223243	-1.88869534859712	11.0218150162925	4.33412298020694	-10.2129441511307	1.77134227517374	-0.657051114077181	3.45298774911954	-1.91833348341573	2.99353543475542	4.93708539866648	3.40032002817352	-0.216033807936941
107	6.6427765171662	1	2.28536484179416	2.08929532110929	3.07561508929469	2.61055965502295	6.59371673469323	2.74526040337429	2.82064465630245	4.32021534425842	5.08347134009054	5.13157736662934	4.38681644859534	1.12015401723965	2.57614967042202	5.52176875147927	5.86097943634381	5.03676756008948	6.50542415158796	1.70302565729341	2.97702252052578	1.35474485410156	1.04786470707064	3.86999818213497	-3.68624120795018	0.326000841963483	6.21969208402895	3.67920535481853	-2.115389896919	5.49349327607495	1.98912210429299	2.94147220306571	-4.45493268231824	0.137954027958601	12.5078515200377	-0.986738643876114	3.01792163982717	-1.63896612150946	10.0701869979938	2.66321218226206	-10.4581962044041	4.9393149109019	1.03917328984509	1.98540372443527	-1.70158800663723	4.67618963760947	-4.91866192232994	5.32143193938709	-10.8355610161787
108	1.5435461793158	1.27380438191431	3.7876807564439	3.63102832110436	5.24760267577514	4.19570260842731	7	5.85346332684226	4.16150803245177	1.32695824346909	3.52439048706272	1	6.65482096071514	4.6799506623903	3.35604297168721	6.68811071199321	3.88056005180206	2.91885399081797	4.02959134575374	3.4443749646435	4.31671285941466	1	2.66767465019041	1.90417102650501	-1.65152282644936	-1.33258255838266	2.9379247306706	2.96335750637544	-2.0564142531036	8.44795743990025	0.77342190544558	7.07168395309157	-7.63645142327221	0.445417920424705	9.22138579987303	4.03014200101528	-1.28909402345665	0.0705810426151685	11.3969935322103	-2.14711290914978	-9.92217114527547	3.87960094911894	-2.41814948395198	5.19848085506528	-0.233695068987909	5.76092984441554	4.00970160599483	5.05715620396432	-7.42921461645413
109	5.31211640081468	2.09502877057474	4.44662852546607	2.14169943931603	5.67183861449293	5.43155667036234	2.09721724213547	4.71503781105232	4.06443427248086	3.02334166456211	5.35956957436062	1.25555025768169	5.5956918520382	2.18272879451466	3.97325239350918	3.62887899718454	4.58908788997112	3.37620158365787	4.21692344230923	2.05756540110477	2.20466304280068	1.30823880009458	1.03852144962744	6.75314125297744	-1.3692229294262	-4.0412742504115	3.37384058487085	6.72426457668306	-9.40559839784714	4.97921191534962	-1.14920052528919	5.05547250625701	-4.56450672920924	-2.81293973825399	12.727957555345	1.87678811034523	-0.500119000868425	1.11453668831077	10.168030382729	3.39727629300418	-10.2960897483867	0.512467838398018	-3.02281815547255	4.04136507145973	-1.2094819451459	4.33688974967191	8.06625030051078	3.38262803832168	-0.98147183806667
110	2.17361092581167	2.17631043458579	2.36513600875864	4.23884017516055	2.72894582071671	1.50034786131756	6.23361726373227	1.97429442692034	3.74492148106479	1.41402046490007	6.11979848087601	2.9890748930595	6.86232154780246	4.78575402685635	6.9915020678988	6.01907801534575	5.08796372832696	1.9998546376442	4.92957497275565	1	1.12177314405772	3.14904804045712	3.59505342597771	3.5509229898198	-4.47591666687019	-0.666325150903587	6.04250647432225	2.35465122212122	-3.66300100772236	6.14112394557961	0.945430195175778	4.96769097246619	-5.62437492508388	-1.9137311056394	9.93429902852529	4.15654423327489	-2.31835613676068	0.916642016185561	12.8185048148389	0.444205325196518	-13.6927042037645	2.05769666305335	-1.67717035949748	3.28763490999345	2.82710909343312	3.22584338199447	6.0012826943453	4.64591947940515	-8.77385466437773
111	2.26690497983363	3.45313777576133	3.50919454959263	2.19350882272797	4.31745272144769	4.14573764434641	5.94527893951349	1.18675374040152	7	1.44514355723687	3.81649816826617	3.7997734131108	3.70255873814869	2.79582945574967	3.80745524637133	3.79304615203904	1.02817584739355	4.90550375052553	6.54978789073445	1	2.23916718418679	1.35117321842957	1	3.44076314671726	0.992928908354716	-2.42132123999378	5.13583643835131	4.80877159096466	-13.8458724982354	4.67204216054858	-1.0271950713942	4.69992708497149	-4.63316690640438	-4.87150388894213	10.0321899470226	2.23337420061259	-1.26724953554734	-2.93930389712935	12.6515726586174	5.18805172128565	-10.2028740730582	0.698110112249021	-4.10217841934616	3.8950369847558	-5.3466146983019	-0.702482576654014	2.21277893361853	5.32147925880242	-1.89637801803464
112	5.998256097579	1.8680810286631	6.27413668236638	5.48073133866035	5.93313808202608	1	6.0513833036327	4.66774855072704	1	1	5.68423984992999	5.00090703881605	7	3.37494830803742	3.73477763919412	5.53793428675576	4.22571267683492	4.16882495242391	2.23868836405949	5.34190710623101	2.0192765179151	2.04698076742448	1.85805516218521	5.13382103347197	-8.20292778515279	-2.87502281614619	-1.06754358895676	5.02311117664014	-10.456965522297	7.24074106981705	-9.12874329448386	2.52228514189657	-10.6210991231077	-3.36029303997112	13.6403751767276	9.27328178683244	-17.4466661210199	-4.69560775604622	13.8982688712867	2.76641776728876	-2.4074585611674	-3.78540106777831	-6.50669048492429	2.89025905568442	2.55627328068524	2.64059738197338	2.61071713583302	7.21234666924165	-6.5551008403158
113	1	4.63371802401599	4.19070061018727	1.93010433599026	5.66442938755811	5.72543669995946	6.86004237213361	2.46388825014531	6.06303955208651	1.03367809150729	6.77255515903792	4.58001988718056	4.65530766161214	3.64834572872209	2.98995921266985	4.06804644542824	2.02487371166754	4.1010665032818	4.19137518781466	2.18923930859436	2.05346066125873	3.18002939746142	1.87770488710217	3.51088863317018	-2.24176040311925	0.864929997738467	3.58066521021299	5.30244692089012	-6.21557847803456	7.44688705845069	3.14122444903044	6.05606784902784	-10.1442271496383	-0.70540553967276	10.9019646456608	5.49618515539224	-6.25444658015786	-4.3235541728817	11.8146471793467	5.41844003131349	-12.098381764701	2.11952858585794	-2.73738401559323	3.12976510413237	0.861400911625399	2.60547854355178	2.82712012408451	7.98794572799082	-4.95578312692165
114	4.99796751640762	5.91952342188654	6.47130585623365	4.36857421331461	5.57990001286525	3.07373170272969	5.02378914163975	1.68822161048448	6.29693175868226	1.46393104344759	5.32595946506446	2.02245741849569	7	2.22206882769959	1.30406325107899	2.5707082640108	3.49879542943376	2.14397815383398	5.92743021082878	4.0186048738917	1.4400552513545	2.04065387032023	1.53828544474768	4.48013632063947	-11.9078180811284	2.07965260460371	1.13710886833988	8.99377799240956	-1.65562520609395	6.9864499336487	-6.32647996383072	1.18329296480212	1.04037496867269	-0.867018914415463	11.1726323929435	3.95566492696873	-6.08170811801177	2.05936021913283	8.47402106175813	-1.16351771874996	-7.18436879296926	-0.654341134095995	4.97543301679876	3.63874813780652	-4.01138800795664	3.74540340423161	4.12318912455552	8.83232241822638	-6.73496821502813
115	3.28339746298485	3.41297865701308	2.72344126018014	3.07160307194372	4.97550292196194	6.33208832726984	3.85540274309027	1.59183379752308	4.43274695236204	1	2.69389668932806	2.17136879061898	4.85926022470631	3.30441974833459	4.24121544548042	4.95067537265643	1	4.04592932432291	6.62303138430651	4.69737733467349	2.31350709121644	3.5634446057713	1.29768683117398	5.13336377019916	2.60266318172669	-1.57880216093392	4.75844761384768	5.06445633202265	-12.5470976778061	3.92313100290161	0.0046307294849818	5.75350837014567	-3.3185839423739	-3.3916898782329	10.4032007986804	2.15095075604166	0.129337177259182	0.356180803706699	11.5695756251642	6.5548318427657	-13.2244523278272	2.07655158190509	-4.27552693884146	4.35799426277841	-4.08325513361116	8.73496806692142	11.1694519560732	6.83275235260178	14.2466064765929
116	1.17467231125693	2.76735335976136	1	2.06898163857426	4.37671204511439	4.46939440549505	6.65928687450649	4.17295573948654	5.64758135776589	3.89561501755094	4.81738246702734	6.10603302763145	7	3.97871878717114	2.34846860317803	2.11014533549825	3.33599264559752	4.85669645746773	6.13302329103526	5.82917320498983	1	6.08405652011353	2.6661618797091	6.0112950020158	1.49140694794234	-0.326979971769288	5.49308188128446	5.24413412740754	-12.1557752216636	7.21880390703559	1.41722940889529	5.97673067187445	-3.42534986673555	-4.5304333136254	11.3541390828385	2.75419602753884	-1.70452441975949	-2.67850889662191	10.1588037223918	5.91246155365828	-12.1992362979257	3.41860831926729	-2.77790045609351	5.19579335064686	-1.24431473301523	8.73984304083747	0.68288149399061	8.36199057221349	-4.43524313075884
117	3.3925510754542	1	4.16592080995247	6.39168185441026	4.17191011020724	1.73529001411169	4.54835592728594	3.58332262445419	4.13992268274732	2.59622644745234	4.99061861134739	2.50076843472031	7	3.31734865848016	1	4.15600639352619	2.54805035250205	6.91784202300815	6.16558518323181	2.59647870561527	1	1.72847402542586	2.218058020221	3.72310552942511	-3.69490334677906	-0.914916878071557	9.01565280030837	3.52868076634789	1.25451898167382	7.83219698042021	1.92017691498883	4.58589381556121	-7.92297327914003	-2.65020453819217	7.99356335130063	5.66214045265225	-6.6477446841156	2.27789348929626	9.4801967448099	-0.412003342866646	-13.8627736420449	2.8342356073421	-2.59407640305465	3.68754058147371	5.98398027610779	5.45932606350855	1.50042905894793	5.00841836851306	14.41085216396
118	1.64052692677358	2.62627457803846	1.52258682795101	5.98165451721493	7	5.31705089982837	6.90290004925672	3.58960752452891	6.97073385534553	2.17782303827815	7	2.48143832163295	6.75503933781874	2.95197393337659	2.36967752274451	5.72385625240876	6.04557376906277	3.69122990277731	5.02344449497656	2.0775324601564	1.62860005617498	3.26635342942169	2.22530881126554	3.84050473555655	-3.05261913623744	4.13161025053538	5.57134522546118	3.93492210019191	-1.89753486660749	3.3264072433342	-1.27666943222125	3.42177551118083	-3.52757843382512	-1.75818957383101	13.6218847604929	4.49659089657566	-4.08458065839391	0.0921062991702588	8.46772864591259	-0.466507716345067	-11.650801144105	6.17916116596265	1.35882546496044	2.17916342259404	-2.07594539295855	-0.0124988693637146	0.208421662741895	4.07411336256559	20.7715266098918
119	3.16696253041495	5.99094283692072	6.30620432811764	3.69548025267913	6.96547741166492	2.57309366820318	2.16279245086234	2.07503593411347	7	2.59484354432618	4.97487216478175	3.16781074587427	6.61228078118842	1.02750039624305	5.3702355479515	2.8975948050161	5.06587504859011	5.66878000916273	5.30475706524678	2.53590690498748	4.25671462831954	3.20311521515175	1.18555842520599	4.96941753617927	-13.5874878606166	-0.567022226427893	-1.82066463644645	4.58575953569591	-6.4200113214383	3.27380756275774	-7.15089232015856	2.98872449645694	1.97347713390406	-1.55429820726072	9.51620310121825	4.02180944526385	-1.40727609189826	5.63757993946312	10.3235876666215	1.46730892453364	-4.87628303999117	-4.75128229045328	3.50605768151099	2.41809001124391	0.461726121907966	6.43147200801392	-3.90916278601941	2.16354173531423	-10.0964864464336
120	6.11186077362434	1.93418431020328	5.68867958867847	3.93786130683253	5.87284513996187	3.19264486656584	4.63621055295281	3.69962796206302	5.70860105479203	2.98804087391813	5.35337058876849	1.42271163367906	7	3.26476256837918	1.71253776053569	4.70801485768879	4.50730966261411	5.76641276200377	4.60119893199221	3.65609511290831	4.46072202678111	2.84223085092017	1.83150900924278	2.06375441560131	-7.57715523537115	-5.32796543512822	3.70280477129233	3.64039807620281	-6.78358825669173	5.37340736420411	-6.19111774023448	1.60139155189953	-3.13006046171786	6.88845072066414	5.44846194294679	4.76170342044201	0.623062046243143	2.60440281795037	9.93392232856009	4.26577479477142	-13.2894868805668	4.25689508540432	2.084848895601	3.71949079232621	-2.27315217354038	-1.81647095731772	0.415565280879426	3.94172382964517	0.00809148579147279
121	4.08666714489866	1.4661691634202	4.30881940444185	4.9421562772808	4.25458237598147	3.57751198289711	6.8815405838523	2.15789853274242	3.56673722337231	2.20286775598269	4.52646622216276	3.21500177265017	1.94587141511894	3.64170788238279	2.30724778148238	2.7107126611046	4.15033510266133	4.29211838889779	5.23394561466814	4.10848372137048	1	1.97220263777095	2.26887184426534	2.98786702566151	-2.79510727569066	-1.28996323103727	7.74698513052186	3.97143813779642	1.06020422571206	7.53689746598285	1.50566300587439	4.44921294983714	-6.52874602805852	-3.62327690817183	7.12605651257437	5.88721205710429	-5.1412417354647	1.54492104889407	9.39536440942264	-0.938393054347302	-13.231836301783	3.10727352768098	-2.26291375107586	3.55805590090252	5.91258518116286	6.23671646753952	0.607519991618124	4.0587671961173	-0.882247152763859
122	2.55696945098056	1.14378472021863	3.46763525242345	3.4879979312088	2.82727728160075	4.93178007624963	6.02029366001376	1.0011846092954	2.59772891034408	2.65997000184458	5.45860830406636	5.29204386858798	3.05318269952827	3.84343159034335	4.25489972223188	4.88942055667138	2.8608031349215	3.85428873409666	2.89849753341964	5.03670712695426	1.26887521295223	2.43936463877845	3.45912631498317	2.56152390946707	-4.34556512965019	-0.0741075467949486	4.50245778594171	0.814859260081715	-3.69604860167872	7.24005499643232	0.926765196641093	5.44550854768447	-7.31356937470499	-1.24356861254014	9.7450128864419	4.12167166751671	-1.25655544930928	1.51139435524754	13.5320298732418	-0.18175359699683	-13.5564839794806	2.39369509305745	-0.972216868216928	2.67781434275075	3.19266478144865	4.09999772715503	6.43691718111759	5.18369686813235	-9.53308599918006
123	4.1381020613944	7	5.60621326540603	2.0040045780567	5.45057862702955	5.85249441779685	5.12113354066255	1.08478051580828	7	2.15979949203536	5.26720813943826	1.42494959647186	3.02139260426228	1	5.81367750611159	5.65883694831588	5.90188559705934	6.61811436410396	3.99675434522186	3.42898914789039	2.21775086989458	2.12329729653359	4.21776307191355	3.27164309045864	-13.4632600278303	0.753950628466769	0.0203806555145457	6.53629818623709	-4.17751353565389	8.84492453646932	-5.61164354035831	3.46332809996147	3.58591455353058	-0.741846664566034	8.18060268824377	4.27988234290541	-0.093014786796688	3.33662474133194	10.4835531200217	3.298420396433	-8.08507813664657	-4.46488106005865	5.83393239051419	5.94407444849738	-3.33640187612605	7.31870088042199	10.1792886707917	4.89588332094696	-2.11751288366864
124	5.86659289992292	1	1	1.93369676841168	2.92092248739822	2.40222028310315	5.90041401172474	3.34891125017292	6.31754678432631	1	3.33413933255779	4.23850100232722	2.56759088211367	2.44788325738729	6.0488907595012	5.60716053988638	5.19009873504611	2.50161559618579	7	3.30786780219746	1.63230446739638	1	1.04520477933676	3.02939191725403	-4.29284963539347	-1.61356150236241	5.7161987942722	4.49760239532304	-2.96613431272917	4.30166187721935	3.19566325487599	2.04479371124117	-6.47121431291846	0.11791686551275	12.024542740137	-1.02785963488675	3.58376102382852	-0.848891165112224	11.3427923791585	1.40872226654572	-8.91033039526778	2.87064274831911	0.714359626652212	8.42059635549316	-1.29748064086706	2.33663833680481	-5.36522629753282	6.20497938508865	-1.4957171458756
125	3.13111198019202	1.11513461296891	1.91954124447783	5.36918887070748	1.24126472099929	6.15984737170347	4.19177802905008	6.46623292867183	4.38476219627069	2.13430228227384	2.14781885794007	1.21417248502273	5.27082437873901	5.14924838130659	5.40896783014924	5.69683787388446	5.01538455522332	6.01542499526781	6.54223217398021	4.45390683023008	5.39911666160339	2.46063062694567	1	4.4634471892243	-4.59565726555801	4.97405433457934	6.16388356052831	3.52197941472813	-3.64938315974639	7.67894079232409	4.12614889103821	7.0287497138243	-5.50588498788196	-3.2295992433624	8.23397707230895	3.43133062717564	-0.113554657457904	1.36598852352224	9.90340907414884	-0.525694446327318	-9.54563669910503	0.786858052902507	-0.335370253753563	5.64260732408713	-3.54091577094303	1.70861407118181	-3.77344009434225	6.13030771973002	20.4801643290443
126	2.85839959691808	7	7	1.78346835281794	5.53729001055893	2.13155016182036	2.92294974592494	2.0050683738889	4.27719115642245	1.78165100094594	5.08581994885239	1.64289846458567	6.65474308868186	2.02778159451882	5.1078190772002	4.62844300857334	5.9371176242292	1	4.53147935583232	3.18052304514968	2.34064409040881	3.31992358719178	3.55965187369071	3.72553691527632	-12.0412196415588	0.10694985248681	-1.82402317111838	4.86326280839896	-5.81237544277993	5.0838248830489	-8.83290651916054	4.45077790126906	0.728862902304018	-0.136323319257512	11.7816377133181	3.65950170350118	-1.15687073546058	4.58851051003878	10.1510709395044	0.999907236856091	-5.71405575585726	-3.71400471491941	4.07321250018873	4.35271499610329	-4.80021250969622	8.16907633409565	0.820866205363822	6.2080233502593	-9.17498667262834
127	3.85586082357493	1.32598884353947	2.61477040301985	3.54158889831531	7	3.71509842626678	5.06580779196225	2.90982522409015	3.11033709571812	1	2.56545481746961	5.01163221740716	5.12143947937491	1	4.2848701903788	3.12337122386493	1.81628196632036	4.22268634360253	5.9387535110311	4.12963506284034	2.62369182891098	3.96303650014095	5.61318245185851	4.42313674638776	-2.05356354570898	-2.43928695180811	6.42898252216667	5.75773787836876	-9.4781241939887	5.47687361155863	0.29671827239213	4.34817609763735	-3.86323880853018	-4.5300894937064	10.9017827747711	3.68544796928976	-3.10124349443781	-0.231117708527506	7.87865168302537	7.87692256908603	-8.91190590243532	3.23167885136427	-1.33365916944351	3.4650385443489	-1.36521390875262	0.244624676420284	6.83425423978249	6.79293807797777	14.3127391510879
128	1.60597443886652	1.42457971723041	2.80785471192298	4.02703320928947	2.9865502980059	2.83239379054064	7	1	2.0440164784436	3.56882081443859	5.88593390687383	5.31702446912612	3.7654435419534	1.66988111934442	2.31142105141511	6.47900436958577	5.39633930868599	1.31602823068283	6.12571465359073	2.71238699142672	1	2.59693374979949	1.70979168587017	2.65239052354231	-3.03710929859564	0.505000815266509	2.9862114670281	1.30636252878105	-0.811972965852627	5.15743808627311	1.28060373920308	4.72151787798952	-3.43164496703876	-1.60910070206253	8.78185560017724	4.63044379737344	-2.7738724175708	-0.153387498098429	11.9025074458342	2.02902266329689	-12.5443853150539	4.17344385423254	-0.843524739463734	4.82422775447476	-2.96683175101242	2.7130622649325	1.16989704810419	5.03798652863772	-4.18280245006566
129	2.72318974252516	3.65336532086457	3.55061222489111	1.24789372213825	6.15492139499939	5.11076068526493	3.00561919070697	4.10366371776701	3.05389046538762	4.81242958809489	4.16531098019866	1	5.63471791119672	1.67973475689972	2.27985175496881	6.70488621380153	4.37001344797408	4.71567447555993	7	1.04413281718819	3.16475439305343	3.90634660341681	1.26988532837177	8.63424574148369	-0.625164816664863	-2.08677445609301	6.31948285563277	6.87857606012689	-11.4287140968283	5.91353671163968	-1.24912052492994	4.43678978144626	-4.25925117133257	-1.67006285646478	12.9146477957738	0.369417578420231	-1.12779500500328	-2.36743192116951	11.8115963759808	3.33456917529132	-10.3712668996084	3.37507287956016	0.240773878730623	4.32968247294999	-4.36935616799833	4.73697855950165	8.21253559792696	2.51263416282639	-0.84813443409465
130	3.93016491581617	2.63554300303347	1.44115489630307	1.92252308292363	3.92637049593038	4.43311418170914	4.49630832555061	3.81904664540573	5.28727215612934	5.83565798557589	7	1	6.0590731136018	1.71763555783584	1.23754726047951	6.79703547140432	4.94926187514077	6.10459329378158	5.9942479211679	3.02274964765931	1	1	2.77705961448945	4.21022643541965	-3.82647658662036	-0.725209755959026	3.53569222104235	2.38437679511236	1.30539077424945	8.30399600721409	-0.127745892379165	5.86883634796727	-7.23582542966354	-1.06472508433728	11.2299717282022	3.78269200268927	-1.16315920058172	-2.57670224618931	10.4389194008836	-0.087940523907215	-12.225898213059	5.54162508355675	3.38864907587001	7.54263400642107	-3.10317834378513	2.1167641520313	8.09834591406265	0.661380753213003	11.633367350454
131	3.07684616785633	4.77544377094066	6.60327059710915	3.34912551353733	6.06381306989241	5.55277657117802	2.36117058624251	1	5.69851040225575	2.17640090370997	5.14662749939774	5.52436238933422	6.82952103767936	1	4.5189857627299	1.66020348006027	4.81490101345422	4.39332092538156	4.79632887790242	4.01033749027553	2.60477015664049	3.24550169202647	1.25675945564058	4.90663551119029	-12.8477582422117	1.36080287742228	-1.36584236763009	5.47310506567786	-6.91266503474785	3.53942634308186	-6.09164419928304	2.7118726669973	2.6880441244087	-0.531551969699112	10.4092390689832	3.81903416417509	-1.02355148516404	5.91050954161348	10.4963956979392	1.14614489207625	-5.36231964695855	-4.90312315994785	3.37616828230185	1.87696037358873	0.00167798199785149	6.95910453338861	-4.3711595927171	4.40736346263825	-9.02348933874889
132	6.04879730299117	2.1790905648803	5.55345499653934	4.60403905165863	6.4859315550482	1	4.2514475042506	1.26733296444342	2.74582379107109	3.36988006189548	5.67923384057809	2.35455471243065	5.62458497698593	2.61834514909011	7	4.40904181670278	4.3918729523967	5.67995590482068	6.63933475351462	2.09539636012078	1	2.43301771434045	3.0774932670949	2.22466891584794	-8.3392492447942	-6.72669920306796	2.77665944857988	2.45010956812281	-6.52466644714485	4.94887185645773	-5.33964652611632	2.1789678847006	-2.8343043877321	5.65836921307346	5.50010930376749	5.15978472618487	-0.801909717271732	3.43569430368709	8.8525145370384	1.3148829816276	-13.2245908885758	4.00963679105831	1.62690198159949	4.05790169104625	-2.70069118242061	3.33009180373044	8.66707127304561	5.0559972105385	8.35430146654916
133	3.68096454466039	1.80996375988147	2.807210163859	4.40407911280245	6.76511782306417	5.63741769797001	4.88927922881718	1.4836882628914	5.10847092761303	1	3.48143194544987	5.2796191024459	4.68390914065011	1	5.72060412956298	3.02961714003057	1.85569344395675	3.88371812234762	5.90920280998433	1.47289569508433	2.65066822773011	2.74286302530195	4.77215802444088	3.55700643411153	-1.59291610759511	-2.02833077691341	7.0560192994928	5.32708432045477	-9.0514100958123	5.22977681036959	0.517429582713595	4.46400992113612	-3.25238984636118	-4.27564051019911	10.5572132242253	3.15866135389914	-2.84219657181356	-0.135289174983985	7.91345595875581	7.32420602729825	-8.7327877588492	4.33214247577041	-0.540722715147848	1.86924001896867	2.48037260809227	0.482539678737609	5.95800524808967	6.82136246150315	14.8894838538754
134	2.97845247520156	1.74962938841043	4.95391721855486	1.02298427748669	6.02031829951865	5.42747321615633	2.66960243039726	4.74568158188725	3.26119436394876	1.87696252709996	3.12685273632655	1.9069150520569	5.0986671081647	2.02642045791236	1.1487643549992	6.48990941575269	6.27462539887776	4.88657411777548	6.53944913375988	1	5.72376050877227	1	2.97249617460031	8.76507783775655	0.18916532619423	-2.82498896936825	6.10418307854925	5.64102469928754	-9.574063811708	4.63564605100274	0.00475860628572797	4.16801827440331	-2.43359360747829	-1.43973116396266	10.947861484454	1.1426154631123	-1.36357377826626	-0.41475252883438	11.9655202954203	4.83473939166814	-10.666172269394	0.384092713384338	-1.20188211034906	4.19665481258218	-1.18847414819	0.0156724197938287	0.338185584541387	3.21772444673326	-1.9163669023858
135	3.33909280198338	6.65730380086328	5.38285940338146	2.59074680332203	5.32340547864898	6.09590660699314	6.21840635828198	1	5.00234433360499	3.17732008161911	6.04692732964933	1.06405088687726	2.93150947361023	1.18905714792667	5.38623440248767	5.63125291809005	6.17848252579156	6.77468950719118	5.15020487266008	2.49681394713905	1.20965377775393	2.29729319616638	4.12422558014016	2.28463111012605	-14.2012300848344	0.0804119443430885	-0.615460013258314	5.67999988273234	-4.95557371834458	7.47459668764355	-5.26433106311356	3.86064746189236	4.29347579748365	-0.287341408707822	7.61611967060555	4.15230644644928	-0.277808610589551	3.34538478247951	9.65929688081478	2.45587161712877	-7.41761781525609	-4.20262296334183	5.75265534803625	5.02986031812049	-3.27777047927283	3.64324012126929	8.89951196129807	7.89036722165775	-0.923949269271982
136	3.25670442266265	5.8145059061019	1	4.22610408941861	7	6.85323529117032	5.29034806857964	4.64723345488916	4.04387897415073	3.44595462881479	6.74479833469921	1.95882805888306	4.96719165132095	1.62165332328483	3.39374506215287	3.78197142465779	6.04859189780607	4.11814980585081	4.58851932776841	5.35113314580684	1.47627715958429	4.32482831032612	3.58998754937116	4.36230697169232	-7.30421770754379	7.39359314161342	7.37774839299406	6.60941520023562	-3.5402472150838	7.17743459155226	-3.90285869895046	2.08753900209315	-3.96337623636375	-5.3091173001266	6.31902579129395	3.77959859517922	-10.0118832580531	-1.56026234656332	12.2281489598013	3.70653704031922	-13.2209316724984	-4.361982808494	1.4070763465404	4.16689363396238	-0.062454783263907	-1.1124821072675	8.26665316421145	2.86081453191116	15.9469925813095
137	2.41768447948619	4.37175058258677	1.32815577182067	2.8381016029325	3.38632079127626	5.33390374216155	7	5.3653267042608	4.64513111886179	5.76718486649222	5.00233613512266	2.4024170354236	3.0346391122166	1.05940951407288	5.38104343425488	6.36129122855292	3.68148858813743	3.73570171760184	7	5.04558574625602	4.68947178603502	3.98067566904509	4.17770972529701	3.66503233555665	2.00238208697285	-3.1239366517986	5.88613167525216	4.70207947539268	-11.3426635345123	5.23330900871245	1.580488492157	7.22036157767141	-4.99619028887786	-2.33087837987388	12.7229187119917	0.917576089920094	-1.1387162401917	-2.37717747858754	11.1439476687729	5.60655745485556	-13.392814880273	3.71008365763945	-3.13436291164755	2.56649082572719	-8.41983142065503	10.4550804070913	2.54358848957295	6.81122671696774	-7.18919830752676
138	5.05904863456814	5.73446038575682	6.46762024770572	3.90203117702921	6.30747530730759	5.54637238808616	6.15680862277126	1.61686662400516	6.41787588386759	3.79702191160092	4.64621855014913	1.54202672346931	3.98849271285366	1.36520473622982	2.49514860230099	1.02171317639532	1.86767515752916	5.62604287962351	4.99137526037719	2.87107994814786	1.57361096663146	1.88303499055262	1.33251616889371	4.34648923010343	-10.5550411526934	2.2562952134317	-1.9801969634874	7.06467267235816	-2.79462304360759	3.71796720960463	-7.60253987036713	2.92949945227583	-0.978960455183555	-1.89451180447036	13.5616685201105	3.06338623532436	-4.6380024097983	1.16788538489212	8.62258008759208	-0.829744911269725	-8.40493494472998	-3.76904231095076	3.88440071983631	4.85374109820303	-3.9278217683946	9.17966398033285	9.1462679059929	6.22435866560099	-1.16599025919275
139	3.32112527976654	3.36285806615797	1	3.19281640601869	4.74477672774675	3.00010242490238	7	3.0636357625862	2.15791263272977	4.69510293046436	4.97334740933191	5.03265860668686	2.9710989809597	2.20194204044793	1.71884731689279	5.85658992496438	5.65852988325878	4.43384279623268	7	3.16267943384617	1	1.42982776394384	1	3.70491867584194	-3.35417174646155	1.88740745542221	3.34776918207081	4.52663183068875	-3.29830588125297	10.5488807293492	4.03034068621443	3.73259005430905	-4.21403790056336	0.83188232494147	12.6388008037278	0.443271231780037	0.312370388598931	2.72582296566	8.81012412551546	3.10250806973202	-12.7834628016982	3.08403184260281	0.934400390329957	4.75611052724303	-2.11864541284224	0.723862781400484	-7.72368782756791	2.66342814637747	-7.77708206049101
140	5.561412369593	4.18624868456578	6.8819867281376	2.46838184132662	4.86449675005045	4.03289680875035	2.04609135242813	1	7	2.87842915285805	5.25754155229092	1	4.01055269138228	1.14397212578863	1.8093575754144	2.97552321474207	6.04604039099817	4.84115335421603	5.16582353104712	2.85007789662619	1	3.0402166195376	1.15892158360164	6.90455369998428	-12.358132366749	0.40520774993604	0.658551686706194	9.71128308988731	-2.13023198025445	4.96912109514864	-8.57624368365751	2.48999519670163	1.47515308787652	1.87792153207345	11.1333037410718	0.83621949200354	-1.45278741916072	5.07055601983689	11.3340589224268	3.8702414856713	-5.38887616041016	-4.97099470574572	6.69346950303941	5.15043259342337	-5.96220635993396	3.98595095229538	6.41156611639082	3.9733481854949	-8.00392407443155
141	4.94862355976685	2.46585806028009	6.60629739344754	3.58099849558647	6.77307052421333	2.52103904864717	5.0470076969592	3.32959577708012	4.19278972393777	2.28736292297799	2.58679897128406	2.21382758970107	5.81865880898493	1.61596699764035	1	3.5639604723288	1.72805293007329	3.6934230322048	4.74166633839125	4.28649475658954	4.44301130808003	1	2.79546516552633	2.3501299866779	-8.82913473724539	-8.2516388777527	1.22752371956967	3.3247935264758	-7.77293422645746	7.37405650881736	-5.5125241579795	2.59721178568256	-1.46185345358509	6.3536223156889	4.11218716731332	4.04050177317681	-1.32699804917936	4.14512905647595	9.45173915691146	0.396412781672429	-13.6955641629685	4.94315826363925	2.4141239772082	0.946889949685986	-3.21654628122093	9.38511736326296	5.95894057351577	7.87598253956215	-10.9960387651182
142	1.04551177512611	1.3271984354871	1.15162990205023	4.02914829434453	5.36257913786257	6.65209968197513	5.21410126842196	1.60860063970481	3.84422168430453	4.78619047941497	7	6.62891993165665	6.71353066595503	4.86536919757306	4.50289529007736	4.77322354278325	3.00557327168466	1.81937919809418	1.29248625042118	2.21210045029445	2.50285752458602	2.1422958733521	3.01521892825519	0.800655502864975	-3.38133429173847	2.23712661809507	6.56183384988089	6.64547539622161	-2.00699924313454	4.3266303968721	-3.05790798364951	1.29849504172939	-3.88359230772161	-3.47201693083327	13.1799653413122	5.9130105889458	-2.57203091426811	0.335630123946621	8.78791379257574	2.74145622810669	-12.779314998981	3.97719438621312	1.40413016556288	4.2351343919646	2.20937817868476	3.21394547315431	0.997640323577398	6.99377295317766	-1.88801504481549
143	3.7891724823589	1.15708239397171	3.36638707705273	4.586285996768	5.36883393847218	4.06039393667013	5.19157707154689	4.36481668507852	4.53552689875286	3.99145974481257	5.68236917044945	4.37733150124072	4.49940461584965	2.72977773074254	2.92126392604778	4.33629212808939	3.48786763259868	4.48666114450514	5.97273790735912	1.76507391611816	1	3.75824188243971	2.14878376253446	8.60655695431355	0.791692412858721	-2.59249320905302	2.15376470035252	7.53071208029179	-10.4321186482969	4.41125433068287	-2.19752701043613	5.0112092859448	-4.73810783605504	-3.4310598718932	13.1711787808842	0.587282018726947	-0.158415468801658	2.95406847630467	12.2159224140481	6.46707778735625	-10.0493900154677	0.00947950119891461	-2.80068808806448	7.71618004282735	-1.77939970515914	0.58676370321433	-7.1094857551665	1.50350022220793	-10.8493827878254
144	1.46930346949424	4.90884341119706	3.76353769954075	4.07347230024896	4.0837711302628	6.85205056269746	6.4473811802704	2.03761643874224	3.01364205152913	1.54893430142905	7	1	5.75791584639431	1.11483576839308	1.6153033748026	7	2.86417003017292	6.34729470495556	4.86895080727806	3.1408001607876	2.65630951525498	2.7203672055344	1	4.63365432588	-2.29069622155762	0.00374852925806502	4.02590724869794	4.76726877394751	-2.73206085434665	9.83777900967952	-0.307720685261384	6.54236732665576	-4.67675051110976	-3.62319955502293	10.0527226614951	6.57451492860492	-3.23410847439535	-5.43883340957998	12.7212938633855	4.3541319601797	-11.2099859007397	4.14913624128704	-3.05470569561986	9.95321979569692	-1.17237236652428	8.33430568083732	4.13638618233723	5.60782989997133	0.973329930857349
145	4.05753074925592	4.30571691195063	1.37414312164667	1	4.81426796987986	7	4.16427142807061	1.98218027531566	3.0019472482213	2.74452637929809	3.99759616933509	1.25968569410354	5.75980540999045	2.00845461805528	6.62083092861183	5.84340506888269	1.2791799250662	7	6.88393239612709	1.24333615168883	2.13587203439597	3.7431529944949	1	6.22289767052321	-6.34080825441149	4.62685487433694	5.67146364060846	2.38302985521209	-3.09661278489129	8.24424381225071	1.11896485575305	4.74402822439158	-4.75987484000856	-3.75853301830753	13.3271926498614	6.55156600430878	-3.84007259162218	-0.860155228786579	13.1863747631175	4.64458803355355	-11.4470035896257	3.81643884384583	-1.38313068335183	5.01573460902963	-2.49429074682449	1.2047635911521	4.18935852681653	5.22501360500423	-7.68737886605417
146	3.29329983555914	4.6363037418395	1	1.18068025204806	5.02926125296559	4.93770793175425	5.9899115725624	3.04616872574073	2.73870933738085	3.3045491078913	2.45180436388868	3.87350429659265	5.00828575056521	1.72327617278164	6.98465938625753	5.10691965059679	4.79778585662432	7	5.02212252566707	2.58263557064563	3.72865141825724	2.64072672482227	1.02839170043092	6.23264772129351	-4.97736345530058	4.24169831824518	4.44761107714511	2.219791866247	-3.31934882198554	7.86997807976159	1.90587069839796	3.52005198007955	-6.28524857877228	-2.81403222976217	12.4411049624625	5.97187004740774	-4.82310740924055	-0.475945503642158	13.3884204895819	3.94481158318428	-10.9589273493793	2.97498279705473	0.551254720672061	4.80461800335729	-2.8187731775374	-0.318276164129612	7.00774700399992	9.79451263572349	-8.11481598971023
147	2.15998192472754	3.30265956690087	1.18135571311388	3.71630073525005	3.88421239805989	7	6.01653172654152	3.45167390653094	1.76453798795395	1.28956231946552	6.62127990398101	5.61395651416061	4.30357685742329	1.6003153347903	1	4.95060128379385	5.45088223470037	1.8404898321063	6.76583757657858	3.75707213180907	1.38439491703843	4.76985780833847	6.36823752703618	5.54442018532057	0.269839985317475	-2.22933038689597	6.03842173708776	4.40870347522083	-12.94883042458	5.81897821551993	-0.282736693009963	6.79099185712964	-5.76000795610756	-5.35382613895473	11.2476409222372	2.6022065281528	-4.06680039468856	-2.83285685729293	10.8957818721764	6.07702246207195	-11.1762034991293	3.88412529838833	-1.88377555741563	5.91477004741649	1.22668662712602	10.3453018738671	1.67091781409854	8.25436185662078	-4.85778705939031
148	6.93809155014337	1	1.3461173511231	2.10293137972101	5.76193299398922	3.85477850619374	1.48958048090912	3.3295803158963	4.37788473468542	1.88082851616688	1.39264356596187	1	4.75405041354148	1	2.96005186930833	5.81602707022534	6.09638140843193	4.67122925704643	5.77861190351974	4.9815004898104	3.50607784175194	1.46827271920387	4.26449991095995	5.42601222118253	-4.49926449886309	0.037153290869404	6.55949810562489	2.63203775148165	-4.30661236951854	6.22057120604769	2.61284633315451	1.46467300322327	-5.42835926061848	0.380889955897382	12.5992929211323	0.331536403969722	4.43856597435325	-0.15605469829403	10.1057345736551	2.28035162332512	-9.07202980198222	4.60920195282664	-0.670963540992295	5.07371546741434	-1.28449699180261	2.31947543794293	5.5927463300745	4.24845846774323	-7.23376641202773
149	4.21843125689126	2.96854592618368	4.22863262314083	2.86153764380964	5.62129997576559	3.30461863634053	3.18756837369599	2.39601045695264	3.32296408269988	1.78358628559662	4.49361158927852	1	3.20132549482077	2.25899804983566	2.62852338217996	3.71662637033994	6.08067643098253	3.72064252491974	3.27332043575126	1.93164341898721	3.298811277313	1.58110908992973	1.91838893471899	7.3232056619893	-1.28306179146126	-3.78303975014624	3.74608731123553	5.87237829237347	-9.69311189865312	5.10395945700235	-0.242891239716757	5.32846372729776	-5.75707908432735	-2.15751870944513	12.9379844102901	2.72583452862232	-0.421904045109657	1.31761190715459	11.5867627015751	3.38156585193159	-11.7170633767055	0.312576371283842	-2.94972081292784	2.30549744120855	-1.99966004387145	2.86494449940208	5.38557659866486	4.64369807001835	-6.72704874143876
150	2.6352672722936	4.67852332926811	1.42957230110632	2.22495731311812	3.31439688060375	4.95402260994349	5.54206478873393	2.2270467313321	6.60628854070929	5.79272944664353	4.3633118791091	1.80991737928424	4.96196623434377	1	3.90061752000077	5.91257313244856	4.50254655599904	2.51636389651709	4.69960524730603	4.31984507535063	3.6337416694472	2.61087657006204	3.48633676243039	4.01388791972508	0.773590857951705	-2.74760289935223	5.72067937674511	3.84126820511259	-11.081250083722	4.46000232354651	0.904154812692368	7.38778251600048	-3.79419456018021	-3.50879561736477	13.0254598085917	2.42285083959955	-1.38696325496215	-1.9737198259939	10.1078173665712	5.32111159437404	-12.5542167117932	2.65987388431307	-3.32424581823075	2.56307225004349	-5.42559479451884	10.3469718704957	5.83202111475214	6.30139383968358	-5.57317344488857
151	2.84531448894994	6.96220140159323	4.37987933542584	5.34093654474559	6.01042252366915	2.89811139215599	2.23806374595342	4.9602246422097	3.26292702511931	4.276139828325	6.02555631835733	1	4.96992534338004	1	4.14927354116886	1.88477957232782	3.63222013251645	2.29080701483507	7	2.93917265430596	1.3892785288076	1.62840760528663	6.00717821478344	5.35223393827115	-12.366416575489	1.10559108619353	4.38745596360321	7.3425174893192	-4.18170900450932	3.52016353121576	-5.7448151772247	-0.924430195059867	0.448576885875854	-1.23506243001153	10.4124427146621	5.22473161171219	-8.52585435166857	4.79463215777487	10.4955702617547	-0.69094836221459	-6.35778546128007	-2.26290761821191	2.06473006362332	8.76477673819815	0.583931854852796	3.93178211580901	6.84171108075546	2.58113450900104	18.4560943265307
152	1	3.61077139909168	1.53569435118074	4.61539716157438	6.79690328669783	5.39275903452416	6.18314200220791	2.44711128386576	6.98397081458188	2.08857713125846	5.0011882384396	3.62554224212943	6.81675851994855	1.28239956540407	2.76762633464756	4.2168180641201	5.54982930368166	3.71826919460996	6.9156071107351	3.77743351020667	1.27408392338421	2.6481529217291	1.72957594486009	4.33012819816808	-3.59440944515525	4.64997338073475	5.93249919049011	5.06536245980198	-1.1091843033603	4.46663962530936	-0.47521934693929	2.05772625939355	-3.48343634871049	-1.37712192720135	14.3812401498942	4.24377394411603	-2.80279735200902	-0.123490642331446	8.37252500074096	0.594203825640233	-11.3260051321928	6.23170316151928	1.8227845679252	6.13854835635383	-1.26396568245714	-1.49341994691326	1.42534037419861	3.16343048997972	20.0427925791388
153	2.81342693004692	3.377865421717	2.56625366950502	2.32801553221739	3.56894230576591	5.40550044474777	2.62334311219216	1	4.76306477141094	2.57943583091355	4.28807477784502	2.26830810206213	5.63768047697279	4.47630431910068	3.05090004929172	5.12956861888922	1.06486457859802	2.41138177639292	5.55845965533367	2.45043298391673	5.46990237758039	2.2042357182674	3.1900851747957	6.21025818930985	1.78296258139735	0.931091035531409	5.90319068446651	2.37574058439312	-5.82876853488096	3.71544372270477	0.388907107479674	1.71169840081522	-3.42979737403541	-1.57059459586827	5.04566678380511	5.69672881749283	-3.23825288527064	2.48646526107016	10.1370906924386	7.28238629532273	-11.4409298827619	2.41896413346726	0.803276065672707	6.93828232299939	-3.27282450968256	1.97925518737138	9.19861773539751	-0.265841944978413	11.992913709375
154	2.74122621476495	3.43828717091707	1	2.41286970713251	2.97202184173407	4.96036035722956	3.86138131319496	3.58318943309953	4.30156945975262	2.79698331382732	6.63696424318607	1.63538437598132	6.13612930349617	3.55440246606404	1.52887811749718	3.25862251959893	4.93873569888725	2.51430378351544	5.2762358423267	2.06227375231446	1.32943588692795	1	2.66647480521337	4.68042970804354	-3.18631106063832	1.33586630403628	3.13631429482333	2.04604433617646	1.22417694709144	7.51428087821777	-0.319759765761074	6.90985830777361	-6.9545151642436	-0.989320184008957	11.9880223649274	4.84757973064211	-0.532924584392302	-1.36225259956428	10.5246496466762	0.526962606385606	-12.7714148627073	5.96549293995785	2.63590837555471	7.78221035486157	-2.79476156147694	2.49745917720703	7.2181031074713	1.77130457723962	11.479191630604
155	4.8447955831863	5.30595734912565	5.66687056425888	4.01671818962837	4.58706029959623	4.73245278971151	5.10391432106552	2.18507066080535	5.77977807930283	1.20681243695713	6.29613719321796	1.71034193677498	6.65464752419784	2.98558873689324	2.01135674702166	1.90873337217393	1.88203999113633	5.05723270431106	5.28591284774596	4.4766426995943	1	2.9072155799742	2.37525105531242	4.38321241372998	-11.5693587796945	1.49242717516042	0.99155175756693	8.43660160544371	-2.04299646348314	5.96031640454233	-6.2083001381365	1.58765697773634	1.05502450070934	-1.69767313120274	9.77267307814374	3.47887463035151	-5.82925312061681	1.84001240176432	8.84250638177803	-1.13479267028141	-6.12615345194578	-1.11317149447812	5.85416019505513	2.38456609431288	-5.5351787112771	4.37634145630735	4.6862476479244	6.83972923842496	-6.57950925975272
156	4.22521916189776	5.74761302133549	4.7155007004141	4.24005395777441	6.24077441890553	5.94366303364054	6.89913757021886	6.06049692747996	2.86444343945678	1	3.61933627507515	2.75670670940538	6.8116090175701	1	1	3.39692975459906	3.1230384589052	3.95568741366414	7	2.05122408816633	2.31988877853007	2.92603819009923	4.46054289392328	8.34858480862346	-13.7562155728351	2.32584063852984	4.22345301980932	7.17437902176688	-2.58239924098284	3.62736012924796	-3.68908374056964	-1.92593542511984	0.747204808424929	-1.98812820478838	10.0603643211012	4.25665684098056	-7.87313891681762	4.19495168319597	9.40747396184151	-0.525959022053303	-7.00547519728004	-0.526639915972441	3.83459350018208	5.35710229130882	-4.97332588739916	4.42774084573405	4.59957652912717	4.85436927333418	18.2398153065067
157	2.51621335163594	5.66532757751799	2.13856090873165	5.97981766277269	5.34183755069881	6.67719471572583	3.57556047499077	1.41784330192723	3.43501287712238	1	4.5422638795028	4.88302304736493	4.76467913482445	1.46114187402945	4.85814069333977	3.21243806806204	3.99378922539034	4.70409360732247	7	7	5.48900204714288	2.39564117365607	1.91344335600882	5.23442190586521	-5.72381764254636	7.61448557767442	6.6052045282338	7.85852116738061	-2.07790930624604	6.93702908715581	-5.28880338707578	-0.307819101872294	-2.51734617900672	-4.47337729236422	5.22438838186331	2.53392033648255	-11.0167153770185	1.32610267537697	12.1029443170905	4.23458745149502	-12.4674445198799	-5.54216785350431	2.38195723446037	8.9747634345244	-3.34335008187318	-0.452270254500341	3.52634205190635	5.55085862818678	13.4024061168852
158	5.50471833620333	2.12797323949373	7	3.874084456292	7	3.53003867695625	5.06129601509946	2.77632040671037	3.29797015308446	2.26594134865107	3.23604560736799	1.10963526304824	5.39963713363175	2.95325989633405	1.3615168193181	3.70927676277116	1	4.48560896737081	5.01824384280374	2.11305555317035	1.79370522711252	1	1.24080116799543	2.45953735521362	-9.3024572357689	-7.988028029491	2.14594297851002	3.17286002088694	-7.39484730121433	6.93027751437247	-5.94195762770011	2.7162975757899	-2.37354582419662	7.04732483231551	4.75190361736313	4.23293953945332	-0.93194252787294	3.57221948336739	10.0131257931664	0.0686853795370768	-13.1975883140282	4.84937823368038	2.03758515967313	0.776246929976229	-3.64663513192659	3.35079996198946	6.55204730915699	8.666874484759	-1.06558217077904
159	1.0725373798911	6.17074156387256	1.6900299385107	4.32200054388933	6.17435703729802	7	5.71817231774721	1.89960170730442	1.02798147198398	2.90423617073006	6.2584020489617	1.00918605034606	4.94691112601077	1.97475152221478	2.28194324470768	5.83063727285022	1	1	3.68956104999331	5.60284715526289	4.80465601544709	4.38007834849483	2.60321220609001	5.1460130191341	-2.52184601544317	0.504164865309209	4.4911379453628	3.94835983416229	-3.95695454005123	6.42862376524269	3.52637935709981	7.32882663253436	-6.2233423611495	-1.40304434535961	10.135654096507	5.77822110174963	-5.06293493242795	-4.98161786816153	12.3838273432063	4.62717693831696	-12.5647804851586	1.03141764689253	-2.86161034895153	5.69635569263281	-1.83710137178692	10.3090961637027	2.60204699582376	4.59604771129862	-12.6013824785584
160	4.63173398725717	5.93527324321787	5.86277807702676	4.09458089097946	5.0054130521738	4.17013129868801	5.20491443215036	2.65839511246228	6.63733034519643	1	6.29125377733724	1.13672187511843	5.86851833182964	2.58830102499048	2.34614713842517	3.2140772587752	2.4349209559543	2.66875064164278	5.16641276230121	3.186253021551	1.22968211736072	3.40697145693609	1.87716727848015	4.07760241710771	-11.2732537856513	1.18491248433203	0.28178695375883	8.30453563814486	-1.37074241985528	7.03054428279501	-6.72609013978725	1.60957863719571	0.851274167931856	0.338247655614824	9.86129178362224	4.5418493424108	-5.50572546203075	0.836800512294988	9.17160721061408	-1.1916855369113	-7.77005935038701	0.031590750555468	5.18742083401487	3.28756714599162	-4.87383174173704	4.34420272781472	4.13330659954646	9.0142828944274	-6.43600913205317
161	3.6094548380284	4.28408101843171	1.27245614260537	1.17794457459974	4.77999711161004	7	6.77440364799486	3.88228499296057	6.85869963342012	1	5.86067039974835	1	6.19405210665689	3.02817306511511	7	3.52247591718725	6.51192152773761	2.21236302760997	6.47677433573206	5.90218408901371	4.1384472638778	3.38056129915227	1.4688453436651	5.10075133286498	2.8192484980502	-2.38961401497079	5.50817811581521	4.61906336242513	-12.4285689296688	5.070143309001	1.53363981811956	8.61046311344217	-3.49614277867082	-4.74647453769603	13.0067151232945	2.37200148459278	-2.94390841797443	-3.04376480402476	11.2706945615403	6.54347267466225	-10.5814576379587	2.15384630396946	-2.68179047496715	4.09447325583198	-5.30334979408328	8.9061807977334	6.72904770176145	8.52559288771908	-5.74453372989915
162	3.90422833150431	1.84759587580211	4.01269737595832	2.9174672982386	6.84784306685236	4.18765996309633	5.37693106750941	2.95313371333263	6.50014202976642	5.82649410103908	1.92803041456937	1.26475201615922	4.93307640854346	2.36116932261875	6.19259573900653	1.99214498727543	2.87653855627579	4.53995362437841	7	2.88368675038355	3.86785654855423	1.53422877840518	1.62432866898696	8.87101080476897	-10.7873260199197	-2.61669462573357	0.119679382469504	8.44676768478904	-5.31495952984223	4.33646809967195	-7.01387832574424	0.514068201361602	-2.08068600093453	-1.17421824686799	11.2973707637398	1.98657795945371	0.531220751166939	2.81424037503853	9.19247000987313	-1.05170203457676	-5.76164720168577	-2.93999939888918	6.87490668316117	3.96850805278492	-2.61997620126376	8.97874715341584	4.78644718180778	-0.765784320178983	9.13499058103613
163	5.69559428526425	1.43578651541143	5.67193133312512	4.26531878391146	5.97760881848833	5.79410410704096	4.51568518005785	1	1.60165533918651	3.47809883887816	6.6388666200787	3.74240612906082	5.92140153918024	2.99517347734424	4.10667197636141	2.92830402332055	4.42786230213486	5.86806827579701	2.16223445724354	2.33802290378121	1.89978255391889	5.1818927297771	2.76719348775108	1.83774719701897	-7.75728911722892	-5.0416188918549	3.12567076517985	3.79444666808558	-6.47978931212233	5.2225379752989	-5.87105709081325	1.79358145490158	-3.92051521115308	6.30915110071608	5.93955302306648	5.36038863882987	-0.289390045748886	3.10837127869789	9.43988293606008	3.23484197701771	-13.5061427292819	4.18765696175565	2.03096213970231	-0.400374902054101	-2.5738351922609	3.20070107160669	8.85770801042882	7.18876112817179	8.79603454075917
164	2.60623151910703	1.87734069076434	4.71092580269483	4.07332006659326	4.2261781538896	4.23927076268373	3.37285916908995	6.1403394928039	4.42576641659193	3.25467382383007	1	2.32980426447128	5.34269977781137	2.93177978777127	5.6303115415696	3.44338517206929	6.59072526934523	3.41822348309775	5.68222121327871	2.14013753591614	3.42801635591183	1.24711063737817	2.458873335393	6.94350375132905	-1.29080803127434	-2.57442053227639	4.07501255665948	5.96661897805844	-9.20888697150411	4.14049256312088	-2.99613544053427	6.71503506056925	-5.46791293629846	-2.32056542362895	12.8631459366411	1.88887165442483	-0.155461553406217	3.27410851001349	11.2670620330967	5.44644083069405	-9.31620710775313	1.41306499866766	-4.12363194236745	5.36732005181572	-0.565311371011558	4.54032193786085	1.59434627503685	0.0804338594218151	-10.3860589332063
165	1.92768885330576	5.31861819155223	3.42465542546868	4.34743755200418	5.92684275400184	7	7	2.09362305655733	2.79204679754958	2.3360276558082	6.35033978594352	4.35350239712853	5.23265407859733	1.45230656278453	1.06095328489873	6.73647634864532	1.49073602646309	1.20885795329742	4.21564892349526	2.99180697985389	3.20290546838711	2.35235184614779	1	5.1859852206245	-3.8310681487124	0.253458671639815	5.02839323099793	5.61866991649244	-3.10216398534817	9.68176643267279	1.29235338280461	6.3115730752071	-6.79902927036671	-3.46231624577638	11.3074729120097	5.68547097501605	-3.52543463364534	-4.76944823174465	15.6965489285214	4.18741636092252	-10.6951405352221	4.21174526956896	-2.98100129393697	9.92239746701737	1.883816542204	-0.716146291706047	3.8292674409813	5.86462046753917	0.621939089776157
166	1.88691481750858	1	3.84654075693718	2.82937421264992	4.41547555490717	3.1987006122275	6.38832214944122	5.9815317717819	4.83587608261243	2.25392359714535	4.17719955049854	2.24987609297412	5.03443851974306	3.80315916382879	1.97681096208866	5.10258015258795	1.62104301566783	3.52588811939657	3.74340518362617	2.61543387735066	3.75197307506585	1.51107510506418	3.00861460170074	2.63396556630927	-2.95618001779962	-0.927047307724956	3.19758891939466	2.24148969084239	-2.02653754787483	7.42792132029327	1.28518935354848	8.33728660171739	-7.60465116713173	0.522851896800534	9.71568398192763	4.83161916572133	-1.39989167134269	-0.209541884959727	11.7250703482029	-2.10422503370926	-11.2253160034644	2.96054684233423	-1.15630546198274	7.55319525438001	-0.505044711149564	4.03879012459692	1.75039180454139	1.57570147685084	-7.28325000968623
167	6.45537784871795	6.17905169240302	2.67467543372785	5.02901138856579	4.24082028340225	2.75189110717719	2.9177629434216	6.48926512595069	4.29051168350738	1.02068193155068	7	1	5.56246167002171	1.56459102659776	3.28806203582993	3.98556555721845	5.38649146474263	5.00737984818472	6.56449558272689	2.54366842811473	4.53019226782903	1.20370501849127	4.34486327642384	7.05986341654318	-10.8020277922579	1.1629251587338	5.72836765687973	5.2761848947996	-2.21272124218803	6.44766413087431	-5.20008790901892	-0.319686681631547	-1.15582139739229	-4.63699137771918	7.50433198112459	4.64834347846193	-5.67121018435908	1.61251646699383	9.30080844120773	-0.871621904623639	-8.37346108467745	-1.68439433990205	7.43840230294709	7.31387125362538	-2.98415839882908	4.66976270245091	9.04900478667044	3.64119129779217	19.6725976018588
168	4.22318193778419	1	3.4035351130335	4.15602736506418	5.68989816991991	6.86998709883248	6.668947734325	3.55030813807405	4.65334937935189	4.72239787969403	5.102624631559	6.56763478540113	5.6405688916653	1.6267121528375	1.18637780921967	5.4909281370983	2.88597921322703	1.68222635200707	6.82358580935465	1.94128843114687	5.19885115917453	1	2.3917913701391	8.60496567337993	-0.650939326643753	-2.58951458005088	1.56594627153226	6.55031526540851	-9.68169896374764	4.73556859550383	-0.612860804469728	6.16431614025001	-5.07329852666325	-3.09079319049929	14.1504348769937	1.12276099597379	-0.53725957361084	2.94996576705897	12.9013649486883	6.22004228548368	-9.58774202972539	1.0228513188219	-2.61127093771924	4.90474820016364	-2.71021633311599	0.171851687805477	-5.70418641544045	3.38361048708765	-4.71762198589589
169	2.89304563217744	1.5088342945233	2.04659888819461	2.32299625018288	4.20733158001673	3.05613514778169	1	4.65512054327852	5.4368466326473	6.13682841241078	4.16957102132786	4.65548673340652	5.80190489738144	1.56875628205463	4.27441433801997	4.71252702971191	4.21698788658745	2.88532185969537	5.91382827425031	2.20358022046144	3.93210821713922	2.18600577062803	1.49801785282392	2.6677071786675	-3.74422971732657	0.924689876103383	3.85648320170259	2.42574326042523	1.06993600607498	7.17401943188908	-0.383882562034129	5.88691404453181	-5.83623377474598	-2.38421146421149	11.6531074554237	4.21936643510936	-1.41169717715838	-1.40595520191336	11.1523199735301	0.023100917781222	-12.517055665008	4.76870001087626	2.86056922364776	4.48801914022115	-3.62554703771172	-0.298671058220284	5.99258313482057	-0.0239407302221532	12.0753650740347
170	1	1.38982931912706	3.02562963424912	5.08752815692637	3.67016209902609	4.77025801680599	5.9000153262433	1.92210151573143	6.31476788454214	1	7	6.26220481844279	1.78457326848819	1	4.39674220825861	3.60783420496412	5.21327096327657	6.00041062605523	6.78124199281912	5.1801598591357	1	4.76963174615369	1	2.3132013092757	-2.90078821316056	-0.205774751875931	4.58172043635771	1.20336091348044	-2.78955587581734	6.57477337314723	2.44059827672161	5.11506222113748	-4.4339803007779	-2.78139587923871	8.36067374819794	2.8884790802964	-1.72763645928488	2.01068896134984	12.5304695051841	-1.26296220115442	-14.0162972975072	3.74690563846371	-0.979103615965846	8.86385238292384	1.35517374892271	2.29346613759069	7.69430738658625	4.13656107536696	15.302146645944
171	5.4772567648783	3.65576526387124	1.32726433100739	3.95149805467275	6.12872275448462	5.56928809471191	5.86143403675469	1	3.50462498394895	1	6.33784278163243	6.31126410545665	3.37823794528507	3.84090265651597	6.9891930885756	5.85674880580733	2.74332007338907	1.66624507014089	3.03393820888015	5.13960002670482	1.613197472611	1.02759838599673	1.76415675311461	2.36322851474422	-2.72066345958763	-1.90729425866283	8.12668240670459	2.9094529570212	-0.885909424041163	7.58221433675598	0.79122281037748	7.81930979240792	-5.64219373060263	-1.13611581736956	2.92527788147075	4.6477244696716	-4.68920431346868	-0.220844855152726	11.6084221625841	0.0849668706905035	-9.0659074612868	4.22451421548713	2.44927964484032	8.32989899040737	1.65738804450903	4.03306522296123	7.85653712538573	4.2015424384669	15.9027608103375
172	1.81332141401785	4.16074398393233	1	1.67841426724112	5.60153204767212	6.68587537479972	6.8660691057998	5.81229880341061	6.52109667587298	1	7	1	6.83777259452845	3.16066718361187	3.93383624354957	5.30414679462339	5.51235425957387	2.45259482362099	5.00411223824362	1.4947103673299	2.67980551098256	3.71940047049403	3.2624399323869	6.72292202082481	1.63347358912408	-2.2010364020183	5.68613275370594	5.29628429354251	-12.2438651815919	6.35853469218589	1.37599891738172	7.92782970511821	-3.44368756128439	-4.12770996271038	12.8159264115365	1.6438649493661	-2.99528567864964	-1.70102887673609	9.54186030642365	6.78033056610041	-11.1243954586427	3.25265044500361	-3.28849057852067	4.12373331629697	-5.50518818920184	9.0723727328822	7.92285974071734	7.50819506131379	-5.13681578485643
173	3.03453988293441	2.50984809605015	2.00186512269854	1.91694295344624	2.96196603261947	1.54539160820196	2.41553795263112	3.24893560226183	2.30129760610562	3.12920175536294	4.84875463449157	2.49247197159596	3.9688732045378	1	2.67621199851773	4.83082772970765	5.67740943350728	2.50678025617899	6.75534953029346	1	4.80203097670104	1.45894752590497	1.81701512872662	5.63225742420384	1.51821437094272	2.06248595688739	4.60259129095001	2.33668878085812	-5.22549967959413	2.92384389394589	-0.992909802837482	2.18876890027702	-4.22551157259213	-2.32712281844891	4.97437650915598	5.49525646523476	-3.36812729228191	2.1445228113236	9.84978389287349	7.60377417923746	-11.9604197080613	2.64799143352098	1.52628796254555	6.55470209511413	-4.96295020580086	0.44449276803481	0.56615636645788	-0.0843283745258492	-7.93712539468402
174	4.79543852194733	2.97515472505053	6.39539379075879	6.42437568670402	6.8688932794461	5.05136992565783	5.70178720307557	4.50234359000811	5.24171464840399	4.12223197997272	1.4398998881413	1.55091137414417	4.95464561323128	2.91413849731737	3.01503216803607	1	5.51556788056608	3.61366534287349	3.98494299764981	6.1967096723367	1.62742725552413	1	3.04414113220525	0.613914480851505	-9.61550861460586	-0.618903210631749	0.454400090296908	7.58417478083576	-10.5527478080624	8.18949039734499	-10.8318478905855	0.542030875653739	-11.0641762502386	0.187460053824351	12.1314732755272	9.49785042181474	-12.9562383716313	-0.861032465263397	15.2644952391792	1.447488753675	-1.55749184507434	-4.97627850811683	-4.78666313505844	5.27578488215511	-2.59638948465954	-0.338351382139988	0.840756098317081	1.50872138523504	-4.91834552375854
175	3.75741143299224	1.1371587784819	3.11786045730415	4.34936835910711	4.18360900398239	5.43057742025746	5.40570233417453	3.68459945763676	7	5.6775790357168	5.16772855774047	7	5.94568654823532	1.56782264815439	1	3.87763244565396	5.48531210745266	2.17781214218618	6.2721237328024	1.80487267304704	1	1	2.69449674426406	8.40641921522506	0.40838566992419	-3.10461145386216	2.62876308336728	6.4792699444344	-10.4068706073764	4.63417444590998	-1.87820259936725	5.42443954094637	-4.04391817887676	-2.67156389266158	13.0553306786531	1.32701324327832	0.124339425234964	2.79105438475131	11.5402713266743	7.0802234531436	-10.4070526198401	0.361655133605717	-2.68960925744752	7.24880449522513	-1.77726497935442	0.12903873203824	-6.74650797990329	3.51257543855313	-10.1417582980004
176	4.70600079476256	1.666099967735	6.31550644307904	5.1115769162453	3.07872521304153	4.21820056616511	5.20650604369091	2.4662257343456	1	1	4.33850578429884	1.24309116320132	6.9797654578049	1	2.90656911096125	6.26229498588622	7	4.69656521762818	5.36623699960074	1.00316059031988	3.73243882412189	2.22637040654033	3.19841690165903	3.73574951337476	-7.71184243174493	-0.507322655678528	-1.71136668923723	8.86267677446562	-10.4229683573587	6.22729486995292	-6.96352311812813	2.74603686224525	-10.3923543121985	-0.784705400947018	11.4390035173565	8.44848204218506	-16.3185809154719	-2.61822280876209	15.7474455962522	0.958337982621795	-3.9532196770089	-0.502141272464257	-6.51912069467743	4.24641563864734	-3.18220721853167	0.222926836820046	8.71114441823363	8.95642194748404	16.6624096171527
177	4.49335476897739	5.77405686829711	2.93220536907772	5.23221454107579	7	5.61028469146413	6.07266403579032	1	5.66885882076733	1.44277131135412	6.16622374481658	1.95544457554802	6.59221541909013	1.8520213816383	2.24640855498486	6.98678434359518	6.88114719636931	2.47175817549701	6.39254242970759	1.70066982067949	1	1	1.99966442719935	8.4822283201457	-11.5458233679967	1.2689477176344	5.19692923896307	7.27927502726134	-1.89675427465629	4.30944504244418	-4.53852848125424	-0.950485808335585	-0.396500896169123	-4.66423901778122	10.5793810370044	2.43927999080873	-5.38312550403942	1.65595596390174	10.6317853034304	-0.562439468809302	-7.99517387257215	-2.81714507756234	4.54963404702978	3.45755292708945	-5.54447779638415	9.398512433587	6.9790759462491	7.98899672079296	-5.73294272532167
178	4.7267355975717	2.18319060596852	6.05825223003509	6.86620321722241	7	3.73056001106123	6.17719197967986	4.04713571858882	4.76104287845455	4.03340897700985	7	1.66336444454839	6.17021551849398	3.76213780973192	4.16839048650213	2.89760664360855	4.79464119934952	2.31386145884204	5.30583036664163	5.4913593723473	6.43160942840036	1.65794267874312	3.6004611883589	1.22994654983735	-8.64311424712958	-0.595677135464782	0.0279743512939373	7.66871174908086	-11.4083441809791	7.37231270133091	-11.3898274775403	1.30761134979926	-11.5717696726271	-0.343666653715475	12.0481513756524	9.93704080159549	-13.6121261584267	-0.865912907964467	16.0834661308112	1.38031556111095	-1.88731064567193	-5.05425484732556	-5.34233952437056	5.92641671140978	-1.71229129542461	8.88218617087677	5.6582695783377	0.948855647949857	-3.51896023332602
179	3.16203796257848	2.0154976678074	4.11732070359839	2.88004121871253	6.95119415745533	3.06155439729267	4.33315408774394	1.51582253001792	1.8621262657645	1.63398909617491	2.44261537310725	3.90188144061855	2.96089060059272	1	6.53242389507135	1.29936978658066	4.28836682152403	1.74541902193897	4.97094191329454	3.81334685089763	3.01949327109119	1	3.07219817988402	7.88981078725383	-11.789241361172	-2.93643536460703	-0.341786806617113	9.21403921588709	-6.59216330008021	5.13363503287927	-7.56018878991971	0.841262619130929	-2.85691930209923	-0.519713656260443	10.1199526375873	1.13801782718548	1.89899945685723	4.74354138554541	10.3054385960779	-0.120838262097293	-6.41377470428127	-1.87795024928446	7.27723521962237	2.79471744019409	1.77667351563995	8.70891940762543	0.277917016638234	4.25958496371769	-5.54400309954211
180	6.39728276371793	1.34110083311965	3.37299084866955	4.4491641705357	6.50708515728659	1	3.20350768438988	1	2.4338798462105	1.29453415715163	3.57896804584236	3.92335750869831	6.35030005336	1	6.35754826928788	3.93444122547492	2.69225370130041	2.58705188971912	4.94386659511296	1.42161824607598	7	1.40004136406352	3.39773637769623	5.69963863426651	-4.29572993256013	0.730765772672639	3.84311143547719	2.71214383866273	-2.88028988697384	7.33532940403973	2.27352937419956	3.30881448843273	-6.53594117968123	-1.10545561849828	10.7345850812868	0.0716586953125423	2.25732085045163	0.306274806235201	11.448329821575	2.38240715639007	-10.707975945633	4.20487878595473	0.675028815136594	5.95206006522426	-8.8711629590021	0.212666874841999	1.42790624273675	4.2572740108299	-4.68695741238415
181	4.0031213800235	6.37856431066402	5.70367121159593	4.49460549413735	3.59582317291377	4.47726877226153	6.84248383972388	1.39612725589141	5.40878697325101	1	6.62625182729457	1	6.75420331378057	3.02961483347785	3.09591743264467	3.12226383364733	4.02706749390946	3.230571079979	7	7	4.6995328183328	1.86156687296065	2.28191151167676	4.24831310425517	-9.69949498016871	1.97824911915286	1.42590496936829	6.56824110899508	-1.9963203310012	3.87295790500565	-4.01544883127389	2.2547489841313	-1.46449657785226	-1.31581107998577	10.341605430121	4.18411598423089	-3.93510204728549	2.77782696970755	7.86424976802045	-2.98860437185082	-9.43604845505696	0.0665619304410958	4.50564166644649	5.32190342525082	-5.53926561645653	3.71864396321111	5.50875764281728	10.6932180595033	-5.90807966261911
182	6.41348783606593	1.88783946831043	5.06520769120254	6.7756036237997	4.998031830335	3.47535134290123	6.19319293861764	6.21345973278186	3.69217972841305	6.95787986931809	3.37947074407564	3.39293129457172	3.48872279043201	2.07020118178256	6.65457796286865	5.37361212561247	4.23725239760631	4.66103780136474	4.34004583928462	3.0074709738758	2.92391412782214	4.42689998752524	2.59119200530075	3.30029752198277	-9.913542367268	0.0210522913741756	-2.08345745836806	5.88998070823371	-9.7330896475635	2.51680248304365	-7.59315746033105	6.11426366622278	-8.21135469483422	0.360146111572848	13.484138487601	6.98769927102744	-12.4054776598826	-0.43893818329064	16.221101459602	2.0598771328211	-5.3748716501905	-3.64198902813261	-2.60210103982111	2.01750081002086	-1.27961786281645	5.29735763843017	7.56158697164255	1.16024945463539	-1.28943911101938
183	5.60658359515155	2.69680596864366	1.60864572953469	3.72722654432715	6.3155393851804	4.77829487383357	3.51227556906626	1.47397798314492	5.12209489599728	1.58397324653645	7	5.95069761746684	4.51764536605979	2.37958463837764	1.87607771998332	4.61635609493333	2.05911328501197	7	2.86096939378035	6.26817377664751	1.35090686812005	1.59575166343984	1.52577538864384	1.2730463006268	-2.70274488570615	-1.37481723576298	6.40464330875382	2.98613610597125	-1.79268917101539	7.83087262730105	1.02798194618043	8.87818139334667	-5.64473958258264	-1.34792132016911	1.96299110439792	5.31399230071847	-4.56817564744451	1.21569460580029	11.0174345356257	0.439292690065819	-9.48542699572197	3.94401966130287	1.26799208550805	6.72629207375098	1.70791342720052	4.40557519340286	4.81085512277468	6.53065847576329	-4.82326040494834
184	6.36351725858854	2.30113042551561	4.2476728472102	6.03514318918543	5.4291046255625	3.00159113376119	5.00047074882868	6.05316894358137	4.08017483024038	5.68660536627478	3.80416770583453	2.60987646622619	3.69391000775589	1.7530620567051	7	1.76828896644625	4.39292847577706	4.82130061656172	3.71442438583166	2.92982416241152	5.04840360656308	2.95271360290383	1.43330562902601	3.59956842459367	-10.0297265805364	0.215192786286673	-4.35594110219101	6.82470040067685	-10.0675076693067	3.06517758125091	-5.4514343263389	5.83609606487581	-8.86551549631486	-0.187711531772876	12.9758978628116	7.3815593805206	-13.5038376542166	-0.401427289313044	15.3885644089683	3.19041371444149	-4.65296781533891	-2.94778066959465	-2.31420151122194	3.18078790377208	-2.04728741494467	4.30545031860103	-0.917665714705792	5.13503260544143	-1.01981569059336
185	5.39766932635426	5.67088422430189	2.01363562521821	5.38523484868035	6.1289613707046	5.71586770175028	7	1.06816382301971	4.7680654594695	1.32849807913427	6.15108487879355	2.26231007111508	5.06241140110694	3.44374118543051	2.38637580271403	1.52145101394018	1.67783175157644	5.50166355106821	7	1	4.54186172361667	1.5912693883303	2.11464070572048	8.10245769294113	-12.5142755220959	0.214909204743974	6.41687644148552	6.83680009709371	-0.586264489629793	4.33069058786083	-4.49247738407833	-1.38644588141245	1.18451141403795	-4.82118905774246	11.4034549727383	2.64265481338684	-4.95400146275629	2.7173669094437	9.72532200000927	-0.961514934411961	-7.68210234039356	-2.7328404991023	5.17597499064188	3.71322793054276	-5.74718199301471	7.91013731981821	11.0421856377521	7.78448831572928	-0.0309005190428597
186	5.47183133148294	2.33307449304144	1.56466491926788	5.51431768640139	7	4.85083947062436	3.53905665310015	2.04083978323987	6.43725376132097	1	3.57553428940558	5.47922706384109	4.31962892183008	2.43662586669256	2.91927111652221	3.90237251353495	3.56786856601024	7	3.48743424155028	6.62639824430282	3.9909228760488	1.03190776847522	2.16031033010965	2.21169273386599	-3.41444357363921	-1.60567035243735	7.06254184016528	3.29895513569087	-1.42418103555885	6.6978339161062	0.00489619449373846	8.55386882197445	-4.49835919534179	-0.993447313515734	3.0416356961588	5.16220608962301	-5.039911752069	0.357113229747609	11.4008792069843	0.228906037852331	-8.97423375309251	4.36832791270241	1.75943393733014	7.22515378140385	-2.28958109591872	5.31001203762753	8.055058125101	4.12483018038385	14.8679336160054
[truncated: 74 more columns]
