# Supplementary material for: How Are Mate Preferences Linked with Actual Mate Selection? Tests of Mate Preference Integration Algorithms Using Computer Simulations and Actual Mating Couples
Source: PLoS One. 2016 Jun 8;11(6):e0156078. doi: 10.1371/journal.pone.0156078 (PMC4898694; doi:10.1371/journal.pone.0156078)
Supplement: S2 Data — Long-term couple and agent-based model data analyzed in Study 3. (ZIP) [file pone.0156078.s002.zip › S10/Euclidean Model Data/Euclidean Couple Population 11192015 0228.csv]

	trait1	trait2	trait3	trait4	trait5	trait6	trait7	trait8	trait9	trait10	trait11	trait12	trait13	trait14	trait15	trait16	trait17	trait18	trait19	trait20	trait21	trait22	trait23	preference1	preference2	preference3	preference4	preference5	preference6	preference7	preference8	preference9	preference10	preference11	preference12	preference13	preference14	preference15	preference16	preference17	preference18	preference19	preference20	preference21	preference22	preference23	preference24	preference25	preference26
1	1.65670091351814	6.12863465580828	3.12669339289282	4.26385967098081	2.35259355452406	5.76964287655271	6.98577615953927	6.12493410953582	1.70981408969062	5.51693571229169	4.11798084134508	4.93458003677724	4.04389680729684	5.23684107493026	4.53806850515046	5.19332192305771	3.31817774603818	5.24281748858196	4.60267068591741	5.8657997253668	4.94270714486418	1	3.80959951399335	5.35626759355502	7.87454172665621	-5.02598380635082	2.96478941430308	4.23673160175609	4.22563298500868	-2.70061610672784	-3.90487758649863	2.49998433440717	-7.25005920244991	3.3083962523748	8.39131205530748	2.81908068980418	-5.72596674883869	-13.0625180498411	-8.13433950224722	3.91854870283603	4.1118250534665	-15.1910599170207	3.26625959046167	4.54231755482082	2.91368489066515	-2.74188866817814	-6.46603274869793	4.84615044384762	-13.1860713347333
2	2.32408024835466	3.36484933396821	1	4.73347213788808	6.68690586253994	1.06469269415684	2.67341597684734	1.2106039183028	2.59806645947889	6.76536243549213	2.1766799623768	4.74534374851166	3.59381084145098	1.96646262701011	1.52134107002597	3.97421621643026	2.71590503002709	6.46266980841924	7	6.72756454002888	1.80191780143338	6.43610479934325	1.06080221912438	3.4115894135207	-1.36957191121014	-12.0588743545757	9.1603711972099	6.06063863822736	6.33307764899266	-1.8745384560317	-9.06306976790993	1.5259877307568	-11.3321539048391	2.30059629299598	13.050134638123	1.44941003355753	-5.64688638745243	-0.217940067988795	-8.07178866898577	1.1478266945695	-3.70597426736301	-8.32013552237817	10.0428916207495	2.82674125145268	2.19951086793031	-5.91038683678802	2.08246061655439	6.39052518229184	-3.30142852846355
3	3.75795572444777	3.7545275794578	2.26358171940635	4.11257716370265	5.54145770354327	1.62916168109536	7	4.69379925170013	1.21770356798784	7	1.72348391449255	6.92376132569604	3.05824917104513	2.84674076883045	2.82193119979604	5.59567786533043	1.91055409162376	5.65945380996315	7	7	2.96200214066872	6.94302780887687	2.30779271671425	6.71606963255261	-1.34780384714989	-2.04788908322236	-12.3568916835822	7.85122624548852	-12.0336775991601	2.23992957546715	-5.54654356587986	3.75913722647329	-3.53336700940128	-0.269295398715776	5.66666581293904	5.51785851255413	9.64805322858461	-2.99096398712781	9.465730551623	4.72176803936114	-6.32316202168477	7.85348757573994	-10.3241533524279	5.0750372515311	6.04306831936679	-4.63736135098881	2.32069866834127	6.54475954236453	-12.3333884656598
4	1.02826279888816	5.98508078401094	5.63158461329686	2.2519097044802	4.06115804177622	1.04024755279448	3.38452059004059	5.23007014962353	2.40938354846491	3.80367170992487	3.88690248164062	3.33708024697847	2.41603344289701	2.73695532092248	1.59886393092021	1.51963756136966	1.43096609701455	6.62618706996213	5.36934501839275	5.1141228576448	4.70350189003712	1	1.26679607675158	4.92027139828117	0.00361162891783431	-2.76891852407607	2.66172713362759	5.81914494881243	-0.652215042245611	-1.68422832330804	-2.84229086053227	-0.0637203393333094	-0.345357724216459	4.8545048252377	4.67701031066209	3.40959336641149	-3.50281974265979	-13.0142952638681	-4.0859891330997	6.10500266378956	1.8459607568609	-13.1343029582257	2.66650058634109	0.23564244005624	-8.29116076881868	-1.79833003617891	6.10406336244867	3.84113686820892	-14.310606227192
5	1.20173556051971	6.58069431241945	6.14569455468651	4.58936426425545	1	3.51454334615216	4.46223832476311	3.10114379634838	1	6.75425044619809	3.31161278149712	2.08291024266484	3.26048553748923	6.77951075714282	1.04996507348152	1.73484576294359	1.83980979675172	5.53652016378046	5.29814796032917	6.11227739866419	1.21836409296145	2.97364568319432	4.18905747882804	8.21843951087534	2.83252253532926	-5.91463097700814	-0.129750344164264	4.38429880515641	0.908880810155196	-5.40426644441261	-5.0894670926417	0.41381924642362	-5.47960715734337	2.10968891341907	12.2290276864592	3.33279920210814	-7.70046540888447	-11.6499423659932	-5.62301115753271	3.85062710297396	2.36966485119434	-13.2019948119813	3.61412751740018	2.90422532612874	-8.63270005463238	1.45323784706497	0.0989840113320207	4.39492820475887	-11.4833723663538
6	1.40871269867124	7	5.65494652375434	3.62310021586375	2.23564171529131	2.01428894355762	5.98232352358942	2.58754798121455	2.66772664319398	4.59882120085016	2.04008716790146	5.94753783044986	6.18531738626897	4.37388885587469	4.8059948954617	2.13498662509451	1.60168155417034	4.52270438963595	6.77917748085327	5.73010682496885	2.63084106508395	2.06207238305331	4.4717515706005	6.39748258698091	0.95087899259611	-2.05027043874701	-0.0161490219441066	3.13988900465958	2.47485894963894	-3.91691261977123	-6.0685764819547	-1.10129249138866	-4.08171105975171	2.54651308576608	10.2051334966186	3.27681227304219	-4.93991296775605	-14.1516365864553	-7.08922322213568	3.76770588767971	3.69813008483743	-14.3029654882307	4.36815000955493	1.40180542667907	3.24505486962344	4.92810667578985	-3.78072131967187	5.29712036771124	-19.0689274216489
7	2.28295600160064	7	2.0530393720102	1	1.799483704427	5.09864360488563	3.66596665413113	5.59973310649623	4.20941620745707	3.5521059890098	4.89297689316815	5.91087127854798	6.03513268218009	3.90454477517329	2.9463443524972	3.86976645602062	1.60184493562349	3.87604683502999	6.24430936004756	6.32919465577937	1	7	2.68860170284899	4.27649142887382	2.54071101879471	-1.69600833465808	-12.9544789525883	1.04295158597431	-9.7077368961146	3.70648695744973	-3.94579476295948	2.91451286973077	-0.922726102337327	2.15828111601621	7.4414577652054	4.97822333260197	5.76297527592454	-8.14187932738223	6.97033062219464	4.58517466675387	-7.84037384994929	0.724306822633515	-11.1151093051436	5.93707384530239	-9.14496831228813	3.7105592716383	-3.13652873098384	3.13347169111385	-13.6492621838939
8	3.80651765860575	3.98405489270552	2.52925881102002	4.75192875276311	5.28628746114238	2.25671165060571	3.9109630259123	6.00815384233887	1	6.33013739361573	3.63879923540569	3.76088212001362	1.96336420666594	3.2706509558101	2.61855842002131	1.30914033522631	1.46380603480408	5.98828471840818	6.43719154507091	7	4.12693948005422	7	3.34271934656891	6.89592330518653	-0.917970304514413	-1.26045306909754	-13.2368362734815	6.75856650510675	-12.8949369196023	2.37186656025618	-5.0059728855097	2.7765136174546	-4.1690649938099	-0.364645953748928	5.8326657403471	4.12361069754833	10.3586222367112	-2.63074018746346	8.35357157926936	5.57323305784848	-6.04825433164732	7.96594399968817	-10.8633477002499	5.43152384273176	-9.28740142139002	-3.32379888515892	2.05804996512065	7.26190043945035	-13.9273468890662
9	2.55775030484175	5.82684395490248	4.21055803154504	5.341968169323	4.74958337050494	1.31665792256954	7	7	3.91105013135621	5.11486553931281	3.59166615365257	1.64514603315439	4.4396638997302	4.52068164976383	5.71476175556938	3.24871480115318	1.35863489735883	3.83788354648045	6.86715028610857	5.30574649258192	2.17154594349349	3.489501946014	2.3434866577049	1.2269310055951	2.56635121423932	-0.659530101371552	-11.3345738955957	3.18496790653841	-10.9534352395868	0.601959133805196	-2.95563664744673	10.5406421682958	-4.79688890934274	5.21310314601833	6.07928460015469	5.6773716700847	8.34100588594398	-3.75922882318388	7.92495014183174	5.56863555025917	-7.02495547257442	1.18227313193071	-8.68995774238792	3.96258680818136	4.20527287191783	-8.25677319774646	-0.92253198144162	3.54622989198639	2.21850203914575
10	1	6.67964373298511	3.7449868517196	3.65565379189887	2.73501229232134	2.97516554952583	6.73969579375845	6.53731576265775	2.22826683734571	3.35975366211089	3.92253253219088	6.00904953480618	5.19313214490734	7	2.37361488981644	4.66422005121552	1	5.72557475863339	3.18700415928239	5.97387707793905	4.25287218908324	1.06990631823973	2.21302661920623	5.84170275814953	-4.09862806830012	-7.55502024522661	4.04244295639463	5.84156152506399	8.23793122350243	2.95053459411857	-13.0146493068287	6.51578688365846	-7.33593623417916	2.71255179891743	11.9051975568008	4.55903642258206	-0.0609014356663352	-5.40637792592519	-8.62695477305829	1.57241784226872	-1.68422193398305	-6.87881315614205	10.1477355529823	2.94919548355614	8.10258821356473	-3.55260970512507	0.697916358876791	5.78105170069729	-17.4638443805426
11	1	6.81702127317328	6.7370226786218	2.54785745712941	2.61827079273887	4.18667390845675	1.14415748155098	3.1724637402966	5.54334096167038	1.88113963502224	3.6408574806781	1.48771373348263	6.01513670438079	3.47476054357355	5.37136336726963	2.14416722801805	2.71670449386105	1.85956150515396	5.36672546794889	6.17286071186755	3.45375480787529	4.41617286236416	3.32469722267212	8.35332162994676	-0.100155764204969	-3.01719721144276	0.0461173338178701	5.5182135788587	-3.00389592234161	-0.592872888295048	-3.95605903968402	-1.80364437180649	-0.946493628170227	2.39450835687077	5.91570327391077	3.56768430718122	-4.90722093130163	-13.1644996925362	-6.8292758762996	3.01677808685966	0.354846972170073	-12.3546637426448	5.95354815215809	1.09987179750546	-6.81027997082894	-7.31758371938048	2.03207785958967	5.29012071380632	-9.51653964717747
12	3.46798538442319	6.53370019212045	1	6.62126160991087	5.99884031133415	1.32945729041779	2.77532319243982	1	6.37990486631251	2.16204973886288	3.90566032384934	4.63929031450463	7	2.31699050348003	1	1.17265280487284	1.50969144194427	6.02318131283746	5.20585370530554	5.411983847693	1	6.86275450000239	1.91801355611424	1.34808334279402	-0.979488514547512	-11.9633473853538	9.26073031151226	2.86658646109075	8.81684096710223	0.667521228892083	-4.99782037775027	1.40824804882205	-6.81689116773649	3.31592005754436	12.8839456654068	2.10739677369819	-1.56250260690385	-3.1783404877339	-3.71175762585931	-1.59370258271724	-5.77530454273683	-11.2203026742899	10.9937610621569	3.25020799658971	0.600866515944778	-3.43641275093522	1.81157567078166	1.51156291318631	-1.33260733473251
13	1.4215913237092	6.18225404934446	5.75612939021162	5.35669925700341	1	1	3.83442392868268	3.52508855818889	1.16872931202294	6.31251627626464	1.05324856347702	2.55849837161436	4.51248891204962	5.8517152846797	1.07778648127927	2.85991484088235	3.14511896123303	6.53695993880534	6.93557898142707	7	1.52512285461211	2.93081316857099	6.64405656143395	7.68263356890171	1.99458100412157	-5.22368029524177	0.620231003433655	4.33938991855908	1.23864871886855	-5.16137652942505	-4.35666250765873	0.530213095045233	-5.4188851710915	0.40695225033512	10.5446031047187	2.48862626177056	-7.28255414734979	-12.1049563451971	-6.06974149349547	3.7039666667973	1.95878166817132	-13.6290757290574	2.68939455955574	4.30280068474099	-10.0061671680225	2.04730683712583	0.109049211427266	4.21357962484295	0.462267030112481
14	1.40172185216865	5.99734485135114	7	1.14946725727222	3.20379645478374	1.10624872608054	7	4.48485271073982	5.87491090123654	5.43883991037642	3.50943163395496	6.42841194028001	5.41846872490387	3.17127592314516	2.89274102659054	2.42343037519913	1.81153894320048	6.60496225205232	6.36129193827407	7	1.2764934258387	2.23611789297405	2.86661253917684	4.89592832194356	1.45174603861987	-1.77049229457516	3.05693942962842	6.97997964098311	-1.6261012229296	0.481510568921294	-2.4574156091754	-0.941940462983651	-3.7214747744914	2.1526263689148	6.63208795421714	4.39455835731814	-5.01162446047079	-11.5627517637166	-5.21877400920496	3.48231472173151	2.71346055004196	-12.7780138362329	4.86283502761161	1.73135719197101	-14.2231424915114	-5.9804906402397	-5.70044013703954	7.4890438723984	-12.352181252133
15	1	5.80846948577039	3.05214594134545	4.34906751907548	2.74433607458639	6.1389793512934	3.46174155072034	6.27705090933811	4.75885813759445	5.87129345891699	2.82131034537974	6.37746725603887	4.58321161735208	6.59542298291595	4.27307068460565	4.30237518893923	3.2437120578496	5.59430130001789	4.74941321318541	2.89542168186687	4.91625766120882	1.75821937643939	3.89524136174078	4.73537465198394	7.53121819857282	-4.81727794170733	3.09198032148278	4.27933713991302	4.42943123497458	-3.26601977353785	-4.8075077708519	3.25819705029032	-6.88256173108601	3.71838648283203	8.18159947108944	1.59417176762685	-6.23826994754425	-13.3352016861023	-9.56034084005341	4.74177108010989	4.28376314475361	-14.8258475041885	4.95967117945632	4.4616337161085	-13.8878735729557	-3.45586322661512	-7.98041650230976	5.41695298839616	-12.8192504524488
16	3.98555617670038	6.13727660248701	1.93206130190164	2.88899862572733	5.35584300784032	2.3040157379559	4.68624437455786	4.112410472453	4.18675603492744	1.59930189460012	3.93346240349875	5.46191660822802	5.1488427366041	7	1.16634700560709	3.17620361352154	1	4.60436730371099	5.53380828460633	4.17560607797075	1.92748916154532	7	1.8068594699462	0.543646919584813	0.796070910811062	1.26046185946272	-8.24383714904982	2.30541769604282	-9.3254872762957	1.79247527004211	-4.77924248793237	8.11626573473253	-4.77345129146859	3.93764930264129	7.56299858793194	3.85194137862308	8.70341324476465	-4.27001345734641	5.54128454435556	5.64838905420404	-8.09682952526357	3.74199760976064	-9.86226581947351	0.617451985192067	-13.9674847072269	-5.93819997866769	-0.586293766658732	1.88460495162549	-12.7760585461583
17	3.12871107100559	5.98268196686574	5.75981474342317	4.59901387508805	4.62249641706994	2.47212688637124	5.27092730746306	6.22070757883264	3.96577309633518	5.34880135724615	4.20577124260269	3.5233883096651	4.15964359129564	5.8259410091661	2.09970992386995	2.07385430135313	1.35085089726425	4.24317710173372	6.97642928295914	5.32349864872007	1.48854238158772	3.56490168602839	2.86159727971649	1.48510319451732	3.49585883896342	0.445140760566526	-10.1133131310668	2.32082271329989	-9.61289942095201	0.169503177209147	-3.07455070737126	9.93167220175961	-4.25179293668004	5.49696247935196	6.03807680928879	4.91440424431878	8.59397020383685	-4.85391035130931	8.42795829072816	4.90712381191985	-7.46940322984082	2.31299681561502	-8.3607215858733	1.14582440601186	3.95657739973714	-7.3280403449528	3.30165626356872	4.12668432621794	-16.400850681456
18	1.36087767562969	5.67690642556007	4.78753525238516	1	4.96032127877294	1.37776252499019	6.07894384714572	6.33033162476939	4.69888897650886	5.30135338854146	1.78969600172394	2.77992057749046	2.57531362011052	2.8965871370557	2.80454695950551	5.08449281214594	4.35226662543156	5.96396984267088	6.38462916600697	6.7458226962834	1.16075254754617	3.0165338269296	4.91020810609519	9.12980702166795	0.613701452568335	-3.23338449404727	1.74384670544636	7.11333754805399	-0.910968732648327	-0.790581451390577	-2.50681788228662	0.379743544042852	0.385513515236235	1.74115308868524	5.94649008290763	2.1079838008415	-6.14140513909428	-12.4845369263061	-5.56354490059147	3.40865813659345	3.45032797026674	-12.4556218501302	5.21842053505367	0.639611339949308	6.57047284949492	1.37097218481104	5.19588010129021	5.88500487069422	-14.1425971576143
19	1.73865676160191	5.94894261124992	1.4096817039083	1	1	4.08020521928615	4.24127359586713	4.26593530308893	1	1.30076244024202	1.00123752587048	6.02920014851786	6.77187848867894	2.15443204082411	4.00249869617298	3.35487525123248	1.1460405343993	2.49382900627133	6.54628010435713	7	1.43383300449823	3.33909735473027	4.02711147591187	5.81179785081526	0.276618759589755	0.690942297211393	-12.2980924027361	0.899948412946844	-8.9765677726804	2.30059999601219	-4.69779273700421	3.83421776632236	-0.669781136450081	1.66875351555755	8.96413628328166	6.19213400133312	4.9810557457889	-7.80625598920382	5.95801745761184	4.79484369581365	-9.36035069208601	0.351880959407014	-12.2549131681891	4.80074845333223	-10.0415052029239	3.76555209577011	-2.21145148909191	6.18575212824773	-14.83690155242
20	4.50431333824248	2.46388568942025	2.08077723794015	4.17136823235569	6.19687856440829	1.54022323622126	4.59438958397544	4.24661064105706	4.06478815274921	2.02628336822452	2.13234649707629	7	3.24376923888389	6.47878276425183	2.22523153359142	3.25686683818024	1.67029218471168	6.32281950270279	2.66465392193017	6.47981705089407	1	6.48352165860212	3.08976925773826	9.89860133704796	1.70199026406782	-8.67331820679473	6.5713050314062	4.64544401415697	7.54927440195499	1.16807585272116	8.35045420917911	4.66407782382592	-3.84748849609538	-5.27006622958362	13.7050839425048	3.72939293487426	-4.01652465021931	-5.88297860980021	-4.31984302648465	6.17723814525308	0.279276831473948	-3.50294704032145	-0.78424541311651	5.32993202461299	-14.651559640897	3.98358086903081	-5.63285535261237	4.16889727144927	-9.07187726920479
21	1.79195877946054	1.03018751049551	1.87279420931255	1.78369514771371	5.29824059508126	2.62941672861319	2.98750966324171	1.31756604421147	2.73408269835224	1.03211963149247	5.52384798472798	3.78624630230373	3.1855119777511	6.65766797927671	1	1.76249061342913	2.77047469042316	1.07164123043769	4.92478522157018	7	3.49919184208479	5.21028264775013	1	6.19492055041011	-1.52105409812671	-8.40626397191467	4.9864160551455	3.46415539618236	7.40309752938056	0.452805079877468	-7.61448968825874	4.39877528666559	-5.78530666552258	1.60640981431311	10.5356200167272	3.35505428265021	2.0401851425094	-2.24607185118028	-8.00812136380259	1.36543497145228	-4.83776602772009	-8.39531068695846	10.2033954928475	4.96700256418164	1.74618771409793	-4.75664054020051	0.597632926886581	4.51336100416451	-13.766071515951
22	3.49058951446987	5.74515286111063	2.83054108309298	3.98001189793457	5.65824412901134	1.21088218047512	2.96743421462142	7	2.95531046330334	6.13129412257551	5.90601326555821	4.94133907032945	4.37065281755185	2.7582174526259	2.29300192339957	5.10263904432699	1.44589912278482	7	4.53052689661384	7	1	2.01163514439002	3.76237304540985	9.23323941402112	2.31234583331084	-0.306058957012286	-10.6105651405288	6.21707521214093	-9.41053906090739	-0.451198959850434	-7.19651043651522	3.74053724955089	-1.13778090337889	3.12321296772088	4.92233281715519	1.24063217144746	7.27108528267663	-2.84480870198412	6.87446640430909	3.69618484059406	-8.85553748894835	6.9084692177779	-6.58618544576815	0.09069622302177	2.64157488555193	-3.1614891424594	2.29068756591476	5.90862017849887	-1.91947994393533
23	3.92937116973773	7	5.27938866955111	6.35201996853786	1.81945494874795	1.47980648936823	4.13789935482844	6.48058666415066	3.35825069666844	7	2.32447269573336	6.59288010891765	3.99896410097211	5.57171429340818	2.22743888331657	4.1019025051337	3.81980094449585	7	2.99264939651569	4.76199160457018	3.59916807863647	2.40586023176771	3.92782732699889	7.51561143124081	1.14046088291501	-5.63313767633672	1.54263195473927	5.12112560306701	1.94294294291897	-3.50419614102511	-4.2426857927222	0.32698315520491	-5.28952601677895	3.4262317690495	8.98390142063	1.23292248431586	-8.25311885071842	-10.8403459626811	-9.90105655723477	4.8859457996746	4.23647162025776	-12.7834491983169	4.2702892000508	2.99557313557766	3.30300129738436	-1.81492701380913	-5.2370988610285	3.53804367300041	-3.11635528765843
24	1	7	4.95193386779356	3.88590032496191	4.42388004314543	1.78554791415954	6.55374724686945	1	3.15068638639563	5.28830526183451	4.51840744816085	4.70031899425779	3.84331719439133	7	2.58576206875962	5.21824045337541	1.79846552641466	5.40766757019592	6.13432655576168	4.56660787435881	1.92269491841912	1.80599237497998	2.81294205083325	6.1616742312709	-4.58989570475879	-8.33067128441969	4.22878560832073	6.82298035676613	8.04233420818202	2.91356025945184	-12.6896799008266	6.96729996308059	-7.72867486087749	0.733550083328137	11.3239638166148	2.76884939002245	-0.17912435389572	-5.6732953215659	-8.65184357750035	0.696469818894769	-2.89327926216628	-7.47424238014748	11.4640495611208	3.57794515683143	-9.78623153417985	-5.18184157968802	-1.76520417052735	8.08216072660695	-13.7703065794567
25	3.97824234391941	1	3.90532035542409	3.36183488390821	7	1.14218598626307	6.52737475353759	6.52049908748693	4.35601693900205	5.98381731628078	2.10492484712802	2.45533809605384	2.59113412508612	4.30033454250719	3.54734023456417	1.0631167514237	1.14402293587248	4.24142229728893	3.45133014429871	6.37526725653656	1.12803289123966	5.37671820839848	4.89273984513364	4.09069032213743	0.809614593411679	-0.533253274285133	-11.9625909105215	5.01617341676522	-12.1205522606944	3.05718872025549	-5.07667171247463	2.54499583620297	-4.66902671805506	1.36573459580004	3.04543989135784	4.57581956911857	8.90706283585024	-0.313534389455274	9.8350874281578	4.51685957890482	-7.14139119577812	7.37510500780613	-10.456154799947	2.90154836242294	3.16527478782278	-6.96549831497546	-0.587244320228423	9.04247755619075	-9.12170219022557
26	3.75441390414795	2.83766225439618	3.06311774263323	5.61376444897991	5.50898474853657	2.95720875343285	2.96232870410701	6.8907736348458	1.94321307492917	1.70398824956312	2.81673391142763	3.68611139831856	4.64692148320735	5.07126214391158	4.24644356705692	6.93859541555075	2.37075352348509	2.82382863895629	3.31850688219003	5.59250219313682	2.49374703318151	5.97782683004494	1.9376012153466	3.63017953362867	-2.54243489117766	0.0865346835064534	-15.8087039079241	7.00813951474873	-12.9332097752902	0.840334166718297	-3.59680540531027	4.29578271775842	-4.68298830098349	0.495470969140218	5.32374848686757	3.9638166827968	9.88225013469948	-0.161201479339202	6.73312416243552	5.63249577987133	-7.81417582308536	6.98582606405872	-11.2989439917691	2.61613866250853	6.85404930079587	-7.29570620985203	3.07432093004823	4.03481774806072	-10.5862643908687
27	2.2292586160721	3.69818695042346	2.29034469646655	5.41632698778237	5.52863191690371	2.32579389109511	4.36283984683679	2.62959850584527	4.94405954725398	5.40000196064843	6.98542126508289	5.93482390782849	2.1357486124244	1.81328116869488	1.12282726475509	1.28692238201938	1.5581827772688	5.62903307908292	3.23494256398649	2.18702341434579	1.64875519797188	2.37415617932203	3.87039543700879	3.50502789609562	-0.209501005058881	-13.0025566225047	10.1567193316306	5.86748395777011	6.67824951895925	1.27840531151481	-6.85780992666865	-2.06627887845077	-11.5403850745638	3.52111026419882	12.5587907988584	1.12884075751767	-4.91258475830475	-2.4487764760709	-5.97834102305888	2.82761370990163	-6.42866011940676	-8.24705256919387	10.6160987020658	1.15517176998648	4.03976564496705	-6.41623039414553	2.07557802137092	1.01198080872068	-1.51750964017536
28	1.32688960645508	6.65585142813502	1.07732076827754	1.60901310667136	3.17220065435433	3.04574148087158	6.2902588806044	2.49372758280124	1	1	4.32909444915851	2.7719244930923	2.97493195499844	5.29016143460367	5.18517594803624	2.82336510614242	1.67499860584363	7	6.73410821089757	5.51168398962708	1.60564425415798	6.57361692242338	6.49587308310828	4.77879234984787	3.68428497958223	0.872390600728074	-10.5217071547228	1.98347512595147	-10.238757179096	1.10184008695868	-6.06186024639479	3.33969803990586	-1.13113883686253	3.40610459090474	7.68667182530666	5.37117255132269	5.75694322588053	-6.40706433901648	5.99946097170538	6.22065230350152	-10.6795319830263	-0.323384257915532	-12.7052073108202	4.20929295171225	2.62287113728432	2.96455834468226	-6.27632073621198	7.29247574915387	4.07575706299908
29	2.32870973259114	5.56325897760156	1.75402890905859	6.90124138153445	1	3.42125700428306	3.04122328886225	1.76817911767071	2.88969805826101	4.5588210697411	5.18312776960423	3.60670892406424	3.31982322733981	2.64213655365686	2.38491358577071	2.00204717340683	2.93787209112241	6.36866955961994	7	4.16251384042424	1.50687069374743	6.25760280619796	3.28431849959132	9.00043746526526	-2.33590236586794	-3.04987157176768	14.7695376665284	-1.40618638582374	7.22359226907399	9.19912078258321	-2.80110252042644	1.73050193849834	-11.6083143127995	-1.62511395041386	9.56289499902379	6.53063048513909	-1.7359205659254	-2.44324941071043	-8.82572315430067	2.91235713687315	1.66390604169712	-15.8942814058842	3.54441605807432	2.62263672082797	-0.501409705701289	-2.32002645008713	0.748365177182682	3.74336503717468	-15.2019968659811
30	1.94396357541349	1.54276352295453	3.49608597576827	3.48228044566602	6.36357516948668	1	5.7558824125905	1.2912951722481	1.11206176501664	1	5.34061175325335	3.16128381087484	6.79768660165406	4.6521736783053	1.07987353181381	4.92895456219406	4.93029409474686	2.98110918151995	6.8266585079787	6.4164871723102	1	4.56744994913238	4.12303827606519	3.84612350387077	-4.4589246584958	-6.01592161348385	8.34118901785974	4.60380446658499	10.190462042445	3.54466178803866	-10.1118906580936	4.77696746441022	-6.32084819309296	-2.2262750137583	8.29961642995696	2.26215354061953	-0.656295948472528	-5.36450080051157	-4.09245543081594	1.49396257830514	-6.02841075795821	-8.72073411426861	10.4639948227209	2.74118960581965	4.20469522294261	4.17861239027652	3.77446886810161	6.54338382104699	2.75478409642136
31	2.06318797461094	6.74376915723102	2.57626878684791	2.58769726571101	2.64429709361069	4.62447053573212	1	3.12583713281145	6.7804929440408	7	7	3.10957372752511	4.41745238082521	5.99852950693505	1.10468322700291	6.54966288080753	1.57103210037458	2.34327126102057	3.23324527922182	5.97727940701256	1	4.691965507177	2.57596018245462	8.39345852146141	3.04373057218997	-7.4058704164993	-1.66031664654616	6.63573397872237	-2.54130309360576	-1.22164218057998	-4.09872258114556	0.35085871863198	-2.751895119273	3.77271745270183	6.71424651090207	9.24380524542584	-6.34312453636381	-13.2780967109583	-6.1155866205535	2.35639699984713	2.86412929027516	-16.685033372416	5.11209216236736	4.41574662701358	3.4612072068081	0.116293646332179	2.30282946309079	4.26214327096528	-20.0070791231727
32	1.14566490409713	6.52594053264801	3.29808032128988	3.16576242767281	1.42830555124768	1.0533419402506	3.13570002394781	7	4.80771678747865	3.72160198844017	6.14001804067282	6.24020432639687	2.11948059143636	5.75895357151364	1.27583211693926	5.91345975545494	1.19062635874423	4.72803111281106	6.00790542047525	2.72980874581456	2.20359556568086	1.46737934426484	2.2679671694595	6.6746282617477	-0.646455034358163	-3.22259861747229	1.49019514422125	2.89346823964619	5.2458233448074	-3.08828663308499	-6.43522305282343	-0.101284345544136	-4.10503408865019	4.20812742683574	10.5027412192218	3.72300173480152	-5.3874831841211	-12.9087082379438	-6.22936507353621	5.0248794362771	2.45323843171064	-15.2968010422502	1.98596620134881	-1.19316366847208	6.39332842407938	-5.38355142887375	-1.34369712779792	7.37348619566629	-11.6630861789165
33	1.61979787612587	5.30100493404425	1	1	1	5.53389741233048	3.16052316598902	4.90193439608297	1.76977688493611	1.36769691987709	5.14524007699323	5.9771025685342	6.87032797835248	2.95674495981369	3.74458661326473	3.47255920577056	2.22011626760135	3.00347367939053	6.22677181991191	6.91571089300446	1.21979809203937	4.38608141423239	3.83774448718448	6.10918947938172	0.258269980179096	-0.249903942987991	-12.7861342453447	0.531355066988944	-8.88394400058685	2.75408620853491	-4.9374853860704	4.02204391535678	-0.484362588224264	0.693326024564847	9.11992037712812	5.46825237059295	3.98934761832206	-7.59884221459888	7.19998111043529	5.16548637393681	-9.06346408701178	0.160386552047516	-11.2486786915658	2.88288717909685	-9.42467297478546	3.44256345703777	-6.97024453233884	1.84024136821907	-14.4175882486898
34	2.53235699343092	3.01599285081096	2.61348135058016	5.23296313278427	1.64521376247986	2.38979757078261	2.17179792747607	4.56179932694784	3.35826998771943	4.34942997340663	3.51856790392797	2.77098809051876	7	6.84744500712031	6.70762941787931	3.51302916068215	1.8193043154403	5.40699273976838	6.4276159435808	3.04085956064424	1.73062630835224	4.35981873194543	4.41136505081087	3.7624301772282	5.1520745812015	-3.60030454514359	2.4290277050846	3.05705280140718	1.58884138269948	-2.42620840481553	-4.12862810882241	3.62739952077314	-8.9722205007603	3.02107597339217	9.23956521778356	1.53824067886684	-5.46655148424809	-12.9093104983402	-9.63644982515765	6.51070287107474	2.41821349577201	-15.9008650353825	3.27670799355558	-0.0901604537198197	0.903907666287266	-6.1991612672917	3.67919288126199	7.01630948902618	-16.0220158038886
35	1.40355629450615	6.94175925011557	2.75336311362825	4.08402693269789	1.41460235287628	2.16818229429236	2.86529005464133	5.95570038619483	1.42772160431964	5.62860402555662	1.99132877590242	6.55899128713726	3.91356504124003	2.58570725883766	2.77392095126209	3.73049084822232	1.36425067381652	6.70525392509348	5.52492545718038	7	3.51171026124372	1.93163139849054	1.45745560090056	6.96720885482219	-3.41920894139265	-8.93026125459738	3.78395352051237	6.5846888978765	9.27747184980849	2.9225444781652	-13.0520500209258	7.45989071213262	-9.51474908141414	4.50256758509781	10.8907746125435	4.45054727390443	0.0840149989069285	-3.86956262328818	-7.46238124362161	-0.878261857828314	-2.31674470350194	-8.44013151011793	11.7290997440461	4.81551380483813	2.20893773857001	-5.96573938465514	0.0669782143912777	5.93057753389989	-12.5674792614786
36	1	5.79285835559581	2.9345654879608	4.67277271997484	3.38287663443352	6.54561334866886	2.43324716977813	6.16291623240618	5.45982520643006	7	4.45713102301185	4.98845575304444	4.3145678743265	6.19887767252151	3.55268285218433	2.79001879295915	3.02047473555343	4.15664064908881	5.59285144956617	6.15041984145808	5.29327606177306	1.84349796839528	5.78628808694325	4.62480606010689	7.74793358020591	-4.8218106597729	3.14801210776699	3.51682441760182	5.23552861791245	-1.92021478169539	-4.3744797978707	2.71749169336752	-6.98144912313026	4.58169097186806	8.67306294877051	2.07386106661308	-7.39646570100763	-13.2149206027695	-9.09293216167224	3.90503984589341	3.86053520059562	-15.6773375322745	5.01442074880652	5.15980073955168	-12.9516979403499	-3.70564775869606	-1.4332072905062	5.41395174484528	-13.2762685933436
37	4.36323779343872	2.95757131721185	1	5.77835345094922	4.04074673595104	3.4107339176395	5.46219060363708	1.82448985825198	2.08996631466516	6.79146741877674	1.59747895952741	4.97922607561877	6.54503030749823	1.97840707932053	1	3.63119567016518	1.87984130946143	5.85937875479346	6.66458014873881	6.30894345890704	1.45691692808522	3.38173737566803	1	4.08496956350106	-0.763341829780844	-11.9563715628028	9.91006286460089	5.42932835297138	6.35225834288858	-1.08032472375799	-7.95173116869025	-1.80830748623071	-11.2375799781091	3.25600105773823	12.8036870860658	1.80366779153876	-4.93636131413157	-2.79955819599859	-7.27207159950464	1.77577317908843	-3.54223386364471	-8.70119557265312	10.1232241853432	2.75094881796841	3.07691031299267	-9.19095738442077	-1.81730711779015	4.87103927282784	-0.849293311086103
38	3.31262651302491	1.02930166194521	1.63583888825477	3.512924184253	7	4.05731523792895	5.16039141988243	6.04091291299165	1.65645538998024	1.1212745905156	1	6.35644335714846	2.96556723687276	3.64858428957978	3.24302976733525	1.38238591673592	1.01037272365722	4.57171733475314	6.39233223244764	6.58183055463344	2.36460394741744	2.22405990477139	1.6606419311488	0.603640264801039	-0.0556414162275413	-7.23283240619263	9.86000730963613	1.03173020242454	10.5543565272051	4.33147521243385	-2.04233302093176	0.984184344482295	-12.6525688000741	-4.35249209315806	11.0452318739207	2.39438447431033	-2.58985563619077	-0.992985259293127	-7.70458294997721	-0.245424247040414	0.521558323565465	-8.57430007697021	13.4979913852046	3.03757541389857	-7.02405827840626	-4.96797004074321	0.326498327914195	5.48874725676919	-10.5892909387426
39	3.07092423075037	5.85492400352954	1.0186003050978	2.26825137910985	2.59939623309514	2.02000718121116	2.72093628319755	4.98166402277659	3.77293792712817	2.44613184170677	3.95441049380583	2.77839760612872	1.37225697127819	6.00121116404911	4.80645831477962	2.16395745607847	1.43450818116641	5.44974989764138	6.57886997206686	4.28256974915012	2.08006605421643	2.64776497606185	5.35114629290989	5.29469150044117	2.81322889300012	3.17115130688369	-10.9854773262126	0.856003274686446	-9.4176155475115	2.34392966626772	-7.04017097178501	4.57868519764062	-2.55976814122755	3.64289577143649	8.49474501376847	6.21707759650506	7.35197865120411	-5.34249739666151	4.66887275697694	7.0986330865575	-9.4139215376619	-0.203539953959924	-8.94244912681198	3.962123515691	3.64513881742654	2.99631261691803	3.94775514117847	7.20541865665055	-8.8487630425925
40	4.36874401669709	6.87280900253541	1	6.80709516210853	5.7786936794793	3.64788869878505	2.47764873747525	6.26305254119129	1	6.53477608531251	4.89707802378732	3.8083694315414	7	4.96989568841456	1	3.70878233303744	2.33605745694335	6.21872448778495	6.26023347494177	6.1850984990464	1	6.90263610113626	1.32727315175642	1.59977177459148	-1.69002699209974	-11.4388144271448	7.84874970765625	4.09375238361819	8.46054091244069	-0.405110303034607	-5.81100332850413	3.10896073492728	-6.6631664650169	2.41070601136358	12.2052292758741	3.56917406730277	-1.99647323336248	-2.78916658306382	-4.06047363744148	-1.54241070182852	-4.4450158355568	-10.8843093405035	11.1765790528915	4.21355203807893	1.38951371498309	-2.90392844202832	1.03037188938702	-0.42967390817096	-2.51663242141013
41	2.6722246407858	6.59632845788405	4.85422007088204	5.78444698391923	1	3.06611549087092	2.59634493479031	5.33589635468003	3.2357394750625	5.6558960583575	1.74688075635365	4.19040628204158	4.15252048654398	3.79802265087445	2.22750344588434	2.10232072260775	1.52473204432966	4.82331213857508	4.07818013126636	6.42301513813671	1	3.49924026241767	6.79897016333989	8.12521580865662	0.929459754272732	-6.34389781427904	1.4299172446904	3.24292869959899	1.65777804590562	-5.23188417829531	-4.49939110757617	-0.434508920275804	-4.82665156994181	1.07556793495731	10.7249927391786	3.89412531981071	-6.95041167492151	-10.462215562437	-6.40950560493052	3.12963364620446	0.994795697114385	-12.3667595430729	3.37385574314028	2.59617138327304	4.30791966741698	-0.142439292394857	0.853491888720291	4.41347144442359	-9.95862526740278
42	1.87422558432426	6.21055498476914	4.97688099365943	2.35218663965544	2.85809492249347	3.92711888074724	2.47909506373018	2.29479486768175	2.05622810714426	6.91615959091424	1.04645642532688	2.4529138896665	7	4.93775190761046	1.8506022253636	1	5.56984628012077	2.37884699860198	4.74123836665697	6.1914200891885	2.61693236908422	3.59792164534998	4.13219037748317	7.96289037473349	-0.369308568710401	-3.0096450262029	0.334367359781594	7.11211262145351	-1.9934902306583	0.434070605123201	-4.18737963615161	-1.81708142830998	-1.59748006580991	1.73995272460008	6.13567600728263	4.72377249201744	-4.94724238474345	-12.851486536901	-6.61161160613875	1.78735470835204	0.733717076358597	-13.1838617730869	4.45071626030784	2.62529758986271	-7.82126454285104	3.5184551449272	1.7076740290992	4.90126818094085	-16.9968126453176
43	1	6.02026882245684	4.55284217043422	3.84769940268129	1.17103523599891	1.4531441788127	6.22594308342378	7	4.68034246450877	4.52758370837306	3.81967753664018	5.30115661345212	6.15940567087506	2.63763328836941	3.27359652898928	1	2.60584865231068	2.7625552138644	7	6.58058026771407	3.21258089848669	1.622141296749	2.33385452390952	6.37072720461706	0.651305100713002	-1.49993572314164	0.50458524421079	4.27710314058513	2.20653121077017	-4.9028376957673	-6.36117157773782	-0.434545527751273	-3.33780762964687	2.71213939118054	9.65947647130319	3.44878093692767	-4.65870851582464	-13.7217690478116	-7.30949145135529	4.34239244161711	2.48084596447692	-13.7092366071814	3.35169145512659	1.57632873780119	3.14790547803792	-1.13016327332511	-0.0266162693922454	1.65301454711586	-19.4030809748436
44	3.91146310017447	6.53880146651401	4.38294201250452	5.37669420668289	1.3218157240005	1.76483597140812	3.60289498185589	4.78650055994066	6.07077666179946	6.60375849257274	1	6.84763064944698	4.82900778159268	2.01199576307828	2.18104322177045	1	1.83047013888734	3.73095547883498	4.98685875794025	2.86700201160399	1.64123371273667	2.45270672746147	4.66608356843908	6.90345813874663	1.33981532316217	-1.22929000013134	2.56583184107304	6.96679766148906	-3.42651903530751	0.507082499832882	-4.79055963469177	-0.140452226119555	-3.10228862626239	3.52821334123079	7.23282208076455	3.17991110017122	-3.97660482243901	-12.5885846313569	-5.13466788965769	2.915577994673	1.44126623667727	-13.8428959989229	8.0864493404761	3.33811878741844	-10.8792669642744	-4.57690895924484	0.52942358274694	5.50647401561274	-20.1741520385237
45	3.1822354008291	2.77736990136839	4.11468892479475	2.05280899627945	5.0916902196061	1.45232745311343	4.32972676613939	2.34898061694131	4.23749143554334	1.23587002510994	2.09129830658967	2.71849546981545	2.86742234312428	5.08838821574324	1.63945052189077	2.27118459108274	1.90406700277762	7	3.39672972346847	5.67232172777176	4.23530408243368	1.30783087694006	1	6.08579297524134	-3.10624978210005	-8.68880499607713	7.41209586521723	3.49538822175417	8.29810663149713	2.91871856810335	-7.99755408617693	2.93594854738936	-6.65390389896092	-1.43650439427613	10.1413443658282	5.50971433397282	1.53970031883503	-4.44401160910958	-7.16242694589383	-0.302797403566742	-5.30063521301705	-6.36506309691592	11.17988392693	-2.79746707305711	-6.14698041986773	-2.34595057025327	5.96832070370123	3.70022445335041	-16.1426019256026
46	3.65410119350847	5.51458229007337	2.73618996746333	3.54262137276612	4.97706028119825	2.41543120653199	4.46873265725532	6.46290276821233	1	1.20459523829328	5.05079429505222	4.52284715446098	5.96567785509109	4.29606624925702	2.19974073589675	3.47490652616729	1	4.96421667680804	6.00293743292617	5.52398563605428	1.28261000068252	4.00984382943856	2.14342414809265	1.08815274243019	0.917530106255825	1.88944658421062	-7.68712448081851	1.87721586900811	-10.1530211583757	2.18309335795735	-4.87049689337131	8.08407999473354	-3.5386564917221	4.17330956357454	8.2925878467257	4.40892566790871	9.11020418819407	-5.73145804864781	6.33706154951337	5.04501472404704	-7.08192477231016	4.13711873580642	-8.95188763758301	1.31280885983461	7.29874409407611	-5.83674461254525	2.5590594936916	1.29415297065691	-12.2087666803312
47	1	6.61736981934285	3.61287103005728	4.35546481938109	1.26139816326373	3.34106399905182	7	3.0032933190868	3.74065345419624	3.5972641288326	5.93798975647334	5.36026722081578	1.70334708048844	3.14738893119736	2.13060580378512	1	1.14321716819533	5.40457747551858	5.67655846518003	3.77494481171388	1.64603768244233	1.24967251269764	1.77556634266243	6.38209137110415	-0.0386801206717681	-2.28721352851485	0.99106965266986	3.13613665332252	4.41029019405864	-4.1708566886227	-6.68240745713903	-0.619843386550277	-4.06524274151111	3.24248787470011	9.19553880176474	3.28510620294683	-4.54852446359176	-12.9842457692114	-6.22570617037806	5.79048868541205	3.49968263749012	-15.3862074914844	1.65876242246062	-1.4038829257712	-6.79716215224984	-4.47857859308897	1.91693532058374	9.49578952755783	5.79430112658116
48	2.34534523117985	1.93101503013741	2.64737001642491	3.42466265040665	5.47842698956163	1.19738798698798	5.45883817143172	1.68901640697545	3.76704248174448	1.93108920858931	4.31208082110873	3.10923744680698	3.39271903138862	4.17615702882341	1.21940800872239	4.85464347801626	2.37945608379173	3.32737869138031	6.2352349072853	5.09937390637623	4.26049842470236	6.43111300528917	5.46179488769312	3.58302970962048	-3.96345233799015	-7.38735596615529	8.77993556986426	4.85670858984853	10.9644868917911	3.35671699895636	-9.50447368672564	4.10787816083847	-6.74017444762414	-0.427628103883798	9.56807678389826	3.05837165279794	-0.20138693438786	-4.0718102623976	-3.3244002446076	1.39202415743796	-5.59691662041896	-9.40347394894479	11.4610937863661	1.33051336202943	3.29419839250667	3.73416822455628	3.00912465344102	7.40229110990094	0.85134773599215
49	1.44282297163365	6.72982778526112	5.02837444790405	1.39732356778128	4.93174573630401	1.05657172201068	7	7	1.83234327117337	6.31539193985766	1.3563780655657	3.17396929557635	1.8649593374285	6.19973970097231	3.28653570462335	1.4954337852883	1.36746855353984	5.59311681724316	6.10030894276385	3.24056908257864	1.1761308975344	7	3.77017559190532	9.57750270016381	0.980050332531503	-2.96409113916609	1.54531455687251	6.54034096600858	-1.08430312163389	-1.1594360937827	-3.01332617331672	-0.335187911668774	0.319324893835101	1.66032570693421	5.7331584827539	2.09128447984768	-6.01177607523188	-12.2549429817374	-4.79880213938658	3.57150668446782	3.2151002131446	-11.6992706740544	4.19454475792402	0.956572987305517	7.57876984924586	-5.74639251685783	2.7835504055911	5.42278354156711	-13.5557277141018
50	5.1343536117411	1.93589638077322	2.36459970955857	4.30559039934447	6.61788065476112	1.52950970578294	2.46159879881454	5.2395405295273	7	1.36860199915318	1.55214692384477	3.39600670705404	3.14081854063802	4.83304683142037	2.89892919861311	2.05093664472873	1	3.37950075547238	5.88489810921144	6.46831590678741	1	3.93214371877599	4.23622026316535	9.3610166244041	-4.72962616301862	-4.73853970630706	6.93963132487074	2.84098969523038	9.69629828841181	-0.593593354740102	0.595342029574915	4.8563443122032	-8.18388386884346	-2.28838717837969	19.0338522044205	4.49347119095651	-4.59135920110318	-7.59887949795517	-4.83315620973961	4.54602054948911	0.62116320533797	-0.233660924680595	-0.230723127338706	-3.4555734216238	-13.3500540243504	-7.52287191303592	-4.8398869979534	3.9932012540677	-10.4063091465921
51	3.91820006658801	4.92920278822276	2.55392824525518	1.34531405063122	7	3.54549993742949	1.56594950357779	3.05882547615721	3.30539193151413	2.83881125639313	1	4.75404970153881	3.57850812758281	2.72712635954307	1.83220393486445	4.87647798788114	4.39245375881816	6.8487591848349	3.13263969442581	6.20731764588998	2.448505578357	3.32525673772726	4.95524138060148	6.82380514100157	2.59884523188719	0.741272127066698	-13.1535651418329	4.36288955342084	-10.4093035177567	1.19162234092945	-5.39073641216766	5.05992222014365	0.12032046371861	2.4425120796817	4.44620522789885	2.46141656868631	9.95715641559438	-1.06142288416288	7.80539435978194	4.46631165102405	-7.58637864823715	4.92105483249409	-9.45635393899198	1.16592660578647	4.0930798862436	-4.61611014212144	0.845969931162742	1.95042684900932	-12.3775887177935
52	3.45691312857773	7	1	1.00425645151708	2.35607518630236	4.95322818070402	3.49147493137002	5.48916201439526	5.22952473245909	4.44926305508441	6.38795316110358	1.76809075554246	3.33219972601105	4.79516729046073	6.14098698521793	3.86920370648364	1.16714916919352	5.77240551365624	2.14708048772136	4.93914934366153	1	4.70373394442785	1	4.87380632330354	3.45302519713528	2.02609216291236	-11.596940498073	0.680549670394555	-9.66644790794826	2.62386233889081	-6.30923825970537	5.84746781612174	-2.58741806156596	3.31708317883602	7.67700772151476	5.33224636833564	7.00519296909152	-5.7982497657013	4.22513691772144	5.88305034620082	-10.7626599246913	-0.337374464894951	-9.23349604735063	1.8448495296615	4.5284992761257	-5.93263385825301	-1.8046413508867	6.66650270466606	-11.381693772515
53	5.29490654400415	4.32660723228916	2.14416852584365	3.46889734477551	5.81373581736583	1.48590063347355	3.33498547921892	7	1	1.49820494679152	5.56018552794773	4.68873619362217	3.05068920798749	5.93446925962162	5.92050351752291	2.86466787246112	1	5.17871355793704	6.05483777932416	6.44420083298224	1.32643041178513	5.70150144931323	4.57787603944101	8.96777509142764	-4.76123456477324	-5.6041613718263	7.75571673582844	2.97430850236452	10.580229767609	-1.1461851307386	0.366049566620352	5.47161023670693	-8.30299960183871	-1.5871139790078	19.6935535005374	5.58496513602353	-4.64762033645993	-6.55904371791119	-5.41201251869232	4.05050502042543	0.537296828929519	-0.997540208514926	-0.214433519491339	-2.75150429430558	8.62956551538879	-5.39664045142281	-4.07320205185909	5.78645034430154	0.325286166246705
54	1.9569694532027	5.81919060969058	1	2.00794925443994	1.16107840173931	1.14874784530434	5.03393937846551	3.24779817227201	6.21517460581313	5.22545472441791	7	6.54476404865448	5.43691832528754	6.84766443527619	3.37658120003805	5.98679462716875	2.82652390236735	4.89204628119156	6.05261172494713	6.98181565310188	1	4.71730220111673	3.04422317324553	4.703057403541	1.08404640006281	-1.43375579365532	-12.4462284956787	1.2204271785246	-8.87053916855043	1.08437102974605	-4.03739426745567	3.61079318856622	-2.70355558604074	1.92624411777705	6.83457473563693	5.17391895236685	4.5571963301457	-6.66231982473916	8.09584250650012	5.5036584749359	-9.07354959309226	1.11020332797481	-10.7490648629655	4.72027113524236	-9.08001932838432	3.48668311723335	4.36343202693047	4.12185614751342	-13.5819117960648
55	2.68177300200127	4.9258643315598	1	6.76642012031014	6.12020002989391	4.31293415628254	5.16386253644921	6.54625598746072	2.42795116848792	5.43455390258451	1.86537498350154	1	3.59838110140715	6.9529205487071	3.19718259092526	5.49992915040473	2.45275057368699	3.65521534711174	6.57033070959458	6.69351824703232	2.40375243182642	4.28651984833311	2.40592948640557	1.78393564642276	-2.99789610133905	-12.5249743367192	7.33801512455916	2.59545741048138	8.18509765833172	0.0980942931400518	-6.17297574536842	2.35453011811803	-7.68197633544591	3.41728885748112	11.7496016817853	1.64476512292079	-2.35667243163323	-2.61546432886013	-3.50384290397028	-2.49817192612142	-3.5897311904738	-10.5454007929095	12.041175744685	3.27710990683762	-4.91806024468064	-6.18912342563356	3.5570147031797	3.0578633068816	-2.40182434121697
56	2.79813645919953	3.28460985087302	1.04616555423452	3.27408792154604	7	2.92203946929222	2.19605254670096	3.20128511668042	5.48355185203987	6.51695269514642	5.8502872567871	4.56160030536534	2.80245147146834	6.28935188586616	1.30492330073036	6.10095377059128	2.86229713963177	5.14775456933387	4.46356711342919	6.73424828852375	1	6.13100168027537	1.29101249670603	8.0935247993738	-2.70243990822482	-3.68558841249411	7.52158456243005	4.65243102931921	10.0489017229053	-0.949666251753569	4.47153895394027	2.98327174528617	0.19822148724253	-4.92580022216775	14.7783484437918	2.16841000802339	-5.35600061585931	-6.03339444060926	-3.67066436739745	6.79782927717753	-1.06591791459313	-5.43301302381607	1.29470959852471	3.85208259360765	-4.4699011643944	-0.439393223213403	-3.47621984547177	1.81335074262595	-17.5346154900076
57	2.02541526164446	6.67733314431018	3.04342862960419	6.55784970403724	1.04714847717674	1.93253667931583	3.39906895246445	5.12198376512417	1	6.56154039314648	7	6.98095630533225	2.50410313364514	2.09595142440778	2.59563810154452	3.41355969998157	1.19787847343441	6.79746534476592	4.37510563606198	4.84660880290231	1.38211036177855	6.7457632425811	3.89531578600974	9.44846979578671	-3.29967028370559	-3.27884303660759	14.7752028494908	0.0288815128590925	7.32200586504327	9.91786141156761	-2.62323683255475	1.78487659371571	-11.4255615209832	-1.1870551118868	8.43134732650409	6.17719009538448	0.135363014717478	-2.88617075345056	-6.83437304346788	3.61774316487581	2.00212057040826	-14.1535655877747	4.42025909604103	4.36604484965149	0.277907889364996	-7.53031091906433	3.64266977575156	6.02896714224043	-14.7060856523082
58	1.99519821296567	6.39208687964154	4.94278468158531	2.06101019163314	1.89465503811411	4.35163961356305	1.79957096439259	1.75926316410061	1.00277018271224	1.57735724239424	1.6837555580366	4.0047357135649	7	5.60033572116159	1.82825452527553	5.64838361579889	4.77648533398137	2.6325339477363	5.34817852344238	4.87111271167506	2.54364217398109	2.9566831692799	3.22727638490986	6.380040604572	0.342391713143849	-3.03589508330762	0.272386936977703	5.84158253061326	-2.43547433836327	0.725843386086075	-4.54873180020408	-1.92938131528488	-0.721504714335823	1.20112164525976	5.66889983665797	3.4885228345555	-4.72228937426291	-13.7368426480107	-6.03456176447204	2.26665749861034	1.26792412672593	-12.6666125531397	5.57233603672219	2.05932049261102	4.76184719469647	-0.547795043270284	2.46790999493157	6.05304181644954	-17.1659492950508
59	2.20104827527266	6.80108827505495	5.14847694376277	1.17212726817279	4.2232448103296	2.31004267569019	6.47696485812795	7	2.79966101634555	5.94648895751517	1.94494829597507	3.13683238398086	2.45497716588613	2.22437910882584	2.60578600249178	1.99745019611849	1.23760468055999	5.30494029430701	6.48314287524373	6.79458572363372	2.02014242696389	6.75970336889957	5.32859120336718	9.5208092550039	0.923540034661053	-3.31024907180642	1.58461037204024	6.21520483246289	-0.228290345094898	-1.35820190602328	-2.9816252122055	-0.524476913495068	0.436767536332694	2.54014793233275	5.95004551642312	2.50921748585551	-6.88224044420667	-12.8174168051839	-6.76480767909642	4.56279152933405	4.38818314670907	-12.135908969037	3.59074633290026	2.26367545432952	6.77015664465673	1.03712156256941	3.64941135898474	6.396351613731	-14.5906237423011
60	1.70502535279882	7	2.40939648916727	5.63149839381405	4.77087373011462	1.10219929006983	2.03601451556756	3.50701172166759	2.50624200874511	5.86106727555737	6.60997097163623	6.70668678868867	1.45680527849061	1.10856055477801	1.01963711201359	5.71349440731036	2.54659536613216	2.84415639536139	5.96701772866605	4.88647443735324	1	5.04756222390345	4.18126773593184	2.83088690049286	-3.16805347974897	-11.686089564555	9.04559129336087	3.13645480515902	11.2742337321528	1.74236146538064	-5.73276976000405	3.77841131711271	-7.7560411761671	0.771273694430547	13.1139316907096	1.66620888988734	-3.11733534557943	-4.80801106369917	-4.98352881156228	-2.35147052628032	-5.21506143761882	-9.53432745176874	8.98820850046579	3.24929258669166	3.12025748373681	-4.21114800452564	-0.998916669527164	1.88952859094824	2.18075894212753
61	3.92508421493344	7	6.92266318666168	7	1.42503513869985	3.33234464496073	4.71212396205154	2.20616738314829	3.92850720609079	6.72530024693982	2.36222488220342	6.13328050767814	3.94776039326199	2.90013751542587	3.13366690964276	4.46816490784578	1.89431210223775	5.16476205158903	4.52789812500746	6.43701196784965	3.02223062532391	1.33775344248956	4.88097644561058	6.63576478446217	1.81371767523996	-5.01292727978674	2.42788692568738	4.81702536326946	1.84326444418448	-3.16612178414995	-3.80673848808374	0.982622978369509	-5.05349650384884	2.43619421816626	9.63043501926406	0.815521794114172	-6.75830223509509	-11.4513002790468	-8.2416242355388	5.45285959021798	2.12893050070203	-13.8689112277579	5.83919089062716	2.38651148304384	3.90459931265783	-1.95738219921968	2.03267745643662	5.74959493704512	-1.55456956495085
62	2.6723961074809	1.68834694658391	3.35726300422379	3.56446454397287	7	1.0839494584379	6.26285361952201	1.8663461831196	3.7938713007968	1	5.9113309836111	3.56512136524745	3.42004479243965	4.75596650471769	3.10311283227882	5.01023848468496	3.09495220466379	2.14408670755894	5.76570929486692	6.37761548153691	2.88917954703764	5.771436523496	4.34884978002792	3.06147534418875	-3.06289149005976	-6.70388306112382	8.66396587579581	5.09845970852972	10.3066820632363	2.59125541035796	-9.38501779932945	4.61496115321293	-6.47313273926285	-1.09308822283232	8.40193573214762	2.58255541586224	-0.19066409643506	-6.16797559792243	-3.39622947325447	0.617135545942885	-6.22283115478933	-8.25017112844935	11.7749352559476	1.71059434745789	3.10329245180384	-9.40409608609636	3.31926186672987	7.22857212473329	1.74362119080218
63	3.11240133505995	6.90648135433415	1.0969717488841	7	1.44710278774437	1.58287327132427	2.94310767105498	3.64182144104496	1.52487051052282	6.24215165997043	6.5139253828589	3.15989692051209	1	2.04452014374888	2.59801273879065	3.68698726291777	3.41301049800998	6.4175727744461	4.05544873818906	3.04230954008268	1	6.21707580671662	3.60958587740822	8.25798138294726	-2.62448002709551	-3.61651212433193	14.8242656767361	0.369747110257791	8.24428952346578	9.55965622309732	-2.61591947921545	2.1322629930558	-11.1694321227882	-0.451016029019196	10.1986947277651	6.75492939460554	-0.249156735401011	-2.93509391317514	-7.82833693261896	4.00964173606876	1.99645797687637	-15.1963953603346	3.98848974130951	4.03672986666083	0.348007913891194	-8.89188573628931	3.97315810955338	6.30042947129299	-13.5812280764301
64	3.41791924552902	3.63761969236191	1.69550936654493	6.58113394840333	3.81037507395245	3.88393593154203	4.10869392510716	1	1.73479636009652	5.3159208599336	1.10304371328674	5.07672713401379	6.88429877452877	1.47543271589771	1.97607781446602	4.59509437606695	1.37647624895748	7	6.33793079940688	7	2.06686743125106	3.13942216072268	1.86999167960303	3.50578114673501	0.647108974687557	-12.1039430621979	10.2865990772641	5.64284523230657	6.45437331218992	-0.510422648643912	-7.15289213602471	-1.52369092492286	-11.1020325275713	3.23844955991787	13.510853713861	2.77242154326909	-4.47320977460605	-1.8718258252314	-7.16086663823715	0.170944795149888	-3.80899750442964	-8.02043907450408	9.66165616976582	0.802309287949952	2.77051088462125	-9.90693746269444	-3.79848223473315	3.92441032890173	-1.82235272464603
65	1.40470286283118	3.22511178007639	2.20248650370605	5.52423963598922	1.21436970385798	2.1012355028933	1.62654291430127	4.46998106722523	3.56418264585449	6.22487809160736	3.37806064164328	2.64083041033569	7	6.75727776737834	4.04163823994035	3.95234123787958	1.91666371000376	5.09227145596797	5.4683003689147	2.80184724493251	1.11182239569141	4.44552515303731	1.72978344680213	3.99468271174248	5.07589398333259	-4.9946414784588	2.72764616448963	3.30182879678587	2.46288404737868	-2.11591150501732	-5.31767435242468	1.72715153872411	-9.5883967385772	3.20568709675085	9.16305375893587	1.64958903026633	-4.72226773688309	-12.4401355748094	-9.75523905643934	6.34967814388365	1.7513350003284	-14.8259690744415	2.1999664447418	1.75655664597482	1.8204478890726	-7.0051964917178	3.81994360246316	6.54278824278945	1.80870646169069
66	3.13057687290034	6.8195341177756	4.14458169914833	6.34754824782002	1.80682502071737	4.20267072348697	1.61596008143184	4.46345167918851	4.08677453692407	5.86065271689162	2.43593449086842	7	3.27552528553355	3.9322919015722	1.78649220480264	4.3471607748262	3.41261174661755	2.26820722595979	3.25793160272234	6.8447376976151	1	2.83942746495096	6.91568917921796	7.2980403814826	2.32951631005384	-6.84492720039243	-1.19402589252012	4.39976886513242	1.29830794981376	-2.97997685237159	-3.80528853236611	-0.635943657037128	-4.76239645953815	2.77084828450812	10.1465498530574	1.4571691781683	-7.00259491060259	-11.7050879350262	-7.36366079653679	4.83595772293208	3.12572933895848	-14.2810047870312	5.24104211034232	5.22389413668184	2.57086716811798	-7.11340323937939	-5.12936493567212	4.34945025880834	-4.53386606333795
67	2.62330347672566	5.86396004513861	1	2.13663888462355	1.9116209647879	5.1697892471278	4.11149339450778	4.93949743205465	4.55018667109199	1.35145867805524	6.35529094635037	5.95082654446199	3.16757811475922	4.27855111362476	1.74978829378953	1.94973366139825	3.85516741462463	5.01034502367658	4.97933299676958	3.26111626762379	1.71237041242126	4.26313393960262	5.92815400045841	6.64395230677011	3.82249496240961	1.35425594329873	-10.0195302198716	-0.0614784539779312	-9.79493309798576	2.51079748600715	-5.32110995667867	5.09096950091645	-3.12756975903702	3.5630024905439	8.70406843519748	4.12521299262033	6.25988077151295	-4.86414080438978	5.74409497160979	8.20619528679959	-10.2245994105262	-0.588204171291539	-10.8362182435035	4.20333802102722	-11.1335454591871	-4.97229739833104	2.50744018436093	2.57144164854889	-13.0345226850475
68	1.08998279945803	7	2.60480670424843	2.56189605622509	3.25644672216501	3.38294087927841	4.90732444974944	6.31243753362625	1	1.68498129889197	3.39269991770126	6.92982635607979	3.58911222610421	6.65896000092108	1	1.54377267642815	1.62438510172745	6.32810903777041	2.83710409492329	3.83375765812492	1.4777460273039	3.99411346449047	3.50511719995718	6.29878343217622	-3.97322735742778	-10.4039791475782	4.07726995810336	5.88016937664711	8.49572328535407	0.483380209005221	-13.0285836980877	6.41858772403537	-6.95013780243271	1.24097943447027	11.0690770033857	3.41743060509295	0.348397560634843	-4.70098226509693	-8.22958790996035	2.54729333762448	-3.69706370588874	-7.92287031448244	10.6699109861238	1.12639431208789	7.70202557038247	-7.44934175411874	-1.45040427860939	4.80878131908749	-18.4260701409613
69	2.48187679896054	2.44501328143633	1.22519860087702	3.38008339644735	6.41525659788185	1	4.48142883634503	3.88979588140098	6.82505212430322	6.40223351560015	1	6.69277672964338	2.17879440565688	5.19593404510708	3.39790969499307	3.20189904563661	2.53896688949528	5.00666563193142	2.24199422123276	6.28556274840227	1.46848887237904	5.24461009835887	2.55612361648939	1.63369702017969	0.730047838482446	-8.23202049379652	8.72655196713194	1.34339523646907	8.90209431773784	3.49446036289568	-1.61498171690966	-2.67657268347489	-12.3848299610161	-2.25373082729791	11.8290259481535	3.95854068617303	-4.08695716504198	-1.04432504692102	-7.79015845037176	0.435488901502347	0.324054491911414	-10.0829879010779	11.6499683288116	2.98233877296746	-15.6627106887228	4.10766392454176	1.87023388256181	1.40784334515804	-8.36543800063904
70	3.972748371028	7	1	3.33432304856334	1.32233397416233	2.156336118063	1.9111703555643	4.03796078661581	3.03285273618299	1.52271316255368	6.07441234863712	5.53149402023974	3.43310446417364	3.50852158240991	4.66937561412391	4.73442585935589	1.39037849884548	7	3.27547566032353	4.55442854922097	1	3.66413022457118	1	5.86644202843539	4.81653112341462	-2.26223325443175	-10.198316831495	2.68409626462574	-10.0837549725978	3.09356648950744	-3.53591120023611	8.38171148818895	0.0253796630224602	2.59268295395304	6.69226689676377	4.57893142786793	6.55253685670509	-5.26579213435019	6.9871746217512	6.10547409076876	-10.74073105788	0.379509044527144	-11.2000813068181	5.3165905632888	-10.0192644827114	4.03307209600452	5.69910700068581	2.44251745841983	-10.840133821312
71	6.16098827863461	3.9119129251208	2.66536529959735	4.49230403309041	6.02609896009286	1	4.56591108630886	6.79296854952415	3.88987828998092	2.78115959984136	1.60594324292949	6.34636522344156	2.05000695519162	5.21641444756106	6.17474448140981	2.98441099899723	1	4.35856835483532	2.68001313773567	7	1.89162074735	7	2.52090168876239	8.05625554837476	0.743530263466	-8.2868693695449	5.30816498145313	4.38173507586156	6.83780988196444	2.36813024672699	6.27394348412535	4.29258636301111	-3.38655882838581	-3.8872818341205	14.4065104196986	2.76983709459983	-4.91475083965317	-5.4771010472723	-3.88504569790498	5.96144774093365	0.344566090230854	-4.22150036915383	-0.0534870952769583	5.40138221429648	-14.797965562711	4.87944812061177	-1.02545360063214	1.74562841058049	-9.64279685408765
72	4.70198339270661	2.01594884558985	2.58957476019218	2.19090795597511	6.75764017835269	3.27820501217183	1.57066386394246	3.65032768364904	4.29408445773174	4.40923696570561	6.52400512799297	4.69378065352662	4.95717096212234	5.81784896055712	1.48280371169642	6.95869177354638	1.44851023845377	5.82834041071241	7	7	3.08000810183078	5.02339502969865	1	7.01100907203123	-3.61243792987049	-4.38667540351184	5.89213413326584	4.66686443732183	10.8792491949567	0.111194290674946	3.31158394408612	3.69658787658826	-0.138343997119044	-5.13847370153387	14.0434592200179	1.80319732175776	-6.87653044973087	-5.90303136604417	-4.06621670120334	5.42893344399653	-1.70568315810638	-5.55632148743476	1.25812933501318	5.8790652421457	-11.8869886889197	1.40027702975859	2.66497274542115	1.417754041536	-18.180351530981
73	1.32407545726667	7	2.7991293367126	2.84707983740154	2.17554390493565	2.69734926943943	1.30704058631997	1.69258455903433	1.08909603195422	4.40482429100785	6.2732106001439	4.90895366064837	1.25000715941095	4.51262040073886	1.41048338561692	6.07060943868452	1	6.16321397993456	2.35469486689253	5.45655393449536	1.08080746652013	5.36815293652265	2.21196768430915	8.12518013412997	2.01392812798609	-3.57884016470871	1.77240707720414	6.47853075169474	-1.55515007721656	-0.733951422369559	-5.24774282013078	-1.26942121549829	-2.25126017577032	3.43128742003592	8.95779626399639	6.07084965072847	-4.05422233771208	-15.296026850669	-7.22507857967375	1.39867489551365	2.28253402611589	-15.5886381497925	3.30730941043915	2.82994646207364	-6.4778882188955	-5.24762393335977	-0.53388984800156	5.4757997680541	-17.8139312129129
74	4.48323105660488	6.59906302503675	2.44603320449515	2.64164858269875	3.29105672515777	2.06260990686213	4.21052413034383	4.02459319272228	1	7	1.65927112329637	1.0944799472421	6.21121822533007	5.34940039704509	5.57765014500556	4.24319227152488	1.37541983680919	7	3.87248508030646	6.75137227149608	1.51976299512343	1.90098505757202	4.02140557307738	-0.28912553110761	0.420021122327888	1.21784803196074	-7.99545587055031	1.47678450984364	-10.6093231382351	0.118519066863319	-4.46674060752297	7.89210681766054	-4.93460498734221	4.92084166446622	7.03568473258561	2.35400371832286	9.29173008018464	-4.70704556661306	7.37424102551484	5.55115505140904	-5.7279469573911	1.05331675830139	-10.3363885790965	-0.862282620269229	4.39101204085495	-7.79841802961107	-2.74865932646549	2.13455717791577	2.31903977388081
75	1	6.68884610996227	1.53795190490342	2.52619838497378	1.3895837310266	1.35429714578595	6.83788715607688	5.65063174758223	7	3.37448111835839	4.82226863407383	2.88824720607071	6.92650360193785	3.34511400143409	7	2.75280098957175	2.49019002683894	3.56896690822914	5.21530550135583	7	1	2.22664620029187	6.46413959419461	0.373838813197572	5.56467454817462	-0.886597587107389	-11.1303544533908	0.364621892732598	-9.42639836982936	3.92232421773437	-2.56261151420511	6.36866171082473	1.10406141771798	0.126571958687117	9.36563614776296	6.49967156211262	5.8357500408531	-3.00633528669798	7.40454967455833	5.3880345253262	-10.4903374874128	0.876024608158092	-7.87023903087206	0.044286719378513	-12.1965772107465	-1.65349958144589	4.45163263160752	6.33422576082601	0.421138486722869
76	3.28327725217754	3.50417159375357	1.06780772913535	5.80310220588841	4.71734361116792	3.81995511810029	2.73444065581648	4.28951598855271	6.59055262569983	6.53221963269137	1	5.74283062798458	6.60527799602519	1	1	4.2675549909396	3.65034487250062	7	6.21257250834549	6.25032898814435	1.91397019375504	3.48620722293698	1.23370076150007	3.41997323485447	-0.463519292383792	-11.8723226902991	10.2105590630987	5.54943833724143	7.48413956964715	-1.31266123402263	-7.58165006716641	-1.68950276488676	-10.6931923147328	2.99106416531381	13.2985294536364	2.54440195791342	-3.28050806854719	-2.96567611830075	-6.76266162312896	0.930771512294155	-3.22339883889594	-8.56936690727784	10.431624522393	0.968838427668404	2.16990259481293	-9.76576968594569	-4.01007911116421	5.93063858829101	-1.47667715325509
77	3.21446663479684	6.8219798866583	7	6.67793406317253	1	3.47964083448177	5.74036047470521	2.46781056489377	1	5.35328531881338	2.63388161875472	6.87785360507592	3.68683985423574	4.18324222275697	1.6029589540707	4.32987198974651	1.49981341113061	4.54075254152475	4.18257630477218	6.48213161203704	3.65852807627544	2.29063925993092	3.5956922021703	7.78842682126083	2.56329776545499	-4.02828777871288	1.58695767628528	4.51392227932389	1.58800294903216	-4.47229766678821	-3.61833989418097	-0.0642186648694585	-4.12481652878209	2.08072187344784	9.62681995896248	2.10471820426558	-6.47358654860851	-11.8067434209652	-9.11861906320163	5.41830259660307	2.42297755784799	-13.648510682086	4.85423566714912	3.54395659517428	3.65226594680647	-2.70684418678492	1.05827787424713	5.66732471607552	2.42137610242568
78	3.69692545036889	5.38907770872001	1	2.88850652330166	1	5.19600196263927	1	4.08961567005575	5.41163938656977	1	4.82332309340361	7	2.67239126059186	6.90705237489333	4.11193527112115	3.4835360873115	1.40997582571389	6.92986760441039	7	3.88875232527637	2.68548995529734	6.54285481684937	2.01905786641369	5.35378010551785	3.96064052896766	0.736972311164368	-10.7956254635705	0.955416571073439	-11.1118993776702	1.04078279660417	-3.59438246159998	4.01116840662031	-1.82496276041864	3.99682014722461	7.3995249936433	5.64094857655269	6.47972978710217	-5.76353330897588	5.74220430936472	7.02321409357248	-10.675339516213	-1.18572034859697	-10.1934342332396	4.4976856385097	-8.3962518275382	3.17171072608387	-1.20119603142011	7.45876324922681	-11.3017538362849
79	3.8232147740099	2.55786489457115	2.08093093398108	2.07487616795894	6.2883547697417	1.27942117074348	1.3221463996974	6.20400007859783	6.0093594360546	4.94190426089305	7	5.17765591686729	4.5371668199343	5.49056295626649	1	3.32719689042672	2.47511052450326	5.53967623834724	4.2970987970482	5.79681502944319	2.31926329506527	6.51322347404823	2.85247369504458	8.01726285702244	-1.83379281600487	-4.35771936672274	6.57854565372306	4.83325567088324	11.6403788922423	-0.438222651261004	5.06046704202594	4.03861053850041	-1.58538261549434	-4.54066755107115	15.0359585245833	4.55437008643069	-5.47422096794608	-5.85277702527569	-5.98562599135158	7.28490946545386	-2.37957922867101	-4.35326806315632	1.21093941022843	5.56321228998672	-10.8984618072885	6.60507003208469	1.95225710465029	0.478472590111875	-18.1314380180777
80	2.5814669737507	6.13574218101129	2.1678945326308	5.11738640056563	7	1.18697526053298	1	3.55228841588945	1.70397422258047	7	7	7	1.61086410262296	2.34273692945907	1	2.03427302905085	1.175724621382	6.45394385445661	5.48426420288217	4.30886596207253	1.71068417070123	5.78774785788554	1	2.63241431187818	-2.53746575415824	-11.1791807444313	6.55235931410877	4.1936220640176	8.9093358446702	0.0135178989398317	-5.16488462426012	4.56655108544844	-8.0054599319582	0.730395480805211	12.5172810501496	3.88535695586522	-2.89974581053927	-4.14943935201191	-5.05233872866761	-2.17390522650072	-4.60491689436691	-9.35836156361017	11.1231962048242	2.9898831521585	2.10763181332201	-4.0970108268084	0.459339613272595	-0.208876835109464	-1.90231704914123
81	4.21798669104883	2.7879165858507	2.12332531461759	1.73435941738767	6.54728802932004	4.385391119	1.44259101823413	6.772923043511	6.01375365259976	2.74864834273059	5.18503813420171	5.09772534508852	5.04267876812635	5.91814817209509	1.6146114584104	6.03159578628131	1.91594749789672	3.57960229240207	7	5.34728361044223	2.12989268959098	6.26880589016103	2.95189591861469	7.14845103341268	-3.64313059004057	-4.86820190183311	7.14429281046336	4.55875934244056	9.93359261965325	0.891913680814725	4.01866659400019	3.5973768887474	-1.19783712988031	-4.721011454919	13.3526468522232	2.72544209275711	-6.3495545770724	-5.58365535193185	-4.10222522992155	6.94569670645968	-1.66327278090249	-5.81223351102642	0.34158350556037	1.2376948899897	4.14215642493804	0.574927433848968	2.87579496556427	0.522350409901588	-19.0809759239091
82	1.74506338246764	3.90342394905863	1.52366520266446	4.34828573173828	1.73007757767351	2.77885909219831	1.1050984110398	2.10373594668304	2.78464022612782	3.85857904986157	6.32234762420696	4.26097329974471	3.18100380929093	5.90976515794794	1.70084048066234	3.4177654391453	2.26798779886046	5.85523846056479	3.64350809450388	6.23332734353089	1.59463657851552	5.80801960711303	1.14493198622408	3.32443532363301	-1.12340771509438	-10.9399511759044	8.04792308396737	2.42578161815379	8.71638148802151	0.545727028305581	-7.31644636163907	-0.797250416646978	-10.9402494042338	2.40640765108729	12.6544598655476	0.952458935010808	-4.09827068501599	-1.53816434923613	-7.50684882658525	0.132556414635078	-4.36661202017966	-9.4875706687727	8.13795962493514	3.19574129623525	-8.52636373512092	-8.77691528026875	-3.05334088753418	6.63846737586394	-10.8315937402807
83	4.78827499164402	4.78174610035513	2.03772701875743	1.41246867285387	6.16441960213828	1.10650362967854	3.09923408027637	3.42188900768725	2.97491568801754	5.36834451172934	1.80169424346012	5.90049111603562	4.18013806518807	4.36762633436939	1	4.6515552574453	2.99570542592026	2.68684818863348	5.84137597687084	5.81672161734248	1.3443858943365	3.32737789504947	1.82656197997849	6.88264245312947	2.45216117648127	-0.734609989795284	-12.9669607413081	4.41739864597805	-11.054728095464	0.161053602548502	-5.71496481885509	4.78024821728077	-0.15507372974246	1.89856240261629	3.90014047376232	3.04978186070291	10.0073144408792	-0.836947035391326	6.76579495856123	4.10586570954738	-8.29612332443526	5.39215904472698	-9.147082639363	1.33182245614035	3.68182382981919	-5.12014927156979	5.21428762878335	3.17534341998793	-13.8018581991594
84	2.1130175896756	1.79574633892985	1.73665338211632	3.00843172554326	1	2.7966434150758	2.80474388270395	6.51035803685624	6.1869457259615	4.95691865677772	4.71953077758837	1.8854890675107	6.94043541984731	4.39758663813146	5.64423077201077	6.16763539718231	3.87057595017942	3.76212724098575	6.33813911732061	7	1	2.7184663553624	1.36882154538917	2.79621539159856	1.33381440553075	-0.231997606926983	-10.2348262739916	0.656651905043178	-8.27086390631464	-0.0651539939576842	-2.69698356803065	7.63857529165164	-1.51060212833867	2.11111622942371	7.3937736057452	4.46441056920892	3.94183102780788	-6.00696414306922	9.42619279762727	7.01041379630638	-12.4713729843194	0.448762656019683	-11.368807943238	3.17173749093367	-3.65137416051379	-5.95803189682279	-3.57022476550235	4.04670814856492	-15.9547535125861
85	1.42174305742119	2.29785701763409	1.42278206915903	6.92384191644976	3.79506799124352	2.1035002287992	3.04122601772406	4.64279161692432	5.29812769819483	3.11696103779121	1	7	1.66595033296304	4.85527550770674	4.18219352574799	5.35638797921237	2.56237041388369	6.41711000703595	6.22787639222424	7	1.40453844972325	5.83131369591282	7	4.3225771178476	-1.30665831783533	-14.1498011276088	7.03069040640001	5.62617004105349	7.99907821853919	-1.60566493161011	-7.51055969962945	-1.6240789561944	-12.3698038295597	2.18206262660446	10.4990196904112	1.08734233632497	-4.07510574681915	-0.0716474643525159	-7.21539899523809	0.105690863491883	-4.81595294992731	-8.58167085598256	11.4231452404246	1.58338078439602	3.87079309232589	-7.66731922038051	4.31937743022859	0.302468086355152	-12.0751824016614
86	3.59796862936353	6.36797329524685	1	1.46380266924342	2.21465670212416	4.52280333958559	3.56913891997898	5.34348402239762	3.31012731539286	1.51003859266973	7	6.56059051687774	2.44607480754688	6.83708448779634	1.42012086111564	1	1.5414862442991	4.59854860927874	4.95154953104313	4.01880622347123	2.03098532342699	5.14795845566404	2.9122152625241	5.81606292175471	3.74637768162199	2.79202790082282	-10.7816261597472	0.122136639491533	-9.86899044957537	1.76975214153469	-5.47716519460265	3.41719123181344	-3.23078340491607	3.96823201479126	7.90787482647835	4.19753215669046	6.20764820665377	-4.59003541569203	5.18063986908016	8.20726544776272	-10.2979252385918	-0.824725191429734	-11.0116169437361	5.02154505180367	-7.07788271552791	2.21814732216994	2.75946613994518	2.77169006245925	-9.64778056190879
87	3.26719128022114	5.9070927474468	1.68533415384206	2.44778819894555	1.34907355733285	6.01703305134218	1.50238337310118	4.66985633541264	3.8885744485935	1.88430739236843	1.39285436274422	5.40458318655333	3.46730484338647	6.81047653641239	4.28136659162128	3.47246783548082	1.65819388626081	4.74272582497237	6.22827618414416	3.98689232877098	2.11625595823334	6.98065764973569	1.4411681267808	5.83842954017341	3.07297421960169	0.766000306108435	-10.0812094462242	1.50072534654614	-11.2639223237267	0.900706340484052	-5.09912430962433	5.18875229601334	-2.34221015841492	4.38194929884661	7.82149206222848	5.98335496635578	7.34366116489914	-5.46441785142482	6.63749036600596	6.97927199716164	-10.8678117995978	-0.324488469838493	-10.6312347992685	4.17369184430463	-7.61144453037228	-6.71028702996472	-1.04571765549112	7.78937615700613	-18.4648485109192
88	3.82141544400924	1.04240562727008	5.78673565228792	3.08140845169908	2.33228417092701	4.21039761644903	1.13311675675424	2.09717374211494	6.32926690548432	6.21521869485706	4.93816364936544	3.59113239236884	5.76368419140773	3.37437327363611	3.17392503697464	2.35786913500873	2.41080390037677	3.55803720809347	6.051958712078	6.07653452018871	1.45803290250581	6.86736996215109	1.81268575592976	9.20861690009931	2.32571712979223	-0.176293921201563	-8.32085607129737	4.77122545193476	-13.1352599927192	-0.688788965659797	-4.6164917227693	6.30514175871829	-1.26864647071004	3.30888782566425	7.9795083764643	2.22497047133454	6.88944009424182	0.746971263440924	9.36969229723092	6.42212158367083	-7.19618618347757	7.29465726764541	-13.0045405828203	5.73951159248909	0.739363195491324	-6.32588178948405	1.30256862319561	6.12938994149324	4.2203842667131
89	1.84554539280006	2.29101552364084	2.2200485474535	2.74972490559363	4.46890301820388	2.61738922493241	2.99274305657019	1.49719727879807	4.0889427254963	1	5.45779401977065	2.95288979319637	6.60539120987436	5.47956164440777	1.47153102844482	3.17867359169754	2.75100598243619	4.94198721421202	6.03759655130334	7	1	5.4141290212808	1.12483808374987	6.63152366761847	-1.34102885227143	-7.99142158764889	5.04304281569205	4.22491641799687	7.99986029739739	0.755421371460066	-7.67134212038901	3.66132764018958	-6.12567541108494	2.12670830294141	10.3030385186194	3.46890835286346	1.30897310215574	-2.34738307402581	-8.14930245573815	0.857153723315769	-4.18814050944971	-9.64621243324664	10.4906973900042	4.76058778040001	-14.4940801899068	5.25140129492188	1.12325667193233	4.33507409686486	-13.8743544705312
90	1.24238063519079	6.93270371087915	3.06737284736616	1.38112920863813	1.88753038504377	1.05270770874827	6.69831329005669	3.05551437664699	1.54386706138016	2.16101959652585	6.37668089012886	5.16826633300836	4.04766012054391	3.66839206699437	4.20092986043013	6.14898109857283	1.06355041108157	4.77927266059999	2.32364119715726	7	1	6.91764027808762	1.97163479428125	7.25684958172638	2.54950722964071	-2.83544087023675	1.05947411599367	6.98738627677934	-2.85079109281433	-1.4604341185774	-3.54803038721398	0.159190764845229	-3.78113921963268	3.61296871549445	8.29649343659655	6.10652586742975	-4.29063242775435	-14.6655950612334	-6.10521629007574	0.980670509568695	1.39591303757958	-15.2226531623061	2.50582144450914	3.30588408152796	-8.78796341681848	2.61070048830942	-0.766285523273833	0.00594768476027774	-18.2899038896395
91	2.00235098295356	2.37457408417896	1	7	4.74970252829115	3.13217437057646	2.6127077798188	4.55569896549493	2.19729409668631	1.72386799671498	1.95721911364952	5.54003655055652	5.13509662959712	2.01223593656322	5.85595901059907	1.14009428747604	6.13910930827969	7	7	3.95123878122526	1.6346525272757	6.01825750383726	6.68558351443219	5.1686890415535	-0.952820966475989	-14.8115499184256	7.68640807908165	5.64482795008299	9.40195376169157	-0.0116952213009977	-7.40042116157866	0.217006512405451	-11.453676976642	-0.044072719553128	10.4313185268366	1.52793247238342	-4.02405049813855	-0.75691413133098	-7.4490033001479	0.431647051968231	-4.77623550198459	-7.50990598510856	11.5586285772764	4.23947916245096	3.1737671652939	3.45010758882388	-5.15689930699395	3.28270384879292	-0.147617303519644
92	2.48616165351712	4.01172416712531	1	4.62597232864774	7	1	4.30609433246874	5.22597247692686	1.96545544540501	6.41999695606429	1.34810227385898	1	4.75764744882838	6.88926686938811	7	1	1.34887285551521	6.52685287915009	3.07370561771194	5.97238709030548	1.99321994869908	5.13377277986382	3.68151274767831	9.32998990564952	-7.16869194550357	-1.36324043866649	7.72231199511697	3.54694062537321	10.3461423931052	-2.4263168718911	-1.19932487775335	4.26162497877078	-3.75094607567675	-5.86068400837694	16.9193580970971	6.23432947100994	-1.10149672169964	-5.33812565846667	-6.01703304086029	5.57980349687886	1.06173186236317	-2.29092903556632	-1.0925030529778	3.66419900992151	2.71544859074833	-5.43389369007129	5.71866414131198	6.77857030226503	-11.0099583817212
93	1.78430075769191	2.02477926101708	1	2.77419670657793	6.5423736012585	3.12516906487726	4.26198544814651	6.95026725057035	2.46379599919385	7	1.49452931018679	4.46716171583824	1.74987577298962	4.43010734280713	4.34417679786029	2.27953733713971	2.49451612572202	7	2.09782702188104	6.10355013364759	2.83622161003	2.39770876628618	5.82394520962164	1.49777670171308	0.206937700646545	-7.35627563097205	10.5420672030174	0.820002234947496	9.22370067466917	2.3518657041518	-2.26698174846561	0.269973274877808	-12.4895040765872	-3.76007636240459	13.5313814853226	2.01147111266941	-3.22919673111748	-0.392112534426592	-7.4490790273406	-0.203978413878858	2.55394297204435	-9.56994035402011	12.1101323318348	3.01067303566678	-13.7845392495371	-7.82805837401196	1.61121480674796	6.39629508826876	-13.5045642223461
94	2.36257560420283	3.29322787471574	4.16143932795	2.2562377908208	4.88208708268263	1	3.8942918911774	2.28364198203185	4.71856062342251	6.3827022209236	3.43439821059523	3.83075160479314	3.83417363090668	4.48940466682803	2.07755140684087	2.45388569748581	1.0964732146567	6.61869733985613	6.77314636280948	5.61526079957438	4.11866723040884	3.4237942902083	2.78750652083772	7.23747389786597	-3.71398354645531	-8.4628092667143	7.83874982908643	3.41997042489287	9.15116174865804	3.644188141858	-7.93844054115865	3.83462848100675	-6.18556025045205	-0.870445314587872	9.47078780721018	4.23194169591081	1.58406552841324	-4.83305290420532	-7.67893223731667	-1.34971467958458	-5.89708977293233	-7.40109389434366	11.2671884276451	-2.64983273260039	2.1155751067177	-3.67251869107346	5.56725210408441	4.49294876931032	-15.5579732764667
95	2.0240517166787	6.51962660671163	1	6.6298030520582	4.93673427782577	1.66247758221523	3.93383854929329	1.02205934770471	5.59172376970941	1	3.26738596784715	4.49582060482129	4.20279518882041	4.26652289895343	1.83102697446581	1.99066877883709	1.22271720162691	7	6.15422472644123	6.23000125568974	4.49832054962332	6.87878309917005	1.42605122427279	2.73467628219683	-1.9551260296485	-13.4515478228565	7.42868553692995	5.93232868734731	9.3197389303096	1.20647998003202	-6.19751977649607	3.12929136063348	-7.43431085858635	2.81946105297326	12.7442769497209	2.5781461385027	-0.825939230643618	-1.7960919212497	-4.74131447052007	-1.85107015967602	-5.00142398564574	-11.6614259776793	10.5626399752039	-4.94100436107896	-6.66216031512053	-2.31901600988572	5.00704973564756	1.32124444307682	-16.9821618686877
96	2.84381277557791	6.69480967734425	1.05300682383709	7	1.77630441005756	3.33478613013787	3.08414070540851	5.4663134085827	1.96523916595744	2.47901801076054	5.60213970105717	2.72931478978378	1.51458346926169	1.84338975756463	1.6447023371026	1	1	7	5.52811184592655	3.41553427550509	1	5.28779373949651	3.6134365798036	9.10467316521142	-3.41315533201086	-4.25364098691611	15.3616233650777	-0.0866808707787268	7.77639681845941	8.40997353379377	-2.26026938426971	2.41770713898149	-10.9210916088437	-1.5058937646176	9.58450456922644	5.81928003096693	-1.13688446972521	-2.84293780551327	-6.12497031726359	3.06360106304858	3.26689670272524	-15.0054548972839	3.04417470484393	3.78425070032759	3.58671018988146	-7.7840711498231	4.32289248630224	5.8865364635956	-14.477232541357
97	3.92738181218757	1.23993858132518	1.48407374314872	2.89152569678169	6.74208826131123	4.84729123319038	4.98325778273011	5.67708099964253	4.84058164482207	1.70663015607519	1	6.57443521401358	1.17008265075022	3.12982045916334	3.67612382750546	2.22958104202463	1.54084337926032	4.59974559090597	5.95896400729669	6.6529868510211	1	1.69211551364406	1.51984662443141	0.188059876455122	-0.859041416991683	-6.5683539284264	9.12047058689825	0.640145247590448	10.7378578168083	4.4498337131799	-2.74216145718582	0.84156929861593	-12.4866597353606	-2.94945303503011	10.9463638775541	2.41723711843058	-3.70791057205344	-1.27882458458137	-7.5352585550932	0.480774977610799	0.802835611983247	-8.65130014478499	13.1531521820374	1.65518258520414	9.67345953107787	-3.95203166766677	-2.10652731227305	5.82232614179837	-11.4736139820927
98	4.5230494827372	5.70425620582474	3.59201016213487	2.24977343221946	4.17528074731551	1	3.59260681223728	1.08979154395504	1.01478858902115	6.96660355585565	1.74551399369875	1	4.63441567246857	5.51176098470259	6.32617552346059	4.597197024889	1.23527594429325	1	5.28487020602218	7	1	4.2149145062198	1.88878561600153	-1.44315243224852	2.17058010894449	1.46672805585829	-8.50944088544362	1.11016575832966	-11.5972591170099	0.974284608844053	-4.26279911814957	8.58880805205939	-4.61388793149229	4.11266267158263	7.03522607943965	1.96914415904568	9.18843570824964	-3.65925287575184	7.8955127812772	5.65627948105293	-6.40992845123271	0.751867625983955	-11.1223178785816	1.32845108548063	5.13059156788428	-4.59662193522645	-3.16015443424379	1.69904747631903	1.66528225988193
99	6.40354814146565	4.84521937315427	1.63652079510818	3.18327839328444	2.95484539305886	3.99940816552058	4.26481816353254	1.22015200340669	1	1.32651355468042	2.46708150353401	5.75912096951991	6.26400175767208	4.23775804400565	5.52477064700006	1.56194175787506	5.53513035477122	6.2469571495425	5.73814507580261	5.75708776601723	2.17292775928056	3.98306277840999	4.00235354514477	1.49356736183619	7.53648925762636	-7.85689465815345	2.03083571584973	8.2341109504414	3.40594284217521	6.5525836334396	2.59486851563314	4.16646837917142	1.72025308846366	1.61927822137405	6.8635329291719	4.27555271421872	-7.21713428496624	-11.7717053873041	-0.328405946359862	2.02447468200939	9.58237070301661	-3.43518986096207	-1.76802226838671	3.26967475415534	3.59197972157631	3.79884458907803	2.13661001459828	4.71727511047153	-16.7258802286644
100	4.91227088501242	5.01406539958183	1.54077639189957	3.49959734596107	1.51556296635569	1.53959128979967	4.37795810725692	2.70654941605334	1.60118250302653	6.97320527961192	2.22484531877748	6.37237686172758	6.16067231340918	1.45247514467959	1.22423364034215	2.41790582799933	1	6.46447396622814	2.21611962236584	2.42797535677691	2.76957970103634	6.83115854657988	2.79101388262252	3.07636888798865	5.8658161690465	-4.29634798973163	3.65531935764313	2.70994961289045	2.7803259948725	6.94275583444142	2.174221758567	-1.14929475177076	9.42096858681326	-2.01572032980472	10.9727296715821	1.74133144859191	-2.2191043173334	-0.39284711908326	1.88198006271931	4.66574745152936	3.85244762666884	-1.85994432056146	-2.44783994820311	1.30366723399933	2.98724598555669	-6.9364087462948	-1.96160042360737	0.722437795275714	-1.88711540605431
101	6.01182268510514	2.80110368767215	1.02191198632979	5.75370069610579	5.05764007109405	2.93821615902021	6.61982450427333	1	1.72732509116641	7	2.28336244846665	5.50476331538908	2.16023063532298	4.70183667055641	3.16587656592555	1.03743520405755	1.51923342167948	6.69834945197781	6.56248206744785	5.19917312418667	3.62672910998106	7	2.84739823232621	0.124858584994752	7.88785445846319	-11.3890656727973	-7.94731029371082	4.27016982541192	3.07127689568479	2.87154782926108	4.65105553481764	2.80606919968811	6.21687925230079	0.603400372634133	4.96118844496768	-1.02316375800255	0.836629866778152	-10.8124318079624	0.297226006188064	5.64195436170179	8.4528769183282	-5.50947040402003	0.114050439821767	3.63237324822831	4.5338797376776	-9.82465736699494	-2.29662067888734	8.48418202387982	-10.6518217491845
102	5.28708074735073	6.27824081287949	4.25018394150232	2.97971031858741	3.872948606878	1.51815197740361	3.65757392258098	5.40646579590218	4.00737362080511	5.06135730271373	3.39892404361414	4.26088144526186	4.73422971189822	3.10578456533712	1.91288359117901	1.48776713304636	1.41262612471176	3.85783013145163	2.42856558583729	5.36539968484117	3.53567474127697	1	1.10566300583581	1.12688692264458	6.27616767863559	-5.73038037009534	-2.77844750762984	8.09300922257794	2.84884324059076	6.8411861389964	7.925007258194	7.58221369881638	4.03670309107368	-1.27063688898248	1.66608898415543	5.63282567819427	-5.23666194136136	-11.5633517688851	-3.49578335831085	5.26694099066869	11.0158061515354	-3.82429401471748	-5.50573234918782	1.80491545451869	4.36912384312953	-2.49926530754078	0.483720850520668	4.09952245510426	-13.8067112570025
103	6.1119955088172	2.22475886644084	2.3009529435017	1.17344277226273	3.1952757619947	1.49871028382134	4.97200503485887	3.48543484364927	1.9932285751053	6.66007102729944	3.09870447330389	4.0925032309723	5.84616507389879	2.02799744439229	1.072668379224	2.31429594629066	2.85549105039998	6.45128938787728	4.69348874072012	6.3876316598923	1.09582704511435	3.87944056140404	6.23898165484952	-0.945355821357359	7.20788669987324	-9.2866464008979	1.47888683903582	7.80057953449783	3.39038544632531	6.55741778475421	2.24575703087295	4.6724091927396	4.13859551643792	0.740785581679608	5.55700366659024	2.59554398850553	-1.28781117197521	-11.0776412263276	2.63441716558628	3.87308826583786	9.68952228901484	-4.01248472598025	-2.58114771744769	3.45199576259894	3.77150856646489	-1.57437563009265	0.448343958567578	3.8350341056687	1.76092292654103
104	5.86515387134779	1	1.64093666502692	3.76477240348808	4.39081647796839	1	6.25750540384725	7	3.56161718619594	4.62730232674257	3.24280632873312	7	6.91134657090738	3.12028296964813	1.68240197921692	1	1.37560811805819	3.47999622429073	6.42020797353055	5.77256929007302	1.83330018124518	2.14139252813149	4.28399582213002	-0.612764314439838	9.5723371604233	-11.1932037995193	1.42123293421639	8.36238551423664	3.20069144570258	3.58945296181605	3.48628643942085	4.65557367620915	5.91079188398618	0.288730033679224	4.4952047136933	1.9581565730828	-1.61922262385991	-11.3756507423653	1.26755087185275	0.589898321210681	8.19441435420763	-6.68186873218867	-1.40606160735896	1.58920284947234	1.89511675917747	4.9100431596618	-2.82314421833876	2.43847309203075	-18.7917428785696
105	5.58692294408901	1.27993465173801	3.39799934966222	4.49934510401298	1.94903760898868	5.52796460598357	4.76858425453001	2.28452395917741	3.88531339196814	3.60435401287159	6.1937014728539	6.12433343252403	6.36585031622199	2.74336735109293	3.89306643964072	3.19656462179894	2.93397415124118	2.81844777923141	5.52964505450285	5.85125550704304	1.28287068043187	6.96818580237718	2.3461851482746	2.25911195833001	2.41601291240855	-6.20061820983195	-1.25271468217698	7.29337113232692	1.30742204873568	8.44299352944872	3.25971167750429	2.91958773185706	5.34588250619772	-0.267746769977718	11.0734783212192	4.40790703060935	-2.85182726854561	-10.9795281850703	-2.1716611724835	5.08454189645029	8.23598215262019	-2.58300074787349	-10.252286658962	4.99944773218431	-8.79692333909106	6.17240728635846	-2.72364308455366	2.77975120207662	-13.5729741926648
106	6.80938914762429	6.74194302847654	3.60815730552844	4.15455601957611	2.42503883411945	1.75830214232469	3.32253607488798	3.62740504263534	4.83913536618785	5.01787548654763	1	2.22706224300795	4.97037466955078	5.14836546900118	1.27829458504434	2.29305469212338	2.809235837942	7	5.70842026143242	5.35200685129482	1.56750486033806	6.75247482073084	3.1377919538157	1.76122122056795	3.15119872358019	-7.02540878844297	-2.29745829455281	6.1524252810142	3.8846786892597	8.76904337328697	6.50558396455527	7.81424048879601	4.73815407227807	-0.355662119214145	3.30119347352211	7.26502661075741	-3.16571986707571	-12.2955864880725	-2.83477623589402	4.75126407047516	11.9516284245376	-4.61217974447995	-2.50052875449653	2.44870309587504	2.42202524974678	5.3928679101381	7.0184249822084	6.8279563669599	-13.5433246238465
107	4.18620904315784	1.29389468474488	4.64244652368594	5.22647458346224	5.53476841147885	2.79037759273292	3.49398842688853	5.14616407782934	3.40567690004115	4.48656246995752	1.61508970750721	2.44009979266966	5.98332541633718	6.88668532268264	4.16422078495445	3.78238174954421	2.37145374808759	5.22735970213926	5.80319881197604	1.69880017305795	1.89717530013861	1.86393472514322	3.88610582679554	3.76241029090707	3.25146783398517	-6.84027330893353	3.38942277299646	6.39916224373381	5.54212379764186	8.35103165725445	2.4005705057005	2.92617497023418	7.91913309332282	-0.791841495745784	9.85855888785393	6.92012895607425	-7.52980371868913	-14.144616041425	-0.145603860090652	1.6589041264366	9.23925231862896	-4.1990131016674	-4.67934701199863	2.00932603512444	1.76037651400447	-7.16293434258013	-0.926295501509366	6.90205512063961	2.02123515582119
108	4.17193727085539	5.77285823251715	5.67367490460009	4.99206301940975	1	3.73203574285463	1	6.95948479954644	3.50416879082861	3.03707403373598	4.205957914315	3.63279171309165	2.45080811276861	4.5678223542643	3.98566118170444	3.27410129554328	1.10687191499831	7	4.00315816967182	5.44769033462352	1	1.28947310287155	5.66331223948672	3.62050051609143	0.344501605100411	-6.10224527561484	-1.25808848553943	4.83600687468265	1.33723792944371	7.48612029207067	-0.0143916267533803	5.0194053210891	2.52805746794043	2.54434899042015	8.8051000365506	2.39126463533043	-6.87078130955263	-13.6499848651999	2.36298464838865	5.50137188011855	7.52737060513611	-6.52743471509457	-3.59733130654924	2.26138742948475	7.03170769347579	-7.47924258384765	-4.82775010004954	3.00922301799027	-10.6331437319888
109	7	5.24219631984642	2.65930941652683	6.24745356648651	1.13077205534481	4.59708509572315	4.49804095189149	5.43992631010812	5.97875620237682	6.51189241825269	2.37254622998814	2.6845552917841	7	5.918621849736	1.32222825373328	4.40166312652532	1	3.87696438095894	2.74244143549349	5.96802253653592	1	2.8672657169571	3.54916678175398	2.55238735366185	4.60278547743873	-6.49128229682489	0.804435844835423	7.56885242558091	5.71754872387278	9.19076725944965	4.17178863960615	8.64489677670766	1.94332307407634	0.210594320177369	10.9968999116945	3.47500644788709	-5.31134329246747	-12.6712343254903	-2.68899016804965	4.89805443894972	5.84212067262627	-5.25603126944618	-0.98387350822208	0.37983975567467	-11.2834609902241	-4.2537329896705	-5.44312843096527	3.79375326523643	-16.9633753714068
110	4.48031326654863	5.83505215962491	3.42813172667418	1.24329357434489	3.77697345239037	3.22490694001041	2.10761802367675	2.66223871907661	4.57499395935496	6.29263869179553	1	4.43086407367784	5.96249691280515	1.91817643188567	1	1	1.22159251853097	6.92893510217358	6.72278767486065	6.53465953911944	3.57029941642451	1.86434165936458	1	-0.0669509366040448	5.0410873435152	-7.0118176906626	-1.06161301923549	4.45575334141903	3.53616460588683	9.11966405751739	3.47722976807682	5.53699410615885	2.22347694603566	-1.78141369928927	4.22648564488995	6.47203985449057	-5.3615447130402	-7.96834554123984	-4.52998611693871	5.77377855439099	12.4406480801056	-5.05801160779401	-2.87247696786166	1.72986022547831	1.12685782128611	6.46589430773973	-1.52021355753733	2.59065380209738	-1.53506229312696
111	7	1	2.62241182032449	1.8004427333016	2.05505567523431	2.46140205776391	4.13066208819287	6.13472807428576	2.78383627366137	6.92881078310084	1.29538864833493	6.79441885481421	7	5.4872621062056	2.62196542414897	2.97317739078406	2.90192352873526	6.53435904488402	4.32706647234527	6.25591424308369	3.38994598283651	3.1197445178306	4.79707435800321	0.153849138656833	7.38380700490078	-10.6298481544306	1.93550151521553	7.04025803611668	3.34300205757563	4.52741887018811	2.09718635583048	3.1381510230052	5.25305366941034	3.1992642683146	5.06111242789426	1.95501892795384	-2.54593721583326	-7.72980020074828	-0.307222391180277	1.34273466641826	9.51039673161662	-2.53115142128608	0.82011355026969	-1.51102379270308	2.85594919508225	-1.87807785442139	-1.85410018001176	3.6975737765277	-3.88501308309234
112	5.25029883976291	4.46728319419802	1.34517684147169	3.22747868319116	3.24892018601569	1	6.84718970199947	4.46943505629088	4.01392192596926	7	1.92078191517427	5.66564593170647	5.03890428400576	4.0001859085629	3.54606008488344	1.53557659130485	1.06691362622115	2.96718503381675	4.90311821422406	2.62986390822471	3.80999084805202	2.67603923371871	5.7455993658855	-1.96275820220384	8.32542464247156	-12.3098712520065	-0.625609685271758	7.34944565383353	4.90710390266316	3.73951777127129	0.738574834278688	0.249661978260098	7.97460610584753	-1.25341984883005	6.4945545042911	1.56997593614097	-4.2910625114614	-10.210829251401	-3.47620179008475	1.66167404046957	10.6611887252534	-6.16635769832555	3.15806524183575	1.13324792972546	3.88234528649995	-5.44011232278497	-0.38534798442864	6.15561910336045	-18.343024147767
113	3.64358770746109	2.25175073209224	3.2264947775658	4.29016234951856	6.86586671010551	2.46040373642946	6.37631984063996	5.48369582553624	4.4661563272501	5.24072385337221	1.72861899119259	2.64551815218738	3.67789641624905	3.08698120858151	2.77382221502831	1.08468797164753	2.29119406274088	1.85805126069446	5.80822024743454	6.24169352954037	4.01722894995171	2.29918075583145	5.92066238998406	-0.584426312558085	3.40307114860163	-8.33945171011404	3.59835139880827	6.5032886340061	5.20835086851755	8.05581441758975	1.89562837671459	6.49803678120285	6.83494923183739	-2.13750119589328	9.71863847179958	6.34599946669764	-7.2534034705672	-14.9119773763754	-0.857821221123042	2.30472551740597	7.6843579442872	-3.52841193599551	-6.04336930536169	3.35339592363129	3.4008657510234	-1.69326256949901	-1.44833943294369	5.43634450029768	-15.3039362391269
114	1.995779464491	3.45237234684063	5.73562253394832	3.04295960543583	4.77661350778989	1	4.37791505936935	5.6915646082924	3.34016695916887	1.87298296513112	4.79405123042248	4.23113915179915	1.47607575470812	4.99245248081552	1.49566308747741	2.90010616122571	1.8553384003534	5.3872293632698	6.67580137592419	6.60658910879193	1.79767884540966	7	2.79230262736369	6.29687057374316	4.45822654775263	-3.8146520582515	5.36621386152234	1.30566677814315	1.44690496718135	7.44701853665085	6.27038575885222	-0.964264960622725	10.7199068197583	4.9374058977446	13.8285362757273	5.1768718845589	-3.97896148439008	-4.15504841703567	-3.10755939315848	6.51249242117446	6.04012915461326	0.210714929021297	-4.09968528311548	5.64241165855555	-14.0101056118141	3.82869431245815	-5.20563703602013	2.5909200203554	-10.3045895056474
115	1.96223283948	2.12486105291377	5.78910210444092	3.60822966035155	6.62900713135997	2.50096139396104	3.08096734863904	3.7993098663222	1	6.85850890356945	6.264332978967	3.72952917745425	4.08918628362124	5.06648276317113	6.662434553716	2.75870654058154	1.98537246117986	7	6.05373997136675	7	3.14342400594415	4.18992851556182	2.04720111617099	1.86107055738828	5.70995053798151	-9.48131199085685	0.137450767252256	2.39456871070159	-1.27752580693588	9.2605216587011	3.71057552181363	6.72161208419485	4.13128573575746	-1.32370750385772	8.32798413208087	8.15902059670258	-4.03200275109571	-12.616179414091	1.18262944530769	5.51976258499145	11.1521594048442	0.301710072517202	-7.7571927367125	1.12598392647417	2.85687145038846	-7.69437944123853	3.93674524168709	4.67259390981932	-13.3678330152344
116	7	6.7429957692876	3.62895929670274	4.95432702115959	3.11899531735369	1.55233429217633	2.54156577383674	1	3.62871950098367	2.37135765998247	1.68092460390765	3.75394748474161	6.8804291189503	4.42673515175863	4.00322214101219	5.07092702245465	2.11499307496061	5.00840203936725	6.30794550415705	6.82595057900241	2.32664389091024	4.80476182865403	4.39521701786792	1.3072421437583	5.82894313441765	-7.27707245938907	-0.4312031715523	8.15096614074305	4.40860605105958	7.73597578835206	2.84455297015612	7.0147648774646	4.37125789037596	2.54587773164533	12.7635228789962	3.69164032133251	-9.18864668209457	-15.0597101597599	-0.925234130787658	3.89192979306193	7.05987414581161	-5.47107637777607	-1.48243310684045	1.21340586444228	-11.9993978035711	5.72880957742852	0.0530111966948298	6.05633992685164	-17.6926563341605
117	4.75782201088628	1.97779071892906	3.24978570648181	5.90828241012754	1.59246082778008	7	3.14630709982489	2.51862841971488	4.86838674554051	3.03247213940584	5.2452060264045	6.6147858840939	5.73583201816174	3.79884909345613	4.48208795347243	3.42737194148201	2.27060191650684	3.81087875118529	6.14801924731514	6.52869411067216	1.04545001119883	7	3.16514573154346	2.88860539036486	2.64615469556344	-4.68673099913336	-1.2565596322008	7.56689898191284	0.970465593261709	8.81878876920272	3.48134367387885	3.57657299598931	6.19341788753556	1.11306466521437	10.9735204212679	6.16920310489682	-3.50478283894638	-10.8091256856296	-1.47353919893308	4.96428518363768	7.85338487008677	-2.66442095858785	-8.75706303206229	6.1670920191561	-8.26535640578117	3.15351385236446	-1.96572719517502	1.23342422303129	-11.5837427204601
118	6.4960568561485	1.1845285240884	1.76074806704023	5.76388455171137	4.40917752957153	4.30524573267663	6.91738808187046	6.12189845292261	1.57570963795124	6.249561210569	1	4.45950505315996	3.30873213959905	3.87795480733396	3.26753086211427	1.82187881130375	1	6.69157398001316	6.71620938597795	5.24043550672085	2.50693961494335	6.49149814476107	1.18669472695496	-0.57513312110853	7.06848369443215	-11.4123545089759	-7.30920074721092	4.62292600840462	3.08026427429764	3.20854973395731	3.8993593123233	2.95616581092993	6.26189424029666	1.12598089238894	5.01903046718922	-1.16371039857336	0.799665052684712	-10.2725018000032	0.553022298294667	5.82146587832194	8.03836234357147	-6.00686645515175	0.917786298537988	2.26220060960615	-9.21024404946158	-9.29282438429937	-1.42708934153812	7.19518534511675	-13.8521149892093
119	3.92971258998414	6.47231585627148	4.53850433135327	2.15584022976529	2.67039911844815	2.84558289570658	3.31327195461119	1.66763326252054	4.92988122694748	1	6.01426947467182	2.94533294531628	5.95987068867879	5.2561047987306	1.30596058273564	2.86253961324881	1.30176994893127	6.14585785869103	5.78154235761172	6.03610295035886	1	4.82480840651511	1.55882908446311	1.22438086916052	7.663171452032	-4.76090955067217	-2.87788492089614	3.8088958562825	0.395023727254559	12.9961227505635	2.08424171610837	5.10774392722654	1.20750054997475	-1.60687697293629	4.54066908422267	6.21870989157353	-2.54395099798374	-6.43930294724795	-2.76886745432867	7.22553013011834	13.1415009583228	-4.32550017880886	-3.92451169053296	4.8339289739094	-13.9852906323083	-4.78247236219117	-0.489374094180384	4.04585747900436	-14.1711690849735
120	4.61374708145183	7	6.2370440691459	2.75962758715155	1	1	3.64576012841063	6.87955505777313	3.80137580148573	6.96263163618312	2.7948943147445	4.16770753731713	6.33754666619195	6.42060289441973	1.90484535727996	3.44144589847896	2.07753465847095	6.44963957519677	5.33650895475078	5.51665473179031	1.04899721048802	2.16891044460571	4.79831006280309	4.5501321388556	1.49367856436654	-5.60212633274266	-0.39726853879546	4.58055853459948	2.52954701138537	6.7560435694822	0.931641991664058	4.3772871550505	3.32532057076359	3.02602289324965	7.51460245236498	2.32359877666794	-6.11581656604495	-13.7996357869496	1.06641000559779	4.30611124465245	7.49096745748162	-6.00806932265598	-3.90284573966951	-0.833907680701988	6.85441224809669	3.5737515812351	-2.07039316295307	3.76019859530153	2.41150930561824
121	3.23376609317605	1.02957937706128	2.5153760405119	5.33358921573624	6.5729627422578	2.82382187767343	2.62657439459752	5.25082832726363	3.33539893109413	6.53640032952868	3.2815812702258	2.35554913681607	1.25502650209848	6.71096212898321	3.54565236964655	4.96145841634687	2.25210071485942	5.82249993954418	5.30581899657568	3.18105400174409	1.64506771883014	3.18882119545152	5.01694221914049	3.23147297867834	2.75785239467754	-6.51288038410807	4.009362301941	5.87965805645837	5.87708773084524	8.0102688949218	2.83651719983063	3.1677253454933	8.22678173801595	-1.06845560676158	8.66822307293517	6.1572990774538	-8.18559999767521	-14.4879703445474	-1.02415789812812	1.30951235891846	8.92984743362057	-4.2421097276445	-4.894315118606	1.25049633622842	0.936590651056623	-6.86693163363754	-0.513196472322904	6.76849207961234	2.25798394223581
122	7	7	3.96542890651095	6.84309464202745	1.56895392328757	5.16251110694007	3.30558655310783	3.54333926949748	2.43669116765808	7	4.19342099768696	6.48510297790531	4.29206092713262	5.84464660686525	3.00001602101892	4.77933711094546	1.40981604581969	3.83441912552066	3.85115368473251	7	1.23652833768117	3.97234750782155	6.46624501528901	2.18084809200749	4.48207294346379	-7.01381478980301	-1.7636818374472	7.58231007618828	4.8816754500846	8.62516188476521	1.20029951237251	6.54425739287153	3.80284915575588	0.654015032622815	10.6776668919124	2.77075640536495	-6.93624376656738	-13.6910704635317	-0.855076561595502	5.69026087122803	7.16623644963723	-6.25706985252083	-0.629791064631657	0.301857148814788	8.04808790448304	5.46351902455559	5.61756989786904	1.78291239241888	-13.5560200485049
123	4.18511083498758	1.72494715317431	5.02209695676634	3.38081172859374	5.58286458584161	1	3.994738782384	6.41552362070886	3.8908793671368	4.14565161559602	5.16201284360189	4.19204925900381	5.12997281078783	5.0381162822456	6.78440761787879	1.01340900044392	2.16831982726022	4.8222593525917	1.49878072493468	3.05193397469845	1.83962698972267	5.75474384534989	5.23346269456384	7.71657470263863	5.03721834304447	-1.72241651781516	5.47451120238844	-0.983721012733617	0.95596750888573	6.62390506294844	5.48311665541352	0.089732531035651	11.2643821128037	1.89789997531596	12.1256320996949	4.14300074494147	-4.59767672893492	-4.90410672349671	-3.14324486541908	6.98209784354423	4.87615459810233	0.393784562928865	-4.3608781972544	0.471280434002879	-9.33933655736129	-7.91814066454382	1.97721037154982	6.21983787857619	-9.99486169258397
124	3.23333862962657	2.2128990297089	3.74364553660552	4.7149114155926	6.03580270140764	2.17146351441405	5.61444989662211	6.57309322600484	1	5.86224513394005	4.69797735253606	2.02345559971423	3.42468533155651	4.34066460580683	1.37222176572471	1	1.08032063621417	1.346640551288	3.79530309152337	7	1.0162743127245	2.81032420167856	5.33977498292595	-0.150592659073206	3.76250609135504	-8.15584172800033	3.89147948339728	6.1088596050347	4.83167822382089	7.91170301114086	2.62259977234771	5.66020627715849	6.99312645906636	-1.0631103793187	8.79176263550168	6.84189390017587	-7.38085382653761	-15.3513782612439	-0.872321310071404	3.23101137773097	7.16279262663188	-4.2678918143769	-5.46805672848575	4.62671999032743	5.17724947974289	-5.31200219831459	-0.697875850994772	5.54455129579662	-15.3866839010871
125	2.40864193783763	6.2618689258043	3.05158309617963	2.36771457969199	5.51373772000019	1.26239773677466	2.74675992083553	1.5143947414908	4.91579894007877	7	3.71887762511434	5.27073687708778	5.73200669526351	1.96668973240206	2.65477730029416	1.26189796874219	1	5.08646453037658	6.2223200265198	6.43859829425123	1.29911674716026	4.95847737981901	1	0.529658712138044	5.03763184980941	-4.77352276423854	-0.228691324510078	4.70833077951045	2.61204300635604	9.64114899287831	4.38657865884037	4.70241745533793	1.84659935595702	-1.81185039727081	6.03294236835517	8.40490999197031	-4.62090268870498	-7.78478260319009	-4.78197528719958	5.43572256050532	12.8470776753857	-3.8446476413073	-3.44315541217712	3.1457088954072	2.13412248011562	7.82709397807347	-2.83084657207726	2.05142773667723	-4.0429864684737
126	6.87138855962673	4.07214881962436	1	3.12687683639292	1.78853906816596	2.26049345237387	4.0974396672261	1.78904719254266	1	1.53001882769403	5.477522681065	3.38923766313506	5.22304985103629	5.89786863064216	2.99961483988106	1.5070872458443	1.96417700517082	4.13843719977158	6.34976550419439	4.13197914299058	2.62666936707504	7	6.7680878117205	-2.28323384053486	5.83718453971144	-11.9940795035129	-1.08579973723735	9.37446448713804	2.07885021569329	2.9011505169452	0.200383487935221	-0.858794348812936	6.25446019271871	-0.762503430699787	9.57618779448452	2.39779418584882	-5.55415105781237	-9.15740824212847	-4.2357049676205	4.12631937612711	12.598521579017	-6.51772847442188	3.8833010299942	3.93949665972173	3.60371040179142	3.81022386625292	-1.42909917071078	6.70863976809363	3.36286948984205
127	5.81742097371323	1.39856660250783	2.81767265717606	1	1.68786007608871	3.70662929809143	7	1.72934691859968	2.65991053556346	4.78006057576924	5.43810502161714	5.87179891268833	3.68211479028131	2.75005761338197	2.5881181759054	2.69169673950921	3.91262061541262	6.08966644675687	4.98887450007752	6.91208248393082	1.81138243026591	5.12534866989757	2.49698861278308	-2.11614649086271	7.89038791740231	-11.3562583498182	1.47551687043237	6.73567757411742	3.8447846930258	2.74126486717897	2.77881210530841	5.35386990929447	3.37993987708603	3.42670868049848	5.26874629045162	2.06793714468034	-2.29209878027436	-8.34631576533592	0.664220292694615	1.59900655705229	9.37766293111629	-3.58962537072966	0.409301381026579	4.31768853934155	-14.1083179887793	-1.7256019167753	-5.38351422832983	4.85444457756399	-14.3576268347446
128	5.55373375423378	2.07953557202817	4.29696290510691	5.15001780829878	1	1	5.53919166723032	1.75056608203868	1	1	4.80519184682491	3.29661787935209	2.91815255831297	3.56516699290348	2.87179514788346	4.23065391502609	4.18104850341577	2.50327500224135	6.18987193215153	5.90280028143753	4.03850587888419	5.11799337243041	5.8801812006413	2.00562819358607	4.60469806139811	-5.57807896116028	-1.18401064279352	6.93435881667902	0.649907393622308	6.47803844794744	4.75941853733058	4.1492460913772	4.81736619800429	1.77369582905296	11.9303614476727	3.15469448326999	-5.2989968179448	-11.7386127735769	-1.45478076129672	6.03639682757346	6.94718490631561	-2.66653131572577	-8.2108790807708	2.50435920191717	3.74341059881785	5.12539084206781	3.92893538010727	7.02836970269857	0.919143916663945
129	4.05165043768872	2.46883159370825	1	6.41554677493725	5.90727152302993	1.90144985470129	1	1.3679492856398	7	2.9852215799582	5.2589098390067	3.4357596274826	2.52348477259434	6.33013133242928	1.15285035189234	5.97133245304624	2.08693137446132	2.91651274580828	2.94447821760827	6.12939012714892	1	6.65994753024836	2.83683253869571	1.4022661414668	7.1058012636468	-13.2130783396624	-7.50665173053764	5.97366488925681	3.23861132423833	1.72234907658753	3.98441189276581	1.51533613482472	6.93928630007025	1.28451487090289	4.70683833919555	1.63513309093564	0.309173277511961	-10.2307419913358	1.64900316088583	4.18628514923781	7.48253403246448	-5.720540149139	-0.499251922017698	3.94170173771958	3.07244891468765	-3.59692025871636	2.35084331737318	1.55577822484079	-18.153994150389
130	6.84170549178476	2.91764942514418	1.77176993350718	5.23020459267352	5.22026993423322	1.2332487809792	4.58008925154886	1.75325476398759	3.29812398293271	5.61517658233798	4.79801383789854	2.58394871355854	2.43004739722916	4.40472813436678	2.64213298008307	6.66777842690408	2.32474968645497	6.69103710754217	6.43823624832671	5.5684011295252	3.53560189089431	1	2.48618715628197	-0.632046175511758	7.27476380982798	-11.8736183397639	-7.78901253379178	5.63504661334489	2.75955678059639	1.70350142989588	5.11196520245629	2.84655831942175	7.96905391163448	3.07464830798291	3.10129189924657	0.988208201085473	0.0440183593731358	-10.7228588264242	-0.00765482890829715	2.03220404290893	8.87482031116444	-5.44355056984944	-0.720387807237837	-0.508801755541594	-6.63476831611194	-6.30884601135803	6.38225628609327	6.05986575528984	-12.4055947290836
131	5.54966466530231	2.51741168408946	3.78928573519064	1.60950575306449	2.85509955331369	1.34832216743911	6.37660923243813	5.78408203085576	4.69431065226178	3.74326240271401	3.50755460679125	6.21864198279579	2.38022167680185	7	2.49886507228702	3.01884654941027	2.24056642552669	5.18376878016675	7	7	1.39757459874908	5.16524926940222	5.65768712704735	-1.13004306389702	7.73502886787643	-12.1009701727288	-0.773763218974384	9.16510304837334	3.09182447530579	3.04139165532611	1.21624000360639	-0.559562191615906	6.06292008934684	-1.87585492345166	5.84105098272067	1.18177999576037	-2.42422254865194	-8.82587219223742	-3.91583687170027	0.79894266887897	10.0161110425482	-5.03374248046683	3.12960505752243	2.0497702052858	-7.04204621123328	-7.72224259424249	-3.48668761523551	6.31178356892626	-12.5411304242428
132	2.38227608189043	1.5215564199985	7	2.87756438038348	6.96137737637335	2.2983734810068	3.49537778355419	2.89660740051561	1.76962351258335	6.85762384594724	6.73614887261009	4.99135287207731	3.32210761530131	6.83211030778481	6.50758589465746	3.59859627449975	1.3917430876693	5.39273314557091	7	7	3.58519698054234	4.34198818850959	1.2602978624057	1.49834368771029	5.6685713933172	-9.03476946794581	-0.979294216608272	3.16733410014598	-0.755648483944191	9.38040425436278	4.35103601978768	5.86213783452077	3.76477983433051	-1.61576855720971	7.86865163341603	8.13721293518226	-4.15862562399308	-13.7854800860672	0.123728854475061	4.42517627405906	10.8379484626096	-1.16631056215137	-7.70688129085884	0.38690070333004	4.23198572315355	-5.96460561070148	3.2701865010874	3.89564756665531	-14.2601355249598
133	6.53032239054228	2.1515943055852	1.7928872604455	1.63910169903882	1.22587014930371	4.61201375860313	7	5.93310164068149	4.85210240231195	6.37019286335633	1.07580703415169	4.53633366613091	5.704930508719	3.41538357355134	2.17029665433774	1.1956801230035	2.87601821947151	7	6.97069285086505	6.34387712111495	1	3.88341592848996	1.04124515481926	-1.09876783838151	7.95334561814808	-9.66920277108715	2.51883654265973	6.7168086963562	2.76591803200385	3.53099451095128	3.99188461020459	3.31527931171523	4.25614363822521	2.31230513694653	4.09433679091459	0.546094471340395	-3.106154263995	-8.64185911313762	-0.34120156269406	-0.0889149726034241	8.10738983653362	-3.84010453757103	0.144062332473384	6.21134419516232	2.29599870606702	-1.71766754004815	-0.446351882377033	6.51035672600681	-12.9005467920118
134	4.99764112523508	3.47824324326243	2.71888038736599	2.53944255375802	3.18283644799839	2.41531804272599	4.79342186948215	2.60971265069197	5.84065714000374	6.13196117039881	3.74369365672459	6.96163940682175	2.91426541755114	4.05411025727463	1.03305099758705	3.85773442335081	2.92762776763247	6.72568112754107	4.05584202760351	7	3.15509917997034	4.11765265291675	4.92524920687837	-0.573782312947621	6.91039109884254	-9.15578138584192	0.472273449711562	7.98003855250286	2.12053658673403	7.22425458341373	2.89995115812826	3.56897456930893	3.28074863669637	1.55899154373694	5.72944451792959	2.09526324734894	-2.08892960041083	-10.7468397409195	1.04255562400148	2.61168430110286	8.69554061403497	-3.00596889680371	-1.2060638098579	4.7484664944314	3.81077124225667	0.897049362328039	0.208504926370257	5.22164065874969	-1.78531757467211
135	4.69929224266011	4.44032244758982	1.32903973708579	3.33212672967067	1	1.74884161999179	3.70645939943196	1.12772328765523	4.58996972872341	5.82008615510575	5.95625877468626	6.24186353402258	5.63008631774525	1.0249230500449	1	2.3983992557342	2.23843926838627	6.96428293135403	1.22073382527534	7	2.41149741951431	7	2.69315007798396	4.24440970285084	5.88891063687764	-3.62071926342528	3.02545506140799	1.44213663920792	1.52851348622223	6.89648426298137	1.35211889730402	-0.82625551376082	8.98633333798028	-2.58294162256443	11.0760468507201	1.69367126936224	-2.15850898634877	-0.675390014121924	2.5417642977313	5.17081516281516	4.41663623216849	-2.69769472488783	-1.38370947150944	2.02388094271575	4.87250688491426	-5.74549040419618	0.794056044082475	5.30952727087914	-0.893557391184201
136	4.29668486530702	1.10868726407801	3.67815466108042	4.43912285500185	1	2.26204129999869	2.1059562806815	1.57993125001956	5.11963274737429	2.37616762668853	1	1.88509047932233	4.04220831360013	2.64724788333427	1.71078832366906	3.99300808212507	4.06166882547722	1	6.24177704254805	3.00267891818851	2.92680075488945	1.81611407228194	3.93151645509471	2.57733646358295	2.98569573678759	-6.10490164668193	-1.53522339632201	7.81716446499612	-0.727671203651848	7.38647194707	5.58180555819934	3.52190240206054	4.3932248031208	0.357742362829255	10.5567114557357	4.62802581287064	-5.78185868028235	-12.095750691065	-2.8832631971668	7.59579643898805	8.28206195167137	-0.757728298398266	-7.66562802465523	1.57503240243337	-10.6435115639846	-4.21857521364018	-1.93449540218579	4.96859121376948	-8.38543488495395
137	5.9236971420727	2.8426410199405	5.10418124286777	3.37413024972388	6.49129182104247	2.24306377357156	2.63388475442529	5.83223743262471	5.2411745343643	4.81252912215628	5.80029622671998	3.18118879602602	2.17694862983004	4.68513156792267	6.20736983567987	1	3.02946182457606	3.61925658021772	2.04659251076974	3.9766177932105	1	3.11723726351666	4.20782138875908	7.61536687306392	4.61942108140509	-2.53331156473663	5.41060298005432	-0.793515108894963	0.0038308424772806	6.63097358655185	4.93026042999174	-1.58694637711205	12.4789337284576	2.84123934007375	12.5886696642224	4.81967098653844	-4.68976808539067	-5.83710177015029	-2.24769645116708	6.67490231642101	5.21358994958444	-0.310098064122976	-4.72877732802249	-0.0132549093214236	-9.97770432382678	-6.65283105547683	2.09978213383526	1.32354159521338	-9.24135829008294
138	5.36769824012739	2.71138535909166	1.33642473478325	3.23583230531309	3.28198881832008	1	2.67979934322372	1.4705897154384	4.81034823201107	6.93616851280239	4.40821944123387	3.92341575668162	5.28493756994765	6.06218916283952	1.3146119538963	4.0336551213863	1.60505652236089	6.05797422245276	5.95151296349634	5.8927136579664	1.24385710852213	6.88318156623855	1.90127920632182	5.9133403682016	7.61157981235961	-2.76360436347417	1.61783338243638	6.19153149506264	0.935250521092825	3.39478405753121	2.42328601230026	0.62048038934897	5.94311992029966	-2.76517265487223	8.53934726891569	2.49089985948995	-0.34292228158943	-0.704921532590657	2.78067103520623	5.39891073206186	0.965275715959169	-1.47688961795314	-3.76397131739913	3.07348982430948	-4.63772627142569	-3.20965136267248	4.05184086639999	-1.68545379166278	-2.04138053085143
139	4.44343368510171	1.63653521592614	1.865188248211	3.30788161281972	2.99621040465674	1.38220266278551	3.96343680983067	4.93269883429947	5.11516764262009	4.91417456161851	2.81933187008551	3.93231850187892	4.79460860381746	1.44230537344908	1	1.22317536019461	3.64911796742647	3.923585180909	6.47646710815865	5.90129390310565	1	1	4.77243780096002	0.821365413408539	8.50726603155189	-10.6321579561477	2.0758705394962	6.79326424510558	2.98881696545995	6.78584096255492	3.56094429974337	4.02146415078249	4.84106483453245	-0.757332383819271	1.8114283091891	4.14920983209432	-3.73210130254714	-11.2153211999793	1.02141333668363	3.0681147399105	8.63970028112495	-6.33773769071959	-2.05783844923956	4.46218097765049	-6.57039901067232	-1.02988489855714	-4.50048285933305	4.65779020743687	3.20613377138332
140	6.80796804031382	4.32123453162586	2.21048207087861	3.1962794909165	2.55412592040351	4.33480344925843	2.45025386887916	1.97576038151607	1	1.40384215425344	1.36626385212802	4.75460966066577	6.5543687898607	4.7033684736621	5.74635884819291	1.40433060047598	5.20049476309767	6.09883993659101	5.16467319367688	5.20615360439096	1.39882405272299	3.47233013746948	3.97476132621965	1.38190435044638	7.39296697147216	-7.675950491753	3.2215953036456	8.40510077245716	4.04453919554224	6.4719806517424	1.73440533367443	4.56040376550677	3.6613343730307	1.00830068360835	6.55734857185668	4.95627162887218	-7.8080553580234	-11.151825896874	-1.93131215110372	1.63717946005303	9.79028961404923	-3.34428548548128	-1.29578800095576	2.09275538831248	-6.37481695328203	-0.906517471587793	3.27784209737094	6.23993426151038	-16.8901558970589
141	4.40553632826815	1.88958631771193	1.53995930868933	2.77503762701121	2.18456283769068	2.54593876664913	3.2322675319686	6.74240497389117	1.85457370823153	5.74452799315115	2.62450000639863	2.75834353888024	2.50615089713572	1	3.01680415248937	2.06832087987776	2.37949445066066	3.62429615951196	6.15180504637606	6.03064547979147	1.26426477348898	1	2.81696908688683	1.63977923559763	7.96455275534784	-10.4567831008729	0.923373621485837	7.44941728170991	3.19546961033618	6.16523999604402	4.07787918918208	4.19745170384986	5.19809621849391	-1.02346184656888	1.96849947105014	4.90645538589315	-3.19016378773602	-11.1512581611975	0.690074398254664	1.65394886402845	8.41589594222516	-8.10393007241675	-1.23610364862499	4.14367708375722	-6.90624927536161	-1.52157395711288	1.867156239064	4.68958056097784	-13.1884044117896
142	5.21361928415523	6.32364003052474	2.25485759674228	1.6092646171714	2.96573216186586	4.97430686070775	3.11127426066987	4.31176313874702	3.90918809450047	5.64808126530018	1.19663148395033	3.48883411694584	2.53390283241207	5.24508474521398	1.07633394334852	2.09410671338014	1.51012680203111	4.53684945685897	3.38657671646797	6.47967473825403	2.36781687629742	3.7378893086531	6.78787244375893	1.27944829687932	7.18921450429127	-6.7697817488238	2.91822057161061	9.22043593916955	3.4409108263974	8.33762978171942	1.54670567856133	3.6066736921879	2.53608169452191	-0.418698231285106	5.54864786836454	3.75798928032304	-9.43645946487817	-10.6381391813041	-0.325489409433613	2.68162281507921	8.43983457621124	-5.20774168793016	-1.80912008301859	2.50864595626842	4.33603537346205	0.117991116076084	0.324982273746973	5.73951195379448	-9.4012927059089
143	4.0356652563557	6.22123875063589	5.42211412810168	3.59438684005222	1.34034462868211	2.27548638076071	1	6.65182198586354	1.97325778669304	3.60048401907504	3.54170971284318	5.77834679865147	2.56279059537573	3.17440947546193	4.18078920536202	6.42067005332436	1.51354194168775	7	4.67765169555341	6.31879571947216	1.43133293351888	2.95416698206511	5.63866697285461	3.37584232715555	0.511982457820777	-5.90087059115307	-0.434195356361517	5.76336641704968	1.19447842248565	7.76271909453214	-0.573855577773505	4.36719490513685	2.8711183845427	1.87805389826922	8.40288782921331	2.934884798818	-5.73235866397695	-14.4791546857048	1.97671097728249	5.02128042700845	7.09222365089557	-6.19697273132391	-4.15121179834888	2.74945567669072	8.73328038045959	-7.63556073494054	-4.05621941545055	4.53839830302574	-10.3917492415625
144	1.05128088131827	1	5.96329945413397	4.61814690347329	4.44111732490564	3.17913763368472	2.17308057083155	5.07841849485117	5.17650778284825	3.49244775393789	3.95449344850887	1.49391609517259	3.55347128432513	4.47783685215208	2.44850907857988	1	2.55010477800408	6.28055441003927	6.58039230985985	6.68507575764915	2.22369227390933	3.64338633907061	4.19925542986326	2.47156860936004	6.70851187824139	-10.5048589182655	0.483115936285503	4.2290800232878	-0.508078144238066	10.5844735294051	3.79995756860495	8.17388907226257	4.56387538463049	-0.421215286927442	7.09017235963019	8.2688990079136	-3.02973001652804	-13.5004152234166	-0.0896522119893459	5.1468271420846	12.0875814137221	-2.56364093221046	-8.04508904079219	3.01507646726584	2.83139415026888	7.41020514760943	1.17831390772502	3.05691745728361	-2.91171411106132
145	6.75031240309137	3.36934731175239	1.92090382876102	1.7770380475022	2.34520931796887	4.21626840343005	6.74851688715972	3.12383843057996	2.95085659925019	3.68681974350431	5.63349396115008	5.8024158461405	1.90919958082311	2.52020663959755	3.2631116171622	1	2.16502744458937	4.98518066282888	5.61990392956177	7	2.90554326004881	1.63238866969244	1.36589448497301	-0.77182363387149	8.06218664092369	-9.74293703176252	1.70007282873837	6.99913896043704	3.76067475916163	3.12061915591331	1.9962798374021	5.4836932522074	4.95519542935395	0.829372158247932	5.00720625080385	2.69302090207352	-0.595708715975259	-8.70834491047211	1.41044914820948	2.7628558513661	9.12728658389535	-5.30162365854764	0.313794468935349	-2.17886206492911	-5.94892613187173	-2.49574695334932	1.69355617875448	6.74212315429927	-11.4943266181646
146	5.48700099865724	4.36856095878711	3.02398282419538	2.28991480033568	2.0017661697646	1.84422865179063	6.78888205183985	4.94670791442525	5.02658748688721	5.10016266615215	2.31471782681654	3.47127485698246	5.81058486714951	2.66751694925795	3.42103028138666	2.00098503880021	3.48184227890868	6.6300220670282	5.88264563500622	6.88463759299089	1	4.68378187570075	7	-0.0636423087588439	9.71645833706234	-12.5458656983955	-1.23809323801399	9.24540972876786	4.10635733941733	2.85154364371261	1.3844146638248	-0.367544619788459	6.99928342573552	-3.18909052035681	6.02103656667231	1.00748734698368	-4.276716460415	-10.6344024567974	-2.41103376989847	1.58674192965464	9.8811770297456	-4.66972844736187	2.81342640169805	1.70204806093875	2.08799508682267	-4.37035480605608	-6.69809717330144	7.82973107918886	-12.3026586115141
147	7	3.66176540500532	1.14391455514726	2.81719998608867	1.98592176158295	2.23723853231565	3.58004358760292	1.89861669125916	1.41983028907666	1	5.47470691453996	2.47585996351078	4.63978765701165	5.92292260551373	2.85202662010692	2.08765644616929	3.24653923498488	6.03291382314493	5.4904549950192	4.31036888070886	3.2174605718902	6.95396547174987	5.42088308288566	-1.62615896208464	7.15597482547198	-12.4488121943797	-2.12472227446742	7.21514057562743	2.29701766207034	2.627656770908	0.025608226235871	-0.579316288353927	6.9012473033122	-0.416076864447877	8.70877047016304	2.75011886347425	-4.57587663511435	-9.90798764979698	-2.47361785716281	3.37559489997009	11.8316609116577	-7.06041697595344	3.38757694599364	3.31631093178104	2.06370078608562	1.0993087928473	-6.50430050312674	6.58810174690826	3.72568476610447
148	4.98114966443416	2.33269267369624	5.24308558335041	2.37267984540464	6.31284492177667	1	5.88624851192856	5.92530117812778	4.14549024629263	4.00051984541318	2.34828894318291	2.16947600377241	3.03764099606136	6.04410865056448	5.39403198069689	3.37650869603016	2.36462471805841	4.55907001710793	1.22952619264518	3.84144444620939	2.47409271757121	5.01855415719464	4.59568951490207	8.12354650855353	4.28152215139332	-1.88926686736802	5.52321591079852	-0.326997617748274	0.384826363169717	7.39918483050374	5.71241416266261	-0.837773106988586	12.1994990950107	3.11175767741916	13.1206839400405	5.20021502835745	-4.28565045446863	-6.49671812837273	-3.08967633744185	7.83474476010171	5.03733227351365	0.586859724321896	-4.1314430435541	0.338904020560451	-9.84980566693245	-7.40842844777922	-2.21455872667357	7.03304228617228	-9.88026638509984
149	4.0403629944006	4.26925954314683	5.01715665211752	7	1.93623945441021	2.28940772720946	3.93106692400123	2.22560363756997	5.10666838238681	1.22425706936706	4.37331908054424	3.50160739488539	3.32907062573556	4.85255643525207	1	2.80905202264958	4.44870872386596	4.57506304441357	3.19123898010306	5.43811819994227	3.16060341851467	1.90791911314338	2.13060780276449	1.66102756608717	4.98673655180726	-6.99050105630916	-1.16485543888776	7.32503502510225	5.562887493219	8.512664817039	3.3572664645953	7.0637650201756	3.78643437632387	0.0313600773415491	8.93050196213733	2.50201527827383	-9.0184886700451	-13.8093940537566	-1.6124749459572	4.04498510629115	4.40382194878707	-7.57058496940319	-1.70270721583189	5.9683118679334	-5.95481853291028	-2.20986293420204	5.0362919702323	4.49561002284149	-15.4617604866927
150	2.25459116261772	4.78266277103022	1.24934371606557	5.76007701719123	2.75803484471387	4.89543402016609	4.14400042459914	1	4.5125579358529	4.73203986266006	3.76220495395872	2.39606342242557	3.73432676520199	5.11837541446763	4.6194365456486	1.86368736140074	1	4.39428004637	2.26302288966033	4.15581408912013	1	3.01914473240217	4.59296512458637	1.21211459203421	8.50487253168402	-12.0671727422235	-1.21951282479883	7.42865386021919	1.52698367525534	4.46897058985171	2.74290438878107	-2.20495838633922	7.90474248422422	3.84212057481931	7.24708416921065	-2.56833613158095	-1.30125567023484	-8.2479590680208	-2.22359539342667	1.71473315651202	9.24979204418194	-8.27334322612771	-2.48514386754943	3.67091120441381	-10.7669126415809	3.78055966908821	-1.56273098608674	6.51146173053316	-11.4628183137274
151	4.39398880546045	5.90446557316792	4.93870088617169	4.73818247819163	2.01549298616677	2.17380745873026	1	6.58653406475259	1.67924361574564	2.77263776473975	4.41137138598047	5.27502200582302	2.19381196984744	3.11895376325668	3.00729397265538	6.48611184569213	1	6.82807613800405	4.95714032824053	6.22568437780191	1	2.73857171001912	4.92005685701967	3.10937027433894	0.539372948220123	-6.14985180151965	-1.58820287622537	4.99443093535152	1.63103142606113	8.05134919636053	-0.591611159204564	4.37293236258272	2.47203114651709	2.36366632115724	7.73429134831464	2.63381535057346	-5.98006399830219	-13.7132109894286	1.84257924583196	4.84994975641849	6.64569296977023	-4.92577504204807	-3.95353657182997	1.8923659218128	7.33518175308509	-8.0315097694229	-3.46021463984849	4.13622877857403	-13.1577658128947
152	6.04251320532529	3.07613886245261	3.99920839988852	2.40148676695417	3.98978240593332	1	5.89314594217981	2.01983512512845	3.75918684324837	3.02359446183703	2.74408787452486	5.81305763765039	5.36111850211181	7	3.27414500219164	3.97044536976372	3.74217393401996	5.75461298964618	6.9092343963264	6.1483909957889	1	2.01423754654667	5.92477676070674	-2.42634096539281	7.41611716694279	-11.3030601213643	-0.43905560915284	8.49229140912047	3.59035589358219	3.51373988567774	1.30388950811604	0.314503925326354	6.71920305184484	-2.3215208556973	5.05587799862831	-0.218039038967803	-3.50018207560849	-9.58749485455701	-2.93946327573534	0.261268113210933	10.7507831732805	-5.15229633193535	2.65899750187846	1.90264613241243	-7.79935130491466	-6.10463192267389	-2.99366620427049	6.45944896638648	-12.520849891549
153	4.59281691221709	7	4.81459169707275	3.69738373049387	1	1.31819410239026	2.28172453357951	5.89522151212211	1.28789870347643	6.97714273229063	1.07277181441487	4.85111782522504	4.82413703574871	6.13721648387425	4.2155409164411	2.03711751765628	1.39947603001896	5.93405884833778	4.49243818786455	6.30279753046382	1.35877501057096	2.46845557648482	3.71042291057455	4.49937342652089	1.48548406103912	-5.69208312328675	-0.301790249620628	3.36793101059338	2.56213577182345	6.48586926702484	1.28141144205418	3.81623302860382	1.86431069199389	1.99972943578849	7.29061162307526	2.11261625031741	-6.46969795990931	-13.4264677549706	0.534108763987994	4.7769270751325	6.12796529603765	-5.59700607923819	-3.80288424668756	2.92061069751006	7.8204964775273	-8.11385981510314	-1.04579066874067	3.55067129037108	2.62822140182969
154	4.14983108531765	2.26432918434862	1.16844632780435	5.96974884627991	6.41971043701647	1.72817666440378	3.07560285851514	1.19783524809756	5.29108590563854	2.67091969941973	7	2.89688609227995	4.22471501940396	6.03485423577211	1	7	1.16814212504112	3.0745047648401	3.04028431731792	6.23932980645479	4.46378519021187	6.05261264019663	1.90179160829892	0.841550472202036	6.76560805931174	-13.665541330843	-6.21870589741519	5.93123639154669	2.49225187323668	-0.352911875302285	2.5612443876876	1.80984604940748	7.23517195528063	2.06349902856533	4.29525543153923	1.33267298806203	0.329180663434424	-9.53256988392415	1.73806895490426	3.75632462559388	8.61272085947071	-5.75618914073294	-0.740797667194444	1.85129334712034	-5.30714093308995	-0.323611991116932	2.74908707941413	2.14330274906385	-18.2176903428762
155	6.52394975466118	4.72224601676495	6.01014338843251	4.92173820702998	4.23176171288078	4.62920267145392	5.73243527556401	2.33402551452869	4.25108983837189	5.69974702970904	4.3154076020269	2.86835429456019	3.67081072091543	3.90212605457092	2.21260738654581	4.46354033903577	2.18745042287503	3.03440308624065	4.83177609442279	6.0278879904284	1.06324693749	7	4.38435866823476	3.92877061293561	6.43649131640509	-5.48542942749744	3.35767974713605	4.38852571702178	7.49602821110208	6.59193542185984	7.97991552829676	3.13954474159928	9.12281812126873	3.56779432288735	12.2183660354589	7.50639112491079	-3.06310248574827	-8.19213440840695	-1.72627273364132	4.28270058431627	6.02222408672255	-2.64592185151659	-4.41041361016482	4.36119202421348	4.86978658291173	5.66499973958913	4.33861134291705	5.87132414098951	-12.218856054502
156	5.30840466645394	4.56110723281891	1.10309364930771	3.70062598385845	3.29392231454632	1	3.90810008522485	4.5166347326306	5.9503573559998	6.56998987788351	1.7022311325821	6.19130528594437	6.17018327174207	4.84108370404224	3.27269305019112	3.30719071579012	1	2.04236312637749	4.20094514853157	2.45525244625366	2.97196770112531	3.74175164422253	5.87622446360141	-2.12250136743744	7.75214644801283	-12.8565925064693	-1.79750736606894	6.66102012798443	4.85244960588379	3.84024468028379	0.178179080668941	-0.042061883329911	8.52001467271901	-1.9184367294116	5.66765833506807	1.36366438390327	-5.59130826068971	-10.0154408564763	-2.03777390470855	1.06158099627377	11.8431253585495	-5.95101999541092	4.05436851399939	1.24469378189672	6.39766677243264	1.79366115124635	3.96802159034183	4.65925588445343	-13.4207110187547
157	7	6.44590711987596	4.06823105768489	5.01062273915535	2.77799287278209	2.26704587867436	1.58199749105599	2.29753261672035	2.85810746147339	4.92040856591177	2.54105525912555	4.12297005679634	6.78937670412982	6.96680792264164	3.23186747383697	5.48455816337487	1.67684746263069	5.36269878938949	4.81943936758737	1.45322180398055	2.18587189451364	4.92234580970062	3.46687378918893	1.59819225974963	5.88283147374017	-8.41860688577446	-1.34691307973588	9.35485039475623	5.303711633889	7.32005242237986	4.48205566645795	7.46511828088388	4.34772070039591	3.82330088125411	11.864996313665	2.99763242413977	-7.77678110048055	-15.9427412006858	-0.471528131312892	3.74350249689523	6.63623649203833	-6.75851966443288	-1.9685725776326	2.06323581771247	-6.38855068492534	5.55202437311656	0.333222144517386	6.8642766057949	-17.3889988476774
158	5.0984305547445	5.22106706124683	7	2.55171950263574	1.47710775409593	1	3.26108364635939	2.12856567072162	1	3.80223175865425	6.65773810728739	3.66122819684969	1.28527621507871	4.35763579007266	1.83655906937805	3.81165672527826	1	5.46837150920655	5.76315774967171	5.79677094246776	1.84312610260386	5.64419645175	4.00002225278281	5.42034728206915	5.39314378031199	-4.43884455272519	4.53415466668046	4.39426967187955	6.59864852418409	6.41728955550538	6.85087653743075	-0.696625770422759	9.39698663748013	0.69874037505663	12.4789149147276	7.8776695842983	-2.14319665709366	-5.29590931865074	0.15479323101654	2.53739663669957	5.69670950521969	-7.06822741307407	-2.65568901053306	3.51909424262287	2.81334222740776	-2.66079147602554	4.29372831891235	5.91454206458674	-14.8703247624489
159	1	2.13013193145091	6.90213771151544	3.61810242524757	3.88319054092199	1	1	6.33436429919641	4.20650711710394	7	4.60768765755981	3.63439311929725	3.66950586998308	6.43162227926824	3.72894698009646	1.75786338965114	1	5.14850407310414	4.79770775311005	5.94921163104903	2.10463183278788	1	6.26840499406631	1.03895921650991	7.86936984721551	-9.74869362546624	-1.13480605353378	3.89141589469118	0.55310733429217	9.94107088507827	4.09401282734298	9.62951001918968	5.53342537251832	-1.40148656600018	7.75375731216974	8.10144741901781	-3.05223603415775	-14.6664915629227	1.3830458623735	5.59685560561713	11.6819808131929	-2.24051216080133	-7.94313231402232	2.71672685879395	2.39967225146062	-8.39583703461069	4.62000605809835	3.94455050168199	-12.1727995916628
160	6.37137587220107	1.04920991995647	4.00177092161471	4.70186196444157	1.16844250516797	2.70693412383011	3.50964641747192	1.65012901069137	3.44459635613092	2.65470748659359	6.13744721411667	4.34174346811191	6.54973891554753	3.49038673450449	1	1.06475999073547	3.32836041312544	2.66636140742293	7	6.19959622756785	3.21029848278831	4.43002955589028	4.42989388423815	2.89002460466117	3.20649721725266	-6.0280094948211	-1.50073403806665	7.45581678707482	0.705052462887058	6.10985340223004	5.03455801566085	3.63187317854611	4.08522866192641	1.67130664643655	11.3708370753337	1.44815744529399	-5.12839486453375	-13.1301569654393	-1.7558368126044	7.17666753701501	6.80733490441581	-3.35911660822966	-6.95413177336573	0.894779683676541	3.86506413055409	-4.86852503344604	2.27922700556882	6.65921362413167	2.72266729750256
161	6.70527987010411	6.04934041139248	4.95152430473938	6.72703078158433	1	2.04884743810774	3.11049304018901	4.43398170192404	5.84520516350074	7	1	7	5.53458249333609	1.48021080965676	1.71643867380774	1.25299483368025	1	5.67732887844836	3.34633608330134	2.59475501698549	4.25456365172294	2.97147103660587	4.32611031992807	3.07863882063706	3.25757290492483	-5.52815438950778	-1.19116594826724	8.60765986228883	4.87124314504197	8.30033717407903	2.64128657198224	5.87391496474121	2.49334541133973	-0.839330801757842	10.9571858518956	3.83070445288902	-6.63811200966437	-13.4465457185438	-1.42276295283423	4.80339508886779	6.32267145663023	-4.99153851905944	-2.57335844555141	0.435114683912552	-11.81313459384	-7.42565586045215	-0.270538914883433	5.04593784743252	-13.3515757950711
162	3.11241290774256	6.47578998069432	3.45319435072423	1.44179286994112	5.54645653083794	1	1.96428917335897	1.47931223072406	6.12121026287396	6.19630993281744	3.13587843896969	1.44468763189853	5.47384574205371	2.99415990105835	3.01181355242408	1.71950740817159	1.03983616155483	7	6.20381952584188	6.11207693613109	1.2079384233203	1.07096035998137	2.39507532732432	0.393170021435178	4.42702802660941	-4.19412392809291	-1.19801659187197	5.23547340542823	2.15346295811033	9.31158480204978	5.39433100724997	4.66692296796302	2.31159528297531	-2.29395207156729	5.80713853439828	7.7494264509985	-5.62203196205247	-8.7832966975089	-4.52380976652599	6.21428909318675	12.6916297491408	-4.71448226783775	-3.13093359822849	2.82230834808413	1.800608432844	-7.30736281791741	-2.35995992496837	3.24371355389917	-2.7910041719194
163	1.33872754538773	2.1149575857357	5.91313095438254	2.54757345405104	6.95552587316996	2.03254494870536	1.96113805179878	5.12870243418696	2.28299888512776	5.35894525734168	5.4432662712193	2.13930567397276	6.01429457086841	6.65667275531545	7	2.73620270617145	1.95095342538733	6.87789066947801	6.52035655660347	7	1.50241798424783	4.95002671712507	1	1.49520833192687	5.98745930860239	-9.10057786853208	0.190706074747544	2.68729212798755	-1.19107134953163	9.29123692956191	4.43293471246465	7.14038173833689	3.95486703082294	-1.17100327984224	7.198932192004	7.61618799268505	-3.72266536865791	-12.9119876683301	0.405002525608988	5.50864418373354	11.2442046319569	0.801888797986703	-7.82334298689482	0.266748312012522	2.3472858859504	-6.61338362194745	5.75938682783035	3.70715705301857	-13.5942413881694
164	4.76925508593246	1.50277211613239	2.44021863279853	4.45485498135357	3.09978068007167	3.39152465482683	2.71786112885603	5.26015217671416	1.84518506962453	4.08668806709895	1	2.86373948251936	1.59837022568998	1	3.83340501867156	2.76077397432985	3.33644818744751	1.65965541467702	7	5.84599386177675	1.06800268837752	1	4.79636222752654	0.300747954672727	9.28306623839057	-11.1057287139676	2.25713720450926	7.47541335573239	3.37143789361833	7.0594317072724	3.09992921630404	3.39028142161554	3.4459186787335	-0.227849418549222	3.58084424622511	2.84179156047085	-3.03600164429403	-9.11046003210543	-0.0702221635424867	2.72006669221689	10.3360094703678	-7.4368886297563	-0.629993234428302	3.05701688129994	3.24802863024953	-0.618680355887653	-4.74939221807818	3.56984356298183	4.07690635627883
165	3.34607892740033	1.4126254797842	2.84391823071172	7	1.74237442603461	5.69443530619951	2.25149618556212	4.53082467744433	4.86968757277058	1.97043108928603	1	6.17325275416288	6.39709536343149	2.68569077033373	4.40366723512186	3.84665991674643	1.99400089998779	3.33281076481337	5.71059380779693	6.89879905998265	2.47233328824527	6.989864927588	3.165997355372	1.11241672349911	6.36456174122587	-10.9276236740719	-2.89431967620228	7.67994347914013	0.983989437259962	2.638595461877	4.89669032745747	0.388936976679206	9.9401009013594	4.18489945873382	4.84823504204465	-1.81656767289582	0.480144464756021	-9.72441044447169	-3.02717607752359	-0.543322634818456	8.43020602519014	-9.86443294357558	-1.03937302145617	5.30482114663794	-10.791782247492	2.97702018506829	-5.61435478365715	5.86373928698169	-13.706344017545
166	5.85316705013262	4.51867671647196	3.45279944940288	2.26678701973049	2.36050789792556	2.4811199089444	7	4.41499979814173	5.18441808713882	4.9057424037827	1.59797133526026	3.3759960173149	6.30562791077686	2.88046567770839	1.42285173418792	2.31723295292987	2.65711299348936	7	5.54879433526455	6.59848235052668	2.22385279539901	4.02723704690531	2.33590675867323	-1.24187794664768	9.83360974466839	-12.0615085142184	-0.843588766103989	8.84623027536022	4.11254597910298	2.56261499998071	1.67796926534309	-0.35932909710386	6.85566744028308	-2.43794213237862	5.66415158535957	0.423430519446785	-2.81258424737667	-10.9214439096511	-3.34651730372167	2.16406693807093	9.62814613048758	-4.47610221632275	2.00773831037126	1.28322308217181	2.78561246514499	-4.4104328866304	-4.19861155961208	8.3418178793759	-12.3674590445175
167	6.69316802020778	5.56322582125377	2.26663101014828	1.71825141872751	1.21304899490949	2.15017712959107	3.54788955230566	2.45635488526251	6.83323725332746	5.49123480508113	3.79699893196426	1.37957516639022	5.31958127446643	3.81932252077188	5.2243308225203	4.64120711577874	3.23281780026244	3.06903592836652	4.40087783189997	6.09434272918914	1	3.48214856392321	4.07943930459278	1.42987526121516	6.30825140031304	-9.0732414003162	-2.91634113069317	3.15650576144228	1.87571859726929	7.97807730793975	1.2005989274622	6.70435886512058	2.08358372605834	-0.849155417078993	6.33108063487929	7.43681449953183	-3.16789948911162	-4.83617259487669	-2.5745142679708	4.82567443816662	14.4053203646872	-8.31400262141121	-4.02404970868507	3.46396954316851	9.93188260812041	-5.44027674617453	5.37341711114345	6.03258252463324	-15.5043095815841
168	5.87402443534028	3.51984661869581	1.35924220460594	2.83234855067761	3.31186511650418	5.38949479813	5.33380748098307	3.59045568804295	4.72493372278922	6.39717821885578	4.55481901474819	6.60770223508957	5.49741470990103	6.41581442725215	3.04565556650768	2.82371757766678	3.18344946245915	3.0079042914005	5.84537591470906	7	1	3.17583856976126	3.67885718546881	-0.207996607515709	6.64157882803302	-13.4286973303592	-2.05350438222466	6.92189171843368	4.95955465150115	2.16679364220966	0.506939163109558	-0.221344860154734	8.1708960151799	-3.47290935370311	4.08882957210875	0.55894377014389	-3.46199990396057	-9.74254070997624	-2.7900833740335	1.26104328632905	10.9338300574788	-5.20626758277084	2.46599861869434	5.04744493617954	-8.63050781309884	3.67502822855031	4.70727090923113	2.09191361589617	-12.5978984472237
169	5.03307435412688	4.12867221978776	4.76926734563221	1.08786140032104	1.20096957760786	1.65738280130714	2.89230878024357	5.03231301218105	1.56735790532809	1.10854726983803	1	5.90713020793493	6.74590662346035	2.0461244669755	4.29543107895674	5.28950170931216	4.45949494820398	5.89547080710413	5.95487442817362	4.97644131776065	2.33771574740409	6.29954414534721	4.9923647772725	2.98080195380895	6.06786175335875	-7.54549454928309	-0.382122547938729	5.04280070301097	3.82894923991023	13.6994199146463	-0.94187106166985	5.26834834632392	6.15989692981018	1.48830175779648	9.68470863104966	6.58511468705363	-3.64991080947135	-9.05499997004386	-1.7951995089924	2.616497276839	11.1253427584943	-11.2968158225267	-5.23479138104587	3.41691143333305	2.27841525747191	4.11473610351478	-2.72732101009654	3.20309049134372	-0.333697924752924
170	4.83789343233697	2.1519067300203	7	4.20903939639	3.7664470971608	2.04132341715877	3.51247336443088	6.83705072947637	2.38071711807941	1	5.71817927883782	4.23647423447499	3.4760696198014	6.46276696655912	4.88955547403999	6.93545502677655	1	5.49700509264605	6.3836075655864	5.6851578398376	1	2.07029758494807	3.68021531676318	6.06432068998211	4.31407042090318	-4.32991844642877	6.12228432543764	0.180084095468315	0.64569182812639	4.60883141055078	4.29854266603481	-0.483893269167161	10.813143061747	0.689692552524459	13.2119656500987	6.47576798817177	-6.78325930735823	-7.00646389422259	-2.21352747261259	5.4337567015238	5.51851889308875	1.57233684654002	-7.50894363169721	-1.5385354043605	-13.4152975892287	-5.947314534649	-4.52826484200184	4.20003799630362	-10.7786345908635
171	5.2453569838511	5.06228712968417	5.66644963345401	3.56596501558055	5.42196126842321	1	2.82371808484881	3.1564538870538	5.23197628308483	3.68456159401122	5.91177389353215	6.43129992361538	1.36921763484829	4.73431613278774	1.04301543661583	2.26005120079687	3.16460851985338	3.52670960209295	4.27755981206765	7	1.51425394074826	5.44627434723051	5.51394859069378	4.81173882303825	5.71757536252007	-5.73833524494095	4.56859857584982	3.25099505634423	7.78481687685683	7.09403395430237	8.44850454219908	4.81149461787467	9.78920576841293	2.47656453871588	12.0997029428723	5.77175143663243	-2.82340384109004	-7.9676518564658	-3.53305486648774	3.7610484425254	5.60750510494255	-2.61054205733387	-5.47966407558679	1.17979055448465	0.941630186958677	4.6103320334936	3.78223414146158	0.644712006631415	-13.0892254130751
172	3.94249828579945	5.24070155440521	5.45242435402008	4.95006013143949	1.14502001271276	2.47278212296581	1	6.52756084563337	1.39974609947671	3.19970801352381	3.88861147500837	6.45855584398679	3.15264266795412	2.02245285527827	3.70709670624934	5.54870412089174	1	7	5.45732623462244	5.14493140746594	1.49503920737337	2.2801572375311	7	4.05079415396314	0.580387883575154	-6.36316593127065	-1.4907784642563	4.7801339133684	0.71984000549396	7.42557947692318	0.0296591612791756	3.93483895561292	2.66690350222789	3.3341138581466	8.46659715417014	3.36836807399705	-5.67172369490392	-13.7747764251455	1.00374832657173	5.16820226794857	7.43083162590485	-6.53186251996923	-4.25875122311997	2.19568258932789	8.33933193093304	-8.26094043131629	-3.89460793460462	4.29555639374314	-9.60647577117584
173	6.4670762223329	3.98384597588774	3.27826852304742	2.17688484498337	2.58929307557516	1	6.01280626978922	4.74307636126675	4.54396382632777	6.23650240586332	2.94233172905222	5.73129902520092	6.43236756265573	2.64175622772717	3.58050336697722	1.60496854664611	2.11254635390903	6.50854248997069	6.03455019050117	5.80527452586623	2.61243894944594	3.21728052406914	7	-0.764111879922705	9.22429714461044	-11.6191971185199	-1.08419516251232	10.0884879243273	4.26632651547575	2.08182794239158	2.48658709307156	0.520293697986871	5.59240930640436	-2.39576957858162	5.76626282851786	0.351922301293697	-3.15293774172291	-10.9814486951683	-3.44017105442746	1.73313825943616	10.1854037328956	-4.44095720154737	2.30993074163802	1.04954657612001	1.72886965336345	-4.33941077608835	-2.49995145026841	3.03289408014864	-13.0482185094355
174	3.91306620670917	5.34722040166278	3.79372535364981	1.48915918009619	1.91367910569891	4.08713836950106	3.77995560141085	1.03250398788585	1.00414734753323	6.84692284271499	1.31552485787269	4.35056507822432	5.00487309504827	1	1.71843920737102	1.37991631761755	2.55182754935387	5.9481783231412	6.31405404701345	7	1.34720737980509	6.37450743265351	3.98188001048943	2.55429017710839	4.80722657576203	-3.68831251733856	2.74522339403025	2.58458850155544	4.45344908086137	6.25389091605409	-0.412209829071269	-0.374671153437903	10.0540902188731	-2.26835163177288	7.95054217204081	0.503904222885844	0.98410792968855	-1.09740666919741	1.38141862647118	4.03309752966995	4.39689301408293	-2.97645252099594	-1.7666427078608	3.78950120034586	3.24979356572301	-6.65632405002623	2.56089885394455	6.51504721349009	-3.28715446426096
175	6.33361974741124	1	2.66320651893634	1.22845454675254	2.3657179561753	4.55587209969897	4.23591117893969	5.38476751329934	1.0724574744464	5.39430910469094	1.33008287335407	6.63266663932687	3.46204826395387	2.63225652520485	2.88221893083276	1.98795623910644	3.23718055748724	7	5.81145675661737	5.23317217339037	2.09168206059022	1.64561318903103	1.86763906573885	0.189188332669255	8.52158706577259	-11.0138436388937	1.88909102302807	6.83575075231953	3.99609597411731	2.14753076546828	2.37743260129576	4.37929143179871	3.99749286243902	1.62949710315205	5.58434746153567	0.817204865809412	-3.07760322378823	-9.35377420033151	0.170423200776171	0.410564788098755	8.97366254810386	-4.08769821989209	-0.15544413518116	4.71983127223359	2.79352567910841	-5.88614485080033	-1.10965724210987	6.18175073669532	-12.7205066419764
176	4.21473367954237	1.87410037355157	4.86045921072325	4.62150252150652	5.95245327775234	1	6.43017573567054	5.88953102501626	1	5.00218590619874	1.25985441132033	6.60451302611755	4.31757051917708	3.39861471842797	1.82223057046976	1.75586767358796	2.15320588245638	6.91175395804846	6.9824997744413	6.52955053147954	1	1.3753805726834	5.42912409611386	0.575274122887173	2.77752623188197	-7.4687715214524	2.59975182513351	6.29864835041371	4.58447949169991	8.39555060837775	3.30319744086035	5.23635819683883	6.68782029111575	-2.19310795734608	8.80212077164794	6.65480998235433	-7.55451637280252	-15.5684417865439	-0.630707905344685	3.35953100612439	7.81186190072355	-4.053010626303	-5.96021151958351	3.41900283351295	3.62945281887659	-1.59229951871342	5.21877086829416	4.50937399543	-12.5721276820813
177	4.32434162535014	7	2.94653720854504	4.67808276126431	4.32245967958678	4.40741225578186	2.63116911165873	4.22645003167321	2.67543037270364	4.27416164581253	6.72191862138216	5.59470977816836	2.75343771456833	4.3492566365697	3.40998048026208	1	1	3.42568272351221	6.52866189690526	6.59555797767983	3.0101677600369	5.51960409456661	1.02848125226899	2.05168004197097	5.83820056309496	-5.57447005099751	-1.5669837822484	5.47144404405278	3.72208014872417	11.3553906875368	2.43429128639596	5.52730051609259	1.89834804417624	-0.290392475108153	4.40237394698886	7.86745792980979	-2.83459580590142	-7.15962709345508	-4.57620497544268	6.05607072714265	12.1355400702083	-4.82946233967174	-4.8087518681026	5.81021834013545	0.60017181211029	-12.5012062133419	-1.87121631279523	2.20407488656645	-12.9697527660698
178	6.81735474311236	3.78369476453437	6.73744496170278	3.12536683747081	2.70412882826141	1.82700649988203	2.27100236527693	4.26096381522063	2.47039064494907	7	1.96400730304342	6.12801417454221	1	1.75968454930677	1	1.68662726565213	1.0252068339568	6.15791564473364	4.21609506818838	4.52995217416728	2.86868567900177	1.97127030411903	1.05224303272619	3.95388212097333	7.4604545129835	-4.33431612748108	3.3239857606575	4.94383321796136	7.33068914061922	3.43528944523313	8.66405590007565	-0.623549781203693	10.9290274259457	2.24056268995342	10.6197148853516	5.30920144654002	-2.21585097164059	-6.6616875527173	1.00257917715681	3.80724578345379	4.9560725388011	-4.34143445770603	-3.8289403779441	0.984246816132096	2.41597863166952	-4.24113558754458	0.16418263419074	6.67971861249397	-2.41013276247409
179	5.47928137293886	3.46273308270783	4.27510755474999	5.40322967870704	1.85582939168611	5.07016034641563	2.86068321609729	6.16177091100278	5.9994233991969	2.02141052496986	5.35781007186557	4.27851227338813	3.98038729714539	6.5459862650679	1	6.04613287442529	2.16078664846946	5.40668651294534	5.35888372887059	7	2.69036451282483	1.81059043470376	3.02575767695702	0.849046594140245	3.93099385526983	-8.705242660593	-1.21846193598256	5.04827110108439	4.0494840315692	7.88964675928734	0.642593949124787	8.99847788635435	3.31267382483826	1.07432767018959	9.4069052122938	2.72218008742368	-7.87640292103588	-13.4976239199811	-1.31390102140485	5.01956682845313	5.22117190544184	-7.94209666370313	-2.86467274096388	6.46703463746512	-14.8127399297923	7.09882067539579	4.73733886124565	4.50796985467328	-18.2359899163966
180	5.93719430534315	4.20879918756904	1.58222382199631	1.92480662017466	1	3.43430857934128	1.07809677714969	2.1447564996542	2.33206355996788	1	1.29865428940588	6.34325892784599	1	2.60706247048194	1.66933649881935	5.83271656594915	1.91267031012797	2.49326341689668	4.3517775494604	3.90021527437116	2.96053349083734	5.0659627002922	1	-1.46095314543106	9.56054051939889	-10.2572688430167	-1.82683425813318	7.69766240689129	0.526867560517573	2.7402795271023	2.72170186118378	1.21594253196722	9.61392236308062	-1.16523681011249	4.75172424738781	-0.463606790400245	-1.15672178926495	-7.89194015426571	-4.31827207082897	0.373259426433188	11.4362964262197	-3.51077785758207	-1.34182538467068	5.41350438948945	2.16968918633244	-8.95809033464144	-0.899244106409867	2.45208757795691	-1.47975395143078
181	4.3664544239972	4.57846854488157	6.50902949471817	4.09959638557958	4.14753946216205	4.51273076497361	1.5623118177886	4.55312107209274	1.20088022727784	5.67164673186907	5.79634227372802	4.38586415338329	3.57539107122549	2.81886070676386	1.50985282896348	3.25524717658476	2.45526179458556	6.50820623131434	3.77972864195224	5.51390043541671	2.31524719668098	6.70174599112767	6.5894507167753	4.06290790704716	7.1097140491291	-6.26573222065239	3.62846122178953	2.76024249491347	7.88349447706167	6.24714826088825	8.5139480441435	4.750054767151	8.68378348248421	3.15771372909266	13.8573880234705	7.10913762194101	-1.35409557688674	-7.93458091960433	-2.37709673138143	4.50134454937137	4.86831634293591	-2.04847736950595	-3.60633868858977	1.97038278176588	1.5462698236503	-6.78816623090034	2.60172611695777	3.45423819683302	-3.45067050741837
182	4.68963139062805	1.64965342087394	5.24843714728117	3.64967945691169	5.24373003661639	1	5.41720776644289	5.81527305221835	6.59118034731549	4.27746078408057	1.77297828322572	3.91834835325614	5.59582118307567	5.34815622645491	2.04991372027953	2.15980660924896	1.8222789516032	4.70912785501392	2.13864789710575	6.80665747597075	1	5.47445230712868	6.3244775298093	8.21413425612796	1.90761791943065	-3.00865658218844	6.06226580995114	-2.49081210998759	0.64157183349692	6.88580583839171	5.29503297274628	-1.24097747107183	11.1950555892221	3.91411185228208	12.5349116571348	4.97554798810432	-4.74009547255594	-6.13716973078138	-3.23318647823142	5.29574292562305	4.64809466444655	0.310160290949618	-5.56364188063113	0.795646111587861	-13.1461334235285	-4.80451371110581	2.39641530097966	1.78721325260861	-16.8501201826614
183	5.70489120618613	4.09517661988715	2.03648948787894	1	1.67320568042859	6.92375273337123	4.46267762745549	6.1631133408749	3.30001377961718	4.62200752153282	1.63544082983515	6.29487500374442	4.88341901707011	2.87684668001177	2.24048023915044	1.92703193428174	1.19652913149826	7	2.88534847200133	7	1.5739131445365	2.86666385714066	4.10304953211939	-2.35953443661258	7.20840011332302	-12.0492343525246	-3.72658443861367	9.0030531488242	2.4024687448753	0.170843762667881	3.33958549090514	1.06713879258029	8.64693040665773	1.22360575956591	6.87019740070941	2.96858420933794	-1.67243424367393	-11.6530650581353	-0.443669167813527	2.66128125429239	13.2682883806948	-5.91893991447684	1.35760319728015	4.78572040987176	2.34318218812088	-3.29228088299241	-1.55657805768307	7.05539110039547	-12.360035534145
184	5.90103342146261	2.42753191635805	1.18245417223441	4.99458486599424	1.3780763148442	1.75111777047087	3.94551421360686	4.80319669500213	5.91579870534576	6.15683131381476	1.1852599107318	5.16969903744134	1.13225933996426	3.64528538769635	1.26560846627702	4.09917856559043	3.10238465083283	1.500073089827	6.24946835668247	3.38451367848058	1.47798600311573	5.02369336985231	6.64274639863549	1.82266485223906	6.61067870595266	-11.2081967233266	-1.82198276961346	5.9956662902834	-0.810967509168319	2.98693694091463	7.65124160508317	1.09859878612796	9.05475362265662	1.40017703886275	7.67132503379149	-0.95011325722799	-1.08487391532986	-8.76999734438351	-1.43873076332908	1.36720667025811	10.0488418820337	-8.72523982361518	-1.4426864344451	2.68177883331515	2.61315998242842	2.03267788040264	-0.478643822118669	4.41397757459153	-15.3014637644304
185	5.20148047373733	1.96284453538089	6.54468718894803	3.9931690088074	4.22645268022737	1	4.89611485277853	7	1.24970464703502	2.44613560384596	1	3.46469016320867	4.53564534919277	5.17580957309437	5.63855614646969	7	1	3.39755993823692	6.16639023513686	6.9903784687834	1	2.92963006858475	4.65554073598176	7.36366210871271	3.6483323464744	-3.54696677440693	5.76376527745037	-0.0199365266340515	0.300504325333517	4.25836160950585	4.78534230295436	-2.8094157289364	10.73680571201	0.677660255675863	13.1167666199973	6.18853451941396	-6.37185190952585	-6.88727605343893	-2.28447568039578	5.3834088075341	5.65929205621587	0.788505157718277	-7.1264578468753	-2.47721284649142	-12.7090003140975	-7.15910007258537	-4.74530178243648	0.834181834030532	-10.9707590112014
186	4.78509328518197	7	7	4.76671779596312	2.30400727194178	4.80410678824539	3.17279877216844	1.09785091882887	3.50155457390907	6.22308651410405	1.85044486204494	7	3.90290687894502	1.97395138024121	4.41161999480633	2.56231492443932	2.87780569018341	1.75816578171511	5.93541451279452	5.8322510818825	4.5386749305946	6.96526944766502	5.75882473597289	4.47109670808707	4.74927518884363	-5.89750118187213	1.32377997655138	2.76846323295647	9.07016219719078	8.08740109785632	8.37253774390105	3.72666298072517	8.95987185300133	3.29879365854625	11.8311066086232	7.43532529125846	-2.24333013719552	-7.33338474337943	-1.9046974884355	5.00820632040715	7.08069390258477	-2.17593021516837	-5.6433666488825	4.26986003864784	-9.98453434516282	-6.23907862395471	-1.90627267757666	7.64721659973993	2.15180201268337
187	5.72311656721924	1.55916417873302	6.80071068312946	2.65486331302252	3.28630943302692	1.35038613785389	3.0947187973778	5.15398007947806	1.25091818951662	1.86886553275159	6.12799796342371	3.48348722889885	3.2734991323121	6.97401279877664	2.75703629479128	2.07859976498676	1.54620516871931	4.36244690687873	6.462218849442	5.36676443003162	1.2282205073368	4.7032551538232	4.21022080899047	6.07151973372523	3.9841768235556	-4.29039963815603	6.1787132260865	1.11016096080426	0.61900383121112	4.22046416627366	4.63173080526767	-2.41283147539613	10.5238167046532	0.81472415836723	13.4123956037286	6.1841743907588	-6.29463160266632	-7.9755413431882	-2.27967795690444	4.5196233500871	6.50608698687044	1.6163707897949	-8.38960790982969	-2.74189629695211	-12.6843424823353	-6.76136967527096	-2.64651381597898	0.947789305295775	-12.6254332951148
188	5.17373526914718	4.06510834052209	2.21395386412967	4.49852316349105	1	3.06429214949681	2.89836452214409	5.95829611134849	5.07754621327869	3.34856567286523	7	5.10132098450288	4.4946744990372	6.46688006968475	1.59480928606606	5.30721233361756	2.88477732013341	5.87477899316479	2.4459484814439	6.36242336220572	3.38323180422422	5.82870600387509	2.77605492301272	-0.0210470120234147	9.18152159892831	-11.0291325096552	-2.49188289720831	7.94914317347803	-0.677642374052298	3.25459093329692	3.86868861654118	0.602674253342927	8.60569452379651	2.88800690031193	4.64309140323708	-0.39093118970191	-2.82532629796627	-10.4065568715691	-2.90453021631077	1.48732448122376	11.232066259463	-5.38603542229478	-2.19619700547737	0.212593835547106	-10.9172302809498	1.8169754515404	5.78172772706278	0.0435023665207014	-18.4781887841578
189	5.00465641015992	6.27478305329888	3.13472884216204	3.85165027086011	4.0355168056297	4.46803820445729	1.78363787026097	1.9036933521093	3.90574805767077	1	5.03036831316045	4.54216300969673	4.44904182253746	6.79924785482154	3.07897386514305	1	1	3.95897226326449	4.35788955359232	1.79797123317247	2.53684318864395	4.74489919952787	1	1.72200346286393	6.26579043221326	-6.08267206744028	-2.63973812715987	4.56721099580862	3.78029502475117	10.9540870342879	1.88022120392267	5.98291597989761	2.50710221311709	-0.580514465343496	4.71938355699857	7.69267929630403	-3.15322256376528	-7.50434461098743	-3.81784931476762	6.03102793636227	12.9059307631215	-3.67636688651097	-4.83824068356127	-2.42987257504053	-8.0340939587798	-8.07983302077884	-2.52482237959535	4.45118257070527	-13.4411183169683
190	4.95602465602148	6.96016835652352	5.82013940832237	5.85518955773586	2.84963910678747	4.48207081737055	1	4.36310923433252	3.13064168100619	4.10104239288623	7	7	1	6.44783572747113	3.96919326349122	3.50931348098729	2.90411500785118	1.97864839211592	6.33305317788439	5.54706205812766	1.70976496726714	4.00382248154151	6.40059048217137	3.65818566985308	5.20784851093343	-5.37945719736363	3.42867880817407	3.52673905978707	8.41339284500604	7.52247117828239	8.03397311645941	2.25337902713969	9.74438552139051	4.16933177623529	12.6242481143021	6.34703428369447	-2.08472493956661	-7.49732648140425	-2.52347751601497	5.0745468391462	6.70542203460369	-2.42854132655405	-4.32566285838756	5.27985165376883	-9.77846974145737	-5.39296442121129	4.32948883781536	4.88582350830311	2.75133999336996
191	5.59593461394853	5.59292485202412	1.16870142387498	3.38354657461106	2.6874208825614	2.35728495725317	4.57338427794956	5.17840630022125	3.14723463600326	5.76249996498903	2.70957668595108	7	2.71696022659583	4.80630085964133	1	3.22087399693086	2.86574300643848	5.75790721100549	5.60474950245103	6.72342606925782	2.34691119397647	2.43721161930085	5.14528484506649	-1.71413804367782	6.36539707409407	-11.9164809469323	-2.45524205496664	8.20875975072922	1.88446033765422	-1.25063844176959	1.78707121318342	-0.630510153666005	7.68503154393418	0.325739093873116	5.46618124265616	2.63081445128089	-4.64439066832147	-9.44699130261341	-1.81990565505065	0.902889756819826	12.6072686177745	-6.00076309375685	1.58667831939857	2.99997687767482	4.82221914881622	-3.60251375623691	-0.382773690461379	7.78715935590497	2.38345666738317
192	6.38291238340025	3.15731061241218	2.09059535947297	3.2896084825425	1.3043354097719	3.45359072438939	1	5.67202235826205	2.01611552047648	5.40149486478141	2.19338009390009	6.88655586064362	1.3026651626916	3.74842333942231	1.03306259012721	5.90368152226369	1	2.33686383908702	7	3.93228727997876	3.56844375025838	5.09559185083648	1	-1.35167015064171	10.0961690216715	-9.39474395995761	-1.9843962379569	7.10660581082802	1.41206979846698	2.79298564831924	1.93433215933004	2.09663470854661	8.81497662498888	0.0710085552839905	4.6527728873226	0.568054027491398	-1.31025113043197	-8.34816900666052	-3.32813024752948	0.00392601221848776	11.8174013671307	-3.00601755095368	-1.22315411999657	6.12178872565348	2.30413993548577	4.85359515037501	-0.17242027894935	3.08413557609123	-0.98043590498699
193	5.94116344520008	3.94112373244445	1.14133341840454	1.76804580370571	1.85952439916193	3.16005628752508	1	5.55868310952743	5.27500669694315	6.00789738547789	1	4.86747793548555	1.27257214643649	2.20049004388378	1.20192864499915	4.38905573690912	1	2.78316844204066	4.00840555939246	3.43271154090242	3.38570383027669	5.04482475301886	1.60170996372329	-1.11231379234165	10.7365642065513	-10.4093020898358	-1.93569927591798	8.44350493493985	1.00412692860071	3.87317822220089	2.47885336634867	3.08396023477806	9.11309066573868	-0.246748406279845	5.46867187784223	-0.0696604742236238	-1.78740738446497	-8.67502030219247	-3.33443119562047	0.855434985749651	12.1267728358434	-3.37585488104088	-1.80771540892864	5.80673017488747	1.81171849567606	-9.45894181439811	-0.337282696818923	2.47782159726563	-1.05452823294823
194	5.2665943083451	7	6.28475228223618	4.42916888852134	1.31342634071088	5.05020166836192	1.46727803954367	4.83675991937883	3.29630607031607	6.25378665361795	6.45206262703396	7	4.02008007553089	2.17600882303572	4.18032065880298	3.52000640143374	2.32149386418457	2.23665752512933	7	5.64967334010214	1	4.00536878842352	5.25700112984819	5.10117199930352	4.69424252141648	-5.59621541658593	1.99794353667685	2.71766775561832	9.97159381663417	7.11440438103528	9.02864383718632	3.27565050810147	9.78973102983229	3.48979274789363	12.0285943732042	6.35245838199183	-2.32999125196147	-7.45094751049644	-3.33029322303628	4.80885924479521	6.84701863199577	-2.85435488421489	-6.06694047192573	4.4822384157336	-9.58027723941566	-5.87074204725948	-1.90347225707235	4.71565559425624	2.08253786056753
195	1	2.92342197928826	7	3.21838883525963	3.45630328727038	2.3191231576868	6.0431154621851	5.07523841337692	2.13810162163279	5.42618941606347	6.99804349522382	1.88138813143665	3.61121871187537	4.55987884953718	1	1	1.72426968646088	4.42858636347391	4.5866360909922	2.34683159777998	1.41549137499556	6.29084402090043	6.52131990701592	3.3271536064176	7.22735566062155	-11.8342621371158	-0.898448719074429	2.36731419906187	0.124272638921698	10.4043722175157	3.47656700905215	9.06673565909145	5.87762511692302	-1.35699523773787	6.75756179052868	8.40443989586085	-3.65267291502522	-13.1591795870799	0.775173070800005	4.41174579951093	12.3130354267428	-1.49741499480331	-7.37408400926127	0.822603310707704	-10.5570016654307	-5.83000114525223	-1.17111033113687	8.76019506849171	-7.21586608879292
196	5.31526452588606	5.18843270769559	1.95770159526822	3.11823461388048	1.28804110973674	2.66769012645232	1.33958877730681	3.11690906795794	2.16769725178775	3.17395654186417	6.82530693448577	4.04493149915392	3.00099066160362	7	1.3081384900103	4.02781134676842	1.27741137377595	5.22596501808525	3.40478677421358	6.46808180193488	2.21675067127005	5.13151888386928	1	7.20804105775838	6.18521425685158	-4.20309585403842	-6.18203811118731	4.56472841435392	2.27178150144723	-1.79033646717871	-4.44212343939152	-0.727290612491177	5.85564079350304	2.55423713575036	13.6708643552783	6.77028840051381	2.04929519296932	0.263297658122246	5.24899918227069	-2.35324182088518	9.59675112258893	-0.412493100670358	-2.3685807177397	3.11527321617387	-4.73073411892582	-8.71298072842258	-2.54526404470901	5.45327526567005	-11.1184717101221
[truncated: 74 more columns]
