# Supplementary material for: How Are Mate Preferences Linked with Actual Mate Selection? Tests of Mate Preference Integration Algorithms Using Computer Simulations and Actual Mating Couples
Source: PLoS One. 2016 Jun 8;11(6):e0156078. doi: 10.1371/journal.pone.0156078 (PMC4898694; doi:10.1371/journal.pone.0156078)
Supplement: S2 Data — Long-term couple and agent-based model data analyzed in Study 3. (ZIP) [file pone.0156078.s002.zip › S10/Euclidean Model Data/Euclidean Couple Population 11192015 0234.csv]

	trait1	trait2	trait3	trait4	trait5	trait6	trait7	trait8	trait9	trait10	trait11	trait12	trait13	trait14	trait15	trait16	trait17	trait18	trait19	trait20	trait21	trait22	trait23	preference1	preference2	preference3	preference4	preference5	preference6	preference7	preference8	preference9	preference10	preference11	preference12	preference13	preference14	preference15	preference16	preference17	preference18	preference19	preference20	preference21	preference22	preference23	preference24	preference25	preference26
1	1.59741932091236	5.37752381165411	5.75497995722667	5.66448505338924	6.30616230597982	1.87051976400888	7	2.24514604752049	5.31634124088877	5.63367798969329	6.27419192545209	1.93000059366988	5.72772792075724	2.50291850499471	6.16420997097598	2.41743659201824	4.53385333419882	7	1.13593085966364	4.51822346111378	5.71160648494352	3.09930743387528	4.02174858342795	2.00540259900884	14.8817742223043	-2.91400617326061	4.21796296374954	2.92940308119099	-2.4732602425335	0.721890190489592	-6.05365427989967	4.1516271179753	0.382120890730901	7.4360736127527	-3.9508536455156	1.555210094116	11.6054879712083	-6.55747047144172	-4.41724324399001	0.623414955340656	-2.72893395930765	-8.34786093575551	6.72528496485439	1.89507367410646	-0.159502764429331	-1.04988679479428	2.9067337857568	7.01033437848343	-3.41798871880227
2	5.26811237369781	3.21653418603307	5.24379091469941	3.8758582420066	6.27503486617194	5.3813710675307	5.94945205109425	1.76678980238944	4.18187330640302	4.02041246824788	1	1	6.61867482907609	3.12896265685781	3.83584832144351	1.52899602313711	5.98657802574767	4.91903503038867	1.82514572151974	5.19800418607726	4.70612500835398	6.61354804094402	5.2808866905973	3.68686374580855	12.6340763986748	-6.00549791427791	-1.00583033628323	-0.534461752195088	-1.45249227510559	1.13774768515969	-8.58710662932715	4.35504593354633	2.47859196591249	3.55693403020215	-2.60864876219342	1.94858110613852	9.84797153701414	-1.23467774994959	-4.2334986213511	2.69253823688769	0.563669109699813	-4.70273925021293	-2.24741306443763	7.76787017398193	-1.20087876039143	-5.74770729846557	-5.03464785698199	7.28544658943838	-6.52307731668235
3	2.20957403339447	5.76931767072401	6.73658848303203	5.62048527748665	6.07781094983996	1.15646978824641	6.56344845490768	2.89223274762035	5.72742827025498	1	4.7536864510568	2.12005489192614	6.46180357524487	2.54663216812447	6.42428626481094	1.74067395410216	4.71618001821629	7	1	5.9655379888057	5.18162900035934	3.11990669416665	3.84138471267756	2.18716966888479	14.4406136128394	-3.18456613067268	5.01707243564733	3.73680169366692	-1.50382794862278	-0.450176629542947	-7.00865153857166	3.32379217163069	0.843127715845704	7.11989487881782	-4.29681535088799	1.37384522032122	12.446406529056	-7.8034151056274	-4.60342910944883	0.709290516322267	-3.69684649193354	-9.01939086511608	6.00149870830839	1.58529058478565	0.94979470235942	-1.86541295252624	3.03467004674227	6.33667572383549	-2.68278543144325
4	2.22171693805828	2.86026266922369	6.8361267130042	6.62341250648809	3.8089334323839	5.20145732370765	4.38046792713364	1.13347460993958	6.65580997436677	2.20377832020773	2.40824015867033	2.50889591130401	4.00335924535159	2.35846794960914	6.98396170656476	3.62865331881641	3.81133376108263	6.6932954457449	1.75594350346027	6.40281940423573	5.017727234941	6.03282732997654	3.75317648900032	1.36864857853569	17.4806141629771	-9.11422956499638	1.14255991928064	5.69350850184106	-0.45176484262404	-0.731370680093397	-7.18206836287296	7.28706023847069	4.63923167284921	4.48740554835878	-4.15226531548308	1.3031148075202	11.1105808735169	-4.92693410199653	-7.54174445186561	2.48014494985405	-2.76343671583036	-8.40251951432743	1.8013909248272	4.42390974918614	2.48406362962162	-3.91306080279721	3.94083150461466	4.065476157091	-2.67001718333871
5	3.14305677476554	2.04721775086606	4.44820523800946	4.39387273015855	4.54790791161682	2.45349192760925	6.0745308842857	4.24468404807561	5.75930918239868	2.64705905942046	2.04894525716056	1.29141997564743	5.69002679920871	2.48224391431768	4.58010102099661	1	3.30589811809189	6.8691012173607	1.4530132209911	6.57737698854487	6.14753375312605	3.82648170531313	2.66930893976935	2.8537033976845	14.9399407734216	-8.01338935890188	1.50301039678372	4.52866167157333	2.32978824462687	0.76611863201585	-8.41283129596124	4.38838592145869	6.39447810696188	6.4359109499914	-5.20109553678786	-1.88100117914737	12.2152316167854	-6.52431914824672	-7.42634963681061	3.5358465815935	-5.04559173806063	-6.81125883732478	6.18582020838137	0.857498738284257	-0.571296322201684	-3.88063626443551	5.19877933924736	8.59043062105217	-6.51578488876452
6	2.36025190638112	2.78102395046028	4.38793599854595	4.77385092228007	6.42999707984766	1.62549653403084	7	3.65294747020858	3.04594000513301	2.88809711014084	1.48385225173561	6.17964063292427	3.39578978026313	1.39223386002369	5.27725911327165	1.8859025223267	4.54444961891588	6.47641962438607	1	4.8605698292061	6.17635556119267	5.07895746075824	3.53399043169422	1.49846814127549	17.4218323503636	-5.7699793695027	2.0095991210385	4.79398376547939	3.51978919734948	0.0742805793298861	-8.12619019640481	7.18412755466559	-0.173799118664511	2.41127451305817	-6.16657770600478	0.450743434677608	8.32625575503027	-6.28841919913441	-5.34787172552498	1.10011151080677	-2.24097735971871	-6.32358617563079	5.47260349275005	0.854828460300004	4.09000348941822	2.63675466436591	-2.30398455827846	8.67449537956418	-12.7973554236155
7	2.01970892409059	4.55947855624419	3.23588657167104	4.85768951406331	6.15811050551813	3.27428948259567	4.89290161662142	2.6176958653003	3.12617488874819	2.30690240901728	2.86060916453338	2.14085720887658	4.4147863803868	2.61091686451411	2.47503191830506	1	2.90186760216325	3.09274882250781	2.9513364642396	4.92406406133714	2.29177501971549	6.68210071338897	4.52973529828475	4.49011587298513	15.7341113675599	-8.12914597519998	-0.915690514153493	6.09909655088556	2.87954236337862	1.81441217800584	-9.56788985985327	3.97764881082674	-1.09477701321124	6.24509714653614	-2.17487231445204	-0.850576185584725	9.85564588092099	-10.957801794869	-6.11376693223365	2.46534268923259	-1.2589992710268	-4.96857249438437	4.06932449067369	3.25386122721992	15.5022128715185	1.21607778516685	-4.15033577085363	6.82900958053528	-2.20771483891105
8	1	3.10669312358641	6.67626573761672	6.86321296359712	1.98498539654336	1.02685852736184	6.79161695338882	3.05869075703043	6.53179716701675	1.87431214158517	2.35881357573743	2.47736779013166	6.36640903198208	6.89553673398597	6.27514416085348	1.89742849250063	1.82744814422315	1.84338827449844	2.75796022661837	4.9560179518561	4.27756387889672	6.31153844625524	3.47299769118234	1.42561975909712	19.047100396261	-9.51537858920419	-1.30131681153287	5.62798985526506	1.03549344210406	-2.6805821365178	-8.6221579466184	5.71695677885387	5.19577764281149	5.21789197731935	-2.94664270791715	0.809229488618174	12.1857343304854	-2.67312001045016	-7.36069619079269	2.82066732269199	-2.97263538068048	-8.18699307563327	3.4913680854581	5.93549625640889	2.82962613775637	-1.55044808765475	-1.83845172260424	2.64300038731279	-0.0606692103431601
9	4.00236303186625	4.03478334882095	6.07409975395329	5.91714289004856	4.91181308309259	3.88699643762827	5.75659970195983	4.58717225904212	4.78520599767293	1.68421486271785	2.31125036853365	5.44021653431196	5.85890210727455	1.97487807829866	2.14139826328116	2.87112780239775	5.52287372622607	5.70165250565261	3.29384204601381	6.98890750352928	5.11538163962833	5.03221553439278	6.69705454042682	2.03089875417119	18.5104940890225	-4.7401163525227	-1.5126317193528	2.3854863445921	-4.76937881728454	1.35583925244987	-8.67657234781384	7.25527194014181	0.983572776318922	6.68572495885958	-1.35859784242024	0.0478199311905483	8.97237111701963	-8.33508239694702	-2.62023134641227	3.64533848616693	-3.4726409540864	-4.71604914365142	2.58835895859441	4.74322512922189	-0.484757892276197	-5.73723421546991	4.49453419232842	6.35826144897332	-4.01861481488558
10	6.93939899442419	6.52392908399369	5.50127408432846	1.48865340921737	3.0550721795259	3.12651573108606	3.9771601270995	1	4.55571803045037	5.67617402639691	2.03551100985429	4.28810442265328	4.28212459811175	5.80532368580464	1.26310831670125	4.54402901241891	3.17507665021414	1	4.46181537071085	6.60931131457024	2.25964852609629	1.38498172213662	4.70363918303535	1.93728059869602	12.5955200386491	-1.03234588875384	0.393245609611904	-0.237872712711258	-2.40308096811167	8.21361682991673	-5.30916106631573	8.1265777866069	1.27289715290605	8.21648032778784	2.95279807186745	5.89813287919576	3.76598889014404	-6.74981999212276	-6.12510459459836	3.26635569379625	-2.75889709457748	-6.34229599934823	5.04894796156869	1.54039570449193	1.49539393016149	-3.03562237254448	-6.05660240080615	5.99918710302749	7.24293626018502
11	1.89090197176891	1.67538339851323	6.60779696289858	5.13899140685474	6.89820064557045	4.48920926458962	4.75904368200197	3.18597252804088	5.66763009916884	2.53699964503269	3.51757522649302	2.33688555814044	3.78945640320136	4.05739201125245	3.96836734780928	3.25915485506141	6.14726532524505	3.9347517713101	1	3.49651094147122	2.32410816800338	6.56551851907616	4.91829452517688	1.28260964023691	15.95015587193	-8.46406751462118	-1.50546656178362	4.12136120804662	-1.00394581473372	1.23906662651052	-8.39910758211468	5.61427624958232	1.44389994984332	5.71616488866167	-6.29448402216798	-1.70203647597587	9.07291622882397	-6.09672907693663	-8.71290442778214	3.69059649831751	-4.6299266611908	-4.99340553285778	5.40942378165421	3.33325542596065	5.62258650708627	-3.40220407929728	-8.87167551552746	3.52203038188878	-6.59584415953876
12	2.67096995678096	1.43111374645645	5.43934552438929	3.22967523749132	4.528382635165	2.29217992248237	4.05986747146516	4.28406787655301	4.11611855150702	1.15412003277722	1.41036705497897	3.58037747662678	6.88939531155514	1	3.45512170791431	1	5.14325479378443	6.99338296251761	1.75677278277907	3.352748790421	6.31348984596639	5.17779356738554	5.62414409178859	3.14026129041881	18.611573272952	-8.36028904217389	1.72381930226897	3.56291645588881	2.4837418515874	-1.61644048496357	-8.77198890884326	5.00685235094389	7.40633839455472	4.92437831368381	-3.30547885145778	0.382522416480004	10.1147427803467	-3.33642663930705	-6.29507975243676	5.24370531448199	-2.59426546668764	-5.89335006875582	4.07062444745812	5.56156445896793	-0.741628068096132	0.74391810624577	0.381723848974126	10.0347878687979	-4.33532001936789
13	1.57812947943609	3.41949542378698	5.04456225616857	3.68286657966475	6.22240248823796	2.37563414704738	3.45224226592986	5.860048635414	6.15101680731595	5.22576396639766	2.61699278799582	6.82498673216364	5.23331549731135	1.98503931822398	4.20930918810393	2.20178933601277	1.45945176572528	4.30682937108845	3.17639517651947	6.82600196436113	3.30475168455842	4.84575956197375	4.15923160294308	2.863747602209	12.6373763443597	1.84175239072134	-4.92168141568123	-0.0422678901697868	-1.89701976844714	1.71170421513947	-8.5610463794002	4.75580829732958	-4.15863619985867	9.99233171438086	1.99388653064069	5.40240218481874	2.47213867121285	-10.139878142118	-6.39152497690521	1.97173756354435	2.54651238884654	-0.0758609300083261	6.07234487757039	-0.250540794205467	-7.49314260206466	-2.24552717015422	3.75832777971745	2.78141200803921	-8.94889113294378
14	1.55237915456876	2.96153816283052	5.50750368888127	5.41017964549835	2.61289450277931	4.76380662780161	2.7793504261624	1	7	3.70446055299491	1.49235720940305	1.97094876639029	2.71626961542728	6.73305221205526	6.50691722930845	3.89310807877001	4.25976915450955	6.84915639733927	1.8264633706545	6.50766711244749	4.93322051202104	6.09494395968522	3.14967257732985	2.78353287792302	17.8534245737935	-8.83521718344258	0.67654618123183	3.79427080540216	-0.0403708217009327	-1.6083823962667	-8.34946733369718	6.99097290150655	4.06704216107897	5.47235755906921	-3.93088488901859	0.878810951650942	11.8091920021933	-3.82873747936463	-6.85881459685227	1.86293870721032	-2.68888967427406	-8.12851773586601	3.10240154846069	2.29180332127664	-2.40782562738434	-3.80037265486793	-3.10644664305226	4.14360350826319	-2.27227633657611
15	1.59407875312078	1	6.26505836735423	3.32535833231187	4.365313943437	1.45133912621075	4.1278245744245	4.74126406083002	5.19651056485475	4.20194699135136	1.8629753985024	4.16664387406884	6.94624205481431	1	4.00797749063129	1.70429921377558	4.88231738793584	7	2.88249938425373	3.88668555266803	6.17370043185862	2.98249221183015	5.48059065006153	3.13272231004937	17.3004960219951	-7.55762756998581	2.8171727893007	3.43496130367099	1.75899389423903	-2.77789228593094	-8.19282624536423	4.36478849514687	7.2243086011522	3.35085283141568	-3.76766984467683	0.523845597021693	9.13050389555672	-3.90131628056796	-5.74026837427678	4.98779793293732	-3.11355150180856	-6.61512420053648	3.70634861376842	5.72716135999716	2.29159701425801	1.74461482440122	-5.7287102031134	7.40554662066083	-3.32931987030754
16	2.67764542519215	3.73734538916926	7	3.56090744782097	6.46913248232848	4.76080972681295	6.12804178638741	5.49585013255705	6.27719419984524	1.99158315307355	3.21367209037595	6.27347860422738	6.89365507189099	4.42043764431701	2.48832099294458	2.35372343827521	2.25663847532353	6.34661240782138	1	1.23467406501097	4.31904435404757	6.16230295522719	6.49005063277803	3.99737319866195	10.693952052732	-4.98342747656476	-1.29305746175434	0.841870402663513	-2.53402722697508	2.17100579947525	-9.06019757143161	4.38799537945962	2.63054189076319	7.42192943688232	-7.69046075418767	-0.113254025621048	10.1011256408885	-12.1717608136323	-4.73412582116369	-0.365226323605445	0.566077399090152	0.177449733196979	3.0253495877582	7.22779520190122	4.29694697879163	-12.918259374006	4.01353279767548	4.97101066119777	6.97350527097159
17	1.15154124545826	3.58555679910505	6.93379212092516	5.2360089593918	7	4.6694815957585	5.06395609184489	2.51174043603956	5.52130644012633	2.39304585547231	2.78228613978753	1.52061635232963	3.95614322228176	1.01982199850938	5.0415177039948	3.63273628609992	5.60496468318827	6.15101144985278	2.28986504461814	3.19844534264969	6.05360797213917	6.53107499387125	4.32192172033229	0.895994916773763	16.5358535318415	-9.05290582547011	-1.50122081553889	3.62282287719545	-0.541561638847229	0.66799245320757	-8.43507554681367	5.9177155153277	0.470508023227269	5.18413914058314	-5.72684657848852	-2.42915181421851	9.39667340980279	-6.95541260339715	-7.81819415501525	3.08004286619709	-4.87314557140828	-5.64206849915819	5.50379218032162	1.81441499125702	-2.3908798713638	-0.301306916449191	-9.10457654472003	7.49382496998926	-6.25278009334693
18	4.01728917162947	1.83153477240925	4.88751103155167	3.01706372460264	6.38895286119541	2.22156572614112	6.89059397958162	2.8455580087494	5.50384140042682	3.26830802495732	1.13748483199154	4.98548609427812	4.49879368449851	1.30669090665033	4.34544570205262	3.03296340735614	5.37160641755024	3.75429793802113	6.63455099765815	5.24930337156621	3.72163856359318	3.55966327851465	3.82532021955248	3.9355074187153	9.54799779180319	-0.978007105421348	-3.68928998536788	2.31276728500101	-1.42752334864183	2.46014181442585	-5.84280449298276	4.53743242214796	-5.66735981115759	7.19444364263126	-0.289533535257859	4.91285381844808	5.14116729841894	-9.23391419411219	-5.78893910526485	2.22083877618655	-0.0543375021175966	-0.345535620415082	5.67744070455919	1.41143730867605	-2.25029060444695	-3.7297685491772	-5.30302828678534	8.05474868095456	-7.95236340425327
19	1	3.9380485029991	3.44518070113637	4.26289661919647	5.9666101826153	2.33161905474804	5.37949554111112	3.14313877620681	3.80929793028485	2.48245920779886	3.43918482098061	1	5.86928793668337	4.02302010846212	1.28990527660155	1	3.06798228077175	2.2527453008733	3.77029159841658	5.5299288464634	1.00750632662343	7	3.85358850951474	4.0234790216636	15.701993072299	-8.17030970199779	-1.03567202359416	6.37542893022282	2.75698763033569	2.25183107694176	-8.76031165681311	4.9822568769856	-0.847099418859396	5.69666986232216	-0.94992438365124	-0.00290807717347796	10.2449370345886	-9.79997449256554	-5.24604751387264	1.81186714545427	-1.45748012607489	-5.04056958888159	2.94379359522576	2.53984717377227	13.0619940958934	-0.96353795941296	2.94611382127347	6.29674685652046	-2.10098730744255
20	3.17280904388574	1	3.45226496441923	3.81602534154317	6.32653220911843	1.34231378673317	6.90007105101352	4.77409232157727	5.67887992381778	1.97908499387609	1	4.071658714225	6.16461012959657	4.13868252920358	3.5176328832093	2.47176298334862	1.26308288959201	6.35968730563571	3.67264570334311	4.84685477535042	3.7688359906678	2.1359108074785	2.88293418819236	6.79763683385716	9.45775388261537	0.350854884395492	-4.83347959215198	2.2786501543996	-2.04012927424323	2.39130995461076	-6.60577674113925	4.34704594595551	-4.54982950114087	7.32587658916943	0.0632054154679841	4.1929077481938	4.41685824730233	-9.10071794348147	-5.72541898295516	1.55084500031816	1.77089874343547	-0.786137796782686	6.0190952333294	1.25549171187247	-0.314055400885901	-9.05066641436992	-5.45909464874352	4.05840225116945	0.018954511471594
21	1.30758574433738	1	4.55265789429678	6.5930907116793	7	4.89067201844292	1.65686053654586	4.43347200095933	5.2445846257307	1.26801552173592	2.34548360085892	2.16933054328464	7	1.61703243836872	6.07862224296954	5.10283122653086	2.53228176877824	1.09320413995051	1	6.61300776760783	4.37052597419115	2.62057240723205	7	6.54581551607432	10.7865470067563	-4.94137122051097	0.79660262871031	0.750219305682697	-0.781607668841678	1.99688373274341	-8.55062539786536	7.12000620413713	-0.590817054357698	8.59202763569226	-3.50461742759524	1.83896591746782	9.56405915307201	-10.2409055355021	-6.75121604850386	1.43740732291304	-2.81110724340567	-0.778198014600513	5.03778430337769	4.92493646400135	-6.8591792365073	-3.28758342894205	4.40300041485055	4.24255216209102	-6.68261219483391
22	1.59252160966621	2.5078903392879	6.55547974106226	4.43980985141309	3.07527715420127	3.46432464827031	5.22101999470453	1.68827655425761	1.40119566405599	1	1.24714104061884	2.48182338674925	6.77324831565547	2.28785241657041	6.75155638252239	1	5.14480620859685	4.37046998910635	1.52050281926544	5.45127650298669	6.75225214884481	5.95353845669866	1.79265860442021	4.12408145689936	15.0704395612912	-7.17822906689081	-2.23946766093877	5.10117362744535	-0.0414552036122385	3.76313371293773	-8.53662649866135	3.13629049767731	1.16891245775451	4.85835621358575	-4.631394903872	0.517550557679102	10.3008220917101	-6.57388221413456	-7.36237968366301	3.68954427992877	-5.03529224913036	-4.17279058300023	4.44056131687735	-0.716791993742322	3.13719799448582	1.46085967942871	-3.13445965310658	8.48063553268963	-11.9306264259241
23	2.40955528687896	4.58569312363366	4.88642284964391	6.57586770885012	6.03411205288078	2.03801417756136	4.15242318683867	2.1092049224677	6.48949344470713	1.42987395262148	1.15559899954389	6.11652814453501	2.65301581976463	1	2.4711508557621	1	4.68238612646189	4.8031197379137	4.5813482518317	1.02086075290415	5.52444267097525	5.31215498511345	3.18285906083124	2.59508498796847	14.6278027325255	-2.48315956988086	2.30657918553583	0.774634617273188	-1.70978573725461	0.856299799442388	-6.62490128099974	5.63314612182815	0.0881154083774744	7.1672446804516	-3.02541002307142	1.94657844283232	11.0353304294962	-8.13143956172057	-5.32050767930512	0.236475570298446	-5.40780717313869	-8.03728787112199	5.76432592211143	2.4382223856446	4.61255507738916	-1.71548632604825	-7.57965737064957	3.53271775122001	-3.35128125649238
24	1.58461645347879	5.36980853240273	5.69436100613845	5.66289032143323	5.78946433697957	1.39554453274592	6.83291263344671	3.25941927417378	3.96955294986291	2.97618714898287	5.00683728544429	3.08184756319304	5.93555447335271	2.53537892811187	3.12668062781223	1.32155917066085	7	2.46936776590483	3.49012322148605	5.42014025429872	5.18421181586967	3.31927189929611	2.70367295191642	0.904288517059681	15.132317094677	-3.05680079700219	3.90184213408764	3.12330237033765	-2.3730031185724	0.702471268713021	-5.36158192091756	3.60953706219767	0.709157852455869	7.33430191200047	-3.933132740679	0.375722222071817	11.27108745823	-9.00410019984011	-4.66303236143532	0.969994955331472	-4.52837145928017	-8.23881231501199	5.16485362744105	1.9429135352054	-0.494230869859611	-1.58281565811671	2.00056085427824	6.97604341180542	-5.58868240780372
25	6.48198864958641	4.95664304553212	3.74885235451848	1	3.06508178980352	5.03282084675559	1.76612826600549	4.85581048505639	4.22880437444776	1.26319071188047	1.10659028600447	5.11918627639751	4.56597709286061	1	2.21280121109762	4.37685288772178	2.62817482062431	1	3.02627226758934	5.23894561679216	1	1.75196930524949	5.25239755514795	0.655563383501111	14.6748526613299	-0.539455120596904	0.703864333642732	2.05143394382254	-2.57304293963026	8.0606340176152	-4.43949951634891	10.7934480060073	-3.10981973478681	5.74879492325784	5.04996939828543	5.76276322609596	3.04696086299659	-8.59834343183958	-6.55897960245243	1.73006350196543	-0.0476554854607411	-5.19617483389553	6.44763985836663	5.7063134861806	-0.622661947852325	-4.77772339212135	-0.65631258217204	2.52703159430269	-7.83833055272191
26	1.86738155556194	3.01006903873636	5.28019442089119	6.09925650906683	2.57156644612958	5.16265766009993	2.18373296151694	1	5.60512338578526	3.43577212222356	1.859001894646	2.55762548156843	2.58563967501567	7	6.5354942195321	1.34001882575118	1.83213855061156	6.09048848208383	1.95688779724968	6.62912030517248	4.28187868868859	3.81589903952825	7	1.4304553126997	16.8758233337441	-9.03721925324158	0.768513461080432	6.31236848066735	0.331386167206901	-0.629508596000306	-7.22211510506887	6.47629413784797	2.77308728490941	4.44692273644232	-4.25736428490492	2.42692507624796	11.7888635820674	-4.20480452751833	-7.15879962943224	2.59124191320323	-3.45888835132058	-9.13277549545519	2.4215335333265	2.85780163931371	2.02999725620991	-2.85905262307444	3.71216267953395	4.23978431473879	-2.08149933031459
27	4.19494632990604	4.01271233736576	7	3.98710377179412	6.02879746741552	4.69937922794687	5.16693302800833	3.8186440663943	3.38120788897972	5.18967241920659	1.84499927954583	5.32092365325251	3.62939997742771	2.65510770966494	3.31894588436086	2.34385676623722	5.53675674907652	3.60618935673215	1	7	4.72639390243392	5.41690744254927	6.39291789002791	2.78776114469537	17.8969516095135	-4.48160594215228	-1.60716095002588	2.47411818973146	-4.14234571685507	0.456110078691505	-8.72505909376599	6.87571267853783	0.324820767342219	5.92087004474779	-1.43601971906441	0.533895089611417	10.5487569703321	-8.03102150996605	-3.48994969452483	3.22758779282029	-4.2869367268859	-5.14528937423552	2.86448785503889	5.36652664082041	2.87620349642734	-2.1754785377506	5.04949712116145	5.89549293404067	-4.23766004076144
28	3.92907814860108	3.51515460551265	3.16486313410138	2.36470409671726	4.82496558789703	3.60283912569261	7	5.02339604765871	3.54989200768307	1.86464013198352	1.87676152771593	2.22027003660018	2.11677778914495	3.77396996391546	6.92863914865875	2.42903653834921	1.71121330712461	2.42162364875997	4.7363236570456	6.5174636210578	3.20918083892238	5.90310487792881	4.00909650303216	2.82628212475213	11.8402144438462	-0.232981398058538	-11.0230836232251	0.227324753803172	4.84723888903927	6.63657767897286	-5.39286022150876	6.01272016020499	-3.49465781382833	4.82626157607267	1.21982154149402	0.780474068474428	13.9045511733132	-6.42520580907382	2.75514381912704	3.18172704725831	-9.83492343022323	-2.84283432576722	3.06397656970141	3.21960396486289	0.953023971803443	3.27436755035379	-2.24770195937722	8.21521189983092	0.78600363127365
29	2.36780429324655	2.33015708558097	5.50143804336092	4.08515086437929	6.22313766280902	1.02371589644272	5.24492296414855	5.69354193515838	2.17419708702433	1	1	1.07053953116016	6.8881146060066	4.36466106976262	5.8498956007579	4.87118996447771	6.28792401755877	6.58923394996727	2.79949386975225	6.62356786292043	2.47613579209062	5.35898941591294	4.9049686668174	2.09069300737919	15.8360584339074	-8.75329846867352	-0.00287531415076336	3.73415173712516	-1.46118736635543	1.85893548532442	-8.28803929701893	6.4652637858255	1.19387627785011	5.63364049190819	-4.67207512891828	-0.226815575643294	10.1257279518353	-7.26308619968488	-7.8486672188485	2.49259858937147	-4.16281946802799	-5.34367714492892	7.10400305926879	2.98199049320287	-0.303177171918633	2.77158955610875	-4.9367635550026	12.5932400816937	-5.83944666017412
30	1	2.05615238418915	5.91433983928139	4.90250872968468	5.91164416643523	1	4.87976955247973	3.60933500380435	4.21260722560692	1.52575124836911	2.90895305061406	1.83854004177115	7	1.25266724983315	3.33379672920784	3.64177409374029	6.46456509974907	4.98561061333264	1	5.58938877066749	2.64795188021553	4.58198557383564	4.15413026028014	2.36171328385956	14.626187280321	-6.72646657278455	-2.02106744313816	3.83485752782734	-0.929544890287782	2.52170606744282	-8.15050903890291	5.51725460353126	2.30550910946789	4.51744631170052	-6.47690753276478	-1.30536724909783	9.00004822145963	-8.11684518310257	-6.13595368119088	4.80022721464876	-5.56820582195924	-4.43420350604014	5.3213567263308	0.846211202165551	14.053680482252	-3.56989790241189	-0.787035507317479	11.7233700604397	-5.73393994488424
31	2.77552251482204	1	6.40854389359844	5.5977245681423	7	6.36977069425097	6.63843038771008	5.51005653061502	4.82475117318064	3.32339702871273	3.38769089076217	1	4.528058702139	1.53004580916021	5.96349083888354	2.58322580203048	2.02356052238318	2.41145758401659	1.98832261419051	4.09623452567841	1.89985279211209	1.91863778125919	7	6.04460979796568	11.0521715424724	-4.68810778713952	0.833729035663633	1.49799450000825	-1.60959735777641	0.953510761816028	-10.6586464155268	5.99143989824954	-2.36773822568155	8.19299929065106	-3.98883286169642	3.10684347929327	9.19725256577274	-9.92727744104346	-6.63015840119534	2.73405784184371	-2.52194881540562	-0.544525643992029	4.9293309848833	7.0249213852885	2.17647151546362	-0.635798232520443	-2.96841863137931	8.37521561521716	-1.68889694873692
32	2.11832946134637	3.36527292945687	5.09121785068561	2.89461176523753	5.2721174804622	4.47612964832696	2.98688352221159	4.64961379276686	5.9424918613885	1.83570761404139	1.85780398863969	4.39904800508625	7	4.24475936613087	1	4.40680605410757	3.26056306417278	6.98844535416929	1.75344614952286	1.02721289951528	1.71579193274845	6.32311856547945	6.06907178061937	2.72482899606	12.1344779277487	-6.25438093557425	-0.256303696732883	-1.22454457863588	-2.22435955219504	1.18475898048556	-9.3638846529389	4.89531300292891	1.88549399588227	9.13277274324441	-6.37447653516202	-0.106450880524308	10.7774740711141	-12.0746229929834	-3.14462950026173	0.479635807517736	-0.740527760081132	-0.461526054790162	1.02333171054868	6.79315941674304	12.8305999525809	-6.67458767720135	4.63426079409839	4.9920860533913	-4.50076248301177
33	4.44820288951603	4.41570052398184	7	5.48641811864109	6.44658048876636	4.06882257477768	5.95847018296272	5.98490112682976	3.04458341424766	4.61157333099225	2.4007007638117	5.36612480159767	5.35300800655592	2.56125743327671	3.05460306535763	1.84560877466584	4.96618411201697	4.69219383028438	3.1506424668604	1	6.10022750709899	3.81755510287518	4.65092273033238	1.93663614909175	18.4815050482483	-5.06216374140193	-0.550874027837774	1.9471622546388	-3.47873072795835	1.28870627741166	-9.25618697936092	7.26458440482598	1.44412465993673	6.29848305614281	-1.75843276541389	0.578836210760908	9.32943873058304	-9.52985614523559	-3.23422818105086	3.77684719729908	-3.07335675364689	-4.80008062445558	2.80237234261957	3.41954791656499	0.859799592107719	-2.43641462270149	5.63647545563737	6.31605083268031	5.27064125393921
34	7	5.20546985137275	3.96024030017261	1	3.03644077618518	2.75702835369593	6.11739076643851	6.3738694756995	4.46724422647928	5.3874341261791	1.65689039337039	3.42136721643343	4.12315311136837	2.2167567075704	7	1	2.61597922317262	1.18145601590216	4.15673687409905	5.13063334440454	2.53860254371078	1.80851046215398	4.72479778767591	0.286068550437778	12.9141256013292	-0.557693710158888	1.34910692744845	0.571387582662782	-3.63838634437427	7.8626748009127	-5.20809440221414	8.60322869044949	1.00659051655513	7.78452409001201	2.73682194717936	6.54391619325408	3.72885263938941	-6.22734238265539	-6.43268099201295	2.43985559256974	-2.5976605424055	-5.24845646710568	6.54851035703796	1.87516438610406	0.910491983949063	-1.39171766064044	-6.40999534315939	6.69488910461057	-2.11528028777516
35	1	4.54773171843562	3.10209455273511	4.43760145996196	5.34952183726745	1.49184759770145	5.45891168160016	1.3795798666856	5.56579690935633	3.34914177995356	1.50051601348134	1.50439328836721	4.40339318772881	2.28934489523806	2.89294581082999	1.50959963557691	2.90061630273394	3.54727077049442	3.574637584331	5.25435870490149	6.28519299772165	5.19852746511247	3.62071954435231	4.21030010298341	15.7736741407889	-9.15093759632252	-0.245764877859995	6.66092395138692	2.24329612170372	2.75285409314183	-10.1153331617134	4.70194452925141	-1.16285604108996	7.08562573942633	-2.13362051899896	-1.54435732359042	10.081498485455	-9.56769052856455	-5.90869124396159	3.47588399008537	-0.692541522782828	-3.61833651339656	3.87721120370937	2.92496685201897	13.9707727939792	0.312182035476319	-3.72804868961423	5.7987950456532	-2.07416413105172
36	2.6575389650198	4.15062624379602	5.13649557855085	3.18200194969663	6.30538482443328	2.05583747037171	5.87510501470075	6.03588592942699	1	4.63659400727771	1	4.81414469083862	5.50830712271752	2.69209783237222	1.10450278640763	2.37267289207049	4.57846500070679	6.44306428394756	2.13610522320025	5.43437457454031	3.94343015162845	2.94165441449924	4.98667598788347	2.93469529410821	10.0197374445989	-5.74711656871335	-0.986070275356866	-0.373906157853172	-3.8050356949474	0.972244444341533	-7.70049128580032	7.62910178258725	0.778626711542941	11.0215230799754	-6.85114886002327	-2.5551826123801	10.2106944614279	-11.1681742891811	-3.34608560707445	1.29414905384006	-0.19935290090185	-0.772701764286587	2.8031536318085	0.780089896431267	0.30584399328504	-1.11080849069921	5.70621617042853	5.43934195993	-4.16624211188771
37	4.37990755649532	1.29656897533803	5.08941736232234	3.50982690804145	7	2.21118942423279	6.28638941022706	3.1035466322399	4.18559640880844	2.08321464385652	1.11759138909471	5.85251760581517	5.11289396060782	1.34210359631421	3.38182579070318	5.49797057257795	5.08221091501888	4.06034358661561	7	4.34157125496121	2.52123490934539	1.93582102646437	4.06746304686316	4.02972942098162	10.5265264665276	-1.0327785093721	-5.2336144532466	2.00310578685054	-1.07920548274609	2.00680741456271	-6.35837524872383	3.5354317326956	-4.26121594294441	8.31717977023688	-0.33879830099074	5.09219129175149	5.91280341320931	-9.36190423699036	-4.65962906255328	3.6233203722294	0.110219333564615	-0.726079311549496	5.77088003061967	4.31380584621277	-0.859357412689124	-8.00279549722769	-0.23307216911285	8.02528348336959	-6.41383564953461
38	3.15341023523618	6.25570373024541	5.75987823817551	5.89836308907429	5.41223826283883	3.23949322651256	5.09994241352838	4.15514063165234	2.76777176148902	1.31842948241233	1.17226295924041	5.24396825795873	1.90816833025835	3.38429888849184	4.35184208218624	1	6.35101787463257	5.58951359580983	5.60491079331582	3.60985626489079	2.8738243332112	4.64239449793471	6.11735763405717	2.10042037625014	15.4639430727337	-2.67088962636848	2.10513934071746	1.74877764530749	-2.98621485889237	1.46879664996316	-7.06271862361939	4.95482495184088	0.174061929234358	7.00642180398192	-3.34699349681507	0.935398740686551	10.5795226104515	-7.96018002791138	-5.82794252858718	-1.38036471831782	-4.76816798027647	-7.19447709809203	7.80535520095302	2.95601675902104	-2.47153291535378	0.141374501753389	6.05976283869701	2.19413695428715	-4.188859759203
39	1.29520499789568	3.27393241162698	7	5.88728500153147	3.47025454434203	3.56976079979816	6.71142184722796	3.43755230233846	3.93139936861677	2.12146470507172	1.38107551430584	3.47565913068103	4.62496807036008	1.90219890695354	2.35970436875004	1	2.66974922176143	7	3.13314168416436	4.24417575217847	5.89756623805927	6.93061034902061	4.0552776896344	4.80216855503215	14.5448366813538	-9.06758558607874	-1.47491620176197	4.22988860503958	0.315465441671617	1.28001837040309	-9.37613819785158	5.90864079406811	-0.619013309231566	2.55427869571461	-5.0236456096946	0.185479059693821	10.8745089325467	-6.25062528667853	-6.77366646250888	3.68228809497384	-3.92225281421265	-4.92510132778754	3.36206170443754	3.48315488924093	-3.13023626670365	-5.54768555602391	3.5587051387648	2.54410157701655	-5.78333555179585
40	4.46197029878797	7	6.97774755056942	3.36286596222321	5.96715822899277	3.79350259586455	6.29776869322231	1.9946454495114	2.5695071433726	4.44533355649887	3.46225623511959	2.57628732151901	3.50005398620241	2.39193732997549	5.50524065726036	2.50385920426395	6.0179684449266	5.39627425588462	2.63729583936388	4.88539741685402	4.56335441201234	3.40572868563857	5.79940104347747	2.19686101496233	15.0987313804735	-4.08827130988973	-0.549791881090376	2.72476820195179	-2.64486235301066	1.76747341516676	-5.73899286813077	4.71542662659263	2.31461684984242	9.40777938575679	-2.07396229256849	0.723022276193178	11.7387032743343	-8.07065764477352	-5.28031427407799	5.41534009448011	-4.07204959993069	-4.52295344243487	3.83328175953022	-0.717675829083408	13.9369060055376	-3.55918982200833	-0.903614936764956	9.51767734071552	-5.68231924678209
41	2.51132147273617	3.39057736664879	6.58507315945332	4.94753341739598	4.13344069838066	4.04457479013274	4.52828938053104	2.30686425931106	3.14276978527102	1.6875334828021	1	1.61429055898496	2.18242701031371	1.83428236811445	2.32015700311393	1	3.65392720584957	6.74891120908296	2.51557860908001	3.49759503053883	6.57049248530497	4.43265613810624	3.78203214487529	4.38736706895475	14.3783313298422	-8.56253285058175	-3.221815928602	4.15686238332701	1.08948981793031	1.55176707142083	-9.56620789228955	6.19034944213399	0.0321851317324657	2.40802718062648	-5.4666371355637	-0.50699921154577	12.0364323039946	-6.54646880434676	-5.66642100146251	3.20512054199818	-4.41647552890767	-4.32072237920652	5.30666963273148	4.5111868401435	-3.75852016764233	0.230512405168044	2.61406344655103	2.34018607181809	-3.49829987194726
42	2.64177494755827	5.03044157555646	6.9686884900374	5.80516919095406	5.07166121889033	3.21848716537334	6.15838250210746	1	1.01170767174915	1.20340510447923	2.32287206669968	1.90246273818747	2.5254469587382	3.09350264679986	4.30817693833944	1.78268219518501	5.96940970421893	6.14720143750451	2.46907760765486	6.49004607296535	5.69292982818821	1.03370178289087	2.82714664868885	4.62357580774075	17.725501224544	-9.77891959975985	-1.8560927991829	7.68365326283907	-1.75210716905998	2.08329933385331	-6.77598091603782	7.08942074198141	0.011550686181016	5.32811113386948	-6.62964046620167	-0.591579372672114	8.46664852984099	-8.98784952360515	-6.13781239805618	3.56958462897755	0.610596505901257	-7.36069228393273	4.06188823187495	2.10617583522616	1.99995004568101	-1.26131279217867	-4.50201918109336	8.32231068624439	-14.7763817529944
43	6.34863000176509	4.27881016983489	4.52457925399253	4.68985246154122	7	1	6.27620433862197	1.63488402559042	4.84729976066332	2.09308094042374	1.53806395599917	6.9573618638106	1.94827816986342	1.09841898414152	2.47240003146369	1.7736453085543	7	1.72146105614288	2.72900621168269	3.17605120134928	2.53523305102855	7	6.60878314255345	2.64107416519661	10.4782669265508	-3.97647666070945	-2.64877384280638	-1.16417982934103	0.0904667666598786	2.27670587461653	-6.66244494421801	2.4271588501549	3.32231526387737	4.71482008097115	-3.07509573899967	2.48695532298515	10.0261268219019	-10.2574549914313	-3.67188086461816	0.0959912496667227	-1.8198494395448	-2.74275106414606	6.92199544686203	-0.389028958549151	3.28339781734597	-4.02558108767623	3.95662689737379	4.17026174478587	-5.81955534550502
44	3.41084998424484	3.86753341815212	2.3013842108702	1	5.60179230572737	4.58408967035394	3.76068827846008	6.35206637940953	6.64398873907417	1.55427972978527	2.21319223141273	5.9606643029045	7	1.73207096958231	6.23878558648042	1.32660451587988	5.68481722017505	1.46205718156438	1.39476448400463	7	1.7916241632292	6.56485249632597	1.02989761986168	3.99077808627955	11.6920524280876	0.96565285644172	-9.49095125488348	0.499424030377192	3.86472227084251	6.51689961068287	-3.70953113945816	5.93098582616543	-1.65797789634433	7.68651074919936	3.0501640353675	0.556773081644522	15.849446016642	-5.80826777911398	2.62661103882789	3.15892900686472	-9.25439963692154	-1.29393043281672	4.01204517878136	7.88677728468907	-0.957282230769385	-4.41140715618665	-0.00340611235161514	2.55243446132508	-7.12544226270578
45	2.95436368268331	1.17985134913853	3.53271758810855	3.98647090399541	6.00566401201875	2.74183189423897	6.98078059652678	4.18965236130721	6.9963859670954	1.92487909960496	1	3.50304644655703	5.4596209936841	4.15374007360911	3.71131379199882	1.76194980851246	2.81204935361112	5.94274756182327	2.62831804349314	6.32335847790542	5.28341613031096	3.38199190973259	4.99141764559766	6.85033147599366	10.3245843071108	0.645387817248796	-4.0759163598219	2.67304703297921	-0.920353671700682	2.32766150000429	-6.05198218190627	3.87024608965511	-4.90651878723493	8.1629603998625	1.2831832129701	4.66044062942366	4.93905206859677	-8.55378751656657	-5.37790598536645	2.34189815867946	1.52197199638354	0.224605597276369	4.73034185727167	2.98040389072422	0.25453760605187	-2.85874603712215	-6.28368242929808	4.01209247705889	-6.25391103198965
46	1	1.77234548485197	3.63459301585163	4.86636657147136	5.37663462639639	5.78230310980568	5.77210961899618	4.09668267295908	1	4.93781128472917	1	4.98398339641959	1.291054392226	1	6.0726092257201	2.06354254023525	1.0757529464143	6.49755222444209	1	3.89493959514739	3.10222458998138	1.98445942805123	4.5892700391263	4.59369949682229	16.0817316841044	-9.30111522270249	-0.694322232759051	5.32717139617625	2.34858280932732	1.61756379205434	-10.1001028395785	6.38377456627107	-0.85063580351283	5.30182717823763	-5.93531062762759	-1.96541460051528	8.2811562490497	-9.26444895810736	-6.24508199823902	1.91361918048955	-1.64685858043203	-5.82846622532692	4.72583833401204	3.13476973962425	-4.25179650791789	-12.1407144027447	6.03355872394623	6.66970223247175	-4.38380416496609
47	3.72934225920359	5.40609743413509	6.55509829363146	6.9860637753246	7	2.47448407695788	4.53847493914531	2.22084410875005	6.66725676684111	1.92444734270858	4.90942862908499	1.81752556921876	1	4.5462619823299	2.78695129512044	1.27494619833716	6.85464663811189	5.2339823300201	1	5.56660750855662	1.88778360171697	6.07279813037477	3.34251035568754	2.08683755613537	14.754847545168	-3.4312358779157	1.68816642695296	3.35942765817033	-1.73749589777464	-0.850945798877962	-6.40288833155122	4.7998838113681	-1.07005283993914	7.31262761586979	-2.04083108431085	2.06040824654941	10.7113794983205	-7.89786680522754	-5.73889717743982	1.1274773840739	-4.55321022869236	-6.3150294175667	6.39580270102988	2.77866532646774	-0.544840721858595	-2.14412987876787	3.08078250198585	4.53687476135819	-12.7522679790981
48	3.7082535178098	3.24145675141875	6.11257197072933	2.30405022190494	5.97855556634961	5.37437384939233	2.59120159150152	6.36727110540705	4.70418299536936	3.06303071026329	1	5.0674424903092	5.08844443294277	2.11671266277333	2.13057763382398	1.38018570736492	2.54251050243677	5.13622928513426	1.90424292234017	1	3.34913217458414	4.66155877092737	5.29951276124052	3.09564016341719	10.4151365783582	-5.77267475988838	0.739307305411644	-0.601990273573418	-2.84661482166331	-0.273550137084207	-10.1424465583587	5.73742865152293	2.83884793390417	10.2691281252245	-5.56615361570134	-1.68879551064209	11.3372500085307	-10.5801036985687	-4.3355850619287	0.895222319342224	1.27337318536822	-0.389121230593923	3.27247921698032	8.88512170019565	-1.48832957146572	1.74276374035398	-0.243805639999711	1.81560165966666	8.64950648962352
49	3.16236669110162	2.82963593138336	6.32523234720516	1.90350528686291	5.84693674163369	3.0831133192954	4.9886525523414	5.23586978110109	2.87057426231252	1.31584146014162	1	4.25975721703186	6.14581596992468	1.71688042197721	5.43226589882279	1	6.69838623397927	4.75838717287655	1	6.57621441087154	3.62519058567116	3.07987336441609	3.88260382246267	4.98778647642805	10.8072717882235	-7.03033301879956	0.718985877159713	-0.127565114103595	-3.32262656410743	-0.080677461370902	-9.9971982483468	6.92841392700851	2.46560574247536	9.09325380635327	-5.30667834592281	0.0257501945973455	11.0071318039873	-11.9429759322817	-4.7131799466532	0.971267059172791	0.424158690183709	-0.832016496615416	3.7258537879146	3.27814225240984	-3.83325185159483	1.44591718754707	5.04708621445753	1.61781316051131	5.74564543371762
50	4.49764423524336	3.53083578013048	6.32895302956027	6.70105461188398	6.60673707167382	2.46239916666684	4.11689884825934	5.87180575576486	5.30385630420503	5.06297132343694	1.09263361764042	4.83450351659654	1.21997811797696	5.68922687004465	6.65806257491319	2.92229219825386	5.24268132119713	2.41438847161547	2.68184719067701	6.93035754490305	2.27742832522247	2.08316823872686	6.79883265323594	5.40252569163633	12.0416977567338	-6.96164535679036	-1.65131052741939	2.66129201132586	-0.667205890054248	0.0182582777478828	-10.3505967212972	7.45373146968683	-2.01699103935456	8.66879990088848	-3.35953898703182	2.46752678914277	8.93911467581931	-11.4251442942904	-6.4069111762831	1.54353698683205	-3.00662681383414	-0.514956965079007	6.12751989694806	4.48958349916691	2.38905798982871	-5.0735161112588	-5.58904004125983	4.92646601144345	-7.27678715829239
51	4.48146544631147	2.9926797628079	5.47683384213531	4.28724098984044	6.3707219415096	2.03650925455468	4.52624200861491	3.49296784535025	5.14068888074993	1	1	3.81451365916376	1.5101518124088	2.22938774803669	6.18490900612683	2.07422054819432	7	1	4.08469392543836	3.6689646793485	6.64506412472575	1.74340216262865	4.66269430062368	3.90451741428002	11.7698201521012	-2.74544998887174	-2.12327823300685	-0.617921920408397	-0.477547268110548	1.61117074330767	-7.23399277687596	1.99757838959947	2.08132818188657	4.9717435871274	-5.14833463714323	1.67445075336772	9.57306416641988	-10.9714310713882	-2.91742763347663	0.97291689916511	0.0344295899885055	-2.20146816215659	6.49409555249231	6.49007648917764	-1.90114875268041	-2.02559967540994	-7.21792366844511	8.20405097366158	-4.07161494668108
52	4.46690328506326	7	7	4.34884017756632	5.63221666992435	2.66589543206811	6.02972316210209	3.40160163064213	2.28775542315811	3.85441758193953	2.59748821267629	2.10257825368781	3.99410580995178	2.00032528601971	5.08269192826191	2.10602880562794	2.26147825780643	5.46211525292074	1.17448340689318	4.6707360836747	4.01150184642357	4.94850397311536	1.60847304284173	2.80105993421606	15.2680822494734	-3.38080036153739	0.0163800459850091	3.84596340777277	-3.3553431831339	2.67089353361058	-5.75539420694908	4.84674797434604	1.5473370324372	9.65511035518294	-2.33541667602321	0.944653840695393	10.194493717937	-7.9998359811794	-4.99002028643263	4.75244802483703	-5.32885221643456	-3.82762189048283	2.96014288883444	1.90973749455931	13.8577597158476	-2.43836242043623	4.77937782488035	10.137167186266	-5.82930604600486
53	2.94868924747549	2.97899560089315	5.19464341095409	5.62407350982602	7	5.60660783131808	2.32520631242011	2.21630404008084	5.67766895610103	3.11703206973793	1	3.06923003436477	3.6554067139938	3.12672933540078	3.60845266090161	1.78417685049139	2.74008604176112	3.28459364574921	2.78455220180986	4.57130656195817	2.78066124395866	3.28449856859806	5.71887547989139	6.46069408412577	9.9327335197413	-3.77873499565963	-3.11408135064778	0.932923109316545	-1.14972887671824	1.00474721891567	-8.73139258710289	7.41355790046718	-0.62122978700743	5.69778903926608	-3.34277199919412	1.88846460227831	9.32883558853431	-10.4718745850125	-3.75388634139662	1.74737537514486	-1.59233357339891	-2.29998256122235	3.00933528308073	8.79239589668557	-5.24110335417211	-7.18356120732935	8.83072132628514	10.5713485976985	-1.23681961341572
54	4.097360901594	6.23198480679752	6.14209212231983	6.07567230657038	5.65226945988239	2.8613231070904	7	3.79368655503583	2.14347990051077	2.22387179778232	3.07864820794143	5.75443464802448	1	2.79922712167919	4.13744890702414	1.07566107883188	5.890290884446	6.12094893721714	4.68934858729343	3.99857527729515	3.61492490206011	2.84763124235481	6.46606898102204	1.90780188753926	16.396614818164	-3.23441800503273	2.36080576197147	3.25165510903599	-3.52448447855435	0.369005265595516	-7.18847568099511	4.42788814537981	-0.219181363369125	6.61078202086268	-3.09000588512035	1.09624421747327	10.4427906744213	-8.36689740231422	-6.30053549136936	-0.270616528206251	-4.93804349124674	-8.20462985781236	7.24284642958673	2.79900773090725	-2.98825431674593	-2.57023516772012	4.74323459221552	2.76819526687588	-4.61850500633702
55	3.56653204879797	4.14257965189613	6.78914038325236	2.50312040517818	5.22381982092177	2.62713286641913	3.97769346200431	5.95387568528312	4.42442020948864	1	1.76778470530256	3.11408801984738	4.70331852433107	2.39502770300322	1.78661852798151	1	4.78296580556988	5.12633086891281	1	7	2.58499807199949	3.60504514853809	4.51400885163684	3.50808935120529	10.4157038040667	-6.06672516138408	0.0850253187688464	0.583610417532498	-2.77965142235113	0.319835703205346	-9.39764547527145	6.83402934975685	1.27241652867664	9.88638606491673	-5.60571630122251	-0.535957059159945	9.87821223814866	-12.5073731340108	-4.05034351337473	1.49760390690235	1.67722256818102	-1.43696647198089	2.89558404380462	3.3682888152165	-3.57101007343793	-4.36242079020989	7.82544997573082	3.94671945839903	4.28399183946003
56	7	4.27624582460085	4.27070818576605	1.72307544779098	3.6945410065178	4.14912183762246	6.25459177723367	6.56385725951755	5.05979260091735	2.03197983269982	2.22077737248367	4.47950913509464	4.47628345461866	1.35163954962095	3.58864426907201	2.57881844416803	4.78530491283598	1	1.95409957954555	5.73225296679332	1.36281267294991	3.14431898815996	6.74233076857576	1.35339943382596	14.9275446772391	-0.546647616282701	0.800696778076052	1.18873080757234	-1.48101343035846	6.88921879331315	-4.1483231541681	12.0233172974156	-3.83233278383346	5.52927039566115	6.33834829178606	4.11273156181377	2.60944249412604	-7.00943266642586	-6.70061341797023	2.9704931376976	0.350823383924436	-6.66896239829032	4.86033154861352	4.11654564510208	0.0711940429576947	-5.1324044792847	1.20033864444379	3.00565976470726	-5.86298920283382
57	1.79773442005892	1.03414796962359	6.00976803396497	1.74454197390765	3.26720143053853	2.08865284296245	5.49195352358924	6.35287872252014	5.57648281999668	2.08740192776295	6.6987647877917	6.89449583172484	1.71324181861932	1.62477043218404	4.97171046058563	4.71840393060105	2.96440427630915	1.67274570200786	1.3896060412594	4.99577308625018	2.28847271286477	2.74148831164405	7	1.61917699081359	7.22321925081577	0.453353967255839	-10.32671012116	-1.16795129579755	0.26786319353834	10.0350314799183	-5.25479680219018	10.3352133897098	-4.90575553293275	14.4733576176065	-3.78712817844559	1.31176310795514	6.79281050014084	2.22831901580761	5.69050779229836	3.40784493397382	-6.55602089228105	-3.35633395268584	0.284237381530348	3.23149472453162	2.26742727244661	-6.53378477368687	6.92308442168723	6.70105392425743	-8.00968658576802
58	4.15287189216286	4.60704668853944	5.99288676919216	1.51865625682093	3.07124865765479	6.42558883545662	4.1731875844442	4.87859617850622	5.09965751945679	3.94064228113739	3.73598429509127	1	2.36319716327149	1.84150809290034	4.35077538152896	3.6535991560904	4.19803357347808	1.59605577293797	2.10076606226465	3.6556978781605	2.19674772944768	2.51168594108521	6.76121831795314	5.42026330229978	2.29097416596962	5.78539827139725	-3.98320880264844	4.09552750687713	8.97373388255085	15.9585929029428	-5.6238643836266	5.91343287165445	-0.511376713980655	12.2081360845336	-3.81345276817401	-5.06577775770603	5.77048848603272	-1.46687765942084	1.56131947202357	4.5313515872156	-16.8889365851395	-2.17017166223994	4.18483912381322	4.58817332043043	-1.47515888445474	-0.117416019709908	-4.15470141705202	5.60655768846024	-4.30844325284932
59	3.44215919063564	4.86216829106714	4.88166016355507	1.16136798696881	5.7508478500685	6.90022104541526	6.77319182803078	4.04533361481366	6.57367181433429	3.00914115730311	2.26754876760781	6.49360483896961	3.17745085943969	4.73438662670827	5.60073009505779	1	2.38112427401943	2.18281697279892	1.09061260790202	5.49297128899051	2.26023400240295	1.22934624782818	1.56831310021691	6.10511982953348	-0.508572217397991	6.27341142612556	-4.0751231822873	2.6457356534607	10.1588383174279	14.7973296263497	-6.59269270893368	4.47223406883208	-0.0654727178349035	13.3062333471301	-4.71369808614487	-3.45171346478856	3.96969214387141	-0.0672185582484335	2.30200603420117	2.3978216596255	-15.9542673477995	-0.912735490525113	3.41502709601357	8.76685256822356	2.30208602027299	-0.634099431976204	5.2526311192266	6.05672979535778	-12.992740061293
60	2.59636059052781	2.4675871337636	4.36967117064467	1.88756966137178	5.65513123931958	4.43737823228638	1.92936344382831	3.81351518537699	4.72063454628892	1	3.69097142998975	3.47333362445523	1.17163539862076	2.06654825097485	4.32734146733945	3.37424667048122	2.37934031200557	4.2374646458736	7	4.30189920193154	1.90010788314628	2.86082553199231	6.10461821386626	5.52056375587518	10.4293134937363	2.09976718944079	-10.5903159977282	0.61160193856105	1.6308334009435	7.28196074807934	-6.77787451510008	5.83726936096713	0.113914063646469	8.07575754775079	3.41243901623695	0.499127524469323	14.7375660383813	-5.77762929516353	3.41757167052683	1.47241341241236	-10.5978309646525	-1.92685115518216	2.22775744778659	2.68250003214951	-7.61996367665553	-7.01912870524063	4.9787845168756	3.72980189281556	-3.99639738225949
61	2.77630345782341	1.05993100539379	5.45282077392781	6.23406479882608	7	6.09949486553084	6.67700796836439	6.733211778136	4.91654310813129	3.56825529645012	2.57550551549304	4.07852314005687	1.7175306328122	1.2315051143815	6.08180414769312	2.19278663751476	3.79504119118378	3.91971402465856	2.60628933393934	3.58405267198505	1.5258628762631	2.4438978519342	4.4084077942017	5.02525679176411	11.1505547440942	-4.52202622165043	-0.326557925804848	1.94274199298741	-2.06280521198291	1.0718494133352	-10.6384147400016	6.77207102824606	-1.28243727058425	8.66936163108949	-4.06511129646558	3.03550856515724	10.3992499163147	-9.93522931588892	-6.7964870966998	2.01643416088291	-3.83127515026107	-0.754890907204516	5.18018134969088	4.79799462659298	1.59378771316284	-1.53205916616874	-3.36191485583072	7.96356452272817	-7.49584395794247
62	5.5147738158957	4.40877447174583	5.08135918532788	4.20828035453764	6.97206585858897	3.93441128215814	5.2495223800893	2.22151966262508	4.09831351385344	1.57197366688034	1.63752725919319	1.04213308411721	6.81746781556647	3.12382754280249	3.78268937819597	1	6.13736698258188	4.64147798127205	1.05183429179279	4.94157521704371	4.9400612303641	6.78508484082995	4.94417649653792	2.87282211508804	13.3059571779507	-6.31831244704714	-1.24098670376487	0.384238517041221	-1.69356597569633	0.551053826940572	-8.39358504875526	5.13788450527554	4.09089928650243	3.78286110974758	-2.55534055583695	2.20919295413265	10.531805217329	-0.0127073082601737	-4.7857388609365	4.11287762902526	-0.100821770591125	-4.16491338822721	-1.38321331550399	7.32825218991573	-1.72870608769432	-6.29891485935903	-4.00592350811062	12.803325113867	-7.09778495832139
63	2.1760633597271	4.54617325664668	6.1023117321734	6.22359092755921	6.14398551603544	1.62673469547838	4.41034419082777	4.31731449906934	1.9273850115009	1	3.84853113028967	2.76600896238947	2.13764452466833	3.85401214157742	4.20658661328655	1.4498756701314	6.78380992644695	4.88654938255095	1.18797204186201	6.15311613102408	2.58898223080375	1.60415487267642	3.28317179348301	3.64007828579724	17.7454745982563	-9.00093575860051	-1.03704751776963	8.67072231012999	-1.43254843021902	2.65035099908731	-6.22698845820525	5.7938160615918	-0.20024731202856	5.13521342564371	-5.91861859192137	-0.719094605186174	9.00423283241858	-9.30188872860305	-6.34615539923174	4.4014754825211	-0.350422801457149	-8.08307180390543	3.68151748857824	0.884950132968207	1.01762419021403	-1.60820219552865	-4.92072421199742	9.77456953858229	-15.0840343096075
64	2.02393944566978	1.54762412368561	5.22235033999465	6.48170684092495	6.94769227121674	3.00079956869224	2.18842454400074	4.44853416762187	4.99381245025116	4.00978946678663	2.83118541480798	2.63839278920683	6.63384338835613	1	6.7551061737231	5.40680231625939	1.7946745428383	2.48430069712616	1	4.24772471316515	3.94272891556447	5.33258865551844	6.61561753129978	6.49380564484273	11.6193649166882	-4.10244297673106	0.865366822781917	1.05589514544993	-0.709382272636525	1.28333833664281	-10.4813888926551	7.31382752137464	-0.713944623045391	9.45717461753461	-3.14345853235156	2.43524838098927	9.78879594175667	-10.9815617387874	-7.11044644328689	0.463804944619047	-3.21345250100783	-1.61401318068188	4.4881686229758	5.37929863911938	-5.44165693525274	-3.20602545031527	4.10716289433871	0.768330197272997	-7.61540872936916
65	5.19100309910601	2.78926263852708	6.77561302626372	4.93631011508767	5.52913349156476	5.74905625514118	2.04133718959486	1.62897633142645	7	2.5984989445119	1	7	1.97137062574648	3.74167078619712	4.59100895379589	1.75135702908965	1.09828254973328	3.88911618235149	3.84950104683435	2.97554974076325	4.00515652939794	3.87367881532792	7	3.9354404625337	12.7008076634207	-3.42437597536448	-3.44961176401704	-2.30135297689678	0.0532178908229252	1.65037451720878	-6.98020215649366	3.15703671073049	0.227883781281207	8.42919407124657	-4.1158758597675	2.6334778201028	10.7533389126488	-10.2097293695796	-2.83096383423933	1.07083170871996	-0.57557297544397	-2.38116004739057	5.97161603895868	3.5767271291214	2.92451738812688	-3.15704935862586	-3.26600465489734	5.7567958940105	-1.24471191543808
66	7	5.07399691465641	3.17604584783083	2.55797714489424	2.66373800552925	4.43061390542605	4.74430842224564	4.38675799166441	2.16780545451917	4.55849758050271	2.11873302284433	6.76187287242858	1.4923747031498	2.12398995200619	6.7185197424702	4.27355105833012	2.58058280693438	1.89228316437739	4.1472951707839	2.09346328699491	2.82306123521315	7	7	1.52771707001243	12.9531978425039	-1.47027205673401	1.44306850464544	0.764662522067295	-5.74287477224012	8.55360993790609	-4.68283094231954	9.82716004036118	0.959384331295195	7.83218083230382	5.03542386936354	6.92179722540976	4.03279730634903	-7.22257845644268	-5.64957329091086	-0.039863194298304	-0.703940723527764	-4.817356691838	4.96346556927603	4.35120531058391	1.48142240589684	-3.20142680740675	-5.83110506678678	7.5381360497501	-8.00706107007024
67	6.49827968953432	7	4.40316999162946	3.97122079173145	2.65123712796567	3.57207878021019	4.94083375199874	1.79414423359536	3.54298697535413	5.49554938730708	1.47865796746379	1.13667774443389	6.20899293036942	1	5.63338584813308	3.71949410665005	4.12059122835232	1.81002293305513	2.63999936640292	5.19844453487064	1.84444561874211	4.35181293528624	6.75486468213384	1.33264108777125	13.4917964389284	0.163099191944253	1.03780352649718	0.910476372591298	-4.28629691308302	7.56536675927789	-4.89934585546019	9.55965460485028	-0.334626891638312	9.23778844293044	4.28149043298117	7.03970510433893	3.36629013279145	-6.29955044558587	-7.02773572567349	2.63505569722966	-0.455496327553134	-4.90044195216529	6.40730098337282	1.31250921382659	1.8805328265062	0.905408698144342	0.0742750094581391	5.60118162511765	-4.38019564522302
68	1	2.62820088287909	3.27382188381517	5.2059140013213	3.77795953137638	1.05334783210335	3.93131945589492	4.69941281814613	1	1.49604788392691	1.88663126226866	5.08540031032326	1	1.95371242925032	6.55336097078901	3.27373910281229	1.60979987308351	6.58284831800002	6.77350817011065	5.8521903419849	2.01073939153682	4.74356343809761	4.18459866079308	2.99775571711708	15.234732624897	-8.43423488340019	0.112132377253426	5.10960165838005	1.94575375303627	2.2617796570882	-9.98767899792045	6.83299438386238	0.132074833424982	5.22349868326508	-5.81476419219913	-1.74344712658558	8.25332814744449	-8.88378604549567	-4.60275447270983	1.87712587436081	-1.73101814977044	-6.0205982811906	4.3345668688184	2.09569853143072	-4.34946424371748	-7.95351250446068	-4.07618163169143	5.89185564180201	-0.195119100898219
69	3.57471306077597	2.35158305458427	6.54254832707458	5.93707558828347	7	5.96460103222398	4.02709868075739	4.92459254128514	4.98372629721418	3.24714461407489	1.82505116159949	2.45662883030046	5.27327887452573	2.35747374818291	6.79581556837798	1.56795483294492	1.92821547247088	2.74182193812241	2.5577773301719	4.01467463850616	1.63008343751123	4.21525677084831	2.84703019218899	6.52166575659648	10.2399107797819	-5.933672400933	-0.0595281392889995	1.00790903881736	-1.3144224148628	1.34572157016969	-9.29879073077017	6.07535168066249	-0.446322008219668	10.5592060360642	-5.02810227692146	3.06382060334058	7.03008376761768	-11.0115201937778	-6.31425462768211	1.42337034957497	-4.24236730796852	0.495805108618362	3.09881114237727	5.20276349896091	-7.32543676697843	-2.3755794961871	5.03789446213707	5.60988925825421	-6.64548026240464
70	1	3.15376233536714	5.89806054162359	3.69911854319856	4.46256636174875	3.19712428240208	5.2756835253157	7	6.74216987975946	4.46061534332487	1	4.12215990705105	7	4.26086817595295	1	1.83445524881765	2.50668767110293	6.39674254071914	1	1.33257100730351	2.10749957827599	6.65482431836286	3.40367436942565	2.00506876114972	11.3323806286238	-6.14513686465162	-0.30886631626222	-1.09221095594361	-1.10498035305558	1.40028891836789	-9.26087422659036	5.55410483063504	2.18394070972271	9.34159972900833	-6.86362075339973	-0.123840665293027	11.2300042097544	-11.838689425083	-3.93118515681014	0.21718570823371	-1.59171096285786	-0.95282337777421	1.3653855845767	5.81768190921448	13.2894893016303	-6.85054753430415	-0.709255235981504	4.93183651009543	7.7641080627053
71	3.86432672530029	4.88880383173727	6.95012568299921	1.55928127163731	3.20288279792477	4.18995807633199	7	4.26736393512642	5.12710101509578	3.3883569857218	1.78614958997037	1.09207984680046	3.46912918051185	4.52864114886511	4.20592393714436	4.91489418034985	5.28762058470239	2.29949728910934	1	3.71662553388149	1.68322444544614	5.89314122250311	5.29711837319519	-2.22176844470982	4.05824305605456	-0.225572715159032	-5.31789990827911	-4.10713431059338	3.65388271352068	9.21111116987955	3.64298753984381	-0.811957426888892	-6.42555290564916	11.8003689902316	-4.0685787539226	4.36746778680372	5.70212171937306	1.17850811086643	7.92193052882788	5.33497898945282	-13.8743803536207	-4.75383768792674	3.24173374603551	2.8330186978908	5.49903282303265	-0.788817653159983	6.13568624525511	7.03881772007999	-2.37683074340365
72	1.97861825758253	3.65162689976249	5.11811180836234	6.45955299733303	4.9619189195327	2.10569390459232	5.01903186516577	1.51852843410302	1.74351306257871	1	3.26386536922969	1.69167404188299	1.24038056731186	5.46531272649815	4.14239382196729	1.51585368546112	6.53808143358356	7	3.25035606422946	5.68011680776894	5.80835057580651	5.02218620161585	4.53141582829488	4.72417267583258	17.7178365889643	-10.4463116386708	-1.73442570150323	9.53601435310645	-0.498853060229662	2.67378117033919	-7.84434140580384	6.54818345543417	-1.51011906656017	5.10092240029014	-4.77007789510911	-0.424640791404683	7.68525706488381	-9.13540311699302	-6.52945339331943	3.81511481213614	0.234648406087175	-8.62867425146808	2.60793521879447	1.12917433656419	2.99442472503784	-0.232608594026871	-4.64864618517711	7.46090470200037	-14.6921682213936
73	3.48560805024044	4.93173260053838	5.50730546232089	6.06865670592942	7	1.32822205119131	6.24109501877489	3.46899829089971	5.86546602618705	1.25869538992591	3.76009762027649	7	1.38682876699649	4.053618497764	2.92969243239888	1.01927960183281	7	6.06647075873056	5.33229659228291	7	2.40734489485102	6.58636994612991	4.53266646930839	2.9600322897303	15.2739197849317	-3.34586061579774	1.74994214223339	3.095718003423	-2.17626385885091	0.61559957015847	-7.57154265322203	3.97452564500126	-0.215158327364615	6.79545964302532	-1.23196165720823	1.74356057256694	10.2785671864771	-7.10453016455569	-5.73783326616185	0.296345927978718	-4.84043431022836	-6.02591253650346	6.01921358393014	3.32318403439799	-3.3760815497494	-2.10066983669452	4.98363065116042	4.75926551808096	-12.4014904327208
74	6.85013620114047	4.58731666057925	3.72042426491857	1	4.09428175959032	4.73114976036477	6.36572869731045	7	5.61535049014955	1.53062753771024	2.27054092865415	5.74544927844882	4.57256740937453	2.97089056445783	3.06723473080547	2.46819082306699	3.85280863525576	1.52898276338807	1	5.53112146702645	2.58958066295017	1.99711696195456	6.72323450664181	1.40069930818799	14.3563596835284	-1.16506739721235	1.78701423855356	0.716889610367283	-0.886529781963007	7.78180173650566	-5.34596534023299	12.512569183685	-2.35115978599997	5.39799335771546	6.13333308222432	3.78305653206248	2.42481288450814	-6.66607790915058	-6.66912927826822	2.78259144921839	0.322260656897014	-6.85483478127287	5.45020407664909	3.14193467145477	-1.91852875497844	-5.05638981558903	3.87305245797423	5.91569642627322	-5.35030269912084
75	6.26293247895164	6.32146318036626	4.58811097887328	2.69479308667747	3.0948432547498	5.49413999653915	1.96713394824545	6.74620432778481	1	4.15355219457393	1.36208813625529	2.82665365278742	3.08833766620477	5.71227388294312	6.35470580362978	6.8887635370051	4.43297421543154	7	4.18157205337045	7	3.05322900424576	6.01478612191496	5.24991627663355	1.7932421223945	12.6023815371168	-2.64990695620302	0.514238904405615	1.67029922655355	-2.93555182029154	8.45059565812558	-5.31521761184139	9.86958930483331	0.42102706381392	9.40933999408824	3.87202827584294	7.54672371995714	4.57769582803814	-6.42904008826535	-6.51166533527689	0.668675967186499	-0.871437717872244	-6.04554209068379	3.49999790745143	1.9855589422393	-1.98895478155401	3.12769547729502	4.00098220535744	8.78563585654652	-7.45854644889934
76	1.53058538723176	2.16801120155094	3.6186145995476	1	1	1.40680447878873	4.23827796492262	2.45820644930596	6.33998802201629	1.82712401011249	1.69224714853074	6.25935204964356	6.35037669437779	4.93705514499415	5.56857995044768	1	1.64091261275305	2.84523605216028	4.86742567270108	4.19688204640172	4.01627107184618	1.72281825217458	4.26785887906932	2.21555296041237	5.99234088195586	-1.47721528647137	-12.0895244944643	-1.6310911453921	3.13693564117165	10.1713274910228	-5.49811895237657	9.46444569969694	-4.23198806695819	15.2902439820134	-4.60698918908541	0.368515428521099	6.11943977771913	4.25132409665608	4.9106668174542	2.59614643515376	-3.02888543476573	0.159924781613294	2.80666829813516	0.75942856453853	-1.67098230718952	-1.69815526471412	0.481647481311974	4.54699169205814	5.65986883997688
77	4.7007077391577	6.67868594193935	6.99352934789993	6.33139903853604	5.7870879622493	4.89263009953113	3.96255841589838	1.71003625511849	6.99865287269639	3.8457494101734	3.16670875890494	1	3.81523019949552	2.95056978928191	7	2.60816423245461	5.39557482315154	5.00143390794518	5.02288843396352	1.47642525311773	3.52493403344818	6.19224130650008	6.26158215410783	2.32198000907284	15.2245701193338	-2.55353059837554	3.41684015443023	1.63915655153881	-4.16592538514827	0.339975696035551	-4.2177378930613	5.88540976020403	2.2644511907911	6.63790158871503	-2.45981748184794	2.14063036617858	10.2417850581545	-4.96483106942107	-3.88752562772549	1.35119498009112	-1.84013394152019	-5.3519786180754	6.46790278027956	2.8537547754102	-2.8511314152435	-7.18434391503527	6.02851631784986	11.6940988914193	-4.106065493189
78	4.30194789605537	4.59162909315098	5.09852570063319	2.92648824209143	6.35152561308603	5.49314711177281	3.53154226711828	7	6.13167511579211	1	2.46839408341177	2.00517132489385	6.846489780171	1.48923918297345	4.19252111844677	1	4.94210271756033	4.86250502645827	2.42007054824143	4.91112793423752	5.93529114922474	7	5.7467417245778	5.66370608076643	9.56993892821821	-6.76500209249985	-3.74503003608811	-1.36288935292858	-1.28167428964975	3.37204791541205	-9.73752078239879	4.85232883991538	3.49543804370549	8.83914943779232	-2.93676440243747	-0.233739677940625	10.3116925902583	-12.7944769282606	-4.59859692049821	0.0594634540493222	-1.49515108230724	-1.29580194053674	6.57298083840959	8.4474397091817	-2.36092905350166	-6.44966692363096	1.33155929064128	12.6708124477157	-4.32600557864754
79	5.17998371027749	4.34241901574606	5.30628816741883	3.10342156281334	5.67827536164586	5.39932307010247	3.40414157992822	1.81164191003081	6.23117301048353	1.78282822280702	2.78375158325718	2.22319759382691	7	1	6.58710102431	2.54854610718135	6.0805131661206	3.98471740413634	5.57142088563236	5.69133065928884	3.49560897669105	6.31226101687753	4.58359537484567	5.73640309043403	10.3978794362039	-6.62808496184817	-3.64285010104795	-1.27425109034699	-0.2496696262798	4.88860180686991	-9.36822118716329	4.41845749280624	3.71522442188589	8.97664359409497	-2.94272147731277	-1.58700493912183	10.9774046285766	-12.665750617835	-4.1772117929977	-0.424428579189592	-1.3731464002326	-1.74499395179955	7.86051200164744	3.92371720655856	-1.64840410983499	-6.7115026204673	-0.0489827988086609	13.1683267228662	-7.55539327103756
80	5.51989348904553	6.6861374078893	7	4.66295505228782	5.50341326792014	3.08977036139917	2.8772320129773	6.34141284729873	5.28514759390468	3.83371538819636	4.12080923542321	7	4.63814047102941	1.75112922779283	2.49944707928495	2.92209378276642	2.30422151421098	3.44297991926916	2.01807728794315	6.08576966497983	1	3.78395695635525	3.92297887665958	4.32065375709543	14.7363056567211	-3.7939761229969	0.46440475844547	3.54962796987196	-2.80036153849624	1.85407353423831	-8.82707207128976	5.40453955063765	2.2084725364288	8.44132728815563	-1.08801806646323	0.196022805199729	8.72124652592826	-6.43541482069214	-5.84915047714691	3.51036171120574	-5.2920104591762	-6.32330120364507	0.759016155702423	4.2740111437857	4.57409526272326	-2.75358945889902	-4.38474846797399	6.05146054944306	-12.3906886780698
81	2.79503667140751	3.92915213350113	5.83479900436	5.76913104150292	6.87953887461052	6.70309496219327	2.29815994747987	1.30613115778237	2.90317162409773	3.40058145633043	2.18672250385488	6.95039335525439	1.07816160936684	3.26759470644178	4.14657300799638	2.38943116266797	3.2939594824004	1	4.71762633946495	3.7713447034632	2.38554929456647	2.97374955465235	4.68657162088638	6.12380156891648	10.5877298053901	-3.77005595978269	-2.79502332184902	0.430119663110418	-1.1143664685657	1.7044277067473	-9.97498083767272	6.6907308099548	0.396556703490054	7.98706572205871	-3.46656999143204	1.56808124912606	9.75045947508269	-9.86170218400621	-4.79443564211277	1.50757722883852	-1.96431906902838	-2.69203234927834	2.6826790329039	8.6991304093932	-4.51986036434626	-6.85655003347549	7.69612804596892	10.7540959257157	-2.48926890634702
82	1.50225150199126	1	4.62549639373302	1.74976000038689	2.5407729242599	2.78239752173331	1	3.19540300785629	5.74297844617628	2.46584280271588	7	6.11440424057139	2.22832905356527	3.7933982680693	4.13274944916192	4.09438270123379	4.02317346572868	2.09110014146924	1	5.50499284787756	1.95880986276463	1.79436933528791	5.6364776847844	0.643224074907943	6.98722515021346	1.70814025911663	-9.94078483389691	-0.64860296287373	1.46887443017425	10.1159076024693	-4.46840252565453	10.5584248823612	-4.42509475656504	14.4368729448734	-2.71222693114151	0.250163303295191	8.2031027939272	2.88072164653117	5.99587665085871	3.65964201563028	-6.39915606047795	-2.90913223137518	0.540180340441956	3.49907781019294	1.84985496765476	-6.63435656640569	4.53276341504046	6.77562151608628	-6.56135052992388
83	1.64740349584778	1.67841660177785	5.34257696964437	6.90452956582968	6.61562835192162	1.03516987931411	4.20800354015854	3.03042583239995	5.4681602050049	1.61471378126625	1	5.50610388737755	6.11348083798546	5.47631867485705	5.36486736665406	1.82416675391352	6.00955691185005	2.44703900908767	7	4.48237258462797	3.87619271234102	1.44209356384294	1	3.93587068798807	15.178562638411	-6.36326482379309	1.42183249126033	10.2122582185782	0.933445109876629	3.22316550967165	-6.92347055315978	6.05074297683219	0.597832887563195	5.40451889900833	-3.28105093959193	1.01806240206094	8.40841880297109	-9.99584949019563	-7.97622236262704	3.69340784154812	-4.82955184859107	-5.15292402528394	5.03803067862151	0.433836758291133	-1.24865409285861	-0.157074179007341	3.0939794695851	5.55152883913157	-6.38885148855857
84	2.59301329946461	3.84356378008331	7	4.9280939395193	6.21870985501749	6.17846134865914	6.29856580966198	4.7533285898653	6.69888473342887	5.13463785354651	2.02326304195468	1.78922739531689	1	4.02766495758863	7	1	2.54886844301359	4.82308383855403	1.1253151105626	6.36762116116284	4.51714090465259	3.42844204882401	3.46788525595801	0.734789610349287	12.511623378038	-5.79973340389344	1.35741301328818	0.596784058226451	-3.43620120898803	1.38128196378451	-7.83738761970191	5.63668065247411	3.19092908635331	4.34945656910889	-0.852901053975219	4.11035751304796	10.6438233796399	-2.87119278405406	-5.85595289168231	3.72835072177467	-0.171421431999691	-1.41150568867266	0.109623074727255	7.19654877387072	-2.08623405123853	4.45951942419953	-2.78085461198113	3.46955128963074	-2.2651950048893
85	3.65899629108511	3.21509243441835	7	4.60225767672587	6.8733885277195	5.70380951076336	6.93191599451278	6.54658551740331	5.50024050923045	1.09749208001529	2.19129011887015	2.94503590259947	1.38760709208524	5.02869219317234	6.6664755115554	5.46466490141002	5.73250332770355	4.79882928811741	3.83443231861005	2.2018444607833	2.32886228039758	3.4895600651929	6.26902295912968	1.44994912167848	11.8631691787182	-5.59142222428649	0.143692063079855	2.09122383831875	-3.31734378683316	0.604187390638901	-7.75183830112658	5.59351747833071	2.7399180203436	5.31075558849615	-1.10685408884674	3.95489760056696	10.7285180806954	-1.98262942401202	-6.26252770062615	2.19210958979654	0.241202834657079	-0.548948289760083	0.608425355715386	7.45298551231514	-2.39940399388131	-5.13771442729983	3.60374650486083	11.3837669985317	-2.25704148874619
86	6.72746991815862	5.23924191991288	3.57781435897635	2.66288791449781	1.99057555425245	1.5264657230509	5.20356215153899	6.2308287465062	2.59908062011321	4.59167648560256	1.8536743763587	3.39813606758835	6.31770030370926	1.36323859908596	6.24750430434733	4.24491243262359	3.37383840638361	6.97734156161415	3.68214123826457	7	3.90907641999963	7	6.94927180243966	2.69057743002032	11.8463673534248	-2.0455441938501	-0.398812306475265	1.5954158607314	-3.35309673975766	7.70056141843409	-4.88321148283553	9.94608076695488	-0.222343631439064	8.63050900050992	3.13526889601986	7.47475417988348	4.34586063921468	-6.3295763106379	-6.15372586696968	1.57149635938022	-0.781928567471985	-4.63100437295246	3.84263497305608	3.78569952387838	3.35979152996969	0.0536485030854575	2.03467138085503	6.1245289921779	-6.66379206161753
87	6.62096498550483	5.8021981934062	2.13372571712612	1	4.00693435483733	5.07736390165413	2.51874684902259	3.15230980971739	7	3.77027088298787	6.18314117826687	5.82299336981598	1.45742762964707	2.90842901079968	2.80713702358769	1.79981697016326	6.5187290937342	4.1188863192697	2.82860146382924	4.81472539290648	2.17055771914439	1	3.03084579159893	1.01493636277219	14.1704713293682	-0.595362369224687	2.23006063676677	1.48777753805526	-2.44682416542643	6.13439882112575	-4.5759833926072	11.7447872436526	-0.967008098926818	4.72127966430936	4.99481971095137	7.02697909103395	1.90280402239365	-7.39885163197249	-7.35265267250071	2.79898255782483	-0.333189235687165	-5.41966479506059	5.10998461130437	-0.0260590443525516	-1.47184263273719	-6.35974065115758	-0.428479017146936	1.52852852773973	-5.94672854043201
88	7	5.25911472807543	4.06757906851418	2.12030475487292	1	1.88630178430362	3.81774969747731	4.34220012791113	1	4.62134905931559	2.91908668870308	7	6.2440105415683	1.66626304502864	5.86118168607057	4.7039149289567	6.52917494114363	1	4.22883723971397	4.5622269908957	2.55237676954352	6.88328998833725	5.25840486049336	2.15883708294665	13.1983527073287	-1.16099814931635	0.549616134287762	0.537625427688752	-5.7423660131035	8.18015895925308	-3.94208164278915	9.442134693306	0.676377155466072	8.387575754689	4.11274142002109	7.07764331078849	2.8190668081193	-6.9394095124542	-7.34049961875315	0.789627617524454	-0.822315837872597	-6.56957766594591	5.16153979277609	1.02231411005654	-0.331846810497458	-4.64954281314929	-6.33188156648794	9.02309481896537	7.04650572372471
89	2.46563414011714	1	4.62424835804897	1.65335221588378	1.96744126873052	2.47730673994037	4.82221707496025	4.80625840849343	4.53347038719057	3.00381199023084	2.65954524347081	4.0062928459765	3.07091413763481	2.6707297754477	5.42216923763093	1.02317902854224	5.19190038921247	1	5.46586095970377	3.72646339708735	2.22272105067645	1.96095598760943	6.3768683008065	0.691715698149872	6.04413169854893	-0.343529320655027	-10.4002193728976	-2.38010408444864	-0.724913641576701	10.7611139532371	-3.90822686392348	10.8311839335025	-3.10906846761693	14.7137649119294	-3.35488120357679	1.35281777943994	8.01399045378147	2.65747883051039	7.08634290210921	3.47621624823851	-5.04302966900514	-3.37349162899643	-0.491591066248195	2.71467422104344	5.30175864642437	-4.65770071002555	-1.7754229225118	7.63433912922805	-7.01150695967137
90	2.21944467135402	2.92419786998154	4.5839145341623	5.84436496500717	7	1.90492322966242	4.38171176844786	2.33843307523848	5.3800950466885	6.00746467003437	1.458221423656	5.17743193528311	6.38230397366027	6.50606955547166	5.18415876990907	2.3593239343013	5.62576990052182	3.89139219537798	6.61041280217577	3.97776814495578	3.48175620703418	1.28312934174364	1.57072587628539	3.50985106199656	15.3552815737907	-6.22608554500138	1.05465970685017	10.0246906941583	0.470702654754432	2.01270076654833	-7.78229285786028	5.32090158600783	0.867688734131913	5.48670865596332	-2.38114384138133	2.08980756373494	8.43188457813889	-10.0252875669056	-7.44994286381203	3.29977245416291	-5.2493759745817	-4.50454590630307	3.77531799314614	0.177443373725526	0.286362495418784	-0.386014354922859	3.61972852767922	9.70824396091091	-5.28724114751249
91	2.06245571876971	3.57930839482782	6.21644071463346	1	3.68169350183706	4.45563961112737	5.38764651841782	7	4.94116143238152	2.70724773729477	1.77484085175684	1.81829297605095	4.90901940240757	1	2.45729138466536	1.85917359734432	1	5.37911922485606	3.08197220409396	6.79455850621963	1.0213850713479	3.14007750528333	5.63438405796355	-3.32206088843778	4.9642572660312	-0.494762225535827	-4.59564617963913	-4.90450263285235	4.52936230349783	8.70865846359484	2.72272946259552	-0.355392784133588	-6.64721453581475	12.4154385056958	-5.06884054192754	4.23310133917189	4.28398647292897	1.89019943035474	6.59797968431196	5.11957105264963	-13.8224154108507	-5.04321031617974	4.20665600031841	1.65287116978411	2.30939215069256	-0.676983609186027	0.841438339393385	13.1753733949736	-7.39727972191849
92	5.28934032765884	2.26545588587651	6.62656383386038	7	6.86105523570173	3.11001086519176	3.21462606303751	7	5.40836218691235	3.97690059058494	1.08056564957047	4.38563903950823	1	5.81913322029863	5.93543668320685	2.85596009967248	5.7766614022814	2.27605611240432	6.64156703085391	6.99621413934898	2.4953419347682	1.87850021527449	1.85387316239006	6.34641560297567	11.2507657042573	-6.30633156169831	-1.95458278290295	1.56370093014064	-0.685031106006286	1.16856187556069	-10.1212459371593	6.87388126797116	-0.683683890159307	9.72144865042022	-2.5840823304695	3.68744716502111	9.29760179602212	-11.2090466072875	-6.21158497200162	1.03498284163915	-3.19488269708793	-0.846549466158725	5.33710421537026	2.17909364848354	-3.60465521191883	-0.114792574495996	-5.11038822649853	6.245650476004	7.82859333175765
93	1.75379718142602	2.12130561196963	3.4455927085622	1.57553544510621	1	3.77358138952618	4.35170266701187	1.73212111041207	5.38335428601211	2.69350024134789	2.127714732478	7	5.44201545300988	4.86728491227754	3.92875262781978	3.02866187477967	5.39615165489457	4.49363919889785	6.26559763286179	4.60231903865523	3.8015058258255	1.76832058441404	3.17563764839891	2.26690685527449	6.01614014178543	-1.19571683628719	-11.2459727293476	-2.15002005059064	2.63612145688785	11.6407446032853	-6.95290199873978	10.0739441872744	-4.35575812354223	15.0507333745877	-3.87090622026507	0.285865022311201	5.64174810368428	3.72690758097171	5.64092185640156	1.9563551557646	-3.74009096864308	-0.491535425143971	3.7893393495636	-0.633788382140768	1.68685572830091	-0.415328522377164	1.06601415116185	4.72425697094366	6.42436702431163
94	1.36138371838908	2.85350412748643	5.17888353831858	7	6.89404932300521	1	5.55711940696328	3.28168640977057	4.7017071562506	1.84697353618977	1.03992935365147	5.43902469946109	7	6.17460663296409	5.19821476706125	2.35038149636981	5.46426787374467	4.65019378704793	7	4.16237040333593	6.40894441319453	1.71664863892211	5.35634713646506	3.3651352473348	15.4552107387336	-7.10006433548093	0.886500849633578	10.0829107176817	1.24818890912479	3.49766148942333	-8.83272025442131	5.65545483402033	0.703681360980959	5.33677278997685	-2.15481753435178	1.62274949722788	8.85735830264441	-9.68866688141386	-6.97411621460431	3.5003817736974	-6.33455734278014	-6.31058308847482	4.71875557165781	-0.232599658242301	-0.744320755774703	-5.60962559199436	2.97469330095625	9.74882947312151	-5.95321172041529
95	4.66111611184475	6.82873991244101	3.54037784908199	3.15275148247899	1.8428780456929	2.84878859968422	6.99753655117353	3.02791945887044	5.34202384647742	1.76345668690112	1.79875644042229	2.88853306530162	6.294223527616	2.5685666663813	6.65998814211863	1	4.73580903670877	7	1	5.08990811949575	6.9261227738988	3.59486913700812	4.53142047312426	-0.603357953527249	-6.27234683404934	-9.51777068619556	-1.71085390369791	0.756718086963398	5.80308105707396	-1.84200408328547	3.60923953264033	4.15274129432903	-2.52773522990288	4.52290715492053	-1.22396487420313	4.18965541095492	8.15258996924086	-9.91837292812757	14.6829686441713	6.94713181309627	-9.39010784048273	1.72966900822099	-2.3221218286302	2.00664637860116	-0.435137779560262	-1.66285350741135	3.25017767523645	6.97386802951019	-3.44459121810857
96	2.11942252244188	1.35847092734744	6.04497785163363	4.62951718539927	1.59472791206472	5.07761183024721	5.77418392656902	2.31717494514492	4.21130773511041	1	3.76028710854209	2.10664708651605	3.36621259442713	4.33579810839627	2.70692315151346	4.03359077256314	2.13238603542165	5.84824130275758	3.11913305427677	4.97300401484258	6.83017158682879	5.19954816391119	4.12512366340133	2.30700245501163	-2.4240149024425	-1.4099097552826	0.390115272588199	1.84628744018023	-2.87138931371418	-0.609669192376387	-11.0192768134512	5.70284775155705	-7.83665568019045	3.70099737089735	4.13901918850258	5.21067284321486	14.3015527129143	-5.05016531035565	-1.14089518629174	7.64308025994039	-6.75829947716939	-0.667803751253642	6.36586547041333	5.64469018808482	5.47323214429276	1.79137750854427	5.37845837399262	9.11587840123673	-3.3889689004777
97	1.44835875262116	2.21304373766269	3.62548247794913	2.05876392832349	3.1789811034515	1.4941454200992	4.76778242102831	3.40586030514151	4.07201628071166	3.49307353454409	2.49116001875174	2.44583109049211	4.07082727235456	4.28606242699871	6.69541553428836	2.98220505923999	5.31506425853961	4.05371632102135	1.43839195589541	3.43811835014481	6.43373792649625	4.41513614462495	5.89960184660316	5.55370206994439	-2.63982401649884	-1.99736480146087	-2.39695272547486	4.96993189087303	-4.46823107529647	-0.331787395152127	-5.47407289260036	3.94909664903511	-7.2449362453827	5.20250096441316	2.27198626792786	5.85758695608108	16.7363992771458	-4.60190002852646	-2.57985417906473	9.47963768584347	-7.73755996105306	3.66397692010884	4.72953090393525	2.48577842293012	5.17585936123313	-3.2155515468777	-8.23978156141176	8.19042061063085	-6.12106856218924
98	4.07615090038806	1.74762341728179	3.41353755177885	2.43009558078404	2.17451073550278	4.37393441813716	5.62490972363871	3.0025782683097	3.26540520813237	4.71993265433189	2.98180288639354	6.48180591029757	3.89005041810703	2.24001056428404	4.13793424133841	1.32693406158965	3.70985114305911	6.73222543241625	1.98993628684683	1.32941568143162	6.24444386923793	5.37352081840638	5.80614231605488	1.46088368440042	-11.9271407235935	-10.1686379826768	-1.36505956757979	5.37497866234376	2.77791830076874	-7.02108273890311	-0.912409852377594	5.00487747696916	0.0565322737527468	6.24137824122163	3.7411856244704	1.78117688958415	7.81886266871737	-9.98761643310706	5.46208091975721	3.06046790833365	-19.0643126414622	5.21695817714393	1.8687446376275	4.07081284957738	3.80050750921667	-5.64004845509967	5.36744122682422	6.07805997670413	-3.26597784739581
99	1.05663809328737	6.12014859163229	1.20712741339026	4.25847290880881	3.03787006047866	1.16934604750783	6.44486131111037	4.08272926707721	4.16790738101959	2.30998873576956	2.56674323759812	6.40297398379961	6.47541699020812	1.99734796942392	3.18621441155578	2.39045355187776	4.93771107835963	6.53783403642093	1.33525599816707	4.27611008295409	4.73172286464044	2.57013243073551	3.45346506578889	2.29275437041175	-6.30618726997152	-10.1191767585905	-5.59708848116681	3.49647821761827	7.68051298384159	-3.64983471685674	1.66798736942749	5.33003896687299	-7.73745663675662	5.68945456393827	-1.8436062441776	3.95564031128921	4.95582804749122	-8.40652748976608	13.5328241343262	5.29460124507114	-7.83532389060817	-0.747391606872572	-1.55929695626345	2.20814237437628	6.52878474234248	-0.904770044877801	2.33566010470571	6.9495581488933	-2.73108089781343
100	1.93859653783726	6.4037354353929	1.83180368870762	3.44929188965347	2.52302456192381	1.67241063052989	4.72550284062226	1.89829904857057	3.21739563423119	3.17573835493236	2.32556686766128	4.17735402733931	2.79459433395174	3.67001935491877	5.79060179193217	1.02374593432097	3.235170667691	1.25409313517168	4.49004646566645	1	2.17523728061262	5.91201870808045	2.2440427392291	2.05780422435578	-6.47246867744914	-7.48755068308933	-5.58264346302747	5.38854207690705	5.78159281968057	-2.79927345214009	3.17380236812605	5.94561672125758	-6.65888135705661	5.57434569368371	-0.930944916071407	4.90407990566884	7.51890326033154	-6.93994147134477	14.0000053185722	6.4336412841881	-6.8815562228344	0.168465151507973	-2.04075715316885	1.23613480370445	6.86229871504043	-1.54204518883024	-8.33233514335527	6.2831356599195	10.4756673043023
101	1.9501219881836	6.81910391276877	2.13839002606955	3.41825198863036	3.26049524861622	1.30497089797124	5.43164805755727	2.6034028505181	6.64419455476097	1.5582431078933	3.33655355485474	3.25598236105302	2.29599004774786	4.59402287616754	5.49571932911673	1.85118765897017	3.75975527187933	2.85203286378192	3.97290981222295	1.40532270495394	1.46213625040621	5.78326049828323	3.68699228722741	1.74857393825643	-5.5463171567817	-7.08351251903182	-6.26980509764609	3.85978427844169	6.75051302114797	-3.65843638982444	2.58665192973678	4.90519687148005	-6.51597235039431	4.922300483734	-0.75501352945421	4.17988264485751	7.8712718390302	-6.77756849307069	14.1915851007	5.66791076586141	-6.53788423091659	0.691729402491456	-1.34816053355205	0.402952262200822	5.22572310990904	-1.54632363582038	-8.07140771410648	5.7457851426264	9.65216870927088
102	6.54503363629101	2.55400134611572	6.24181998335297	1.33103186333772	3.50459621118205	6.51595303827778	6.68748767001137	3.01384399946133	5.41921892955549	3.11329248891947	2.72463446412694	3.56438893803089	6.63718762667583	7	4.59062553418146	2.55543097479458	3.85243364236369	1.83383127627669	2.69691707987238	6.87842764820139	5.63616942741988	6.02151052204959	4.30514335507362	1.97459693047749	-6.82095110983969	-3.82629338725461	-4.72451636914523	1.89139189426468	4.40560980697542	-5.31933318648153	1.4687723551019	1.71738212627822	-3.0390539846829	2.97678673595413	-3.40390029932855	4.35374986908059	7.14231974838797	-10.2642808385762	15.5181211342911	2.5836202937936	-7.35394359433509	2.48079470598085	1.79916621022153	1.7700825294626	-3.85159423719596	3.1279388226139	0.984145662118724	5.60605736809487	-5.27517543703991
103	1	1	2.13895400396626	1.68647366616579	1.21554153281377	3.80507599674488	2.88296912557874	5.29265705251019	4.04393091384185	1.86949930250416	3.7954465482798	4.14416441009305	4.41603812664297	1.76370617266459	2.27937401700387	2.97804221233429	5.22683765639511	4.78281925211542	1	5.45527316209888	2.83892684417485	6.56043071502692	3.79290230673433	-1.30016870126474	-14.6953238055269	-8.21169218613242	-2.19807888179604	4.07322208908323	-0.28402669125967	-7.15925943301814	-1.27375922728526	5.03776293823019	-0.319177176088532	6.6789244163024	3.87647517989433	4.06744592064758	8.04590144601972	-8.4667284191971	5.11983055327361	2.97441393559832	-16.7778919422301	6.96543903877582	1.71356212136943	5.04481891912837	-1.16297028544887	0.0271645540346893	-4.56386364345122	2.19525747000655	-5.98310887742993
104	1	1	5.61126980189077	1.06373991837699	2.92855839476401	1.72610874782421	6.44188367437202	1.17072264039286	6.8365659706996	6.57902536337311	3.71432899098823	4.0980583741947	5.3886965126895	2.59609039520358	3.83135692444631	4.41277065732621	3.54544884775674	2.34118359559661	3.28017129917779	7	1.04212334755916	6.32428455792994	4.6169059358509	5.2937943037425	-5.77743730105609	-4.67578679470066	3.44422745336258	5.81506854871238	7.57868776098656	-4.75980210955841	-1.06228027976044	7.14904822540754	-5.82757213787185	0.211736069019145	3.81647438487352	-1.02140853401572	8.91318134551241	-8.22447809997066	-4.34076368297649	4.89580512338119	-16.7789780958636	8.7398257684078	-1.59927971446968	0.499348648030828	-0.584548730965225	0.822580809824161	5.77773828012598	7.49397701995618	10.1080329583745
105	5.58983981324725	2.92581537280372	6.4434694482605	3.25975277557744	3.37671041441255	2.49147106176448	2.77450853375024	4.52603368920442	3.92237942410633	1.75695570593927	1	1.80885980938095	4.62909776927251	3.65199474506437	4.68787892228685	3.20223972749875	6.47358419304543	5.0835916041945	1.93607696795396	4.67731753648275	6.08864681253901	6.8713728453555	6.19119414207069	2.84280524091307	-2.31649916231361	-7.16283519492337	3.36553162884551	2.25710053836595	-1.40740106507652	-0.0353008231858346	-9.09325667988617	8.01484218602587	-8.84630857738539	5.88317909126238	3.52774918820382	2.28293720687313	9.76180083382807	-4.48833199015753	1.09422640947152	6.93054232468042	-2.03265669783648	-0.813415989478755	6.57506474222051	0.596509561161547	5.03715318207648	-4.12289336113993	-7.74863516022667	7.39289968527809	-4.96448659016752
106	3.12762970156395	4.26780424256568	1.18671057136982	1.87036508637868	1.80057881322141	4.2951187421476	5.51084905968999	2.47356148353722	2.61188015189483	1	2.81816708386873	1.39071127380031	5.11238225074481	1.09058470507207	5.43968231918696	1.58323232155189	2.8690783585582	4.64616334402429	2.57975257712183	7	7	5.43421393768484	2.21483371153904	6.56082563629789	-8.13886518051653	-2.4350529305061	-0.858658068309107	3.47177553312903	3.28419217925751	-10.9340751858575	1.15594447319801	4.2235965071857	-4.60482890614416	4.69808890566642	2.48360500464719	4.14184716519866	2.83522982551332	-6.28677283421638	4.71805755740548	2.98789062409147	-13.9465253680136	10.8061010815582	-5.83095218548198	1.26617860231186	-1.59765041766885	0.345997125061511	-4.81322147288372	5.51361504717425	-3.9825748980742
107	3.78043387596434	1.03098532749084	4.72562419263206	2.25962681134239	2.54949352324507	1	3.0428916698776	5.41603374423696	6.18283804313321	3.09796928689755	1	6.51996585273309	3.242069705846	2.20491154152497	6.42212410739975	1.05933282958027	2.97157995992728	6.38833578760357	2.92803056149903	6.95690405354773	1.52216391397109	3.12304611990258	5.45640716730027	2.23840852351027	-9.05776283729163	-8.07182344882725	2.3097743805237	6.55315617864938	3.46894742265543	-7.43993504436399	-0.029763124665544	4.90645352548898	-4.04412480710272	4.84233561488091	4.7285790533969	2.84311982039277	7.21963465900174	-9.66363500511066	-2.08446951971285	5.8850110373842	-17.358672622753	4.41245102062232	0.0209960539571717	-0.23593832737499	-2.24968840188047	-2.63449082513952	-3.8499682458935	2.99207311639228	-2.68676669448847
108	3.88916263908767	3.00280511067403	1.45462012811178	3.7736922941597	1.90694749212138	3.14602628967439	4.59599739893418	1.87275471092062	7	2.68468763745928	3.27955600946284	1.27380257473054	3.24009685056515	6.70019454043255	6.96818806104168	1.06585862518445	3.76349584772141	5.97443854276143	2.56942188886069	3.80075778187371	4.20047420174613	6.41288459880567	6.87810606562702	0.519489446863037	-13.6391973266874	-10.9178051755437	-1.55404629341224	7.3616714006141	-0.0280816737511069	-5.6577512937969	-1.48889119063147	4.35049032465721	-1.20378935076351	3.0816268591742	3.11114084250336	1.29624023750515	7.54983631509025	-8.23749082973212	4.93987193774125	0.738092846115393	-14.0143764232993	4.9600669033773	-0.0270566582500691	3.48006509689786	2.58124253797636	-4.12362872702006	4.09323035704571	3.37485461579715	-4.69549454633708
109	3.57534622819362	2.04346181660822	4.79311729041134	2.88605773426766	1.60851846743437	4.4180696558799	4.91936567256748	3.24938249849195	7	4.47587987891581	1	5.01429386297889	6.39780996042423	2.6382925885301	3.43233846475172	2.06646014338577	4.21620685771339	7	1.03643152185782	5.44871009225951	1.44801583309938	4.38653889116446	4.63611472101293	0.810714932924607	-12.9404911810381	-9.39930706752338	-3.40648800872239	5.11614562065887	4.1858755411743	-6.40756874046354	-2.28607159708084	3.07479890196847	-1.05136790621724	6.12098142059042	6.03643679287836	1.81669375981957	8.65987639648353	-9.22385451168495	6.31909522660371	2.70323327169571	-20.2420478914417	5.97298451796712	1.50660115570991	4.36285089515783	3.62064463560229	-6.44000733555953	6.99740330158736	4.94582651430977	-3.53592387854346
110	1.49596937235296	1	2.06664609725604	1	1.08023229275488	3.18450882630108	4.45708100249028	4.95853432969233	1.00933831797449	2.17495843050451	1.89306734885356	6.84317988687191	5.98653172455244	1.86014141966613	1	1.99537330163334	4.50575905460461	5.1968708927307	1	5.64244501664891	3.31295819736254	5.073155803732	3.47227008708759	-1.33616627950833	-14.4379411306927	-7.85324869516859	-3.26618784568766	3.35546491832533	0.552831374624106	-6.81330417570849	0.0593348353184422	4.24121565254673	-0.493359454483333	7.15775055549378	4.67969791494108	3.6580697309134	8.86246464905583	-8.34369226210637	4.7196008410003	4.48405526323714	-17.8695359817981	5.95094386600601	2.41763654947546	5.03421447816733	0.470118462083597	0.60312169243484	-3.87629073915759	4.233132240557	-6.94513092359665
111	1	2.5639378084985	6.2657643716144	5.25950483994984	1.2260990141769	3.074829918731	5.39939312541772	1.97867499148594	3.94389099533866	3.08330683011877	1.73712477868725	1.23742740364647	5.53234175337714	1.63136070115856	3.02105340550746	1.14108052756331	3.28444554783857	3.62451454694791	2.97830377993678	4.97819813841886	6.98738813077527	4.59078103343438	3.64753072764804	0.516814490500471	-1.76077487027149	-1.46896618165783	0.322227567351931	1.0833258580884	-4.38214904367473	-0.734015295418102	-9.72420794144258	6.27944352500999	-6.90061245061699	6.67063520225644	4.83092603318308	6.58289601658834	15.242051251447	-4.75853461945687	-0.705458824767605	9.30058760794069	-7.58138354490544	0.198965951361852	5.79671822731842	2.81119065971962	14.0849235943482	2.80185305954689	-4.09254979375193	6.47859877861405	-4.09210349726678
112	1.95943855840921	6.77488388949429	3.68073092735826	2.8135513003221	3.39925103952445	1.9808363321786	6.22605089133992	3.93622257651555	4.0658797582524	4.51022168196422	1.30991565808469	5.19055108150429	5.03485026288516	1.99352056272199	4.28687367144198	2.32996841082538	1	3.81509992637421	6.47916868261069	4.33100175390951	4.17056960967728	2.88173805520841	6.34413270946137	2.40026900193451	-7.08407633272477	-10.4476780621039	-3.49597269590156	0.989621245451011	5.84132026629734	-3.3458970700243	3.61027475837016	2.53891626696461	-2.31817340674286	4.96771297410955	-2.06847921677185	5.10654339318298	7.88629996185808	-10.0375346293875	16.1506568320068	7.40140470989132	-8.6243062287952	4.03454132224865	-2.0608914725827	2.19160523627999	-0.319378153388202	-8.66061166968941	-0.988184938078725	8.21398236089436	-7.79571586102326
113	1.66963865022411	1.85801629151736	7	5.99618338545539	2.12140876013846	1.31260530748725	5.6927609201074	2.54660725685963	2.84032529349308	2.33095732494661	3.80130046539866	1	6.43745136443205	2.96975175520935	1.85636532325635	1.25077894019517	2.25615727394062	4.62804305456429	3.18039055091743	6.0265957941517	2.21408424857132	6.74578754166951	4.00334771424801	0.541301712772744	-1.46220782456604	-2.6597824169433	1.34764042606641	1.41512199756362	-4.44663862140996	-1.83047238195195	-10.3896364717576	6.01514342303932	-6.29933622939704	6.14848310792041	3.33913937787879	5.44230255396116	14.2097864799109	-5.76355506931241	-1.05648323964367	9.08456898462055	-7.55021839040439	0.319198314023967	5.85556132912088	1.90757488349977	13.606226158978	-0.0863556155308964	-5.37574326708357	6.8590967669622	-1.55327685502713
114	2.01359053235132	7	2.09077511007652	5.33273994352454	2.96382989367638	1.65068036707331	6.90618314698613	4.31656647557895	3.0252433972128	2.11486862687106	1.21682286730809	2.45499622402896	2.11126703963267	2.89597862592978	2.65088011740857	1.16373860913582	4.45373416063057	6.49528888053575	1	4.99126694363343	5.65173366610661	1.30864186182154	3.18623795325702	2.58057906497471	-5.12887129448174	-6.67363423264745	-5.42779184247574	3.65560587383691	5.87228721796436	-4.23415360049099	2.06164002788731	4.57787135902916	-7.71796356973238	2.46169128723119	-1.5956491226502	2.27826928176256	6.35598828858861	-5.47532455268991	14.0498782053816	7.45813862323347	-7.82144914485401	-0.874357929855166	-2.90328932550247	1.20527619478996	-2.23440535476218	3.53286057835019	-1.4458662641114	7.40427154773266	-12.1436543466373
115	5.33790073862708	2.31684083392032	3.24602701436908	2.94303273844346	2.96859465975105	4.47566352143155	1.66370869353488	4.13749393567047	4.9871575084449	3.31599632057797	1.23099766918004	1.31020460644443	6.31750245300277	1	5.78465925661809	4.21574518383541	3.74585632792549	2.75275390217482	2.00917727426283	4.05173569195866	1.80324758825085	6.24711223305228	7	4.59428670250172	-9.53907487235225	-9.26626920492164	-3.51780378690229	-3.45400717838979	7.22028325769115	-3.46281276407765	0.0840014528385483	4.91342187420258	-2.78252715758832	2.55004517518145	-5.10517123691744	3.38271128074031	10.1804589027695	-8.71489836783677	10.6791688272872	5.28584265798357	-10.039846999282	4.96507457999743	-1.61987965104357	5.56689939952052	-5.23576965238865	-5.79527403462386	4.46110579875718	0.952737148349193	-4.22083258657471
116	3.67282755159652	5.58808238951746	2.02297234026738	4.25016800771959	2.32679429086001	3.9529010520266	5.04369967276286	1.38687725509053	1.09358797581432	1.3166670394738	1.29353620739028	2.62664736636733	6.1628207786059	3.279841436425	3.57168120818427	1	5.81291370113979	2.82806692858509	1.83075625505921	6.29727886195464	6.82219771044226	5.2225322234521	1	4.03154926703688	-6.37231980736469	-11.3185919561527	-2.71824875110118	3.81762739733353	7.29496351151317	-6.52636905235444	4.62264382517297	1.94376431121761	-2.77810876454691	2.75145785456774	-1.48139425098201	4.40631256323867	5.53506883493416	-8.10560246384328	12.6814440295384	1.88879895479729	-6.6013316840648	2.03644322986649	-2.57093609391798	-0.836977801184762	-3.29901780845916	-1.9874677040296	4.90069050736689	8.22466324359326	-13.0328561439778
117	4.45983805425829	3.52386377396693	5.63103754916624	1.59749698946346	2.12586024260901	6.07490366599847	3.77192233931752	2.85783423221999	6.35622701293861	1.61539965567601	2.80350586123407	5.46888348584537	1.72167365409776	1.66066471721825	5.3710006616435	1.45126206298325	6.01298492405474	3.25413471380469	3.12538928858803	4.61738411737772	1	1	7	4.91434206874137	-0.216713440733524	-1.88767733908109	4.92917650603023	2.35794804955642	-0.938597762307532	4.4345556721129	-7.98899516310651	4.47191243117754	-7.56129708039335	8.01505106284708	2.58997156426966	6.26583535209816	11.7815164974098	-1.22925916323471	0.538360646275165	10.0629614033478	-5.52259056942975	1.79227432702931	7.85294275567579	-0.873577424137254	0.182096302964331	-6.24043258536057	7.65950764794435	3.3959034618295	-6.77921775653842
118	1.45851554480613	6.1597650496078	1.50030888351132	2.62232025966622	3.35399437240432	1.310315889506	4.79185127608286	2.86008008006088	2.79003199697258	2.42318640697891	1.11950441442194	3.87206236562138	3.55128050364947	4.59459039587837	4.36332268683737	1.53917703839064	3.93943927595355	2.24106820607959	3.83780347715654	2.29541708357552	1.02155493046344	5.7206672405031	2.6534050559482	1.65522986932807	-6.2929057234133	-7.98259740986857	-6.20429594279688	4.07430060744799	5.95555624310358	-2.04017816587834	2.71109181708374	5.91411765894072	-5.65090884999818	5.04938616099528	-0.538760573046415	3.74556246618838	7.19831279372495	-7.12332836739046	13.9237864581894	5.59635048978731	-6.82374165957633	0.785075319731111	-2.53951237693954	1.20311988522043	5.88441081951862	-1.22622639697985	-7.84391084794453	6.97619529324913	9.73127363574522
119	1	2.80180900620512	1.39362962643378	4.63654784654301	7	4.78153652730553	3.15339958283337	5.17202667000952	5.26726797068152	1.25875933148112	3.8919340442361	5.56289150599057	4.70049109430179	1.50974847914881	1.8210080521867	4.8196050828342	4.12088159930085	2.9369123667199	1	5.40687458396942	1.73257991815035	2.3279519176142	6.40326784198909	2.36856696879067	-10.1291542542127	-4.48014528617463	1.42012820119905	4.72797524487108	7.14371480327538	-2.81258921962428	-0.81465760199671	5.18749213939033	-7.54901189350708	1.34605000276059	7.1837013853115	-0.00901975066297004	7.55514653744954	-11.2947248955927	-0.989277981686793	5.23678030916337	-15.7940790419456	10.3674272266184	0.747810805838501	5.2560301953802	-0.749228054162357	-5.25162674063433	-0.847801524013612	2.45072984659537	-7.85950677273024
120	6.56089557212053	2.16339770484372	5.60164077043195	2.69236588688796	4.45748922194319	1	7	2.76368760506103	5.04718203032411	1.39211663950818	1.33220190747367	2.24079483320801	5.18597222257513	6.20462781058624	4.54203090684641	2.49035817386507	1.59233055087848	3.97956746031375	1.56290723088669	5.56452381416757	4.79001118053048	5.68543869519333	5.99341673990047	0.795359404474186	-5.90951074635093	-4.22384507614039	-4.36609804856564	1.89473335796677	5.21988332060497	-5.36333363444007	1.54963916378338	1.68823789637072	-3.3140854610707	3.02503704421887	-3.11120627180281	4.78939332088019	6.84736148707883	-11.5585852013924	16.8581373891621	2.65598884346044	-5.99451826193691	2.94435343012616	1.74717067658892	5.45557980919979	-4.86733749947216	2.82867999763905	-1.32664010835025	5.15422075193259	-5.02535528444476
121	1.64353298022679	1.34898153812937	5.433479162428	1.58944452844455	1.25213729528653	1.58405457580302	5.80326692490454	4.04175171086327	3.65887330828487	2.09765567002355	3.94791232309156	6.53255021965908	7	2.72043469726097	6.06104470079185	1.98702604972623	2.16615127982121	7	2.02068780966133	3.64595863295972	3.70586516509705	6.88117192959255	5.86820540761348	2.71665994795736	-10.9340871103189	-9.15327774525493	-1.22419587371981	4.59393411651954	1.93364397099883	-10.0205599674913	-1.53156965416747	6.50581134193419	-8.64468751253694	6.14279576645162	5.69353041493687	-0.154862079232284	5.6656123434613	-6.31490898097934	-0.123525180789165	8.57312469577248	-19.8121527292277	5.86650470773659	2.30434060781431	1.76628837984514	6.31386944419491	-4.01806276829905	6.34763968089243	3.33659488845229	-2.73943990238768
122	6.51454021121952	1.93048661012907	4.58233439589229	4.38452143447476	3.90887780431726	4.43701340936424	7	2.81292583444989	7	2.83678867949989	3.45515654576165	2.70789771589421	5.16203174912358	3.01087565388577	7	1.49181437368592	2.39276883700605	1.26884851186973	1.46941660086137	7	2.54429805925649	3.80918920748842	4.5493011775261	3.30387147714751	-4.45217107762195	-0.0252834578598186	2.51588200761287	2.33417965730267	-2.24820854153475	1.05445817525004	-8.04221811547063	4.36303374118509	-9.45675759061942	5.57448157233633	0.405974027061908	1.6144457326801	14.4749487124708	-1.70624162747331	-0.194128272237268	4.36463059209814	-5.54779963085528	1.72985287967092	8.40008423009301	7.43155726684656	3.75468457521435	2.99276883658005	-2.54836030289373	8.41308969398601	-0.0694673748157166
123	3.2068388085239	5.51911456797001	4.60236307211864	3.57208233047858	3.11194439528047	2.48375355458456	5.20088104071362	4.81746244825534	2.45001755163466	1	1.26058667355572	2.35263246866873	7	3.88751682140922	4.04207433649854	3.01764966981577	6.31200236548245	7	5.5960493156756	5.44625590680955	2.26208767425544	2.36603181582573	2.71195746026573	3.33674283683094	-8.59942915159967	-9.95144666374382	-4.93206861706074	0.996182021864879	5.53166052578862	-2.94779129053864	3.42883919222429	2.83540910057548	-2.46343401337282	4.63142373308748	-2.56928756403304	2.17330556174067	6.52458432278375	-10.3234405324207	14.3456915657102	5.68591493023248	-10.1428994466492	2.11698117706249	-1.6992158978862	1.14328032834278	-0.192032562069331	2.86119104895659	-6.27340550574679	11.9475112006158	-5.17130089918323
124	1.80924930321286	2.24854361885727	6.04942190982047	6.10386909852082	1.58898405616568	1	4.80980778456991	1.91843874562823	3.88748861113126	2.97750978056944	1	1.00857662808172	4.43839727147715	3.24252042773101	3.3869159466628	1	3.48319422162498	3.46463641935834	2.20813204349052	5.34636734717799	6.49011635263323	4.72090756079787	3.76729231170594	1.14495225862379	-1.57923353536511	-1.91470091698783	1.55128527559711	0.0101576363684663	-4.59464759857733	-0.388680851730219	-9.35849918334007	7.28521309269081	-7.36299056208267	6.96820877180105	3.78659025748138	6.75077235331521	15.2207900175348	-5.9221817158961	-0.627415951674688	8.9735508679749	-6.63663944758636	0.0384822206960342	5.65070036919313	2.78613971865704	14.326047343957	0.442105431288898	-5.6259160955741	5.11983802809703	-3.54026812899058
125	3.03369658714415	2.00113851451934	5.05294642871392	1	1.7531718585567	6.46581785104684	5.2154516639636	3.8022571415729	6.46342027178567	2.15074543961974	3.45528484591913	7	3.56561364389812	2.53958143148978	2.86153925576888	1.40041318894378	2.14585357856937	1.43637816270842	1.21431072454252	2.61311467414243	6.54770868442782	1	6.99897188580765	4.06739851610745	-0.315334722019357	-1.98681721099016	5.20521135434807	1.36529159375269	-1.54009333144428	3.80661476190948	-7.43472573757264	4.70074522392687	-7.55265057190832	5.99275708734521	0.99698535930685	5.36530859285581	12.7192476381076	-1.64329371957937	0.783953213964218	10.8396106139647	-5.80725749131595	0.693422039108945	6.42984945391043	7.68067070963274	1.03864079055117	-8.48731521982844	5.44853329515219	10.0792534425065	-7.74328191180247
126	2.58387273065635	1.22892310421394	1	1.35949821314783	1.65955696243046	4.27509882442236	5.65419745990362	4.82274030708133	4.37522469115158	1.14700456089257	3.12687797817928	3.54996072750573	5.48526408323382	2.19457794108471	1.37978129108266	3.57828364366698	1	5.86298928746821	1	1.3959521278285	1.66753669610649	6.204063794427	4.91828937082169	0.529018658201724	-13.6712764415841	-9.89657692553847	-3.06776066760929	3.86395242841479	1.39194085194311	-6.58237601461291	-0.810555679007534	4.81618955672524	1.60997360406576	7.93337974318891	4.95875416802854	2.72464504813549	8.23439194171799	-7.8506928150558	5.55712777590138	3.62624353405395	-18.6680675289197	7.13059471277067	1.5195203097767	6.65144349607754	-1.2962986063422	-5.55240744332832	4.57721747564132	6.59626805258871	-3.82991590679491
127	3.61637010500341	3.03116856820344	7	1	3.91920614957774	5.72811312313716	5.04204177971052	2.80156408481494	6.0491769044459	1.62692800757477	4.93122439049028	6.3630566890402	3.95051735794153	1.59898673029565	4.45009198992412	3.37265023908331	1.87274695091142	1	2.47529437972895	5.53681584280373	3.64053269910562	6.34075630396546	5.16081843266173	4.34554994876939	-0.776520556213464	-2.15558801618246	6.11909304945984	1.7061767584329	-2.02727951606252	3.23268435738436	-7.44232560449208	5.98609990918454	-6.42786394555831	6.86613012833795	3.34465826399629	5.640434662309	12.6831361673316	-2.07588265858071	0.57359663778156	11.745584588175	-6.61119406109179	2.3489112528331	7.15981396326408	2.59736012259158	-3.28733349081009	-3.00939158269377	5.09864578965925	5.82257442885595	-3.37009862108953
128	7	1.39038710568085	6.41458497055756	3.76775252802847	4.61932382183984	1.86893017782232	7	5.26275175270516	6.68275465994069	5.88817479835345	2.12194478894584	6.14010876660821	4.50800988541189	1	6.33113989142617	2.01040703785412	1.28899246386845	5.23901772985113	2.32937522885327	7	2.5339225173919	5.75923500275674	5.06261090748411	6.19501732242676	-2.09568641377462	-4.54415088401699	3.97359992865809	1.06918794417154	-3.79790091398998	0.617782416803498	-10.1056856632752	4.22062455488677	-7.12988089630746	5.46746848936016	1.73619488094961	0.757476052102785	16.4311917951914	-2.85785508270557	0.70867793517648	8.17244507687746	-6.95814868238023	0.000447518774170153	6.24429148739767	1.0136247175655	-1.80454524523231	-2.33477176609584	4.83339917569341	4.62046394061838	-4.61132101256811
129	5.06797756541128	2.61472098545478	3.9236809313927	2.30888965377169	1.72999449917809	4.8534433435056	6.64069492373551	3.99603243083817	2.74293687707865	1.56614413839262	2.19748782983189	1.30258308824603	2.13889282969885	3.50734334197671	5.12887731614789	2.22230383354315	4.82382230061839	7	2.14803219140095	4.50868569995556	1.5306002336451	3.27177168123235	4.48718564847245	-1.10471475788149	-12.4046483777258	-10.0750008259008	-1.11990345820361	4.90067853815739	2.75707321891421	-8.51950507115454	-0.672792924376816	1.95407691076802	-0.135106942754944	5.28139870288734	2.43255840758139	3.01264424897817	7.80872709859375	-6.38012375908858	5.69466069684525	4.19145750633384	-17.0143398887787	5.76423922075863	1.75728921623389	1.98394063104996	1.35348023183655	5.2240275703197	-2.52063145991589	2.06501184619388	-1.86107159128396
130	2.93736177117056	1.92654470848481	5.10024699675453	2.58099964191241	2.7551784070815	1	2.49298835298515	5.69709742781001	1.49170231422806	1.51057059076259	1	4.03865781547561	5.60127152546827	1	5.28716324582926	1	1.8438753460028	4.44056166389863	1.3902955351588	7	2.73878047850691	2.91311053484053	5.08842638257615	2.28113520137168	-8.43818496861105	-7.36651066984007	2.22133199370971	7.98189823079201	3.8061934351834	-8.44164565394387	-0.491744817387238	4.60490589797865	-3.37589176479086	4.69942119697924	4.47719995895715	2.73085005890916	7.21943945248537	-9.63551523665083	-1.86190877785463	5.76405663972002	-19.1344074012128	5.51236902006548	0.193169993814496	1.7006096184194	2.69033250619156	-3.21757948446133	-4.41718824974459	3.50178496265315	8.56374228972642
131	1.12964793184729	6.95165741644192	2.98695080064541	5.40450193689923	3.97942570262876	1	7	3.66990837880232	2.61890399666064	1.7922484372974	3.18268125522524	4.73042019967254	2.53971646695065	2.120809559425	3.07788504063404	1.80792147315963	4.59742150682031	3.70582420275642	5.44121988168307	1.20635661657141	1	6.34265273965953	3.4820875606915	2.01786784425477	-5.13686762027792	-9.08896316838329	-5.58024390263293	2.07315353335952	7.25587061886026	-4.11599247191594	1.77464559829698	4.41845368974521	-7.5285255656079	4.87975186966085	-2.36932302739699	4.31971018626058	7.40612662984135	-7.14883873171022	13.2688009901819	6.04633989892741	-8.75676311100237	-0.705211395757439	-0.223136854841347	3.02433069780361	5.40564365305207	-3.06347534371876	-6.62853649552801	8.14486367723182	-4.0810984474161
132	2.23517252434233	4.25198122449283	2.8351365203606	2.25266818498471	2.6447298897937	2.79880808783239	7	1.20845682888865	2.84774411227952	1.54361496392684	2.81356234276685	2.25053744128165	1.23335840562954	2.41006435839245	4.39220235787929	1	6.98858609229887	4.85697386303319	4.51458688787314	5.61233465543891	3.95268210647582	5.17287105511827	7	6.30717080408356	-0.983291401604683	-2.5133037262396	-2.051636446212	5.44569880971691	-4.8584803056989	0.393799776839849	-6.3210997927514	2.51508095325065	-7.79768736899407	5.25059804314963	2.42715297546354	6.11045065198288	16.8735449707863	-4.66218828031161	-0.992017260793437	9.5628464859715	-5.94712748647591	2.71650064231968	4.92569948684737	3.56487051039276	-1.53306572260559	-1.68834241213504	5.56527551903633	2.0325342343278	-4.19160391673219
133	2.28702066726067	2.34365955584128	2.56478890388697	1.19437515590458	2.18408608746171	4.20390587536984	1.93083871193186	1	4.56735974879326	2.79825073553231	3.08402914639374	2.19371871652725	4.40074614110824	1.18775711134684	3.84977574322242	2.70579418933093	3.94879771399225	2.1672767484644	2.47643044088762	6.9879881247455	7	5.17025533413868	1.98215568527938	3.49286640377831	-7.01204675622	-3.94693982250499	-2.28668854550073	4.71833771291626	3.95331249874483	-8.68857176337987	0.982834535073236	4.39270614175556	-3.34911286131237	3.88476784159146	2.00841552525178	5.88430574894494	4.92129663880043	-6.52519061330641	5.17549850058097	0.0269028703913583	-13.5605129145613	12.7449793952344	-3.99467667079798	6.17364006686434	-0.592030179990759	-5.88214835298576	-6.04509165719789	5.07100367855944	-4.2149657585769
134	1.15161856847943	1.98479761026739	3.52640260308977	3.41717287408989	6.18837937358343	1	4.7392472307068	2.07709797793427	2.63736065999918	1	1.6235241543725	2.31482152489136	1.76542499869295	2.50318632882651	7	1	5.8699983345854	6.14907072756652	3.6789111826247	3.77231905756881	7	5.552109531407	4.04842117029383	1.79858933749454	2.38385406291543	-8.01604946312977	5.52430748811764	0.477992063034875	-2.11150479815129	5.70682448890175	-11.5041070198804	5.71590182025313	-7.77554956669873	5.86523905852742	0.986331102609288	-0.76027704410118	12.7584919545736	0.617346118497807	0.00697078535017588	8.45373318955761	-4.18945058850055	-1.26023305239367	7.5142731367898	5.77379848500931	4.9016067495812	-3.8559482703129	-6.43640499740177	9.67338665945952	-12.8596404579279
135	1.64118497676496	6.80097451438307	1.38070543936958	5.30479317810296	2.75887618598743	1.48689445026888	6.04275012222138	3.64096048229	1.91416392826514	1.95038517179914	1.15563933413641	2.2106457496516	3.47323263110129	1	3.14279183676153	2.52987494178417	3.6103354025867	6.2998434149141	1	5.14958834337702	5.96275008247774	4.53209690054478	4.60215747584428	3.35517959077505	-5.61114613796032	-5.45367761649926	-4.83576572782026	3.02169446803311	6.14580331142131	-4.82837121921029	3.77844453016788	5.17351392871223	-8.39547784915874	2.75177642085671	-0.695106308983039	2.85042214293401	6.67965180448409	-5.44760067655463	14.5916244228302	6.55596657796451	-7.06432666818406	-0.0391483743902529	-2.9086578323776	0.13939159598674	3.11481099874146	3.37516877072261	1.01610082143965	7.6428760199714	-13.2135245117338
136	3.78311147935051	5.91374433136036	5.87098273920425	1.7378131013529	3.64690200629644	1.49511085051542	4.61864016208964	2.09930876717115	5.69601298834291	2.67595600674674	1	2.29940387705025	3.63503941699136	1.20680357685584	3.83626440688532	1.54113616886428	4.12396596122786	4.22820573549274	3.78428328630688	5.24045512158766	3.81780338262895	5.48056966867266	3.46432702835108	2.82149056579571	-6.35328093504135	-10.3891489250082	-3.72045764298682	-1.10981645842528	7.37759498186428	-3.08120653794034	4.5187541548911	4.03805742721297	-2.41957019940268	5.62749549854743	-2.54993744618	3.03306931371994	7.52028213311882	-10.5477852232441	13.4909447568328	5.5336901714617	-8.65986586325601	3.30787717298005	-0.849361731263887	2.05037208432709	-0.232008852929263	-2.68580000572627	-2.09058171334284	6.55596983647283	-11.423389340966
137	3.57920029813481	6.34646698716898	2.62751323793386	3.74625306995579	2.85926840665534	1.21202784393259	4.17596810782597	3.09484662332575	2.73024650997714	1	3.31931327410317	5.90278801555622	1	1	5.64287359627711	2.86396868603771	6.64667148101174	1.35401811988081	3.15481369190604	3.7486068458537	6.26122245881501	5.19596619399714	6.13893187685486	5.43095102707403	-6.29575651341349	-6.5927240244842	-5.94544630972342	1.86307299063941	7.42999081157874	-4.93648156709616	1.18180930749672	5.38642732786854	-5.35617657801472	2.86129420774123	-1.31626867123404	2.44097075923957	6.80359687997929	-5.55233011959309	13.3870616800379	5.53834281319798	-7.34048128822559	-1.51936402840055	-1.26837009056741	1.24869492440453	-1.47144407248055	-5.51187138630224	6.18844621639871	5.38390153485901	-5.65575638479731
138	1.46737295405807	2.48582955821974	1.67668336791587	4.76910306358073	6.10209093071736	2.20729038689585	1.86171870142972	3.99205979428886	5.88060411730408	1.08040726159737	4.31353056854731	5.01770849190929	2.23721951395704	2.09606377134614	1.21007753342785	5.22939944164767	4.55108360837677	2.15850825914211	2.56024962697496	6.40110992480281	1.05504892759196	2.06706494299364	7	2.84244645374498	-10.2221625408449	-3.53234150840161	0.701651484873761	5.08872389452443	7.19046709533559	-2.99575911937469	-0.838628671656913	5.42473798893478	-6.32821704295983	0.785046522414266	7.9630534113709	-0.128831033966544	8.48205759365502	-10.8730855018958	-1.2621743050538	6.65564145929729	-15.3862525141914	9.05089061376669	-0.235727719872548	5.51639020013177	0.0260083381093136	-5.51428358065603	-1.14747976233863	2.48123800662762	-7.20558810479128
139	2.7364000056682	6.59858049945967	4.65363711355555	1.93407500711255	3.4361487377146	2.15359910770501	3.41755888385973	1	5.44513467521249	1.00844134690191	1	2.86949448884341	2.00597536979788	1.90065005537778	5.84483407393817	1.47896352941348	3.5993065261547	5.47318101262891	4.65312133558189	5.74663901346244	4.23464351980097	3.94994286924254	3.49971603916172	2.26618908576938	-6.30430645171265	-9.36693262952773	-3.72527717454296	-1.13612120274323	7.87542894986472	-3.31632297386825	3.76164540439154	3.83628423041369	-3.3168283071355	5.63444795827315	-2.16849509914481	3.87146888651342	7.1361405470136	-10.8027443484881	14.0217343579924	5.93765643755235	-8.17342348540098	2.63411504544293	-2.26963368844717	2.10503691498755	-3.48495140013507	-2.96284134552492	-2.29238898528987	4.08395398881224	-5.86605710995795
140	6.40201080427519	1.1757540173939	5.40790488633235	2.92862477212906	2.28142639425799	5.96463919497014	4.3176386860441	2.30919763368138	1	1.58425460719419	1	3.94395484817204	2.55628630105218	2.52946955415994	6.34145816302959	1	1.34114797599036	5.8552463448591	6.64412415293284	4.72817863072689	1.568204567779	1.25251472018414	3.10840939769741	2.83181181746195	-4.91002401806471	-2.25012416658162	4.81965277666891	2.87836973747667	-2.59922727377741	1.86385754120302	-9.39076905773733	3.88964774656253	-10.3810509349258	4.9528368334943	-1.63057820500322	2.96912266764742	15.6660733410685	-1.92823530384343	0.00941346048207396	6.70217977150104	-4.89418281773957	-0.334494691626203	7.58324971760677	2.91343904036676	-4.19150506276946	-8.05595986689979	-4.78577835255155	2.62717876223341	-0.147494081143551
141	1.91753653810009	4.91185807927906	3.28532878681311	3.04523516137534	4.19184894183567	5.48965581197168	2.45279096404093	3.12839059218441	3.71041918525377	4.5838524106862	1.54613409302939	4.22221452545153	3.84136491483149	3.19648112944342	2.91603477786596	1.31366554694726	5.24597668708916	5.82011321981736	3.39521638827005	4.04652718086194	1.54863631789233	6.6832290311613	2.80974782603454	5.20383487167716	-2.79781261419132	-2.64879013692773	-2.71187659577462	4.46730431419472	-4.04944516440415	-0.354237646629521	-5.89972014715039	2.21542035528196	-9.67067541496402	5.88544675075926	2.91677643135925	6.85626415661798	16.1716025197574	-4.58394459240213	-1.38646328850175	11.0540517791137	-8.74767374033666	2.34031923915343	5.39736260376749	4.33460909955957	-3.44626516746984	-4.6927337195594	-4.64458602447004	4.86101220292141	9.77758158650557
142	2.68275174779822	1.50031381677428	1	1	2.4021837204649	3.76626249558478	6.70761230065478	5.54425160833414	4.48901703621029	3.95845444755685	1.59029388795145	2.91093914305287	6.35725526491089	1	1	2.82678825332474	1	6.97974940770762	1.320762535269	1.66138006824072	3.0688780073399	6.46162358365341	6.40580212928338	0.404357031343047	-13.014542783452	-9.54194855975382	-2.5490919130341	4.13138550861604	1.1534142688959	-5.77499182928044	-0.691691606332833	4.90830746417259	0.872054806094293	6.7043956123992	5.58380662322281	1.57397053094117	8.15907145715011	-7.13431424624299	6.27390659745765	3.35800864535623	-18.1165420865523	7.16992864428843	0.718349904079835	6.66855121498151	-1.01576045756226	-6.02952664098277	2.84726647712137	4.84848601507731	9.05818849651681
143	2.73773955306333	5.37882744953361	3.62452917140872	2.88594196263848	3.12310369979433	1.51390402894054	4.94754539011973	3.55168209751526	2.85030288604195	1	3.87032076781337	2.00204755039155	5.64140091981466	4.18035940197429	5.29632126199337	2.33630184517182	6.19729774193708	4.13666652634498	5.44663141233969	6.59282989499303	2.53294665438852	4.78427617246592	5.76779705971442	3.41538757951023	-7.51703287173527	-9.52817616594375	-3.63266657312966	-0.369644981347422	5.70397761707553	-3.22496808539694	3.07696747728762	3.20396350304848	-2.83244085842869	4.08161129922572	-1.25630240242831	1.9648187080904	6.97717492157693	-10.5716336141062	14.2532831087629	5.86128799693583	-11.0699354751637	2.07862030226355	-2.38407831300885	0.876546487017093	6.21559543682284	2.15935733870172	-6.23042415504506	2.94118226250692	-12.7057815771301
144	4.21291656951511	1.7982664650521	4.56298469667215	1.6782541268202	1.18572813836294	6.33473328272405	5.12580818878389	4.58814365326898	7	1.45856970049698	4.42893867828328	4.73231895095743	5.07403599338341	2.32501808874223	7	1.98696651604772	4.50607280691003	1.78677093560659	1.65566805768199	4.18892977894323	6.05320696382138	1.01077777440692	6.33715281468773	4.55512169081952	-0.464555127264003	-3.69169148056967	5.10847584767398	1.61081935274633	-2.03617851498713	4.11089974613198	-7.99826116096003	4.1788435637607	-6.95531487784972	5.71327306111044	0.225900472240277	6.17656589402464	12.185320699991	-1.43874476120013	0.154142366510924	12.1049215203203	-5.6928997438997	1.88882284081387	6.51689876211046	7.03352476311784	2.99507931211546	-7.28934839608098	-5.74994491152103	6.71497085264752	-5.8212239364575
145	1.69683087664509	4.11369951307585	3.75201219197949	2.63670458778857	3.95917384125563	5.78423865016976	5.68560042561897	1.81054511693757	3.69236897630919	1.80733001252254	2.93196892683434	4.18280662979531	1.76271460306658	2.75305570250757	4.52407650511213	1.40398482867727	4.72071944761374	6.89408098957644	2.60682370334156	4.17443792900109	2.88389609446098	4.75650679016487	3.90582700719173	4.89956937598963	-1.57726345373876	-3.22214138928205	-2.06425309801843	3.2449521395118	-3.27737586850832	-0.380692439284856	-5.85288999723362	2.3741484835495	-8.03368077254227	5.3435635736665	3.27741940728716	5.93753134276797	16.3036588682993	-4.41355857960476	-1.6495931951021	11.3639113091095	-8.19698504839113	2.45390166130453	5.6601887121218	4.07162681691527	2.7221118382171	1.29492871693303	-4.59157279741244	4.46097381395741	10.3079249465933
146	2.49410294480408	3.36355368402522	1.60796190008376	1.20601709723377	2.8608551702231	4.10218995931797	4.94175345354339	3.54560427225468	2.34807230548038	3.44105556335236	2.59586936962697	5.94103629985276	5.71393621383092	1.68027579530873	6.09807045804557	5.1580844811728	5.82926713532746	5.54054814067422	1.68081418268297	7	6.91481247967048	6.19479036024817	6.02244825598935	6.03052492115176	-8.01145516996101	-2.79572987341202	-0.494729460319364	3.86959362459396	4.05229072557571	-11.6553880400076	0.830109644965389	4.2039764555933	-4.14544175327098	5.46328745492515	1.46075088285141	4.53283586646034	3.18722138758323	-5.88765215238429	4.50655116052745	2.37014281993587	-14.1943614371671	10.9952831437339	-5.53572366641934	0.983191120481084	-0.222142898737427	0.387608588846448	-3.34845126582772	3.46630429710359	-7.15759560323118
147	3.50831149332368	2.38603777734635	5.87431975820122	5.02722954487322	1.63188045090641	5.40542414642877	4.8069591413895	3.45150928841369	4.71552196790977	4.05935386966116	4.17763539284648	3.19273948601426	2.40798178233081	5.89901638938631	3.04805741216689	3.20280171555526	1	7	2.97437794441143	6.30927001569317	5.78897460918651	4.29621657741922	5.94647534166973	3.59840426162886	-1.0791510283316	-3.81848926517407	0.785248912645108	4.0460416163307	-2.11306993558053	0.758098015852077	-8.4178002969034	6.34224497885833	-6.65760696571456	7.25711235273477	4.35921433099859	6.96555292812888	9.64838190398009	-4.97853354030756	-1.87071476613783	8.16636057552071	-9.4016890644056	-0.629855871064728	7.02009822596491	3.11701698315572	-2.19209738214607	-0.133380172634075	-6.14553264952778	5.61299503378672	-4.19743146411022
148	2.5848586621614	1	6.30574270168521	1.52450447151011	1	1.58103690566947	5.24782403279987	4.9467806784011	3.03921234290401	2.08457774305019	3.67620116328464	4.57853257500113	6.60655812241864	2.022949389549	5.89807790712092	2.4181491592552	3.33102102018215	7	2.14625732829604	6.27263129541354	5.4632816645161	5.71891082351759	5.61280861892814	1.83611396667845	-11.1732587484616	-8.95985641270718	-1.90904512350924	3.18559798410168	2.15093793769738	-9.49741161817258	-1.22297096173629	5.77800837250909	-8.47945365931409	5.90842988260036	5.89358067547567	-0.416073537171955	5.83737593152971	-6.17377507142473	-1.4510405404795	8.47377457993231	-18.5056346241193	7.19720252951258	1.68234161718526	1.61586743220233	4.32291124160216	-4.63922489618958	-1.02760065862338	10.5549636718521	-2.00067066483593
149	1	1.01732681073523	2.87652723817761	1	1.11100499600293	2.02320296207351	4.39034801920799	1.9440238633469	2.08594604384445	1.99030130002573	5.24629419192777	3.95300968504769	5.20100570493643	2.00181405865882	2.37407843364492	2.46925012805352	4.66376306800707	5.15531556354239	1	5.95489501205316	3.62114939529133	7	5.47776168033868	-1.30017213279213	-15.4974545164573	-8.04470118246561	-2.15710632966209	4.7389029640635	0.0572861576799742	-6.3359714255797	-0.589162041707091	4.53830462267821	-0.00380807439948738	7.2510489938917	4.83731825248718	2.96749441165453	8.44308645481328	-9.40927719313091	5.47203194882108	3.85514650723818	-17.1316374781677	6.16664135679641	2.30423361771745	7.42529332881966	-2.68736868878351	0.0681720056952654	4.20313284805718	4.10954657426095	9.86489635301457
150	3.06374406055759	1.23772359532766	3.23445382459187	1.21101149030133	1.10509693286357	2.59715666982909	6.34951597041579	3.7296058220106	7	3.55433152554982	4.38278361256951	6.99563921565412	6.07386615669214	2.17966691976304	4.45999061415029	2.85330647897944	2.11015027121757	5.09809852264976	1.88007024568604	1	4.62295955155336	2.95191587816375	5.05695468346407	-0.423698164601863	-12.6812924470138	-7.01378763860311	-3.23854954613617	6.11519952353237	0.198469156362359	-6.95745940532045	-4.56779767905334	6.46975086974743	-0.011338996843027	6.163398178361	3.81600364133592	2.14189547246397	7.84469033454967	-11.3906348149306	4.57931158565786	3.11990398387132	-16.5341992546467	8.6821372774866	-1.4964155316661	5.91499538321059	2.78455386029156	-7.01676008851889	2.79678832493784	5.02883041990474	7.95771697420407
151	7	1.47333139984108	7	2.49189137353476	1.07237265391374	1.34881314305068	4.67840134415453	3.49138349977703	6.28870709905716	2.14376050924425	1	7	2.06447904376244	1.46271476854562	2.89612619560824	1.13574983811046	1.27112465241941	2.77443765111493	1.166064856807	3.68264701893784	4.73289411764347	6.29882264733625	7	4.16410023664639	-3.79862897537008	-3.3336888256533	3.51649718045368	3.25376299266951	-3.78658354072249	2.27568976976896	-10.8393496675054	8.08268129537517	-9.20970145084849	5.61702842969966	1.23880430328329	-0.430215462203711	13.8943444635186	-1.96020601308862	-1.44692628843224	7.51123895385799	-6.46027778720475	2.11456781205526	4.22093076789994	1.01493668389706	3.93847731574741	-3.55705746316189	4.26840699503273	3.31954364905551	-6.04746027772829
152	1.80341246756986	3.98387281723243	4.44385380957004	2.69174410042864	5.47019295216736	5.94568288021783	4.41332335508731	4.69995559187361	7	3.40213058601064	1.70371559763423	7	4.7399604653985	1	5.2720075418105	1	1	3.97902852791466	3.49616528220842	3.38180869115904	1.89087866752166	1	2.65134434718011	0.302674831766061	-12.251425044847	-8.56499201977353	-3.96857060409156	3.4335559369902	2.39579119501796	-3.60938701274676	-2.77462071628411	5.70312842631966	-1.10832942387111	6.11937239968972	4.7750398996506	-0.205669656187053	10.6388244259265	-9.49893072104909	3.36981167561129	4.65327410592841	-14.2402487687863	7.00493469318093	1.03941973115655	8.07753209312156	1.673438390163	0.496131361524047	-5.32670031008575	6.32761402467335	-13.5235385208377
153	2.70301791566242	3.50465603033736	3.95953555959915	3.51885831930297	4.12441579470572	6.55210308209954	3.44549079201615	4.9945413976064	7	2.32972123324213	2.5323084130255	6.72582137417663	5.30214461292016	1.465837496533	4.88709521887927	4.88597343058548	1.00592784682068	1.1098099734239	1.74410170794703	4.90009976341012	1	1.76658133022669	7	-0.114199040109873	-11.9451991733213	-7.46646359528063	-3.18831466939767	3.62789548534942	1.97737144074627	-3.30469156069359	-2.0913833352069	6.24022332732356	-1.01191760676692	6.33686334778772	4.43581740374136	-0.141453941615908	9.89863565433652	-8.12773499051626	2.8749111443199	5.65325091787362	-14.2116834975334	8.02860412008185	1.38095404807818	1.61023443554306	2.23620424760206	0.0897076618995134	6.56553163939595	7.3029074930792	-3.72858312126792
154	3.95622528722115	1.82728281318913	3.43198692976394	1.58854603203845	1	3.2434983749279	6.08674381081431	4.03741066299521	5.49354006579731	2.28477137282517	3.48455766910368	4.12210008274314	3.20890931165774	3.05832540607759	4.31078083585333	4.72610674019328	1.10706399611203	4.62046540217972	1.08818422179968	1	2.5392397792561	3.48871858455574	7	-1.1471480274146	-13.2170426113195	-6.85501525331856	-4.06719757162186	6.68211228704877	1.09590518107269	-6.62892932358966	-4.33627642443793	5.8203412974094	-0.552645817987405	5.20438895467168	3.82525337641433	2.31068841275346	7.49492129706375	-11.0780952047052	4.20877574990084	2.6392390366898	-16.0276548700099	8.17432468919346	-2.22857874630677	6.51368655026674	2.61931023231995	-13.1614858801607	-0.0830814884674924	4.28334868385163	-5.15430953545724
155	4.56858580240215	1.77575431808312	4.67888763714711	1.4365077491443	2.69942451048166	7	4.53428637192488	3.70776079616182	7	2.00053758170206	1.42507053705617	4.91600612349962	4.65999199329918	2.7818444382125	6.02408701535633	1	3.13816676302531	5.15057479847408	1.05981859168667	2.7317981175988	1.96113699181955	1.37955373460032	6.40831716496881	3.9048897564865	-0.54897928869675	-2.62822299896391	4.90262852664581	2.34610495020662	-1.84606851614282	4.22458226512217	-8.68106662352572	4.77317720738604	-7.59698336094047	5.59249919716121	1.47782281581332	5.92958107233269	12.7432400174296	-1.31838782931642	0.642564176208794	12.1086597173268	-5.48608859821212	2.10285727847813	6.28802765871584	7.63530974648506	0.19041657699316	2.46872248005346	6.98378168033661	10.7405871951328	-5.94978273120549
156	5.23843218521751	3.56553833466001	7	4.33688143630131	2.89611731721661	4.96779807142126	3.48620625221561	4.10141141968971	3.84963952182159	1.38880623852245	1	1.69014144581153	3.30658031283181	4.44957683129438	6.38754264221108	3.47941417061002	5.38848874779036	4.80854716230399	1.56480828903898	5.0621165238454	5.66648610101761	3.5819448821443	5.1550195798582	2.73542018383458	-2.93402549386323	-7.34428607305301	3.26952966020038	2.55645195849597	-2.6436214672325	0.20382155809343	-8.08174985544906	8.25691331464133	-8.01285580419511	5.400455153567	3.07931027971102	1.94870687504499	9.70921046543098	-4.25079505414615	1.50930428471418	7.053919342667	-0.925577974364615	-0.051674220627814	7.74887468890973	0.943621268099389	5.14013245273742	-4.84924097405564	-8.02453950416547	7.15879539814921	-2.69576401876158
157	1.22142581366042	6.35756118871468	1.55639478351709	5.78995466195227	2.7616564153555	1.44929974792483	6.43567167150726	3.3784056848356	6.48925731982724	1.76886973295873	1	5.78107484936492	4.37302556552281	1.00196040065565	3.95018155422211	1.67152732943681	5.72642335645057	5.64796492297903	3.65887754571062	4.13911989824222	5.83307055805229	2.83847282863847	3.67948083215913	3.88867980485479	-5.61963138015153	-7.01470851537085	-4.88438947556916	2.91015808369075	6.71204848113066	-3.94182224989024	3.89531602777487	5.83517617105551	-6.22049228479022	3.74000386147293	-1.06502707667531	3.63754750993507	7.25932466823842	-7.04376026061554	14.8316014407614	7.23981356046959	-7.71371402856842	0.166731302428986	-2.80457545360391	-1.74754238540906	-2.41964251251222	4.45931070961678	1.2105056837745	7.32439265232279	-7.1531999526833
158	2.84998498338031	4.76929343534703	2.07323560537107	4.19297289065574	3.64963948213393	3.99630856050794	4.1039237371693	4.88211803294356	4.9124442947641	3.5555682977754	1.62070336763343	5.09774405637997	4.95618237218527	4.64905338360012	4.08664425579421	1.7028863126159	1	1	1.64914172406943	4.65305355387171	3.04760070612625	1.38723362217375	2.36392353982106	0.796417217815584	-10.6122183826531	-3.15784072562756	-0.0533719715095624	3.61050661776242	3.88809152304392	-4.00220334346859	-1.51355789302064	5.87872353426977	-5.9199073946083	2.25912982415151	6.51303935243039	-1.81330341341589	6.88487678644083	-12.0863563863222	-3.01534933114501	8.61909709284064	-17.2596479054904	10.3065669286872	0.24183367215421	4.53253613480078	2.58278612999149	-1.54858982140511	5.47635007510438	5.09377950209469	9.39325448638627
159	3.57575727776988	2.31663019232518	4.89205456023296	5.43924639267964	2.35870840105501	3.37994653514904	6.58982112694625	3.0360542342706	5.36618129108554	3.76511310261061	4.19222253624731	4.92254174075201	2.58287075536106	2.63245412046074	1.44669409933511	3.51023618230962	1.10520827395722	7	5.04811048967639	5.903965664353	6.68404467678379	4.7765350940486	5.64983953963166	3.67656611894507	-1.16659475982064	-3.14409771885603	1.55184798765731	3.11087787121823	-2.70629495103336	1.20941624034783	-8.2494496092753	6.64642695930148	-7.85161003966396	5.55093754491732	3.97139817815135	6.67487490984982	9.95740173025229	-5.5017266551605	-1.8537016762127	8.17949671820233	-9.61826764676831	-0.53441222049737	6.52744944012954	3.52784965692618	-1.8004169808036	0.653590576778592	-5.36387933617752	5.48810858784445	9.30827769926947
160	5.18978677541027	4.49557235563172	3.16438080619419	5.44232598828452	3.45648391466894	5.16176034392223	7	6.3977218673805	1.666125922138	5.59437742196743	5.53605697628443	4.52982098047386	3.05009989454062	1	7	1.83716433923902	1	2.47622932372175	5.08722482925496	5.92039051684229	1.68303636811656	5.29024835926946	7	0.545319963224086	-14.6256855186424	-9.46108139030529	-0.705042503764978	8.21893982803605	1.34017718134099	-6.48170775688412	0.199913561750937	5.93420315506618	-1.37393841782514	3.42238275546581	3.74668890009003	1.19731756273289	8.75380291374391	-6.83450162951676	5.5182902764683	2.25783475045564	-17.4863412160952	5.15208792100493	0.0224172413340957	6.8422092340255	-1.16180199984358	-5.68834546808457	0.283169122224803	3.40619017931113	-2.05683636488879
161	1.51615178039475	1.56689291207997	6.85575969528736	2.78473605005929	4.16506900834758	3.46833540111089	5.62121245377285	2.0697936472623	4.84567599869886	6.72524587031412	1.24356839332928	4.01471723395136	4.71711332541935	6.0450579490525	5.99890793440129	4.75705349977617	2.89266468034517	2.88053891867323	4.67291233158143	5.69010513586648	2.42342157374004	1.43473299788441	5.73980241688538	5.41375894552359	-8.37531762145454	-4.50450760621767	3.15242444446846	6.91140678698556	6.25400236901852	-4.16381036300776	-3.31889412035704	7.1353858149129	-4.05039305737145	1.42823139045366	4.476660366518	0.224555420126176	6.35608369493165	-7.95783373442552	-2.26850384286039	4.45462953653524	-16.9867767375642	7.50741021232961	-1.00404924861469	1.39307359562335	3.39630804906229	-0.282524293626373	-5.8782446730687	7.80361321516209	-1.51400960341418
162	1.66946019129975	7	3.93562756309732	1.81876400168716	3.03515349415623	2.70802237900882	7	2.55423952767155	5.78303684126913	4.68069858741203	2.11670097181958	4.85215398842856	4.42676359873456	1	4.37911211319603	2.48808873004863	5.47693185878488	3.57345982138961	6.78667721661748	5.40821513079048	3.55048961250439	4.13968137121629	6.04892271834871	2.21968851757336	-7.84096944459209	-10.4510431305477	-3.48244398150259	1.98130808256911	6.38037515560072	-4.09057589616247	3.63123321287185	3.19023073114938	-1.88090012359418	4.18977245001279	-0.977215820654826	3.63954023812499	7.35447727608238	-9.1090368023464	15.057149745212	6.38351790233745	-8.73687503055743	3.7803663833452	-1.81337655515813	1.75048992466809	-0.151564937163534	-4.47048615531001	-0.41398892040276	8.18524995123906	-3.33092212861891
163	4.92338248175139	2.01702787033079	1.70666462312413	3.31709580618266	1.03554813991914	1.1574912892159	6.14954787559566	6.50221968634396	2.12006172506068	1	2.05149344218603	3.75514606677319	6.11014124524282	1	2.4271166402247	1.10091257866943	3.16929222051036	2.79929358979609	1.82290988842415	6.34647125815101	2.44435391465034	4.67428815920374	3.8498379745465	-0.75585091877324	-4.21711875004601	-9.15694976354698	-3.88855729098069	1.1168633953553	4.59193470763173	-9.25504571102898	2.07294905537544	1.24649157535627	-2.27412078924415	3.57395890141721	-2.86873208219014	3.10889014781815	9.19496821679989	-10.3539113849686	6.51273560895977	4.84844143917588	-12.6692546610644	3.76175410063252	3.43324103075275	6.30181220885789	6.7853777555992	-4.78065724963392	-3.77395258949013	8.9373378821456	-1.78817346742278
164	1.47052712160976	1.15734892841959	2.66774657598603	1.56490467642129	1.98000454803977	4.52550422594526	5.83510458799119	6.84003467568303	6.7789993430729	2.14969401862014	2.93956671445288	6.71094637378585	6.72965044838829	2.04169797077901	2.1943129021903	2.79340277298298	3.2691520892766	6.89765248761357	1.53016178922986	1.13790067124065	1	2.03326341452395	6.87844701219233	-0.482604898084548	-13.0686386256495	-9.41116971035302	-2.94712200312684	4.95463869424489	1.3385978270423	-6.18811943698761	-0.946734535788797	4.89666980917037	0.00862313577001025	6.85930481686979	5.11368171982818	2.37585795063931	6.37253509713442	-8.18532283670749	5.21651880728708	4.31900754452264	-17.2186456169593	6.56402633526309	3.06310022191718	5.57004604942242	2.95774529627042	-4.09862228124297	4.43694481256525	3.33880768333393	-5.66424744940883
165	1.60542138099072	2.25680461592785	1.28983700590705	1.31811790683183	1.36612892900077	3.68526760239522	6.56539410318616	5.35067261504774	6.20981620516362	3.27629513444965	1.00010305580748	1.86029235088496	3.37237802897409	2.6056410411351	6.79057981858323	4.6862718365387	3.29003765074298	1.28683837123698	1.26606292142994	4.72836683599489	1.80611828998224	6.78707772741833	5.25486692833855	2.51167909375328	-12.995943440947	-8.26230295549435	-0.367315768224154	6.57299185395055	-1.1817824785789	-7.21762213078387	0.444443089413838	6.96737022953613	-2.31328538535821	9.1009082763973	6.10099191273032	-1.83634851995137	7.20200790604973	-9.5314815703189	3.76797269962787	5.64975815126272	-22.8972992505296	3.57659976978521	0.443446909962449	1.61744402557101	4.09493434381485	-1.02421723241791	5.4252505130477	8.02216716975057	-3.02624427909424
166	1.57815109868831	3.53107660056308	3.74865515388381	4.91007942753113	7	1.7885845768965	5.70615594618783	3.57972799628327	4.84532731702126	1.77779726139103	1.46567479035286	2.12754808000079	7	1.39029787426492	4.18435005847192	2.60808996314591	2.7502273590171	6.24516416125612	2.11945898545639	5.48365799197521	4.1205592822227	3.45458510777028	2.69858852353354	1.06676529535204	-2.68477990917039	-10.5023807524193	2.76642451742789	0.955058674307636	-0.709969582378019	3.214550935419	-10.3578848978538	5.85743398270273	-8.49238678827618	3.52520967806885	1.336358276082	2.9188031808026	12.5221605503893	-2.14450155112013	-0.0666448947786073	6.17358442107613	-4.84902586618944	-0.909835026845271	6.63005240170037	1.22309055116496	6.9143559701697	-4.21697866122707	-1.43572505410464	10.0366732094973	-4.81936899166775
167	4.06653652450034	2.24712920037696	2.2902264383265	3.89045842220546	1.14692202454175	2.2503208214768	4.98197614623728	5.29832266124514	3.80022430453625	2.12267885055609	2.96231446543068	4.00977975388778	1.95037493739802	1.62058823270724	1	1.6220096863146	4.79833262577321	4.06347813217067	1	5.77789735281476	2.63777541604433	4.60098361677774	3.37462354403855	-0.360026287196092	-5.47148725989334	-8.79798127959259	-3.96357146889918	0.0434349938509013	4.32661983238426	-9.15250757901373	2.11549545934658	1.2204338352224	-1.75242559658064	2.9150320397377	-2.47802463755904	3.69380615689493	9.45935075835848	-10.8978603753457	7.66066024961057	6.05181533637974	-11.955822190522	3.65813378106904	2.69788893117952	7.93507973229073	7.32283954671632	-5.1050800377104	-5.46069054865284	8.81874861491145	-4.94588182326724
168	2.17858967893249	1.96581807506264	2.56752873536835	1.87580733105683	2.31673619902676	6.6596913587678	6.82071039838786	6.03503131423933	7	2.50224856222259	2.26934287148396	6.61646477258324	5.95968411710836	2.87192993252008	1	2.22004369949944	2.83481918756421	6.81430091890651	1.76307043425671	1.58788088388926	1	2.81327101591948	6.20305888552736	0.568555313786945	-14.710102548426	-10.5760129332886	-3.61381537978715	4.83510860360504	1.17846541981696	-5.98224319962945	-0.340907580097673	5.48137364811412	0.083278597320633	7.18858103414928	5.4709731067919	1.93494743407381	8.58572733551882	-8.22508591696487	6.11211253115564	3.79732585205228	-17.8012023281308	5.86093410270373	2.70411925353339	5.68263157556431	3.20200503920336	-3.94634564518609	3.97152785596256	3.52773410391836	-5.35207012757538
169	2.42463128384521	2.33864932272298	1.86667973397056	6.49660157084232	6.53086229504704	2.76042889091725	3.04216813785394	3.1034003382223	5.27770735327993	2.81146178619281	2.76983407261215	1.03636771312915	4.51363436388125	3.03507086071196	5.48845628020652	5.85465617415211	5.03745819069676	1.74507885008874	2.58097217244962	6.86707242537191	3.46749258112983	4.29893538592855	7	3.05020106154632	-9.08747925997911	-3.17064192951425	2.38633073625377	5.47357393416989	6.22523282599204	-4.79630116182866	-3.16715390761766	8.15218681764569	-4.92688262582519	-0.508213151989945	7.07644270296881	-0.0577416372604269	7.40763143308816	-13.2946550084221	-1.16524692797604	7.82567100872097	-16.7364129070113	9.53726526947574	-1.62898017747149	4.62552970239813	7.70556364399264	4.31099767001388	3.44487838836113	5.5606639643362	-2.52772547481545
170	1	1.59899487107899	6.46264078707567	1.73407300840806	2.75033045237811	1.52939517729045	6.43553842821248	2.11007581688305	4.1570111491076	2.35429926009414	1.74827456894999	6.37434194930671	6.15818796269689	5.18721340746349	3.36503193993023	1.27907561952352	5.9076671657828	2.78970455680847	1	5.35373185481061	3.54994905385196	1.28587339468388	1.86890553125523	5.60946980762914	-11.9758401147221	-8.57056302128523	1.49079860900507	7.07775100947532	3.07508008194152	-3.46315978339695	0.536263684255071	7.40410294875382	-6.9099791876649	3.04824434305185	4.6163623559921	4.82888204438273	3.75940164786706	-7.32395526306704	2.40574863048398	0.893788438561034	-11.7969912056149	11.5304609863441	-1.69165685260947	0.684537697478141	-2.72922643637554	-0.200911515019389	-1.16726946745882	9.51397472199894	-5.71740007034721
171	3.66585245362233	1.34064703120581	4.12151886104277	3.95848113684599	2.20846361598567	1.52220799763684	5.13055511864195	3.9048407030652	5.32004258484563	4.29414944520632	5.44429771095368	2.48239449064451	5.08337462115291	4.15405211059234	3.24709555215219	3.12966516395638	4.45320080519689	6.34858536446088	4.4665508777145	1.07348035316833	5.68330295008175	2.16939081436406	6.61043924177108	0.279341470206886	-13.4615609325212	-10.6028452893901	-2.41132300102282	7.30121866632742	2.35117253838462	-7.04311103562409	-1.77769968848166	5.43393056238934	2.19602557329513	6.66054764453447	5.80041385899618	2.85232631222264	9.26257382712694	-10.215216234431	5.30820102362297	3.04123504846021	-20.3020118257838	4.27759832793682	-0.712901739431331	4.62056787120315	-2.23777201801169	-1.17075475632593	1.11762235289596	6.570021435103	-11.5640364643821
172	5.82617814633229	5.29461862480737	2.34171250218459	2.65468753628314	1.55918517288453	4.00948967005004	4.51340991893346	1.95018100559412	5.66257611820749	1	1.06524204679193	1	3.30181610796037	5.45921934025403	1.94357880518556	1	2.86218951902872	7	4.2253114806058	3.25371420013806	5.77207114135314	4.41143532882923	3.33250755881647	4.17982394510685	-3.92747915037547	-8.36803132029838	-2.70492821376518	-0.311957987428276	6.18171472925299	-3.41758630484329	2.18842584552019	5.29039113612182	-2.88834465344201	2.35751539651051	-3.9133806949371	5.93158427576808	12.321334272673	-8.8371089927385	9.67927771544789	6.35714126032998	-8.74414784128047	5.54359036425096	-0.032824008246256	5.75863907467701	-4.34827790850935	-0.134590076344488	6.20448224857631	8.64627271586543	-3.01076382561095
173	1.73678390451005	1.36731260987996	6.26504898262034	1.58863530070987	3.96696109497716	1.868135523109	5.47761412269759	1	6.51150183062713	5.89735089776912	3.13453496132146	3.60161851373659	6.8862483028976	1.62039263421514	1.0105803674343	3.38335415804279	3.00089917656171	1.03195555145659	3.18648366074134	5.83835650865693	3.20266063991236	5.37627069905883	3.78620053756222	4.92451906501444	-6.53209681444654	-4.6422433658922	3.11627947720155	7.658183114405	7.65836827093221	-3.1133641981569	-0.350921381202035	7.22639526886816	-5.16818913664831	1.39766990635619	4.56693241930938	-0.282906391898197	7.90272473110315	-8.22558770471616	-4.14825950697463	4.75910316326798	-16.6860953447591	8.32398196820712	-2.64049113621772	1.35016644991652	0.122263481545202	0.0741422483587197	5.28517662786265	6.08988431933308	9.48389829958345
174	3.00130302623807	1	1	1	1.009255735747	4.79351995878232	4.95903616664163	4.96264639943527	6.86649495976579	3.63485105298383	3.20631230435168	1.85398978090082	6.21104303698003	2.52889299944954	1.07921115390858	3.65352125010688	5.09700244182038	6.82744570080393	1	1	1.97849179313946	4.80752620736052	5.13839342931451	0.422577986230244	-13.6588611095626	-9.48492843136455	-2.58562819421105	4.10342290844212	0.585030047916548	-6.67095216394753	-0.228569738871673	5.92364626398958	1.83490774692026	7.24169004826049	5.87102127096081	1.57848502096657	9.35520075774079	-7.37496917268871	7.38542050496533	3.97423079008139	-18.0980273381718	6.4948829697334	1.32693693500121	5.60293686237523	-2.43189798707032	-6.96406243021569	4.71814605779791	6.7351310225912	-4.35669018938827
175	4.73622365473305	1.21878580120952	4.80016337929511	4.30674281761942	3.71577815233708	3.38203595317385	2.80232547602841	6.66499690528974	2.87041980185606	2.60426427194531	1.74344762119935	6.74640838526254	5.89928009886989	3.71651731115246	1.83381853982143	1	1.58749413967154	2.89448158779158	1	1.53200781117111	6.18921999911131	5.33406870209301	3.6671229256024	8.77287830190656	-1.61873238973781	-1.94412479246918	0.806400406548844	1.29677124633029	-3.17249876367896	2.0234173881169	-11.1500342307918	4.65943206591694	-8.22459750107652	9.08357762940196	2.07129682081298	2.69191375628628	13.4852755083931	-4.63208808887037	-1.86122768789176	7.07565655453836	-4.14503856088496	1.43639827212888	5.49979202283553	8.53307377697725	-0.479977770875149	1.09669997031148	6.17552841949909	2.44540200056757	-8.50349966679152
176	1.43234654059487	2.14347620012352	1.38710438377915	3.98427612103759	6.97858948611974	2.00117625051566	2.28930403903627	3.78183488521736	5.01858030492596	1.13192810388501	4.04923054441071	5.53907008195871	4.30178736919667	1.46075476357955	2.1550671951489	1.88383081826185	4.48962485598452	1.72656905737902	1.50270900541718	5.12135817728105	2.17912458068842	2.75652456961481	5.13933180203045	3.40030290939297	-10.3783368187978	-2.680536375882	1.38285787190583	4.31230611273913	7.50197816921635	-2.93218450224278	0.254192121540716	4.86205253490795	-6.70570004423762	1.28874132695747	7.81749042420872	0.894351718925629	7.58181595104311	-11.2936955193995	-0.942151418378596	6.59790980319202	-15.4129084108361	10.3223380938354	0.449023176504471	5.77516885337992	-0.579812375346675	-4.40021516095551	-0.860618370545668	2.0284309890771	3.26910815740095
177	3.08980401637971	6.01197414274942	4.11624543715404	4.43740559838728	2.680942893869	1.74241365656983	4.65455035321304	2.52943504180925	2.55191376855681	1.1476892966234	2.34147888281695	3.02277144945567	1	3.34735827470571	5.53831575180056	2.32128383809836	7	1.01828057819427	3.18723263567111	2.14027894987272	6.60271932441551	1	6.65883263024239	5.38269733290226	-5.83226521626405	-5.52266304969274	-7.1356522928295	2.43026843527706	7.39904251500823	-5.27174254858869	1.33905931960712	4.94154381919007	-5.18548137275781	3.10560063661823	-1.58186861257141	3.06866742448106	7.00376981463139	-5.39222412667075	13.4351751829861	5.03604127457372	-7.80651610572429	-1.7615599642316	-0.971900543851847	0.840959987033764	-3.16413912706333	-3.68836023287366	-7.36140169063586	4.21048099804684	-3.6204149096045
178	1.81227451426522	1.93473633025103	2.8205006020004	1.59909725289428	3.11082839115394	4.5986567264713	1.14796972054106	2.15291551507557	4.98449035153003	3.54145104277084	4.21845546215838	4.33164349147144	6.36230314505454	1	3.53423841779626	2.4495636712164	2.19381826673546	1.73658746232344	4.19900085190076	5.17124978617391	7	7	5.0741826171714	3.42051848166686	-7.90309901408364	-2.87253877009928	-1.68996976123144	4.13713452326739	3.69998154050847	-8.55359286129019	1.22314980704452	4.74678370974012	-3.89662117795878	4.61875514913036	1.90012292023166	5.97193453563916	5.05925481807988	-6.5993157977289	4.91995616770826	0.891770725564631	-12.7588854323754	11.5393866400817	-3.27007627500974	5.31758612906856	-0.587668794600724	-0.326204006797882	-5.98377113346636	5.20467967177061	-5.29565218883667
179	1.18197888793268	2.36965647137073	4.24140761071482	1.81281281945584	2.38998425770111	3.95614336670842	4.64264406566855	3.6358523152529	6.29350342245983	4.10654840823533	3.21813930383651	1.75931831840109	3.27866931445588	2.87117800605567	2.95252476530992	2.83632888787853	6.61501393964715	4.8986565516207	4.24514685990977	5.30893886149734	3.64509624688783	4.77015864002282	4.39220491022555	6.86115245598981	-2.60050179496369	-3.24786358945731	-2.1718220275192	4.30302278336107	-4.19290922158564	-0.207338018429525	-7.11226358271674	2.01991558640375	-7.59058472609761	6.85049068515007	1.79934979275239	5.73371059274024	16.4175648648392	-4.83339526991795	-2.39900599957417	10.1285649207366	-6.56781928223651	0.974885893397012	4.02896507299968	4.04442043226398	-3.55681718291882	0.210163727743612	1.59441034133316	11.4151650022826	-3.81589625931715
180	1	1	4.59966524477465	1.22515495163105	2.46067766947035	1.17712275672476	5.8935771036839	1	7	6.32594124203751	2.95291177904275	2.73078195213865	4.91484736054741	2.1416879534561	1.03071567544593	3.48142115551402	3.06761929150677	1.31447215592519	2.64523833510402	7	2.31456201061473	5.52230071269147	3.95436386764367	4.11423437138767	-6.070787567934	-4.35599299478087	3.61583775997297	7.62577872437432	7.80171366037589	-4.44404095102598	-0.619331074994363	6.89206174614784	-4.84732729782992	1.88864394402359	3.64460171255099	-0.304215563647967	8.30450075168601	-8.84131493970891	-3.8493165445048	4.44578013161707	-16.0593072308529	8.8374551503183	-2.42145072700412	0.88967257241721	-0.942025553138217	-0.0663208885292497	5.09472207245059	7.26484140462456	9.57305506458145
181	1.71024692638142	3.32287113813905	1	5.02160230480223	7	2.75106192632738	1.53733395614849	3.25956977052394	4.93695771870191	1	5.48223784599599	2.13166355989763	2.27951997203697	1.9077747168392	4.86073282988823	2.49189512687417	3.67257898347265	2.10291783886266	3.1875819261308	4.63519852000628	1.60440532828779	4.33339586048755	7	3.33754102615857	-9.94427019157092	-3.08937898057382	1.19829517851021	4.99271141408778	5.96313217356095	-5.32353662751233	-1.69848531248835	7.16017296033386	-6.48892073757295	0.158309630694097	6.82175916948199	1.50139949348654	7.68154259678875	-14.0007888364209	-0.0148372124652832	6.89526476587615	-15.5852005874603	11.6249508449759	-0.77049456646047	3.65479905518265	2.30833913406524	-6.63727284333015	7.17382569219844	7.4019216834198	-8.29330158387778
182	1.86882856262247	1.39558634814188	1.42050688895625	5.31838755417578	6.56146590106678	2.07127608614755	3.10969883559175	1.68144906446098	5.38301041821257	2.37462778573397	1.60717106270269	2.88150035980332	3.1290543385406	3.09509006763689	6.65792958860527	4.84108347809477	3.09145765344837	1.93215382792108	2.00571928337506	4.13064983301649	3.11739714339373	7	3.72113436245218	2.81679200884739	-9.32596664077456	-3.55381797313789	2.52570126563757	5.1738292648999	5.16515759705565	-5.94409901198075	-2.32828072404553	8.30035565357086	-6.10574508157986	0.378248334536333	6.82279418841436	-0.459942652887841	7.76694692623862	-14.3559846499607	-0.997910700141364	6.70268329268162	-16.7260051273956	11.0508530613194	-1.51365606080373	3.0524649074429	7.58399024400922	-4.62400764127578	2.95852791250093	6.09588301414752	-8.34633680367809
183	1.69070700058098	2.74037589455554	3.72552158680696	4.48168299952027	5.72380866687542	1	5.52546306711099	3.19879753802146	4.5685348963039	3.4338561108458	3.81975781921028	1.91903558307149	3.25177472148926	1.22421925044115	1.05414609981667	1	4.42592601569837	5.40518980174613	4.80159768760244	4.97136487016845	7	1.43808843987349	3.7551881075693	2.89057642696366	0.997772878944541	-8.40625978218012	4.65912706936375	-0.210976629658684	-1.32046668974173	6.39703363928235	-10.9671902823061	6.12200739616233	-8.28511533064558	4.04089054954074	-0.193153658211733	1.11620983486033	12.4503399681678	-0.0619733829444508	0.0550682907138271	8.44498292560351	-4.17973174028915	-0.134089954817268	6.52781208567208	5.65953486337553	4.28123813243017	-4.1493224827809	-1.07772771003014	9.89792654613464	-12.919061516554
184	2.14982118856575	4.25729359721285	3.41002131286162	3.94452213010556	4.7561403925163	4.32595461210873	5.04361803344163	4.06174149927851	6.3466447633558	2.09902551155575	1.92003435962472	4.83413326829755	5.91514304178276	5.08949146490287	4.63333878817767	7	1.14486782145988	4.4562623810507	1.5552690123803	4.57616886142045	3.817231067971	1.68997052693405	7	0.203050807217819	-10.2511449833151	-3.42374677463497	0.690122290422491	4.30050026531868	3.31008715241966	-3.59843942874166	-1.48725214990652	6.48872539102438	-6.31099801178559	1.63735028014536	7.18663730450854	-1.4598267856483	7.59046756718781	-12.3062831652055	-2.93863537876595	8.59114554431207	-16.4222311821542	10.1102091621373	0.588629464873014	1.85002783758023	6.71754723876625	-3.49401783441669	-3.79862443869933	11.4693761287251	-7.70333595040865
185	2.21541446624843	2.84398819392988	1.09932651203968	3.8624450958487	3.73774050260518	3.84364227402446	5.21120299979486	5.15522954705345	5.45694537943073	5.45466275181516	1.7829618471174	3.77723474071941	4.48202834127769	4.89622549113412	3.39065545294787	2.42201819465417	3.14076024599123	5.55778093786543	1.08957500916828	6.89505600227192	1	6.74983221233541	1	1.38906179501293	-11.0006990277586	-3.1069691815644	-1.1005183843648	5.45132872239494	3.82918390641657	-3.85429713732602	-1.27170425248859	6.54749838122361	-6.74369236215432	1.22275737037567	5.75155362887748	-1.98545370565479	7.21837493022251	-12.4952661877344	-3.01246005877206	9.63041994899858	-16.0686696484842	11.9501640865694	-0.211142610013565	0.899233744823973	-3.25913583838286	-0.134456526708358	4.15203097029283	6.48866371898443	11.2801292240133
186	4.39095458406147	3.16853161357271	6.82441236627784	1.58044197623583	3.86171077492136	4.04080930858482	1.65988251170602	3.32154066254022	5.4837899103805	2.48755918301985	1.26559274775892	2.23696893203295	4.1779980537354	1.21141034610333	4.08446202156337	4.46571268769907	3.43673833625651	2.24640261679364	1	4.03158414774837	3.76341565483271	1.53761475401109	7	4.89170035296401	-0.806690222370529	-3.97406381208444	6.88544035893214	0.822835919419371	-1.20262433305934	3.69884796244945	-9.00005172321715	6.00531847458502	-7.62805644184595	6.33255277459995	1.70059160757451	4.75858460170266	12.4777543467691	-1.95503632754095	1.55627733620886	11.7254292994317	-4.68284838261575	0.670215455940697	6.30118389077981	7.40639300300172	-1.00794181228701	-4.6993976535068	1.31977821315487	3.70893301325104	-4.72242202398271
187	3.31143838297457	1.43398964718964	6.86206500271004	1.90514867461753	2.63178063245245	2.78820974986543	4.16543724440417	2.56202793408087	2.11756294270095	2.49108459300626	1.89966398238793	5.19222736042232	5.18088371448973	3.12802816319358	2.61491964313855	4.21486559105142	5.8082619710647	6.58249281011059	1.07289020023888	1.57752428062938	6.19132673179998	6.25628460236415	2.78870596860729	7.54366149303951	-2.45651794612766	-2.61007223523964	1.67722398452657	-0.0223656975413798	-4.36657514321255	2.09641335343734	-12.9311752830449	5.41470159870103	-10.0858165884344	7.79481184317866	3.60446417906526	2.27545757958782	12.4858545894592	-3.99147506415917	-2.72976838125875	5.8171495004868	-3.59064585978001	1.4868489331598	4.56914372969958	8.01596528391953	-2.17405138132427	0.481754508700442	-3.70960529366538	2.65093343276922	-7.4424007478461
188	1.5532651694133	2.58797162600579	3.3145798933897	3.34287037339947	5.20740547732175	5.77810171182435	6.04800337381755	1	3.73591250549281	3.21654721555422	1	1.49007889982823	3.10164049586851	5.45000486815664	6.17418267681431	1.45955469165745	4.3681487361783	6.34861394927578	1.05880641267799	4.09235953386347	5.29630245416258	3.77571506036289	4.02677387153629	1.12056808684101	-0.364536363988378	-11.2126362979871	4.05148710036164	-1.51783025918653	-3.5691092265786	5.47159740282026	-10.884280118151	6.34843183618088	-7.95428616055064	3.92730680170604	1.5304025634934	1.00259272645099	11.1599779761222	-0.472833549110748	-0.967677006852938	8.46055166126134	-3.60685961189226	-0.76824103070497	7.57777560296736	5.97781973907689	-0.802508456036634	-4.57487497210335	-6.05638280713634	11.8935945187229	-3.93833743985605
[truncated: 74 more columns]
