# Supplementary material for: How Are Mate Preferences Linked with Actual Mate Selection? Tests of Mate Preference Integration Algorithms Using Computer Simulations and Actual Mating Couples
Source: PLoS One. 2016 Jun 8;11(6):e0156078. doi: 10.1371/journal.pone.0156078 (PMC4898694; doi:10.1371/journal.pone.0156078)
Supplement: S2 Data — Long-term couple and agent-based model data analyzed in Study 3. (ZIP) [file pone.0156078.s002.zip › S10/Euclidean Model Data/Euclidean Couple Population 11192015 0235.csv]

	trait1	trait2	trait3	trait4	trait5	trait6	trait7	trait8	trait9	trait10	trait11	trait12	trait13	trait14	trait15	trait16	trait17	trait18	trait19	trait20	trait21	trait22	trait23	preference1	preference2	preference3	preference4	preference5	preference6	preference7	preference8	preference9	preference10	preference11	preference12	preference13	preference14	preference15	preference16	preference17	preference18	preference19	preference20	preference21	preference22	preference23	preference24	preference25	preference26
1	4.09277300421021	7	3.03585178137374	3.32796134058195	1.67519268216526	1.19637371285573	2.29000642348576	7	2.40218300113329	3.33211509909158	3.10663860090298	6.40591461531965	4.30905421237357	1.07874484566825	1.12400033127799	4.19581199496312	4.96677349186235	1.85613087375018	2.65361595911111	2.22670154387586	1	3.4047090441498	7	1.63947761786483	-8.62335783458438	4.79788913646588	-13.0204959662874	2.10216384658925	-11.2150227075437	7.17195127386187	6.29255919451389	8.03944427798169	-12.2780196262994	-15.1658782086616	0.557682477118067	3.22317019740082	-0.686663596501489	-12.441100577358	7.31009914580826	3.64247310382774	11.7303900295012	-0.306212100987308	7.85570563879564	2.316379404814	-3.65004021064637	-3.18313990623129	-7.05938500959511	7.40372027110816	1.12732146332327
2	1.11524985296435	5.94461106372199	3.1411553213692	2.56810385535683	3.10658947323502	1.77410270701448	5.31838046899621	4.8767723260207	1.88524476151224	3.25818188283608	3.1507525854371	5.7726124055924	6.49850092804221	1.45865534665382	2.44492484239756	6.16159711461446	3.22610124798858	2.71411181506657	3.14226071548438	4.74029886337934	2.79971911968034	3.69350887487144	3.67856425466951	2.9628590660619	-6.90428559131634	5.13959647550822	-11.9391468035233	2.95485070992869	-12.4791654487639	14.4686279410881	3.7622957363848	4.53579424363773	-9.88361650084826	-17.4771925113514	-2.30883535934811	0.684133003204131	2.62342888196391	-7.85790434074615	5.71357407081752	4.29303665218464	7.89461292867191	-3.76317792747095	5.45958496426432	1.45523888823088	-4.68716068000913	-0.453197739407898	-3.12947569342007	5.99663301305284	2.5383319689488
3	2.75618717627787	4.55378766022693	4.72519482926402	4.04989084593208	1.28463767169867	1.94100985176396	5.60518007556335	4.62823669117282	6.91328896225162	4.92238368015479	2.49829251412797	7	3.21320926533053	5.73662260475512	1	5.24854105708538	3.72276204110602	2.06171078751224	1.91355664360477	5.55068228884032	1.8422682867677	1.14894453592095	1.6002343803169	2.30068599753069	-4.65189558332464	9.35204040683607	-12.7443577340404	3.8559114111751	-10.3060269001782	14.5234362253284	6.77676117524067	7.83193212100547	-8.68824864413578	-21.2065671926167	-1.61149491665148	3.55939784820433	2.27395339862643	-12.8261068465169	5.1773258625003	4.7527581632485	8.66534987414012	-3.26989056915722	6.61333598500654	4.00424458831483	-3.86033516609568	-3.20611181372601	-3.14702183374246	4.03023754567437	-12.381667179569
4	3.83470967703764	5.23569029643218	1	5.06144333785265	1.90104732832618	1	4.17005306551836	6.42071535796809	3.68459481759153	2.20964328525624	1.71291648682523	7	3.62466321682005	5.86895538240152	1.96306325492312	4.86870224476309	5.77700448042472	5.77765872834456	5.8062824285407	3.1124070612045	1	2.52715313085418	5.48616895737396	7.28257245873647	-9.98276515929038	5.73163888590372	-11.6020098218806	5.24330866922751	-7.45062269919268	4.11406245151981	9.34056412204237	5.62738961169482	-18.1499967802894	-20.1226515393046	1.21812197304303	4.63458634960824	-9.72645735798615	-6.56590444181846	-1.50628812522267	6.70603077604075	14.8624378825681	2.23827611301125	5.65204445213073	-2.21330387479187	-5.84566631486947	6.64121296181339	-2.57406037617342	3.64416598296356	2.58852188222157
5	5.694197405976	4.74780873604297	1.35411601892846	1.8698481090325	6.22935422047007	1.33766563635159	1.15048751339486	6.67974286659192	4.07165574083606	2.32476202817892	1.77086083026278	5.08691852191239	4.54768449730562	1.6732999581168	2.2243496884652	1.9573120581858	3.30236432103898	2.34240362729211	1.39896953391618	4.10348921442416	1.2279588468508	4.55880865429588	5.47514288229384	4.96774242158758	-11.5102575564855	3.27956164969038	-12.5915983057612	0.630434143279349	-4.37404704484555	4.1892047517227	6.39299075532695	5.13343655074234	-13.9154198186404	-20.4069138239239	-0.143647145005486	5.64596045046391	-9.15596195092213	-10.017844664301	2.44989886594017	4.86773886125124	15.0091407045391	2.04433218958881	6.1276381446074	2.46462883322535	-9.05732975001099	-8.83753545766684	-2.49657262798704	4.49680354199528	2.66983041980073
6	2.1405288505622	6.53511749471516	6.3104685411609	2.80595774646671	1	1.66869689239179	1.86932738785284	5.20931490103818	2.94554210832769	2.61566391990295	2.71040119457006	5.10604999522299	4.52277626942444	2.41151776836443	6.55033428775899	4.89281672407107	1	1.30575737682771	4.63729689740072	6.30956797258543	2.62299790906768	4.96640951596844	6.30486558352867	6.1428449737385	-9.62209058038803	3.87278093665241	-11.2155873339387	0.892027633747238	-6.50884495677118	2.27255409088453	-3.70428118252749	4.17907695419554	-10.0283028667383	-17.0687001638581	-0.248436073443763	3.38352287171897	-6.85629988208034	-6.86297819128898	0.866152966963429	3.54368613288138	13.0196784150726	0.464114352472137	4.0599944732755	2.74301554753314	-4.56832391072609	-6.81152942903973	0.246574054542965	4.35182891556036	1.40516910151489
7	2.90610660144393	6.13136856144445	5.06000903761832	4.10597970155908	3.92285203597056	1.19915018469234	1.60286371636616	6.3375148587916	4.13526046681261	3.28147072370076	3.08787046110088	6.33725380651028	2.26181394945456	4.58371946595485	6.04275365086993	1.57654331431927	6.81588978897737	1	5.0075894486703	4.26444076071376	4.77774982350134	1.80158897576962	5.44485738021794	4.9071666590951	-13.2477332833804	3.74744100348161	-13.1932723228705	4.39800025008033	-10.4474728513171	3.77148820086475	-2.95424082981614	4.14561198229888	-7.3110985816263	-17.3713177712442	-3.62620509971299	1.15836648392234	-7.15827730057993	-7.98776283987798	6.68918221268459	4.78914743698093	15.489300024843	-1.14196959003681	5.59882225104219	0.849969261991005	-6.91358637782893	-6.090524856322	3.34381243981843	6.19545942820506	-11.1134860017434
8	3.82293381907032	7	5.60111104372082	3.64567265503656	2.05249038473432	3.72724525805404	4.1709785150582	6.29251404138634	3.15876743353427	1	2.27610753621396	6.78955078272533	3.64617287069532	2.96764564928415	5.26764505976456	4.86381161305868	6.92667665318717	2.22217499913258	4.2271237789332	6.70498265526086	1.90150666336502	1.40544541772252	4.67823173685913	5.11999953591266	-12.4433664116876	1.65616027339698	-10.9969084008504	1.60955263606602	-5.75961075810094	3.60561546196664	-3.80652048552798	5.63599143597818	-9.72452451633835	-17.0021137665449	-2.90350248682839	2.36798653948119	-8.47211410956154	-7.95769411558671	3.36026614920933	3.13652173966774	12.1663745476142	0.998950723303069	2.46324607648374	4.57589993976608	-4.92395612699584	4.5240348167716	-4.60090933397608	4.04037658414468	2.91561845495902
9	4.47722184646456	5.70404059800001	7	1.63970392811013	1.38851387170418	1.29555809672457	1	5.28907227672412	3.04868540032947	1.35196577104939	3.02892543229194	3.33167424705707	5.017588248176	3.82780969047569	5.71242705216226	5.05384392789125	5.37247092877688	3.25511339752785	4.03909449245884	4.04336093778902	4.64851941553765	1.60078155523547	6.22408555819678	4.87407563550286	-8.94543506814391	4.4179918189193	-10.6378806921936	2.25977778453583	-9.43349415765568	6.77326439712226	-2.02888707240031	4.31538624728217	-5.47476048016866	-16.9035578897647	-4.37177529405743	4.88129910217696	-5.97403461870186	-8.28922922446666	0.592570102224766	2.4923936223139	11.0277285654427	-0.15015113798997	4.25680906551885	3.84412142416997	-8.14036919200706	4.82611356920508	4.48487185423112	1.85391048219683	-10.8723323547906
10	3.62050126313152	4.86734367173943	6.20961723740057	3.31332844264325	1.13298051534947	2.3470520866254	2.52969461303734	6.73976867089063	4.86820112574131	1.98485140868549	2.91847883108507	4.90862356093428	1	5.86465863738958	1.75117811598875	6.46467190657707	4.96284130949264	2.05723810103957	2.98516476352384	6.18327701563209	2.77439745241749	1.62309316987955	1	4.98603752920883	-11.1858766902997	1.04135610496313	-9.98613384686755	0.76618374539628	-6.06304186660171	4.7773687950177	-3.09757659628293	4.55562963483205	-8.77935141509528	-19.6105409689068	0.197845324002548	1.16284209746436	-6.92024465834036	-7.47337557124628	2.09952879361421	4.04623377556317	11.9839011050887	0.287560771736511	0.519083837890208	3.73235031157465	-2.3109740514695	0.971369637507462	-2.76966010430748	3.03279147392023	-7.02218877017121
11	3.42143413888765	5.69922145290853	5.67997890401315	2.01071178236268	1.75449182525943	1	2.24583847159662	7	3.32305773968934	1.8401645181566	4.39352352983796	5.88731338963012	4.85449284835151	1	5.1113377452944	4.49144942982812	5.43345381456661	3.66009010602291	3.56421143566468	3.62963386892856	3.42371984306924	5.82732979821717	4.6629521117718	4.72771256985893	-12.1116213652848	1.13160936151644	-9.05864130174724	-1.15603101934386	-6.52502744501481	4.03663196665864	-3.08175580912483	4.18806559708027	-10.4120992624677	-18.7919934627484	-1.54342626202722	4.87292645065784	-7.6584513734254	-7.51041463814994	1.61760432664423	2.76719174069027	11.4081741600573	1.03118734066117	2.96114185145349	-0.704256312277492	-8.14061031953059	-7.12401650733582	2.09392590481423	4.43136448603476	7.63053216261261
12	4.36512724479645	5.02895219884748	1.4686885293347	2.29854822647803	1	3.19297750075051	2.14635937680908	6.3414164832896	3.40651723515082	1.42525829682052	3.46319135712002	7	4.67722019287219	2.56705136043171	5.58067560846568	2.70627989487626	5.50272172639182	3.68491420545796	4.06754645862149	3.70087542671729	1	1.48529788637261	3.66662823575178	6.2518295472923	-9.14548955314234	4.40776922838686	-10.140559382364	0.981108356761623	-4.48413541231978	0.635440849233373	2.83445873595501	7.04971187343492	-14.5047604109283	-18.9377236173792	1.91378196786406	5.92054653304552	-10.1431249333236	-10.17039710172	-1.14125554209783	3.20486087887277	14.7119152698566	1.75813150578049	7.58424229175563	-1.66551408145754	-4.92818669723839	0.537413696834248	11.0667240183134	3.89737700454718	1.84792944082569
13	3.09144291394362	6.90974617430374	5.78311130616402	2.41561615811681	2.89838605754103	1.29674602668692	1.83932934077214	6.15855044767636	1.73989827405086	1.55960997795726	1.97682007832682	6.9163398209149	3.2279342280981	2.23778985876256	2.95831784823496	5.69893842922613	4.66614384110279	2.75812453667156	1.91605927489196	5.00077961517518	2.90906608091934	1.26246716373692	6.03654640411127	5.1919841927015	-10.3039846201428	1.88817216066348	-9.61903974161409	-0.415336845782485	-8.57672625092017	3.11325837222163	-3.82262253167515	4.62587509799893	-10.2834139227916	-17.5848766429125	-0.531203387873042	3.45771209685479	-6.44715614441982	-6.59096932111628	3.25580178529649	4.59844995505169	10.9655019475361	1.87441525879124	4.51011580382365	0.578932149007866	-9.86770388793896	-3.85251417515764	-3.17153655173335	4.80931879943105	-8.17679817063782
14	2.26717964836098	4.26382931601865	4.76320218637649	5.70153590997861	5.00860502756223	2.52467998979502	4.49552151236315	5.92815511609778	4.69057683149933	3.9508067177628	4.28665049148954	5.19386728915353	3.0725897107812	4.16567409572551	7	7	4.11918020004031	2.64976933872225	2.92133423827728	5.96439588907119	1	3.5294957420866	5.62116333206547	7.57624741512176	-11.6649425929139	2.82069280548059	-15.5247999781637	4.72068250759022	-10.9102440622379	4.07748987480686	-3.21537121445048	3.68227412143522	-6.32673836175709	-16.7050095261885	-2.10358009976039	2.24107260402933	-6.47860832674741	-9.34240229675553	6.026444009906	1.98422402514823	15.8064166906154	-1.27269586814359	5.02375995283346	2.07397858904557	-2.00777831743005	-7.8456765846044	2.68889664002229	4.83601447348761	-11.3270202894733
15	5.00311997176729	5.4377119050785	5.58898748932626	2.19603890980632	7	2.29578759473247	1.68579087620967	6.28939084582925	3.95809982672315	4.57558115277626	3.63077756981709	5.19030018095578	5.71730012325891	4.18149507351923	4.11696522446399	3.66634612840361	2.74373286573749	2.03227076096183	1.85980771048158	1.45740242787337	2.39591946173529	3.29701921582824	4.52009785769457	4.57570767513612	-8.97323093660526	4.54744586331969	-13.53497405443	3.41120716949813	-11.3546630504518	13.3113272896387	3.7019723385007	8.93512821680104	-3.77293371512152	-18.967243301099	-1.57289257526824	1.3496401329298	-0.889894487619082	-11.0463527445043	-1.12501067736332	0.814317656926668	1.31117236670875	-1.77754154000905	8.0651461869783	5.63528089820082	-5.03385214321147	-6.31157590760813	9.39545766428059	4.14394215504787	-8.38316566107329
16	1.92783093261766	6.09900753472321	6.83357189123966	3.33858740103564	1.00611606849711	1.59036293032023	2.1959078594703	2.65045949039076	3.31435303235728	1.37281124237458	1.57785005346802	5.33912960476815	4.35422952209659	1.23495829165361	7	2.21409960757218	1	2.00466067600742	3.55205445844947	4.85748109839557	3.12681300053065	4.12172725152945	6.1435289031085	6.72692891615556	-10.4561642413776	3.67734810126235	-11.0649467941191	1.92049010662639	-4.96139447496972	1.67906785305572	-3.81676586347633	4.2547340986461	-10.3243915822086	-17.0866466514454	-0.116398740742779	3.77008264885171	-6.41417668294089	-7.60850650365275	1.2832930132896	5.04732057389102	14.2496335131512	0.456155574391088	3.37526066631657	2.96926785621123	-4.7623384835354	-5.82403729819541	0.100250654198991	4.29455467887656	-5.74069773466857
17	3.4548720145843	3.32613772448068	4.46983528479582	5.97886329573311	1.49780301814918	1	2.56913990185265	7	5.28666435676424	4.36590670695891	1.7766168467652	3.81640591783165	1	2.62647252073654	1	2.6093305539573	5.82132482236065	1	6.17510302378097	1.38230508611725	1.10148989052687	3.11365290796341	2.36306178072394	3.29625510960987	-4.09074697953839	8.59396357277118	-13.8141671749486	4.30391291758253	-12.166607130902	15.6461590021205	7.16810691761076	8.17118488948189	-9.47648606267023	-22.8593002744361	-2.68547492298108	2.99864911143019	3.31847813037008	-12.003004841184	5.73622115718314	5.40868588346624	9.36898183730556	-3.55366651266549	6.9607545982686	2.78791449843175	-0.427652191094749	-5.61509390122983	-5.04164303707378	6.0799682924197	-15.3988295374826
18	3.02442794188975	6.3021740215274	7	2.98134633350369	2.31594846489851	1	2.46239256069707	5.67631725430901	2.97699231724507	2.36069947625528	3.06730373023469	7	3.84753863617494	4.59961694861851	7	7	1.450566636827	2.98938756107567	4.00648194584711	6.26894679584638	2.91530446104912	6.4610254324116	5.42666214775735	3.61775189137552	-11.8495334129838	1.28656809360939	-9.16105011892789	-0.224699407888528	-6.73739915963591	2.83314426766817	-3.91900650431473	5.03295401987568	-11.0124969133942	-18.0895839819821	-1.50742814430472	3.26865249731189	-7.26192883579272	-7.70663946065794	2.46561025397155	2.19905153535719	12.5522966812659	0.429692549192946	3.39934936076459	0.861968051332431	-8.5517458906505	-9.14783311174671	1.6632273740733	4.26980211557017	-13.2616604542949
19	5.00351007591704	5.55933822305031	4.57272792623476	2.94075563385807	6.29498491519334	2.11143321336343	1.56468017164009	4.2021758313313	2.03920048919973	1	1.19247575196407	3.24598021746122	5.00816116174155	4.86776985593113	3.51020399072795	2.66455149034495	1.71135300886665	1.89496112397284	1.31451100774638	4.10317706717038	1.90438310824419	2.22375099297354	4.04758253803552	4.17806529937272	-8.76840190969757	5.23157534684311	-13.497597591532	3.77232912211918	-12.4490649462918	12.7539098792761	4.48923654918902	8.84504208416812	-4.13011316650265	-18.4449852157868	-2.34717531870872	1.20552562526528	-1.24618195743999	-10.2541765393724	0.347806721919585	0.8425339117904	2.99131924206884	-1.3206901325808	7.00723503914724	4.46933219822304	-4.85892933941239	-6.47437877112501	2.40417826215129	4.20933372323915	-7.70909352048867
20	4.57105411773175	6.44749022424658	3.18652595507419	4.57212369345924	1.21609622029647	3.24769897579135	2.59467893582059	4.57815674886642	1.96695154139298	1.94918821496955	1.31007699950563	5.22496241724353	1.40419572866557	5.37808996903558	4.36870121852055	5.32888468840678	6.36384208579413	1.08524749577425	7	6.21406811742353	2.09076667280815	1.51456535173676	5.38219552368357	2.19605160340821	-8.53281792923186	3.26883574040056	-10.8364820537259	3.44625281349698	-7.50019560398195	5.62338490613654	-3.10610348546273	6.47643180391677	-6.44373691921072	-16.8798231258276	-5.37041937775689	4.80593187306373	-4.29260172068742	-8.37255120777414	2.99176096983225	3.92601832810833	13.6367713160736	0.050800688292268	2.22022412116853	3.09506891889294	-0.702523646139684	2.97054520170831	13.8354129767533	3.37698493839282	2.81167559927536
21	3.84510474241862	6.85483812699293	1	2.41899831059713	4.85067703089696	1.51103943785298	2.62940627945984	4.828639318763	1	1.3084263368101	4.98112899666586	3.77136399853523	3.76378422559029	1.80677288061276	1	2.07966832778969	1.40580038802531	3.58104398657802	5.12282358602849	2.43988139520896	2.90346010328983	5.59247022374505	3.49547243837813	5.01554996061903	-8.96581616553573	5.15472320719968	-7.61781966676158	0.583825380228539	-11.4674572943228	3.04806170068989	5.77975257289443	6.99770756370564	-13.7747021864873	-23.8368000509863	-0.354213689718981	3.88649265698238	-11.4988065944077	-10.8414451797171	1.32901424805026	4.47279536798313	14.0644991216539	0.33187648526188	5.60795467158474	4.81954268686436	-7.82542225838554	-5.24427266044619	-2.90017402450876	3.32042972193772	0.999279952423399
22	3.8647216973145	6.63041338426814	5.54878199140638	2.36356856983104	2.17203217738892	1	2.3894834773865	2.11513066139325	3.20199205028194	1.84102955565813	3.87874429433151	5.92004632742567	5.38290526833934	2.64381057421751	4.35144457307032	4.4893965114348	4.31193420152441	3.93396124262858	3.96156565657997	4.13899944012825	2.67646484120249	5.03612292145655	5.13704552926805	4.85543538251359	-11.7543723016303	0.845387465650273	-9.56970003249872	0.223899525629964	-6.09072083464783	3.11368038022241	-2.65516686726689	4.939152683772	-10.2564976003056	-18.1443939141215	-1.31181689570981	5.19594514985254	-7.43211653365696	-8.41043822425906	1.93822095167469	2.73502023517027	12.4053355081392	1.76689462035657	2.58072703264857	0.54536232443141	-7.72039711177524	-7.65619884027631	4.86027994311821	4.06491378226671	8.21846878707346
23	4.85294497746067	7	3.21222807483583	3.17428576332601	1.61581508203244	1.64912444955263	4.70241614821832	6.67232977735431	1.60268940579791	3.6601452028657	3.45971023975477	1.38360533670671	4.50052631329073	2.60852226326705	2.33333847015104	4.74469378553469	5.22439978089973	1.31676819292979	3.09498231382873	3.61271499793001	1.50188863494184	4.97053739751871	7	1.99062179630099	-8.77738704219956	4.93028755778417	-12.9496296651457	3.4402499044461	-11.3880862836984	7.20488303963578	6.93900428074802	7.98746808039427	-12.2418985493965	-14.6609371165306	0.166641381048245	2.69446427691071	-0.983584584726248	-11.9417762206304	8.80954456943549	3.13150202058491	12.5508030958791	-0.624664123071429	7.87228923791932	3.22624530681966	-3.45831894448623	-10.0377791057858	-6.38323475638122	7.00730192914219	-10.221299006203
24	1.58036879801406	3.5462309981874	4.79835124287579	4.12790012064292	1	2.00339305876785	5.19092688446514	6.09817762790292	1	2.59342889303013	1.3550100135431	5.37560848840413	2.35111294489794	4.06169709340602	2.50876572030607	3.92908141543255	5.28666957246237	3.10013419557547	6.91228977922011	7	1.78290005862335	4.63008301961304	4.23557965167944	4.46561120778231	-7.59442892661159	2.52054249993471	-12.1819347354487	7.40381921177012	-11.7019976421025	8.2065060913801	8.5935746019811	9.00851852757057	-8.52676541013096	-16.896483781802	2.15252243620092	-1.09553124772141	-1.21120922516318	-10.026163030464	7.60843510843442	0.435279730665422	12.5805057313925	-0.498905403756488	11.9799100430878	4.23467279080005	-6.40283563184162	4.13278909972569	1.83938243503022	7.36429802591922	-9.95875971637081
25	2.39271179289267	5.16038341034001	2.53594876741543	3.49500867905034	4.68732730323096	3.01172312712117	2.37383311819915	6.28383845449356	3.88193453771515	1.13059172678531	4.05111036182147	4.21157985620654	3.43245132930155	3.30957421277976	1.27657337977601	5.95255038523182	5.63875099358423	3.83240051915559	2.6991222310189	3.23217676927991	2.83920324337871	4.76428570140885	3.05660086998015	3.80143354294149	-5.52383789838248	6.38082956617317	-11.1241371443355	4.68042953449504	-11.0692525108177	16.048780714139	7.12561493586201	8.08317749503805	-11.2616879476241	-20.839063517624	-2.38427390598617	3.70832633155119	2.67342285631515	-11.861979124628	4.88179929595715	4.03554767466167	8.26026444780725	-5.10156776316472	5.54136434195809	1.14484003490798	-5.01151944229995	-9.75600812530794	2.26004652142152	2.33006654013836	-14.8277075119364
26	3.68863984898575	3.62220195938072	4.41250688958373	2.28674099248815	1.71092354963704	1.66650979873386	3.29425683775619	6.13328692109418	2.86873665806774	1.45394865197856	4.15916929322619	3.94961980547995	1	3.6804394115587	3.93062377875068	3.46205973321333	3.51787529690746	3.44363411964285	4.56488862034715	3.16460706255062	2.57151199744971	2.65686270200152	5.8122045375814	4.43597344238999	-7.8873282208708	4.718939016282	-13.2267860802215	5.76873336765784	-10.8278786733815	6.84187235714134	6.03209036623186	8.38482917432918	-8.17653492324162	-18.3111294333199	4.18311235962918	3.16394292811607	-4.31650495201038	-8.5595530239652	4.58194634439799	-1.49105580732804	10.0291856682181	-0.352208682375321	11.9262464774304	1.55602944167409	-0.234805393022211	-5.61609504217846	-0.0214916869354552	2.7228101879278	3.9858701141411
27	5.94536822772401	6.6074172945467	2.34021358044873	3.37266456058471	3.02581342975674	1.11560565878243	5.33384217152235	6.68116062518166	5.68552002982606	2.54696170810793	4.33993161734511	3.76604966641149	1.97461284678484	1.97593940499908	1.99695573725635	2.4824960601144	3.24617700278807	1.35117934252006	2.88339524702358	4.28324388525169	2.80014297013722	5.54472909082141	1.43860419613384	1.36697844662029	-12.0246649893978	8.88097306844208	-10.0497494381815	7.21597516134661	-9.1032669055478	9.18985390224052	4.53569128632473	10.008867132019	-5.16424898676752	-20.1958203679613	-1.15638872960643	-0.108355653606234	-2.92772779941514	-8.2957438689825	-2.49904941497834	-1.40825815550869	11.3521171328926	-4.47276916499726	8.50405561913198	1.1471081921127	-4.69180418658702	-8.60773556177761	2.9460733536497	4.71720001290977	3.41124351760734
28	2.09591142404083	4.82912168107429	2.47217074840248	3.65363048213091	4.00021982963063	2.86990322908473	3.38134787250428	5.27495338774151	3.81887464353412	1	2.9916361898559	5.65805906028253	3.72356340846611	4.27712538936785	2.20277773961833	6.24022938172073	5.35044845568808	2.51225417248756	1.76161424758942	1.95538348418846	3.34158878209861	3.57082293487982	2.59843892710682	2.00397392699739	-4.75911902107093	6.79038411129009	-12.1120609166297	4.64950411272484	-12.0355501730489	16.2334315013016	7.14295621590178	8.89638056899893	-9.80493669969229	-20.6686428435805	-2.66637054964688	3.08568455330202	2.26871677018012	-13.5506748723694	4.23616535207955	5.65190216543883	8.49497061272542	-4.29065249802769	6.66661771515567	1.86221669969813	-1.28904752389499	-8.01910731602786	2.49115460312416	1.15492802896949	-14.9464425809383
29	3.862469050164	6.22449908253893	3.06201934041792	1.98229862735353	2.45150235779577	3.10624736432549	2.32591574396899	3.75509986484447	2.20746342065272	5.12611925901124	2.44046646396429	5.42939324089301	1.53640995712732	1.49681138947144	3.3565891872222	5.11561816045232	4.55887712401382	5.68966266194365	2.93898306577624	1	3.83524642016849	2.36598625398117	5.67952513735929	3.10686849752236	-11.5207679708091	2.0516464009337	-8.19636288089794	5.53567481744421	-10.4566319339001	4.62552743883983	-3.32272261657425	3.1402618057852	-10.0603348909787	-16.6431293723991	-2.02954609279422	4.775866763717	-5.99017603694942	-8.31071074648328	5.40171132602017	1.81175522779602	11.1210413410005	-3.27133270698156	0.358385688603788	3.50457437067988	-1.99747344185356	-8.24455641345242	-5.16828054443169	5.26445799764969	-8.7697506191219
30	5.86337416299364	4.22538073682209	2.01241686588749	1.85688915973112	5.25253152101906	1.05536193386463	2.24811763270244	4.66084517432698	3.36686088984453	1.41774043502862	2.06862806717591	2.7329419527021	1	1.52160453007006	1.88613276363628	3.80743929257606	7	2.54199446202486	4.47097585682596	2.12214733082089	1.96352788681836	1.43464287283809	4.37474917518326	3.80501673532696	-12.4987278763169	3.7448191340974	-13.0633281251713	1.50380552033262	-6.06473615950198	2.37707212612571	6.67950879522982	5.5210040689565	-14.1464771491283	-20.5573239104256	-1.88291384454413	6.30678472716545	-9.38425485314885	-10.7090874521906	3.12343855675297	4.1448877910766	13.1930391876581	2.31138899949282	7.01522749922336	1.79611394938017	-4.38117852002119	-0.893939673877351	-2.50397887379133	2.69014188071644	5.13254449285257
31	4.72094365306096	3.60818257454408	1	1.94721655136989	1	1.85249100764019	2.53323797005323	5.46208415133821	4.51133240449096	1	1.20079723406924	7	3.21794953813371	6.91856866224685	4.72817504365832	1.75887647790472	7	2.27456587809152	1.8484443098017	6.42241418392093	1	2.35864828494811	6.28217831776695	6.12432629931015	-8.67682026828502	5.27914515800763	-11.7157067546287	-0.242520062142357	-5.42775400574193	0.07728904949367	4.41233948229555	6.54446987193395	-12.5762362326862	-18.2554391489308	2.01983065468196	6.314224746654	-10.7619266211915	-8.55655051713802	-2.78034778928101	6.55478325093814	13.4430209062992	2.419705222291	7.21871920658524	4.12383120884638	-4.232727929273	-0.640923418817418	6.47839499934536	4.23252639718755	-8.93179325892513
32	2.80756612313621	4.71039073084692	4.03086969833301	6.17460799460366	5.36990526139542	1	1.38836267468068	4.87893500285094	4.92162412387898	2.84403271839984	3.224593086216	4.71629533929521	3.24892069299315	6.40377950798406	7	3.30294195409468	3.67236522901116	1.80781512714832	5.5332732584568	2.71234720015972	1.45720521883944	3.05645652445296	4.90154326442358	6.23653890133866	-12.0449806188864	2.03334189033413	-14.7616655536013	4.28226019589219	-10.7452071462207	3.54937695138726	-3.40971692961212	2.94379511022201	-7.21694168593108	-16.2776438661044	-1.81687534760312	1.91640991045051	-4.38506369249404	-9.4691011673678	6.35195020960638	4.17562004774243	16.7467236987654	-1.21076857914857	4.93053463084407	4.20746049085603	-1.84141318180192	-6.44522030014404	-3.66499193413002	-0.68988401056476	-10.7259702271316
33	2.353835211409	3.27181614609374	3.28657478355502	3.13432443365727	1.34041228005633	1.32081614693818	2.81022592585413	6.65015098576207	1.51101896730811	5.36288791869953	3.03237158376542	6.77946626287881	2.89710164237888	1	4.44747717544329	4.45151204102326	2.40448268392195	2.18585766106443	2.73384895414843	1.76384869855147	1.80115470433019	1.34260259467182	6.48635411046397	3.9827379036388	-7.31404143812931	2.47160865399728	-12.6054573299783	5.77457957416164	-10.3905042479744	6.45943810232942	6.3849808175891	7.45667670457998	-8.39755196542834	-18.0614054678263	3.12161603196134	2.57561299299	-3.94340481941843	-7.82074421538856	4.39679671762561	-0.610283101792561	10.4263185055722	-1.45773147535226	10.6635577248494	0.164905600653942	-4.56683289326765	-10.8202373549765	-8.0342415600405	1.5910626666705	-9.0228029545674
34	4.72629306414637	4.33660646237261	6.18296280845064	3.11320927170395	1.1352383140877	2.99861904826315	2.89823144367797	4.95577852092607	4.25616241088141	2.00131492905925	3.46559340230114	6.7897690353638	2.58720587767609	2.11871759647356	4.83842404872842	6.48169564766484	4.19530341353871	1.37422969775999	3.45493933888249	5.32363287847086	2.84433129216412	5.34419374924424	1	4.74449937546235	-11.6022797781873	0.444826428099163	-7.78949366082793	0.138930168172575	-6.24617638158028	4.01118362733942	-3.9564943559414	4.37728150395253	-9.01422698507265	-18.3650266143215	-0.47191240514881	2.02705648345661	-6.3489495754085	-6.74562249077173	0.388195079268794	3.93255034534314	12.2933482930862	1.09567715570423	3.00643998092278	2.10264795296683	-1.86804383656753	5.57610277852636	5.08557001036422	5.35840878960249	-12.6330917850163
35	5.95474775845215	6.99456753811458	2.57393357517273	4.0656503289169	2.1337972317125	2.48110766954176	3.89896079310347	5.58322804309642	3.48427702738242	2.35398733192429	1.471232910835	3.0318552976729	6.7750047311389	3.24032575820973	1	6.49266967750397	3.91182322029703	1	3.12939305844249	5.52067110700007	2.53266938345621	3.02872263812307	1.50952179061074	0.609551077124772	-5.89040179362765	4.23787330699166	-12.5704692136078	2.02104204617593	-13.9819470522341	18.4077600322818	3.81754161622805	6.51735971811932	-9.93094977679929	-19.6650378819523	0.150135247921781	4.6876838606832	-1.75840189828939	-10.2239130424735	4.71241285080263	3.75436089776419	10.2462325982467	-4.54487737451844	5.28335591906767	2.69657482020708	-5.92205053849016	2.89824234955187	6.26266741230482	3.26622864067951	-12.0734952668006
36	3.98431638665692	7	3.10725408137015	4.21198534169264	1.79035819346113	1.30398760194783	1	5.40281068066069	1	2.8237010714039	2.58933869491044	5.61454694112671	3.57266363640111	1	4.8097180902046	6.6382153489574	1.94345611004065	1	3.47561897668215	2.23409875444638	2.7015851625332	2.78968321193397	4.28719055420407	3.15828152019426	-9.93918048701515	1.23984584766826	-7.69553623741615	5.81523004678962	-9.55203984538	4.10907872447654	-4.12326471526838	4.46998302790572	-8.49551760803904	-15.9094970683402	-1.47489849233904	4.64686752076906	-6.90129999298947	-10.0820763796769	6.08414530142847	1.55024358935741	9.73839281069107	-2.97965694643664	0.257657897061832	4.05269910989427	-7.53729306860357	-8.68858495766444	-2.66619756244615	5.04742287600001	7.1446192031097
37	1.42633458614477	2.46854604889261	5.71456442386532	4.28928364884283	2.06624579351629	1.41989295226538	4.51848917042167	6.61061920805615	1.74268820416685	1.01917268334603	3.82712140678095	3.8753380720489	1	2.79122348604047	3.05777280618415	3.91543638620947	1.85027039717824	3.31334560757991	6.14571946876555	5.92537895162426	1	5.36775332407296	3.28612201866585	4.55900690670116	-6.92742429478818	3.2534581935267	-12.3767832645397	6.97430825618834	-11.6422739988747	8.76158653786957	8.67247467631952	9.1165501661608	-9.43631399221328	-17.2158260711077	2.76937603416382	-0.16931640379527	-1.49244740326417	-10.9279330269109	6.92950696897073	0.689680466258027	11.8949298338649	0.19795519794996	12.32092430633	-0.198773601506096	-7.90209568064875	3.75887560602011	2.45705212166974	6.57702457810157	-9.36219377924948
38	4.35536691523272	3.75357014852937	5.38843895286443	5.40866262082154	1.86241157364228	1.84118402748311	6.53904948250995	6.31186081363339	5.1625980739037	2.20763669048246	1	6.822255767047	1.50431048986868	1.38195749592761	2.07546994962446	2.54834717101262	2.93453559974586	1.30467994252237	3.80841270265084	5.73392760257732	1	3.8023316499114	7	2.09785291120578	-7.13142021779322	5.30325215404407	-13.6196370007274	2.81415203539864	-13.2482207058416	12.2645855682599	7.70117294611398	10.3458107411597	-9.75075070747117	-16.2636282361305	-1.67316462684226	2.30871842701786	-1.2195707325877	-9.87324145229181	7.54262739861228	3.18440921849044	10.7811133606741	0.980181150399632	3.35595153198719	3.67801216382335	-0.0260223503687108	-2.78075102684228	6.64188484875015	1.94257165884065	4.36259235269505
39	7	4.61454484106828	2.82104162265854	1.69582368693978	4.77346680326356	3.87943315943625	3.60484276285266	7	1	1.64383846826591	1	4.55312099560084	2.94783157535607	2.15713352489349	5.5261399903139	5.12587802658504	4.1158442482567	2.16213611624735	2.44207756462981	5.20004125448767	3.51726012762498	5.27531890930195	3.15889785534748	8.38622026281975	-7.28554230411377	2.55549070535631	-10.7286823993494	1.84880160571987	-6.53200198375995	4.11563450068405	5.59396981987251	7.80549893115445	-12.8641971938291	-19.8789419736215	-2.35114113854306	9.27182326040824	-10.1588128768685	-11.3712081140488	2.91437685164263	5.40207157440308	12.3208409047266	4.80912970165928	5.57597473181475	1.57587560298794	6.25709913359098	-9.27038984872071	-4.51598385484075	4.3151889728904	-9.90893859720067
40	1.43284524197744	6.57439335767971	3.32649962865666	2.58756831917673	3.78588065211634	3.388046368179	4.84239241576369	6.26208537439305	1.09127229993621	2.5029132985675	4.04211517232061	1.08185510037869	5.33917672211898	1.31791754707777	6.77944498706964	5.3079990688069	3.55918803792975	4.74120643875923	2.97344748171631	4.46376940575759	1.65594734894913	2.58303802990678	3.98344082030135	4.3945334084667	-5.9342328644498	5.29619110435517	-12.6528856563106	3.00143715545566	-12.9442674400403	15.4801486595059	3.44276968869293	4.46653855902317	-8.77812030958371	-17.5806677708775	-2.16535532040709	1.78176172170294	2.38599379865916	-7.04933804260974	5.32751184499633	5.12048339823555	7.80454659894598	-3.70868297988554	5.42244889588745	0.94556296915789	-8.38099278589147	0.38659978651799	-10.6895166235244	8.84506313562326	0.160707389611428
41	3.65320775036139	7	5.12570215948579	2.76465817756443	2.76175584794849	1.57426014089755	2.99178732751994	3.14205308216162	2.82845244058912	1.82004082311468	3.7238136546832	5.37301828179784	4.29956117518259	1.56812040445746	5.35456075904396	5.71843746659066	1.35115121282261	4.46514464249853	4.40302608271978	6.12753227080747	2.45934121485985	4.83018989020646	5.33085893918264	3.95509993608832	-12.3414912321887	0.98494131966815	-10.4054813817856	-0.465976023857209	-7.58926176454464	1.57853253688469	-4.89851340961886	5.33141915751467	-10.4270252588907	-18.328882545303	-1.8491052241635	3.86319979478005	-7.54787026202948	-7.59703578232055	2.89780648092306	2.54497989799695	11.7786986642282	1.40284604560946	3.89626864470072	1.378262369476	-8.7392996787222	-7.28169325316831	4.86744805316276	4.90050065806233	9.02822659503496
42	4.33112191301024	4.5721018713445	2.4438124517154	1	4.7974312942446	5.03081715754458	2.08724967361826	3.195259870122	1.15470770673643	4.84585074127978	1.92904299053951	2.46183706494207	4.85884141587883	3.89304251238091	5.40649988679524	5.91496217235598	1.13765677219982	1	1.59986149717778	5.37398421713469	1.74352779522849	6.20116710169947	4.24286641112067	4.67431687385013	-7.8997865477292	2.24028376120779	-13.4954287545242	1.81632700533745	-12.2188665549876	17.0663632499251	6.41978378245187	9.29025204173265	-5.06197690932789	-17.4193582049089	-4.47083856789222	-1.7928161775947	-1.94133228819484	-10.4375651857665	2.52820031734219	1.1389921431302	3.40598057488332	1.5345762490293	7.21165038342697	3.6780548431576	-2.73403468961142	-8.14940123984082	-3.19701683621964	1.13894656586115	-11.0228233048922
43	3.8150076113053	5.16079209833492	5.53503275705333	3.60556250922987	4.20923133144401	1	1.36553987216558	6.63513600207552	6.15205015809418	1.64005153737168	3.52967732312216	3.22231750861084	4.17686621752801	5.26265962755459	5.26793140780669	2.28395566574712	6.22337118368154	3.51848353341624	5.73930035035701	3.37054337778141	1.24907521063652	4.33903926531518	5.46343519435446	5.71092398451046	-11.8721780530625	3.54276134908782	-14.5804590767959	3.56416387069222	-9.73909117852361	4.5225879646441	-2.32371531644223	4.57480090011122	-8.01407260503665	-15.9506848451829	-2.24121013087531	1.6812899512188	-4.0053982630272	-9.76974283996343	4.66522731932595	3.99112381099975	16.1588866393257	-1.31164912367402	2.5695783075367	-0.317378936797419	6.21880339144265	-5.32630629037216	-3.30354947283232	3.40804213980643	-7.38228762493294
44	5.10677848807572	3.23313908949617	5.61072007831364	5.71181324259552	3.1389006097721	3.73422189963821	5.83442054133473	7	3.52177627752389	2.45738307811071	1	7	3.31822876113599	1.2315057445257	2.27521179001942	1.99064393906532	2.9076459174369	1	6.52716660297913	6.02996155629681	1.27495641939731	4.50297788493798	6.9208544348056	0.871810713267604	-8.07744677649873	3.97777976961335	-12.9035203155583	3.39629513740186	-13.2007351869062	12.0928871886497	7.88942319023469	9.71938963936191	-10.6019579712568	-15.5877467640977	-1.85981367576939	1.8490797044168	-2.27808574067935	-10.3030074387461	7.79504151476654	2.26579580041332	10.5052400718567	0.281026565656811	3.7070114263305	3.24583131581874	1.09762998729529	-2.42557403042791	7.39400775828692	3.5139578002199	-13.6296369310821
45	3.69251851006616	6.65538455492479	3.34458141988276	3.93503690263459	1	2.18505278649277	4.15748005093411	5.97121276153226	1	2.20014858599993	5.28429585285154	6.73167229175321	3.33952578159839	1	4.99705363120627	3.10323684794921	1.67225999371377	1.2485827756686	1.38545563763074	5.27454786407768	2.31236719298455	6.50709400403409	5.07215103772848	4.50542893298463	-10.0268155318775	2.77212200067936	-10.4810269269884	0.811101304796111	-6.29126806934882	7.98818393547407	-3.33510234097847	6.8015942370058	-8.42875510915352	-18.1797468410902	-4.73420666923319	4.04138962096183	-3.31372370991704	-9.60660706470769	3.1806535648041	3.90782749592688	14.3746484982876	-3.07385288692628	1.78853920690964	0.478445806513212	-3.38465335310475	-1.20511399387419	6.09814493916185	3.84296863602644	-7.81660217004237
46	4.80661393208019	4.55438015555648	2.07755651941741	1.57583217414158	5.34319292372047	1.28013038342399	1	1.87515037448899	1	1.1224145501223	2.0586655555392	4.57779114418103	4.65329397631475	2.07656542815313	2.30769379813471	2.44239143296809	5.26013267967519	2.49734164361668	1	4.6274685801784	1	4.62257988436448	3.48742046878951	3.93005268064332	-10.0604813782934	3.00583084787621	-13.3339068619011	0.401759306469083	-4.87123143944274	3.68661556670084	6.35589097810601	5.94441363849778	-13.5628039168912	-20.0560364872783	-0.589409613742564	5.97443506443199	-8.34351537529333	-10.1117725545366	2.85287910898374	4.00890906079362	14.6162031692999	1.41858315356387	6.06469827059058	-1.8705791890459	-10.2955769723325	-9.36667255455504	-2.40609734278511	4.29454045700343	2.45326816584202
47	4.12115169384431	5.97995127880729	2.6757370595561	5.47145829138837	1.55650665326502	2.48630605637718	1	7	2.92429657487586	4.86716177074634	1	5.16587854592197	2.63920506464798	5.08877123333802	3.83203351012918	6.29802277043402	5.96456051947631	1.10107538641786	6.64382009329695	5.45863765674083	1	4.51802816776527	4.47247902156176	2.48774333086484	-9.4439537469468	2.46270812778611	-10.5201382395449	3.88059483420409	-6.47991599046206	4.65819268497411	-3.50782935040832	6.01961015870322	-5.55512426861887	-16.9091869777802	-4.56148941014168	4.54064220616531	-5.22977005722476	-9.56099794115439	3.61125881557315	5.45731545390725	14.6278607792291	-0.85529651671922	2.32938593718158	1.28726648950722	-1.4823089978531	4.00312808596118	6.45990574834516	2.81175917313724	-11.1080800060637
48	5.45511350339198	2.98562176375667	3.20822150221302	1.70632056599771	3.56677963707318	4.03070894626103	5.48445978076161	6.5669877247012	7	3.7842325717074	1	7	1.51818602199325	3.47798501528281	1	3.54640057485507	1	4.53568548375028	1.92239503453643	3.91128190967103	2.34021485832876	1.81696080267791	2.97559664778121	6.97598017669044	-10.2050695917477	4.26024836721408	-13.4655930003363	-0.16619806806911	-5.58062844227479	4.2036455920332	4.97734643496088	8.37979807984221	-11.9051935002295	-19.1671294049812	-0.275328557206698	7.37871861881854	-7.2497466203527	-6.54825568909121	1.86675637332239	7.97481079771071	12.5087887173094	1.87495487316571	8.6854687415257	3.29903449731858	-2.68873091559319	-8.57794537821496	-5.49858033670207	2.91002739652215	1.10486719476282
49	1.52776412661241	5.78936232631558	1.57611974844987	3.1099591250399	4.16292286152258	3.72246904233157	3.89420775328108	5.9201156023858	2.72753074909047	2.89629491739011	3.77035686066684	4.35158619019134	5.59003073881488	1	6.23771055768067	7	3.49774848463959	4.16068412429851	3.11878772290736	3.51648193200266	3.8096747078448	3.49029087145394	4.23002710846959	3.86663501821349	-5.46950321794526	6.10383836674086	-12.3453067985133	2.76819414040273	-13.464398861889	15.4745928779179	2.74289132080525	4.95626867258619	-9.57235647131064	-17.4309881698781	-1.58991525593035	2.72302925836362	1.70051600600884	-7.1695426386807	5.6300979849255	5.7995102965858	8.3717396079822	-3.264945693766	5.933032360109	4.50092219341218	-4.03004575587248	-0.554072309128846	-9.99132981960611	8.94378286732743	1.37065512174637
50	2.61566298564268	4.95880013664025	3.12441817071494	3.55125150963163	1.66633106246802	1.62025299394158	5.36117658609101	7	7	4.19055749711065	2.04703652052561	6.42749984221001	2.67664191443372	2.34923728142254	1	3.68350607126763	3.49149940777008	1.49636161000469	5.70722367260647	3.3347613514075	2.94175356496734	1	1	1.9076959392048	-6.34889968754359	9.07742615774905	-12.472912599667	3.12485362257496	-11.639556388182	15.1424380220204	5.68685302960304	7.86500696480176	-9.24494758242661	-22.1299870974481	-1.13502236988067	3.95024753780264	0.0556690883738733	-13.294832145274	5.47638023784694	5.22855745126352	8.840785391483	-4.3751930454848	6.17238597963251	4.18924839895272	-7.67689335622554	5.07746105016425	-2.83725778782038	3.08109855980371	-11.0891930564
51	3.15498685142763	6.08321245241652	2.6097026080821	4.50966742467361	1	1.47750264090666	3.72295351416275	6.68742009136449	3.90597892254916	4.10328773999137	2.99534433098438	5.19349205912396	7	2.13333553028861	1	6.82711994701395	5.00818474475011	1.72277147824333	2.27656260952937	3.65437088976939	1.12784867874042	1.60296954973573	6.6182904184149	1.88849688602245	-9.06547326610524	4.51789081530284	-13.1433718959341	2.7839486069895	-11.7562033031412	6.58539971442764	6.55153736599337	8.19651324782184	-9.9660332965946	-15.1860659285136	0.107938911759729	2.67832227181592	-2.18844409203396	-12.9637537778191	6.46942203380727	4.39989141856058	13.9116904464819	-0.170919858249903	7.54087924937446	0.834972292251129	-1.82498113228754	-0.586791264432262	1.78479901928045	2.19583909049065	-4.57572573631011
52	2.41242237916242	3.65469736284586	5.03872979671708	4.1855711883979	1.40639074063609	3.10973697944975	1.91325190546914	7	4.02690489145599	1.1542573070333	1	3.08596565232159	3.49781584887666	1.50360329440227	1.67059952853823	5.82607479332556	6.82941739840572	1	5.25457924159702	1.58796779488515	3.11289374243724	3.09452209283856	6.83070686822455	3.57509317446586	-6.73121608197332	4.81310295357179	-12.198298462769	5.91444017754039	-10.2774357726026	5.97706900092146	5.5287586583306	8.27453463779291	-9.58081351898225	-17.438342588287	2.79345871144432	0.934971606513493	-2.04355166878494	-8.80740063916957	4.95351774586704	0.688406898870068	11.0220597506198	-1.30085870080934	12.9516326834894	4.62267244139213	-3.33247313762579	4.55516120878737	1.76988404580763	4.52559112861453	-11.4436110888701
53	5.39469253763611	6.47572680414997	1.31716819382189	1.50162428822198	6.09349147937183	2.38160008754338	2.56163819199481	3.51973288470895	3.5186886250114	2.64121377933879	2.1649673933562	4.2692512575962	3.84275744799722	3.26876848412734	2.61744270912456	2.99819911858393	7	4.79449938166034	5.75716069936962	1.3940696758874	1.89600034975478	3.24471781611795	3.44192693504759	4.65256662318671	-8.41160979275338	4.8604903086468	-6.89940608258891	0.735510068481294	-10.976296820016	4.2182683963576	7.3472389643999	6.61759120333924	-12.6089264961215	-21.5471742169517	-1.09061245007158	5.58830667692033	-10.5211823800148	-10.4638344037671	2.90229510129221	5.37715496872575	15.5513745357494	-0.271653943554085	6.23484574681272	1.55779401072078	-0.0133821549768562	3.88610915340474	-2.05532079683325	2.64104197136127	-9.06462565544917
54	4.2896546026619	6.06432381797176	4.25896311608244	2.68702618712044	1.38534488758311	2.66038436281032	3.60375697386723	2.1368488201055	5.16993492070179	6.13894397901938	1.74872248065151	3.69612347719604	5.84421226666485	1	5.45468423971976	6.25382906405698	3.88615124587769	1.3804948499253	5.50453634918495	1.60659350914679	1.67829179964071	4.10124988329314	6.37155597437068	6.18574500285518	-9.09689999520942	2.86444838216422	-11.3205605646538	1.80215630418234	-6.64723711867451	14.801131489463	4.06849085292718	10.1902711108991	-5.60982069953672	-19.5605496524253	-0.811624245879111	4.526403314238	0.671885573171419	-8.24966820529374	3.86420226934893	0.777231922727911	7.37569071497312	-3.95696476927639	6.21695688639211	3.67296789888663	-1.65494808697052	-8.53257625392597	-4.37306096588602	2.92117896192936	7.11395537128343
55	5.88091241173451	5.87166431644605	1	1.22414927097447	6.92346787781932	2.41087966525093	6.52924130096503	5.09719689747058	4.51673654868903	2.866129450412	2.24275710118993	3.85308268290756	2.22179691187594	1	1.44954087226933	1.17634690810564	3.07274509358911	3.433507536562	2.72685663513287	4.5384763988546	2.69799343890815	7	6.36326448232366	7.40473027033351	-10.1358722614619	5.77967674328355	-11.7478516884316	2.13201037764335	-8.01556782939405	2.77354745989931	6.58477321920269	4.12344231318835	-14.6868720197085	-18.6228021519548	-0.0339033916756197	10.806310213432	-9.49362276071539	-7.41266430794696	0.397242797296475	1.58283580537592	14.639344514835	4.50387793304059	7.36095922218477	-0.374433957915306	-7.38883687414643	-7.85048285623581	2.3189372200973	1.77183208122235	-5.2232616201521
56	5.30592901658128	4.19287925017667	5.4891731323982	3.4379546918046	2.00032769777821	1.26364850590169	4.3127702423776	6.17394571814923	3.21778733654155	5.76118430196069	1.95260020230235	7	6.45073010810776	2.20505289149282	3.77180441345187	5.32791046898965	1.82428206222503	2.66331019697218	1	3.3965214580668	4.91379068630153	2.27609171236943	5.15950194841918	4.34492657981127	-9.80570986257383	5.63733770752865	-11.1469460982967	7.92156914853639	-8.03226396377887	5.08483533716533	-0.0328943021337784	10.1601113983814	-9.04333196581597	-17.8469997960632	-1.65653259069743	2.08804006423189	-2.06405279698777	-7.18862873657545	-1.12228876937387	0.590126642341781	13.1383756566444	-0.71036506552221	5.16273158509725	3.99362403074874	-1.81172115532061	-7.04232924502477	-3.71678041297587	5.59187731749969	-10.0575817678203
57	2.87203309566037	7	6.32467862288906	2.58349039063245	1.95640716491565	3.20812927088423	2.5493499331863	5.39600273476548	6.64062596991223	3.92092633466015	2.47617719351518	3.8681085169186	3.41346011292643	1.5695457778492	6.62379601322963	2.58018951073467	3.10936276184463	4.03913626493284	5.07680310541957	2.63056240703735	2.33786962478386	3.16146536696067	5.86417210083076	7.20784671575701	-7.80595515575268	3.70250267001196	-10.9558374783566	4.83542189050974	-9.43573937750656	6.87001372436662	-1.13135770380298	4.88705301953651	-6.99023748126485	-16.8535391518101	-1.32483548392132	3.92240090166369	-5.5354885953062	-6.28034844569793	3.88580776885154	1.40603309392829	10.7394102102059	-0.83499984287567	3.72756076324278	3.09084872561554	-0.913857867673072	-5.57025433012883	-7.63343158086716	-2.18309944852889	-7.1760265946017
58	4.85741982176732	6.810529113485	3.86623177293362	4.3020069553872	1.76843668736103	1.33729508839853	4.81992380033421	3.32694477794344	5.9202654709216	1.31491916361721	5.42412135592734	6.4542125478777	5.34182919864157	1	6.98387199537223	1.08122358134856	2.26383876210351	1.39771712495678	4.34069282205871	5.31270987812552	1.82452150847985	6.84604922848995	4.35493442244887	4.13949284587445	-9.68621898664987	3.5091860281699	-12.2799192560789	0.806389162841397	-7.04909071425511	6.91747156877763	-2.76693402820678	6.84974747122803	-9.18526196063039	-16.8233953444989	-5.4436641592545	2.93426936636392	-4.03392641539888	-8.52685679565859	2.68154941201576	3.4542975466303	14.3569187961918	-2.10533280672264	2.94595623546561	1.6755183635679	-4.86993281271432	2.69257703908215	4.57307278714023	4.81138654213904	6.6319366894482
59	1.22957920325151	4.32798160349557	4.0500228967415	3.0985664741706	1	1	5.75710239978955	4.05332734741353	3.37309788451425	3.44169698046734	2.04188859589954	6.36392816149573	7	2.99474200445537	1.29854863968253	1.28406241399004	5.25523661679066	3.42258689349236	5.82774249651032	1.40010616356552	2.0013552538421	3.13538819028677	7	2.07766604528473	-5.09434370870972	7.64449624963769	-13.5776129157163	5.49137154892166	-10.2066319456961	14.8678572549181	6.1822653819967	7.61479127710557	-9.63486855093794	-22.3563518785982	-2.72685383974118	2.71801352846917	1.78429551976208	-12.6641065945724	5.63870830850402	4.57012254620998	8.39652556751728	-3.5604231403232	4.89820867721308	-0.0190312650367881	-4.84877559890461	-3.27771730104925	-3.28300847882197	7.0418579707741	-10.1992170879612
60	2.52100675827012	5.5819749146572	6.22850347829837	2.43340665695359	2.82134992578916	1.47676655814543	5.71536618645826	3.53039250955109	2.06728287711147	4.18401516042987	3.03361411595038	4.96693957181559	3.64093418505481	3.52250212842377	2.78679784492244	2.53507028054323	1	1.02573392439512	2.63418002186002	2.95837899246524	2.00598864154516	3.34312069101023	5.30854330046502	6.87470532826093	-6.88018269929852	1.20796833927764	-13.1355714805662	8.10645016200757	-8.73795062182003	7.6877848429917	5.58550536949821	7.68664259860823	-7.24816721996951	-16.94043704655	2.35464873955673	-0.946929316256605	-1.79653451169341	-11.7674707895897	5.68085445274528	-0.453299116397388	10.0568642588173	1.80593525090906	13.2885596031074	0.688988032800707	-1.51775028139242	4.06333401053991	-5.47583479648274	11.5121246837523	-16.6750742690001
61	2.6797537085391	7	3.52471073937317	3.52557666922034	1.50080220938605	5.36880240200083	3.01343916671872	4.3810127577404	1	1.54172310833465	1	1.46551917841146	4.62139997680123	2.35516705736006	6.24209866621022	4.18450503606059	2.28596027457402	1.70124035319416	5.20519704578396	1.29824734405781	1	4.76768689961564	6.16949700723241	0.176818959123337	-6.44935728569419	4.42419454427174	-12.829217807891	3.19109464401293	-12.2156947059252	16.8534994762726	3.55602414963612	6.91833911398887	-9.50773974142951	-18.7290500707135	-0.706557387689698	4.18523143886133	-0.727265777076117	-10.2445801391508	6.22498119430356	4.28442926326938	9.86390228945522	-5.44373975857843	4.66070337362269	4.70483475310853	-10.2248608780309	-3.19712103138599	-7.46877976087497	2.34129861224667	-15.986502630809
62	2.84892204776932	5.75209873770405	6.62248622977432	1	2.49012806430979	6.40031170796439	4.44000089324473	5.95353951560861	1.80500623107343	2.21830945621569	1.19764143565801	5.41536780449049	1	4.37393149825726	2.78237511241604	4.35523711605649	3.33419606264805	3.25956930378364	5.98659744977493	4.89181305372764	1.81942362007906	1.75560966746137	6.06305701876193	5.54713037749781	-8.08444649549936	4.54685402889349	-10.6531485467163	3.80894174985906	-11.3189584676014	11.1153191160139	4.77872346602519	7.92924450436748	-9.96497578438354	-17.2202231613995	3.52662501778883	-0.11495106557688	-1.84478188211977	-8.96358085386093	5.77231646736275	-1.32166999175394	11.239702881224	1.38843430837625	10.9621381457759	0.108248982872973	-7.02019385515401	-6.86701433867118	-7.7425761091432	3.90521220266121	-9.61416458003014
63	4.20345126174947	6.58498315092818	3.15843366557664	5.47811003249342	2.2006408993841	3.0155575681455	1.2371262633275	7	1.78001675705713	5.15126205391888	2.10709262524067	3.8626187955286	1.42532932056243	5.59801552818758	4.29344598060075	6.6563701498985	6.23794698781994	1.33212135377082	3.62020129070369	4.98679980537488	1.13105568848683	1	7	3.67046106435171	-9.81802755377265	2.69506805240564	-10.6831279377909	3.69743778772933	-6.84422498237647	6.13836637584663	-3.59987005831312	7.12389645433944	-6.00399624504544	-16.1804016746169	-4.41291511397206	4.7120480150758	-4.41730203530248	-9.1168184470364	4.01119643415153	4.10068847412313	15.6013147553357	-0.994716473589334	1.97101037063009	3.58737089767968	-6.08222665344117	4.23344747141541	14.529663913073	2.87284117223435	-11.6698153263412
64	3.97296477786012	6.04019336534664	1	4.59339910466202	3.03204312511319	1.25803354837325	5.86718722615264	4.62421753122903	2.53638394282544	2.81958060310734	4.45975019323501	6.18391484420299	7	4.04478466357893	5.2891412146679	1.98587040820802	3.86557906835794	3.96969617513881	7	2.90063029562785	2.86847785247894	4.95578367545052	4.08568539308393	8.50924491076637	-11.7603165867595	6.80806353774427	-12.2405680916302	2.5939299302125	-4.56405800386131	-3.14020810639596	1.63009300997863	9.63356967452683	-15.1307391170596	-20.9062760966671	0.767524806096528	4.67191370830914	-6.93662187421191	-10.8683584282139	1.50173772645348	6.59356493808745	15.8296015105509	2.23844622703369	7.73171329970567	3.84722440019497	-3.84672342257191	-9.16395384540995	-9.35139240639136	4.60204758610776	-11.9943244330611
65	2.6873668675348	5.05916131462875	1.82808885951941	4.61199991625719	4.83173654277432	2.84359037864602	2.71983960552574	4.86224364128199	3.45641188513004	3.16620224676935	3.60577312383756	4.07084501130956	1.30190711770817	3.29927395625011	1.75954401206088	2.445487532706	5.81528190006464	2.3997842251251	3.26498108451769	1	2.72542146708114	4.36192766368795	2.63121418569882	3.12709246333817	-5.23774712967129	7.07419915814695	-10.7336819159527	4.4695678913929	-11.2745186121695	16.1883291662799	6.80798532388114	7.15745886755832	-9.91227311405705	-21.1514850413242	-1.61541542246286	3.53709815535143	2.86567088730912	-12.6839593927023	5.20307432588585	4.68445239040561	8.47057117090559	-4.52376173184862	6.0400937862019	1.78847315504577	-6.16239332119175	-8.67490973477553	1.84262086682971	0.92088179902074	-16.277472417969
66	5.36692753192171	3.85103550980471	1	3.9294768206527	3.47790916388572	2.46563374411303	2.12636318621597	6.39635496587205	5.46355749006131	3.23408244249757	5.70638446834629	7	1	2.60252021422426	4.39836547550467	1.92076410252781	2.85572131754632	1	7	4.18254035908113	2.06585262442988	4.18356022747777	7	4.10948862315365	-9.5919653373753	7.83948904800045	-14.5325517477215	-0.312347033991983	-7.16144131784476	-0.148936016286715	7.95225294672261	10.2666643164875	-16.2617635261582	-21.2729634177064	2.69775846413242	6.44001117986547	-9.70398778548122	-7.56345157387039	-0.498466125068819	6.57873285266976	13.5877128467167	0.780765391668906	5.46074783009371	-1.16646565678778	-6.54946465597845	-2.905905287294	5.89128538786649	2.88412257643636	-11.5068991424066
67	1.13306393833517	3.53348734410372	6.17368223008338	4.53413356522377	1.53695056186465	1.93126258472438	3.59114279460603	5.98675305916898	3.6700739920398	1	3.06523458941661	7	1.91092491780798	5.23417882841219	4.01592724677154	3.5946884102328	5.71842729808701	1	2.40656991130719	6.14703466353598	1.96947131927622	2.10423203725257	4.9255596604425	3.9728582777369	-7.96783574079586	2.70530996636819	-13.1555803455559	6.9135330223773	-11.6378012508662	7.09887680498356	8.23766432824657	8.49888723424767	-10.034870666101	-17.3071651572631	2.58492244798656	-1.63024970827425	-0.256918105213843	-9.59796794916829	7.30567008971906	1.02685278828202	11.8323295076337	-0.0774898639864948	11.6821804701191	4.41462555861305	-4.50974099915865	-3.74390952801936	2.807090842067	8.11286644320302	-8.83534138692292
68	2.67244087093044	7	2.68112753468319	5.42533111462616	1.26418686046667	1.76236811736339	3.70810388791528	2.17075578866964	1.60113786156372	2.50199869627251	1.94706750220504	5.25532788942411	4.67531373844426	2.92429377303564	6.05961513362338	3.9833877966912	5.02730961970773	3.74981859051341	2.77773858575911	3.04773140320334	3.33540599187232	4.87862267358647	3.73630238892679	1.54915879270929	-8.53115079237591	5.90222180721288	-14.0793257095275	2.94240093595464	-11.1140404998399	5.86960303370662	6.359099338171	9.98207718645186	-11.4109606155957	-15.3105160546555	1.03885060316568	0.864724447939124	-1.60828561114885	-14.4467269868953	8.08885995262207	4.43272376155686	13.365865507445	0.536661566680114	8.85233565391434	-1.30811921741463	-0.90759657015361	-5.65637028385152	5.37891510677634	2.0330187899929	-9.92480716146785
69	6.25888654106037	4.07036634638144	3.59950334889093	6.27078482349152	2.46846599751816	3.75492384798828	1.26078356994284	5.41204548171048	4.70218395657073	3.65759197396446	1.86648231159849	5.50319674691925	3.19237923585711	4.29276672638975	3.10511721961166	2.32721618682495	7	2.42249150068292	5.64832185788304	6.39445396348813	1	5.95495159562771	7	0.892010961435305	-6.83413636578301	4.53559044975248	-12.814499420504	2.76982719492206	-13.0410834692417	12.5837895591194	6.12453811064045	9.50154626653397	-8.45939321270528	-16.8804160269504	-0.706205751977647	1.75920004377057	-2.40335937148613	-10.1083681741059	8.20651782992478	4.19912213733722	9.97842523917354	-0.455813917605114	2.42570180274181	3.14686097867419	2.11713282907419	-7.56014903055425	8.21113753407606	1.02850865055464	-8.34777169218156
70	5.64687967822422	3.8678231557941	5.58041520213806	4.35761361217762	1.77983921086856	4.61698792523107	3.12271758556809	6.22504309806954	5.90388532284398	5.53846937788088	1.55616509941929	6.99095847652985	5.10294310116647	3.82522556869806	1.79218349629326	4.93548669025908	6.58987150892498	2.47866480214457	3.35068028804896	2.38691949091805	2.62055384097722	1.71586873160599	3.09293646453988	0.453278077812904	-5.91038371137791	14.2942137707548	-13.2769070645475	3.06438977003403	-11.8034281392787	1.82024786484518	0.994120344387482	5.52023782987643	-9.68885898719259	-6.36140018648546	-5.74606431554327	5.71731627144884	-4.2787095620466	-15.6428291907196	0.914387138141001	2.97305983266258	8.08202316705683	1.25868529212008	3.03610953180777	2.36194350403031	-2.62901969566949	-9.04431084201621	6.36574214541738	3.6376028115688	-14.7312740850122
71	3.84545778363178	3.75382961544461	1.14115372543044	3.25446812204938	2.53311889438014	1	2.43511100277725	6.47597657704379	4.73933583303232	2.65089993084689	4.55634416286762	7	2.01466695227411	2.07662604376645	6.87035768886925	1.04967128080494	1.79999635345924	2.07300697022562	1.34612975905771	1.05445479781329	2.87870984507078	1	7	5.97492487060979	-9.30285619654354	8.16396898234905	-14.7859765501287	0.876932588701233	-7.38886303688698	0.030311279342965	8.66587182163911	9.50488372058853	-17.4702906680606	-22.0177718583704	1.86309928524624	7.06515712900571	-10.777492896923	-7.56810311666465	-0.716433220298242	6.55035825887285	13.6522331225841	1.09868038475634	4.22179834813952	-0.195216069402761	-6.28732879226295	-5.90242982303291	5.48924955447553	1.75638913580237	4.28121661423181
72	6.64373354193992	5.49746413319758	4.12476649506437	2.00145453277394	5.34679188513224	2.23473222678815	1.52948837224248	6.98842673620504	1.53257087587242	3.76520817591983	1	3.52119957750197	4.41393916885107	1.38909148649514	5.52593383606003	6.38116312775115	1.43062425761307	1.04837770563605	4.01381072060625	3.60702995244108	1.22598703679132	4.78223383800664	1.70324226473772	8.43265931284577	-7.95099442760554	3.63338140463162	-11.231909566211	2.98968796487795	-6.2690221877232	3.17788052383241	4.44358185622172	9.02543630406047	-13.5149859790791	-18.5684313118231	-2.39940817888783	9.9454436212427	-9.64547126286646	-10.2681114112684	3.18240393574356	6.3682072686299	12.0671821017235	2.48866145730593	6.74128537331307	4.99264729942672	-2.59355711450258	-6.53841803273849	-9.86606378768578	3.47528634646142	-9.81493007836237
73	1.66112645747806	2.26944245415774	5.97174762005978	4.06431687117167	1	1	5.99568851783349	5.98393237609611	3.33994146504265	1.93623528090183	3.04856849463306	4.43860187620869	1.55469833183522	3.61196602572509	4.34575638078734	3.6079720468832	2.2741544305159	5.43063615705626	7	1.37372988598817	1.24108488921248	2.68733848957037	3.56385386437041	4.67825382626411	-8.35909482368266	2.81623509344309	-12.201181441884	6.36257264733584	-11.8768626259241	8.33312580933739	7.89716774886574	9.32379269158218	-8.69295511094102	-17.1106180533028	2.56178232358578	-1.32248589357049	-2.14991605890055	-9.83916443578743	7.69582866366459	-0.409984761844035	11.9508164121475	0.0231954161737464	12.1914700625283	-0.00761479033010851	-7.64839607809769	4.25521788415569	-2.54743225316103	7.76631440626317	-6.82344702679359
74	5.82302715462512	3.95120596377428	5.31508249910167	6.04160066041638	3.05188364145596	1	1	6.87735616961113	4.9440407059576	1.61160238132995	1.99921885852631	6.16060323454023	6.04999927235464	2.70399915266116	1	4.211765335377	6.94715488735013	2.02152673368175	6.46720934359204	6.27972540222409	3.06270205294272	5.86834859270988	6.53894373689418	0.861203735527664	-6.09209987258558	4.73161480661457	-13.1283035122547	3.46162204554031	-13.851212406226	13.0513120579472	7.59827399756047	9.45315619195861	-10.1847713740408	-15.455636426006	0.159325111568903	1.96647417813945	-2.21248586908684	-9.41059751378608	7.77540876058308	3.780929416137	10.4473731982912	-0.134078099503932	3.79826341437608	3.19588999565657	0.439282603788993	-7.08564155915189	8.09015069693037	-1.16542683072965	-14.2718305692008
75	4.74027907460439	5.02898817635024	1	3.95825831138535	3.14721458473801	1	4.97816500007212	5.16507849851453	2.49936248428901	4.84409302157363	5.23567699108991	6.03930204195463	7	2.03565206384454	6.56208043655584	6.02162190587385	1.84300951140638	2.96976102260422	7	2.41150822647624	3.8327923431319	4.68484804993678	4.3353958051726	8.55141329459061	-12.6189151422967	7.11031330980758	-11.745261443385	2.19634699247468	-5.05017368878502	-2.08647166439366	2.53110874766447	9.21294091355252	-15.965791622763	-20.7792314424141	-0.513620552420692	4.85928643455123	-6.09105219705664	-10.911129210571	0.136104170186116	5.63611942710368	15.5388304548198	1.31123860905405	8.06114404448752	4.15744957366768	-4.71215993272949	-8.10043727143588	-9.4002677721458	4.21084032871088	-10.2809136892946
76	3.48519629240461	6.87255303026897	3.26339892692824	4.49526621853221	1	1.81453150901358	2.9295563488441	2.42992270042319	4.10713453505091	5.05832121242278	2.31616378058884	5.53051484074169	4.31730948915498	2.71273967571689	1.31400381575414	4.3050355476616	5.35693986845664	2.96295533627126	6.23206725294869	2.49218755014409	3.34960905506297	4.35269690070519	4.36515377080313	1.88087146881318	-8.48889743695779	5.33578295985153	-14.2780472150073	3.284262684733	-11.7176622762584	5.19542075318732	5.91729021964312	10.0056814449693	-10.9695493879449	-15.9931747550478	0.728429130273204	1.74855191836962	-2.28526771301545	-13.4725708448632	6.90116920850563	4.05341094772644	13.9115720372173	-0.374733628672851	8.95761880887147	1.41211474973264	-4.08357981916404	-4.55932778199397	-9.25973851645664	2.99622961162121	-9.87892045332737
77	3.95277362085743	7	6.55324789516756	2.7402159813681	3.0473475317774	1	2.62995431489175	5.64269104382463	1.1713098972615	1.74967709052824	4.46061883756584	6.46692352454108	2.6553416610895	2.27768335022977	3.01835648429157	5.63385214793095	5.53765337812551	2.52397133819058	5.37151960618226	5.30259493388584	1.53435006865425	3.86187359032567	4.65456690880397	4.89117748928861	-10.46228755135	1.01013901229453	-9.67174720661003	-0.671196716050213	-7.94883954526764	3.07592580335655	-3.49845946118982	4.16048379683029	-10.0442346840104	-17.0102994889019	-0.341890964769936	3.49382376925147	-6.40164909874891	-6.23312334787417	2.85164844314021	3.24986751269199	11.8618840781636	1.58984289006932	3.84943104435224	-3.97096354211943	-10.6830679962626	-5.25807227531671	-4.49489150847961	9.20531963352419	-7.25653317113982
78	2.22793193819866	4.57071074874341	3.21467653300922	5.0298078688502	3.99463811379932	1.69303641772079	1.00484076101232	2.41493905893264	2.68016754527537	5.37622065867881	2.49545880837705	2.21521680053449	6.80223547630465	1.56197225942266	1.65026059452118	6.26999526244212	1.54595753653313	2.7509338114531	7	2.51587651737288	1.873781034845	3.12358665871802	1.71760504689505	2.37591499852585	-10.2066736452898	0.509113513346483	1.91024898653181	4.83860918279301	-5.2095717082717	4.65820704001946	10.2706076104787	2.72047753362017	3.12967637668824	-3.88150825270896	5.82305856514739	1.22638118559782	-3.83684705399719	-11.0002651032573	-5.26829486070334	-0.396579127281964	-7.04997850876814	-0.976865909363572	-0.257732975204763	-0.125425984619704	-5.13023705192306	-5.53517105854859	-8.21458272743665	2.35356330604211	-3.762246363335
79	2.68721506573023	6.77957047691056	3.20507571877933	3.3337910229233	1.72671383208637	1	4.90803567528737	7	4.25433660299488	2.44113036091031	4.39902276999639	4.01456776512236	3.39344924129226	1	1.37177245091426	3.61095450857939	4.40550597401853	3.75234319456888	1.20216345591859	2.8311023486021	2.62915572247673	2.41734641877729	3.74870313918694	1.79925261301783	-9.76647823373238	4.87786901698475	-13.3939384208702	4.27843476101532	-11.3488198285913	6.38366659581902	6.67181832373512	8.94194217444059	-10.8615728752694	-15.7059896861452	1.47204712315436	2.21975068301504	-2.56826686815894	-12.7816240645795	7.54833238640077	4.92620164416499	12.3147967863805	-0.199984497857748	7.9312416189876	3.5802438492759	-3.9884118383781	-6.03299328214176	6.17706577392786	5.89766590876128	0.846725905655934
80	7	5.7517548131504	4.37688707850508	1.87625266969409	6.52425984810856	1.45037362850641	2.51559139772384	5.31554753310748	2.17374202399213	4.33647194567755	1.55578339930669	3.53623847537657	1	1.28842893791829	5.73204253789831	6.4503197801189	1	3.05339163135325	6.82708355359023	5.93752565121223	1	5.98294365191278	5.82502274995891	8.66921564843766	-7.75840763212326	2.89122224362095	-10.9175116342653	3.45426787666474	-6.02016121262571	3.25945368500043	5.00100592422194	7.53973791452207	-12.8398141910554	-20.2015637582728	-1.15580740683419	8.89180041421796	-9.46589931421396	-10.3418167804083	2.60985923310719	6.52861501891514	12.9117799647867	2.47867390802062	6.19836633031502	2.53720364144872	-3.20482534501438	-7.5960568820809	4.79996306491558	1.12821541260687	-9.28095892920137
81	2.19531605268493	4.98561918918099	6.68350793915035	1	2.64191147046618	3.06223640189488	5.11222028260545	5.92822682840025	2.47379489136829	3.97780021221997	2.65530924083368	1.7266697208818	2.75845973975918	2.70215187880138	1.78120463905123	6.5704491001193	6.10295749608322	1.3321469487128	3.32435264323479	4.86377110363351	1.08444781092784	2.51138983725413	2.89734087170423	3.87133708459461	-8.78240737112694	3.05666950208652	-11.4097980784763	4.28355235844152	-11.4971132008667	15.1700716801109	1.36460461874196	7.84913422555978	-5.89985919877958	-19.9732936641137	-1.74792962025192	4.04321100211	-2.25282674855665	-9.49746846625766	3.90778665598167	0.170486570213704	6.16691349178525	-5.48299680844258	5.14248466145134	0.907386163000222	3.02194478506097	-6.90142357064455	6.43613031850438	5.77281501104195	-15.3926551166159
82	2.92517833365146	3.4609460891402	2.56769277223732	2.18638307559041	5.98766888777469	2.09264862676675	4.15151510847701	6.68769703908051	3.39341799589043	1.41218206933457	2.4152865365668	6.46496990813595	6.43184282033274	1.12571733460632	1	6.04502541263275	4.93108645414953	3.41909504360144	2.86556561951075	4.17277338934643	1	1.06902798905981	4.7861196802756	0.731601598378322	-12.6664428515094	5.73233482257571	-14.043861028201	5.2845086453916	-5.28700679435219	7.03474210044687	-0.618336808657481	5.25176648845169	-7.24377641310532	-13.7336144268036	-3.11524948258396	-1.70139458711778	-2.51929359304576	-3.81100714379236	-0.414225455914738	0.411884550005408	9.6825080571572	-9.55016208102052	13.6760277204602	4.12699504606699	-2.52065968104204	-4.5620059885066	3.52910156406235	2.76723917048461	-4.11953606558871
83	7	6.25927643598318	1.71381771861921	1	7	5.04902359112927	1.44832616598309	4.71960003424567	2.00033956602039	1.2605971461163	2.3767541704525	5.13742660735062	2.33330829369211	3.57409984474468	2.41992105384731	1.64480642647969	2.60351921488873	2.53338989578603	2.78597834403725	1.27325219149334	1.91624378910153	6.08683378965841	4.66040244179209	5.7701371468634	-10.4953061399592	6.28450893624756	-11.9495932521315	3.98871900298573	-7.46324919511563	1.5314011068802	6.42610208400244	5.16721876022042	-14.508634680336	-18.1370747301791	0.831354343358659	9.11001456178307	-9.31272486955292	-7.03267006569553	-0.684308482315034	2.25539220222486	14.8619816082793	4.63390114763873	7.74909911808154	4.46679026745012	-6.22335916475742	-9.72096863320507	11.5684670237063	0.475039192997766	5.92261934673333
84	2.84825093652539	4.94904627007763	3.18080554085108	4.21499302336339	1	1.42508083888249	3.66021829409196	3.70557237524334	3.23522901461565	2.93946660664045	3.86308782509761	4.9833143365302	1	1.68386554920349	1	5.97206712234464	5.43655540387037	3.58942830064278	5.21655961348075	6.43289848729172	1	2.44554200454981	6.56679058721701	1.67305932817724	-5.361896944971	6.82716040218068	-13.0939492651867	4.7748954528394	-11.0200402037656	14.3443025825024	6.22521470710851	7.38936095398602	-7.86267481987618	-22.6805766760586	-0.823079260905185	3.11333916990925	1.21743551562913	-12.4471769464624	5.95990181236655	5.90039140631333	7.91828355379944	-3.84454637237956	4.47791913313147	-0.617353926530655	-8.83655608191857	-1.81796396386901	-3.4295626750835	5.33211612066191	-11.7316430766836
85	4.83761951243916	6.36297021130199	2.59827366143244	4.47460143155751	1	2.38638721452153	5.20501945612641	5.89479116914778	4.42747779533391	1.38972431013708	1.45974550065	2.42685451003921	6.83506554251891	1.93366275058297	1.5570153792699	7	2.25482504440788	1	6.52458425493358	5.94988598046293	1.92821031884339	1	2.47823346984563	0.00896871360532792	-7.03041738528308	4.72654373970468	-13.3576007860162	2.33826248988159	-14.0704259329662	17.8152949255429	3.23881636292361	6.58767831801079	-7.73047007284082	-18.2734664959699	0.267382866061261	3.89564479317618	-2.40380920366394	-10.0097381899981	5.53733349154789	4.72031942758212	9.63489474162811	-4.57323943816173	4.08332837999544	5.53680304628145	-5.60098977714733	1.89019232564048	-5.89858739885877	8.99708816332754	-12.8376373319953
86	1.65033649154712	2.81610184744209	6.51320257001387	3.39947183383884	1.3151465194043	4.59385867379153	2.69712864922566	7	3.79365258675659	2.5226598632549	2.38406344816842	4.48920085355431	2.24280586756403	5.99419694305977	3.36492780207734	7	1.81989399279932	3.39873937369203	2.78448671091581	1.52454376660208	3.31113269321956	4.0320372012974	5.4436881736058	2.86509891521575	-9.13497754769149	4.39165248162668	-13.4395981522165	7.81372979770301	-11.576060008641	6.51809745885227	7.5953491485081	9.54906652202928	-9.65645769889242	-16.1030123112435	3.30044965181238	0.627711796334124	-0.37275147576538	-9.71864856902092	6.76478982110011	-2.02172565786789	13.0097311066836	0.657296484379299	10.8645096952046	6.01555032503204	-3.98986884122682	-4.94648212243206	1.64754404528202	0.214791360895826	-12.8445932962404
87	6.59914871471542	6.13875124271894	1.01895971932533	1.38088261873192	5.84056955686689	5.07758196949166	1.61627333505113	5.12560342000792	6.03775938329175	1	2.58863529762959	4.35716877143823	2.9428710174068	1.6671019099278	2.04767009849874	1	6.75442066576177	3.61926956822227	1	1.47374033785027	2.4886591718372	7	5.7032750301723	5.73436629922294	-11.1400320717622	6.17056443238141	-11.9978542167604	3.84095818332767	-7.36622816890891	1.85553290648376	6.91632919552179	4.25827157339912	-14.5193510898816	-18.1843729156564	-0.128913160097767	9.6934676270485	-8.90694437020507	-8.20740978580941	-0.678934761791847	2.38633655553634	14.1471426907567	4.68147199238166	7.12469209145171	3.73064042477536	2.4081040884105	-9.70973035735379	3.12249025205508	3.74773254274141	-6.50424487769999
88	4.39010586029928	5.93179082196399	1.09626701894293	1	6.98194244431728	1.69263410378688	3.59688760032729	5.34993053674532	2.88032065437638	2.45883385002147	3.59171406206999	5.04298128616838	2.05731697065425	3.14497029362072	3.63159414162898	3.41929763998049	1.77303179510291	4.21565448108486	5.74899914867954	4.24188731438732	2.54215481338136	1.50243650113218	3.608380272674	5.55267957103262	-8.85872107124411	4.40711607705356	-6.70103344962016	0.693043439090058	-9.78474614223265	3.94147901929662	6.21306566671596	6.12546065817302	-12.0569693806982	-22.4020926281241	-0.276249344010843	5.31360028791038	-11.0739476218297	-10.2208471784422	1.69305599527635	3.977011157959	14.4385799420502	-0.240108209235628	6.10758056240583	3.46234542436771	-6.28904513383549	4.19611936259257	-1.7273171759973	2.63264177097723	-8.77932683901548
89	4.93375389648337	4.4478436044716	5.40940128893845	5.19256666497829	3.08640014067138	3.33485103420217	1	6.50756902309801	3.8501453035978	4.10639349859749	2.64372012214385	6.41522464836969	1.55706367450456	2.14632689296182	3.52558754666541	2.27668001591409	6.85066827051241	1.10880774478359	7	3.68666739396436	1.61780657471716	4.33542520175405	6.47912303554572	0.325780538112795	-6.71934233599432	4.6700039765994	-13.0623190071954	1.89787688170678	-12.7423181762307	12.2705177924454	7.35809933750509	9.13515314350728	-8.01078332568451	-15.1066011156626	-0.270749450235567	1.73884373793152	-2.68054972878416	-9.47076934686478	7.58881668520895	3.46369837693076	10.5015688683426	-1.00283589400288	4.36629921488792	2.14420954131105	0.811309384410734	4.84968098383711	3.26104033267625	0.255820922196664	-13.9392783710662
90	3.04005201384698	4.7112607266129	3.02990579461006	1.50695800234785	5.33250518856789	5.46535336349634	2.78904265356923	4.12133117061498	1.48709673276479	4.08638607318709	1	3.39487542988658	4.62979432683116	1	4.53172478560379	6.33454669875093	2.47687332000236	1.23860841390068	2.46475251486244	5.39300918758873	1	6.03667693002578	7	4.64197613395461	-7.69178389573034	3.41403131637885	-12.8770503665815	1.63091364955826	-10.8735104559974	17.0138860289724	6.57027191564784	9.54285577184386	-5.33943357432207	-16.383077259607	-3.84726481743739	-0.508695878636272	-2.12135624601615	-10.6625943066063	1.02638177319657	1.11630024567551	3.1564953777	1.8992551504553	7.59179720785964	4.26904062528944	-2.90036015962327	-3.73829164030455	6.93959650583967	6.07575321371793	-17.500062246492
91	6.00702096969748	4.48826303725201	3.83206529926773	6.30219280517164	2.43168395126846	1.34565766934734	2.97419299592233	7	3.27847962648402	1.54921798541682	1.68944948199205	7	1	1.33135456687762	1	4.07772653349113	1.504442505919	2.52871134999546	5.31141403839509	7	3.17433212310135	7	7	0.695569602904858	-7.6367421063794	3.85018519820681	-11.2817233112372	1.99750460017842	-12.2721773571416	12.3675844269362	6.56949723507397	11.3584152785834	-9.65881203642736	-18.017296931522	-1.15840496948253	3.19414091785863	-3.62480698352606	-9.41886710895075	7.34291092028299	3.72374296526007	9.73351568918762	-0.531074755546786	3.20821909982243	3.76292028868272	2.17575496749964	-7.22352088667416	5.89356179478783	1.95976148459764	-14.0309895419097
92	1.95968133887156	6.00945838146583	5.91430680577028	1	2.95090195051501	2.97711361718107	2.17154829957651	5.29485134350758	2.56102248883552	4.11276052848634	3.82716238245166	1.96971630574479	1.28741498075112	2.75929994426944	1.37162787071492	1	6.59739502490059	3.38277503488503	1.87058932944506	6.35094758763061	1.53732700558514	2.27359137741958	4.62633335811757	3.55901582212617	-9.32831728086423	1.80650484512982	-12.1230540336129	3.21571519064328	-10.8671585880571	14.8209489605845	1.03485878769139	8.43642721964159	-6.19427514443085	-20.662711324752	-1.36951545290328	3.65690414910905	-1.96901619919781	-9.03125406131443	5.20862740088338	-0.107036171334221	5.76392672231056	-5.45583291726039	6.04901909637373	6.5261598896768	3.00709216537704	-6.35161619784981	6.4816191036938	4.55314218604224	-15.4951197168834
93	6.79284847672376	6.13574520082356	1.5103107126335	1	2.21320606519588	2.59775278582147	1.41172948024439	4.17827429844051	1	2.0667524584875	1.31452278662271	7	2.37484785150029	1.38556644175988	2.58012609952082	6.8972531936883	5.9983320289117	1.15965604751616	4.54137662570764	3.33303441711012	1.55967545044732	1	1.55925823531911	1.42209910438135	-10.9152831143737	7.29742924556376	-8.05914076462248	6.11572250447247	-11.8524604621065	11.2251151279377	4.16252350706068	12.0601075178798	-7.86836948501809	-18.4834239777376	2.54489708724571	1.95376442167265	-3.39364832491842	-5.33168981852748	-2.88624563687073	-0.438277304251343	10.6168015120431	-4.89453227580936	10.3786718188166	1.57694839345348	-6.19428321365168	-6.3683871134398	-6.8385610260451	5.42132796061045	-12.0682316942613
94	6.11164983518676	6.11768888798941	1.08163591427542	1.01053120532733	6.25930792300394	2.59564609606919	6.20239734010899	2.9694358098256	4.86174880242323	2.14448875471705	2.030241944545	3.7047169725001	1.41551177371094	5.29317016552811	4.7317166841071	1.64589913279937	2.90307046804799	5.03224609986912	1	6.225171056638	4.08089070271494	5.48634202210613	4.51305926461793	8.33193163645115	-10.8503816986281	6.72365179495221	-13.1506510759753	3.1616551245206	-8.53013841273849	3.00640626772924	6.63520331623454	4.69468669908021	-15.7027708505189	-16.661183760029	0.911336564046724	9.62286014355041	-9.41151950583513	-8.79843642787392	2.24777912257728	2.01886060729552	12.622299471468	4.19305941753142	8.38995903787738	-0.632141581416046	-0.981167893968542	-5.54253143935349	5.87799896612291	11.6466304441063	4.91647355931559
95	2.53137786110052	3.33650596266577	1.50290637465458	2.4435246516582	6.67616720149728	1.67796263910155	3.70344227715888	6.81323031578008	5.11815301468222	2.24600213419689	1.98417048728908	5.91840531550329	6.53830289180719	1	1	6.25380057724772	4.33881859397636	4.13054909723721	2.233018920097	4.92089155590822	1.19384229534348	1	5.47521959754044	1.90133460366158	-12.043686853178	5.84319425112348	-13.273253132144	4.6988297038304	-5.33549499612692	6.06016008461469	-0.0327902165676496	5.8313057472797	-6.82107635984892	-12.3949707445971	-3.26525363869924	-1.9978954973523	-2.78807826946231	-4.69311698296885	-2.16783404170456	-0.900833382226423	9.98894893223386	-8.84632146682925	14.6397402576767	4.41081544582223	-3.29132779032603	-4.90996412814384	3.25361582740298	2.51852867042234	-5.60051777115149
96	5.28483465979514	4.48746649886521	7	3.68148400546755	1.53286837207434	1.34818673915683	4.70988760761434	5.52471651562874	2.03516469526746	2.45856829102491	2.69136096353294	6.32686608952165	3.39803001216247	1.37149618525731	1.58703574990116	5.42301950513082	5.43552621913002	1.74417988193908	2.96779808426756	2.78962687598378	1.42416895916047	3.06746892640236	6.80074256670275	7.53752639273755	-4.62914120086492	0.932826207902944	-14.4473551398988	5.74253077287006	6.45710506904346	1.26366335627734	-2.02608503894852	4.78903329327295	-11.9821399777613	-6.27314866379968	3.06421244065158	3.84646398671697	-15.0382422980804	2.96812556247003	-1.90707468388373	4.65252892472256	2.10766741040014	-4.97024704014094	-3.13284818299993	1.25234439770278	-2.05766087758105	-10.8572931241073	-7.93265165419373	4.02129925377527	-10.7088811747875
97	2.97619611314103	3.80261273816319	7	1.46450428193313	1.89673844323352	3.52650311488585	4.32866534087491	6.20327833679039	1	4.34041989543023	2.26333337652848	5.33542657472985	4.42590208552468	3.20462532305032	4.7873291092972	3.4613676062953	5.15937621728932	3.43643479302468	4.02672593363358	3.01014988493317	1.36945887963005	2.82277755705776	6.4020619146895	4.84477329928791	-4.63119888962863	-0.537196235699946	-16.466484633406	2.92124113168139	8.90207412810589	-0.520080942418398	-3.75758302194854	5.4372935489081	-10.99046197047	-1.14715906316872	3.38061328630324	2.3331804545774	-11.8006440532564	2.02240466915413	-3.80308516308464	3.16297363321643	4.56351769702164	-7.11540948991293	-2.9413490792363	0.935614812270168	-4.24623563222521	-6.07337540529586	0.349668757577543	3.08535085571619	5.7863799531017
98	3.05268461488021	6.6052455542223	6.84956814880191	4.32403327699701	1	1.27286375327297	4.53166064760233	6.58080614094116	5.50559750233087	2.80724984969472	1.65023399764288	3.20245620213625	2.90098274524129	2.74692911965641	1.84772441809754	6.06433798685547	1.24549260523582	2.23482433366111	3.34922807264928	4.73160121321088	2.06284171675355	3.19165552037733	1.95379756606753	6.35487530608708	-4.45693097631737	0.0850166995255583	-15.1167464864447	4.95878242518164	7.02414406673352	-0.106993035741111	-5.94459371037545	4.77379281543477	-12.1897861085874	-5.67840389432306	6.33140405424853	4.01970563324131	-13.0858067124928	2.76363245876212	-2.42758975981426	2.9327551650439	0.948122293060275	-3.46145551730224	-3.97387461818317	0.868345365238903	-2.6909183752091	-11.3311762418246	1.35907316506388	4.42199855023268	-9.63917891416968
99	7	3.84595089400148	5.19671922280183	7	7	1	2.15246295878212	5.21591835519962	3.37309411598671	1.47208979716803	1.22796328758689	6.03597606174588	3.67177774940037	5.10484016864096	3.28726403977806	2.16487071635878	6.46195341672612	5.68917443050964	5.5742737190237	2.46061270693269	2.42804412127484	1.12235674694716	5.9812572152701	2.89225243088657	-3.75170086118699	3.80390946651932	-18.7114878891495	0.957497934317532	2.14174089053806	4.19807497938825	0.478546262592845	1.54246844319901	-15.4592901379153	-2.13223869635569	5.33461955584207	4.5139556593621	-13.2437943404261	1.63688687738424	-8.46959996613565	3.05743946026453	6.90101030811928	-2.34955352853475	0.492827401439129	-1.67419478829475	-6.69884526194798	7.29892740411009	11.0620647262767	-0.431761339041183	3.85431642677618
100	3.28001626797504	3.52852155578357	3.72120255005967	1.80824824199069	3.88112823245566	1.07734287281789	4.09301299426118	6.44633886089874	1.25529045803978	1	4.83751636797585	1	5.15648704611849	1.85319293962086	1.65169903196182	3.8870034550568	6.59366305115872	1.3187461441324	1.50093372942642	1	3.39181380917204	5.50014245845719	3.68939362137926	1.87962427958831	-0.344112323502882	5.76877371498907	-12.7663952333638	1.46319088621094	4.0368705924205	0.840013270530053	-2.08939864358457	1.15255606900993	-15.2142632791484	-1.90707346280694	2.47812892034646	0.3458444910201	-19.4551450856127	-3.26542581422147	-5.9925429187715	5.96193457066718	4.51955776632493	-4.39044799192516	1.2669140848576	1.49563330404602	-1.89112339420487	-1.88961372703401	-3.85129692322742	3.12069140530968	-7.98565371424084
101	5.73565438763351	3.40898585452907	4.93308936060641	1.06926670102111	3.14942287702131	2.07437555853261	2.7477588652414	4.60475127425217	2.32685141709626	2.51614468446219	2.07746620322313	5.39839436448623	4.63846147001323	2.50574359513171	7	2.97633013315364	2.75059627770526	2.83524566555869	2.79957493500348	5.7553075514431	2.66154414045246	4.65091153884468	6.84626024451779	0.908237753182029	3.09395586493821	-2.29264512874868	-3.58114525088385	6.35846864625323	1.74243762905387	-0.535143107604947	-4.14687189040961	4.05976458476165	-0.509098665516643	-11.5420488419518	-1.1293273401414	3.39676559241521	-12.5423940668258	5.47733956508539	6.90311138648855	4.59751314399258	1.79405476257796	-6.05522348960357	1.52315640783955	2.66434826103406	-4.1243534111214	-6.45137473089268	0.634774218542707	2.29113495045134	-6.50060146617923
102	7	4.36782557974981	6.07457725579255	2.66752234699464	1.73027874662897	1	2.88207166249728	7	2.23942963641176	2.10560572341685	2.55883424964514	5.32315764926377	4.11104294978911	5.39552945456361	6.46970766484696	5.97352399534982	6.98253316216147	2.09624281282301	5.87316677384142	6.44877834105568	2.38206970261049	1.7026842502445	7	3.41591584134112	3.28084710914447	-2.20968690490591	-5.54475075901376	7.07293302407857	2.9567017939582	-0.823554103444864	-2.99164790274789	4.5749165932994	-0.221526494207493	-10.3949992277762	1.74051739909033	2.27542217950297	-10.7126770099706	2.99736525232379	5.62975621349558	5.34992223892761	-0.648600622900461	-6.99542397414712	2.22443233999479	2.31639686909848	-10.7890443945064	-10.5350146284748	4.74903987569934	-0.640121174009324	9.02176629560741
103	5.43945121228671	4.2360038249933	5.87914831332632	1.32318831931419	2.29534689140262	6.16169076977355	1	6.81162917867229	1	4.75546469337774	1.78860113657686	4.24492950990806	4.23966906730287	1.37021943845302	4.24142217028332	6.00532454471495	1.53868818726711	1.47604711509304	2.96885628303925	2.564767524544	2.87543044793474	1.98507756569459	5.8839601420924	2.46473733059296	1.61662775745324	-2.85899549214411	-5.0127003688987	6.42580772597336	0.558668023379019	-0.307899893284274	-2.69760237956264	4.61367402754896	-2.74807140972031	-12.4622896204683	2.2113786287766	3.49639963304636	-12.5940427515186	6.23799070301865	3.91801724569417	5.78162270641601	2.08130631385445	-5.94208096431837	3.32154546415092	3.39625520369633	-4.5149679000006	-9.5827520247704	10.6537061432656	5.17199986200413	6.36146264017674
104	7	3.44669208479185	5.74502351135093	1	1.46509710019374	1.8812383905984	3.14480252190509	7	1.05040299083767	2.01578113173103	1.88743170698634	4.3802217137352	2.56821575013805	5.24895399988775	6.64917468434101	5.89346599105829	1.98921640620022	2.01166832764457	4.53967298445017	6.77089076539832	1.72782268266675	1.50471235366513	5.72546569414572	2.91540909087019	3.05460807230945	-1.36971628402753	-5.27880628246238	6.22132810645549	3.03249422879393	-0.587995539072179	-3.45618402172187	4.32053733204811	-2.34028448301185	-11.3343144513478	1.72380727300267	3.645911957904	-11.2788961772568	3.14435116538954	6.51414967802835	4.9391251195437	0.149850635193476	-6.99305211970293	2.55809788045741	-0.569705644137434	-3.44219085156944	-7.2115014381833	6.47212811649528	-1.13609535690921	3.30270987973926
105	4.82099314155284	2.45699138974336	4.0816950323326	3.07927619006746	3.58275478445947	4.10209034887428	3.27252799526746	4.99278518651284	4.11529790550114	1	2.02753676066313	5.70109093813656	1.77033115354292	5.08635314408453	1	5.63738680636623	6.57294266688751	4.10278483895916	2.08549506790979	1.65307904745642	1	3.97588053091384	1.19965478489987	3.70894007411982	6.21394002931016	4.37430817712233	-5.81973629405027	2.07565958796948	6.31863724862595	8.7513792885722	-8.62352819586519	5.22997243382984	-2.50573988831547	-12.2915224365054	1.69974408416187	0.805701281406511	-16.8724794406524	-5.34969524599172	0.034107701306819	2.40119793016923	-0.719932529931915	-8.52630971557285	4.45886428645101	4.26477856333577	-2.56272609404287	2.43059231089113	-1.03920960318199	6.21015629162376	5.26985548904709
106	2.35377510035198	3.8717957828258	7	1.03703835829212	2.76377694129505	1.8237147825184	4.06084299193591	6.82668919478677	1	5.08130052609416	2.00916174841612	4.25609629353793	1	3.87221630812661	4.66078485306079	6.27653871684102	4.51539588410833	2.92079427332222	4.7554336116311	5.53768858992751	3.18444559890193	3.81693716487988	2.74677515166036	4.75689178347114	-4.80690312159116	-1.19562033078259	-16.1788694840614	2.96046554414448	9.16615931805009	-0.215656340363363	-2.66128274068634	5.5586648227462	-11.9858983142756	-2.64240376297734	2.12589232565133	3.07725879242791	-12.6057177937754	2.45759437829471	-3.67641179944853	2.51891414192602	4.70429128902472	-6.64979368865281	-3.57365208279319	1.52840018872302	-0.839275135453287	-6.76751890281807	3.07940226087303	2.03870084072717	3.27940817062568
107	5.83802876009923	2.65013337718531	7	4.9703122529231	2.78422938794295	3.36839405039231	2.37617313425055	5.98626672601893	3.79161114833957	1.73563842265198	1.25197146199054	6.60680093624963	1.67940234941761	4.58498866041495	1.12784323382369	1.11143401258856	6.34794140491826	1.14870096686513	1.93625898262334	3.35918585047037	1.39416294942212	1.30441242305244	4.41093988989254	4.01834311129949	6.87052019736973	5.45887228828079	-6.75956278153801	0.898563435872759	8.07268827941368	9.87719041539038	-8.8768054302931	5.46710107034574	-2.69958983111606	-13.0240505889887	3.94881702015544	2.69114502823939	-15.9705768585339	-5.96453721398024	0.693309481210765	0.71224198836986	2.15835324329874	-7.16913497535834	3.02393857292621	3.47787573829432	-6.17101861610824	3.79856798851168	-2.40700602127886	5.36355993816553	-9.90407315603866
108	3.56467051711192	2.16627379665101	6.44787224180037	3.10889105862912	4.30946048174205	3.00485533376333	5.34414819314848	4.0134731566542	3.51896927043302	1.20125732703783	3.36153411685376	6.40338893568928	2.12238676846484	4.01821745727895	4.73733682503571	3.27971498169793	6.07235001321459	3.65549573008522	7	5.76066993040833	1.84345510841244	4.12895140806042	4.0089490817752	5.3800758229108	3.77947955989686	5.36246335804791	-5.90363807389719	1.65721108543853	8.35112259646849	6.24152313296427	-9.31440334687007	4.3498651237748	-3.45395810137575	-8.50796291367919	1.40895704944469	4.20932475584272	-12.0637797403758	-5.94178107684186	0.232667508838926	0.448799628309497	-1.46083167954518	-7.42713728410125	5.60366823790263	0.115198075193211	-2.33880395270445	3.83468493249695	6.70027653682144	1.98733243571477	-9.58522826769772
109	6.70197998384583	4.73152512312595	6.53975843742082	1.63513097081326	1	2.6641531038795	3.1541402504841	7	1.91846948729901	1.8561718859373	2.10678624008926	4.34426261861039	2.7963696014393	5.55960704852761	3.6819250137091	4.56867774249429	7	3.21089734861925	4.95309073892268	6.41610209648053	2.85339216392881	1	7	3.16352544542903	3.17601070293538	-1.67999574716993	-5.5447315884904	6.30938133283073	2.61846608390111	-1.11953076690402	-2.98670318502993	4.35971155138526	-2.46291347663032	-11.1378778545684	2.28730557642145	3.3975184053759	-11.0238179730136	3.38400329355765	6.18562838180383	5.31242195661404	-0.942166303796483	-6.03752542781976	1.78493027932127	4.01097370911629	-10.3102965944515	-9.62088611204093	6.40511173776106	6.20361810778913	3.75862154998902
110	3.866195877736	2.96244986764482	6.68677389147664	2.03087248934795	3.29459571844959	2.15982483502916	2.42901141567973	6.88129864898322	2.48188132450348	3.74171921104145	1.3836599429176	6.36941362459473	3.88337459996741	4.12359242371508	1.5650406371707	6.20959326644219	1.99637400343767	3.2470735387541	4.7700389546697	3.40730913140484	3.36742940282945	1.26752193901995	5.54815447676278	8.33354588041221	-4.09533572961873	1.77722412401288	-15.1229461177129	5.2392997442769	7.87830928745519	0.7509039278392	-4.58546834036367	4.93274723384099	-10.7777456850679	-6.6549576825422	4.04027634101512	1.68700526544652	-14.3714808374412	2.18087557055595	-1.9928612090474	5.07271612680474	0.673309292038399	-7.05085075577604	-2.98015505158511	0.0727177229481275	-4.82695639302656	-5.37033243855271	-7.50098142407621	2.64727317549126	-8.11484599667016
111	6.8585435320436	4.48986646023948	5.73811044558864	2.16155783256023	2.92137135438224	2.07387915925604	1.74588012589028	6.22787340292927	2.18138190633089	1	3.7330876752271	3.43085883217272	6.21337744836907	4.13738219187407	6.26023974711118	4.46769204593382	4.3679171240613	2.52773395563614	5.35881124811268	3.43228806944862	2.05730521962853	6.09816249095666	7	2.64180275432889	3.33695883371356	-2.94761784317524	-6.78500788477013	6.91546741023366	1.09313112686861	-1.60410501546365	-2.49263711363608	4.30944284278344	-3.11663699643675	-11.745300080768	2.79597798716849	0.156291058278907	-10.3901077761127	4.09293624616449	6.64180931351907	4.29204121228069	-0.296312587913762	-7.39390388973342	0.811420495751561	0.576860697833646	-7.43498678351907	-7.46899593806188	4.01199165764489	2.72961448459422	6.25292506077483
112	4.28655943874203	2.43534327459979	7	1.25527542601899	1.559421555317	1	5.58842308670121	7	1.27459811891414	4.83913842709236	1.3907735373102	6.92091159793731	2.66828793460154	3.64881249640806	1.32788437234344	6.23861238377867	4.5501592525009	1.56328425197882	1.94305326201086	5.35274757688004	2.59766289467952	1	1.6469738868547	1.47126677460379	6.2593506254195	4.48036381019848	-9.51619327051523	0.507040995668627	7.83277201529848	8.2870834688158	-9.93734406493817	4.77164066549742	-4.84499450521337	-9.15098599255873	5.86059899038882	3.09409442972001	-14.4684331014611	-2.22692038280365	1.72786504490999	2.27002299484031	-3.38501099474896	-4.63288671194257	1.81082162412863	3.2869724432236	-3.9050722510756	4.691378116424	-3.4945940357272	4.1206126013507	-8.48975154788455
113	6.53466358785055	3.67073157341845	7	2.9465085669766	2.76197487321657	1.08177723813816	4.08688857305633	6.41384773886019	5.51142362401378	3.85188752584914	3.40461003199536	5.82824370154799	3.69167183563172	5.74379883266949	6.76169091512377	2.73503523781677	7	1.63878743932852	4.77778213709887	4.058249360097	3.52635659848924	3.00648096550545	6.24381564863489	3.989984872389	3.38542610460895	-1.60261965649732	-5.03441821728372	6.99558478780423	1.94093451452957	-1.73039795411381	-2.23446008511151	6.6433838385929	-3.2602898029083	-11.4445043847229	1.88535068956259	3.01660058087486	-12.0004496730108	4.55723673322974	7.30857504059754	5.4847558543457	1.1233848039325	-6.57243189913412	0.984974690425059	0.646495833858762	-6.9190245393197	-5.61618161583292	3.84104869671791	4.77326090757674	-11.9375750029368
114	3.48838556558506	6.12843922637829	6.49813959210605	2.86501652523677	3.03598081639897	2.28919957054325	3.73449535716269	6.41116511900601	2.64367261884906	3.43339891026068	3.08125196687826	5.42083772304271	3.76354190285898	3.76002872179426	4.50514393326618	5.44514267362388	6.18398641643374	1.34573396910318	5.08315142020846	6.7508854858785	1.103464370738	3.1709147344534	7	7.07681242752389	-4.22639400368523	2.33996036102535	-14.5251180832731	3.91801095487529	5.23269107607637	1.32788496835485	-5.70463240819526	3.96622046692043	-9.90377680354558	-8.03346207057227	4.13759913125477	2.80943560435895	-17.0220225197762	1.05514813407362	-3.43273717792519	5.20792584335058	1.63062122639516	-5.69435770927498	-3.03165835725769	4.08925835552916	-6.31923032993435	5.88097331867288	-3.44542823471321	4.84763775015375	2.9003572367851
115	2.89523422609135	3.74301260178069	5.01875109390561	2.75895870377579	2.80337622790142	1.2587845432308	3.10086251136559	4.10565496909818	1	2.91781764712045	4.57337599764164	6.34205237087561	1.18553660126648	2.94723068574614	3.42490589683303	5.42068869945545	7	1	5.01534338697099	4.43399536656886	4.06011029815335	1	2.91058044385185	4.23127531340911	3.66089978181513	-1.78933786232853	-6.47177326751722	3.15110173193164	8.14971922110428	8.44333522726232	-4.72464621422834	5.96385644182499	-2.40088806357274	-13.2159744429829	7.0153344295398	1.20044576460189	-12.5008308977051	0.916870484553289	-0.250143172185479	5.35906423422066	-4.49455160378377	-6.338673670396	7.27960870693881	0.851981434023628	-5.73815103254487	-4.3083088846284	-6.06670598376899	0.765266947383115	-11.4480806391774
116	4.7429356691168	7	5.00778937630486	1.63490112052952	6.14729982702653	5.15163838843328	1.62190207241276	4.57928713387499	1	1.82556588032537	3.53617268887899	6.45104017676158	2.33990014873573	1.47837900618449	1.61265982618279	2.52850514646395	2.31845005868474	3.61812911075749	4.54012414865732	4.01244567464841	3.6573138378963	7	6.43337143728115	2.83383358112055	-1.15910584302889	2.70510281374562	-12.5486685675371	4.23696208528606	4.69828561860478	2.69915948869803	-3.83510020206306	0.706252041803255	-13.7328269991369	-4.58001257896331	4.33315282006842	-1.06414263594711	-19.4702876192862	-2.19489829807401	-10.9882723400446	3.42955503120472	6.87317159692208	-3.87364464346537	-1.71171530697616	0.308985502038389	4.70620122474408	0.799174180941717	-5.4600124365045	4.96779279098011	-13.6658570834197
117	6.37180115825626	3.82046211679336	6.72402440194402	2.60652604538854	1.81030168921755	4.10840250526542	4.47685299492914	6.7068340331461	3.31828203363858	1	1.99300205266184	5.90695277489674	4.17591788694601	1.65838667581416	2.85486359643602	6.99877840181552	5.15588975924372	1.53605435248553	3.39312956642989	7	4.60667979128663	5.23735318032566	1	2.24771228408309	4.20919439390347	-1.45671239978741	-5.10627375131261	6.86665324450434	-0.0270528522463618	-1.78254806047979	-2.30244600469286	6.88293009392292	-0.94423242699569	-15.279833926604	1.32576553369817	2.30382972676684	-12.6824029543342	2.57487789911942	3.53100381194693	3.84889991068991	1.94185440206708	-4.4798220693263	0.88215897232088	2.38632429655781	-3.94372436779249	-6.5795874661763	-2.67791965100119	5.78825377992161	-9.79401208024242
118	5.2593026533863	2.31002027476615	6.67004623477992	4.83748557520134	1.37873873023903	3.66309613979019	3.89561356416081	5.77638792269368	2.08580562956773	1.78397137518989	4.31094406324845	4.53823835001018	3.03207905057396	2.73229527145964	1	5.45987571951142	6.49432513970389	2.20702470609524	1.52400682900892	2.64455625454637	3.98807528926187	2.60568973587636	5.14354210564278	3.04621484033621	6.31457102225377	3.83289062546171	-5.95987430666077	1.63418739347303	6.97269565122596	7.92944600236557	-9.35938318956487	4.20004152059569	-3.02681080806321	-13.6435997847011	4.74655162011252	1.47014707411679	-15.1480809643454	-5.85515290754754	-0.462044343123748	0.5948963881426	0.213527874149755	-8.1997197669989	3.46272130002231	5.36600148128342	-2.94741015028914	-9.64959036311654	-0.674251560608336	3.91957195489805	-10.2177114381473
119	6.73214133455039	4.46720173269944	5.14087494807229	3.06107642993236	1.46462847258639	2.6161936802092	5.15427642107068	4.13814503309667	1.60984259916645	3.85254706036869	1.5556857187623	3.96241337946417	1.63675081121028	2.91042110049598	1.57933179701407	5.12878755431384	1	3.15367059068587	4.49291598155025	2.51274325452997	1.57105628364237	6.22877081130877	3.62286410301013	2.18748719658344	-3.55188127961356	-0.359957201075473	-13.3925677706288	2.27112410051242	4.37401262477179	2.77044159130331	-7.18710446411648	3.59444020531411	-14.1897180559851	-5.22268191557588	1.07529495537705	5.73599652009534	-16.9961848279221	1.13422314699952	0.589549974103102	1.22399686762737	6.62723493081384	-10.9310761848878	1.74344381105389	2.82224803250983	-3.31535597976237	-7.93843821692417	-3.76637940857655	6.11585539683076	-6.51213526759702
120	6.85256571944165	3.61431924126512	4.06771697611317	7	6.66245268359009	3.03469228991544	3.50653215950452	6.61591279925712	2.80027517629396	1.79145220392315	1.79539945384436	6.2122755932737	3.32987207921527	5.33148569223362	1.95937220274827	1	6.44629770570383	5.96829635898492	3.3664547951466	3.24340732218647	3.62417265398156	2.72826695736025	4.50665899759791	2.37844879741986	-3.78892248963138	4.368828134591	-19.0761622824045	1.58320325857445	1.10389542798069	4.32417464843608	-0.7670838514613	2.05969144144556	-15.4011834459503	-3.40325830246225	5.29070185975284	3.40529643114143	-12.8767937749647	1.26013914038366	-7.93512848520986	4.30873601594597	7.67155548079658	-1.59121723991692	0.627040119579957	4.23937041584948	-7.40344989015031	6.89101677136318	-1.79283762370558	3.90877006036292	3.15150976980337
121	4.02762109279352	2.87872795243421	4.28975770443602	3.93889736864768	2.46273072026996	2.30017897310993	3.18079603809223	4.75827527630665	3.53632137824761	1.12279525786329	2.87575798868563	4.93250797336678	3.60659818953987	1.22805409304105	3.11095503744124	3.9744597229983	5.34961676372007	5.11645374076314	4.79790946768907	1.2199063428021	1.11446646986433	4.78865061072514	3.53168410239205	1.88596314231493	2.49595835702625	1.1830425154534	-6.39598140602364	2.86809254964194	7.27609155403123	9.85277947516661	-2.83638333166243	6.61924434258737	-3.38992611375623	-11.5474563585209	7.16700050270048	-0.374732897953558	-13.0444533814448	0.952966058400236	0.129388104863875	6.3944198810242	-5.1412807375081	-4.94096517008082	5.97781715869142	3.54271290585191	-5.49985837837686	-0.805402849874414	-3.94110069102411	3.27807427534176	5.20335211107276
122	3.59849466244207	6.70447888242431	6.53549045185458	3.13607706074008	1	1.56761442421029	4.53656177178005	6.98141945153293	1.38388663608581	2.65307627787361	4.03091627803485	6.07853482472213	5.0485623279734	3.34915502036832	2.77307451103037	3.30327407194158	2.84036841244922	2.23667681875972	5.81567533368634	4.60268984761831	2.69482694372101	3.01345552566333	2.15459563297154	7.00363494416031	-4.34777895458837	0.360148258380627	-14.5235398439372	4.54100275056311	6.03370095608607	-0.117383212909925	-5.27084813608971	5.69795659462252	-11.1361582764615	-5.68486975758471	4.86528196969713	3.45038420157865	-12.9377032911467	3.24853051883511	-2.42375226130055	2.24695296118551	0.42413280744203	-3.70552332391507	-3.39097025254424	1.88648054669097	-5.2808331337362	-10.8155510951125	2.23582836731975	4.96342524188889	3.80615117373868
123	6.27058444620622	3.15177318160824	4.23682685093036	3.27126357039269	2.75193771026547	1	1.93889257314538	6.10892172879395	2.4633039777649	1.34164661825695	3.9627049380373	3.29299416380855	3.0792001175222	3.20207048477527	1.54119278378824	4.93767083357609	1.61174928989942	4.84488547738265	1.69107357643128	3.8441025123439	3.21699570365057	2.49043098431477	1.55817847077984	3.59851061529273	6.61365705703404	4.32053770366377	-4.56813236526438	1.74318402330558	7.74526923734277	7.85039674635947	-10.5677878423513	3.87107805877432	-3.02717166791855	-12.2946743526471	2.89015851299484	0.415608747750589	-15.0905148126679	-6.62407764795793	0.01157087172709	2.63784822581752	1.23836618860031	-7.14271660730207	4.06595338158414	1.88074284842764	-2.11606629645348	-9.86339150608979	-0.943099710800462	3.21089722954161	-15.5865872586862
124	3.99080242920831	6.1379451562249	5.48077300897168	4.07589583399798	1.11558579954493	1.19942867905073	2.83427328419417	5.50598246062848	1	6.68178633343215	1.66670256645826	5.92520978172197	3.04136614101165	3.00589804597936	3.40180559006992	4.81122096352003	5.4257790283	2.85669228098781	1.32085100204736	2.70558551866711	2.85174965493908	3.1905459386399	7	5.55357007375586	-3.18720841950861	0.309893628590818	-15.3575998592413	2.26975377578545	7.38641515040258	1.95310398026541	-4.7287470675567	2.97706118923541	-10.0767578589052	-4.88139948602305	0.328406079536519	0.126148525180643	-11.5213563683685	5.03001373722199	-2.02714175563966	4.17978123088207	5.44622234639007	-2.96462849017451	-4.31301532056557	1.65165285552387	-0.24548514958855	-0.334910367576773	4.70703801691295	4.91668540879223	-2.96037983377616
125	7	7	6.12033663924026	5.20743413805627	4.53660827698261	2.44664899799263	1.45616881216289	7	3.2420390916861	1.44015697779838	3.66941995284195	3.87263327365109	2.40766921534425	1.03715765089987	1.3284893868563	2.57315562543928	3.57146116755116	2.8299226837643	1.9812212984205	3.84435647288699	2.3424674634409	6.99031165986164	5.80219174293802	6.68592992750423	-6.18995836490455	-0.477553361935936	-12.7680198019073	4.19497533120517	7.46939352358686	0.189744148561792	-4.63108221541152	0.77629327266417	-12.9226853846613	-2.24901904494785	3.74884368345158	1.77468648679927	-13.858561910386	-1.69338374789611	-0.457611972427587	3.63323818921793	1.05036656996749	-6.59583277526267	-0.00229759339712809	-0.695813791883614	-0.198046883159834	-8.66018828452036	1.60604824881664	0.552614745159183	-12.9647442726738
126	6.67265003140373	3.55435050052748	5.1549221502306	5.88032558844907	7	2.92069201531501	4.09936052845268	6.1730847161703	4.06961885562423	1	3.84189033645978	7	4.14654104354932	2.83480981694825	4.78748010055874	2.74520295797826	6.22465535018665	3.34417857655992	4.17935451146136	2.64521507051892	1	1.55985520304398	3.26719216217918	1.21355208945105	-2.23791743655103	4.33936496384698	-19.3750867816514	3.53942403045164	3.56742061742053	3.38385575343827	0.284694301356597	1.7871194089499	-15.0001262273919	-3.93602658383658	4.50319636593616	4.07331883540559	-13.2930467509383	1.59609389693932	-9.64586720819749	4.2334735798281	5.06675427279604	-2.76644027139156	-0.557458682098663	-1.54084081836017	-5.77036570018534	6.58358809371721	11.3464654155906	4.0092417790758	-8.42774960252966
127	7	6.63610743120645	3.00332576997601	4.17171298863532	2.05773899169692	1.5840192557368	2.56195618934041	5.88137082983323	6.41311414197313	4.02429301868473	4.44958008053139	4.29311618932819	4.02209928944653	5.65628459501524	6.24692852915415	3.4339315420954	3.70373949073497	1.55981112750023	5.63497364655583	4.16318749148879	1.69514753632403	3.88570230824633	5.59073695742484	2.16472007839024	7.75955329485498	-3.72087146852243	-7.3122337102864	6.14489063803602	0.277068470332268	0.339783925410449	-0.0390786591856785	5.06170869878229	-2.31393026252347	-15.8599286843952	2.02491948506874	2.06179980590248	-10.8383631833983	4.17461414048592	4.47941020805838	3.99497427994563	1.9510989315578	-5.76743137074808	4.70250778865434	0.0198947627993066	-1.72050212800357	-5.39798073755161	-7.38334909916383	5.28850271057313	5.17650720326847
128	6.23207269273771	2.50083610075932	6.5029436158074	4.36611432261493	2.64492408886352	2.29408253453931	3.17954001308643	5.76573424953875	1.85519213083721	1.64460841850713	4.31048258560006	4.65162472680631	1.67654881430931	4.43591996983507	1.23027336927943	5.142754146065	6.66558928421404	5.76889144451052	1.35597631774667	2.53873501391668	3.23957771424737	1.68936027766885	4.94251584981529	2.60179114361765	5.52631110376592	4.17250542504433	-5.79026939207753	1.40277088605543	6.94648884678373	7.94681889200928	-8.90572524188193	3.4600137921892	-2.67668167534657	-14.3092942734329	3.52883869553465	2.15037102086775	-15.5441054177785	-5.96143424900166	-0.0265508706911165	0.315006681898737	0.467590553726041	-7.56353131074396	3.73173090304328	3.39352318958623	-5.72475623259769	-9.92769843586363	-0.635500856136212	4.62495773068378	-10.3880796727767
129	7	3.77162663898896	6.31719132917307	2.17088377726089	2.35180035341977	1.38855643415636	3.28568296247848	1.70972913680402	3.72395867243356	1	3.87156239006312	6.57028352014337	4.14441219136655	1.19092974461783	4.31611773296274	5.43082009391547	4.59111295494166	4.00959103475361	4.89433864799051	4.77868965443654	2.67104086412258	4.42305385204007	6.21430684391693	2.71568029183826	4.15308843562412	-1.51652296497458	-5.76018009304942	7.19658895429012	1.58228440557727	0.101581956856815	-1.49921603006284	7.24195386024079	-1.98939741651159	-14.5646333275618	2.01488333513599	3.8310856968352	-12.3356540989501	2.10576429304525	4.75762860978485	5.11295238661157	3.18512667115715	-5.69711612497888	2.08844602989116	4.78629526693074	-6.98759821665902	-8.08702682197674	4.1755610258066	4.65748243401484	8.81593778539304
130	4.21924074346078	2.65096930620406	5.42272693785092	4.98138674446476	5.27762502711498	4.33948291819996	1.46048864892707	7	1	2.33600968605288	4.71136761673916	3.03192406399194	1.31619630769725	1.49195557256392	1.74921478904449	5.24923947124517	1.20557831866129	4.34886525345023	2.04480333327644	6.17169541613376	5.06503285803302	1.6223785030755	2.07423918851739	3.61007970548676	2.06784341766929	4.32513804962726	-11.9258284609009	1.90241352161165	1.95384729693674	12.9111882782819	-4.41711883228037	4.65219453534511	-4.71523740220471	-9.69080128572351	1.17606856186099	4.07385763231814	-14.7241347391288	-3.00989294033881	-2.10168131044125	2.59503471201075	-0.0566391476087571	-8.57247370704009	5.4663024983906	2.80174732672093	3.81673941832916	-3.63902739699716	-2.90616083255477	3.9657975950702	-9.99885918310872
131	6.71206126730334	2.58279390728509	5.32670350293616	3.23466997481478	1.49678153096373	1.94521723399399	4.1274771858962	4.18469247788105	1.74216099468983	4.53773933883081	1.87217882867648	6.42570528321299	2.63053756398347	3.51840687340133	1.66707442130532	7	1.2418525892207	6.23801675247906	3.69441786607088	5.32873474999783	2.83969916782431	5.47362217694755	6.69463682310154	2.82954675203376	-3.47005110101348	-1.90214523723896	-12.7150913155634	2.10966950286963	4.42840273341864	2.29551983425709	-7.00760112791879	4.37058592015286	-14.3769810405167	-4.64616345712176	0.293361758650179	5.16183428352337	-17.0641981039087	0.480888206735158	-0.828023256001159	1.83231525933932	6.0098024749531	-9.67763790133669	0.929642952384757	3.31505631118724	-2.84643289043917	-6.18908010532591	-2.54457517623625	6.28327712077806	3.59137700392543
132	2.73504702342826	2.79716582496427	7	2.70049832159962	3.84627789287894	1.40718696237468	4.54754299980991	6.78600839098952	2.92757823265847	1.39009146890852	2.59599545649487	5.72760690552378	1.95245796650604	2.48541023073484	4.37176059460669	4.81789310421133	6.20283613096868	4.20611184850329	7	6.61270940813444	1	4.03498542423118	4.75740684709496	5.71582759284473	4.84367084758884	5.22883836867559	-5.76902212269241	0.830208449633572	8.59889998871027	5.94916417072988	-9.39902702934528	4.37662290978061	-3.62009644101256	-7.7304017066149	1.93630391303986	5.36663866124648	-11.4216568977855	-5.83370198473471	-0.422757186187873	1.1827568963427	-1.58869295320038	-7.69075320676568	5.17311236755187	3.37312307936277	-2.42882737323448	-4.50052156162416	6.58705720615213	8.50243109724756	-10.2952615436623
133	2.8648972522035	1	5.58925672778821	1.86634423145913	4.78433006651521	4.17936560437694	2.97588177862977	4.19930672778316	2.08696958234106	4.4726778198153	6.04744684420873	6.15820643137369	2.21770694943432	1.47305046221417	2.05289402974592	1.86019548643848	3.38838001535313	3.24163569566548	6.10189976306794	3.36851711917203	1	2.43502542040269	5.0331213528832	3.83957006636422	2.2443469009721	5.02172799949424	-11.0436025448968	0.581663336348026	2.42411499040863	12.7665089974785	-4.02527309715674	3.89579432939051	-4.30567896822703	-6.67168833165798	2.01904070394429	3.45406247119641	-16.6054537140919	-1.27590804454827	-2.29698312511618	3.28713058265809	0.737213581310142	-8.19533427270059	0.172203013303771	-2.15641817436064	-5.50869937757737	3.23937131733644	10.9348844326556	6.98202701239824	-12.0752661516433
134	3.97893125610047	6.70065479443977	7	3.60934526584792	1.58214565439237	1	4.09098222018512	5.20643988799175	4.1071309497221	5.46070587496725	1	4.51832706564324	3.30567667628529	1.50530341566825	2.05330027186325	3.73561002248446	6.76679174656446	4.01225433848868	3.36374095298476	6.01528918814525	2.60002436567282	2.8315555791957	4.11539649715044	6.93644326369546	-3.07259175707929	-1.03585964607532	-14.5804920179808	5.4624874924409	7.864095725222	0.817400720563034	-4.96420660234645	5.73054053962317	-10.7768229855542	-5.48472615361321	6.4620237307007	2.32772277549221	-14.9673775069428	1.85531532721073	-2.95507478681801	3.27631882482819	2.70788911914839	-5.34527811482685	-6.01325304769527	3.15693042763984	-2.1623181603454	-9.14080734973947	-5.80835768650711	5.23950556929856	-6.82946401330702
135	3.64010401457139	1	6.40643362883062	2.61463411966079	6.33339990739127	1	1.41581966589885	7	1.7449291573279	3.22398768880534	5.36159204028603	2.23154940246176	5.96632741183144	1.03246026056252	2.73176754911432	2.55329599953561	2.19629901703869	6.11885515416844	1.36339268753764	4.25878516311871	1	6.33153925104779	2.76075672718366	1.3122380792059	-1.1419483917157	6.22608554084737	-12.9232505596645	2.08659062041131	2.36539769879789	-0.963194458415354	-3.84472017122624	3.94686388225464	-12.9273642930173	-3.68855127934794	4.47653063943863	-0.563024606106671	-17.1488059350603	-0.954883786236402	-8.19453615293857	6.08907781707975	4.19296457015973	-4.33078497378305	-0.950358375639863	3.69048206355175	-2.57378469440824	-2.59608815823206	-2.04438637082886	7.68354405969937	1.04209855718554
136	2.28444082392396	6.61525489684681	4.92335827640405	3.26946588420528	1.18740340942721	2.49858186197915	2.98171714933981	3.97534071253083	1	6.43333931938856	1.45365072001386	6.13733983700955	1	1.37849680596074	4.53242622400926	6.23782688915202	5.9858164552414	2.04795044241508	1	2.86052880284671	4.32370351614636	3.13784910886274	5.88305937674468	4.78364176436274	-3.03566345777259	0.471469190580441	-15.5123204433682	2.65061469251679	8.38502891436712	1.97071849209622	-5.2228998220547	3.09620082906456	-10.6017085233895	-5.63403951518945	1.14036185248402	1.07202979531531	-11.7006173072433	5.63943624691181	-3.8701400400344	4.1490013427029	4.84166662463045	-1.63569806345084	-5.19320835388355	2.00978394016843	-1.85308718549653	-0.20535275694449	5.75589200458782	4.92132547724215	-3.2453429936243
137	6.34204884570485	4.10970879574984	7	1	1.62886498637229	2.42495198515048	3.4122629905549	1	2.95452339376108	2.36284578257717	1.65890707539276	3.61506466815883	4.73397066336119	2.54308094379181	5.37116112515422	1	1.74595539312122	1	1.63470792608833	7	1.98497149650495	3.90415778594044	7	1.47481966700766	2.39686911804952	-3.48534313136775	-5.19163426655716	8.11245940303305	0.167498232812736	-1.23631994887159	-1.84645437529273	5.32735327575324	-2.47468961951462	-14.5422955333783	-0.225995576666317	2.04514634456115	-11.6763121843557	6.99806001308062	8.2743395657973	5.19633490145381	2.4082991491992	-4.31134602455172	1.44147419015201	4.07522807551046	-7.09499362789666	-5.66774951343156	-9.35736879260131	6.05916458026996	8.61283292463969
138	6.2028251616801	1.69152285477971	4.75489501391634	3.38803968038602	1.20866407158006	3.54191681243797	2.57515956577247	6.36705541157981	4.06922092354535	4.19351452203739	3.43369212846917	4.1459318218205	3.19486260482686	1.50372542963947	6.09496547753252	2.75981315644766	5.56689069602131	2.56822636959238	4.5381692351462	2.33616741445198	2.82802168668685	5.76728608179547	5.44810433346025	1.79643726900026	4.45906783695117	-2.85428657561199	-4.36375528436593	7.791584165884	1.22094774804876	1.12016259482079	-2.13553318180022	4.80807936833456	-3.24042253636606	-12.2490223705844	-0.171723419928835	1.02538676134882	-11.7566951471396	3.80085633187695	4.35164390369871	5.70007140236262	1.33249471491806	-5.06268179900074	1.40260578180373	1.74376635576425	-1.30568570353198	-5.61074752701068	-8.2157387332936	5.22591572499529	-5.8905118575087
139	2.88142012498334	1.20340568386508	6.16862965579902	1.98632573066149	4.86053640333147	2.24730218427828	6.4095194520944	6.72057827044996	2.40923303431997	4.72217763150543	2.74630072935578	6.20998141431087	2.54405651118377	1.10494544424666	6.41638232275603	1	4.36740344047831	3.2588640241071	6.3630423774238	3.98951068554828	1	2.55851868894862	7	4.78188400973863	2.95986737844195	4.60120323173777	-11.152051759454	2.44437543778997	2.50675273566547	13.0050510984611	-2.63188768768728	3.74171885085578	-2.20194397762146	-7.34445836065277	2.32211034583769	4.16122884200027	-16.498437083174	-1.62347765802923	-2.56971165590012	2.40791694269654	1.65135998517506	-8.70539110598488	-0.161452379679962	-1.50292493752445	-8.37818707427812	3.30644800510014	6.73983583122556	5.5793504294424	-11.1155439015354
140	7	3.26973304999792	6.48291537367936	2.99241638964479	2.65071241581457	2.34508266800662	2.4844754683432	6.78631784012538	2.76485921845331	3.6490055459735	4.60165175740338	4.21905165349731	3.2673048317671	1.35801203803001	3.49953549223168	1.11244903338492	1.7605331389273	1.78864943393001	2.94099321107035	5.65574893472034	1.17878181063877	1	6.61433019807156	3.26657682990038	3.49905302576217	-2.49829661604742	-3.92374695659014	6.64408594913548	3.41725027665965	-3.77116961418978	-2.27536676972805	4.51160113720234	-1.03608011201753	-11.7384781076213	4.06702834606	3.7410716907451	-10.4979735175752	5.56912560502884	5.63492178965267	4.70695993754664	0.817508433357147	-6.38002914353351	1.08527301419442	0.728423758020052	-9.16155321499546	-6.45072917449429	-4.09773958076633	6.44477578877254	-12.2004939612241
141	3.28485055927437	1	5.488353481791	3.64893919488749	5.90976085136492	1.43289725624275	4.99932301063688	6.66713421452536	4.04685420198243	1.95529050462526	3.80841702093974	3.25802725505639	5.97786171281066	2.14002514953253	1.53620629402047	5.30236571795653	5.4582871630253	4.06138698551079	2.36014676641089	3.37580815594813	1	5.18048910651083	5.03143948901331	0.74632987392651	-0.423588914808472	5.70135989248562	-12.7713601830709	1.06892162966642	2.84286523383834	-1.67966982679409	-4.04728855199904	3.81239804446447	-13.7795361590136	-3.58070126078727	3.73494641061452	-0.153109995178296	-18.283268077322	-1.17138352165982	-8.48384768988027	5.11501909926623	3.98036401409643	-2.95998826155758	-0.365220220222914	2.82668274073806	-2.67794745844722	-1.19676214002977	-3.07187332094916	8.2000859223175	0.917626510692083
142	7	3.98413701543117	7	2.39523408874864	4.08346660106467	2.943482076457	1.95320701569779	4.62833285044597	1	4.94554351693467	2.03673705903077	6.27436255939147	2.11658927442792	1.18522089725059	6.27675754498054	4.24978064394455	4.50167440588367	1	6.91551506322078	5.19250506831368	2.8762512563658	3.84887197273172	4.88142309201253	3.16035280818769	1.14474842046235	3.15469045253356	-10.0677848227968	0.54962856454767	2.44717602487848	13.7824446021276	-3.28395623471257	1.76758641196643	-3.54336477955115	-6.90013860337957	-1.21587519757545	4.41118339767471	-17.1754551909637	-2.99443364288046	-4.12350839055296	-0.418875012804236	-0.0615491289248199	-6.75841360377509	1.06597030998663	-0.992498146272719	-7.18874431724346	5.27704003323596	-1.74922495316378	2.27423396268078	-8.90991923594054
143	5.84966656304555	2.51284080277065	7	4.48884017494167	2.63519639124645	2.16371660934514	2.48803659657621	5.93176922626746	1.6967156741459	1.05065471688254	1	3.96918318738317	1	3.66233044550652	1	6.14453346394381	1.68561601619382	6.38258810216917	3.07274421595573	3.06254536760084	4.43968530616769	3.10194258388168	2.94519411794043	2.64413633038236	6.31359673546225	4.76366338105537	-7.33386943888997	2.01005053817582	6.71388312537701	8.1066148235059	-9.16450068043955	4.52017581668805	-3.75631135980956	-14.1529872538072	3.99038920419575	1.41486616945925	-16.0828109669847	-4.9755011654195	-0.449485515406065	0.888903730402928	-0.412264584138766	-8.45276520657491	2.96780504709317	5.26817797348284	-5.51048295379535	-9.40688075399041	-1.10990348683362	4.63049533568599	5.82829032436357
144	6.84418881027138	3.86168677929714	3.04591518216072	4.55203333924537	2.14913334973833	2.35161693004173	5.4302084268569	5.81043294231075	2.05273166989522	1.70189748415363	1	3.52480764815374	6.81864143065226	4.35598944067197	2.36233020190419	7	1.42511387190052	2.32627298647059	3.58948710813962	2.62850270278471	1.97210339828045	3.12836317572452	1.89417746516867	4.10626120861389	-2.84370600077454	-0.10355630365068	-11.6402632929542	3.68643002062441	6.01488924573709	-1.6604402043869	-9.44047873528624	2.91111842279774	-12.4256190743262	-2.73356536540312	-2.6752354046161	5.99729454457714	-11.8862271603847	1.19688798290315	-1.6268734307798	2.11057316288006	7.17367645043463	-9.89615247733155	0.110572256153916	6.17209231838357	-8.20950906314203	-1.51879552060389	6.84079891876913	2.75044650139948	-11.4257573607869
145	2.52121610223306	5.25504448335918	4.66023072645777	1.70429874245596	2.69342724741456	1.53042298283506	1.67008125797078	4.77325309049015	2.88972600288923	6.27096403172554	1.38993751904951	7	4.43950903318739	2.24233953960421	1.30044142629701	4.88730778979714	7	1.47069173783371	6.37600204721929	1.49043680385331	2.07706800654775	2.12922534335008	3.75668139545429	5.36120797419017	-5.87796222037155	-1.52452160650419	-14.4642428290858	3.3539497859687	10.2573517960671	0.838875054878574	-3.61544923226417	4.80757489430502	-10.4663059731858	-3.03646303903973	3.10388348347557	0.822610047731554	-12.6491615405407	-1.31331545412831	-4.48735308933738	1.82594795895561	5.74952168254925	-3.56213660265679	-2.27127405341941	2.08673201595117	-3.79979906398169	-3.83815034071284	-3.43045500913048	5.3015812272585	0.939470467461019
146	2.98293089945288	5.38829129807181	7	3.38466966187512	1.49346507361838	1.05230307891824	2.55950265692519	6.96106409287604	3.049628477925	2.16312324532813	1.67497446477035	5.9195451457185	3.75793276120684	1.73924657340364	1.67284379106279	7	7	2.70792871824272	2.64363875798826	2.21761871677215	2.63793523882361	3.46118316416363	7	9.57093399103617	-4.10270004910513	1.71797964735038	-15.4313350612932	4.7167561329763	7.55477215749112	0.561569752144603	-2.6807779648661	3.69181428588579	-10.1270458220293	-6.44481538834949	2.45211081574986	5.15993502415506	-14.9675911625128	3.59717885758689	-2.39870716432328	2.62676915063106	2.45824333735386	-5.37690785507172	-4.92392779967073	3.61083664764209	-4.46913034061609	-0.77501676684398	1.19808185199714	0.432722581646009	-8.62139256178923
147	4.90873808168519	7	7	3.85576058212856	2.83517274784012	1.6786078402836	4.24464327900149	5.62450024507782	4.80228453616359	4.92626054708994	1.76293640088976	4.23850682081509	2.72838571151704	1.35266669666837	2.96913543580679	3.46582320285538	6.99075654700851	4.37986667937453	1.95618166059777	5.98515924401377	2.30331540346624	2.95343894653641	4.76082578894991	6.87953711777907	-2.16258657514872	0.0858165073010809	-15.3308687854245	5.15266875301361	7.262719585599	0.912603923420642	-4.75067585805729	4.71736842070981	-10.2028282554031	-5.63461425285161	6.16787765927842	3.37492383404974	-15.1449862694644	1.9168650406165	-2.02810622027665	2.69433916425982	3.17869728282171	-5.18607370981857	-5.99747265649514	2.41411100413479	-2.42274297887422	-7.33161183691898	1.39565240568774	4.45236404637735	-7.96765931269866
148	3.79124139804887	1.97089103803782	4.99558123703826	1.75040251610609	5.74469291070026	1.96991334361466	4.15831375671462	6.35195722885859	1	2.11638436763229	2.6955287088218	4.63964055693197	4.73093271955511	2.09091856742077	3.22975731317554	2.46177972873988	6.39588531769735	2.92526161738683	1	4.08531448116651	2.18148472532517	4.78638879089871	4.7184323172225	1.52323404494142	-1.19292368718383	5.83810462434112	-11.8035660962052	1.3549324450059	3.85127181887138	0.7007117892104	-2.57842159962442	2.27892326428764	-15.5049471999315	-4.22644902061487	1.48826097676855	0.431274313823245	-18.7635023281445	-3.4143226325861	-6.95855782213965	6.41481506137159	4.19634405487336	-3.47636257440009	-0.0348175083095521	-3.3363717434633	-10.2352135656031	-8.32311289683398	-3.28756440681751	4.017396272209	1.25075160191282
149	4.13931079863652	2.56878853914531	4.83244419688397	5.00754786593918	4.97950076871356	2.64248635507055	5.18763235906634	3.15121145735829	6.40657804333183	5.83822724972123	1.48902499631132	3.56885377641187	6.34609167450764	1.39573421683434	5.41552299584964	6.46004116899614	3.22200022890322	1.96545288740465	5.78019011970956	1.36360431165315	1.90988988717372	3.84576294846623	4.95878766857726	2.71683473785302	2.27090041266923	3.00190033666986	-9.79931402550408	3.58333008883357	1.57355341097955	13.5324793784729	-2.11585835187705	3.29014924960157	-3.78772201009555	-8.12051228259649	1.60437154084932	2.99548865121027	-15.9290392453923	-0.301831400340294	-1.43659260664418	-0.582841303235154	-0.500254368339924	-8.05351552115812	6.4510907853258	4.08129641879168	-1.48632345944407	-7.50265877584677	-9.66361043727286	3.30072658472189	8.58223296908358
150	5.03019465244738	5.16557546223495	5.47389919426534	5.60136008276447	2.97493764724799	1	4.39291162570398	6.24093182902008	1.49186138923404	1.05942738825645	4.5256802974609	5.86549129627196	2.66376259970336	2.9268620561937	4.22630133195386	3.39628269713838	7	5.00978958658517	3.72825611885533	3.54149627076203	2.75653859517065	5.86354460270914	6.4851474618709	5.62602777883316	-3.55734942366149	4.83278127663793	-10.8696044135676	8.11264251950223	6.55333338175643	0.716139490755956	-5.25151730085481	5.48894705960749	-16.1359758709942	-4.23332266742972	0.89642439843756	2.22322129589887	-13.3176567747118	-3.06946117608525	-3.89105731916399	5.27724646626878	4.21931157179235	-4.29007478815256	0.749789420622104	5.77065377562039	0.361853296566283	-7.79580504048298	-5.70333114036833	4.40788953329375	-10.6863545076715
151	3.29705759867107	7	7	3.33275986802491	2.01426592222311	1.45781651128237	3.1843027522521	5.03341474310401	4.09638083329919	4.0222047364553	1.23727878545446	6.52966159857919	5.75682914723917	2.21010271664269	3.73361664710757	4.67024477255517	1.22885693807554	6.00810514209052	4.31609183761454	2.87170252673795	1.96876700725954	2.45765392858118	4.97412936167726	5.59480717390963	-3.74549111622532	0.530398483577191	-14.3024571247085	5.70210520128868	6.8607676868167	1.60905675219302	-5.06970902318821	4.53872128203037	-10.5382947618849	-7.01630705875642	6.43713089987923	5.05469508842559	-14.5905241985825	2.26650178194432	-2.27678981250405	4.47468624938961	2.90322038960318	-4.38235874237593	-5.81234545062416	3.62279125715489	-1.81513145757482	-8.15903955315789	-3.86751577898583	6.97609825322337	2.17464608698278
152	5.5626928742016	1	1.74344569452034	3.41059546855471	5.22225277016034	1.96989536728969	4.5259050242134	6.15946928747985	4.62468953950781	3.11200871606303	4.0460528660873	5.514947402901	2.43270566875604	5.32978033329351	7	2.42965903666137	3.42939123641307	2.36764772422503	2.63677579262279	3.56885071390015	2.34127133553343	4.3452979154268	5.13380358179005	2.28277119024197	3.64031357151537	7.4479987298047	-6.32406597405523	3.18891867424841	5.00545751148604	10.9216460746815	-5.38122698493056	6.33879001803126	-5.48285492444029	-9.44550885482592	6.04902434442742	3.54873971164903	-16.8320099286821	-1.40497990025498	-0.444028866179924	0.50913558641202	0.0244272953962152	-4.27794569752722	4.18440101675065	2.41603005082371	-3.9990593253637	-8.49063903304909	2.91219767405892	-0.0803914720640473	-11.06880043354
153	7	6.16484095512641	6.43122514983648	4.36143075835588	2.93536748699719	1.42120727310501	3.62118921818289	5.21909137416183	2.01649907588654	2.38068971734493	5.33649839330961	6.71649563050986	2.99171148256437	1.64316960812101	2.25566130021464	3.24477798043952	4.66691881036205	2.08753828656908	3.68395834361256	3.81568126056529	4.7111010300084	5.26107446854654	6.39773447469777	5.5966699708811	-2.22567286262032	4.03041806619165	-10.1913500125889	7.49723590104401	5.33045151761222	0.851813601216992	-4.8042993156002	4.85462482379244	-15.5707702412151	-4.9138851321729	1.01676221511115	2.37116268784383	-13.2458170808954	-2.43903336837517	-3.60533923219503	5.0229759747149	4.27816311281498	-3.57433335139915	0.540161140961327	2.38929664304196	1.19910228594426	-8.55175299827174	-5.28596348209722	3.84655267280779	5.69961490462643
154	6.34139959693188	4.28121124178204	6.54900390927364	2.25519294784074	2.88449678298418	1.81347025211489	2.07096286060708	6.54307293539335	6.2832059922828	2.61119987915345	2.96092760997058	4.90388339119067	1.28951259323691	4.20807338489909	5.82014714156991	1.98989538203642	6.35754435274889	1	4.80936241939067	6.93243263008012	4.18911585103974	3.66751265329142	6.17542002913764	3.6131829590189	3.69883826607682	-2.89217195399111	-4.5839670214336	6.3812637591281	2.55613133350976	-0.725872203112498	-1.57647712012507	5.77534425361308	-2.23267752011052	-10.5553069567998	0.993966060701521	3.38180814592772	-11.1718814980064	4.49407743648329	6.9815403728847	5.33259168017246	0.298760150795804	-5.94517380919742	1.26449862957008	0.880676238230938	-1.43590243788906	-6.34548147551863	2.9072387732408	6.28527724740698	-11.6065923789087
155	7	3.21393547723796	5.16695418229529	1.02400236221319	2.57129753601159	2.94698504997974	1	5.64554108839083	3.254720635092	2.09931289273068	2.53841815261284	4.06287245263936	4.46542309021848	3.77024290866718	3.46248306020006	3.43944591489647	1.03080905760556	2.50440646321183	4.90454570351616	3.68251553389472	3.85775679164878	4.57452472018601	6.74537738854307	2.78954269778143	4.57685054980148	-3.00671893188929	-4.3553497837922	7.16385996557414	2.11189401073067	-0.566526824217539	-2.57372527335376	4.88293556363613	-1.50063748405485	-13.2063933752181	1.28339462249984	3.10512933670383	-11.8072202186561	7.79597324799747	7.34607811135851	5.59497487634858	2.71925107500719	-4.2485394230151	-0.230264752197392	2.77422625758449	-4.07512658890535	-7.45517755120581	-3.90343292645944	6.84991889661333	-8.63558556579378
156	3.65028834942063	3.83630685267948	6.89538412284173	5.41757509675983	2.33046751142218	1.62021944722417	4.36276683330638	4.75542717140101	1.24047963986812	2.97306774695546	1.00912371510432	2.5579297614408	4.26306119787482	2.53566531174852	5.74418544718358	5.58955748372362	2.79153917390711	1.30881390539267	5.68515826343063	1.11874564080099	1.16137836120349	5.22925697270598	6.73777507895003	4.51810182420337	1.04194674535927	2.32358698198428	-11.5800589622635	2.15179629576011	2.14551878484493	14.7705210472173	-2.50340353397233	3.94973060115694	-0.250973291798773	-6.61576232695138	0.147977420169952	2.86678188639636	-17.0992546639101	-2.25516116544298	0.0782776477842915	-0.468110996779925	-1.04054763660801	-8.69144910014274	4.06791590889683	3.60450949480689	-8.89209952338874	-2.20113239449948	-6.54670021378787	2.69363527425401	-16.598783749325
157	6.58312809520784	3.05058334237611	5.37535946896792	3.37023253049959	3.80934352913492	1	1.9934157131312	6.2475078875607	2.61976194389508	3.0194609298203	3.17683745582099	4.59314909400372	2.66374130799037	1.29385507286621	2.83866232789458	3.10117986086348	1.43764518866807	1.44636845980266	2.21842657108406	3.77830970287136	3.48090937657259	3.06980306005146	7	4.66480325447367	2.93013932448271	-2.07166641653355	-4.64526624396256	6.1471120872983	3.72389580964659	-2.23213820600158	-2.78485975324534	5.2951757773627	-0.910365614961516	-11.5675910806469	3.74023371508708	3.45961933571615	-10.1492029105321	4.9264627775047	5.47756955084966	5.36477565778529	0.157269991892885	-7.16735660952248	0.585636894927732	1.58389401061513	-7.84495011631062	-7.01332154330863	7.18185841411562	6.29932452499727	-13.1569778368996
158	6.69918704595645	3.26710439478924	5.47402675614652	2.91291483600818	3.1706466951024	1.45894578348209	3.13935667537959	5.00781064729776	2.94396383286308	2.89030616131469	2.32950105605108	3.27710597907999	1.67900117451376	3.42291731625205	7	3.81489600015352	1.04584786456746	1.77605463169228	5.44178402135702	5.12137397463203	2.8621596180281	5.15009647473015	6.43316604261728	3.14806010497507	3.30244665311629	-4.60681918231354	-5.5397888241904	6.72659149961885	3.24233126527576	-0.717496515202647	-1.67185641804337	4.44843656608942	-3.00117578816015	-12.5921290564334	2.37823817155038	2.70710836602234	-11.4206653899383	3.46904235203932	5.70134242055334	4.46028079858975	0.454073168974212	-6.67314828568284	0.686993619988372	0.424378786109154	6.17791608346579	-8.54181711032461	7.47803848095632	0.292281659625116	-14.0778352329632
159	5.44617816783853	6.64600915144715	5.86269209040778	6.08139939257656	5.82092057643042	1.0891322249464	5.97396145523212	4.7747245853	2.64321822650071	3.51893998322386	4.07161294897959	6.68213823552309	7	3.65674702403004	5.17989321696898	1.36995728252364	3.72464139596146	5.29391122319693	6.72379813652576	3.76318876490446	3.66591073717903	4.78571148335548	3.11961209297607	3.22128136469266	5.38683762542668	3.1340203941083	-9.31821544930626	5.10949080656235	6.15696882495549	7.0061914803428	-3.28479163489973	1.5925535154814	-13.4752885822331	-7.31533573714383	1.63605106399365	1.47790041286209	-11.7312044641327	-1.97271128916387	-8.61578075746173	1.48555317830524	-1.77936183424294	-8.88454807392134	-6.44289445502132	4.58638743809038	-7.9930494939684	-7.96210144296787	7.46480051825875	6.03797975962173	-11.3860788197001
160	7	2.26755096083521	4.10523235351243	3.32620087765548	4.36024871358073	1	1.93371786885316	6.22815052728106	4.48312356938402	1.18678517212256	1.28657202076564	2.81465120633666	2.26260903354795	6.71253221615409	1.39423511806547	2.20224010290075	2.2039220250526	3.75051938775682	4.88524362438961	3.03283325159975	1	1.24706877291944	2.46566223554882	4.01458416627009	7.01372210559101	3.77749681159201	-4.8706466068626	-0.442898786454718	7.01313849936416	8.48987968468069	-10.2359734962052	4.2897953387493	-5.07570593843882	-11.5009130129015	2.81133727341131	1.24433265954371	-15.1982393713841	-6.05019732144702	-0.561281469218202	-0.226531658324904	0.435414861751734	-8.02701499282167	4.92619913450922	4.85393858563766	-2.64334366888223	1.38073916654991	-1.42481606835601	2.4206751352187	-15.8673368473483
161	3.85475910504547	1.57362433315782	6.1936453340147	5.2160280816693	5.4670199171095	2.83887853762035	1.73602139899765	7	6.07249874883924	2.54879892893158	3.8492532897698	6.69296372783121	2.68270986675906	3.3025399205054	6.39277682012128	1.32459974285071	2.52660174219074	2.8453126605512	6.16821558862674	3.80642974067364	3.29724175777027	1.66276209781601	6.79261165234655	3.51692350312892	3.19426606067439	4.8083679182766	-4.96025160633554	0.515299607423973	4.67776214545193	4.69859046706213	-9.09076655524179	5.24188633350023	-2.28086268679283	-8.5770030266104	3.41593229078015	5.10403618295859	-13.7668202942402	-2.85309462731519	-1.19803295367055	-1.45678085837886	-0.998979795389083	-7.04496994835684	1.82847865525607	-0.230431081264049	-6.31573222169239	2.84877407972838	7.37806477112001	1.82233490995081	-11.7952897066479
162	1.58795940591265	1.65524564276954	6.34171771934402	1.88326871948958	1.77284979823197	1.6156329317982	1.16913129342647	6.84208707295239	1.7296498263563	2.37396299349015	1	6.15375363217395	1.24254471836117	1	1.15260397310331	4.54235365017571	1	2.0657073238509	6.2039212594503	6.66861611713974	1.64272361674356	4.91367116562676	7	0.465858808394527	1.80053114437181	4.01605456670549	-7.38445535159907	0.753996441589613	3.24139615860244	7.48388005985377	-2.12645403337837	4.47845063466904	-4.30492377717332	-9.75166022002813	1.53868211375868	4.66675877506467	-13.8770566865207	-2.02322369526111	-0.372721648354679	-0.282090524775982	-2.90063083109909	-4.57555370246168	-0.15012184582955	3.08695454086411	0.0173297250857366	-2.31893382753919	6.97104561769631	2.11445748799438	-11.4279538801404
163	6.89222399128885	2.89704894250031	6.53077851805417	2.92219755453894	2.74993274540501	1	2.05358438907299	4.75970794366293	1.6905462480514	2.56539474189541	3.67075798717054	3.87214201986432	4.76769253252376	4.39879228647673	6.28771814586332	5.48495467473126	3.15046158052626	1.33410628289058	4.92943414071479	5.82821496680742	2.29538488185086	4.84021928961814	6.71086598478198	2.72218794996639	3.52585224677259	-2.92820655861207	-4.71534089961213	6.78253903723849	3.8030400824068	-0.385567316103893	-2.172908052675	3.52904319992543	-1.8734245885219	-11.3895176762482	2.16842978937119	2.17342272404036	-11.0602811469024	4.1322703837246	5.59962055531309	3.59578900187286	1.55775926741108	-7.9073015305157	1.60085384493728	0.82176195490854	-5.09780772999135	-8.54546654190596	6.50646000372044	0.45024544712054	-13.6739044423004
164	1.69139264433841	1.7475805241971	6.47422707025508	4.27651141471647	1	2.04160923597873	3.345510112617	6.90786689709944	2.42858670318353	2.21861143694995	2.66829875382346	6.47031829982973	1	1.17102040250199	2.44818573516799	2.05731827439404	3.51012524347654	1	4.71732220687575	5.58142596934466	3.22489106294838	5.17821359034417	3.7905149205053	0.0435442425676603	0.98463340095878	5.24789942511919	-7.43540776834016	0.594834639368436	2.73697638331232	8.35929754215439	-3.03437554865857	4.39206438491589	-4.34943223794087	-8.12796048327138	-0.144498912371176	5.13221834053263	-16.2211006376926	-0.17908781010704	-0.141930846305289	1.12536607150815	-2.41862718940923	-4.71711330983326	1.55886605127815	4.87846708085595	-0.302539722611533	-2.6734814934768	6.10496870545132	1.60738500662477	3.88731214103323
165	6.61389797039273	3.35486179805574	4.44011375965829	4.92728558468039	4.30259700286763	4.21526688538718	2.12013144359345	6.59832077948302	4.56329032945732	1.87418017469019	2.58061889440195	6.66442108029536	4.98202979645308	2.22830962336499	1	3.86331965632064	6.5289916357799	1	2.59124121383285	1.16928834085344	3.44096564225182	1.58728494570515	4.1535040068894	6.039281394981	1.18824669694866	4.48818950204237	-11.2998645883303	-1.78888420138402	1.61063539475119	14.4215359534526	-3.11408355609802	2.66190856652082	-4.35289344957252	-6.86284026212916	0.800964669683607	3.90528711585263	-15.7459574125149	-1.50243347314457	-3.56179942026585	-0.113715783644574	2.0338824577717	-9.70261795658123	4.54143527281984	3.46026993612905	-2.73770969863389	-8.03306112795764	6.66672243095684	3.43591011378647	-15.570610969102
166	7	3.75743054863334	5.62984306229234	2.47858418739854	2.53590987913848	1	2.10712886193716	7	2.31195098628555	2.22887638050937	3.55550590334163	3.6895194524478	1.59888069296823	4.47309141401882	7	5.04707945126781	2.93317005058547	1	5.6783204632575	5.22204296688412	2.40126098239725	4.93163382634645	7	2.28763986844282	2.57821255755954	-4.23317271210241	-4.7707010231559	7.02093958272436	2.921328552677	0.402912080045176	-1.87948638164596	4.11335971589013	-3.29635961339846	-12.1264442792966	2.29218289774164	2.21014464550075	-11.4541728465411	4.70131097239922	6.34105231769561	5.781427992846	0.192990854675828	-6.69043888713923	1.065548652013	1.65863831202303	-5.21998423580674	-6.59880960217918	7.13443716856274	-0.518221496476632	-6.76476229260002
167	7	2.20394163054021	3.96939784269015	3.39066110995278	2.59658861725475	1	2.38236182918819	6.0906191510735	2.25472439650704	1.40620456149621	1.95955894657366	3.16232849113106	4.05789166770079	2.9138296734057	2.04594570788734	5.69906150701573	1.79497446465646	4.90885798120527	2.14339163892597	3.95211460951966	2.96598814892764	2.122627998819	2.03992173893222	3.08299275425436	7.25289834384197	4.146155901164	-4.54335333723429	1.96763675144791	6.62847396193683	7.47373064341093	-9.70745620949919	3.64095324147999	-3.52669607733434	-12.9302333212518	3.51341908191579	0.299588144303101	-14.3417563055429	-5.91778612039784	-0.523180370397101	1.97362971543405	0.771232421229412	-9.10828127699967	4.4193928831652	3.9193224675818	-2.48170041740801	-9.45045592808929	-1.42028106527329	0.0350846351243648	-16.2191503572563
168	6.79307226819876	2.69992941372433	5.31215095487884	3.60759282464694	3.82261313727573	1.00547125274012	1.39250910685197	7	4.04585273119901	1.13173741366225	1.89158100661217	4.26627152663613	2.22963296082155	6.95641074071277	2.11538378600543	5.11054936629936	1	3.03366505566483	5.06963228329426	2.82927255158478	1	1.50150277020334	5.31303971418919	4.35249375365146	6.63564161328955	3.8730841865466	-3.87803359670227	0.384294113010179	6.51995562255787	8.94984610271726	-10.165691358025	4.11817835810064	-4.81242077501148	-11.3918179943951	3.26648317111231	0.826762721632183	-14.5398882716086	-6.4005905126905	-0.871612535227723	0.0333280118698129	0.845349524788749	-8.4692479929655	5.34986748902444	0.900736170940353	-1.93328372705016	0.608440180342053	-0.399020950647566	4.58368313317217	-8.29584086403455
169	1	3.12214381577655	7	2.58900485494694	3.62170193701509	1.43456486629086	5.4016484431806	6.7193147920843	4.04472793232416	1.63607580092704	1.95357703738976	6.95925693601833	1.03566915892163	4.21570512658527	1.31023317924099	4.42812480728006	3.88921834782253	1.41380916239729	6.04814662581181	5.94984546443947	4.7561688028929	3.46411829546742	6.97033870516735	1.5728881742307	0.119120977021455	4.1250895256947	-8.7570356936906	0.274128029756396	2.58774533899804	9.02553750424723	-3.4105941905008	1.76081141509865	-5.30037665361384	-7.09500249812919	0.314550022079072	5.2867680337179	-13.5877457575582	0.751592840245167	1.27159140853052	1.56929919957173	-0.519416425792059	-3.26351173382263	-0.62867213189714	2.69451762158939	2.43665340843565	-6.13307906016329	7.36826584164983	0.874637782084624	-13.9396541545314
170	5.25101698760971	7	5.24016794826901	1.03788754268402	5.26124368210913	1.39632009499205	4.17982658207094	6.53226843688613	1.5062846037329	2.39673589385586	2.43265094182259	6.00654552634045	3.44547683984948	2.71626877677925	1.33802334716749	1.00894989157778	1.66748533975428	5.48684759117316	4.17708072311764	4.4692053968456	4.14480055114379	3.02110614981014	6.73908181600629	2.79578994974326	-1.67421903384062	1.82146894673774	-11.4722588670882	3.23836947261895	4.45312506588575	2.47170359758946	-2.88714511295735	1.21535025633701	-13.7928385419144	-4.6417222292625	3.00088333686146	-0.622192874501213	-20.2081812619416	-2.37853516176765	-11.0731914246152	3.30344950765635	7.05872225121913	-3.59661087667526	-1.09359508698776	1.92994863690221	4.94353468878052	-8.35653964710241	5.31578969926003	4.26474056516656	-11.1603955672591
171	6.88512316225214	2.26077915379188	4.24517514153685	2.94539560083464	3.79820171579277	1.09488612648473	1.05582069054014	6.71897394164482	3.80651965928501	1.38962742039858	1.78329126214657	3.4111472331999	2.72917664903709	6.55254268576949	2.24007481393888	4.69899332316278	4.39146669323427	3.69724893259051	4.84460665225477	3.36953139976509	1	1.39781487328519	5.46598641873728	3.29627970528534	6.53910232610227	3.97846750210478	-4.66699193518851	0.235209113092714	7.73399856398871	8.15180287584688	-9.93730532339598	3.70179104981027	-5.32830628759786	-11.508083797503	2.36793266768176	1.90962529731737	-15.356783756347	-6.44852873260368	-0.631562269089964	-0.626885036237938	1.44599827969223	-7.96286105021866	4.6827160763143	4.58181331865333	-2.29263619449581	0.908371947319469	-3.10142350327347	3.8282067774253	-8.48515695756171
172	5.23101372365057	2.32557157104351	2.86050380507842	3.98420980579866	1.23325389981263	1.42099733585655	2.64338806638463	5.83685577913689	1.7662316810493	2.94692753418182	4.10903155592762	7	3.37192305152276	3.65765652732758	3.12725912455327	5.38642501272697	5.44395095455166	2.71037846317534	5.26424535817992	4.08946065764872	2.12442569696538	5.06215778627998	4.71747781740938	3.06795319796129	-5.28871939819902	1.92073081699151	-10.3253807706839	3.14824408542153	4.60935365375749	2.38765595806421	-7.66766247507387	2.77161058158688	-14.4595771481443	-4.32639775657894	1.74486417760249	5.20378955252261	-13.1137255296468	-0.203096375229398	0.494076104701101	2.08532447259116	4.44641625656701	-9.95463327970348	-0.620881521748704	0.467546396568222	-6.96052505755398	-7.98018900197383	6.08592117493517	9.15795527384943	-7.24878090333105
173	6.38120255237023	7	6.42041030167458	2.05195997109896	1.69608381049308	5.39850727165837	2.93754219132078	6.13819700286076	1.68784386260969	5.14029939921367	1.2688433883798	5.09872526428211	6.58504847992335	1.14845671392768	2.32377009907588	5.87993033757278	2.14314410415342	6.30006404562644	2.59995414765985	3.62582220410418	3.10365662918984	2.08615531205022	2.07256453859952	8.57687761750553	-5.5378138676891	1.04656661527785	-14.1765202296772	5.69242402166437	6.7829268182983	1.16236043354458	-5.26575027846207	3.17073100512028	-11.9189855734616	-5.22013379980212	5.98140386302054	2.33290932545916	-13.801175834406	0.956919404697253	-2.30969870699047	5.55906036654662	0.344052024057922	-5.64082875138344	-2.17856366137632	4.14447918867262	-7.45404660927999	-7.54403162077938	-5.05789868266282	2.93562861104499	2.96182173409113
174	4.48384175546083	1.89420150616457	6.91886353910965	5.84762509916988	2.66620037439286	2.66135664913113	2.7834813499623	4.40441651448695	1.07840537833836	1.70542864513458	3.20329964131648	4.35541549973732	3.19648921922828	5.50411790390029	1.64197373497031	5.30272119869161	1.63904484349285	5.25145486417792	1	6.47903998771591	4.37980333221831	3.0151337719149	4.56014093745364	0.369961591978766	1.4429195840395	1.15881532353286	-7.94127512352168	3.75691455420953	5.48884800563103	6.73338021302047	-8.19754180377673	3.20369852159919	-3.18561331961416	-11.2338177772039	2.98388677338437	6.14318634854761	-14.4624129075485	-4.40917531921429	2.52605738838181	4.37030114618852	-6.49216876055996	-3.44576974577958	-0.629797379257882	1.76227645991118	-4.90622576420297	-4.12436069835097	1.56573589006187	4.04465455516094	-10.0462318295182
175	7	5.15967797993869	4.87862079477479	2.31939265318179	3.31871556011737	1	1.33699160515638	6.62909630984224	2.18213427818113	1.89853502626519	2.23511190918407	3.56222418568849	5.12854690591177	4.16409851169204	5.8061191864446	4.87892539554914	6.09411623488003	2.55638096014685	5.88178958717313	3.04952322626791	1.82922111682848	6.17374497968029	6.28012597588305	2.3666916433243	2.35872121145084	-2.70715450007203	-7.83420314438007	6.15085937296997	0.482369842118269	-2.07113086582767	-2.26816351978345	4.42528817412281	-2.67358745320721	-11.9647898746692	1.96260781046632	0.229491028419388	-9.57122706303756	4.58396189927653	6.9841071726475	4.26931121211904	0.450932808350383	-7.44404713618715	1.2583010323815	-0.913598662314137	-6.05633998805872	-1.92292452194183	4.48660647232246	4.56515769069473	-12.7338834437596
176	7	2.25971158046487	4.32210685367004	3.35336096493286	2.71873368079676	2.99929430206576	1.70204414699805	6.14574241774013	2.09696430537632	1.01022150276813	2.96409696014229	3.67399506645671	2.05652061493405	3.10875331414306	1.926588613737	6.30463417366059	1	3.95610903974413	1.60629452126764	2.9316811824834	4.04858300596457	1	2.37848705566379	3.75061230116762	6.92937300308098	4.62853149365716	-4.89005824671968	2.96274484707913	7.31820088293865	9.09342581607663	-10.5092531122295	3.7262354646973	-2.23056312175493	-14.0782543340698	2.02191802838517	-0.0606077519679894	-14.6368768295383	-6.83802592166273	-0.366261594206169	0.57180735360362	0.34047445584373	-8.61101074223194	4.14485269153531	3.88289534572644	-6.33221501622211	-9.8133566338543	-0.278580726257605	3.8200991090541	-14.4431043722238
177	5.15450380310888	7	4.30062561222891	1	5.05779473519947	2.60856919596298	4.05547516143177	5.13728829866478	3.13588723390655	1.6724878795575	3.93483106196302	5.60833414769075	3.57723996565638	1.20073701041878	2.80130355887394	5.67641442089351	3.28334965436828	5.66197603393764	4.46726502382995	2.35135398448829	3.91981037900992	3.47002159215861	6.71459074572821	3.13182040197405	-0.463306034479851	2.53350501171685	-12.0014066504181	4.52512918710484	4.6190215468877	2.84353687294251	-3.51527976671392	1.43501049147714	-13.1519529613684	-4.04454437502703	4.1049401651961	-1.99584210247227	-20.266472670481	-2.72404311447248	-11.3625344504565	2.76207839336112	6.58330492113942	-2.68185842682453	-1.86836251571404	2.71382724399988	5.81131402686217	0.684412138133156	-6.48019482358552	3.68928989453013	-13.4768424597733
178	7	6.38606677413864	4.15897775867222	6.64541660056625	3.96456449052834	2.18610659361663	4.47679260426013	5.69417423230797	4.6516845362418	1.27632092172404	4.56826798018919	5.5953047368986	4.66711619365821	3.64372790068666	3.06096840693836	4.70889405601817	4.77084257321857	2.52802137343965	5.50290204004977	7	2.13374810274504	6.12161849523383	6.63849908974139	8.12631433909486	-5.70165692442077	-2.55576503295946	-12.0723186607642	2.13214232408894	5.88929064639825	0.80553992768204	-3.08151900988476	3.7929551529585	-13.4485268535919	-0.56284037690193	5.88996275562382	0.976137733811452	-14.9539676388416	-0.0392266574374026	-2.63877273907709	4.43133768467136	3.16207543145329	-5.35907119691033	-1.14439092586942	0.666784912130569	-5.38713063276265	5.01132831348843	-4.68591655304021	1.23401351510977	6.10497200120045
179	3.53662136865678	1.44450294274449	6.58274177177908	2.1533025942487	3.72376462612515	1.17350854927333	5.9879079897199	7	4.60767286639893	3.40801094692475	3.14857820646605	5.93154794312748	1.1023699424324	2.58875852673668	1.50021892238741	6.95461116557071	2.31745470667632	1.55961948526151	6.03879102096225	1	1.33361053483452	2.89716046038991	6.38640215482198	3.03586929474818	2.62023555237901	5.30094174708157	-10.980991009388	0.210322124593399	2.68496416887992	14.4544688787434	-3.33486381056627	4.40287851849517	-2.02508053755527	-6.77525387679389	2.90052707372174	3.70866743819298	-16.4172592504521	-1.95876069007311	-2.97346278232267	3.8240715385589	0.699338074654734	-8.33312083359048	0.895180751161101	0.328333240384489	-8.73530872873716	-2.14719504637298	7.29952724606394	7.21253046729442	-9.86049482512868
180	7	3.17987894685708	4.02617188491074	4.78811179994247	1.42699591177945	1.47046268388349	2.83101062883997	6.15744703956371	1.17718787637154	1	5.33026184243555	1.71990320238514	6.38905153746927	3.42097798909644	1.6959408766156	7	3.02980259784749	1	7	5.82493198377336	1.13770371476217	3.59255339344106	6.08446057415572	1.26358032932336	-2.52369843714488	1.26899191397738	-10.2037202860265	5.29516998526964	6.42708901496034	-0.968279793881488	-8.94129366271942	2.60687661472453	-11.2116553930069	-2.80680227873854	-1.26462804250587	6.27158614554443	-12.0532597549889	1.29032779592736	0.267065160483979	3.29684327819108	7.39999434108713	-9.26397062148291	-0.00162368958122983	4.28583104366056	-9.85192237743734	0.0774657209093766	-0.4600241660108	8.20394892021957	3.63227143561072
181	3.56019174585067	2.54841928795851	5.64220975982708	4.17969657029285	1.39944689928417	1.71405340669312	1.86250651689542	4.99355800956141	4.62259142945713	1.30766694139922	1	6.50869463084405	2.90615924741848	5.86977834693286	4.88372216797574	1.51508854717476	4.76305474848085	5.2930579755596	3.18555455481881	6.25886297322259	1.6405685901667	1	5.77946582878433	3.94351377326014	6.00874131124417	3.87842882502659	-4.48328082366821	1.32486779316584	7.08671111595558	7.604186922698	-9.49067988148542	4.66414738340756	-3.69384717418344	-14.0132877739927	1.75830191075685	0.253830279275291	-17.2751969269728	-4.39723436183517	0.997082062778462	1.10982136956472	0.253566244062074	-8.07786575241449	4.63060198393872	2.90221761638079	-4.18284228130061	3.18922938082664	7.47513155535479	3.89659101565244	-8.1743343489628
182	5.79127670409011	5.83342602734701	5.95753649925409	3.07516313131752	5.07690024529695	3.62641598357487	6.00614655643824	5.20244096241343	1.7392703201879	1.69603429513787	2.01127095178944	5.53231055330877	1.35152510924092	1	1.2436942162328	2.14742864206868	3.04732687830872	2.8710446104803	1	3.94274481559683	2.10075883067142	4.12281633004158	4.92057256538292	6.38487229076138	-6.37433353384722	-1.65146163335686	-12.9649688532249	3.8065123235732	7.01193840703792	1.84794086383707	-5.9723069172554	-0.880402025373571	-13.8995368830142	-3.26446208397306	3.61699045610114	2.74148781894926	-13.0931141084426	-2.57114777280944	-0.7868351883222	3.46110470919492	1.86350092995454	-7.11295367100065	-1.28319567044181	-2.56942962190907	-7.37590823597261	-8.54736114535536	11.4221662411598	2.94564693175671	-5.91834085180989
183	5.56628229274082	6.68533481270969	6.37244798467423	3.57593686991152	4.18477077907965	2.21129584067021	3.67924489481379	6.4531478927013	2.74104139597471	4.10475701130576	1.45634579578253	5.77743813253769	2.82612843730644	2.2435943988162	1.72301143378205	5.76871045045329	3.70157807173954	4.25109069162193	2.60012660048331	3.77770308166423	1.83487754086657	7	6.79401904174001	8.61034049011295	-5.23065186902332	-0.184727170435276	-12.8270988279648	4.39099899532994	6.8484932222173	0.330429923106332	-3.84297662479908	0.616031464766494	-12.8850449477295	-2.35324690636499	3.53005075798009	1.70572171796317	-13.6256242789218	-1.03119435428905	-0.134124980808027	3.77984368289994	2.02486627111238	-6.87054509829566	-0.731086960350956	-2.94686566571129	-3.47704044652571	-7.72988910689255	-7.04629916846281	5.4103423348637	-10.9325738683166
184	5.8360245192661	1	1.53766157497004	1	4.58861039406547	2.78048862769336	1.06564290789749	4.80888876891676	1.01045426789148	1.00174864620206	2.71495533394041	6.36341059571308	4.86374288293156	7	5.03338939114535	4.23375795509361	1.62490508349019	6.01591312511043	4.00445502622269	3.06311560837702	2.59574790618201	3.18821362063232	2.18584680448874	2.44472601517878	3.52525467254607	7.62139529080407	-7.75886696729609	3.61799539254579	5.81658112329787	10.0132073591357	-5.86659891114421	7.06285602985311	-4.06461952675406	-9.75251426231514	6.91470290558173	4.08548302260449	-17.7945456515657	0.853205190824413	-0.255124526703105	-1.0088580662443	0.101271621801105	-3.82832635043314	4.21422806664344	5.44332105053365	-0.882933691957407	-6.98594831760555	8.92230700126957	0.701747916786566	-8.75914782962021
185	2.31849375659119	2.24946856408	7	6.50371128187488	3.82225513820364	4.84631696138007	5.13835350947988	5.52855123786555	2.33978956772566	4.71813606139688	1.60313397335471	3.04121402379312	5.81814716723016	1.46559707709848	5.3529542634815	6.07760565059675	1	1.2953858972721	2.13292118705068	4.90084681173157	1.00018531361347	6.53790593847123	3.22585627243886	2.54300642264738	3.03508265997355	3.55605041430593	-11.3475535815537	3.07463347382257	-0.247670426447102	14.9155701320262	-1.13676638238558	5.45229209124434	0.218491932008814	-6.92398387124301	1.11303428198394	4.68395455332016	-15.5711696792762	-1.97630067431544	0.727198808291599	1.1642736412018	0.649072575283215	-7.69215079695969	4.48594053557563	5.35782572234666	-1.74913031433558	-4.6935699132162	6.74750254808569	6.00862514291808	-11.1604001380565
186	4.02613547156079	2.87866149893071	4.75325297011822	2.15714364821156	5.3593373299838	4.31578889692105	2.50917327684624	1.58306367427673	5.44817293169705	1.326962198167	3.89357356412082	7	1.55125013183442	6.23487448829635	3.22616763754708	5.41046504395739	1.82461903194099	4.0974532343476	6.63440474877125	4.80223162456183	4.14195582626379	4.9042508317988	6.49657207167148	2.17728186755784	-1.70928160223101	7.24547984202815	-12.19201137842	1.21033179268945	2.51310399283294	1.2442648543903	-1.79344339231789	2.20582214082458	-15.8687474229003	-2.15442121737633	3.71279445330397	-0.223612763982774	-18.492450589617	-3.21831711597059	-7.15917723231838	5.13948092809251	2.85960233800362	-3.42086140049683	-1.10864408805668	0.167483837680207	3.62894496727687	-8.71261681520262	6.49533078491387	0.906357624958248	-9.1334782376938
187	3.70721659686978	2.92471263608044	2.84026436000161	1.06339680527793	3.73258406046063	2.83326297096601	1.80857473613906	3.10800828917707	3.76572651574178	3.94564460576394	3.78309498141386	3.92322162501428	5.71319622914792	4.19474822743854	4.11307048891881	3.14069109885076	1.29464489961405	2.97396193839051	5.82336128442864	4.08782526331792	1.7817111421712	4.05374599631864	3.69917877174264	6.28854563776971	1.20178150032267	5.63611203325392	-13.1566072778253	3.12838889457612	8.12196011813598	6.61004389839135	-9.05884289277978	5.75343112624085	-6.76593704250039	-8.65187977432712	2.23825079020934	0.958093090134514	-13.2057709626383	-1.89116907742842	0.834404956911858	1.41029042295563	1.64221932796887	-8.55527790239779	4.34648742825261	3.34774003125771	-4.27397570334266	-7.77570614491338	1.76740498551133	4.02681065957683	-7.58384209367034
188	6.14842564094001	7	7	2.28746787212218	2.03776813147943	4.37732021042615	1	7	4.19514450122465	4.6682326660319	1.44196846694067	4.09308958650079	6.04542434160982	2.12261945206362	2.95584579801812	4.4468637741661	2.66532494524529	3.51102428103024	1.58079923357366	3.82414634323792	4.97773554410488	2.26973048736992	2.02524052894098	9.67450088819266	-2.84543310966542	0.401054964652485	-15.825182102223	5.19589834296744	7.96348820529006	0.92442624387716	-4.51003995408394	4.96397181893363	-11.60521572702	-4.67495810811373	5.72921304588402	3.3210292027921	-13.0352314691631	2.55611657435182	-1.84732976335261	7.99272943557915	0.74739121374759	-8.3709872559962	-1.95823125954059	4.34507870117379	-0.437780789005951	-7.47204553907529	-6.54171422592742	2.78488096725361	2.81844888460413
189	6.38210719872102	2.46316101193738	4.71605985269903	3.60266735851646	2.37810688285184	3.28341503020865	2.09290549148396	6.34685630136424	6.82300685300608	4.06313205248883	3.98472568913736	4.16387150825448	3.61166481877417	3.23315378765246	6.63840174737891	3.27906759411771	3.97562135496714	3.70338400934062	4.52755052068254	4.89557244534912	2.42653106802637	3.89878659080707	6.24536064471302	1.87510081100146	5.71599068894656	-2.86384349871924	-4.78237211412741	7.5831586109466	0.784653514749966	1.36611242649522	-2.3045345831982	5.44393021820813	-3.00868390101612	-12.3880378094232	-0.221607222109687	1.50845468074105	-11.9613551720744	3.38175457672059	3.199095100793	5.74572613770124	0.737193018786477	-4.57323944160615	0.785637718131108	2.16847758603367	-1.59290709211102	-6.07586576839397	-4.0744328236751	6.23001434023813	-8.44750200969894
190	7	3.3123700368917	4.49167878344425	6.90316562607384	6.52687277895083	4.06568554420636	2.05296075421179	5.82480346302707	2.9769097718499	1.71868927650182	1.27431503983654	7	4.00780917492823	3.48077122910765	2.82321015439727	1.63797068771353	6.31105195695232	5.15246328416451	3.53304387672195	3.30602475275844	1.3457522596034	3.08459225823233	1.41822934908262	0.541372822381337	-4.3466409913733	5.04610643560667	-18.8121958265266	1.77793800528309	2.47831551348376	4.93393958997894	-0.0229544744908906	1.61413027783273	-13.5865635700599	-3.46610083909913	6.32695013449054	4.07939115755525	-12.5020991497593	1.00198673653542	-7.88106424470895	3.70723961531467	7.37613898417587	-3.12795806571514	-0.544119627082916	-2.26394774722499	-4.98783691057415	6.66992200484339	-2.35981383068813	3.43705050695664	3.20150010541455
[truncated: 74 more columns]
