# Supplementary material for: How Are Mate Preferences Linked with Actual Mate Selection? Tests of Mate Preference Integration Algorithms Using Computer Simulations and Actual Mating Couples
Source: PLoS One. 2016 Jun 8;11(6):e0156078. doi: 10.1371/journal.pone.0156078 (PMC4898694; doi:10.1371/journal.pone.0156078)
Supplement: S2 Data — Long-term couple and agent-based model data analyzed in Study 3. (ZIP) [file pone.0156078.s002.zip › S10/Euclidean Model Data/Euclidean Couple Population 11192015 0242.csv]

	trait1	trait2	trait3	trait4	trait5	trait6	trait7	trait8	trait9	trait10	trait11	trait12	trait13	trait14	trait15	trait16	trait17	trait18	trait19	trait20	trait21	trait22	trait23	preference1	preference2	preference3	preference4	preference5	preference6	preference7	preference8	preference9	preference10	preference11	preference12	preference13	preference14	preference15	preference16	preference17	preference18	preference19	preference20	preference21	preference22	preference23	preference24	preference25	preference26
1	3.33079139778958	5.39987940443712	5.4718533261716	2.49914780700724	6.39959256425752	1.68068829822449	2.7396568851669	2.7278822052783	6.61446060955799	1.23024570928347	4.63636943972042	4.57907596255126	4.10136851693662	2.47513404088565	3.45270821306472	1	2.87716057159509	5.9462618404433	1.2571806669722	5.55292877335602	5.75665711985066	1.25759780465996	2.36305232084161	3.34897580938928	-0.86293238979874	7.41612609739915	-5.31932950279384	0.663828715192186	4.9662868629132	-7.18458436120098	-3.06404257897318	2.17538021408904	-0.601048103861233	6.60308774617239	10.4560191632627	4.47695744939525	1.58232985502238	10.3240571230233	1.75027387046099	3.3597785707972	-2.26588830438798	-0.211384509197508	-0.38418787319151	2.87941755946291	12.2244363841294	-11.6747457647164	0.46113265663627	3.69106757706606	-2.40906867671981
2	5.13528770398251	1	1.52454110330132	5.36862380740286	2.92207246525709	5.43226412561243	3.5430806103006	2.89919532419421	6.19789691136275	3.92347490592063	3.7866717212392	5.2991435388682	3.32692997288618	3.77337662844999	2.95938899289364	5.38215463183415	3.89159871705949	3.29134269271219	3.5773960966554	4.93417432214788	4.69943506575524	4.3844912065023	4.32456315942192	7.56292101681961	-4.32851568504026	0.265199500791388	-5.79304489396577	0.269690315692297	6.67733927930027	-4.57021493761589	-2.02916301141885	3.7083323842016	-9.01536304982853	2.37090248533053	1.97737107556555	6.32656263076629	-1.013740881624	0.183426744785797	2.15220812584445	1.46945536188719	-5.62779844971383	-1.87326528931147	1.9327127590004	3.36939957685074	6.24079173602015	1.67762787006534	1.72599552808287	2.12032325422022	-8.69654255106608
3	2.10582664977283	4.97930830056785	5.88726093468715	1.84455558317375	6.46350461759	7	1.63262896295814	2.20019919625726	5.63601919373202	2.15588753048769	6.31681684016835	7	5.04712779010289	2.82382575116774	5.04970341775774	2.37795159953965	3.91072005811576	6.49997389272422	3.29048672895631	3.04406164309744	3.22556112820316	2.20014345518576	1.53999342287176	2.86138160060662	-1.18556310716617	8.56429787222956	-5.63450932264196	2.54073447679787	7.37490516771572	-7.14728115414032	-3.2919072212107	2.74324621748222	-1.57722401915295	6.17999542971148	10.5724569512082	5.92679964300711	1.2156271039402	9.632339197437	4.57314531707265	4.71414657039121	-1.16086218882049	-0.313249156274831	0.123359585850637	6.30405527550541	11.268462549071	-7.47031684554231	-0.473068545692671	2.00715170943736	-8.04541182227426
4	4.38983855862102	4.4189564449046	3.26721662962456	1.43221530608285	2.55777437900799	7	1.32472164744766	6.86282954018712	5.8210283700657	2.30101507842386	6.10822004722674	3.4239714742533	1.81811300378414	4.96273648814761	6.03296344733304	2.41271779076197	4.70723570677712	3.8760989330359	1.4169941090901	1.09855557226272	5.61846416573662	2.69802108154834	1.18396102483759	0.965295650331472	-4.79314926675042	5.73343234900662	3.7788267937248	3.33904905702911	5.54932181285136	-7.89146988266435	-12.261647812602	3.30949750138705	-7.27093759781028	-2.96152079641084	-10.8735209912567	2.43663038291958	1.99800964386396	1.70192684195481	-5.84888852871074	3.55385633196705	2.15793184648617	-3.10854508482329	4.55354262917811	4.04037179382008	15.3567580725184	-28.1139304237855	-8.56297571749726	4.53296488241577	-12.2717466197138
5	2.54293578758208	4.10088319180601	4.53294056104716	3.06840426772528	4.42782069564399	7	1.67443147238539	3.99980525509009	4.35413193090536	5.8847871040833	7	6.41797986641697	1.51553378818016	3.9263002550476	3.47759473718958	4.87340911715982	4.64692511738672	2.09311025323663	2.40308047559338	2.86483043090976	1	1.45808903797633	1.48959131301811	1.96661857092174	-0.930760801400934	9.09753329369137	-4.8284164966439	1.38385559582961	6.50313478172354	-5.79010405889784	-4.84953656790624	2.41842153514204	-0.666371239500817	5.96502490979254	12.5560880915374	6.13861827810276	1.76587384432293	10.1937667138233	2.13279196533594	3.73948910074483	-2.26091243218506	0.992317578932092	0.0696711224440663	4.09704947372528	11.5462428647101	-7.42751558340369	7.73734257653245	1.215944838281	2.63176895613225
6	2.59643277074143	6.15707187123309	5.78633759861197	3.84062642341034	5.88464109253392	6.5325068089596	3.54716134819128	3.75044759903853	4.50444662616714	2.60698280396405	4.86687811675067	1.98545317189026	3.15872410811479	6.36174969022343	6.17789792534113	3.54485455270739	6.3199758096788	5.92269956851541	1.81408556333547	2.60545234242919	6.83753682080329	1.25412778334978	1	0.885192394049061	0.672944338249624	7.58125872523224	-5.84151871777008	1.05392148177703	7.61343147887094	-6.02340839519131	-3.78945576454863	2.47013657425708	-3.17763067231356	5.51033215630352	10.5623669794903	5.87350568165832	2.06717870840021	10.0391014883468	2.09229578659673	5.26362276913756	-0.601994398993253	-1.10823997031489	0.334474950860849	4.6320634422944	2.98573678325201	-0.799638114463012	-2.31066630553203	0.967536575563094	-7.7755807668792
7	3.63529873954641	5.26695658407317	3.16012657807787	3.21353859531396	1.86904693907958	5.94795066531799	1.69647761873118	6.52231377861554	5.13754792840375	1.44233124990992	6.56728857579248	6.55972083323123	2.15172329885902	7	5.13646646174908	2.33332614496787	2.49250505054424	5.59273732821528	3.321279229066	1.29631499086533	3.58908393269565	1.83085299588184	1.83999783153689	1.45800033068921	-4.51698638747971	5.09073868541259	1.50414598396155	2.77831096179492	5.7072973175685	-9.29492910871985	-10.1872217596831	0.833066939175165	-5.96350687499076	-5.08658406578922	-6.18977890366044	3.54509130186495	1.46216757505217	1.22796697293953	-3.35864261303867	3.99259161004237	5.24909648567355	-1.39713351386571	2.17318879492042	5.36461527987463	-1.1887609337899	-19.70629053053	3.98756981088857	0.733389481767472	5.47198368949785
8	2.41434914603408	4.78691810477134	1.43661072464321	2.17486698062611	6.85436229384999	3.48732681098755	4.40440521281934	6.74565028208046	1	1.68388835514466	4.60459311368709	4.64276199887453	1.84539683617024	4.70851594428179	4.57772162803196	1	4.75256006645497	4.57350501145815	1.74526090615801	1.29399382093827	3.96495913617801	1.91484362912466	1	2.59664263352216	-0.411168150806723	7.66457508594164	-3.8307400001856	0.321917713947801	7.7140305521853	-8.34408032475091	-6.66407446248866	1.89524850134997	-2.52602303437648	5.93048656465246	11.7589419069459	5.21184090004655	0.356266221363165	7.91437886977692	4.11502240571264	4.69924564877006	-4.51451805141717	3.17909869539047	-0.581323908056904	7.5412436944067	11.0129838928835	-19.3621130634041	2.12822251882438	1.89608049154884	-12.1074680596951
9	3.05297212281135	3.32633866542937	2.402385064334	1.32075794486607	7	6.26980919344326	2.92158631718716	2.52607207891408	3.21836192877761	1.43628980983354	6.70903102948754	1.37169843773866	4.44771461778744	6.4672309960449	6.52060071245548	2.37382726463119	5.3564546536105	6.4662075071728	3.0193508454812	4.2403929024053	7	4.97612322249465	1.79319704540397	3.35990883715533	-0.172914014315338	8.9002672662105	-6.34331137266715	0.863837958575604	5.84868710752367	-10.6733091218775	-4.31900124158579	2.07478893598975	-0.450638275573728	5.84156001345998	10.9352867692813	5.3593100659482	-1.44539091542933	11.853052195233	0.47808511106508	3.46975590405841	-2.83392623865076	1.18796927255471	-0.944283739647902	5.44028669489352	14.1908203998272	-20.2202481639767	2.32437402628396	1.35237279023776	6.98287919524122
10	5.77208757733616	1.81349580759761	1.60195126097927	5.97005366838319	2.61060931241185	1	3.11997966825086	1	6.39893203111339	3.16524023302353	6.27977683985039	5.99071718270382	3.80000406784167	1.59151641655015	4.58241578350441	4.99078992980056	3.05290510376558	3.02794997848187	3.55897662885707	5.33986438085071	4.63402020608163	4.7492792844585	4.53990034644483	8.06220866095153	-2.82886194902817	0.00827037372036088	-4.86397293637285	-0.132895703072347	6.22235181275603	-4.63728648696673	-1.50688626544426	4.30652087972449	-9.36460784243374	2.16999390274172	1.30077016123601	5.28109061869824	-1.71017198619224	0.264730025021455	1.67243443745586	0.430590948042522	-6.01322047706495	-1.41371111751366	1.89370108456572	0.770669313858198	6.36680578121761	-0.734455298294289	-5.21386830575247	1.84716006387373	-8.26308339616885
11	1.44615046492183	4.4838990030547	2.97714316632765	5.0603646647214	1	4.0223779782422	4.08632949096105	6.02211656066772	4.23007406185448	2.02116447458895	5.33860902666158	3.52608160244527	4.46574645918003	3.09958915427375	3.05907217495305	2.02748386357247	2.63704740736242	2.12479380573123	3.60058745446257	1.72486700704046	5.28512800181691	1.00131623452977	1	3.96065256922654	-0.522289053230447	1.63985731862028	-0.613295334850713	5.64095259776727	5.0161577172816	-8.56775933488586	-6.0898739288859	1.22607149184822	-6.82294668368787	-4.13892235066037	-3.88282245482992	4.97173058674701	-1.57157144762271	1.43536525004066	-4.24095475009972	3.77797191345133	2.4593361836206	-7.06488896956738	0.241099482528437	8.23331760641156	6.69202555743999	-4.7993182460181	-0.48866728913757	5.53199710894463	-12.0713961841381
12	2.21673859803114	5.91828221756704	4.29149123607018	3.12288771040986	6.23948448378506	7	3.52222236039285	3.47296110919071	3.85951968824194	4.08150344426243	6.15913390886809	2.00549236384807	1.16361908780997	5.81465803594704	4.90545235505566	1	4.52006712421506	3.71115297733356	3.31712321500321	2.10779874882434	6.42741898780658	1	6.38997142960736	1.01617490297777	0.100041721180005	8.16272939973889	-6.37714153699626	1.52485029640564	8.16890064475705	-5.18701653751463	-3.79937291468378	2.65450222998396	-2.57734252596357	5.23233050138933	10.270763253917	4.89354158365378	2.63904872952038	9.57157512515167	1.88381069167146	3.89752023266637	-0.941355343334699	-2.02480783554682	-0.00414240648729312	3.01127694096887	11.0907685569592	-7.51763605090985	-2.4805940170988	3.19204940316738	-1.01063105220309
13	3.21206128520738	2.89503760537546	4.29824749935043	1	6.57054866707088	2.48812015532146	1.60374883708392	3.24034924012393	6.81034379579197	4.52117750990096	6.56519298604176	5.13326762231414	1.57472632518485	4.18451674041937	4.94698669914907	3.8331445254616	1.76973673722158	3.55533723983064	5.88148265517392	3.75459887252807	3.61344657878224	2.75616573922312	1.28366347647724	1.06828117298589	-0.240389990402239	11.080884834198	-6.36739079036885	0.867604285601151	6.85168892663614	-7.57873911622099	-3.89103653003575	0.593889943175506	-1.35592261338539	3.57145903652096	10.7422323847969	4.00267637954963	0.932909968495	10.5452304474919	-0.0102582156946383	3.5961026095648	0.243970531315584	2.51859617417375	-1.23300500320655	7.02555541215521	15.8320368027025	0.401921865479775	2.07543213701305	0.354410049499642	3.92935929940476
14	2.17843290361096	3.31834172900444	2.74375798354785	2.38334135669263	7	2.5757711479321	1.90101534929123	6.29326680916584	3.67632793966573	5.93147672303827	5.89503775623164	3.5645329307788	1	5.53482145329947	6.39141592162436	1.54094925761893	3.9415520344121	5.51934172423356	2.77462854945922	1	6.69454693814508	3.1476730967663	1.26547923701803	0.136346714979088	-3.59260236856833	10.6137367473904	-4.06316784562469	2.61522520909543	7.3534671339502	-8.10950437634362	-5.66874170494451	0.369599400245957	-1.89410167578274	4.31445622453194	10.6337390661272	2.39236427876997	0.746809381757196	9.02949248199703	1.76037347437204	4.99917095913468	-0.337516932860708	0.811194114292409	-1.31294899278859	5.12191906430579	10.082581410612	-29.8402492405303	-8.71882503331208	1.2860630805259	-10.4687766297121
15	1.07278802981127	5.46398854455402	3.63076128395162	4.1232430446002	2.35430604219699	6.56759642587934	2.08613701556805	6.52695121050217	5.22878664111592	6.24865370591861	6.7726105190404	6.31418907363773	5.27204936540557	5.20197475023936	3.21617085349562	2.65362289625154	3.28781094024339	3.44217904766552	3.26670820713388	1.53072142536134	4.97447115387316	3.29385222198943	3.3143963260284	3.06361928237138	0.903773293950453	1.72902098871303	0.312212761338463	4.89974036547052	6.32739009981481	-10.1646370426113	-6.95201762312076	0.548253132205289	-7.63463586663746	-3.46876881183839	-3.29804324769876	6.66071359680516	-1.27668361486729	3.03903524051099	-4.04510832395618	3.19527098732915	2.32377739246641	-9.26752101486973	0.26203179845711	8.08628305475095	10.8664924947361	-16.4036112445967	4.40161371896369	4.13390735990273	-11.2752988816078
16	1.38000671232147	5.66540273670288	5.75999153047985	3.46153435284849	4.55268537908981	6.1834029469258	3.70023088572923	5.34015237913765	6.27877314890605	1.70125707183632	2.65076035346841	2.74460068838159	4.18479589807041	3.43491233498561	1.11944218326949	2.54459273346535	3.4097792307009	5.60445269251751	1.34420756254187	5.42414240142395	4.15991237283169	2.39734003281909	6.81274311976137	1.12121729850339	0.589497811305265	8.94503658185769	-6.5323632707297	0.458865697788972	6.44370094195737	-7.15664268501454	-2.93949742818636	3.49090460749697	-1.97942446003203	6.00365394124923	11.4482460787928	5.09691248348067	2.06093855078177	9.89024446204941	3.88122729656476	4.22909392432879	-1.72094236191292	-0.838105250250056	1.49650290086152	2.01052165552225	4.01509330204674	-5.82290049909478	2.90848885348527	1.52657652174978	-2.15677752859171
17	2.95833093044519	6.13346283555295	3.97695779684973	5.96075547207139	1.6061764595461	5.99358946333969	1.77193975675853	5.70252932465823	3.02249673514834	1.10736258363057	5.05724262116609	4.74260902462385	1.18854562984544	6.65017126020544	5.26155642334801	1.47087074742249	4.53540168048287	4.67864612340055	1.23641782136537	1.25250729558107	5.92398890429253	1.50634940522807	1.94203094169023	3.8811111765875	-4.15525452690459	5.46455738607193	1.46859572214215	4.97062465697731	5.69834083041003	-11.0576196113937	-11.5949667369013	3.38964373368958	-7.03047903124056	-4.16839807713095	-7.08102212157565	1.94498575992026	-0.729954791817692	-2.20959646553358	-7.38126827657164	6.22480706318591	3.12561111342035	-5.80029458287209	2.47665956070221	5.86621210506364	9.88348820057024	-18.5646575542609	6.49797870370954	6.44319892877283	1.90308633546404
18	6.44476155274448	1.4469467503713	5.29333815070352	3.65018716233439	2.8906992462756	6.34093773624456	3.59375200446028	1	4.12444649886899	1.12201382767964	4.51291342404603	3.98365231896175	2.10629362579098	4.79112823559182	4.91501940558251	4.22111199880275	4.27382797423718	1.22058250204128	2.10542899526342	4.87504895743993	5.9628840423793	5.11103177714332	1	5.42228720527823	-7.82585021463987	7.51645273040273	1.78878073887109	2.96183213053159	1.49267244185934	-10.5936545357291	-11.5223744736987	3.69980044633715	-3.86369620257654	-6.08927167402214	-8.7142880258808	4.27826027441155	-5.52143165443846	-0.556174200028273	0.366710822086254	4.04935939705373	3.75975931027125	-5.07344307778904	3.06397900613948	5.94009313202805	11.9691203932699	-12.5690970308869	0.976825782128076	5.57362945077104	-10.5859609314901
19	1.16670870400359	1	5.1193756171625	1	6.99766729031616	4.36975754530644	2.43582955529066	6.13981912292614	1.14170209161869	4.8030063906821	6.64428194615902	1	2.98498137763057	4.59217691745085	5.34280133904809	1.32005112110294	3.82891727693018	3.00667330453506	4.42091267908773	1.54556844582212	2.30749710866446	1.42352326109395	2.89171066117707	2.3125462445013	-3.55480283771963	11.7520261099578	-2.23223701380651	2.46861213009152	1.40677431626164	-9.3391999695753	-5.10550928947713	4.56394213436337	0.263893595438276	3.28782564302068	10.1856207619837	4.47689228665064	6.23795595750919	11.7137695260876	4.04876145391433	5.7014738377298	2.11085930193745	-4.42029149863217	-7.30944087315893	4.22141393400382	11.9627363817864	-14.8478873817032	3.24431063195312	-1.2815110885704	0.794304732485504
20	6.00405277346026	1.32487093781914	2.92189750828237	1.95245792266336	4.75718525044993	5.2180056156726	1.31390615314389	1.51812397804951	1.79105121906699	1.7175186621208	4.00687171430828	6.60248539459425	4.70629969698678	4.03757264830539	4.93434044204359	5.9415736078044	1.98093661371445	6.66865322865376	2.61080271324755	2.84966883537617	6.59009540685551	1.06259990308078	6.17817190527481	4.69616562584585	-5.88048091639763	9.09634881660173	2.83802675583011	0.921931209235727	1.83536059023956	-8.99270098993544	-11.4166501805113	-1.37374594641337	-3.51099935472886	-2.33702906161373	-6.50933139477374	5.07192862711443	-3.89737655765596	-0.105631446950675	-0.192065798303084	5.25287757042825	2.07443161725418	-4.80848420440089	4.21269258672395	5.98821541896798	11.3422565334464	-17.8585527944758	-6.25840473781939	3.45483454437394	2.27213467418275
21	4.07062098472598	5.65454525705886	7	2.98879599685992	1.32329205932397	5.46516179321535	4.7496321017535	4.45231490948922	4.57888897315131	2.06477371789507	5.74336377778777	5.56147841289647	1	7	3.79178899697429	5.92853095462858	4.09878066209829	4.0352132740228	2.35914354045027	1.32280035250519	6.23287122098714	1	1.17775136618048	1.99112712740594	-2.65584009268901	4.18981503515478	3.60898139749666	3.46610968611452	6.645522637477	-11.9363751865759	-12.5480689625529	2.91959635062295	-1.90208482338351	-6.15863921955233	-8.47922748166841	2.54848376224031	0.042438946311345	-0.918064739426132	-4.02539265667801	0.687016108177078	6.08354938872948	-4.00427354379458	3.9309193563657	1.63088569861415	12.1353932345628	-17.511527977078	6.19279665202584	4.09460490355226	-0.292944402703799
22	3.84619627268253	6.13935700759718	2.65091062388435	1	5.82934740813622	5.16188020865955	2.69551985064654	2.87704447863224	4.99142707114	5.6351950556725	5.26870144004286	6.48536787130795	1.0718037859653	5.49012023864112	3.92258318966452	4.74427659984617	3.84423300127621	3.02170105946692	4.57664731647606	2.31213550229693	7	3.21970136832433	1.63908567724308	0.145270850887111	-1.5689289772573	11.7791439066063	-3.26202527292724	0.975299488645924	6.65348900398421	-6.91183277118293	-2.83383970175354	1.12856640879302	-1.39955724826487	7.03783235424131	10.1556184215823	4.52209313180123	1.46659359653111	9.33642216431713	1.63139311617141	3.23454306121533	-1.85620380412931	-2.23964771186282	-0.717903929282212	1.8965098487393	11.2131002415622	-10.2616540275016	0.0252387912616749	3.37900899349341	-4.23799255183398
23	6.09891651495519	1.53412516350005	1.77313145219059	5.5199084326793	2.16210381601436	1.58311258058902	2.30333728349296	2.41319476473614	2.87223634120905	1.27134755080711	5.23902899057368	7	2.82334670678595	5.31441940896454	1.51917065599098	2.68340591162319	4.4215359586333	2.25901212344874	2.41693841726195	5.21954147216502	1	3.60691986419524	7	7.49980442360551	-4.10269205902322	0.986844982428266	-6.34987028324769	0.422770738426877	5.62029207496926	-5.69418876746326	-0.962997350370487	3.70706478830386	-10.0377698414187	0.213319555098342	3.58239060832822	5.31634762311158	-2.43267108209863	0.313493262440373	0.827452103509076	0.817347836711936	-5.02756452634604	-2.09455869312349	0.52572220600909	2.28438926166452	6.6307847813897	0.971960641938013	-5.50298323996333	4.34246270421657	2.90807981742142
24	1.70299487684652	3.67701222251373	3.28979330708082	3.40792460806032	3.69386636106641	7	1.91453647116954	6.7357886429579	3.33176055001146	1.83084547904084	7	3.299244528165	2.1673140987606	6.64894649374197	5.95777695474692	3.22906757084865	6.80907833561003	6.48747450178861	2.00275809801942	2.81293689155986	6.23115896313789	4.32175499107548	1.02196204289688	4.54514823993781	-5.48461569958125	3.93561664119055	2.46300340115105	3.70434247632531	5.72138830762084	-9.92119718713247	-11.4214090667451	3.3895827424399	-5.79495352274875	-6.38690423707013	-5.66224489113412	1.56698299588278	-1.02523325000474	-1.70165364228483	-4.33584283817149	2.81575776794884	2.95337428218594	-3.67175504850916	1.79258971273315	2.81185849187815	12.5773294275226	-13.9409393207116	1.19364178516173	1.30708138646938	-13.6707483471373
25	3.6722351821474	4.6635175230594	3.09442788765585	2.25717928451224	6.40525987641649	7	4.40039352972306	6.60307736906542	4.74808277821498	2.29513492531135	7	4.60811647477364	1	5.23863712387292	4.89848664701632	1.87218753582077	2.90787243306753	3.25578597755906	2.1710394313497	4.79996740712799	7	2.16534687923044	3.14396365268025	2.00744647404014	-0.659027070184593	10.972033764294	-4.51028607497768	0.765339116871287	6.31339390886658	-7.59756825285358	-4.42072452970958	1.10348665889112	-1.43833461989679	5.32782034414659	10.3416561624182	4.74040208294991	2.40751263017822	10.6278093185138	-0.175531973263174	2.81606827256558	-1.28246053591338	-1.17956672374979	-1.21570393110738	4.32489765717069	10.3520269125254	-30.9058591164407	0.0804888857276513	2.55748637473435	-11.432004535261
26	2.08139192165274	2.81298670795662	2.32649179318255	1.50139068060555	6.28224502504983	3.79596690920174	1.38952954790841	4.60513428703224	1.80277581296998	2.24204797787652	5.92245915353485	4.82805745734608	4.31713320154436	5.68681843608003	4.82650728526638	1.71627515316061	5.73130932706857	4.53010855535356	4.78698954040285	4.16571171446014	1.76512439297683	2.50366965577014	4.3131037584434	1.64466117257101	-0.295991010311281	7.63205493530179	-4.05114167512139	2.70813769199166	6.41212174318173	-9.09205936252644	-5.93612753740568	2.75598368689608	-1.37421237577168	7.13493365581175	12.7116246101436	4.99801918724625	-0.887852004751817	10.1993181988421	1.06900432530267	4.07366170712132	-6.17555424263018	1.59622719033117	-0.435288706304591	5.2367951135234	5.33628195510735	-18.5256692714706	3.96471515741904	4.41765162553459	-12.8244321607711
27	1.70288481353793	5.79682593644796	4.01601313251954	4.45951437303034	2.707559996187	6.61103653802127	5.76484434396856	6.60106047927255	3.52381975509298	7	6.20146032977951	6.84509114064415	5.0761694415368	5.68193834843251	4.85784779743466	4.81498291997533	3.2900649294039	4.14402439049493	1.91641276371972	1.69840975645271	6.93478877729982	1.62555589230807	3.64671932946637	2.8618945596796	0.0522688155339162	2.22809855928883	0.52480373335282	5.12904643610603	5.8954693967056	-9.01144529563784	-5.97136899912078	1.60314262902569	-7.09412645393699	-2.90202154296006	-3.40014096651915	5.6485706006791	-1.44193303562742	3.76824170002735	-4.22627650432063	4.27200579952639	1.89118510034909	-9.6891394302445	0.50845494082988	8.11670102848226	10.8423831716557	-17.5113903776802	0.645429614633207	4.5800606928971	-1.73192968211467
28	2.55285412825311	5.98911087015021	4.70128551823495	1.87982490175587	5.06050319711095	5.07580374482163	4.00226583941102	3.14716194815412	6.51065107009491	1	6.33441722691465	4.59026172608436	2.32608342490734	6.12893832048513	1.16228491280702	5.66067068746857	5.51645552288819	1.48758058398375	1.52281383429722	3.02305736701131	2.93729415341118	1.66288425274196	2.84687558219238	1.84641764608067	-0.628049389112276	7.61345745246921	-5.09740891407832	0.928826612621703	7.16810849646064	-6.86793149977063	-3.07940588002472	1.1681385307675	-1.00605516457581	6.82927106598311	11.3564379027323	6.31657550380224	2.48873992320725	8.31742948828318	1.88826705649767	3.66995705037668	-3.04221399176564	-0.160885466788122	1.10731390997201	5.08480186837693	1.01317604701338	-18.4699491725426	3.23074028054076	2.66746281276926	3.00649412079484
29	3.11130047921292	4.87641603942712	2.29619199765343	1.97500308673871	5.6070863149918	2.38015231757649	1	5.79737662955392	4.70352099805928	7	5.66170941666578	5.64942207904067	1	4.68017808769094	6.87263193609729	1	4.73464785587313	5.53304837850046	5.42025436017312	1.97012413556497	6.76882229565901	3.37188982066442	1	0.0964889661236564	-3.23435745867519	9.87594533855828	-4.95776735567899	2.56859382642777	6.00863767391576	-8.08053469708503	-4.41718563113416	0.695942804082438	-2.09654143680685	4.73928381074555	9.77545150602529	3.06336833094482	2.1500799855549	9.63795853893876	1.78684466827918	4.68494493272704	-0.96293316299795	-0.414781306143183	-0.77219768437465	4.68627329354316	10.7412285382885	-29.806187136625	-8.32238496164627	1.31066932816223	-10.222621721489
30	3.29186326008923	4.48404916506852	3.50341029189388	2.53484692957102	3.14792765879377	7	2.00893239254447	6.70132890268227	4.53841756335105	1.52643625701423	4.80593876181671	7	1.17601138465772	7	4.46661358640468	2.31298789903648	6.53213331511814	6.41529264125565	2.60033223669134	1.11990555703759	3.14738594837589	2.28502447275796	4.26595339172635	1.00566301673958	-4.50427338896726	5.33159593888811	1.40818206445848	3.39340535460853	5.81612715045522	-8.35812232088705	-10.9914008328714	0.907480784357144	-6.71852495236533	-5.06089809275768	-6.93385556302334	4.43821971985971	0.793227418172218	0.967553476505714	-4.37402132539407	4.51446754566673	5.56081537535835	-0.134198603476038	3.00952409161525	7.84208011169721	10.6915073320788	-19.839801035612	3.78443499646009	3.19457461114607	4.65822153845571
31	1.08058839628079	2.62886355525818	1.43117320474762	3.02491556688066	5.46002635072731	5.66499585255071	6.54542759611043	7	6.55625985685334	2.1383243215665	2.83857488156625	2.1496255317936	3.84478895461129	6.64157970284603	7	2.64058039447048	5.50024183316974	6.13215496932111	5.92575640050703	2.17432072188874	4.84403531386392	3.89375145664561	1.72131631248891	3.74322854532397	-0.707752794076548	1.87480196904661	0.279121666898656	4.08278017486277	6.59655262600637	-3.65872792242771	-5.39282783782362	-1.16064733674274	-3.22499668180474	4.6668075140434	11.953972247788	5.62492747043375	5.77451174769781	10.0296254670903	8.55912050435795	8.1051327096685	1.77769277061387	-5.89507458177239	-7.77369676426938	8.97862923583759	8.84593456097527	-20.7051621803757	2.29123268148439	3.31552730386071	6.25246518365544
32	1.72676938888907	3.41621292150921	2.94565663120214	4.6215601115091	4.45627880207298	1.89900933972019	1.86135386633431	7	4.10119034583573	2.39769872669955	6.61358171079422	5.85275555947211	2.636765127233	6.2921845790555	5.83770383990505	4.7388994696195	6.85568881596591	3.30082298188816	2.64679147199543	2.07038315140126	3.44035033338081	4.13273986587577	2.3755314973453	6.86139185777371	1.74281533104564	6.26772816327479	4.95804485699027	0.0521484820227211	5.11964421830175	-6.0713498127333	-12.751941794168	1.30574079238756	-11.5174668146235	-0.240641292834205	-2.90386283414291	5.97227629424707	-2.65266734143434	3.30541215499191	-4.62622981360662	3.49480077559988	-1.74464521096328	-4.78190662364861	0.845910130809738	5.28518979877953	11.71415131331	-17.3736885809933	4.7637725129737	3.77299266358131	-10.9778546695717
33	6.96374265367094	1.10627780904289	1.59040971227314	5.03831716765796	2.36980400210418	3.17195178471042	1.42122974779667	7	5.24202637219714	3.2372184275463	5.57156475396935	4.64819009361206	2.30682362883749	4.90113616336261	5.1439502772785	5.0277321794784	6.27308712349584	2.43553831470973	5.28789784429413	3.4997813431262	3.03957369525885	5.638659925438	5.46103211911785	6.92304000434598	-3.07763000309074	0.352429898308547	-7.54419650597349	0.169766416533427	6.44851207220706	-6.40114032033672	-0.194792739899462	4.75765074319601	-8.32358449661582	1.92483334975015	1.64150489209481	3.08997468035435	-1.359392534325	-1.13065349557962	2.37852850914588	2.07054445112903	-6.60900322569432	-0.432520470652608	0.0648883180497473	-0.0248739009252301	15.2680885790261	-0.624177702292846	-0.172417540131035	5.75616330930107	-9.98731510545757
34	4.24918752471328	5.43293521600182	3.40735917135832	1.5483627586181	6.48219279516048	6.8144889319524	5.58245103886702	6.69042662192616	4.71433689523704	2.51675757388307	5.91304307836179	4.5249571672716	1	5.5124402572509	5.54553150685441	1.32616321638875	4.81430438367319	2.81627818410567	5.71385026801007	5.78587244328045	6.33564973551431	2.4860127004806	3.47528103077081	0.498428259380302	0.0303176840516199	9.87719728680162	-4.39913733177702	1.11702849390396	5.34757031320535	-7.60465500106557	-4.17368522814381	1.0106888030719	-0.583756280402046	5.93490168247814	10.6643301512305	4.37585559072198	2.03639891893957	10.1605222153686	1.51079659688845	3.19352979037129	-1.28038357832206	-0.725560278998428	-0.947925037286142	3.49816933062008	11.6584571627689	-29.7969070576037	0.666767713511482	0.731785799550081	-13.1119992391557
35	7	1	1.8635848963544	5.98641907453797	4.78294590658757	4.78936903371704	1.80358604056825	5.96268114233995	3.46134384916007	4.47476405956744	4.98390536613984	3.43371352654864	2.82204644127418	5.28379866141	5.87993240015176	4.00841022388538	7	7	1	1	4.96778692837676	1	1.1833475893211	7.85051445082533	-0.954503144985613	1.44540507218338	-7.61061004889599	2.48940557640515	6.16914855554225	-4.22341724754255	-0.34987196766126	4.53021006325018	-8.47484380419681	-1.71941595182119	-0.329927567579406	6.73978867564319	-3.5484811433735	1.18408672035506	-0.64443999197515	1.32766044706835	-1.3668204192496	-5.29346226895169	1.96858851045514	7.29147646509229	11.0189091205566	-6.24620593866097	-3.23808920881403	3.02839917471932	2.31784256599756
36	1.85943731104931	5.20901103325932	4.26582622613612	6.14318499115753	1	4.10470397921526	2.39234395078508	3.47836285139254	4.79549802110507	1.92483293995334	4.44505376972164	3.52886330278013	3.71778827248412	2.38385282305607	3.42903961321035	4.44717532213213	4.56306562175487	3.09776729688088	2.1036503451803	1.27498026027975	2.96898296850511	1.38682489922347	1.18625688360605	4.76908313205713	0.667398804582315	2.73320698304828	0.167528054335273	5.75242287634592	4.21947703495345	-9.11851647615836	-4.86879757496629	0.91704127133287	-6.199647929462	-3.35781728871672	-2.59872389488287	5.49888291286358	-1.25814821111945	2.38518254232666	-3.63376812804165	4.45346368726911	3.57720336467461	-8.34183545607302	1.33472273149515	6.96930925739867	6.29693114051808	-21.5442411411301	-0.125485639539417	5.62582154297237	-12.6535108624362
37	1.43829867007939	5.83007787939221	3.67155287726246	3.31154783997344	6.64414197023287	2.61674674649776	1.01047633917891	3.7349428709271	2.85638400180764	5.44182876678487	3.36051955186869	6.22605402214312	1.27995976466792	2.46532801804636	1	5.52713530122117	4.51753551414283	2.80908828164154	4.04692800270166	1.54774678129191	6.82001216429552	3.32986861286104	3.74197038457792	1.74473161343443	-1.42834852260653	9.58843442150208	-6.11183484005707	2.76705577776593	6.56800538065201	-6.73156395154676	-3.11967298620108	2.80667064832799	-1.14734608251584	4.30864189288863	11.0445021642919	5.85573751354151	2.11669005316278	8.81840733972477	2.02022478766217	3.69623229490529	-1.41011660238477	-0.0957801371167919	-0.23262354123962	3.25934203842272	8.8260028744624	-0.48736263913823	3.17196432043245	-1.12726218280735	-0.668403545744339
38	5.41589141533485	4.39627608762527	2.77217685418629	1.09572293234436	1.93146989812643	6.64491800334086	6.07531437482117	5.39417499611364	4.83186070683419	1.69942014699369	7	1.11513786228783	1.08663583601472	3.33801169522299	3.64827259054816	2.92246480858042	6.11628621926629	6.52738116180713	1	2.19290527534323	6.55468551218523	2.11497876744417	2.00353948791804	0.634777514144786	-4.71687958622211	7.41447616334564	4.09295785679162	3.67225025372117	6.36196698684715	-9.46914882740623	-10.5404900911846	3.59428736335311	-6.5303179789652	-1.95317246314068	-9.81732545205207	2.80499898566195	2.44734769113971	1.44280393155539	-3.59827434595179	5.46667729730715	2.68428458639297	-2.92029609574929	2.54818005483142	4.4149659430825	9.08511315793652	-30.1758639044369	-2.4542884202319	5.74769602392733	-0.348277063049425
39	1.98355957595429	2.2891844325154	3.47738035654663	1.41807021144087	5.35858131639759	7	1.29402031996639	3.84323320244506	7	4.11695733290149	5.34647855111899	4.64293493266736	2.25087295030208	2.80077943762275	4.20425134826842	3.91175079675502	2.08782900686357	3.14199895355866	3.97827286245134	2.58209354748668	2.42355638025188	1.0850108428351	2.7900647378524	-0.467079891973543	-0.878705269227783	10.6174617164516	-5.72668285842492	0.458381751111148	6.9448934598036	-5.9640893490076	-1.70262778532365	-1.02064067971988	-2.67418147924191	4.90599247076697	11.003990202641	4.74685182203271	-0.282756567631173	9.43544554490924	0.120404829160941	3.04647558298218	-0.452550020270655	2.28730513387552	-1.13805739772032	1.29706889806883	15.6258615561686	0.16214240003543	-2.26075265233742	3.54507484050263	3.62897560438752
40	5.62217512447903	5.21541755699975	1.3373176860183	5.12865171550515	7	5.85206361215487	1	1.23713672550912	6.00072483750123	2.28641219520013	4.76378126165355	3.58381811636977	2.52481457335721	5.61375280688236	5.64352952596167	2.43079208274882	1.95611612861104	7	3.95389824762756	1.41961222276983	5.51076891727539	2.5054625855296	2.00960837918221	0.24299005789559	-0.123631174778093	8.86698112440414	-2.21188561304184	4.37783536603883	5.08602787321666	-6.14970290915609	-3.42837674624983	5.02980376649078	-0.305443398882565	7.28652714078145	9.39163295460734	3.46157975829196	9.22971767057796	6.07508701274769	6.77424234075767	8.53221775105839	0.745263426792034	-4.73532802081644	-1.7060798743904	4.22051125804252	10.508774432742	-8.58789133387801	5.17201433798215	3.25683711783933	4.67640132764143
41	6.22051236524348	6.11236143073934	4.14858619850263	2.04142175237732	1.20726232896214	1.81474793935149	1	3.65342321458975	2.51933284247363	5.09149242126448	6.48902600490583	5.85923972337296	3.38217995139194	4.09686232858832	4.10908163792064	3.65727900953653	3.87212986244129	3.35648309782084	2.2544431016672	4.63813681166123	6.59922911434432	6.12747323863205	2.12041993022132	3.12194714214591	-5.47366837881184	6.35967150695819	1.66025516864234	3.49555911873953	6.20031109662341	-12.5342747106807	-10.8392170739337	2.05623619219512	-6.34496336634463	-5.37086534597216	-8.53002446194821	3.85013175051495	1.82130950911539	1.16948056108262	-4.3315184094729	2.41022475368099	5.54611737251873	-2.50050040097269	4.97964727717167	5.1285486482133	10.758509175861	-18.3443991048321	2.33588529209956	3.5248447058017	-8.89989291844246
42	2.98867194036646	2.84004380868671	5.40670875002127	6.41239602438094	3.88357871669121	6.94294459176879	4.10939002165878	2.86031090758165	5.07575796450009	1.5322727267164	4.64077278605631	5.35251105034638	1.93575276259581	3.5017436826798	1.03136813490478	3.86439347203383	6.83367629673272	1	5.52066577306635	4.90812216123543	2.89273899081859	3.03642106210102	2.60008374471263	6.85641986846956	3.31544680845024	4.68603578283302	3.8910907767796	-2.37638198685845	6.39648329998778	-7.83011231601887	-14.8131457693125	-0.449818803441666	-11.3916610588606	-2.36706964409016	-3.35294358853282	6.82363205071414	-4.39330876127072	0.463771294272468	-5.32533644280805	1.8329872470665	-0.937434703445055	-5.62139125653285	-1.59651903145319	7.17625474237759	0.754116156033908	-6.50795474556184	-0.951245887974488	1.60415099302235	1.70904291373907
43	4.15844868257607	5.46151915472629	6.94524393888833	2.3798331072599	1.06242906208048	1	4.94751612809638	4.56460411618661	7	3.17129096431635	6.71520651155262	6.09392347125691	1	5.76674214736887	4.64868365670649	5.88901650859291	3.73272645725074	5.48849877380976	1.31788257291077	1.44916349319014	4.78763926160467	1.45590402153847	3.19417097514311	3.75886982676355	-2.98747807293101	3.54382822224117	3.95004220418466	3.28325563391482	6.53301972849526	-12.0984736020513	-12.2734736166033	3.30731573239794	-1.28031596216217	-5.22237008087394	-7.52070765008947	1.85967078603133	1.14752372784344	-0.131597294368371	-4.32711081861092	0.0464968554507952	6.17681848174406	-3.55323049831222	4.41558450608669	1.87423673932148	12.0855890050311	-16.5447244092491	-2.15948095467792	3.14275501915525	-1.10020147380104
44	1	1.44082752717919	6.02028435314963	2.5369030917696	6.85989821938726	6.11761231261404	2.94381398892153	1	2.97677001640085	5.90501276761667	5.11346078174073	2.29182387636527	1.99499724894558	4.24278410472811	7	1	4.14012003920756	5.42689823105955	1.60600592130787	2.91595661385282	6.59247805690891	1	2.40812914025423	0.646092923363986	-4.00348667489553	13.8113472868384	-0.807094750538826	4.67705552947429	1.23275010430284	-8.16596346574014	-2.87285163690297	0.534448529613703	-0.762631593451655	5.59581138110454	10.7615915777764	5.64516958904909	5.30881995635746	10.7137944116992	4.33457814776404	8.33591837478916	1.17974346782403	-5.70742292633993	-6.91698432730373	5.13955949395752	11.8067228863969	-9.61581298880178	-7.51961770411656	0.56633630709591	-0.404148394211554
45	2.69191512594916	5.68817064954139	5.63933818246034	2.90724060249572	5.84871841665966	4.96418554271652	5.75483531935722	5.02879456877912	5.18625391627283	4.44003853523563	5.4120114280973	6.18687860554796	4.46902748639224	3.68281055777787	5.63344662158664	1	6.70932832395519	3.755080758979	1.23990616693177	1	6.27099835559474	2.92106139671821	2.45602733160408	2.56301992119254	-1.1019697905909	7.93480364228312	-5.32772618784031	1.42293611626128	5.74751836179547	-6.57995481476245	-3.539971222085	2.06915584985276	-3.09703376614844	5.95544985232905	10.6621906839675	4.67199439266648	0.0784639147129159	8.52947997318826	3.51337572531114	3.23625282308022	-2.95406837633272	1.42923352951109	0.660362729374041	4.03675060062513	14.144333242194	-12.6882612006903	2.48205414501156	0.769379360753616	-2.81846984151819
46	7	1	4.44038537656344	3.9006910399158	2.52851644745787	7	3.63143616110492	1.59875449111768	5.5352209408077	1	4.71003896393543	4.37741634358888	1.68451548198287	4.62764682060361	4.46473646787105	3.54231976627658	4.07324815792394	1	1.05539011386782	3.51766459035454	3.34637344691392	2.95664735532102	2.48603834106377	6.16460568685062	-7.29417692622025	7.82235550095155	0.977302055151773	2.59165412403726	1.41239426283788	-11.5950420940917	-11.6443818961971	3.34404996335973	-3.39825196682677	-4.64126948275554	-9.25607368207891	5.22044142395876	-6.10587462102862	-0.435759284641288	-0.697962841199332	4.2135098434235	3.42390542323086	-4.13429037626787	3.43117321815529	7.02552990020715	11.3094354678592	2.23511597874121	1.96445595663473	5.78682420957427	-10.8884221662605
47	2.35500480558158	4.40942460333443	1.91207884292338	3.25373852749913	2.81862037663388	1	7	5.15184756471125	2.9594788879157	2.37156215577622	6.28701391790245	4.06300213854011	1.17678642023191	2.27189803475709	4.0891222122572	6.91639047551299	4.31749340072639	4.80319356561091	1.77325947323103	2.65206727892999	2.08673690655977	2.58806381409665	4.17495728875894	-0.277359891602597	-0.403528315262138	7.29965036104061	-4.70293029278793	2.29490382258243	8.0211157234703	-7.42094787146085	-3.85797793938401	5.79696134090804	-0.0752181829238737	7.49447151466897	10.4164328449112	2.24629822430101	2.04508668027536	9.80829021652013	7.60769800974173	4.16075726635091	-1.92201852852315	-1.57844206657063	0.790782236938652	-0.995879642857098	8.54547364819681	-20.672379898563	1.83686052215432	3.58255130471451	0.220320162579238
48	3.13430819664401	3.28837351661805	2.97206770302405	3.44984577877182	2.11636633416073	6.5308462221722	1.55973960867641	5.98658207662528	4.24501190306841	1	6.76664441383717	7	3.03447442516921	5.72243230497363	7	2.37739201376279	5.91587113711177	3.31798833400752	1	2.76320535326259	5.26749753861532	3.11266219789585	2.6067680753869	3.81112125120147	-5.17689268656459	3.85401304078748	3.01871180614051	4.01092559731383	6.57036791531908	-9.30552329946593	-11.5041595190756	2.27125003156858	-5.13948933168615	-5.94802924753507	-5.84113029522825	1.02848701024067	-1.18603560417934	-0.858750871100319	-3.17364752718645	2.01317859657461	4.5355081435732	-3.77957056233123	2.93309166174231	3.68993397869655	-0.892878122584695	-13.0478532690195	-0.758659715243975	4.80307184083103	-13.0530086743563
49	2.5218664044273	5.46822499004189	3.86699929231394	2.74859511303385	5.73805535783104	6.90666841639032	2.06333583240942	3.92962602601463	7	6.29711254241555	5.6600953983173	6.21971198674841	2.6630702779842	2.2774212272713	5.05115775725343	1.53123484731987	4.67841783385268	2.2782350058103	1.48525080247295	2.50641975792216	5.60252141622948	4.58048051771522	2.10344257251407	1.76678509404601	0.207592760316286	8.16039959280785	-5.40143498116656	1.19123421184689	6.89283808236913	-6.54055037941194	-3.81822223737632	0.741798599343828	-0.199128874145353	6.54256388109295	11.829608031773	6.88565337345258	2.26125499195492	8.39754113692074	3.09598865859244	3.85744872188856	-1.82389107245676	0.517823329181955	0.724379596008664	3.25943169117417	6.07320578511997	-18.2830073596206	0.990925171770654	2.49139593659332	4.0044398451363
50	4.301893207759	2.99126085854396	3.01985952965876	6.14696664686283	2.16838746352088	5.72123689160302	1	4.32235720970529	5.21259945091742	4.18501637259583	6.83873874232102	4.26623138282468	1	6.12570906660381	6.22820414940102	4.24096584648405	4.56444771825126	6.94905068305486	1.27107608191395	1.71375704393969	5.23263979412116	3.07671842502665	3.04404732435098	9.30173708886118	-5.25478215563573	3.52431689904519	-1.82548827728832	0.886686959460862	4.4264897074489	-10.0638177393141	-10.4497856547039	0.406711211467645	-7.67127001374907	-6.09270959811395	-2.23151278556704	2.9429803164493	1.46938135697501	-0.431709777322198	-1.95859685520667	6.38079992384362	3.35625504727776	-10.1201834618529	6.24016907381389	6.01145975726369	5.04105130252072	-13.8809420125191	-0.093791006033326	0.134032376842974	-2.55560528321483
51	3.18944843681036	2.83467272967056	2.16917405086796	2.76813710683635	1.39840716782945	1.38918983088839	4.38361249160806	5.27411829834589	6.58987704380464	3.58709001425716	6.36325209610748	2.85047763656562	1.17637963723941	1.30637117518115	6.96389730513605	1.50536930084606	4.70825717767152	3.94785694020959	1.08000263163243	1.04447583232579	6.26037741234529	2.59996843123201	4.7128766415284	4.70693076778433	-1.81203969138993	8.06068246671517	2.27681707223846	6.91977589835255	6.4147267822073	-9.42848147481942	-11.1889665253493	3.1296581512754	-4.37118438346092	-4.7928315315704	-8.91478421745338	2.7930452291084	1.74645310143198	-0.917363489478743	-4.59032709777668	3.30568113778036	5.16827243856343	-3.07002234956405	0.0680268535434189	2.62500335550044	2.61397102194209	-1.06583561866607	0.31696304976535	4.55023819079044	-10.8477488831214
52	2.99767619295302	2.19867512989416	4.82818069708067	1	5.61833208182761	6.63460390693263	1.74805114628927	2.55507685542266	6.3634664016503	5.25116341550434	6.20198256253127	5.64733777135107	1	2.29723921778923	3.57146309659251	4.68427755775511	6.01743899120054	2.57300003588424	5.34941797683503	3.53697679386993	1.98777205216182	1.69118362028458	2.00999230241662	0.639014626927972	-1.88014422140456	10.5871940214337	-5.91678750861794	1.34615874570498	7.02372412022579	-6.53519464074386	-3.58099560245484	0.0138797761196224	-1.52852898391794	4.4090676673265	11.0453550394002	4.58253704337066	0.398036517760572	8.9975236640501	0.38283585283758	1.89914900279798	-0.393771813549128	2.7458325419739	-0.426379892143335	6.58413994673696	12.4458339959232	-18.6811847883708	2.46064251284017	2.8733029422424	4.28533900866599
53	1.40990516498494	1.02804417786545	5.04639161437254	2.14170569428228	5.56059193740047	2.35280515093473	3.89799243164363	6.76238273995693	1.70375895756967	1.33066314551508	7	1.90066742952211	4.65318022394303	7	4.77547468469012	2.35509564076415	2.02605501643163	4.78345465589953	1.6893280535217	3.79289495825363	1	3.61948841283327	2.38876086338618	2.96018790152296	-4.92010873132064	10.7315316605896	-2.01168136441553	2.61592015267188	1.96022535569979	-8.23259274052843	-4.71952685184265	1.09373773384305	0.858506828436893	3.4584070467843	9.2856373521554	4.47326844832571	5.05709947379904	10.0894930177524	3.12258523346973	8.32363250002813	0.541391751050393	-3.88061539434331	-5.65502236223453	6.17601287265881	11.1811013814888	-8.8972195875049	-4.6351165498725	3.26267501393829	-0.209262080495274
54	4.88696039850705	4.68290969488357	2.84384202039833	1	2.51452161790134	5.42850388501545	6.63572306385109	5.50630215066661	4.61339806956925	6.19244724819024	3.63429847262564	2.26747551135133	3.15352310352842	7	3.32078030496787	2.71782825739402	3.94800533575038	6.32315281342763	1.13550049557864	1.41334753307183	5.04811644600833	2.36553274019652	4.46021112558067	1.7399681747146	-5.67226653403131	6.63875203656639	2.21974112634359	3.44397702607543	5.20936726919679	-9.43557929448188	-10.2823316575707	3.62208778447776	-7.86341048836311	-1.26192643369548	-9.7161156256736	2.09786819208738	1.89187553223158	0.743094367378572	-5.50360142302732	5.02260483504831	2.31518080106226	-3.33465486626925	4.02355812519957	7.03603593866852	8.98017154796539	-19.5906525276192	-1.86732123674648	4.17211475020574	-12.2873435809833
55	1.47224664928948	3.38253260600711	3.69539918718885	4.39722795046599	4.44061504697105	3.73963251503516	3.38183516892891	6.84122538227948	3.36221387924257	3.34981473823966	3.70015803656153	4.25018331291927	1.70730569241506	2.61238021423024	3.24114843827059	1.54995344741638	5.882512443485	4.9590806652594	1.91405871463302	1.87532164974388	3.80719798802407	1.57188111583825	1	9.61198106279491	5.66830507401877	4.88596595323925	5.14387727076998	2.05694910132879	8.26282048032697	-9.50784416612156	-13.412620704392	3.16994248067078	-9.52678741327058	-2.61930725118916	-2.48590836876054	5.07313779526431	-2.58313218018788	3.96105797155961	-5.34755364048466	4.94433016313153	0.555362413707722	-3.82273585687754	-1.94006420878501	0.946630007753479	5.1609070919458	-17.7126729391561	0.275787964516672	4.50391611186452	-11.141853306792
56	3.56457619297375	6.06908797360319	4.88254247761003	2.78358532388048	1.21114335828593	1	2.44578383051521	6.47612181245871	5.82400871204974	6.94189886644089	5.41686184740831	7	1.12568247532219	2.65840442756557	2.35857934887569	6.0653324884935	1.68902314175651	3.7696076219061	1.81148714846971	3.33180042901293	5.29889722339775	1	2.33469977554723	3.11918937793887	-5.08485592296544	4.46567043311682	1.99732076891097	3.95227873437926	5.80001342283325	-10.8029556711369	-10.5247144273726	1.99217489039577	-7.37899999167642	-3.78678478769071	-6.61248584911535	4.85162265735513	1.02024449655934	0.600102640889775	-3.85476418020332	1.71488562068689	3.78272382646351	-1.26784948553693	3.83471838007749	-2.2655572066073	9.52766378579967	-6.33242486783926	-0.118113124303652	4.61507281187793	-11.211343385168
57	6.21540249389982	2.97208356106015	1.68946339536214	4.83391359938285	4.76433084259834	4.51301594110674	3.94864397088206	1	4.17072057828539	3.0712706591679	3.88202671637161	2.55130625764568	2.91286753845793	6.78543694984023	5.36598958881969	3.40780707709401	5.79308809337936	7	1.48061198501125	2.82840289889341	6.61242554749467	5.06502598405733	3.15630871582023	8.14574047104403	-2.18159987878733	0.518745818523173	-8.78429507980988	-0.553072017400545	7.45024736673109	-8.36574723899083	0.00198596502148386	1.99569882421067	-7.70273470685148	0.0844484645420905	0.0995573813976507	3.80003613863913	-4.00143896204235	-2.95858517199622	-0.381233333011401	3.52486931326066	-2.05347555512881	-1.38564776420437	2.46986769500588	5.88409046527147	5.52973344275502	1.87765458250389	10.4422859448813	3.94278641704913	-8.02565848593475
58	6.55309932309431	1.10474285231594	1	6.1727235492879	3.09777833075658	6.43895889886121	2.26173741907203	1	6.65819801642713	4.81305430611738	4.63106935434962	1.68662754420956	5.81819259487983	5.57390142017972	3.40298775971672	3.54046425437961	7	1.97112358300632	1.56877442237978	2.50562892669599	3.10320664905833	3.66243893035219	1	8.26977947992161	-2.56243586703515	0.275507761576436	-8.89519924269837	-1.55898744753345	7.61299131139429	-8.59127971867597	0.164438916342636	2.50620978926206	-9.60213889877209	-1.91897389435566	0.842351382423035	4.35080607047201	-2.26618886029371	-2.4101037021723	-0.539895611755628	3.93479749484155	-3.11856868511519	-1.8324270377795	0.882165180119713	6.46659646413774	5.88718692898933	-19.8618411741415	-3.3768013259845	3.73520870736176	-9.91797662515151
59	1.02169957016626	3.7646375435154	3.88938106533783	5.67098800322168	4.53368333634571	4.76056631314612	6.8002093867574	6.45447504840967	3.29827551052641	1	3.03880958604425	2.57688350720535	1.11564546930834	2.89308999566072	1.94256822933825	2.5314456620983	6.80714140003614	5.19128457885083	1.72974990775111	1.9787633989514	2.28152296978043	1.72991689966426	1.15646493615168	9.55079504739011	5.41391181572985	5.40880170140529	4.88407847209284	2.6222819312471	7.9899312690304	-7.96791680934551	-13.8514050013006	3.21464916733172	-10.5798114507003	-1.51560904412905	-2.6289654119344	5.55751402219624	-2.12798678979017	3.25141716250565	-4.4855301514352	5.15562928676922	2.10952401628475	-4.7045706331512	-1.55305909324519	1.20025432481728	11.1865759747525	-18.2568484476312	-3.8944521375379	4.3963020012475	-1.95326486505007
60	3.99900176050295	3.61193867579064	2.01271685672674	1.95584745497873	2.30813893586893	6.77087351660621	5.11186951601844	6.79326793690022	7	3.24046506092559	6.40506185375653	3.29282699079221	4.04711198930224	5.12827176562279	6.01469842776457	1.68611275211415	3.63584665704296	3.7424846320145	1.99732033709755	1.6367777658474	4.8263882096703	2.70304313390071	1	1.59911602479628	-5.40004551607588	6.77635025666994	3.29875575783827	1.87710461356936	6.0284763406457	-8.91059485996238	-11.5551420649287	2.91772241790544	-7.1564798330417	-1.39773462370631	-10.2954189807076	2.61096921502643	2.78101700054931	2.22589718586187	-5.75017290309082	2.67837278942455	2.29236186102442	-3.43483882772315	3.91289020779394	3.0273635361412	15.6748566134774	-18.4335697003722	-9.50330665976152	1.61082808259387	-12.2362601804
61	6.30421188349035	4.90431027040964	5.50848395449388	3.03005681992119	1	1.81235910188193	3.46759388589633	1.59040803489534	6.31555396757165	1	6.90602940119614	1	1.22826046612811	5.70116873731025	6.62568505378838	2.70067274025788	6.27250422090168	6.34171639145282	1.4150549490278	3.06938209689075	5.12650002452393	1	6.66929404044418	4.31500297164596	-3.98666803692181	4.77561818023503	4.46108574750749	2.88382941446653	6.85309494971377	-12.8180145313018	-11.6754939336684	2.89359613191161	-3.17252500651198	-4.5998130421614	-8.15319396498782	1.64868259793461	1.20821333808091	0.461590494107734	-3.98029463172617	0.994962895007726	6.04753858723431	-5.15930111666345	3.68137702319091	4.1703944547802	4.71979243004455	-18.4226133861922	-3.29204285846578	2.48950934111537	-3.37386000411311
62	2.76645694338827	2.97723727511766	1	2.11121631948249	5.97214705680633	1	6.06184171316394	5.19623359861015	3.2023096830161	1	5.64640609928271	4.03983390602688	2.91803614294488	1	1	5.98150149354758	2.88084711241479	3.29298504851058	1.65983782419712	6.52853534358095	4.52198265501133	1.99835395355116	3.13420364324406	5.15271053295736	-3.64724953509962	8.68611003235916	-1.85901133696491	1.68116294202731	-1.96037672233113	-9.7530386972755	-9.3436599266168	5.72830074997811	-1.4670534628695	-0.0345811887041721	-7.32645027133976	0.907818743012257	6.21563628781884	-1.04006444361856	-3.98334741710562	6.96948962463685	5.49463533322497	-3.37073039835244	2.24780608024713	6.5579798693236	5.66427939720399	-7.26071585638302	5.24913573117763	3.70063985386317	-0.198686899479145
63	6.59000610471704	1	1	6.52004843275391	3.8990030995055	6.3887674574879	1	2.30426605047941	6.71773737300011	3.15705541040426	1.93615352584631	3.26210524230009	6.76315936336387	5.78591043440181	6.85347468542168	3.2237045413874	4.64301452514141	5.86800310796052	1.23567005000889	1.81403028729663	5.03863655602649	3.07213333947003	2.63067477455234	9.51455717699352	-3.66573109842534	2.13779981494634	-7.71350282855483	3.11204993852323	8.74318276487514	-4.34131766073106	-1.89213596992102	3.57739890138671	-8.86166062652062	0.145714954650614	0.775503354441852	5.57202279096586	-4.18002882504205	-0.462294486673436	-0.162248778189299	2.60766729610698	-2.58532117256557	-4.02050759721638	1.69316433244023	5.27264020913076	6.50292279552416	-8.33237176100309	-0.504615977409864	3.79544301963655	5.02933688828561
64	2.58835559039272	2.91922704966365	6.81719123102256	1	3.27471059371786	4.06609249582687	1.45033065323694	1	4.82164404150618	6.71590909267942	5.95266906750707	6.53507603763603	1.31919015362856	1.77917616562852	1.90882863586242	1.28140795542438	4.55570487358969	4.85052011430267	1.48272077502098	1.63154565686741	2.0429192182645	4.17073850351651	3.27932218342805	2.35702133213009	1.65902884027567	11.5583863305347	-1.41485752468724	-0.111828108811389	10.5654101461427	-7.07751991267138	-11.7031430351736	3.00117265494942	-2.92714134046309	5.66525379566031	11.3962720571638	5.40874751731498	5.04109234301538	12.7483003610129	4.23728676558136	1.40379269034727	2.83038958078283	-3.2057078046962	-2.02015833556925	4.6188724348718	3.72344776351156	-5.95062084602721	7.3787641357793	3.06034234075857	2.56421951231022
65	3.80961662454746	7	4.74326694304153	3.51520766651217	1.39775338926872	1.67752438555923	6.80739330592238	5.14745373006566	6.79274211625559	3.2258188642771	3.85083734504509	4.87169930611552	3.45113615931331	4.40260252657855	6.1739857878477	1.11414452998721	6.71505540265169	7	1	4.71045936393635	4.87299034608636	4.71721543861869	4.74151387044369	2.85804577678167	-5.98847557833284	4.20579804533377	1.67855343587406	2.77469689412447	4.52667013432706	-10.0653431685839	-9.9441961950291	2.35202424893998	-7.15807948411121	-6.73272897944631	-6.31539200858778	3.77477189516457	1.61201094736455	2.33531745063838	-3.6113771107222	4.05803168079842	3.77667310983574	-1.25002035247158	3.99280758603898	5.9863596542975	7.37035389547746	-0.339520635197665	0.797007740043939	1.31598045206608	-12.451584588857
66	4.3807658400569	1.6403665103365	5.00022674718106	1.50840282391822	2.32366243596941	5.64853968832392	1.81690546866593	2.85014051687271	4.28721864729445	4.18740256189652	5.37322530498538	5.47976086463046	1.32983142917251	2.09586175987363	4.66469229424646	2.44820652412049	5.05724118368018	2.51153349221548	1	3.58828634794884	1.52681794011484	1.62139970671028	2.84204677063764	2.61315485727087	2.87224570280228	11.1671140196942	-1.12262361487367	-0.0888375484764504	9.26413276670718	-5.87929079226611	-11.1362346810841	1.64998222563805	-4.33962217679439	5.24490788878404	8.89674333786898	6.22324395370063	3.04228606445911	12.757612355392	6.58644912335352	1.08748902007782	0.512617257839561	-3.35082159419222	-1.29216852880429	2.64946669843364	12.1131382446498	-5.7236095892602	0.758342388839523	0.971861026270009	-0.524329605736075
67	4.46595208226907	4.38068756119705	2.00454650729335	1.17519389271764	2.47157581911197	6.48069098765405	6.02322169055347	6.1333363931119	4.78175658193171	2.06963437451121	6.62456106388607	1	1.43927782153574	2.82561916590886	3.74945811591984	3.71759619888276	6.14960286016519	5.15845160047588	1.41330793079031	1.43577104483352	3.07960856333327	1.72997877178081	4.23142791725395	0.655616495869963	-4.07108808999689	6.74684170285744	3.31280907718411	2.7270832629923	7.08852702580066	-8.71698663142599	-10.7998634344331	3.27935799279392	-6.34461274040286	-2.51917282785357	-10.1265167563616	3.26968552365519	2.66795462606937	1.20570783929455	-2.93427593605624	4.96294745048374	2.70880943831567	-3.61194200679682	2.51820115617128	5.68136634266361	5.14101338277334	-18.8854482938514	2.59802588916692	5.51866990633389	-0.377238426829109
68	1	2.15377121545149	2.23187292324267	1.60029363021623	6.72078380378175	5.77054534660646	1.30260297833428	7	7	2.7715287415538	5.24464725130412	1.74833863489454	4.00032139625612	6.56591679276384	6.41416343715427	1	6.54526514488069	7	2.03993749004716	1.3313794914713	2.34649713903451	2.49419457381722	3.17462274990096	3.07057482319692	-0.207260341771352	2.8913719501964	-0.287857805350575	2.08797339366984	6.41079070948722	-2.77420235959888	-6.94082966845387	-1.24900450993407	-3.15491355973163	5.14045167599189	12.8099656564925	7.53117171812818	5.05960414039529	9.76803488819456	6.20938390505112	9.86766405369704	2.16025949920866	-6.36578714279807	-9.41829321103199	5.72961278173347	8.77591336105135	-12.4772215193263	1.57543224433208	0.187512584323406	7.0715956747353
69	6.46346958638125	1.24858136859393	1.28524320425424	4.35627915827659	1.92190177650376	2.21352203199311	2.18761946741009	7	5.07215900474318	1.8951162761224	4.97690735715156	5.5001352905122	2.83312660845692	4.32812594038321	6.04505145056077	2.92320765613453	5.67628716513922	2.70214170971789	1.07746150737029	3.91504255998516	3.88358847392767	6.65279898347413	3.8259172874744	6.27742304062757	-3.87024786845168	-0.136450989610883	-7.11998291336593	0.571262575482302	6.05317153821366	-5.50761236408893	-0.580427937270183	5.19175103064114	-10.2187716522335	1.70772443747891	1.68638063994429	3.27079090638785	-1.69570187640679	-0.769720040742863	0.192598320498562	2.11203801631167	-7.07966002944033	0.4479081443372	1.33805056088605	2.55683891833767	15.9428119353481	-30.176023765833	-0.342703548792464	5.60075246567568	-12.9880457513101
70	2.83152448637319	2.40355905408385	1.36404433239225	2.55108757400937	5.82663404782076	5.24716193269117	3.47684359799306	6.2433267689976	3.90184920541249	1	4.85536280744847	6.8033204364167	3.67519291746071	1.73161567712331	5.94804839362383	5.16933095452767	2.41252316328098	3.27020456162702	1	5.24100196278743	5.31498245218807	2.42970827418913	2.82891099440523	4.48386146222438	-3.10941748044157	8.81733264158207	-1.68802639117663	0.798616639936575	-2.68590917574781	-9.85004832508083	-10.5818394726649	5.68274018461309	-2.38565470270766	0.0121095222806	-8.01062066960018	0.971405418555695	6.88215564980956	-2.31560897469557	-4.55479288331241	6.43405944366862	5.82758505515528	-2.71803184714472	2.11092717368186	6.15691297441963	9.93996361668937	-8.62083495406	-3.46430514774224	5.50119662835369	1.20453334826995
71	5.83921319142058	5.29802026434156	5.77804845220726	2.01196749191552	1	5.9019872442626	3.94700329107377	2.17563519826157	3.51241887538841	2.81214138308395	7	1	3.64992824083878	5.33751044397854	4.71798070659155	2.57583986867344	6.68587332874022	7	1.08720019497291	3.69268079647515	3.49794572786284	1	4.86151302897853	4.07265132642528	-4.26671089140554	4.31281083280475	4.79638605339617	2.18952859768723	7.11176971869169	-11.9188971984669	-12.6378535282853	2.14562619063206	-2.45787967465337	-4.16556147153761	-7.83930463372261	1.23623796790063	1.91871084689136	0.920907602988838	-3.96153004471849	1.43311778506088	5.97625056896647	-4.45922435581426	3.01459477561917	3.10462824102067	3.58410605125156	-18.4374409779677	-1.55823232936388	0.965010533652215	-1.59071544148105
72	3.8292970617893	4.42765255122853	2.35707588714642	2.2263697475598	1.3705772377939	1.48269169497302	1	6.69594040511637	7	1.33453451533114	6.41428986910683	5.14080296094194	2.53288944917692	1.97775277402557	2.17907636491767	5.09376621589318	3.96726453391403	3.85137418750302	5.31006249558831	2.74748175992498	4.74635627928891	1.71609866340865	6.76266247005438	4.34057734736663	-3.667602508473	6.66129152398716	3.33894656464533	5.23580944474	4.76248216020124	-8.65757869035098	-12.0287845944515	2.98371964557095	-6.01562761810969	-3.66067737767566	-7.8198231859462	3.93106798201532	2.79323492440866	-0.590990030797912	-3.18658726271329	2.13288911991329	2.85212916322622	-4.57495083532812	2.16395304623083	6.03934769868346	4.57671688052323	-18.948034977214	-1.2722017908429	4.02605137214932	-0.016915258980317
73	3.76940814191346	7	6.35659619805551	2.00644514620923	1.5202128472066	3.84944300551907	2.20061845054052	7	6.54680264153977	6.8938494805752	6.58732131519584	3.75216727038884	1.35827984676278	4.09029317211506	1	6.34823610667992	1	5.47315722889955	2.2594691714857	1.75653942210955	4.82944502734507	3.31365502561995	2.37747271208044	2.27523264657662	-5.22026106968477	5.15921921000664	2.05384630403521	4.2438677170535	5.71399268743162	-10.4588943388751	-10.4171729144247	1.82058446760297	-6.5060819117651	-2.61865268844271	-7.41830344284666	3.39546486037153	0.334617116474174	0.683294269544851	-4.53670995245381	3.45917035108848	3.74441712839255	-2.39700742252302	3.92580411362304	-2.71902210095544	3.20156007435509	-6.82951964874828	-3.02356904918426	3.44916625701849	-10.7443516925879
74	7	1.88508985183272	1	5.6714133122468	2.93338177822354	6.15616278777586	5.95827535500419	6.20618428062107	5.13516022711765	1	4.18492510459718	3.06775088040932	4.05665037916774	5.34729968065002	3.73771288457709	4.60214299445039	7	1	2.88349038684499	3.88181660507168	6.31494246536459	4.92174970075018	1.36230731369494	8.69753002107087	-2.49834651545536	0.414540518195162	-7.81334954702102	-1.02018237939014	8.87795259214385	-7.18252953424778	0.127572178881362	2.24317450084904	-8.53343568249707	-3.19684247879615	-0.114332981151902	3.53685738352159	-2.74222191711683	-2.18980142936149	0.275888040157841	2.84507967629195	-2.92076731288151	-3.05456901573187	0.284208727516425	5.51214801224642	11.6487292988437	0.90303195263458	-4.93847476760176	5.11548996843213	-10.5292152403629
75	3.44917363496442	1.8571425447785	3.25215215770165	1.76098866876874	2.12298369045344	2.25466705415593	1.68448187456751	4.9752636605491	6.31557497946205	1	6.26776439049772	2.31757885763522	1	1	3.93656151567718	1	2.18540698539666	6.60524077656929	2.15870775984697	2.49986277608283	5.85049780883773	3.69488835783886	6.97484862289066	4.14737770929975	-3.16260180118431	8.96802294928291	2.90651207587229	5.65309473861215	5.75223897225521	-9.19652759952931	-13.2894329144768	2.80945831998212	-5.04072699675168	-4.43127022242416	-9.13257147564544	5.24735664520292	1.22260472683399	-1.41478812813971	-3.75460961170379	2.4356632481891	5.17617312289018	-3.1791443097488	-0.164312335842006	4.46573439041247	8.71385578359344	-0.362917172039953	-1.8548549234892	4.12373868749413	-11.7404942420921
76	5.16248118587488	3.69648418137046	2.52518022540269	2.51760581730864	1.98066144896904	7	4.73755336537838	7	7	3.35523500462814	7	3.15758496649917	4.13651302379425	5.53454061394107	5.58697060999892	3.18617454512546	5.14331563659115	3.6985996990188	4.29955971782048	1.3504241240269	4.92523364407799	1.68314466718674	1	1.48221845111594	-6.34247960772531	5.01118840645579	3.05624565475278	2.37050657144517	6.45558052493361	-8.27982006218631	-12.2044017160859	2.64954266556584	-7.75746801506538	-2.1321429658142	-9.99517914035	1.20084382775571	2.11113640502085	1.92646196934801	-5.0386442649847	3.00169314434585	2.91479131419448	-4.00419611662227	4.43458888572613	3.01050972567917	7.22303888058225	-18.414058112993	-7.79726012661447	4.13001511629252	-12.1255131714339
77	6.73936969224497	1.13741052912975	1	5.11214780680364	2.25121841160058	1	2.45169854070265	5.21448658850365	3.56079580300018	2.82934067059219	6.59465404605376	7	1.31014506736625	2.46982633911999	4.93798412030534	4.11449842005463	6.96613243450795	3.27943191599287	5.58741040851593	3.77601646397279	3.77879673067832	7	2.8812471415338	7.00708656030303	-3.62637164872063	1.2197812795137	-7.38367741547142	-0.17920682819484	6.30167706448425	-5.75218619930882	-0.995190253245906	4.65672032079909	-8.00581158496849	1.63565564920144	1.38467440803953	3.85579451520814	-1.0201789495189	-0.903187896052553	1.41419293432121	1.65224511977771	-5.93086227008552	0.910216921147542	0.361053444649586	3.1383988324473	16.3403833778499	-30.4021218448489	-2.48306381049759	3.32895340174846	-13.0380721504469
78	1.5266527640503	5.86972169026333	3.84116549043128	4.07193109416807	4.84302315641416	2.75719374097002	1	3.37292141467271	2.80820831025874	1.56727200284283	3.52220284347319	7	1.38601430265834	1.55978027692862	5.43349528012045	2.04337878866175	2.01127684008973	1.43593274702407	3.35266600845404	2.23971725600617	3.4223096404886	2.22672158136284	1.68560905712587	1.51215227519012	-0.79984263059135	9.75627277446337	-5.79790722353342	1.43849306008294	7.08085114111997	-6.64166314991701	-3.18950671716715	3.37402420695458	-1.60991535020056	6.19499209035365	10.0467138637102	5.01035223643033	2.19305944068702	8.39999991404061	1.61245778614883	2.97796724584007	-1.0519622260927	-0.860406236559141	-0.162755775476841	7.0063675188686	8.65381391274469	0.360345600042443	-1.92869988264423	1.30223796026862	-0.743702241755246
79	6.64716444635471	1	1	5.4823421409785	1.99020955920307	3.16193183285438	2.17582599890866	6.57405588434616	5.76695143353951	2.39928468751096	4.39662936973384	5.34304321733872	3.28259713201262	4.674996657789	2.84772411683626	3.89803074680563	5.719667903718	6.93971905518566	3.20834656471463	1.81375601425533	1.20823616739256	5.91320831335732	4.66000091494863	6.49334371647031	-3.44758267466827	-0.024500743658424	-7.07873219209263	-0.847460572946007	7.21847069455479	-5.44174939786345	-2.40851708200017	2.45633597982177	-8.2645745079766	0.815900156161909	2.64979024300113	6.65914966138394	-0.986138945366379	0.117853519256808	1.41567421988063	2.45853689507844	-4.77884032279002	-1.68879673300932	1.09089204647028	4.26208943294592	2.67712480498686	-17.3756777214815	10.2663503177511	3.90527665852376	2.1093782807519
80	3.72354326529258	3.58210448107313	2.5982368500634	1.22045771640613	1	1.33928662591005	1.08264000564935	7	5.61002858982408	1.32900271712555	1.57733952542171	7	3.32220159828242	5.36283708022428	5.97688679811381	5.65564147039872	5.3827230094522	2.41757369475588	1.01570920182981	1.80899227729477	7	2.77529308456072	1	3.25268142140619	-3.07151034781242	7.11286652605401	3.81723412001248	5.88039917943971	4.34524340508519	-8.82852919260843	-12.2125211295412	3.05372174613106	-5.85262447273989	-4.47298967198589	-8.11076153328735	2.69160141480009	2.19332868769972	-0.000357105240693045	-4.65191269836183	2.1939792592737	4.14256500794366	-4.39967077783561	1.83724119385232	0.813740203851814	5.15027779134582	-16.4825687381821	-0.832796720583367	6.79123121714847	0.73140533228169
81	5.8409131622821	7	3.91405851085697	2.87947764578059	2.04610317027639	1.34700813934558	1.37025618387552	4.2173570947444	2.8510284755017	1.13912166440944	3.58956832493573	6.62124647563843	2.10428829737693	2.88124637529096	3.8283105509632	3.48663023358207	1.94335415352104	3.78346797543516	4.59217866926612	5.27551048459688	5.46892997884037	7	1.96007890333445	2.2736269447898	-5.35041288143925	6.52573520721344	1.25381537393897	2.98185300637493	5.74843094380016	-13.1639177382542	-9.7830293503273	0.919646808681471	-7.33593165182871	-5.02245743666008	-7.65605238103173	4.67627270795308	1.00832576778679	-0.0412655792932176	-3.58185227440834	3.17057243879281	6.0365181357979	-2.51930277770005	4.37972011977041	-1.32233349319346	7.82946373174927	-19.2768443712265	1.57806415528158	-0.728616865403794	-14.2892321474375
82	6.42086630969079	6.74513316698639	4.31314643832503	2.19454449562246	1.24895679476761	2.22120290546653	3.44796308153962	7	1.00293538452619	1.38954305886209	3.03775159030134	1	3.27597278856533	7	4.50277504705779	3.59848465640755	3.98977039879107	2.31529868146005	1.24374404563875	2.49147286181259	3.99991219017438	5.28335600665716	2.84297162052688	2.70362144472442	-5.83517426922414	6.04812130036416	1.08710179050753	2.2981357507006	5.74786972984495	-12.7636257500891	-10.3148499222933	2.61728617490068	-7.40931471303247	-4.21824278983062	-7.5264614035522	4.47343487275487	1.22337342476408	1.06435794184911	-2.99136263882105	2.86151823713675	5.59308997988863	-2.76921478546633	5.35152780245327	-2.50698631384999	7.61286171070189	-7.99662480484361	2.07081892011003	-0.68655776097463	-12.9215705593953
83	6.41761119524139	6.51544190119187	5.40595463618841	1.5010261060839	1.64627547198969	1.86742138479263	1.10028275332705	6.67680124635491	1.60676080162791	5.01290179820003	6.24963385956638	1.14100065378995	4.080122946011	6.6449445566592	4.27502457155905	2.66071575803245	3.98087676709893	4.03666297881043	1.48252286268247	5.23070486607248	4.47883452723965	5.01962492668323	2.72331523712664	3.26189110628594	-5.4692106690421	5.95016498098196	1.75017270248773	3.3490090221151	5.95451456116722	-12.7657168416934	-10.2858280383751	2.21259930994332	-6.16943671307029	-4.95390236897988	-7.03511211199035	5.04648109770142	0.776809238090452	0.66240632262717	-4.54504802789168	2.65175475560469	5.70010855983895	-2.31241179527125	4.87018206887112	-1.07456269254791	10.2101907964725	-8.17767900985109	-3.68674111538118	4.2123553498109	-12.5184891657757
84	1.65478054154483	1.33497568859182	5.77078764644247	2.07227395999811	6.60432537796696	3.75829971336828	4.82472806090139	4.64563647561403	4.88233011960139	6.54056082071182	6.70012142836812	2.95831833328367	1.52570599376649	5.05826673159227	6.7549210975751	1.65995330943476	4.40288730599857	4.624635551212	4.91865400642085	1.30353602108784	6.94672525878233	5.91119353793275	5.65021076442767	0.13607123775861	-2.14420063052766	10.4152516003904	-3.79073557925635	4.20739950582012	3.2420711602271	-6.21039311519227	-4.08155933801493	1.95669596181371	0.529946679574246	6.61276398536565	12.7740944817576	3.17379015396093	5.22653308208502	9.82233181733595	4.35831148401981	8.22976587786377	3.37726675007795	-3.76873691048414	-6.84205850260889	4.55507215391192	8.33683253699549	-3.04314361153913	-2.39124047389239	1.84061733941926	3.05493835648607
85	5.37455161051187	7	5.1102309550574	3.27235998411694	1.11013639789352	1.55196635072359	1	2.41134431996872	2.88721725608525	3.79661444372728	4.98310916224434	7	3.5574775888021	1	4.29611609530776	4.48072202775885	1.9235379645391	1.704083659881	4.61417083155943	1.04061074520836	6.43156636235965	1.08406695564087	1.79780715873226	3.58160626183451	-5.26965078731762	6.72639418336366	1.56802012459448	2.84792426945973	4.55272289721369	-13.5955947823972	-8.9689354880226	2.2544174892241	-5.41770629754525	-6.32032404546931	-8.64262204917577	3.87409853508571	0.760476970477709	0.549674091804689	-2.45057683825361	3.17909939162836	5.48886605909232	-1.91709722068608	5.32109543715342	-1.47102399942578	8.48594492695469	-18.1321185724946	1.65335554444211	1.77264253783104	-7.64744453307384
86	4.49290085667051	7	5.67763805486891	3.50619139043876	2.04408241753756	1	2.17614720558739	1.77648432365789	6.72045805733219	3.41701317252147	3.34391946721896	4.48357014245893	2.36697439228723	4.09045604813051	6.80367936894427	1.60131058061414	7	7	1.32322831698141	5.75792319597698	5.57561080942559	2.07909014528468	4.88888186063155	2.57790511707613	-4.62047686400183	4.8700657447002	1.66615865475927	3.94407235687175	5.93399809346633	-10.6915120360603	-10.3560426817217	2.83787250935539	-8.66594828606561	-5.57740297524801	-6.81189387756104	3.83584184368862	1.41097122856022	1.91077336053824	-2.86722433462992	4.70271042021098	3.70299051821809	-1.46308247531634	3.79486493022694	0.890709734479064	13.2206653045502	0.206799083892645	0.214300187231331	4.51231876423782	-6.94679261971966
87	3.83686797776879	6.40247816307733	5.2261245002566	3.51304479244792	1.66441879104872	1.40738203689282	6.33846732543405	6.06523148741285	3.59372218162995	1.3615132894133	3.22964312394786	4.64575910645303	1.84903212314943	4.01213153364768	4.66179739968963	1.06569902618696	7	1	6.62114259493289	6.23140569461783	2.64479647966943	6.00404934404608	5.94563567198887	2.6910201166418	-5.24128120023217	5.7019505925518	1.26919253646893	4.4501633086561	4.46646848310648	-11.1010719932699	-10.4081147717701	2.70609557466925	-7.81522655564631	-5.67213992226471	-7.51870768488207	3.25400991621113	1.56465142553866	1.86069877366248	-2.40796114492266	4.00741513778897	3.66880871639141	-0.532824458279207	4.04489330163128	5.78924359785024	7.37002753471578	-13.8568796496988	0.592175382512067	1.38566975475497	-7.54149970797056
88	3.87877657885546	3.46014920185956	4.82310364376078	5.7563924668435	4.06351295919277	3.34097007759936	2.21803418755197	6.38752052885783	5.99735334602358	2.89475562056612	4.69929635099022	4.6001964860974	1.72368851477996	7	6.93826587092928	1	5.60080072193772	2.70886969651968	1	1.63102005560295	6.47594786465629	5.22543697171462	5.75436687917813	5.7863172836226	2.3989870870294	7.14034027593555	3.6306264506596	-1.16861386455833	5.59269802350277	-6.56191499961499	-13.6575264162649	1.21764303251933	-11.7674987195153	0.428062906637402	-2.85833105299882	7.17047331289234	-3.1138891104101	2.45017199883291	-5.97381442963515	5.15282928514067	0.248968527258278	-5.54687347405321	-2.11340626776205	5.99310782439427	9.27854504250208	-17.242431952955	3.91974718811363	3.7854495213386	-10.3756415283801
89	1	1	5.58656421264195	1.94177817133917	6.60843004459849	4.0728911448088	1.18461153952655	1	2.83369619425643	5.91428005356396	6.65794242932439	6.0333811358035	3.30682009932363	5.12496002695897	6.21601327940493	1.8886303009243	3.49906272771684	5.50091326415618	3.86129479415838	1.06019465465177	5.33683526179505	2.24484654218719	6.02548728309087	1.46169205953422	-3.15113884035022	10.4179080120836	-1.71499659495957	4.85390960474932	1.9491429546538	-8.82357016573788	-3.04171280556365	0.105463785406123	0.0668768103932665	5.14509908998746	10.5663302623161	6.14913515781196	5.8525189657898	11.3162188704086	5.79326297178908	8.45714575748147	3.56919901983675	-6.07976814608265	-6.59261450142862	5.81800042204559	9.74847934660559	-17.0458239436494	-8.54236701025139	3.3578239871013	4.16139907513782
90	2.10372265450533	4.12288706262795	4.29049399463684	4.69253858154707	2.82608264253408	1.42377135642261	4.98136291447353	5.66466528672935	3.10314885735016	3.8261581404052	3.89835212536506	1.52067143967076	4.52256532550165	1.0205587988197	1.02838418783274	1	1.48645375604897	2.1403783898964	2.76646008504819	1	6.82063866352657	4.42025039403743	4.09008403871199	7.84051400766613	0.967486965788155	6.49994166456513	5.00396477503578	-0.664450674908082	7.75956399229919	-7.02224355725921	-11.3944576980979	2.29038583988584	-8.90393681303967	-1.82971010692599	-4.44614415998101	6.05152981030448	-2.02804167725826	1.09326872416829	-4.54729650490125	4.13451936108549	-0.643461781224972	-3.29349869040133	-0.959347767497371	-0.514918793410727	11.018199300156	-17.906818246734	-6.00670743164095	4.67962102435635	-13.4056928819283
91	3.56204471121497	2.64041740587298	1.52949952464736	4.78713120684959	2.59780694386082	1.13666018637838	2.24069120297607	2.23192228658115	6.0515691825498	1.18353943135197	5.30131553003852	6.08272172036244	3.98583750829696	2.69468587006633	5.75601957331787	1.77007236046237	2.80239449310686	5.6592958780139	1	3.06418489202312	6.44602357692716	1.24495758858342	1.22885645965516	5.11819681445076	-1.48402808402287	7.0791997012515	7.55498087222194	2.69934231533989	3.42773862675477	-3.58546915901071	0.578846072545207	6.70888503913424	5.27530987807989	6.01860881869864	-1.25507447595409	4.44028621057291	-1.00957123423829	-7.29422232872648	-0.130077560742097	4.36565079425849	12.644160698899	1.97884793904738	11.4241657005579	3.88064779475167	8.92725083146447	-17.3911766729619	-3.43108006318376	3.22634434056193	-0.686171762446108
92	3.90985764498878	1.22701097468273	2.62066364466174	4.78868450107365	1	1.10455192637617	3.95030755639572	1	6.33214152165872	2.84574731077026	4.84880721691847	5.17198780017056	4.74898802552136	3.61898286920378	4.92206229700246	4.26418122270371	2.84645821702124	3.53125773504687	4.21249510754512	5.9154871794073	5.88233017856242	4.67927732844261	3.89028762778215	4.47300008216872	-1.29205186035284	6.04831460999126	6.14832476092709	2.26353339977476	-4.97095392954323	1.55209127800807	-0.438180071128079	5.63918532600761	6.34803416639701	3.90755897585232	-3.19546088688093	4.85519232939646	3.03304514438913	-1.90835181125795	7.64898029865696	1.26312098777941	10.3843204819235	1.61138894482992	6.11473051196818	3.5366803193028	6.11162118865565	1.30407561735337	-5.14529662066794	2.21942226803179	-9.35057752971691
93	2.61068090132915	4.86693218428376	3.04191370278857	4.05761303834141	4.00624682907055	6.90726245461409	1.82523706117111	4.89680661178754	6.19311527484386	2.84063405012865	4.31558742701614	6.40109977697624	5.95000368334772	2.63025438749585	3.99643314210282	2.28896050579365	5.34106962260411	5.10343625614559	3.88216744399225	2.04660094139248	6.87460286229829	2.37454588734289	1.4879480962366	0.725904529495105	0.366457625456931	7.02050756744998	-1.43996595285685	7.16842722754533	-5.71559133701343	-9.87000301912064	3.43520013830144	1.92388439002712	-4.54134016969334	15.7612291251512	-4.08280052353409	3.56094801738617	1.14092024663358	-0.0848862095877565	-2.20461627657603	6.68682223319734	2.32229740302258	-5.27032633809094	2.9579528245402	4.90597465112887	9.37440570782347	-8.01453153977429	4.45676019635343	1.95961330702227	-0.613190796577035
94	1	2.26993588454619	3.08197063423125	7	6.62200948165116	7	1.21665679309569	6.76323057802917	7	2.91599587584184	7	3.07584287162748	1.47742522084097	5.76387314650343	4.4385995903036	1.25592884837809	4.12376741516524	4.23463343347445	1	1.62351585788449	3.35285311731287	1.1416525296239	2.40447122611556	3.21264534644448	-1.1978056986368	8.71210857036745	5.72544613483076	1.95746762852596	-7.58932688865624	-10.595073878366	5.1795030750325	0.59932196437802	-8.25188014620616	14.5631050467599	-6.25197082313594	0.571321015707295	1.47681351498711	-5.51981237057252	-6.21322500948931	4.06580154620381	2.06455601280075	-5.2376188787555	7.08277548557418	3.92129816117958	15.5521378571606	-29.1037977011283	-9.88247348007241	0.860920209804614	-11.8522496680457
95	4.63193976658403	6.46103684325981	4.93333115237375	3.45601031921727	5.37121470728956	4.18761749398795	4.02856100731726	3.49619473370205	3.90479328667684	1.39695600604784	3.49094793297686	3.94585799539854	5.01854517741871	3.98600321589683	3.93540251875115	2.70880155674556	2.521625204573	3.84889345868056	3.18973404441507	1.60606326128876	5.01199423794392	2.12689311246449	4.86846911387906	3.47655732513668	0.766562421143697	10.835822081529	2.59290194643611	6.21189100905711	-1.61735221802236	-7.31187742393502	5.73152661613024	2.88389797848837	-9.06741976034385	10.750755432015	-4.24285471069179	3.09993774991598	1.40369201033297	-2.82684920113263	-5.81282389195475	3.1961353935504	4.06354084843719	-3.49984706311181	9.52448205178397	6.49354712024278	7.89762804046796	-21.2967597580493	-0.0972165150767247	0.215941953673898	-12.6574858808052
96	1	1.23567482376222	1	3.85205872861304	6.3978797856767	4.93990226399385	3.03426423365191	4.60848153921854	4.89729279603244	4.06515048314355	6.34079671209046	1.99088301694467	1.43083904338677	5.75057781539063	5.04861810463227	1	3.97480453586531	2.01832089634207	1.66045985618922	2.65589355236326	6.14567401599221	1.52988083911163	1	2.93171950493821	2.83559620106559	8.35021062738948	10.8665942307088	5.02827841621569	-7.50854509825478	-7.69457807389393	2.61687041475262	0.96116762428493	-3.60058438336508	16.8101135946688	-3.89410514943776	4.83597978136854	-1.71748842204337	-6.37871923935779	0.156036782145967	5.03023898350622	0.818621644430753	-4.4003235167602	6.73878397730923	4.93086573517039	11.6761015623674	-0.78764260700112	-2.71623310797302	2.47670987080258	-2.20512187946238
97	3.64214763734003	4.08087001685609	4.73571266538483	3.67732470158878	7	6.32999555793133	1	4.62215052975435	3.30512911163932	1.19915159547185	5.82880121552326	5.33287414808785	2.66197070328739	5.13623479115922	6.05030185171376	2.9581969605692	6.10802164014713	6.25587460365543	2.19862548046187	1.42851909514318	5.24502402178102	7	2.60035086134829	1.97821068691039	0.556675823119985	9.43939426549326	0.981240790984951	6.85645374023149	-2.91810559415121	-9.15023824048101	4.74993644391189	2.0003833049275	-8.02882083594253	10.5077151218372	-2.65654019115771	2.47845488964979	0.18509985996224	-5.2109717854368	-5.0777849762402	2.22413250102166	1.17578582041424	-2.08860054382076	7.96618964043766	5.93947646165647	9.29808737847238	-18.209210919766	4.0770777934948	-0.741274179598742	-13.9890864321433
98	3.34956831257351	4.34477548961637	3.47205986145064	4.82451016787266	4.29669885401029	3.17417628319455	4.58136409057819	5.69248714576919	3.77155778708184	1	4.8793791155114	3.40535497210588	1.94712435036623	4.14238056749044	3.79028328964944	1.55039586603691	3.47003028375901	4.61852918718483	3.11606277622449	1.50667695678915	5.23331498852609	3.33387833548135	1	-0.444430607894222	2.35985792695084	7.93103581701555	4.35170346722404	4.69605363281762	-1.13942598072597	-7.66651861822923	6.33437176581677	0.675399061632422	-11.1464335242809	11.9906253649496	-2.51266083457826	0.26063327409425	2.31671397910262	-3.83247705843466	-7.27332229851743	5.2608374309202	0.109627911344661	-5.28143105586483	7.48554954479363	5.42937838169106	8.49778157634694	-19.2198596103229	2.59545572500596	1.84909366622438	-11.9650952084718
99	1.8428784909358	2.95283975390688	2.70694867579984	6.4381403291331	5.56096366950955	5.76139210569882	2.05092261346486	3.84728602145483	2.04900962711161	1.03954783427749	5.71106017392481	2.25048351953416	3.0491920500559	3.32225301623915	4.34536967608046	1.42156926160727	4.59076553810168	6.36303415455185	2.35640669758832	2.27604613625458	5.72393800892856	1.52669621206544	1.23071989504555	3.83237047700655	2.43455753281496	9.0853077081065	5.77036170359959	3.82130019429014	-9.33483044607226	-11.4280530997134	5.35638092801075	0.408795218582468	-5.90873620186638	13.8159653892684	-5.74330650017	-1.25588468255082	0.0180690308218185	-5.93562005905749	-4.90901781027564	4.27380573214544	1.81910135536967	-5.28541354321799	7.18707064250117	4.43180130666806	18.0424945948501	-16.9257380935453	3.50122791079169	1.94771826388487	0.123115152346142
100	2.3231856244492	1.43990175795877	3.78674004984296	4.80667389739255	1.94936451370114	1.16425448158497	3.99324778092936	1	6.55446974379569	2.60149698884536	5.63821090329986	6.81308450286466	4.92143516563448	1.17822373036569	3.23662377646018	4.94398678193373	2.30280041607785	4.02296678874037	3.20007765219895	5.41650850021491	4.17945477690206	4.60832384508685	3.16066064373186	3.16754095780379	-0.879294551700591	5.53504047839465	7.25220655525564	1.74134064648739	-3.73271454838636	0.290243605535195	-0.886037811775639	5.42384529924663	6.5415875499284	4.55050163571548	-2.57574084242003	4.3551858952816	2.53615428753173	-2.31344457406799	7.53540874535341	1.44147184909101	9.73855010923977	2.45242081970283	5.91495230091638	0.819256392683585	6.82042490298202	1.79947669029527	1.99744338040772	4.5147591993127	-10.0556858583309
101	1.90961127589356	4.01489662183702	5.47613601202201	5.77656257306527	5.8348392686112	5.34569709252643	3.94048747928428	5.86877114472761	3.8560805186637	5.07572505715511	6.53397089470107	7	3.62448028281186	1.38939295187251	4.40096073224033	1	2.26892738647013	4.68377822520921	2.13180811686127	6.42251473487432	7	1.78725907691573	1.87770808156089	0.852715931763792	0.94082189108334	10.0688600435078	2.40503204399475	4.7680574728412	-4.80590204978149	-10.462443018424	5.66989442805065	1.82527599786111	-7.29748227037813	11.6679974634279	-2.12362555769876	3.15355029654275	0.294112890152671	-2.9387391708776	-4.30676684970594	1.73067013965468	2.4892546233607	-3.59448982387284	9.47426723938088	3.18905691446582	14.2165615909221	-12.1745755666366	2.05681467745687	3.03910491910794	-11.647891842176
102	1.18099448005783	4.14921249339453	5.18523926126035	3.7063347800357	4.12222093598465	1.36072214508483	4.38461478768323	4.30468540643858	4.96799856665036	3.37411796806453	6.88908135956428	1.64215699187774	2.07462753465101	5.74764585771368	4.71539004881386	5.42079192059425	1	4.52976356414923	1.48160242181868	2.85200866606745	5.90802818683929	1.10694662387759	3.40843512772067	2.85921945788103	0.950948063141312	6.9914959125209	5.66935380021024	2.91704899187824	-4.6428758279251	-11.8529925246346	3.13680721385631	5.06318522086018	-4.48959595791786	15.4552686697643	-4.72426682749446	8.68297923912647	3.82761435823593	-5.02943297352735	-0.692907165813216	4.13470008339813	1.92706590833556	-3.22291976176008	6.06748556010179	6.44952651068206	11.8702689181546	-17.110737843474	-2.15602575316181	4.55984457758457	-0.870613807988024
103	1.60741263694179	3.07176227248307	4.12242808809742	4.21113659477032	5.43631241000864	7	1.21416156994958	3.57765205013208	6.73137457407796	5.34603041513596	5.5688930734006	5.62869189653359	2.64635446972	3.14201746380606	5.72973608636468	4.19180571170203	6.31633620194838	3.36435960804182	5.85317417160968	2.41996361506942	2.31153766287951	1.65082164326628	2.24372133412051	2.03062126192359	-0.00777976657385548	8.69581503896376	5.8783489587227	1.92005905423292	-7.52507060746035	-10.5320343570502	7.06786947547258	2.00305291176548	-5.78513842872871	13.5776092890601	-6.3776526732108	-0.673136825295825	1.94623944413555	-5.08882291419872	-4.35072101674825	2.63672145973856	2.7635024933613	-4.53121114158806	6.59057562056332	6.40880294567539	16.1775558807123	1.30332747019717	1.23799306937522	0.763093414716107	2.69365650610954
104	1.36789565768505	1.75654580913824	1.11898225410404	2.39966873217414	7	3.19435481699134	2.16476210664288	5.42427368115562	3.26592601640039	7	6.02853464726448	3.07570871070292	1.50990718645144	2.11468434328883	5.13897560214951	1.92527271286717	3.03654676990504	5.63480299724754	4.85290210085519	1.62106032339159	7	3.43774855902622	1.38156138317857	4.7011517841592	0.187963667254453	6.63427416301192	6.67923441148726	1.88140615596609	-8.60959495031407	-7.70357765578174	1.5178673792006	0.456570294761553	-4.07034030445258	17.973266556044	-4.05308323646183	3.06439865940175	-0.336304674917523	-5.69460309360706	-0.419061049273219	6.46887018560038	1.1324094349408	-4.46663349465175	5.15230080046953	4.78173963329266	11.0441991821241	-8.5939706587526	-0.549050172684092	1.38713733726894	-9.838849327715
105	5.27638140176663	4.37535802695948	1.83891224906225	4.16494719959885	1	6.03566057865062	2.56940147701177	6.33625806569393	4.4318405307863	4.35379863959257	5.88300549324768	4.42435534651802	1	5.72364917936755	5.4281832884251	3.8252917400288	7	6.32009566260772	1	3.72789494091731	4.31908985961662	2.75216445526007	1.73992692240959	-1.84388021620188	2.09466224692755	4.2363178099971	6.90697434573535	4.43287367883104	-4.16556309351114	-11.5316778306895	0.601255094048652	1.07335125552667	-5.86701391302772	16.7573476543675	-0.186368073205124	4.64426891118884	0.564011722241947	-1.27006804533535	2.19936537134463	5.56917403489094	-0.0599194471200516	-2.5386461143235	5.82560654120034	7.28040014140898	11.8943343328868	-13.2678466268078	0.92604398668759	4.83654770802899	-12.0763903743675
106	1.54106900636443	2.62024170827018	6.05513120126551	5.10806906330202	5.7039069450234	3.23233171080099	4.0583009420179	3.45152217840295	5.81531925078064	1.09334822584435	6.8909472882692	6.92592919040581	1	5.25250941526833	2.38899468065782	4.95494092336071	1	2.72186207489442	1.34397450325904	1	4.76692079107867	1.13340147896077	2.56655532663673	2.89314136519101	1.91568867117879	4.63202712929901	4.69170160618027	2.06222990078381	-3.54387313093803	-13.5648137089279	2.87373055254129	5.36896306481491	-3.53540638431602	14.6817285940032	-2.8629143463469	8.36033536925416	5.53602247159996	-4.90300528153243	-1.71817803399296	3.43124124347383	2.21625644732093	-3.35784586920714	7.1815338398304	2.20986444134564	5.44365325119936	-20.393095088544	5.01319289180501	4.07901120941672	-10.5539987644586
107	4.58783668539218	5.2910244689882	5.76894818937562	4.40902993926328	7	6.07690524248772	2.37846247633075	6.65052357835372	5.81111300620939	6.89568290817224	6.64590566372607	6.74164981420937	4.3199838909982	5.3735296129011	4.77905984408774	3.11662209607872	3.630430321142	4.7966780640916	1.92284493402828	2.06162490642566	5.37161113589625	3.18191029184071	1.6138219349466	1.41730106784458	0.623070856912537	10.2848273619945	1.5484642254171	6.58684356103759	-2.50510565620032	-8.7095824337613	4.64539037652398	2.60172886221764	-8.94213866966562	13.3803194676573	-1.85215798431443	3.26996958016042	3.28619260107291	-3.22172858261301	-4.7756205442156	1.50195250703949	3.52469948717713	-3.20519332416148	9.07970085764548	7.54042696799944	9.83923429313434	-18.4059667818304	3.05119604296192	0.323474790091646	-12.1774230194181
108	3.87611843196386	2.40510705565524	5.9533155708345	3.34032620122451	2.87530892755041	6.33062760740486	2.49220190560322	6.03030954917675	6.76789766039676	4.91394458494144	7	2.44417755416568	5.71997567441669	4.33101868512642	3.12050168068548	4.12764375545314	5.11742114355108	1.62413266924639	3.05978612972053	4.02435630617688	3.06200347887484	4.88390712664608	1.28673229414843	8.13649742301701	3.04238339303446	2.26514505216145	4.10763996208265	0.202700560975952	-5.63242786507723	-13.6518038755902	4.48572254233726	4.48757868574899	-2.90994892137153	14.5456068012978	-5.4393754783087	8.06347693764929	3.55208603371707	-5.25962422761072	0.421477564714509	3.27827128123529	3.28815641164694	-2.50216312978813	2.7789148803892	5.92000051472746	5.04351409973873	1.70356776992988	1.4984011228858	3.66151552446644	-9.87987271102143
109	1	5.23073973570916	5.83300793336257	4.24644608406586	5.4342925580403	4.72456069242018	3.05740784390984	4.50204964254709	1	4.55099978190791	6.62360507079218	1.34452540220431	1.94419728488251	6.57920993142775	4.89086988570362	3.29802819876122	3.25258026048697	2.89981619637014	4.18933698675424	2.28408012206069	2.90586104827191	4.57371532848661	1.71677978708151	-0.0721343356021587	-3.60624697085325	3.81615195341403	3.11860139838669	5.5818860362872	-6.25931262131293	-11.0871041255334	5.94121483544981	4.0364072481872	-10.4212146922706	13.364235890952	-3.69273908460518	3.05379761588717	2.48383223082317	1.01320817929505	-0.135092509501382	6.94597428767922	2.9064198734076	-6.02757666602837	3.15383887432579	4.39530599467736	12.6874952012214	-16.1909109290895	-4.67207274393115	-1.93169022423798	-13.6047009886023
110	1.45742819990786	1.07485838296176	1.68728663808079	4.33561842128316	5.42956533552491	4.43417023539932	1.87322022111229	3.95077469477615	3.11798172066267	3.49229242925728	4.65156774859913	4.39619875039606	1.55055499957614	5.78581444528906	5.4043222566822	1.29552116975625	5.55384025524298	4.84609871789907	2.76110635429574	1.77728480343617	5.77597482572021	1	1	3.26279318176665	3.00255019766087	8.16091540254816	10.5287256911082	4.13489893460066	-7.30029329950348	-8.00452571590802	1.9181907474497	0.371714301429564	-3.52949180356656	16.8390575131094	-4.03060248009588	4.89173667031568	-0.70176309531334	-6.24250152498566	0.680558819648102	4.69426752885627	1.7621096291602	-4.3052467903368	7.38549204231282	4.61042251737684	10.4009455101464	-0.376398958681393	-3.05639962837784	0.958193720786775	-6.51171883254992
111	4.30266774937301	3.40564341587764	3.57317403341869	6.75526648096975	3.88938235609906	2.61538105985369	3.84303608205788	1.97750716335957	4.36970164410957	1	6.43063775004983	2.84407848877003	2.72426368411912	4.55402189425003	5.28406587589278	2.73459048422744	3.60828965392241	7	1.6784185516592	3.37083270616884	2.79165958138813	1.41948418748881	6.05490789667168	1.79893173516432	1.46219233957544	9.83354431345559	0.232688138905198	4.35282590112357	-1.30536199895923	-8.60024040864386	3.99496538859286	2.1351587869796	-7.63918314697661	10.6507304877911	-2.87704781237106	6.29177346482669	0.330431771839859	-2.65775686121424	-1.82552569272238	0.145733548107736	0.571473944625242	-5.27860616182192	9.81217680618294	4.75846277525917	3.47416934208559	-11.0904661320118	-1.29758271529697	3.16318097962684	-14.3050704890245
112	4.1121814994551	4.46623205747188	2.03523080930655	4.83017230810199	4.76612609095059	2.4246112221684	3.54645695870139	3.50362445820328	4.10886095232752	1.70164902610694	3.89638265321795	5.79506645768683	2.62243985551196	1.5885376178113	5.17615209483938	4.33113595502933	4.08739335695339	3.46232053984122	4.21138662969486	3.6649602453287	7	2.72211021495295	1.74370021478934	2.28794718349134	0.498775549323816	4.34101708328709	-1.56220887812852	5.46340526143394	-4.29860300792155	-10.4672933573641	2.26857488784494	2.83807201900552	-4.72973227522311	14.191037259325	-6.18198385265742	1.05824686216399	0.941030239591244	-0.151385567887922	-1.86406233415528	5.12168429112714	0.141825722415929	-5.96878817386709	1.39807423578509	1.29320209944445	12.8234422023445	-18.2550671657997	-1.86061251573921	4.50619318651831	1.96539212031696
113	4.50751649918321	1.78634683920695	6.17186094690136	2.51587390906739	4.78924246766384	1	1.8453344088031	2.97082746573065	6.21435631008501	4.16259916489801	2.62177473138072	6.59848258909314	3.86486930843944	4.21432492442826	1.83115393658918	3.88034366588676	1.65998401740007	3.08942071754771	3.44620804112896	5.24456152396653	5.15769769495921	4.69030977466569	7	6.21544315364456	4.15480156054018	4.23673753836717	3.8921557180941	-2.47062596551497	-4.20779527442597	-11.9990028793715	5.21541482255269	5.15338478862477	-3.64562424192278	13.2299864160247	-3.36077492860553	7.06835842773616	5.86366391642019	-4.91158720839031	0.00719151473867999	4.24011159099571	3.26214831948931	-3.07084461879618	4.0543378328378	2.92371792942585	4.41400695102481	0.502734921451211	-5.65923880755518	3.63724684751087	3.84621584749086
114	4.3962128346765	4.1940346547318	3.48313708391899	6.15016104392828	5.16440167015001	5.92943259580717	1.58653159356681	6.68542011114384	6.4476341221362	1.99723374308882	5.20416584653603	2.13684847319315	4.07778973806217	6.26826816306205	4.777011046869	1	7	4.53477202076819	2.51985931648595	1	2.57955937531936	3.27086226351669	1.96980745079532	1.58877364559301	1.05535065115679	10.548454057502	1.47951324368596	4.4639435447989	-3.1606329198479	-8.02794688646501	5.47595498505531	3.20287758735657	-7.49166393205211	11.2369820410835	-2.39918705848334	5.32026999104238	-1.25632557854451	-4.58112208369639	-5.31356233997928	-0.0356349487441081	-0.406105648836077	-5.30254164214381	8.7788008474127	5.8896744331741	10.3724164047903	-12.6730698999012	2.8293489090383	0.267879942142178	2.44678373439678
115	3.13340256110572	1.25821460074853	1.63845202972895	2.86709916304452	5.89456616628564	7	4.26771054482148	6.11098296460005	5.3187329097223	2.00513922248974	6.94405664597612	4.27908902449206	1	3.77644419708687	4.85972496995459	1.47950886442592	4.1887449528917	2.9847779645015	2.24890012528154	5.46239980098227	7	2.88472154826096	2.32229848960403	2.78295754163051	0.200779862829957	6.90750208178482	8.71118738085897	2.41951023410873	-8.34802996716365	-9.31365823977297	0.818265395961999	0.734468130119102	-1.63425472894462	19.5574629392523	-5.59890618984865	1.87893073584353	0.0443571024880671	-5.06646266091138	2.08621405751923	6.02479841234245	1.63112595734786	-5.31676164801896	5.12632752893477	3.7685413646008	3.47049019699681	-30.1455419489965	-0.106881661618588	2.09651495436143	-5.33175261819308
116	2.19854955833368	2.49765300869734	2.73961481372853	5.00461016456315	5.95234682577717	6.53237709998228	1.42610858401801	6.75617584888437	2.65919276714371	1	7	4.70018456701632	3.33429256404619	6.21111889723777	3.31462817998647	1.04724752558236	6.41266431541055	6.71036444549243	1.72134209579538	1	4.95952024102144	1.39311128952005	1.00432978331706	3.44346998145255	2.10412571929904	8.60154323916099	5.94774096234083	2.93707706519378	-8.40351403876057	-10.9107000383257	6.96374891842993	1.83125613380959	-6.81322188814085	13.2781552104403	-6.58999208667166	-1.10758830073652	0.55375972501207	-4.7838271902711	-5.81609196101842	3.18917675035266	0.496157141470381	-4.98386803372511	6.60597127712769	4.64741906854251	6.90755663128407	-17.6106310358837	3.11184710817202	4.53466891083303	-0.232014044877142
117	3.44011728468313	4.52371872720765	5.60998069170595	3.56025713741933	5.45135388355275	6.99047104072991	2.03875557303443	4.68600581406157	5.96545463440383	2.62058774551935	5.79498317674189	6.00737111287942	2.10524217851834	4.89315921177954	4.34365237859571	1.98513805831563	4.02653574734866	4.86698149169928	2.00826923335056	1.11796353774376	5.03041244739565	2.12026373569111	1	-0.374231203476093	1.08550408866244	3.42177901503328	-0.54560098613658	3.93841042663574	-8.47910888498826	-6.41192204719241	7.85951833209696	1.39609446146398	-8.81122764483499	14.5708346798529	-5.71424183756629	-0.730915484176163	3.89465684973681	0.936419456612917	3.01831951902262	0.651245338015861	1.54006637122821	-4.08773202979368	5.86667837140287	5.78386586599071	0.514475931501991	-14.6302096401398	6.22122613628773	5.50376792153646	2.9007603005413
118	4.02660179519965	1.58793489248449	2.03788734305088	5.25482268895571	3.97362262672165	4.86016846755593	1	1.85418588729857	6.9582681909703	1	6.76567053475375	6.49134171384777	3.47884870510651	2.84016232876143	4.15120192912905	1.30354393433405	2.69742076589321	1.15538145903887	1	3.06036104998205	6.87862906392253	2.44844057644533	1.38045374489459	4.14015827256933	-1.58236451512477	7.01841000589239	7.31057166947581	2.80817834066573	1.77738858522038	-3.45761271684885	0.19380413203459	7.01248472275958	5.79674498666528	5.78430187904952	-0.975870198806976	3.34852112332246	-1.21560217587713	-7.20230868576039	-0.325689919623471	4.34150882099793	12.965247789993	2.1030255529722	11.78420074094	3.26883884478945	14.2909484931472	-17.3742778966435	-2.58671157687233	3.94244074723738	-1.61404339721539
119	3.1729607652273	4.40788465825607	3.15444516257326	4.93325875606948	4.87147459410459	3.83208614444616	3.25561631231303	6.50452771449405	2.73590665315199	1	6.30024487950468	5.79718791508521	4.59610726997152	4.06949882996999	3.48201811132333	1.18398839493867	5.699358025044	6.38739658407362	2.21047414537765	1	5.47783430951394	2.98956293474024	1	-1.12531808332366	1.16854770403057	7.83402909593985	2.94224653279702	3.89246315546228	-2.50073228419753	-6.93662788081566	7.39666313895959	1.38228890804198	-9.8498817943329	12.1480082843339	-1.44315434149286	0.0265486626591765	3.21671856879451	-3.57217286343747	-7.25732246694248	4.47222316436241	0.114672084243331	-6.01317798707768	7.93827660882192	4.99462697882294	9.04444344515604	-19.1972956092182	1.52967579283592	1.95387493306512	-12.1293745940992
120	4.76855766342096	3.87272092870082	4.06368101281164	5.9134294769381	5.09204849561324	5.83317074015629	1.64157236896512	2.56622103468652	3.8529060633349	5.21583396305863	5.60520258148569	3.39517351829109	4.10959381669988	6.25951319733414	5.49198121318101	2.45718435761341	3.21142211290661	6.26335125816408	3.94462860546568	2.97307049865051	3.19789985908589	1.80131899147424	2.97878455874592	0.287612305521449	1.92121196545245	10.1515890129118	1.70547697161047	4.61987490053714	-2.44328644322844	-8.97605922583996	5.95515772121146	3.12070185475436	-7.21480283174241	11.0145300349375	-2.0086849372048	5.99156850324177	-2.14825994528862	-4.32594869969221	-4.8929104893517	-0.196469288448429	0.573857764375078	-5.5267793531996	9.40967977728343	8.05139513450762	5.04635309018553	-17.998589525886	2.91960408440602	2.97484422080441	6.06646820601525
121	3.65901935218507	2.23484367073396	5.35700914578292	5.01031390844141	6.32729827130588	7	6.77242642850478	6.74859029028478	6.86110302418223	3.85139018694238	3.51981387522763	2.48963188443114	2.63824952569466	6.80202485306149	6.92284191504971	1.56763902229288	2.6982699135492	6.3730015449834	5.25067377824648	1.69213386485648	5.63288187899127	1.99863171969077	1	0.021790539255553	-0.433274352945022	3.4779101731588	-1.95719833536346	3.57158141715842	-8.9254723410297	-8.56837661378806	7.19596436328333	1.35008830956239	-9.78399268907058	14.0160787327536	-6.36762350804774	1.83031059310371	1.7242474534783	1.47382988544051	3.10983061932668	1.38592415557536	2.69386927293725	-4.3430621362839	6.49743872355368	8.37789033564559	8.5280452382268	-11.8997842927667	-8.55144321198575	4.11099817171221	6.70496477081541
122	5.13804775371633	1.56631451090499	4.21865344528213	6.65445464271816	4.98527216029821	2.69887604627475	2.37887173601986	7	3.71351908090424	1.75133084993088	7	1	3.34672500972447	6.15153876099242	4.28625660760778	2.6891048962885	7	5.28968781855577	1	2.87090221463359	5.1841074161742	1	5.48679234907403	1.63781917359086	1.20957455384209	9.07619044582612	1.47778372649937	4.42186816909775	-1.43278701602928	-9.38241164558241	4.09263535794683	2.78949485026798	-8.1071872975346	11.2116565986444	-3.19974823106107	7.00858692371643	-0.0954550999222719	-2.82675670774487	-2.41967902613994	-0.624180149300483	0.895713237866385	-4.64989129878293	10.1694907640362	3.70268131299345	4.22542400865745	-19.8274948787755	-0.0793997062963315	1.70680520457589	-1.53692744480546
123	3.37137355460271	1.48005532300053	4.57978222780073	1	4.94172548497124	6.64300549932319	3.16922701681083	5.48851088676721	6.10237793092815	2.95998708194497	6.18965306894247	7	2.45675085235341	5.3196495323151	5.49457707162314	5.47097003683105	4.12295814889031	2.70501095329356	1.54432632063485	1	1.18139042885156	1.40758954641985	2.49451712572184	6.4659630600331	-0.556112217989022	1.75945182163867	4.8700961465161	-1.51683851280525	-2.25803360038409	0.782536471089236	0.616451887549902	2.48880942654346	9.95748066101983	10.9744784126067	-2.11140466725698	7.29649148295876	2.34345185978335	-4.57747355896335	9.52721581066265	5.65017395451125	15.3773292227769	1.29965471771094	4.89858660136124	0.693518707130787	11.6126742174209	-19.5109801506192	0.843473557516232	1.30715015135563	-6.29358118294108
124	1.60113315540109	1	3.25939742710238	4.30021177393095	1	1	2.45093973546851	2.84971042552767	5.3840697961475	2.86663939095607	3.95502954566644	4.0640408883762	3.0643359790002	6.52430329277271	3.20381911440197	4.58733478548274	3.5928712460091	2.14043122015072	3.58266508150136	2.3589632781211	6.00647159294401	2.09517133247175	1	3.98941933418236	0.810163369788326	9.93265720994238	1.83762813019264	1.91848729193667	-3.28239217919448	1.2820817950874	-2.5613208914114	5.84013203307507	4.12646959409054	6.05455069376673	-2.81594613066416	5.92292972295596	2.9149140617763	-3.99776562669101	7.83516519552502	4.03772207624375	10.9221122395805	0.424925509578208	6.18100222463248	0.661167841075964	8.08974312670131	-6.68101576205023	0.0910906653532709	3.77875516797558	-6.39870664878422
125	6.80605449515811	2.77310786329686	5.28535750275129	6.14807283590461	2.32688541713279	3.66517645692948	1.81448544562161	6.90038773149017	6.20580443523716	3.7945995275643	2.7665137192651	3.98374185126331	4.33013729050468	4.30061781171737	4.60142927029611	3.31935201764348	5.9255958630313	5.8631619115533	1	1.39675563258557	5.46306519076958	1.09401490608319	4.27327102370027	10.2091109015159	-3.95051600513176	5.95030557404668	-0.602991545124686	0.624803834436019	1.61060641402971	2.38549840033912	-1.47996496991771	0.619834667984593	-1.6599399157137	6.91456622188639	2.41242622420347	3.5842257816297	6.72878695343609	-5.46655279970291	-0.679196531799925	1.27303541852669	13.6557595218248	-3.10934255048547	1.42827172311867	8.27005220635935	11.6100093929032	-6.05208395565001	8.54663123289696	3.52504279860547	1.833323677839
126	1.53158589320065	3.02237800244091	5.21783494664601	4.53892566835027	5.4166716948895	2.69089113797435	3.49442075939176	4.46853458241608	5.31913064531523	4.79399139135785	6.43251984355975	7	2.37836761111928	4.84989916913452	3.08446488276233	5.56204493904694	1.90720140945422	2.85692816875995	2.05198703597995	1	4.22273276476075	1	1.92091301302618	3.15870614268176	2.0072852122829	4.79100716057892	3.80391567858046	2.51405513733285	-3.40029306303232	-13.3717310428404	1.71820841354993	5.779033167549	-3.89173038778184	14.0518482684618	-3.24799380057677	8.46419022808924	4.88819833611529	-4.17629078051133	-1.95221199003086	5.12081961539424	3.03958725442115	-3.63087114959858	7.39128473302128	1.84018228760463	6.09554359574372	-21.0366358736675	2.80468907087842	4.22273042730224	-13.0154939475137
127	1	5.00772326866675	4.3304805884257	4.78460344144359	2.64632997443595	1.69989045930806	3.63475645691221	5.55184306268399	2.02148429816317	1.82210824932786	7	3.11362605789914	2.82257187477548	2.73879581332883	7	4.3104794287531	5.77438725351865	4.51003858388459	5.66426995752586	2.01488875902792	2.35796806702148	1.931093653116	4.19742316407051	1.51819376014903	0.585584257222954	7.58056772286813	3.17512972349313	3.79071820097505	-1.63026986796119	-8.54880367600072	6.00510882095382	0.782218800180406	-9.52798373219262	10.6604730173551	-2.79363500540886	0.40522559197933	4.63657162958278	-4.68775543084344	-8.37520079881733	5.6400170257962	0.973313043484804	-6.90529612694049	6.82948796333862	-1.26125754808672	7.70671174997972	-2.97088713720265	0.389690372155735	1.99519424411024	-2.424441605685
128	2.41193428089302	4.49774747675164	4.32280205200192	5.81025547114358	5.03553962044618	7	3.15131920776902	6.24970633338611	2.05206589627397	4.51407968517956	6.39352973772602	1.98463144137618	2.03789294253014	6.86559610870548	3.83270559984023	3.29982293974113	5.94048137913049	4.50777871481063	1.9077570808202	1.86786937741244	5.91746072310004	1	1.03085449739088	0.788646679171288	2.02230906172359	7.60815062574963	3.20092179072037	5.43963008347187	-2.77926238184469	-8.12496340573343	7.13011204689396	1.74163301608872	-9.71649619628389	12.0782424895612	-1.7824636627621	-0.364984241689631	1.211496319296	-5.05782428916467	-6.9587853640463	4.38451805787588	0.573202732272655	-5.62785480418844	8.54005400283574	5.71272229973792	5.32354748693146	-16.3343064488766	-7.17305203927782	4.49752121339977	-12.9000703647352
129	4.41755910194791	3.91403531774571	2.39712164173484	6.14341843250262	4.32935520323623	2.8428309135609	2.57703492411849	6.54699384868777	4.73024857884242	6.78186369939335	3.91764796550132	6.46558601668898	1.77462747163133	2.41421244852823	2.3418704082735	6.18211352637982	3.35170874097325	3.75170406999228	2.21564171295705	1.55284428132762	4.47181832590662	1.27867704510333	2.04006821911133	1.30413518413411	-0.733571193013705	7.14669252316841	-3.82959775831438	5.48382796645269	-6.27509887516287	-12.2767628526778	4.1351364718764	0.363620234556165	-7.19067612777093	13.2788701467553	-3.78587396584487	1.38996994559069	2.82902623247138	-0.882413798019884	-1.70389135672463	6.63955947658964	1.38293961972945	-5.56291933942694	1.01022727587629	7.34632995272421	8.82901789530242	-2.9739432247765	-2.79223035785658	4.23147507349768	-12.1333101790822
130	2.83414972875839	3.15056586033394	3.81029128824166	2.98784068585655	5.44268400313697	5.53521502057332	6.34350888401201	1.9524605611268	4.48888581369965	1.85569246226242	6.22490861601195	3.22965517649067	4.11602462376989	6.99483940987529	6.44112623300334	2.51658323281311	1.18745332700123	5.60089509594613	3.0455611086392	3.66605426121012	6.99193443277014	5.53861532612724	1.24382470008046	-0.0516978186414289	1.49077831866787	7.87643375840007	4.30941927844473	5.82630881294771	-2.30592414299593	-8.44160425982791	4.79424280452357	0.219503261617205	-9.60528106528382	12.1929212121431	-1.12728803719047	0.275237673508688	3.72324848680011	-4.66910315969182	-9.00205498691366	5.82088593899776	0.663793995905378	-5.86141614213381	7.84418059387839	4.6975467154706	13.6161802270647	-20.5872153473596	3.72613052763507	0.791682565148842	1.67307464224813
131	5.74201652841237	3.26365030648169	3.47354569700599	6.53866872871866	5.34153092403746	2.98212077993272	1.78345784527866	6.64106908410638	3.2696161724254	1.97373317327073	5.52093200346823	1.64328224630236	2.43020704247495	3.2478688669845	6.3808997735345	1.02288572649003	4.39379494846595	3.10062217665823	3.5011687012957	2.53143646063086	2.59935560411892	7	4.06242812818011	1.03951328393728	-0.11500521741764	9.23288551492905	3.0887246257334	4.01436902126872	-1.27598195235244	-9.73467713996906	4.74540283445664	3.32080963983966	-7.13947762030532	10.7441238140228	-2.95593762665819	5.70230022918679	2.19869254976555	-3.25047778088189	-3.7743429499806	-0.184808175777507	0.625379288002346	-4.1660384754208	9.31345529583109	3.89570466967282	12.1960312890714	-19.5391613689396	-1.87256740054417	2.17749167209374	-12.4949662096651
132	5.19263849216993	2.73216330601117	4.48592444949217	6.13353615711668	3.05946057834519	3.63466986155014	3.61291292404264	2.54610135826429	4.67251492956968	1.37462074329186	4.93373755549138	6.19699938099052	3.51890016073047	2.51722572344049	1	4.33781068828488	6.81753673518004	2.11301891983166	5.98299746100823	5.29180029771563	1.15903524463293	4.07644105798704	1.66645341542709	1.90950667059848	1.15974116758183	10.0072659110667	-0.17634464986672	4.53241221237614	-2.4720238750214	-10.5014521167227	4.66124725892549	2.08047770424594	-7.47053081620224	9.85607462172743	-3.12509001620834	5.86660094682738	1.00435111227757	-4.26948226613723	-3.28638597071447	0.0248402575514917	0.959563667655162	-4.46053272673339	8.52329381084479	7.41879184339149	9.50286700718269	-6.66082200976361	0.278171907067868	4.10082072077576	1.15230318399372
133	3.22971503719868	3.45930472741154	3.97052828887056	5.62649029479142	3.57484115644256	5.70175888018612	3.54363958219172	6.74369889506401	3.90030528163414	6.15161000750811	2.57965334070346	2.76227340856881	2.0385480109988	5.34344352659081	1.41580149250737	1.61854807630178	5.06965080318291	4.91420921045333	1.05030689970338	1.81427025758628	6.08010711973493	1.56987403620921	1.63091948544689	3.73069180833911	-10.2717331190933	1.65711504723461	4.81324381293505	3.33838953800634	6.41888361883341	3.70266933276588	-1.25162779417907	5.22233957984659	4.56873318275167	6.07049350676912	0.89763533306257	4.1773401092907	-0.379096964044011	-7.55194561915832	8.08890366751379	-2.54758737354265	11.5339856529878	-3.15805961072876	4.48889589200246	2.61787415716995	9.29189103020506	-20.6252555620437	-4.19783119893029	4.2600256047606	-13.2932337802413
134	2.82009829499854	1.08801596587892	1.43182916721788	1.88866375005974	6.30782647514047	2.40237176003539	1.62034687078563	1	7	7	5.62711776474451	7	1.56297259398338	5.8834117171109	5.0118835320156	2.96749999923639	1.50756778643685	2.31323102766618	5.26390999677338	2.95200834424798	5.77332012583908	1.79346167703489	3.13668216263695	3.81584358701032	1.5511711769626	8.25368389586821	8.15921791457754	1.57667442949486	-7.60073785966348	-8.08093313033478	1.15500409552897	1.87737265882475	-2.67604092378209	16.508215409317	-4.69500965515661	3.43610355766262	-0.318232213168625	-6.67323686837372	-0.3024807069607	6.80497265957373	1.5473186185247	-4.95338509157273	5.4774987766072	5.05357803553844	11.3610759990917	-7.19681505842495	-1.17703179621438	3.29532557866451	-1.18933361229962
135	3.87351986551138	6.34180030772463	3.98548723076529	3.89592480777204	5.92544203850877	2.25085324462649	1.66211763367902	4.6467938606271	3.59452821701291	1.97827379886576	2.75288480547344	3.82452946256274	1.72130880328632	1.76385835713683	5.56427781078103	4.82581099616662	5.66094670005371	4.45505094638518	1.7424863294396	1.87512628168033	3.45831325526108	4.2990898507317	3.62900813324182	1.41700647163657	-0.614090724208918	8.65819063438459	1.09117406203519	1.71725338518677	-4.40907270518001	-9.58759190173448	6.30977449569372	5.41928208699056	-10.0099680991361	8.7286474542854	-2.09281467437682	3.7100511191144	0.240899726235426	-3.5624142044766	-3.78191380270818	3.62469644464608	-0.730141807420872	-4.36203428756338	6.97334410677512	3.58765595694889	6.7710881157739	-8.88440338527863	0.758242634801543	2.83252707024984	2.75974567133769
136	1.97854767568533	1.5736560609588	6.36516828041376	1	4.59235083411548	7	2.80960436508296	1	4.17234447187486	1	5.49851169804725	4.58617405478319	2.61134042960005	5.92891067799905	5.51007546805593	5.58697071980598	3.26105870508787	5.85037599997532	1	4.425680259879	3.22862220838287	2.79275384237572	1.4217556211088	7.06336089740878	2.532131929209	3.16441022864335	4.01874201757769	1.06240923614075	-5.44679180744082	-14.1248217427306	3.47974730787772	6.2944966081348	-2.0468781693621	14.7330883366296	-6.00195023524143	8.29036254741442	4.67681211541825	-4.10654754911355	-0.348977312524887	3.10487832129107	3.47876430761762	-1.32860774577904	4.06334235775012	7.17726172615526	11.8878818651463	-0.000560783947022303	1.69124600174143	1.77539794505321	1.89567220161294
137	1	4.28014314959183	4.63045572116752	3.49857163911206	2.45063499153972	1.90695168417994	4.0213176357287	4.87964481791718	1.48631132798673	1.64259069526086	6.50332945786399	6.41589845125251	1.16891995063626	2.94020174364726	6.43490748343189	4.89937057578795	1.55872576247688	5.18482338593925	5.75418952861332	1.97996662841888	1.56011436135195	2.9887697128086	4.14655058482724	2.3214362443327	0.916221854212325	7.99646337273185	3.90196199177551	2.20149438695417	-1.82387321865646	-8.05013143663276	5.98578982583987	0.478720009569215	-9.6941671275911	11.5714494894004	-2.45397266917044	0.342019005127169	4.92454458882477	-4.0152441059845	-9.07518496715827	5.81978663120439	0.926405042952205	-7.16135528489894	6.70732380246488	-1.33126474175501	8.83520273897192	-21.2459196275228	2.00602324999657	1.54727743839175	-2.64673015429123
138	1.66867909866613	1	2.03024125212994	3.53285760850316	5.99423007389485	6.88931940175882	3.42225626074218	3.50160324777278	4.31913618977281	1.11014465967465	5.81419305391379	1	1.60791560221986	5.82835104623403	5.29158777063159	2.2618060966536	4.4067231447522	3.492538875947	2.3492360549869	2.61869134378529	6.89273888262953	1.42802560786523	7	3.07868026543432	2.4460902762137	8.15076211134529	9.62457218857438	4.74221399722299	-6.94278639975956	-8.56020409768392	3.26688992893129	1.03070403432029	-4.63387257236688	17.000930176979	-4.62973408269915	5.11724804462772	-0.884599731970288	-5.84805070320659	0.798333926073527	5.16207484342554	1.88665394359577	-3.31332825269326	6.73267056993268	5.25359323078413	11.7943776276579	-8.81963397446626	-2.580531713136	3.41062936283924	-7.44545543878015
139	1.56895004011501	1.28403235641384	2.3566464385179	3.22630601796529	1.82210268653616	1	2.29885810948538	3.26747004489181	6.21548041450333	3.07941829344671	3.61274963778157	4.74054753974358	4.5074725162038	6.4375953901399	3.28503639627415	3.20450240064937	2.68412062967574	1.00811618735924	3.16572822888059	3.23615287769799	6.41114478478968	5.72394330733899	1	2.97200330930398	-0.151290140484509	9.6105000575062	1.94681920698004	1.57069198494947	-3.08685842620049	1.30255507281987	-2.21701340616072	4.62620489700949	4.35947540555279	5.48124110142794	-3.89417013129345	5.95036260223438	3.37483980331127	-4.29230156824663	7.07625526137288	4.53221904303393	11.6225539417542	1.7334318868461	6.59201888683712	1.08302377530559	9.19586096925203	-6.40621914888226	-0.562397419074619	3.22354522447775	-4.75207846618413
140	4.33664640776898	2.56492398769722	3.21729058009413	5.71340473409581	4.0191638629211	2.88978412571878	1.24137583377811	6.93564855943491	4.08742080480073	6.07580018495923	7	1.65954056094976	2.31730507718565	2.69726240502144	6.53033684756455	2.57655298625318	5.96224668601297	7	1.64248095365823	2.56666990433858	3.55714758822244	6.8892429390205	3.88309333866362	1.75068519094072	-0.661340191603158	10.7654998730702	2.38511434757305	3.77391886064653	-1.57491682580798	-10.3345990141387	3.94624136165823	2.04657672562654	-7.64979115879496	10.4249767133639	-3.41596534192785	5.93088986566988	1.7333834975556	-2.56795660944371	-4.0815043367775	0.733063036661673	1.2773410074661	-3.84077060801626	9.67001187576724	3.86145502182751	11.8352217736124	-19.6697183777753	-1.68803291308431	3.38430089277259	-12.1511325107961
141	1.15433058606282	4.93877969770956	4.22028143724395	4.11330564208934	4.7929690241476	2.06817540736148	5.16349968757858	3.74222696349219	5.77531527298359	4.13384961602355	6.49379736238791	1	1	2.88417958740887	6.93139280988108	5.35534499071065	1.24064445155765	3.35973810385002	3.60311220587602	1.4495470725525	6.57000132297173	4.03206181453165	5.38968166242	-2.73988593516739	0.471694374134096	7.18215124062197	-0.356483464636479	1.81366242367677	-7.32759992438264	-6.92936922909812	6.18976623564797	1.15172770975236	-8.68243734768417	13.4618513825613	-7.05276931795386	0.678922218444675	0.207014718178159	-2.46108800567116	2.36091017898082	2.53174892809134	0.419018751232891	-2.16310436662966	5.76795649372297	2.88892087204937	9.66100521020881	-0.967069884570919	-3.10507553125685	4.1881020182454	0.13441286803494
142	2.29654140167168	3.02157054293384	3.58928890212481	6.94529607803873	4.79414535180586	6.27317507763869	1.12817902507056	5.18767337217107	3.65206531566011	5.99336580909958	3.94357541907697	5.73144261714526	2.41901430037786	3.63557084514383	2.10705188130869	5.73119791415994	5.65851573695582	2.48194961215547	2.0869849952171	3.267854602498	1.54655866365003	4.11417418554703	1	2.3752086532251	0.249475742027913	7.62247712025133	6.75808152913594	2.50076847579296	-8.14650003243958	-10.2473699631289	5.75658430374715	1.49111515948932	-4.7038958986744	12.4741778175824	-3.38624553318065	0.378862452620601	2.64797360830433	-4.60385359928361	-6.78735481528779	2.53365564559038	0.721276465223763	-7.70467932286886	7.20870765551178	3.72470411032947	7.00589831569118	-3.87689188380495	7.43667142518027	1.66589762041506	3.12722285355128
143	3.08075878231614	3.48227396183137	3.97412818371182	3.87299540073896	5.59822293632201	5.46070736140033	4.86244536960791	2.7710202258402	3.94903343097877	1.63317637647708	6.47683553805431	2.47380934769875	3.72009949202886	6.75303545647106	4.45888160683622	3.28585935198177	1	6.45556418666069	4.639819314192	3.86584470244084	1.45809083302622	1.34017298310989	1.6190205859551	-0.607955226809297	0.319787164013193	9.07104858180618	3.88843365947843	4.80352252856031	-3.27326633886255	-10.0540063685809	5.25228357940913	-0.0513335964074044	-10.8382708300101	12.7070576287146	-0.429632904397383	0.125960564944217	3.57341089799571	-4.3012823957265	-8.01960678546459	5.78059659246789	0.289030608231187	-5.41307626474848	9.30016453287758	5.89955817143298	13.3988534379449	-20.3227615182	2.42117050867109	1.73854722899577	1.02864688283561
144	2.09301421026353	2.24942862934511	1.72330023559578	3.2096675468836	1.78366259845604	5.4053232319773	1.9560922246373	6.16175458693687	5.29430032462509	5.807628057016	5.03987583773606	5.75568134461056	3.57934482508063	6.5137541248444	4.31492127937819	5.66153371943503	6.22287927697954	4.4603535264262	2.8898634538527	2.97177796559233	4.19440907194157	2.97040617773162	1.23634410381753	3.05838431989636	0.680353462118237	7.14053085809532	2.48287187273623	1.84133365717428	-3.78488284591887	0.763909401225865	-3.07632373824858	4.79547697391974	5.90324891831324	5.922793692482	-2.64421074320532	4.80832162186917	2.34278969813918	-3.59297379338809	7.84074523570992	4.0561666392262	10.7099618792165	0.455560185757681	4.65189910569886	3.49810204221334	12.9544742253735	-1.98708873042641	-0.684570284677274	5.50610171254305	5.23511890873136
145	4.56327673593484	4.41041677094648	4.50020161196587	6.11280692658866	4.64061910079037	1.80553953669565	4.22512641093434	7	1.9720099005438	3.50913531080917	6.04908925018902	3.47388413943861	2.62586483307388	3.26142031354523	3.2239608457204	2.44325756034767	6.3108140663367	7	1.61274371402771	1	6.52064643190466	1.84778146170068	1.33341412302795	1.63520089404053	0.974263266392771	12.4121176555677	-0.863959529887403	3.64602731107158	-2.50618805312745	-11.1572076896954	6.26493549369906	4.74170670255781	-6.25757990775448	10.5989864426432	-1.94986001468708	4.92638230031398	1.2620780197472	-5.34028607807046	-5.4832635268606	-0.744604323265231	-1.23149404111136	-6.14603536495894	10.7231513887525	-0.340469838159678	9.92602496649628	-2.90452061512652	5.33387120628534	3.10503741418046	7.71111577730281
146	1.03287071806104	2.16165609394579	4.77630284320997	5.60259036543684	5.79106518388392	2.352817706138	4.3790836095363	3.17481778155437	5.5815270521751	5.85194044429233	6.55419553901661	7	1.43734945314126	5.14058732738162	3.58012303421686	5.93237388935587	1.05977508940658	2.83118347108377	1.7054717541423	1.58316467815462	1.56665373957628	1.34363506252533	2.52600338119167	3.59663919002627	3.07089860249921	3.61771687362402	5.2787948228348	2.02822025742956	-4.17019083521023	-13.4722155785056	2.42125116153711	5.62926160584616	-4.10888008716807	14.7459569021887	-2.11441859537545	7.62946331044288	5.20251055659118	-4.29130209567753	-1.98011406929632	3.69220468354303	2.94593453362902	-3.98955865613155	6.89042276868417	2.34398652551285	5.42875271703085	-20.0008984851305	3.63482506549042	4.23215379298952	-10.260535356505
147	7	7	4.36609741707594	3.39810610939989	3.4400087659236	4.75192771389027	2.09057818357793	2.13414551229476	5.1818837447914	1.92608333319432	6.93863200515215	4.33669983443498	3.2555091467217	5.66048774537338	6.36755916841589	3.48107022180044	7	5.53060777325935	1	1.23354479565407	5.29326835249905	1.27743495145307	2.86955836252795	1.94364840050645	-0.112465090222622	5.61773024732408	2.48500214515333	7.98912405330621	-9.99584601452007	-6.41254778647346	5.24227637274756	1.31807824832975	-8.58336377491452	15.4151535720938	-4.33049734034216	1.7280124307506	2.68363832931909	-0.605360681470454	-5.50015187826058	3.43126150898535	1.73068348624077	-5.37745077886051	3.62745159066369	5.08249923278211	12.9836553207784	-16.7786217715491	0.796086993288372	-1.22494295793654	-0.79271112189946
148	1.3068683120356	2.59682129424909	5.33980039402873	3.52359654526896	5.60990819051227	7	4.45714248360211	1	5.38124666164018	3.14072403876277	5.59875385320395	1.77325833687412	1.32075212010231	4.84556780250504	5.78115597815994	5.5687690691599	2.08301668306596	3.90663325770064	1.52340272632998	4.26173084466191	5.31863443075164	1.66202852236214	3.72399960087248	3.16957545368783	0.810999478798705	6.0521182499858	5.79211802291811	2.73118999451899	-5.0819889127127	-12.7870379889944	3.19783946408961	5.35142285938327	-3.96928470393301	15.4771530209129	-3.92675759235757	8.6881249248589	5.10401210143219	-4.11276751649106	-0.412922107390761	2.73411321966827	2.73401823199047	-3.51185212786781	6.51436054345241	7.34109076874944	16.4082101779314	-17.5941819530545	5.75214923961752	2.80786585759921	-0.363429748500652
149	6.38372279019717	2.84290996206337	1.97568346165724	3.17077228679702	2.92367330187964	3.3179499888363	1.45607462806906	6.41956099410811	4.19941787875891	2.81479329126251	2.76135246941737	7	2.66485600194846	6.2386217900729	2.80929440765689	2.05510534193208	6.59597174525164	2.88778087864078	1	1.7724388384807	3.36445753577596	1.73759574763926	3.79665898644949	-2.25852608302235	2.21979686401342	4.68766010090177	5.04184796868689	0.704107293652861	-6.74047595404021	-13.0010239329994	0.789254293081954	1.64086066392102	-6.1399549124293	16.3588202610189	-0.496730416282642	4.66800974467605	1.38790607196632	-2.45177376901884	2.694004838404	5.06790238773638	-1.60228111985903	-3.40201234766544	5.52805028279901	2.13162081111481	8.68298124125037	-2.76369185423395	5.86677023804844	5.70567931157119	-12.2320904221251
150	1.81909171504339	2.44943319016635	4.04409999673309	7	5.44104657598618	6.46850242252857	2.27383889353896	5.13792230236181	3.95227597164042	5.18751336722004	4.64707001913588	4.41569952152308	3.47410337581775	1.76166761888017	3.74454008974997	5.86526062341147	6.70593110366813	2.67902162690287	2.25965134145326	2.282424383679	1.36554950634012	3.50005171624355	1.99461032498963	1.29020384040102	-1.08683610310866	7.79651583576571	8.02278914496337	2.61504638399617	-8.78042909193159	-10.4977524139459	5.81081630732892	1.08471209443471	-5.93376130775354	11.3679971670228	-3.55664655468205	-0.588937147881869	2.2542686442649	-4.6233788721077	-5.93941372012019	2.59765284050445	0.983020653912475	-7.52388077706572	6.14683303251496	3.84565318342001	6.74374732720779	-3.01417385977677	6.95693095809039	2.20732831131494	1.88759927509387
151	2.6874647985639	3.36722908735223	1.11194362052562	4.71133693828325	4.51329098040647	3.50959577060744	1.3761158348092	5.46560331542486	5.2520048467639	5.56368250073912	6.41873438688215	2.7349414751948	1	7	5.41587599514325	4.59330854059082	4.86709625751846	4.16837473779946	4.4837822922314	2.19759893066004	6.1107710296841	5.02530178746307	6.02402243129175	6.70018928803683	-0.847062979285991	2.82890618571454	1.69941740109927	-2.16981834533735	-0.532279908116594	1.68755351302866	-0.400790245554946	4.45676271282497	2.19492368721988	2.40810297226889	1.65367891893552	4.16696238752465	1.90786864103605	-9.01150880942724	1.00836935756821	4.41454145290622	14.1518733662738	-5.0125630084694	2.78561856825233	2.99358076749314	7.2317424762794	-4.25148412943764	-2.30596903225903	1.6193569288328	2.96178758980532
152	3.45755659390025	1.39634541813083	1.17678959594352	2.69528332063769	6.75044604345954	7	3.60507276225324	2.74851230983726	6.23564631596082	6.61677169056464	6.82391739856098	5.01521561154134	1.2053441460855	3.33322158091609	4.7508555198316	1.99394915375184	5.37570877620171	4.21546486108542	1.00971368353913	6.51904184437934	7	3.11184409895972	1.79112473310817	3.15905920940388	1.41207573127484	8.28758740264078	8.88405901475504	2.5340399799015	-7.69501074539146	-8.98522175327262	1.27351975669159	3.15213883950739	-2.34167403364398	18.8889726174535	-5.79187977855055	2.10072615368001	0.857113054109451	-5.42187285268273	0.405886803373227	5.68157464623388	2.38059531948286	-4.66147143571586	4.32954304619126	3.24481475479341	10.9694895041967	-29.9974636494071	0.917614825260369	1.20697116071098	-11.9046983092728
153	1.79652682776971	2.74209685835081	5.20947854067922	2.64940381719367	4.80276180522665	4.19096739415513	2.11020134492032	4.63694421093457	7	1.8718719837665	2.34344485861206	1.84080972069132	4.57571616319163	4.55066310899474	1	6.14602988071275	4.7350622886478	5.39813561564221	4.05408943823543	5.48580770084769	5.26496984909918	4.82929037254996	1.83053991770635	6.21422865895487	2.22560427787322	3.83077325621931	4.64975584995617	0.279720468547616	-4.46465058917101	-13.7081445935305	5.90973201006719	4.32433308953831	-2.66655174934901	14.8731594495596	-3.97463573740906	9.17474885862547	3.5409955217373	-5.0618018556616	1.6168920053	3.66742421740702	3.69135979346727	-2.54143573501207	3.63436891824536	5.46081757109176	4.33055709974802	-6.06177403495938	6.9583990538304	2.54390642999827	2.11117435427131
154	4.61138197081274	2.18356103675628	6.17994315864174	6.30693163491177	5.04963915555857	4.78472698020153	1.48572089717962	1.49076453858486	5.52427000905958	5.7231412219079	6.94777574545614	7	1.18742781180918	2.07778293313352	2.71017472590861	1.56529908063674	4.39263719540893	4.89333860964884	2.16113513121688	4.05329880279663	1.58272736065244	3.93603075420658	2.63930489946032	0.435256023414867	-1.67090548730278	3.71542482143383	6.22906065195343	7.7011879927889	-5.61163117088808	-11.2418411739991	2.74393074628776	3.40750869257918	-10.4197228088327	11.8428143249395	-2.05797118635462	-0.283020254303028	0.658818091333091	-4.4505989291779	-2.69484191451878	-0.18856265973066	2.8544115891665	-3.58911123647206	9.90956288851678	5.06069298252501	12.4442085486002	-8.03687688615627	8.36034951684208	3.29647302432061	1.9430762835221
155	3.3324365314288	3.36467205595759	5.77187598260498	4.37051694900758	6.35452554426841	6.59571535668231	3.50222712523545	6.89411016157032	4.48879964491778	1.08925354912335	6.89920873290916	5.65214651520549	1.55932051230981	3.6262016030549	4.89459882995579	3.10608702659124	5.4570622227218	3.22808390540995	4.50634410028878	1.57000488878063	3.5610263772913	1.3062152598862	2.91209853755308	0.224079870436447	-1.63595322870011	4.28529283478192	4.24932992954736	5.55189119899352	-4.07279920850904	-11.9924467761997	2.07487322174058	2.2827264268012	-9.03451876715296	11.8006929894236	-2.0700211797861	-0.641021267942657	2.52135850424507	-3.81611582166996	-3.06911805909906	2.25256097960724	1.62530150654122	-4.38433835783115	10.5932405313304	2.96180516089797	16.2220601973737	-0.344831628707246	6.21213112122826	4.54136954160606	-10.747457262318
156	1.66726161318696	4.065991900064	5.27673730528115	6.13115272312777	5.84793960481343	5.87035942829472	3.00667701806806	5.66669231534117	5.94919872208701	3.52016543298247	3.15636588442605	7	3.2726400785148	2.61765144673629	4.66686351580911	2.51139330475348	2.79397944415497	4.08677860065019	1.86445604636969	7	4.53275939504623	1.89514122671972	2.358031756558	5.09867850357239	3.31355445790158	4.35818065318471	4.61061087320955	0.295170679492223	-8.98752289214193	-13.2675852142232	2.10617923958719	3.39751359285698	-4.48039537777503	13.6539748310669	-4.73987978117994	5.78229578229507	6.6593908551889	-2.84457168146856	-3.03152232983147	4.93927237578591	6.90992316912306	-3.67618604240801	5.40808506064217	5.66722626097704	8.79928436339079	-2.46667842913548	-1.05526075924909	3.26622844516525	3.45061616183512
157	4.02738886825983	4.85490923252381	5.58261600259513	6.36157174759816	4.40825821472997	2.5292257777418	4.6753101507198	7	2.89011814829768	4.16751960795098	2.65434925382591	2.97605101898334	1.39188815796123	2.44879538263046	3.47047557937447	3.82714578303809	4.8213285163794	4.87085811821361	1	1.73904674902385	2.89985793811453	1.08080394541479	1.07131843604663	1.64336662262079	0.529404822923701	9.65834887838244	-0.394445107315723	5.37085842525637	-1.6659895994214	-8.56275014407812	5.35948231628408	3.04406100460308	-6.65497667725746	11.3038223847552	-4.21557011238171	4.51964584440491	1.47840616789054	-3.16380478386109	-3.46586879101477	-0.873092327898995	-0.264807800307102	-5.57961712214294	9.7140642789379	1.72245241996443	11.2602157244126	-1.81032316578804	-3.76125527875666	3.69636725521043	-11.5854240658049
158	2.34843370777331	4.37902754555905	3.19016531105124	3.17994891271918	5.35520454356266	4.82282422247318	2.23873646008736	3.17236098992804	2.85527199296103	1.80627691013153	6.17217527345942	2.89885292330971	3.98585105316035	7	6.26990526265195	2.12949799738345	5.15343625341719	6.13297345751297	4.17911095751051	3.6338165715037	1.93471585277102	5.00608075753811	1.75957489774126	1.22334333157651	-0.311122192039997	7.81414683454995	4.83907338751477	4.94001501089806	-2.4983806315983	-9.95808209838212	5.17112996871787	0.230624178063761	-10.3990545887156	12.3644433142363	-0.730221256932261	1.22120144740204	4.25679301958351	-5.31138021131964	-7.17783437916774	5.9265131636198	0.188806053384074	-5.41905754550504	8.06511897137013	5.12180508622375	5.02881516626418	-21.3480513433952	1.79483689813065	2.17557494638431	6.4994833816557
159	4.18353291351231	2.40522810490788	5.41704541209017	3.42454334426998	3.01451479436467	3.25533879465871	2.39008354960876	1.65836923274709	6.9792744136997	1.17996610057491	5.41445480258997	6.71454435428127	3.52557358774155	3.8821937371301	4.51025615215339	2.43829132928514	1	2.74144549452277	3.13570953504208	4.75532613049185	6.57070689671569	3.53396354109908	7	5.39245414044226	3.79264648402209	4.65541552919823	4.72065336451216	-1.96126965923447	-3.53428547499747	-12.395915410578	4.16051520861287	4.67362749936932	-4.18004308591206	13.0669770855575	-4.86207183865094	7.52083908925058	5.80897912550305	-3.73670569822448	-0.133905864800345	3.62781880081758	4.21369785601234	-2.47690197060688	4.38282071597841	3.09089067503611	4.49154595418756	1.02814286674492	-5.35269750007498	4.14053363683126	2.99438281258595
160	4.92609313872326	2.51952632220693	5.13874714229993	4.87434148432144	5.77972575172627	7	5.56039614390445	7	6.16288378962836	3.70939731112637	4.10436794704053	2.35356061979372	4.1810208004268	7	7	1	2.6687923664259	3.13481275464639	5.51791913413151	1.95398881565599	6.13563908519985	1.98255184750072	1.39055720637602	-1.80404122358744	0.766650359050697	4.06149255746604	-0.3650662578454	4.08101535957953	-9.28897575419865	-8.82005597483212	8.3377783501641	1.56150055204769	-9.26211057649684	14.0674377046338	-5.06848462605084	0.684727646701762	1.53215137681154	1.68396934596831	3.50378753452815	1.05441209339535	3.11189778798474	-3.90903529529284	5.41867809415629	7.58010452853965	8.94006453250621	-21.013248027544	2.93396805170788	4.0495367548499	6.23992260016261
161	5.46835605047633	4.40831634017539	1.41894251217513	3.7882207323172	2.30488777659205	5.99840716633418	2.16190307765337	4.9365816399274	3.15725484321445	3.38818968495769	7	6.60815429401373	1.46816302731591	4.07106331639551	6.29347732822463	3.05431803182515	7	2.25585334921412	1.90732971282356	3.20820312582912	5.25923456320777	4.05955587216878	2.05412856693121	-1.34936589542221	0.634847236293122	5.40780813944377	7.15914247515515	3.42996783043541	-5.6879349992238	-10.5852109952632	1.46007157186852	2.15923766153232	-6.27563532502632	17.0800461969655	-0.835460028475805	3.65514430954064	2.0215729232015	-0.812862260326446	2.21054213174032	4.83943439800903	1.8044602642168	-2.00721216508191	4.89806275181092	7.20800742349773	12.8063689620807	-20.2765361554164	-1.28080150195083	2.44519686914549	-14.1615723457137
162	4.80320533817734	2.50765803403393	4.43882267881903	6.05517275638323	3.84332697488648	6.96607095249768	2.9912562601233	3.41611827010501	4.93429835550866	1.37468849955689	3.86612574433999	4.18520733954407	2.67688701172531	3.07753221110884	1.00631713338146	4.59504664229455	6.79886572626722	1	5.6791326402327	5.06417760765969	1.96879258039996	3.10914396924803	1.90622221169029	1.90922228475272	1.57075360499732	9.3369045924222	0.886065341946974	3.57058223922832	-1.73874077504627	-11.0612659003836	5.01192028044609	2.63505284962588	-7.05808062972812	11.2157343442879	-2.88604981176334	4.61365556135655	0.834317659559724	-4.33855477804427	-4.29782007838763	-0.446660599028454	1.06983546270394	-4.45187704419324	8.77469042738621	-0.0948879572880333	1.33370681625504	-16.3767258180205	-1.3016636113537	1.46525492280062	1.30309445940577
163	3.01181801222205	4.41524794178339	1.84155916955182	6.94227030750376	6.68772589194215	1	3.21049986703233	5.96087186094801	7	1	3.84580080091593	6.68549028322256	3.63399877655021	2.13318906365611	1	1.75127150331834	4.61834722751295	7	2.44126973896244	5.7737114279994	7	4.67517093105241	3.44881373130309	0.768862643056519	-0.125530826749528	5.92204896040597	-2.35089746218094	3.41607435160301	-5.04450128993992	-11.7930125960486	2.71638456894618	0.409292533048605	-6.07585692446954	13.7539422222945	-4.05349565074312	0.608957466841886	1.48120131283756	0.199407384130604	-1.04762131035182	7.27045942117534	2.95449763421094	-6.99815792803262	2.57262994192697	5.00308961575864	2.31002435072229	-17.6240266832079	-4.02223563281472	3.46790299393652	1.03135673887203
164	2.58930102303352	1.56131923367088	6.01399074477797	2.53835362980736	3.39478016012893	6.36344509825784	1.6509966047585	6.09201766496503	5.43982912736569	1.85599428844833	4.9685177877012	2.03778396806867	6.76512524184838	4.80835990768057	6.58767539949916	4.88840507341208	6.84930598145886	1.75155349331684	2.71934428672029	1.07567022634583	6.45719152122074	4.18528053295564	1	8.24524905535032	2.84919189264296	2.26604898674681	4.00329267568533	0.365775778949605	-5.99274300802965	-14.1433970212248	3.54248991567343	4.47293665397006	-3.75875892426619	13.7081529878518	-6.6751147077321	8.68955053557212	3.935942660242	-3.85582120393827	0.393196692261298	2.68270336652369	3.60794725605795	-3.10048733564978	2.51478108936299	5.57798898419696	11.8258555761113	-18.5675181587854	0.741043997500702	5.87930447202437	-9.20618007514979
165	6.7887999410873	3.83489267343829	4.83859136308896	4.22867002285703	2.07973134706974	4.5127866013909	3.27940828345066	1.83796653924835	5.83266081982341	4.29859460026237	3.67383582923057	5.99100612598697	3.0970036219899	5.63947326499997	5.86909803652261	3.87519999014336	4.09902299616931	5.2424551086987	1.14272568447111	2.20017673103919	6.36272987894778	6.32309661571051	2.93610429463054	9.16378134117899	-4.1650784466614	6.12634663682407	-1.49381769742343	1.76077248500876	1.34452372813022	2.72608464158907	-1.29251750793096	2.07440028239432	-0.294466757518243	6.46454737754431	2.99421249862384	3.42308665714711	5.48804756931983	-5.81883653599045	0.47238846441908	-1.27540033172012	13.7401702970739	-3.70862511651116	3.07326010652666	5.49350810870499	5.6123194049343	-5.29474313059402	9.21804236184185	4.16729605643042	-9.16612282319492
166	5.39008486741595	5.74857159077245	6.3438789369657	6.9001505372326	5.05198392020652	3.5965016062271	2.83323702841603	1.12489963670886	6.29317301157631	1.14342554558965	6.27070492127426	2.2269902645684	4.12385884994255	4.4845865877509	1.04052957227238	4.22017060862577	3.71814698168277	5.19663114372528	1.07786570022336	2.58023678416956	4.74965986123552	3.47299981155926	1.58791423520282	1.86670084357786	1.86535273886302	11.8227708169088	-0.0820727408454806	5.3566341982036	-1.39189595739525	-9.3253511918849	6.12400173526263	2.1338067906757	-6.48110451434811	10.4519017220245	-3.71433278648971	4.34052485818416	-0.295098496826007	-2.2598849956505	-3.51686912909257	-0.316195035808314	-1.081864748811	-5.65555249814976	9.14965187444968	5.66454480834334	12.1583319459083	-5.31717201477738	5.04591385646532	3.26837744424166	-2.72267881579832
167	2.27919950348753	1.46774249901751	4.7309589333297	1	5.57416827352158	6.70579159724886	3.49263759981343	6.04753109468878	6.23486818307372	4.0480773428827	5.9167691669549	6.2912108136509	2.36514077527834	5.6994925880597	4.44317243884157	4.88360674178039	4.9784412338513	3.05854527265102	1.985552291751	1.62039807555852	1.12771800482027	6.45604828048104	2.46551003667302	5.76482883612523	-0.277501831053474	1.80880551950535	6.16029237860735	-1.7314338402371	-0.725122374749684	1.82678019381971	1.88271221579805	1.33636101031618	10.0956221426518	10.1219775854702	-2.5078091371787	7.5675344728482	3.06882294060166	-4.65945624060864	9.86973510204609	5.84181132397282	15.2051890339792	0.493425179726463	4.28280961979591	0.587234435532939	14.1197077367796	0.531558858942912	0.466506548697782	2.36738436298504	-9.55815380730752
168	1.12989446369697	2.409101196087	4.79359435270348	5.5037491904837	4.6268856528617	3.36668508499483	4.61036050965608	4.00012071877311	5.22173339125961	1	6.36770843460627	6.94859857111126	1	5.82433528839638	2.62272416652997	5.83890241947655	1	3.43168865966735	2.56992939510255	1.13756361031127	1.20400306747543	1.1600432766384	1.17039090645237	3.58287038815105	1.25769512574105	5.89017775607774	5.16325647369034	2.28424028571721	-2.78423588418267	-13.3304317953637	2.66335920194894	5.86594886618791	-3.33346660978733	14.9431384887915	-2.64364678610077	8.06393714937984	4.94251089421386	-3.98449233876745	-1.39660368779481	4.65451609077374	3.19246761109628	-4.31847276774982	6.68296280890677	1.0914892523106	7.46300363397948	-16.1527423031417	5.4192763117727	4.3358948426813	-10.9727821785927
169	6.38283286140611	3.85613992288565	5.68691387549488	4.99612617113846	2.16222506797943	4.62929855164737	3.74046688268933	6.02105917489476	4.67825654297117	2.13513776491013	3.48876921382058	2.27661656341532	5.15284852720249	5.20044657578233	5.69293616418336	3.68591223856246	5.59339317693003	6.650841384255	1.94663254376329	1.68946646201896	5.61409145560032	7	4.54917248384845	9.36074121237511	-4.23501430107714	5.2240486835653	-0.932152830955115	0.692924272096198	0.0543414965022669	3.07105234199287	-2.40357008555027	1.84509516140961	-1.25643073923613	7.57936628236519	2.2376194200743	3.48061168017352	6.97801087658097	-5.97030403517697	0.60512691036507	-0.607723000588414	13.5306619178033	-4.59540373229092	1.42190721992962	6.75268216441999	10.2663850326558	-5.36798575366286	8.37452799785835	3.48412415502573	1.41845374411981
170	1.75547730702378	4.95578024494077	7	6.91372479220324	3.85915599007181	1.35625998994076	2.48470794141061	5.42264460474072	2.50802275911449	1.18092320809762	3.03047446051811	3.14822782108524	1.50592997594894	2.2991878014116	1.67569513040443	5.38830806611408	3.6553692542628	1.1845938083242	1.30553189763281	1.15858991454537	5.56521206353143	6.62245353459642	2.32868736551673	2.48474643812099	1.88702378341958	6.87426457436374	2.3451850057462	2.53546114481837	-1.58731350114604	-9.02215653921715	6.53584048201843	-0.94873014833212	-9.82495458226629	11.1377961499584	-2.7282208834145	1.41429081481831	5.51981598302145	-5.17571361606755	-7.54715343540769	4.52297494725573	1.72606376565245	-7.71861265418597	7.55069714982446	2.45013800806485	10.0125519033535	-11.38788821062	1.80802601188751	4.18216289825697	-12.6117043240314
171	2.62498483051455	3.43641266810306	3.43831454647954	4.09045907319241	5.67137750564897	1.2512832198451	5.49340742573664	4.4704290100318	4.69239418670377	1.07517008611178	6.90412426520227	7	4.40385133327613	3.77557155004663	1.62369488427381	4.29870893068838	5.48683630059962	6.51192921067384	6.73187372280528	1.43356257576075	3.94414455679314	4.70765782740833	1.67556359837825	1.41255197110712	2.71698547861606	10.9947330817882	7.97522136623713	4.82940379655208	-7.02204663250786	-10.0697080068534	3.44418038491194	3.75985829405193	-7.89665880074555	16.8358351337012	-5.74508056712281	-2.91175136426494	-0.903070952171648	-1.61137954356232	-5.43029847620494	0.426328024493919	4.74193500792472	-6.00422751841649	7.6775491777864	-0.599249318997619	6.53528879433696	-18.0596597147385	1.9747200962196	2.93867212888581	1.07760557401688
172	4.43128815284936	3.93795271297459	6.78981846146135	5.5822572218935	1	1	1	4.54691969670663	5.85896944022296	4.47237144838705	5.47903620449821	7	2.94272695174763	5.52252060777382	5.98318738391957	6.18405452343015	4.55030051345932	2.50531766687335	4.941030727486	1.06738266309614	5.00871318391674	2.89327499008437	1	9.47965930356678	-2.63406045814731	8.52759746042643	1.42157879926155	-0.538254138244396	0.98311484473211	4.05936025008357	-1.37161436530323	2.55887403578051	-0.179275515622204	9.46115158216319	3.24681576765823	2.43863546388865	6.17304598236095	-5.45565291840187	1.63449868393656	-0.370913389445729	16.4737234080839	-4.26238836546416	0.855358327112119	0.303318776047921	5.24322167023181	-19.3006716839285	-2.10621096473301	4.7900047679541	-10.6031519985151
173	1	5.15309223123458	4.44885468492954	5.72930360975342	6.66110591737067	1.0431117641651	1.83947238564251	7	1.5718408170595	2.08719564273399	5.69589184549612	3.26764594976507	1.61380901605402	5.41785422829497	4.09004152356582	2.07795590177609	2.26003488334816	1.27010992935915	6.00553073863847	3.88486559336777	3.81431189415359	6.08132705416619	1.41986780228911	0.597413073061452	-3.50327608411279	4.42057499600652	1.68530366845955	5.19510334782077	-6.5123796886384	-10.8995634696056	4.38551049181891	4.32059823630336	-9.37217551733795	11.5148284491361	-1.65904721760143	3.25169761604499	2.35814890567341	1.92036871439423	1.25165882318771	5.8830752215459	2.76263880139913	-6.60793913640542	2.42277968247975	7.26565453767362	12.0231018260844	-17.4621968411692	7.49680032833618	-0.215381859445063	-0.526758646367133
174	4.95501875787348	5.7639061105632	6.81195825547589	1.5974468966084	6.96500699389936	7	7	2.92296986596142	3.28359688034511	3.73797460043544	6.63509867320273	1	1	4.53227712865229	7	2.74606180339786	2.16326149189346	3.87657563730538	1.54712172225151	1.19942156547369	7	2.34796170145815	6.50533062533014	0.539592033557631	0.642000467441649	10.6555072451943	2.73050875542817	3.95818399328683	-4.51855828094758	-10.7099301769217	4.74383610880201	2.83430598396617	-6.84896157153445	8.73797309286598	-5.04951563268549	4.35693521170989	2.26343597198009	-3.71242959031001	-2.52336324264854	4.888309541865	3.138017026358	-3.17051422822151	7.76915197642933	6.0924463189767	16.8677387364965	-19.8018830537357	-2.45846147050578	3.50399971190679	-2.18980997348243
175	5.18546953745263	1.8726117539713	6.9617613761094	6.028918455274	5.28921377900773	2.73993304415543	2.5344766161319	1.85140115114346	5.95625561762336	6.289025839246	5.83793993978717	7	1.35998839331679	1.20179531988557	1.92699641664497	2.19307159682533	4.53229992864676	4.46499895573973	1	4.16937736961834	1.69750317063738	4.12579393075262	3.19659961945733	0.556684483129473	-2.37367927214459	3.74353500376018	5.82857705408093	7.30635306094733	-5.55285952724423	-9.42152971321688	1.4492138061165	3.35433218164594	-10.5170604662841	11.9647146695898	-1.72900352644208	-0.538755160540214	0.439648239748117	-5.46133222547842	-3.22539580224896	-0.175244914637123	3.48617504457073	-3.05357873459791	9.79678403438193	4.31683364374492	2.54637874148107	-5.49600407826205	8.01781236101784	2.64279500976993	2.28805696510559
176	1.46747649961804	4.64430683720869	1.22672586071152	4.68903486316661	2.27549318407219	3.22048012091018	4.86546211247559	3.83831309394912	5.7771074073325	3.77077735986005	4.88663555701929	4.36546028576996	3.61263749696562	6.64009010496013	3.68612385335157	4.76373952298111	2.57661630148108	3.02936394812201	1.44664180128959	4.93054891396503	7	1.07294149110212	4.62563990432621	0.692600883547064	3.88220312574786	3.95511396898201	2.39764229318785	3.95324536425298	-8.41673457960517	-8.5583868232101	1.36219962581344	0.591035006280801	-2.5820474581839	17.9072157071955	-0.0987320609524145	-0.928786442631033	4.76166564488101	-5.23934610716279	2.23076138029221	7.13365307690097	2.73947405710697	-4.23608879928788	7.61954463775881	-0.332068105965043	9.31338932188565	-0.0131038976846525	-2.35308447982612	5.94409920011613	-11.62260868725
177	3.07877132612619	4.99115316572932	4.49521981757236	3.60375891785957	6.42477935674496	5.57103461918254	1	2.68996454603102	4.33889874024782	1.7385638857132	3.36395756628531	3.34898898328459	1.99175424545458	6.05520165805405	6.74780404201097	3.27901203452539	5.56792909208371	3.94042937141928	2.21600703560272	1.06737815409639	5.78228909293132	6.64970350993261	1.19695839037375	1.42874451582904	0.546219774246846	9.11937606092112	1.17240280916905	4.4349705514321	-3.02392118776451	-8.61612777552548	4.97027910559361	2.04477057439344	-7.44715582528776	11.0714937695086	-2.1349157546657	3.72556389496873	1.52000388994248	-4.23853077547459	-5.09665791701373	1.65618913016784	1.35366254673138	-1.16425722300831	7.32422960403632	5.13981277534611	9.40194331068339	-21.1183679229275	-5.66268371229689	-0.533992466993133	-13.8213251017763
178	1.80079707835502	4.63091049530782	5.17455265379809	6.00326005855964	4.7786979802325	7	2.3125233841329	6.7670467571997	5.27854223978426	3.45417104473401	4.10469336707556	6.66214505133616	1.71786333829677	7	2.97841139487927	2.88244020319893	3.78061801950773	2.68797759922431	2.16960141695036	7	5.22181956812824	1.07790962609254	2.90403339675141	5.92821424835285	3.55591657858366	4.72548143759738	5.33347008604326	0.676549565839721	-9.76351198211622	-12.0858145859138	1.65601880644236	4.74524713708137	-4.72198508915914	14.0653266905032	-5.06592930561165	5.87092916198226	5.98133534110528	-3.644212750129	-3.65753555482875	5.14894285080874	6.56822699331724	-3.53716488707002	5.22471753491962	6.87757604153421	14.1339562881337	-2.1401615343225	5.62998547852916	2.96371208135968	3.63249817797629
179	4.64423205611796	3.51111420285091	4.81747954141533	5.68500367118414	6.47152636253965	6.34496525901848	1	4.79025225691756	5.01509876874232	1.60070819279385	6.87084314514356	5.76867536157106	5.14252563511225	4.41833259424012	5.29210128107113	2.15015624825181	5.73341094900569	2.6012644798296	1.33321360368377	3.79139968993341	2.06842125493036	2.62312212668155	2.40087808105637	1.70291610070554	-3.20009610112993	5.85824805992102	4.71196934395876	5.85007659910437	-2.1081885037211	-9.92009469758786	1.99832200527276	3.13411707141906	-6.59461166134973	9.16864096642152	-2.30375025600762	-1.23882592890276	0.676355003449631	-4.16637382603195	-1.68931859851583	0.0372267306701256	1.12724078074409	-5.21587472328074	10.1658435484497	4.99456841662024	12.0321517935575	-4.36792642886818	-7.89790191904155	1.66206093317994	-0.431817979426282
180	2.17762905579612	4.84682607041258	6.86094685188548	4.37681480618836	5.14905561612514	1	7	6.4837262170736	2.35596313651659	1.00811638873474	4.53501660280211	6.62147103162944	2.33316405867651	1.89092063870552	1	3.06608561886595	3.07575816940721	3.61288364403718	1.96140797246204	6.18709550971941	4.19569101873285	2.21315402590941	3.0508276199307	-0.58888308869273	0.35112219624536	4.25851368756313	-0.921986418242222	3.64354604979963	-9.77312519860352	-7.50810073137041	8.74298498950233	1.7626767594925	-7.52635145772458	13.2387413882213	-5.10132672312819	1.46802428297308	1.61870023993031	0.677156933455908	2.01176191349341	1.55731570016559	3.14078254080314	-2.1733462439885	5.58807174900541	2.98572092227041	9.61021150731925	-7.65958034765396	4.53164150679419	5.41999629998422	0.883239249441278
[truncated: 74 more columns]
