# Supplementary material for: How Are Mate Preferences Linked with Actual Mate Selection? Tests of Mate Preference Integration Algorithms Using Computer Simulations and Actual Mating Couples
Source: PLoS One. 2016 Jun 8;11(6):e0156078. doi: 10.1371/journal.pone.0156078 (PMC4898694; doi:10.1371/journal.pone.0156078)
Supplement: S2 Data — Long-term couple and agent-based model data analyzed in Study 3. (ZIP) [file pone.0156078.s002.zip › S10/Euclidean Model Data/Euclidean Couple Population 11192015 0243.csv]

	trait1	trait2	trait3	trait4	trait5	trait6	trait7	trait8	trait9	trait10	trait11	trait12	trait13	trait14	trait15	trait16	trait17	trait18	trait19	trait20	trait21	trait22	trait23	preference1	preference2	preference3	preference4	preference5	preference6	preference7	preference8	preference9	preference10	preference11	preference12	preference13	preference14	preference15	preference16	preference17	preference18	preference19	preference20	preference21	preference22	preference23	preference24	preference25	preference26
1	3.7670573204851	3.29712750750339	6.33903489990568	6.23532289697666	2.52501679288661	7	1.38508689519354	6.86244199303723	5.31855270469464	3.37083955579641	4.92665513620921	2.91276632529849	3.34075702279587	4.69995726682943	1.98758336386348	3.65482495871762	4.395934978157	4.12605923979496	4.93195847752551	1	2.19649576229846	2.237122070395	1.54063826656074	3.07467577433503	-15.0056382509145	1.13090744478814	-5.68896973214315	2.88659915135275	4.8340470724789	-11.3395575400699	-2.31532136686092	3.8258471305758	4.91066288632573	0.156133708025535	0.887509712644691	1.33956444328123	3.5257540191937	2.6111931051569	4.46529501528108	8.29384955812848	-1.26740824752632	-3.86356057214021	10.9908869991371	6.182598037759	3.36620345084605	-3.29068085399739	-6.08904660812129	1.44419166621082	-8.16880923786085
2	5.52403008322422	1.07208000216841	5.2694380779061	5.69164493700262	4.32286574365654	6.29439751879708	1.78089302046278	7	4.57555324314468	1	4.23108968439988	1	4.2085996588366	3.88844694119377	1.19446989745617	5.54662442839239	5.63508161398054	7	1.48623717984543	2.35197556241094	3.33955379402172	2.38273147693015	3.50592806251781	3.60799326287249	-16.3419274035989	2.49370356774256	-2.72911580658605	7.27703005065344	5.3545466017223	-9.91096981388417	-8.48265276115814	1.9516631144765	10.3424344028258	-1.53478712416127	-0.918478422563231	3.14309592465431	8.82757880860672	6.53864084304221	3.32447896912044	7.98646907183705	-4.57084004734977	-4.83847188095806	8.62351290621356	5.64073768585158	3.53789106417718	0.801320783734457	-2.5353631250412	3.81148962091121	8.57832860267793
3	3.53592153206283	1.79874556958927	6.74321877730144	5.99063778213389	1.11121265145433	1	7	3.71400095726445	6.77971185232758	5.14901193347633	4.66954692918165	4.63652194543826	3.80486891521963	1.23667233118123	3.45552595592325	1.83817143400619	2.41178386618787	2.83591161943461	5.12554308544255	4.99764685580112	2.38539776086867	3.57544506198402	4.35498727867656	4.45362374907661	-14.701913145946	3.53570665546763	-8.50773493009624	1.12913049898467	4.64720782478482	-12.1284795956965	-9.08897444249658	8.80583758873585	6.89855170391434	1.61546298677014	-3.96778132029236	1.98110931645515	6.81365503897537	4.22802068292983	9.11313287498207	8.04783263851623	-0.8080748727358	-2.06325775056001	8.38315301062857	-0.773476373330713	4.66081430451173	1.29035611174019	3.13957273973513	2.18421578337717	6.04769084199539
4	2.48507251224208	2.5796513704944	7	7	5.29224748329011	5.0329438001601	2.38434217171703	4.75601909109301	6.95822093228966	2.12810706597951	1.44208370610436	1.30149858557193	1.16901086168481	4.91698532132963	4.54557220234377	6.65046502731098	4.19069430795013	5.25564843357645	6.44288001860884	1.29297682340248	3.81532517219073	2.83754544999941	1.10451302247994	1.43353657773645	-14.5976856562963	1.91380099979227	-5.55722061277905	3.63748388277643	2.99359915721838	-9.07433295405187	-0.969528001608684	2.3295438118709	4.87174360264062	0.880930369058112	-0.114945952574929	0.210113768340492	3.19612506795677	4.03416013409991	7.64202783296513	6.57283256941114	-1.08382872413639	-2.65225603457568	9.98546422295618	6.24643078258645	1.26522304468356	-4.25203383985542	-0.377949943321207	2.68058042819961	4.35477334695278
5	3.23349941002642	2.17415542800226	5.91462861327091	7	5.51635672932286	4.85436179019542	3.34318783856455	4.22343081535552	7	2.60724601300517	1.61787394303743	1.36486689282976	1.84579876032664	1.70037595887576	4.27979157271364	5.58748517203923	3.78224959316181	6.29164035428481	6.43891547970163	2.6681861355136	4.8066804603101	2.0689150946487	2.39680388275598	0.612734760747946	-14.4133258786601	2.58670258308169	-6.35264141925881	4.17413476447611	3.57526030909469	-9.77886143395502	-0.544029747497209	3.09574727090375	3.71465024911913	0.0215953825215761	-0.0264490602198724	0.0233032865576038	2.69435422954186	3.23930658644524	7.25407608607684	7.0880230745957	-0.864982894827444	-2.77637389107145	9.64956977154256	5.87483745162295	6.63336831443656	-5.57916210104348	-0.723417314608147	3.51072993914361	4.48435057212831
6	6.73017610620529	3.83665652583173	5.88903910428675	3.47965502543841	3.03928709946795	2.53442366988489	4.21684706549034	7	4.71885711171042	5.93553781030214	7	3.88865693949665	6.35890276088902	1.10895732339602	1.90131194684165	3.76190265762508	5.61286649492965	2.46231867740925	3.27135990859824	3.72358617587842	5.24171239781479	1	2.44756115768112	4.33305047505981	-8.44383751903072	4.21969499780515	-3.4562813437073	0.195010861296343	-1.70822349453176	-10.5715818390388	-4.23772671334991	2.64292082748546	7.13356466810965	-3.30135933191432	-1.79688291658594	4.10029277341346	7.36480509206151	-1.25168528058593	3.19693446642701	6.55712926544269	-4.65363614392021	-5.74673738627913	8.64991563645635	5.33465135909193	-0.761691985909625	-2.73585968428509	-2.33366275673775	3.88103734977105	5.38795763400755
7	3.30520995715618	5.0103528346951	6.99762078819408	6.78605896303406	2.55602665578977	1.65272850865393	5.28624819335827	4.51726903962514	1	5.07072449652948	1.40968418927456	1	2.00496241093099	2.77551649690645	3.76401793854498	5.96304264881436	6.2508524970146	4.50147612698774	6.01996392689926	1	3.750553806889	4.03781073714835	1.01004122643948	-0.891373966656049	-17.1103049866046	4.43466407659448	-6.8008086430417	1.89225097653501	2.7872725062084	-12.5455744962763	-6.68225543350197	4.64782166951927	10.1331825679184	-4.92994525081765	-4.81161179294329	2.68855030587807	2.0503283124807	4.1111331671829	6.23582212786056	2.47339361341636	-4.01061372437015	-6.48621851427494	6.98996371397237	3.17518534194154	-1.81155856503229	1.9343827362034	-6.67288799220347	5.99541273534865	5.55051874550181
8	4.38355243652336	3.61263519376506	7	6.55028891416468	2.68282033814419	6.23852388244365	1	7	5.77858139954162	2.01873811930464	5.44484343158912	2.59286934739018	2.18900169827692	4.68994011923529	3.08328003593513	4.65935706140654	4.81543950346335	3.05984945654557	1.1554644724683	3.02288829328151	3.30342326824208	1.44813652164981	1.82250744611965	1.75140720740757	-13.7183764825745	0.592203847500496	-5.8671913930462	2.94734821923928	5.28443563065112	-11.4639065718537	-1.00568753586217	4.34710554249544	4.77516610688352	-0.703519418628843	1.05388961620939	0.702011367842397	3.34667283402463	3.05849903545372	3.8649758701486	8.11055206963102	-0.270544227583628	-4.02987720771332	11.9462573319461	6.4616836932402	2.85610270537322	-4.04970307551237	-4.75435560238757	1.22595884634297	-8.0747446497589
9	2.53915906662632	2.51365693856531	6.16608618359518	7	5.98817915409617	5.67710864583239	1.33660083300599	4.25086529296698	6.83235565061156	1.69465528141002	1	1.6972233345146	1	5.05143639908275	4.76177626363769	4.97919579410588	3.74488415416561	5.27007556595263	1.04768729862718	1.50788354830776	2.91238441717832	2.36379298333413	2.26280754486237	1.63860191692483	-13.8670612058521	1.81941276835156	-6.41634438606299	4.23580426202736	2.89662013562196	-10.2456068756003	-0.210008424635379	3.06636501464818	4.06838287950849	1.29149327975342	0.109528081210701	-0.941159784109032	2.35523378510068	3.61265646856459	7.64109920479257	5.79618993985151	-1.34563092077093	-2.29671216668263	10.0258572003501	5.39852678064397	0.0183048098815929	-4.22148417810814	-0.922090089043872	1.75025416498252	4.12761510099263
10	1.53280132473608	3.24563274327875	1.78449008514876	6.27674153997059	3.28491557028621	6.28202900771327	2.81201277952018	6.32530208967698	5.74472369009091	4.97814810318354	5.15987759981724	1	2.42918974203069	2.23297161686697	3.4728201425088	4.03623829172511	6.88130229855156	4.8216468906014	5.74158193906811	4.66417378797936	2.87917026966398	2.12307454617668	3.70967480969468	3.03575431624746	-11.0536307846707	5.76867870806301	-7.32764024902658	0.518863084259361	1.69940927091192	-10.1206122555695	-7.47210073555113	5.32249297852173	6.91434186949323	3.19636008864776	-0.739006273048787	5.71614204787615	3.81593611131866	2.62228763416949	8.05372126812384	7.6406140237516	0.652595830969114	0.375274227677049	8.08692355994973	6.32746804122443	-6.78632181854559	4.77335113291402	-0.1016428782152	2.86814427518598	-0.154418159937796
11	2.16849993455579	3.15218082147522	3.71866884300897	6.35286022375358	1	6.25424852523027	1.886351422049	5.09723311173836	4.9836481970665	6.9531376861591	2.0416378501181	3.88003007885558	1.69853251645338	3.18578400034883	5.14544853720122	5.72967044078902	6.21487348756486	1.24976450822641	3.54063539810517	6.20493056199755	2.64141752484569	1.95424113660469	2.90344143234282	-2.23589355457635	-1.08224828269411	-2.57402968551195	-1.03071286891496	2.4093108756879	0.682955764676088	-8.79968271941298	-5.80686848698889	1.93688094223898	6.2638013423099	8.86279903272845	11.4639890120646	7.65838631705766	-6.66968385044694	6.11805715675879	-0.0434697700940297	5.8709868987459	7.64591063752387	-1.09863529243918	-1.56824694272302	7.60585433719252	-3.18650753548231	4.45358259568997	-2.70903283650999	3.22982518930183	5.76882542967389
12	4.87062396883186	2.05271550392689	5.22188684764093	7	4.21444242961442	2.7734820068781	1.66043054089937	6.04047895045579	6.18202175427503	1.06082454016562	1	6.43250273927557	2.9132906502982	3.64409728396216	2.15576293950024	3.57175092613799	3.32566202344776	5.72061625378539	6.42913397759473	2.70977582595905	2.77007195840712	1	3.53050157961998	3.51881612707592	-15.320514221516	1.33237115235766	-0.823046542567308	6.57689223381491	5.05332969469114	-10.7699030564047	-7.65205645759981	3.39587395614032	11.4143798944199	-0.409181381920144	0.432941713079644	2.52508431876091	5.92597305270778	4.71011523987512	4.78459423402313	7.90798525891498	-4.01442394828354	-5.52989664750239	8.58000746950215	3.60956857881639	3.09397687939802	0.389801732917303	2.97691565462985	2.74897373742481	5.2397494487424
13	1.7372812473726	3.50963017214189	5.0156642582412	7	2.17291718246579	6.13222540248495	2.56881569110649	5.87702925894407	4.17953350284788	6.79329708430025	5.85465744912122	1.42395772842079	2.93784926830318	2.10111687514961	1.97994522767475	3.70016257853057	1.59666837174882	3.19381847812132	1.89412050271739	6.81859523842807	1.63494054584335	2.89832739974215	4.279380780603	0.786128284616856	-9.66803191008563	3.39464637831691	-5.02100723526414	-1.0813043405082	4.58593528841954	-9.07888410633051	-7.41487766187418	6.04183749573234	9.05324970647527	3.06831605098718	2.56343623680386	4.13852514632911	2.82269226911697	2.8569937676644	6.17913596481635	6.50334574767728	-0.276086110882716	-1.33800580303125	8.3245757364358	8.04466887842166	-2.29464900079505	4.93929997655707	-2.90500420892962	2.03759132058867	6.44476167565913
14	5.20245383183546	1.85819160748287	4.26739869552505	6.47936721612246	5.24886024082686	3.27378592429389	1.86304253273016	6.26335797907508	6.88735817534018	2.63858352501729	3.81349008165675	1	2.59929455885262	3.39538437131473	1.35071406078228	5.28980371481054	4.68244214014856	5.45228973960615	5.85846070397364	2.16774948883252	2.45709191135611	1.09252560775183	1.66550052029007	4.36366515231576	-15.2227054265451	1.63073088193964	-0.695675614598352	6.96928144915302	5.07031067524818	-11.6241875359416	-8.18340772868985	2.64808943350228	13.0103171978287	-0.899839017814324	0.404906884120161	2.62701476480356	6.07502779373209	6.23662799400997	5.22920995538213	7.1739297499877	-4.71411626520391	-3.86172295389279	8.80612100885884	3.51035148810716	-3.04261555552628	-1.38936663193397	2.29467634215166	1.86862536547135	5.41793997914272
15	4.4306886111407	4.95235314767577	7	6.71850395888823	2.08742401281762	3.34417260030161	6.6825027462818	4.23655470239006	1	5.61879424011157	2.67089055264981	3.61972481379488	2.97864072330192	2.86518723586426	1.75596166629144	5.92422375847905	6.96679175642827	3.21832721819519	4.44686697339768	2.37980067891805	6.7305540017506	3.99267922772928	1	-0.798685233424793	-17.4164245066363	3.35853815296477	-6.58096200883697	2.59484536184498	2.21406466071416	-12.5181704911799	-6.55622573646021	5.3357453607392	10.4853315305166	-4.36766462407386	-3.23581421708282	2.45586037970673	3.09152356755439	3.56010465623951	6.41874202905904	1.5700794695255	-3.82805902928698	-6.66345609634587	6.95248748416467	3.96181596099062	-2.17751264489295	1.47843579217845	-6.51813110829214	4.4606779154376	-8.03728309692338
16	2.78659211653898	3.11240013062142	7	6.56175190200654	5.06575104487986	4.21976551338145	2.15693117253823	4.8189249134724	6.3601414345275	1.08871301647016	3.11871421097409	5.0019166782166	2.95162566630034	4.85379454100493	2.69091787287697	6.38506570918492	4.58881063195648	5.30201506215866	1	1.70713261567416	1.99735045099652	1.29878996470359	2.20334370324439	0.622909599141042	-13.940062117794	1.88035657511989	-5.01864131769086	4.80446895059494	2.77433038076095	-10.3155764387981	-1.15819341103577	4.18774806135842	4.38672643985298	0.231977400614874	0.718983727879458	-1.11596927599489	2.69301633116369	2.17930634829173	4.30828269516389	7.86432054804504	-1.33943588398317	-1.80918807730327	9.0424799707904	2.86140051552819	-5.87677989651621	-2.79030310282197	-5.84475504144403	1.31214120763643	-7.93423448767042
17	5.17716871735619	2.22915990990351	6.07715637933697	6.75446003449237	4.89415876466579	6.6681885697788	2.89859504519066	5.70537686905508	5.05567877746995	1.58420966224466	1	2.95781896537954	2.98799806566697	3.11322617800138	1	6.09937485840519	7	4.06641622326422	2.10687032705059	1	3.72050952647637	2.051222143924	1	1.99492676641661	-14.8216447843149	2.11832710161996	-2.83049484363355	5.9507796406382	4.43065741094564	-10.2927086695608	-7.47228406620906	1.83554301676158	10.3169406260093	-0.816405058861714	-0.00812319774993489	1.838509250958	6.71846608038265	5.44771807636566	3.75941294241063	7.25215006901587	-4.17817162540427	-6.11486818416139	8.55808102954567	6.84957363778556	5.53247855469986	-2.09319297758535	-6.63128246106609	0.713917192423603	-7.54381212375653
18	1.38839874253908	1.22151361272217	5.52710246776006	4.94580710161834	1.49874770789502	5.76652875401851	4.50238482864335	3.49165247489019	4.88678482489111	5.00637389701593	6.51739935035009	1.78878875200166	2.41317469271798	4.96566119946664	1.72526755279021	1.45408920684832	5.73057790737917	5.23035072068878	5.40572658003346	5.43034415460984	4.64864943712188	2.05880534426193	1.21031051824582	-1.75535197938961	1.13725917482387	-4.1676449986621	1.83628362178384	2.49657342023113	-0.168240563122165	-10.139021517158	-5.05364784118441	1.84421032807447	5.22693212450955	9.33129465370235	10.5111242568032	6.24558596840499	-5.69567736571743	3.54546138702337	-2.23281237367698	4.96345142732936	8.68764032651491	2.01488830101224	-3.63438171259163	3.353225934421	-1.65486298001486	4.26068206596689	0.708893720127318	1.81941066832936	10.267301632438
19	7	3.17733276835803	5.74144169797755	5.00725173093228	1.37614781802725	3.91646155346974	4.03152394979865	5.98681574661174	6.18388558386555	5.18472063756228	6.51865989889653	1.99614896937593	1.27558654526216	3.84936557375923	1.61023820936664	2.59947691728236	4.54059291780536	3.66307581914987	2.04965716612544	1.35000531470989	1.66544513316656	1.40260917577029	4.43491932013617	3.14714071208017	-11.2051519645261	6.58980155746483	-6.09190731359157	0.498841883833556	-3.03508760185444	-8.91025140328645	-2.52562045079011	3.57000566700846	7.93281597144029	-1.57955881161505	-1.17088944525808	1.4211558208881	7.83640807707067	0.077898677890267	6.70761978896829	6.97763963624492	-1.84909519220014	-4.98459003592438	5.29487255654821	2.93079891479875	-10.1729163581101	-6.79115363745526	-2.38082717028453	4.61949934286834	8.18026146036688
20	2.13426391270514	6.29057403179536	1.99580765792183	1.93776417346141	5.52677446994697	5.06423955728933	1.40241151544519	4.96037353578297	4.347796102824	3.7987820277895	7	1.30189387190646	5.62106588050043	2.78307783296408	4.54889853508164	6.20068594014778	5.34185300343254	1.9339489251437	4.34835550516854	4.26693492071535	3.72359603481749	1.60209791189214	2.23144760984475	5.25902594074345	-2.8377760861685	-5.33231826022958	0.0224281491316941	1.66705156259996	6.91475727667463	-7.04278325178764	2.18561888190454	3.33920562979688	-0.532380239010045	2.32513352284013	6.2968822284218	4.18866215039955	-4.14773124318219	4.47474892091208	1.34876987497581	3.70270471566559	5.67733121658463	-1.18223919624822	-6.18157657659986	8.41462345192951	-3.46563703791631	-4.15708796810275	-11.5641942543213	0.856971234650864	7.36570758941754
21	7	2.69875759043064	5.73081739943865	7	5.96233844484731	3.30001319560903	3.79349326038624	5.04262812717956	5.77082784642644	1.37374322077744	5.29600589914382	1.75044599855751	4.78124032846487	3.62977678852638	2.68387487668492	2.58993878333345	5.70776105707196	5.54697371003436	7	1.46175276353265	6.45253994862821	2.58267134604172	3.42765910554706	4.80277434564352	-14.8654355463209	1.69125533097635	-1.45705409437893	5.6667203494115	4.68766811785193	-8.61762278200683	-7.13662272966929	2.11872347576967	12.3838752915347	-1.41548623555814	1.93666780490942	3.09051277170748	4.43084985355293	5.40513548214711	3.87847693142477	7.14573662114389	-3.92845010083669	-2.44261498018011	6.88345137151118	6.68050341313759	-3.94186193036363	8.07885745052648	0.96050716168251	4.39795327034423	4.64757228177428
22	4.57100344723663	3.20010889404299	6.04767692605548	6.08535421695192	3.87758020620313	4.26955435049072	1.10112629791781	4.92203021060755	6.39231193497466	3.89005100950323	2.82152099731895	2.87615295345329	1.86394337552845	2.05631535616815	2.82724738708496	6.24681428596046	5.62357578653321	4.1998886759404	5.26591058069981	1.53061594210251	2.98251887402296	1.02842727135771	3.17347233428097	0.971900916293032	-14.7814459737292	0.960743637517948	-6.12494014460235	2.87517986802035	5.43239314474183	-10.4080443313096	-1.78992666812461	3.59110027903062	6.03385672829048	2.49870409068732	-0.152062619909778	-0.254962447316545	2.94775250862773	1.88869951420944	4.17365009357921	7.44929259901413	1.58304658831767	-3.50130967711152	10.7971720865593	5.5302094637983	2.01328699992742	-5.55497327528869	-4.97098177141575	0.0603928124383507	-7.28514876633446
23	3.01995928521479	4.57961746862891	5.28946227281902	6.75614678556033	1.56337135030982	5.73573409013329	3.15952750863605	5.0397241906989	5.13968393391454	3.12713708937768	3.62508943255603	3.02451500515212	4.60559339113706	3.34780231419979	1.43844548853575	1	5.14301840859551	3.95004578127718	6.40764641685991	3.87490447497052	2.58151556576224	1.4750840301376	1.93322858488431	1.41310721950899	-14.9851382911459	2.63927254342367	-6.40651846687152	3.88379854394852	3.81506727154158	-11.1734650857402	0.232110429667716	6.26679299864865	5.65427158595147	1.04840298960125	-1.87499434538144	3.76914182486465	3.6318459222772	2.95241645778081	7.89405227919905	7.12467639963758	0.127704547394928	-0.107762844738017	11.5354466518871	3.60869365516975	-2.03101865498107	-1.91313846756697	-5.67925589316544	2.51378400735493	-5.10222778849142
24	1	1.71964048906447	4.72217133831383	6.07104749546758	1.10728816679469	6.48043466073372	2.76236483472797	1.86450770899992	4.58630305517046	5.18667958297265	6.90309994025169	3.80805050515872	1.61698306253035	4.09389254999703	1	3.12443912598614	7	6.64376795964066	7	4.52552417696927	4.4953757802641	1.32718247819742	1.75130727024825	-0.307148602478502	0.375916909207365	-3.71179625532772	0.98465362778012	3.65782817700133	0.990778319666628	-9.0739995942493	-6.34826563774295	1.30453843330716	6.88701809515293	7.80544434555621	10.6490935779734	6.45674770443484	-6.36253787702057	3.98721842742239	0.693639052467109	4.72373201672166	5.85227072286223	1.3920663045035	-2.7367960177835	7.55546219510841	5.28443961081839	-5.66215927324391	2.40979753059237	4.70664029128345	6.26414670710284
25	2.25518946797007	4.36893198318375	4.14184272885011	6.3855467598261	2.33367397138436	6.836237919258	2.60436135792468	6.35333108277582	1.1178670654367	6.45475824776401	5.69890737072471	1.86925638175496	4.6315354563947	1.81906880796331	1.9398769433146	3.77196479080612	3.19886770493067	2.66361375763944	1.40846279129648	5.69138660099527	1.22947682992674	3.80411222170568	3.02185345969116	0.732281637187284	-10.6704359883037	4.16049220176511	-6.04774999237654	-1.66939726144475	4.16880436793897	-8.91730447452578	-7.81166565632675	6.06753453935115	9.1996440854505	3.38728630185817	3.06783564251035	3.84741705081569	2.69968009316797	4.00303681744154	5.19157802979098	7.48447851174608	-0.158064685608473	-1.02702762135552	8.74744622698316	8.61496227272442	-3.39838443380133	5.87813687405514	-1.21810521431966	4.3760161451866	6.05711727899398
26	1	4.23052144466281	5.71017046689968	6.06899899810729	1.77499154210153	5.21268240125038	1.38574664927545	5.21970430870893	6.54064612145837	2.59352138779219	2.54335292728759	4.09703063796535	2.65027498507101	2.48953733188116	4.84902974490988	1.78483286407235	2.16623079958735	4.04890567074327	4.69712986178577	5.56977191800869	4.74573545224056	3.98477838124098	2.2830227947216	3.03288147471233	-14.8688985149173	1.83011772705144	-6.89051949845048	2.88141982939625	3.37638033095276	-13.0452188610383	-6.72175944916748	8.86097353380443	6.23607497058484	0.914843027329234	-4.3655698325975	1.74329887176856	6.53368659014993	4.58541397544492	8.81475418251313	7.43546330258152	0.732556896695109	-3.29755625753326	8.79230482299684	10.4774787456966	5.36396445584861	-7.73037178591186	1.23425420149679	1.71896352149711	8.38546221792756
27	3.34865760816308	2.01284858882897	3.93124187810541	2.44827951011685	1	6.68591855477391	3.17530460394568	6.62010217409693	4.8934121912206	4.92747312218401	1.09038033223221	1.81472727043721	7	2.89963353919168	6.86184162763389	3.34859979473882	3.53369490657157	6.87867947980328	3.88910399223895	4.15787210112151	2.67967330815183	1	5.28220291700318	1.9585935014146	-13.104304386131	3.91378931765625	-3.99847694933551	5.18557349277507	0.117956380626101	-7.80036604409749	-4.42657867679986	6.46471000310836	12.1839567682852	-0.399330970905365	2.44342493464186	1.87021055381443	3.56719370272109	2.73452682364942	2.6680222933865	4.8664782016011	-0.994000606977584	-5.11631994223362	7.94796299471237	8.92540937723371	-10.8145079991269	-6.49241970174336	-10.298374725638	3.17792291472386	-3.38350888664487
28	1	1.54871496775207	5.05421241863504	3.36653583046999	2.88808856747869	3.68524383546691	2.79149133466398	4.78122601717052	4.86209904939913	1.2916999311927	1.35632667750057	1	7	1.83307459597153	3.3728540520126	1	2.82861923396238	6.42577429430572	5.93807886781072	3.6852186283961	1	2.72374940644895	1.38918861157845	0.835852627716738	-10.2169862461303	4.47166507866442	-5.67830667968906	3.31278103346309	-0.0135172341174793	-7.34655472102394	-1.48386752732331	4.13177162713166	6.53030215712601	-0.132335641555895	1.31381673506372	3.39877625051956	1.71792070046299	0.430560707671848	4.45775125021407	0.913660629515652	-3.72042360325	-6.05378646401823	-1.54884097827511	0.168956534123038	0.963733666266638	-0.0509695060551677	-4.25949395230517	0.333037986876271	-9.71324377163254
29	4.08308634397255	3.98268498546804	7	5.50992908067669	3.09248291293035	1	2.75921827779481	6.65078406751298	6.0683502108479	5.32990754209717	1.4652626079464	1.78854250016076	3.26496369343569	5.47268480925096	1.590084347517	1.86387379078389	5.68889776758038	3.68540597121877	1.46578689723335	4.23273860192338	4.72479850971213	2.81088435961215	1.45294135844607	3.41799830003047	-14.0133393758311	4.74214080133773	-2.07987118418596	2.32478559417115	2.87992947940171	-9.04423887962544	-2.60740687876695	5.49435729579758	8.53482450419103	-3.19663128657529	-1.51214277315729	1.38178501444346	4.37773067562731	5.21487414440175	2.69825866077671	8.89365422725488	-3.95827363290232	-5.33067749524461	4.73899975958519	-0.885003084116529	-1.63625931304231	7.17644987144192	-3.83353172952399	4.43978536593657	-6.19991507137881
30	1.27292061139103	4.70719019356984	4.50419205215842	6.81131549998116	3.12477182462992	6.03461668021476	3.54969658219141	5.4536662459007	1	6.34498411423176	5.2954988803292	1.88831794472907	2.87093228832163	1.75510208177935	1.70918189100827	3.71366106820196	2.25528917220542	2.79972135117715	1	6.25060226875019	2.0066240417511	2.25573190325119	3.00077751518039	2.09402020147206	-11.2116360847904	4.08184707549681	-5.40291103697395	-1.93373028452202	4.95044455831431	-9.23171353174724	-7.22397553248425	5.60030222354004	8.35030798988589	3.44962192676785	2.41552647106726	3.22627199294127	3.13891948301775	2.63491103805111	5.91749601944536	6.88033902912068	0.17808522571453	-0.659600989860802	9.04678509975809	9.22778313149914	-4.25751159693576	4.85266700534337	-2.08524759888553	2.35185262112602	5.55016144511978
31	1	1	3.20439740973005	2.96956981865526	2.87507109149763	5.80345419672289	1.83337956286378	6.4851058027208	5.854710154691	5.92372806463833	3.09062812433954	2.58503709221447	3.0588100374731	3.78767525076004	4.75638629320367	5.62891829657884	6.67591897655588	2.08788628616658	5.4127732561821	4.25587497148264	2.56467142457883	1.18999727223882	1.67049833536382	1.49079121128791	-10.5556543148942	2.63240100314434	-5.55730546224496	2.93511452033157	-0.289955648970532	-8.31516633829848	-3.77769920478561	4.69655571274068	5.72233383855403	0.717728482479981	2.06479226378367	4.60304262137045	1.57717519849866	1.25422240167099	4.185280187247	2.81639808170779	-4.22888086864574	-6.2731367386542	0.0173078977681039	7.50884918232269	-4.53241833804315	4.10812948646342	1.35058431546463	1.08532948161215	2.06789887205341
32	5.878483618612	2.32688565678816	5.01996758548084	5.85235676984357	3.95057828101611	3.41119055877802	4.95517734765411	7	6.37095649581148	3.52131974645484	3.03094373349508	4.51908351619557	4.73846492877522	2.3851026841559	2.90123684218179	3.62104839130453	5.68127300108923	3.61674167106766	7	5.78372770942617	5.90036132212337	1.42987890114289	3.13138220070172	4.06151561326836	-16.3986996197381	1.93372109421667	-2.71055497853958	5.66490668159913	4.54514640453684	-10.4753882174079	-9.55806376568098	3.78422914972828	14.5383418419774	-1.34243171491289	-0.336302232278295	2.08190481930777	7.30246100143218	6.35456231747131	4.74174415241062	7.64492160979513	-2.97064991806651	-3.50073970652997	8.25032373458421	5.52477689320895	-3.55367233743512	-0.855487475175709	-3.21837822687002	5.20684011837985	-9.88145896269364
33	1.97972904366888	1.27146715620514	3.45304095352289	5.39622700987878	1.67579385547315	2.07893368184398	1.62525844420265	6.3463155210801	3.60591053804945	3.54640843050344	1.69016986145171	1	5.90728769354641	3.74577292504788	2.49829956391874	3.89967224978975	3.28950042659938	1.72183875263275	6.25164222007051	7	3.825717020888	1	1	5.6644837572228	1.26281705982937	-0.949411344068235	-2.90322078227036	7.14330757660148	3.77831019363319	-7.66397303972979	-0.560957739711015	-0.989199618210775	10.8793894138437	8.33696379734083	7.94412091242918	4.03497903554343	-11.1158934238655	6.73706507472079	-0.337593150517036	4.8158485584967	7.33829603525068	-2.1958822891102	1.57195156346019	0.900389042036037	4.61901235950616	0.238491236082015	-6.26748023692837	0.0160450409090711	-11.7720299805235
34	2.72428687859333	4.27522313178713	3.4976377827476	6.90794799958322	2.15070503335637	7	4.62033631272359	5.30795015545173	6.28769667319926	7	5.75233525700751	2.55098864318865	3.77592840898824	1.18451419011747	2.74212489204862	4.16511999915533	3.55232151275486	2.06783001380424	1.66185598740907	7	1.15641980110391	2.41597815801576	5.78681416068888	3.24923540226253	-10.8879139270063	4.81878179383671	-5.00698272251876	1.40304011628258	4.25663081422362	-8.65167216276152	-7.17532431083468	6.77510029080364	9.801819253133	5.06032214911486	1.72381356092633	4.3527604003529	1.9281006018696	2.6672883320847	4.82582362490834	7.1442264306875	0.215379179595366	0.564011912324551	8.84530251084477	8.72302196741996	-4.45457613043044	7.47990278610805	-2.04376305315906	1.4687394716602	5.8629111671718
35	3.54650110045327	3.82529440751818	5.57085066033595	6.26902404270938	3.60478207757597	3.67894115040908	2.77085963020723	3.23725166504736	5.95578059321596	5.55278159357838	5.79178165654045	3.64794133703951	2.11063088581544	1	4.19043236377017	1.5385236819592	5.70396902409359	2.84485875225182	4.83649465170723	3.37667631440105	3.97723848056091	3.94763955414564	2.56431782755367	2.90323850164159	-13.5985889129792	4.06959583313159	-2.71263722959348	3.29289265178891	0.960618293208693	-8.75322103740043	-3.94447915704177	4.71807801640367	8.21287948127253	-2.82463075732862	-2.12889425459739	0.926408179942904	4.7626129063034	4.54313906719932	3.51565299262202	9.6694877160009	-4.04844408471194	-6.36396031405662	5.45751182695522	4.17625342591259	-1.86307160290399	-1.64070851626776	-2.76087152457996	2.22093928654403	8.14985084304192
36	1	2.45644641440045	4.38691574007694	5.29412192916072	3.54558070108621	6.84838059412669	1.59652541059818	6.77162858333647	3.87196454802205	6.38601727427003	5.475512910398	2.47769698659599	3.42775780770665	2.35740792272884	5.66186765253665	4.84420577492236	6.11879112146235	1.40214114883477	3.03018439972055	4.33230655527989	3.4793242623981	2.76746597354505	3.41534530257881	-0.11719993435237	-0.862932952870391	-4.44460637477177	3.28794906916163	3.61019530307867	1.83462325319868	-11.9007612606333	-4.94659786769341	2.50085459444755	6.05466583495841	8.08287722765031	11.589524385453	6.62058555687652	-7.27596406803519	3.22052111656833	0.817435556226766	3.98222848489252	6.31330578527952	2.38973711825723	-4.49294514092369	6.97918391517437	1.64923152703235	6.30874177339314	-14.2413860397636	5.50130659736937	4.19987272138764
37	1	1.91078028169679	5.70694044889125	3.58330949900565	4.64986725229428	3.54248414450592	2.60925249120252	1.78449532786053	5.2576506183915	6.63040806769981	2.00536807925506	4.41977480369801	2.16100154047679	4.2637789613015	2.92790517986619	4.02823709768083	3.3979969240783	4.49708445164924	6.62733974367007	1.32134963623144	4.33393739131574	1.86889405793982	2.23210054318044	2.42182090687619	-9.12296588629033	7.06134735312765	-7.92518981252363	2.35078566097287	0.955994005371602	-8.0971422948852	-2.99536839971053	4.50958010506499	9.27177218551561	3.70077358487764	-1.93436283485565	1.61053724341574	6.94237143576287	2.76060922112359	7.89531575016919	3.72470424525637	-0.772779802634204	-2.71277322351723	4.03693611730116	5.00690088764492	-0.502612115610697	-0.754189820594613	-5.76602532639433	4.66406340043151	2.21263663659726
38	4.33138014035277	2.62973165100663	7	5.56123296346839	2.58276689748675	1	5.30331776579671	6.67027149379215	4.34027101471929	4.13207729414695	6.05606996571689	2.0166376573754	2.40895265671066	2.08637956334079	2.74599745024821	3.44157072975667	3.72651897930306	1.59113606137881	1	3.99850982932225	3.51075632334307	2.0726843951168	2.21831026325805	1.70107552475143	-10.5136326036504	7.50218780716795	-7.35110774217969	2.47626939129696	0.406146059310634	-9.9371106817229	-6.74152748446584	1.44193261210032	4.68398160425331	-1.06766377803637	-5.12564183326639	-1.36078447421158	6.8055001517377	1.82574822892664	8.55555208391206	4.82496289498563	-2.98039584416581	0.168225126480003	3.50532018114964	1.22821716356563	-0.131341240622733	-2.76709269945575	-6.65744926907973	4.41952972369022	6.76841163440409
39	2.92510481477732	2.69711010900208	6.2643365545436	5.97621529502394	4.08576401355859	1	4.49643715738596	4.54263131501023	6.36911914763221	1.75123582313843	6.28588463587385	1.4822309312109	2.27978489086055	3.94181164472638	1.62852123131658	6.75841623393188	4.88970952707514	4.59888236317188	4.06914395221253	1.40994876137287	2.31655661392604	2.40617696961953	2.04948976652351	0.41842320607783	-14.6074927489209	2.09547638491107	-6.20157724150462	5.27521656159982	2.49675068132521	-11.4078611570131	-2.63524281018183	3.04709909739097	4.52492264667552	0.492571754245239	0.415064924664681	-0.830462795103685	1.80082771748608	2.24620524990243	5.5931699812008	7.23987381297567	-1.09447550403516	-2.63027835521616	9.52461422587904	5.93576280722686	-6.27381768474015	-3.00196860069461	-4.61859438203985	6.18734496828432	-7.59811579818354
40	4.66988864345971	3.59054685190559	7	5.86577467683144	5.010555875721	3.6946548974101	2.79792696725094	4.79363938496338	6.61487006392351	1	2.89275075499502	3.22607064385289	3.93605610351397	1	2.0214057329916	6.35028330285873	2.48501922645331	2.2906499831589	5.17438404266545	1.68133545019109	3.55091813350189	1.1722191426662	2.07713477178877	2.14647207323708	-14.7570926646514	1.11862616858639	-5.84250363468929	4.5435577686993	2.10319238468563	-10.5460797985435	-2.20820155217342	2.41358561799643	5.64051950600279	0.79019523593444	1.60749259398094	-1.1377232198554	3.47446542227789	3.54116327233812	3.54792185256413	7.10055242561808	-3.92988152398671	-0.217262950969934	8.74832628507658	4.75459089328189	-3.19786673620464	1.81797579142357	-6.65664810993768	3.55186545133148	-4.58595163330421
41	5.77886713349151	1	6.43767089397931	5.50845590063952	7	1.74969400932322	2.22298706179964	5.37226661680588	6.49373939635588	1	3.86551698345992	3.27751051862904	2.70671503262042	3.82111706654243	4.11196209651063	1.38958506188564	4.22546900668248	5.56908878657126	5.89334184866111	5.25557002003034	4.28066320484608	2.47753515797084	2.04392770062165	3.32334292217688	-14.4308145970704	3.3718167762392	-3.2862863826352	4.64465108741839	5.71417892841078	-9.44042402451121	-5.9495268512888	1.35647810328362	11.5585050172602	-0.259124685339437	-1.20439107477307	2.05595988366677	7.36786980156672	5.74613375952807	4.26185234572666	6.33922793722446	-2.14515050768592	-4.87277508143556	9.60136275107772	7.24155807235936	-2.17701114178492	-0.506438712860222	3.71221862694879	4.54074632604602	5.74775360780698
42	4.43253261331304	3.54166272161029	6.71761599840463	6.23588368678531	3.314378336751	3.99359638032157	3.12532179541712	7	6.73693135409899	6.68753661652029	1.79120320618142	1.42857294116084	2.82140824066851	5.6359466696498	1.35177404437274	1.67135235962669	4.83760008623064	4.97317743280107	3.49747949462579	3.46827156415571	3.94734167874438	3.63679535295072	1.59614244493739	2.97448732799742	-14.6954533331295	4.32073902904392	-2.67606140341169	2.99245769616047	2.41467342786914	-9.12561773765491	-2.52048364201616	5.58834181656517	8.09548566274374	-2.5270799321063	-1.58360185242758	0.511806877676313	4.5416028092824	5.63299930024173	3.27651828344321	9.23803743770453	-4.38100187907232	-4.58054500258087	5.18946019692001	-1.18207303869613	-6.94318123540092	6.73722171703881	-3.49397396251409	4.91613365293051	-6.62630941014585
43	1.7701289435568	6.42261030626618	6.11417255093899	5.43806653548277	2.49884124113991	1	1.8930623342931	6.20271741701581	6.59914283518504	5.39636924288512	3.51342855146526	1.41027749469361	3.59251058691442	1.67932652214601	1.60603157087971	2.90800792577606	7	4.18890625854564	6.0727968274071	2.24525417256621	5.1641603985238	1.49056319569207	4.11265867896523	-2.33753398059433	-17.3670698008136	6.29228549049519	-7.30135533368954	2.58404659635918	1.5657911717544	-9.96725194441907	-7.10946220201177	4.32402365990237	10.5986612661559	-2.60579396272852	-6.08648840753833	3.836029058513	1.14071240290221	2.7197389483823	6.25277835379132	0.0160190430458632	-2.92535703248381	-6.75497462233056	6.73453561380237	5.84215770365724	9.55233793299403	-3.34107307437071	-5.9166778618176	6.49226397664669	-8.62840790907509
44	1	1.69168493253946	1.71111456975916	5.36133583831855	2.60970847861895	4.18638200174001	1.66389428394196	3.17670133205666	4.64820943278219	5.54669379196095	5.7614096364178	2.13080589973476	5.88735817871702	1	1.36071040948638	5.17791882943588	5.89629470709654	2.50887797810055	2.75799957218238	1.90455492679111	2.99648353121028	4.63541553618501	1	2.45533597839904	-11.0400743864102	2.77556658761605	-6.72344710511679	2.69030697042493	-0.664407714079493	-7.99091400319399	-5.08263037904373	5.68733525872125	5.15397161251606	0.656871678878129	1.33798058044316	7.88580327223561	5.27427394398972	-1.7054449301023	3.59133911427313	4.01293010864708	-4.3355180174313	-3.54846554590094	0.288214355590035	4.00745163724527	0.108652671050458	-1.07878558818242	1.49814741907598	1.72407051011665	-8.90589283096839
45	4.03778606474217	4.81051565286747	5.2982095603247	5.6608102587207	6.0478617122102	2.48880902892526	1	4.16998494865941	6.27548163057927	1.69257423315649	6.67947831536403	1	1.51105926180357	3.05086135273001	5.47791540109192	1	4.97441127120326	4.9715880749708	5.62209490377166	6.11926134985052	4.22395909246257	1	1	2.99260739945027	-13.3674712892554	11.7586027646337	-7.5860833243836	1.08145632457685	-2.18345905549575	-12.2344488761029	-8.61575707581887	1.66150150215417	8.22682404504102	-2.65058398399415	-1.65341436932665	-2.17594989080293	4.88800270813099	5.06426717957187	5.31069521924027	9.04867220868442	-3.13339404936134	-1.38031477867041	3.11680759800039	3.87198182718646	-6.75818993475492	0.312399966305341	-6.05489433387001	0.553457719380326	-9.94773633476712
46	2.61659598667298	4.38285648663418	1.44723156642528	3.72246949364085	2.10542872810665	6.82017206770734	2.79223180552976	2.36879190518883	6.3254526798011	4.60454637803139	1	2.85638512983624	1.82348762060448	1.94965449895445	4.50283695412714	2.80446222074989	7	5.3496974637416	6.38047893352653	7	3.21279398287068	3.29969601763377	1.23622902978547	4.60358248616183	-0.911592460276032	-3.30867637475355	1.08243481609674	-2.16297753973954	5.16157438737689	-11.388364717713	4.01463242139847	4.44989206963754	-2.23052671014386	2.41903239739232	4.77641364834902	5.32943397517916	-8.29819196424219	5.34960881203989	1.21963763969442	7.2877244094151	2.65762764509067	-1.32721764685611	-5.19637578858557	10.674065573956	1.13869001208992	-0.955806293165639	-0.491081407178879	2.74088104317988	-7.76963941414999
47	3.79448609763043	4.12224826856992	5.39426568434782	7	3.75059554775896	3.73261641723708	4.23121720791286	5.67962633864545	5.69384176029804	1.12875875324357	3.39840160166418	1.29681502072156	3.69903900801699	1.40729494868657	2.71967089319512	1.09370192337208	5.55953434326073	2.8804251278278	5.20415262775643	2.24561748944063	5.17090796673876	3.67105922976714	2.14453051471372	3.20729584214549	-13.4622802620807	4.59201719853098	-2.6345308050937	2.83920789835943	0.248646800719054	-8.79015709963183	-2.73330588065155	5.67275564379217	7.88955522959359	-3.24174101689781	-1.50110404719558	1.67156020661704	4.62115051968324	4.85877069686543	3.02658573261525	9.40669631860008	-4.32059394518215	-6.42974560277216	6.28613345614134	3.58805274890647	-1.88440883241296	-2.32663537867033	-2.00812931754703	2.20093615775285	7.85104014456405
48	3.31885611688574	4.17947653945692	6.68235144408842	5.06983481758546	4.45690527601615	1.11987073883092	4.79581650908235	7	4.64480168712094	1.77911730951983	7	1.10037873481809	6.07906362017072	1	2.92249853720139	6.54962499497263	3.31830814383019	7	5.33920393149331	4.49176405735277	4.32952121304579	2.14535611910719	1	2.88124270131775	-10.7257201306483	6.92864890297704	-6.79297798866492	2.11627513865298	0.543686954177852	-12.4207229875165	-6.64273713877431	0.985550154052076	7.43799420070345	-1.30259185157156	-3.42498586710656	-2.24619565583787	5.99706055121861	3.2687618871383	8.686953352419	6.42660310024178	-3.99576703341525	0.101126813544929	4.1358798793944	0.227270411096985	6.26196433856065	0.978823753954511	-5.73752272169278	5.81997954063421	7.57722537241178
49	1	1	5.79203634190008	5.40130327032955	1.59852666167247	5.06749344258254	3.2554404521589	1	4.55747678956641	6.57239852913918	3.88278472084647	3.63478273028996	1.77387000936988	3.62745004714792	1.33484771264849	2.9821081928299	6.38535589269435	5.24265390693207	6.18335231385859	5.49765971433147	4.54461787076148	1.45023293655726	1.96297956446567	-1.04549494635854	1.7444642749809	-4.55593492817753	1.76176024742366	3.63534174478938	-0.73916538416966	-9.20989468105194	-6.11277896080182	0.701149786933442	6.26151826394342	6.83059699491732	11.6200973964363	7.34849391030829	-6.74723583886432	3.60625448568316	-0.26630125617513	4.35398014157558	5.76325734388621	1.48948700673884	-2.80705500718279	7.6767451507302	6.20960608714157	-5.34406073969151	-2.69941058199757	4.65384916260282	5.6210552688267
50	1.48390958782021	5.17419512416107	3.5556837756857	7	3.05706160826772	6.51466980457158	2.9697654844017	3.9060823737714	6.92965515739121	4.66412918236325	2.41141789067258	1.63882359297028	4.16915387355968	1.99836950281411	4.45374289010092	2.66057006496521	4.52580935019374	2.34013402656116	2.00463577790069	3.70221469614941	4.88239599244993	1	4.75260297085797	1.22534788188399	-12.1633877218196	5.00917190290568	-6.86299122442061	1.06381954546206	1.27488943035015	-10.3991316952582	-8.009431289572	7.71063648825283	5.14230811326303	0.796246224043793	0.00412164677101717	4.12675377766958	2.11277667108045	-0.215332791349064	2.9999151197069	5.46932525300379	-0.396311999621407	-0.747002404719459	9.88077344355793	8.19219341891708	3.23238428866039	-3.51260348957692	-1.3419297150996	5.38845158786299	5.19708379481661
51	2.96184304003744	4.89177373528993	6.57537704443399	4.86071406561686	5.36699848789541	3.42336928193365	1.21823609889408	5.19976963045974	6.6124037825182	1.97704266987108	2.40975924022304	1.15295707404638	1.0955848459449	4.24230325436438	1.60085412827222	1.02868791055388	6.12158683973601	3.77952604559165	3.8208350791167	7	5.04421635828196	1.29783746532497	1.01691433171177	3.3447536630354	-12.9908586427005	11.4009099122982	-8.46398993683354	0.551317230009557	-3.10743766387857	-11.845273434144	-8.62721017308527	2.70238047819328	8.06686436145652	-2.88088845305554	-2.48596883450425	-1.84155238517593	4.37973706693246	4.70183104154947	4.46893433281121	9.75420088535408	-3.36554102675109	-1.20351514189667	3.4211223872861	4.5862643159033	-7.11303025790988	-2.43682644089399	-6.67474300991165	-0.241631324773572	-9.47004844910862
52	2.28732749932031	6.99804668517491	2.68750261982471	1.21027296974509	3.38842352242898	4.2626048638637	3.62727300099678	5.70203576962238	5.31704883748912	5.07937981021779	2.99047773403862	1.83784686567877	2.64541262244824	2.77559207404713	4.84820022624368	4.95668839263948	3.10750972945505	5.54443580093641	6.4130544871089	6.48425760467538	3.20409877119981	2.93206998115337	1.34875868852932	4.29958349656123	-1.6013107588687	-5.8455585076324	0.981155051948717	0.865107487771647	7.12411252412388	-8.14579944631641	2.00507743149329	3.45564557843109	-1.33496647939659	0.692372065743594	8.14261982827679	4.76701076772498	-5.72739568088206	5.03420482282764	2.09206514806259	4.19342092130956	6.76974383132885	0.245670978667574	-6.65210296130928	5.61454291689742	-5.11790600142155	-7.02842400178696	-4.35050986749268	2.8550913367277	3.40788120364974
53	3.66655271621096	3.58809255391141	2.49248262041955	7	4.16412951877218	6.68769356426094	2.08527681419121	4.54363830092322	6.40821782761637	6.73190211685835	7	4.77442968934791	3.95241792800168	2.88930221826014	1.54614126692937	4.85042416002901	5.03206144009996	1.1962447428828	3.71125155905888	6.52663517578054	3.83524251028211	3.39468625655514	3.76984876203693	4.2352866687985	-11.1270625524146	5.73479909415938	-8.12989330224453	1.75016767167575	3.42695112475773	-11.1510098572436	-7.94432627101959	5.47644437821541	6.08114916993375	1.89174586684291	-2.73049502844814	3.82201587009125	4.71144605997526	3.08653403735668	5.81484670833739	6.48455665507238	-0.574253407480708	-2.59104401856706	10.1549114017439	10.2926962498787	-2.90407679225331	3.81707838090624	-2.40316766681254	2.46574996833758	7.8771475221435
54	1.80368753697486	1	2.75791620654062	7	1.6888227613397	5.38304530185503	2.95411261347348	7	5.51199950514586	6.09645278711004	7	1	2.8880742464022	4.97502109655367	4.29517223184067	2.87790160893197	5.95603520778466	4.00344986510111	3.30430092440763	7	4.14361951796945	2.61201946834056	1.63207309864326	5.74493341045335	-0.57709742861733	-0.660143204893465	-3.2678520991513	7.45409677899432	4.51365610100342	-4.87555854391891	1.29093890667534	-1.40959750156858	7.44732149231336	8.31516063532847	8.9508844422615	7.79921326305588	-9.16708254477224	5.55334456394308	-1.15162900223	6.83784134469847	6.7016118245242	-4.40996129267176	0.0194584035141461	1.16879490211076	-3.09562925824128	-5.41267387267001	-12.728731390931	4.72829873690901	5.37758559136914
55	4.90681312754351	1.36660628814716	4.81764839620769	6.17093721178871	4.7246564307423	3.74712965671444	2.30061617956437	6.19373211708602	6.67090646865749	3.10597975815561	3.20721884246104	5.68439542300659	2.71383764914836	2.32976166365301	2.0394818509125	5.7969283701438	5.79183541779684	4.28033701629523	7	1.26054962317556	4.5010158932628	1.95266058258767	3.20873545082148	4.46818456282686	-14.6557596282401	2.93388094890539	-1.56929922296438	7.22357719416586	5.24982165861175	-10.4746135171772	-7.17730305809012	2.22444831489236	12.3168238003401	0.00838838922642759	-0.0293198329684488	2.83292544058842	5.88525553270727	6.24796007797731	5.91669066623098	7.34055068588724	-4.11346768034611	-5.8271864601929	9.14479809798654	5.17741025461459	-4.88935233299016	0.243149292147199	1.33616728490248	4.95525910124958	4.77892017207831
56	1.1115557315443	1	5.32680711779892	7	4.80543258026204	3.98833812087476	4.08506214944979	6.85529775991853	6.86377122805155	1.92950280302181	7	1.16770200160751	1	1	1	6.00447664300626	6.18372809763026	4.90616600321751	1.85330563092832	3.20808451670233	2.13341278432513	1.14266931620739	3.60093260199014	0.418336547148752	0.401806372281093	-0.982508069528185	-0.293281994880053	3.67240440522721	2.41185245397716	-8.91980782919383	-5.7765764402853	-0.310921439173469	5.45855180006291	7.04964200144442	9.37783933589395	4.72989376655132	-8.82952885221884	4.94279577445856	-0.703635708416129	5.03761588870226	4.4626335173849	1.44717007786179	-4.81934857116248	2.01224272988676	1.96464445944675	-0.194772193882311	-6.58062763679914	-1.60310734989835	-8.24464642452519
57	1.86220647354449	3.53803045770033	7	6.62618790163487	5.1688973020077	1.52377551333619	3.80549174772036	4.45607096435126	7	1	4.28089450140514	1	2.97229820402094	4.59466072060969	3.06516034139755	7	3.60755085236849	6.33517711268512	1.07934517983573	1.38860901093586	2.79799668178887	1.46207562167862	3.55591789478205	0.461028503858208	-14.2195746171848	1.58251686997064	-5.22922154323942	4.54232730636207	3.07523953670521	-10.7310377689043	-1.3311827781254	3.39933603637441	4.6811610929177	0.0937368036354683	0.929700961559828	-0.0357780548061362	2.56909216314518	2.84960975956811	5.04402040277036	7.67254037859702	-0.840777969697609	-1.47739074395944	9.56334811298208	3.06006803186645	-6.60746355743648	-3.12206839396106	-0.142671678922902	1.6845890638912	-8.11178034653033
58	2.1687436122736	2.35983059715001	6.12222286268927	3.02628123045404	4.62967238625767	4.20522468776328	5.99570811936718	1.55927707288294	4.43164085600375	5.40124473417732	1.73978336565291	3.70119735558523	2.62991992744297	1	3.58404926918906	4.63859784179256	7	2.28595240909499	7	1.02857935310567	5.32232836085956	1.31795310832126	1.92387341448886	2.07304754191848	-9.03293374916945	7.05642912820278	-9.46196747965167	2.78218046438859	-0.483599524042109	-8.50039092415073	-3.3439768276669	4.20000922816375	8.9272014814318	3.55488752755312	-1.02683872840354	1.70296312916569	7.37107594588902	3.16717858134314	7.42540939254879	3.98670272398481	-2.13958913002566	-2.57880391150811	3.20372175550492	4.1450248922237	-0.734594510737979	-0.825542646164911	-6.05748579263412	4.42985646148154	4.90674770999437
59	1	1	3.89971915426316	3.17638386935353	3.07641232510947	3.38865456886586	3.16338597796072	5.99838350242582	4.48485678294407	2.55665345041448	1.77660945210878	3.55065035276821	7	2.04361363411995	3.59153126253213	5.2470243896594	4.1627498706033	2.87655567508612	6.91248685714234	4.65607922657689	3.44058816468452	2.53691693352303	1.50023320358577	1.33857719700649	-9.25062442086798	3.08091516682196	-6.61908096143647	4.33266399192297	-0.301285263463362	-7.4386033962163	-2.60411653961852	4.60138232632503	6.25432360566793	0.179748509367779	2.01843278948882	3.29235754616606	1.05957573709954	-0.271767840951483	4.1208751314931	1.51468190805399	-2.70405024744158	-5.76679220757307	-0.850379043353096	0.730328363234552	-0.241058581873899	-0.29139738550447	-4.79013166674828	0.03694484972526	-10.0751392604532
60	5.41602150650998	5.0234574521038	7	5.28110152468328	3.73713193085084	3.26482683657597	3.45509531176347	3.808815449877	5.24701584355721	2.25819457217598	3.10459766652112	2.18839834332719	4.54113941240742	4.15204088908715	4.28183135444208	2.33507085132718	7	3.18664641552677	6.69774666126965	6.60971130184593	6.25126362238251	2.23421961183776	3.07714950868963	3.7651759063059	-12.7692732349139	11.4362779818709	-6.04772419220457	0.702837350682665	-1.95160396799	-10.7623271526385	-9.69030495771817	1.88906079557105	7.00475069899117	-3.66400708307607	-3.36862650526304	-2.85222248149466	6.87600714776572	5.75735895029068	3.8721606917548	7.66255486277385	-5.80455064846038	-1.83891699966361	2.35884221313604	2.28791171449277	-7.07224696086592	-1.60019468143914	-4.99540884823239	2.6630744692346	5.69395872235274
61	1.07361946753177	1	1.59960843911908	3.5726448624267	1.09441174997477	6.14420366083493	5.87289616492902	2.89627988489285	3.34421380133996	5.52067367974109	5.50199030553836	3.47724046841138	2.49195959446685	1.30379584823036	2.66925222862705	1.18135281638448	6.1536043810485	1.94267452849005	2.47555421484319	4.0826385557494	4.89944655655986	2.19750389731986	2.3480529455932	2.42066135061021	-10.7624192272016	3.52752389754074	-6.67195691088225	3.3792397363102	1.35644470426193	-8.12801907111958	-5.72012600710513	4.6656065574286	4.12325458731654	1.97403494044676	0.822345303362526	6.21799598172406	5.00175518522635	-1.20682390406682	4.44880611874609	4.288382986342	-4.00597470496972	-3.63944054374015	1.76742307390277	6.02635476523526	-0.792561089345496	-1.46625148963438	0.306168264739996	2.71782896976584	9.2057264834057
62	3.76906032182346	2.49632702312977	6.3853114288972	5.40780641478625	3.42646949609408	1	4.766990540887	7	5.71448241195056	3.69063322777277	5.86635582189838	4.08518153584057	1.08873907360928	1	1.13140375125086	7	1.27634010838516	2.75747642834388	2.47491962043043	1	3.71463774756265	1.12440779587215	1	2.4955977009187	-10.8796945513805	7.93486188212119	-6.30358196950614	2.01952448168224	-0.212518764878304	-10.3393864138117	-7.50709043186762	1.74157477616495	5.47311163688135	-1.54017112503941	-5.49660535058651	-2.84058591311033	6.3969819153191	2.34197566988447	9.10001167352056	6.06551194636351	-4.30767490433344	0.148481669526703	3.96740216976713	1.02029992192238	-0.594551309763079	-2.40906288163257	-7.01385040836153	4.55539682349373	9.06708858531302
63	3.25154196265413	4.02880653049941	5.40362671636074	6.72995663751263	2.13825794724981	3.88844279449114	5.80813718408623	5.89814224694972	6.70628832926576	3.27289586958473	5.30785712191134	5.58293761420816	1.92782396596453	2.46787682489603	4.17740393185861	1.51442989506011	4.40452923232067	4.19011799270466	6.14876223133197	5.49655454219027	3.02842450419488	1.0216857881688	1	3.98059566698522	-16.7861558248152	2.68846462783518	-6.87062473346806	2.77464044835854	3.29566931325601	-13.494401756115	-7.27081754664235	10.6718889250565	4.86947331351555	2.02232651692644	-3.2454853056768	3.18920918727933	6.78638146774211	4.47251835558408	6.52144309039397	8.56326562749461	-1.93476185210032	-3.571625005128	9.37739136155335	3.02013177827256	0.578548029864149	1.22102675877502	-0.70120334282897	6.43752287127247	6.28701834019266
64	5.29310665221952	1.93018974343472	6.55429297247728	4.21008528154135	3.91395729143509	4.44313728031213	2.87862348518667	5.64522674810977	5.03002570216352	1.91412560690349	5.59188480400204	1.90604860300412	2.11285956409261	2.91636820687254	1.9274942450212	1.80610152665591	4.00124694702155	4.18018639641699	4.9066882935185	4.23875360156032	4.78120346853447	1	2.35281434358451	3.11600647812204	-20.0702898097883	2.36520859182283	-4.65349759123277	2.59538710827847	-2.03758347789471	-8.77300074744751	-1.9481261356413	6.14299831225464	11.212181995618	-5.15773455163972	0.676170847901852	-1.35126350802589	2.1930506341824	3.49257434560227	-0.340422469168068	2.31978233874953	-1.65675439182583	-6.29060870808619	2.75857369893201	1.94424058424278	3.76837444669544	-0.214405499875518	0.307148455773029	2.38000691436624	5.5237125267072
65	5.92215649224361	4.16306750722674	1.59130546278491	1.16945836052345	6.44932161704713	1.13400723773745	5.14729309179932	5.93245710116313	4.30866999527349	6.47542214730682	1.55743417904271	3.80703569418048	2.9208419334868	2.70122847290843	1	4.63898391359014	2.36171613209308	2.46257442184296	1.69426031752995	3.57529556791176	1	1.5772556746283	2.45030924907682	1.18703467560032	-3.86668577976422	-5.05085213782742	11.3187056970727	3.85355882126226	0.675455053250497	-1.17817170784004	7.83503020447713	6.67567218042964	5.4681764538844	12.5933377829809	11.7895838810255	5.52507856686975	-1.47625289102085	8.16757134517192	5.61774640412524	6.78550617062616	-3.7891750869874	-2.54279533813091	-6.80265488594799	0.530278352136232	-2.47865203462248	-5.44459414574534	-5.4971641767572	7.7125160552616	-3.82734397061435
66	2.08987161702504	3.19864506285565	6.16539668846973	6.90849221969198	1	5.40660222191508	3.02675486968594	5.28725407079775	5.97017870097656	6.42706044493621	1	2.51440832515572	5.14262596017758	3.06982911939849	1.22866080105883	2.07778427134463	4.96161461233316	4.44680080104968	3.35836627403725	1.93171006312885	3.72939576397495	3.67888189398452	2.72430563782057	1.86709506435294	-14.0403208027579	2.21554497474907	-5.70638389916827	5.05190678411488	2.56735984623949	-10.1500856152943	-0.677824570954513	7.41995363442711	5.36047973418938	1.85665877117853	-1.40850232960406	3.80429592316192	4.12302180814321	3.12449859132085	7.60835853770715	7.69452726595963	0.568315430505895	-0.0999205526522619	12.1051566769637	4.77106267487197	-2.03627653429153	6.54840065263085	-6.63424944604883	1.85720435536791	4.39842793976019
67	1.2493456230104	5.23954526721321	5.17631166668991	3.16059483378507	6.19453279673134	1.81086845282012	5.53171405240659	6.23019738671081	5.71606300139903	4.37287662975842	5.15455209831298	3.03794537710172	2.30372382227573	3.30274026427776	4.26469002467516	1.76811098905106	1.95807657942012	5.85107367638195	2.52370187531041	4.87037525656695	2.7909039067618	1	1.4767804515938	-0.195782727519834	-15.1283762142409	8.50838659251147	-3.12469865542962	1.73822055222361	0.116947030385987	-12.8044822389506	-3.59256204588803	3.78126410533596	7.86046308806181	-3.088417269521	-8.50382057063664	2.64104481090648	7.89662230925963	1.56849802609311	6.99339176141584	8.79383965473656	-4.51625767340341	-6.46941584163358	3.89349743156696	3.44250084959384	4.02177206661842	-3.74333201434922	-5.74471305672144	0.864814938640325	6.47183156910811
68	4.13183213809879	3.19588532410913	6.55012270071074	5.30444277798041	5.66045132907033	6.99879173816977	3.42187275159175	3.45012656000627	5.47851015398513	6.00528103949662	3.80717230519255	1.94307997473159	6.73372120882902	2.13931258485871	5.10979276398653	7	6.11103215236455	3.98231719048789	4.68397718623664	2.08803698323939	4.55656427145639	1.67940795846703	1	1.60122713942081	-15.5862500407536	1.50665052686413	-5.86361402879485	2.08043826509136	3.82340653081081	-10.9119551983671	-1.55802838142409	2.36798995205448	5.82197923520716	1.27657473219165	1.2825809736365	0.233971894920034	3.32017952536815	3.151464467685	5.01918427233558	8.33909274906524	-2.58875496486524	0.462932368365326	8.52100388530523	6.15116978651101	0.982591640585697	1.36072690847614	-14.4505288261318	6.26384516737009	7.93843604898398
69	2.51970990416183	1.00537731829867	3.87423969163349	4.71643060915485	1	1	1.69889752913144	6.35329658379927	4.22314348655068	3.20667430108233	5.95103881243743	3.11792182489335	5.44003188509787	1.03333870206049	2.11924126563671	1.36222430732313	4.15788961458553	2.80056914548772	6.84573228165493	5.00107916809379	3.71964430561249	1.19602905431632	1.17893845623734	5.65753894691536	2.5683838907642	-0.816067758494606	-3.30392085681487	6.84162129561712	2.60929658821968	-6.10204584256028	1.61010979557177	-2.10281312953553	9.88741511274196	10.5671830486127	9.25497018655858	4.9265053108851	-10.8579236272795	5.71749514740437	-2.22398759105647	5.81627441635302	6.27944153110092	-2.65727347056821	1.14403104164977	1.05380366256525	-9.91195314222897	-0.945099998222433	-5.22720203149064	0.712454691536175	-10.9365425070615
70	5.38412938242914	3.19985542210638	7	3.68436635458057	1.86088408585158	6.75003642828728	4.80632091804968	6.17179336714964	2.78144532512015	5.20241716352534	1.84958610408622	2.67060123489485	2.97737482363002	2.93159617974279	1	5.92681404044576	6.08944133552133	4.3413670696942	4.30075855869953	1.53350219699651	4.51184053396077	1.50272414921145	3.53068880158767	1.24199599864163	-14.4171461899491	3.20168137434552	-1.80114779491216	3.70116814303959	2.18908061385624	-9.92993463234009	-4.58991520488142	6.10685488829041	12.9769386372603	-3.23050979976903	-1.24331200420953	3.27187251533705	5.38292433659896	2.63359352656502	3.14352667981219	6.62755940625838	-3.04548151644119	-2.39870934677262	6.83393408691759	4.53830352858728	-4.40751079018197	2.31270406892328	-7.98655720211106	2.87189143314693	7.69928840455439
71	1.97721985412065	1.90320812997108	3.36361676377946	4.727091776278	1	1.59978237754878	2.01246306565269	7	5.15900431554173	3.88731691663515	7	2.86306839561615	5.80716317212902	1.34383231678508	4.63160584563848	3.22415198061986	4.39157211684233	2.53912292818771	6.19487308914852	6.1697167570957	4.98670063433576	1	2.13818470292642	5.13758607210066	1.55566493795589	-0.315970180740996	-3.40234194640282	6.23059505381929	3.27827575598277	-6.54574588460085	1.43778995731003	-1.23833003256123	9.0839500466284	10.3574064506553	9.23423241448322	6.11955161422881	-10.8045325482993	6.66625416260299	-1.59145628670402	6.40419222069693	7.00486368073145	-2.849693436622	1.22573124636917	1.56729470873742	-9.83977758577812	-1.42438282794271	-6.26283028787324	0.992512916796258	-10.486695878413
72	4.18551207968217	3.3180359752563	5.64066633076009	5.06742267930711	6.17616507330388	3.32295788007849	4.0306411138282	5.38492467515623	6.95129989903743	2.3401554026078	3.4363288590935	1.69487586948049	5.48118032325086	3.38505215766136	1.78043657484372	2.08710034150008	6.6381055495286	3.44796126927737	3.41819821087454	1.50582678000879	5.27792463395663	2.53943715056827	1	2.79553869433396	-11.4531414838184	9.82462486200456	-7.86851343782087	1.43321291135491	-1.35387829244434	-12.1729594981916	-9.44293753397798	0.699820441116048	9.44303138967616	-3.59454654844543	-3.87716494944471	-1.88269137994017	5.6987696840647	6.86361144393263	5.01781943994376	8.43458857565266	-5.93482013542446	-1.7146202170599	2.42140283530967	-0.156607458254044	-7.76834852784412	-0.974281627963971	-4.70970226567921	2.56555141004151	-10.3084640279289
73	2.02569981614139	6.38521735009056	1.48726258485044	1.02318909418867	3.70875275397521	4.95157943273547	4.05845234123464	5.93451887025791	7	4.83489302525524	4.27496091199436	1.77706756459809	6.82118553042442	1	7	6.41707699267437	4.02614362280244	2.11453002982346	6.71003416122609	6.99540644482916	3.5727349036094	2.0671725564474	1.58311076987088	3.95033445565717	-0.684534016345555	-6.49258271966894	0.730767595534756	-0.547761812467953	6.28384321134287	-7.68066588759547	3.12125039355166	4.93334583231522	-0.270028459628252	1.12951172995913	7.44850255460898	4.8644035272907	-3.88897631127925	4.58951753996531	2.03131596232081	5.86793162482298	5.4431513288392	-0.072908785948208	-7.33036337384911	3.0391633832224	1.97671172407667	0.0735096437926032	-4.99250401101935	2.53394950919527	3.14819686288838
74	1.90050992236052	1	4.10320582184741	5.02043075914169	2.84420608927701	1	2.83787746234268	7	6.19653883263968	2.687670721106	7	2.41697360032626	4.57583804467811	5.40120505495288	1.23061852004348	4.75621846640078	2.5680475748898	1.78436644872888	5.75696592443533	5.54422737572084	3.51672425898328	1	1.89172124040917	7.15737583986697	1.08586273867592	-0.30523028143193	-2.94947477628753	7.75002866847865	3.99453032324756	-7.93892787620045	-0.00355747302967746	-1.23219873744378	10.7814846906607	8.30088132969874	8.37066889027158	5.18427717388141	-11.1590772601488	6.87662371543115	-0.249056387385171	6.15929280313244	7.71586964559029	-2.76440272721327	1.22114575215707	-0.0392655786437037	5.17940414954921	-1.56198840864671	-6.30574039320664	3.14501766270883	-11.8882955633639
75	1.4909960134011	1.36723598497205	5.2391112201645	7	3.52797404813492	1.13827823559541	5.98021198976309	1.91096236438827	3.94395193406904	1.85247614849744	3.7803265175401	2.28607533557692	1.79283230376908	1.99300574622656	1	1.35346289943918	4.71521860086867	3.20358277636035	3.35648039300082	5.54696185742177	6.05536828438073	1.95502214969599	6.10002969804171	3.84588765727155	2.29166836351845	0.234551435111492	-2.78687419903212	9.89524850498138	5.16852374953635	-4.52165305140252	3.19885279264508	-0.708739761038539	8.83793620132014	8.32208410611415	8.92698104525192	6.99286754873488	-6.64812594413848	5.55854650024634	-2.12873036896159	3.25747861502015	6.01611064050751	-0.836274649864513	-1.33063764460049	1.7074632942168	1.5951123914275	-0.984759093186448	-2.64732020512333	4.54549387010585	-7.48915694023597
76	4.58325691627224	3.46678288925696	6.32625063896202	3.61543531141026	1.57541358636554	6.68615133560258	4.60537250364353	5.76595300584175	2.83884198245652	5.2300029183877	2.06863405856179	2.63023720871787	2.96976161619227	1.95095253971914	2.63132839104484	4.2608784398078	7	4.7641895207475	6.37738741195725	1.22180831681336	3.66237784087084	3.35555085371429	4.76578333504886	0.959660690659402	-14.1062275221334	4.21686714756508	-2.38810162779196	3.11897222146187	1.35412738150069	-10.0900789857661	-3.20958967282013	7.19351326084476	12.678020269521	-2.85203499959837	-0.991565796975193	2.27984963475638	5.40865977501489	3.397687798872	1.9070761734534	7.06199888496345	-2.61302545986087	-1.55027353082261	7.77863967754301	9.47626418097284	-4.17303699300737	2.26000879895954	-7.25928109541158	2.85082320470568	4.92668832261793
77	1	3.71018304042929	5.06750099699279	5.5776238846104	2.5044724201403	6.25147384671099	3.12807139704861	6.51616592271107	5.12625987119614	6.86850814557813	6.94959699067656	1.87654900351882	3.45741308434311	1.84850682905709	2.27259981825964	2.98365717915035	1.20889379223457	2.46683209125673	1.06123960666416	6.85052466150755	2.03373265119049	2.36120822886818	3.53903298030393	0.951980927967483	-10.3980934084248	3.71335338222432	-5.64443651514953	-1.54387831452557	4.00924760563826	-9.65536084342246	-8.01355809197427	4.85241560791864	7.29815909381242	3.53512400804948	2.34956785172593	3.85421719753443	3.57542569847424	3.32964910324739	5.21044411391661	6.85253553287522	-0.334805727084675	-1.70490049166434	8.00896244789284	9.09196278919	-2.06450543940498	6.21556247068133	-2.31665389555623	2.84008393529966	7.12946648564036
78	1.80315697491031	5.82024682790431	3.97110553599833	6.23967731373896	2.06199130885782	6.88960642717311	2.84113814702492	2.90591668403884	5.12798820093786	3.57691958882056	6.88455440041934	2.18551622322638	5.49028732618042	1	4.20742187877917	4.11930166055691	2.39723507984766	3.70073838510735	5.88373649294794	1.81463594943233	1	1	4.53475348780332	2.93821854742529	-11.4831470721889	3.0813402621361	-6.04029774710539	1.63055397446402	3.16249926829197	-11.5344510769185	-6.80178907053931	5.73254753961652	6.01981802077743	3.1012559085209	1.14098526724846	1.43779636413447	2.76940494021066	2.23310982784571	5.23946538664318	6.46607987924101	-0.600791086296432	-1.32480776796558	8.1485775451117	3.19549873400571	-10.5609726615194	-2.22771444674202	-4.76149715537253	3.48417850773644	6.08548994095817
79	3.09269802946624	2.98116463308302	7	6.12604888202561	4.80202123342186	5.28347288827079	1	3.98750365676332	6.25208839587366	1.75843803620665	2.50067993171765	1.54087820312792	1.82892278522407	1.63162626840263	3.67952527122959	6.69247969146658	4.04804992941904	6.21354720612005	5.77144394868708	1.08887435579907	4.65415229867924	1	2.90292825805005	1.45025531738913	-13.6589772726168	2.80007742927148	-6.2577834094994	3.35912367512388	3.25243178170446	-11.6621419122522	-1.35264219297782	2.97125029821194	4.86268312036256	0.299510841159349	0.563788906772403	0.427270657313052	1.60812383529732	2.09069919886434	6.0282829018184	8.17998815963268	-2.6576234853887	-1.97601473472866	9.64262376209688	6.37894502969575	-4.33301705615701	-2.99737189133808	-0.41942582483982	3.08166898318435	7.45009106051578
80	4.16776778928963	2.97644143850157	6.52097769814158	6.47237787461693	3.12226534833465	4.83446416077591	2.2555192853521	5.46045088648598	5.29307951253348	3.72753355608688	2.88791075741964	2.60781889072324	1.15392768488614	4.29022781058573	3.59425223878951	5.4592579389567	4.44701480158947	3.35517446512455	4.76399063348808	1	2.1150410217565	1.90904130846123	1.80421075374389	1.26673546886571	-14.8298317805953	1.11991594737271	-5.1340208570176	2.76760873832562	4.01251368446045	-11.1763394903443	-1.89925909977993	3.76535758654277	6.00207204683457	0.877709010063993	1.20173546562562	0.748145026164937	2.19095967722325	1.51913340083732	4.08128501311669	9.05706544050563	-0.0495765260991137	-3.05015633003898	10.8104629676721	2.02610688809966	2.57724862160652	-5.49984271479744	1.30167139796814	1.96099441288582	2.64462637332401
81	1.54471923311756	1	2.69563931586406	6.03537304722774	2.14719912934654	1	2.34754797852224	5.55091691081954	6.69145694167726	4.98920289914311	3.14969524041535	1.94438653062308	6.09975567319013	3.88378361373228	2.7800863846447	3.31066404438496	4.21547637961806	2.09680574595611	6.60139274378795	5.8505839078227	1.26414163185228	5.15327181322449	1.8276332638097	5.95064820351821	2.30675124683817	-2.34506006975258	-2.99137993420742	7.27773064954729	7.01665199487356	-7.132555774107	0.746354949755664	0.158274259143497	10.7089868972939	9.50682627644771	8.25173484175132	7.03524475745447	-10.9840118287835	8.0247124167092	-2.19792515026798	6.9200421131877	8.39044813271145	-2.98796200044904	-1.24894782571082	-0.312961328624488	7.5862720698394	-0.0624833945328474	-6.93056011900537	0.788249194813554	-10.3790037039546
82	1	1	4.86927821042131	6.62906656181928	3.83445455705075	2.41263516924976	6.31805049498762	1	4.97241174558284	2.64403831311515	4.08756635019994	1.55494994610943	1.58422107596834	2.63884022865649	1	1.40998731914973	5.17767050692726	3.74694677970243	3.56233101316148	5.78324655461742	4.3463781887992	2.98880946341941	6.12624090248169	3.59579870675779	2.89708124675079	0.80681680049118	-2.99614534817312	8.07396236234507	4.12633612227012	-4.8100415679426	1.65816895408745	-0.526088453725338	9.88705588814442	8.1378352358591	8.91948468104324	7.22044300368373	-7.27894214647781	5.08331937956646	-2.08217522752761	3.8287677045858	6.26170199419216	-1.08314997916042	0.542902076879743	0.790843782820686	1.77442787150608	-5.92340697936484	-2.4027715214165	4.22127495176648	-8.2577238315714
83	2.39307766071235	1.505767868593	3.22966269743978	4.9700733128516	2.01118989626075	4.60802231410379	1.79115773764123	6.9289790883175	6.073906437438	2.74079070507295	3.22782481882849	1	1.14663179433208	2.0420095386518	1.71844563490372	4.73362468611193	7	4.47152188257226	5.7435198367942	2.06245829607222	5.68376978462977	1	2.72973108509235	1.82850872882049	-20.4249976578458	1.99906148639859	-2.7436973514872	2.51169779608298	-0.838670821377329	-7.21683742818339	-2.52073567503939	6.66542254357956	11.1936313468889	-5.89393787211117	1.04548364478854	-0.818901227057957	4.94448601530014	4.55838511244581	1.60885175931124	2.39985252107602	-0.0157481363893312	-6.37152118391666	4.7126593127631	6.19047914605288	3.25149723837787	0.272326630880659	-4.40526284236245	3.97825778760256	4.95906659160291
84	1.69674213780567	1.31427526713596	2.6584982491239	7	4.79444644788786	2.1481107777535	1.89426180220604	2.29122042800803	1	6.41903582675525	6.56768877928506	3.64679620576932	2.14653227662006	2.83015261009664	5.53237763336945	1	6.4167724528305	2.08992036169451	3.74161574623801	5.31411855950934	3.0791388235852	1	1.94820826743263	2.48514008287816	-10.2066670092208	3.7852324618882	-4.25260514030729	2.22738524722048	-0.229498043654259	-12.3536187804332	-6.75491271520083	8.07729278855828	8.99875214582676	3.63346005659184	1.88157257709814	3.39582252916826	6.99198703777368	2.79249126249374	8.94032666050449	6.3428954644374	2.04814879729332	-0.281857850407247	8.55931951135518	0.592644979374901	-0.50118507796888	2.76036249173981	1.40629858430343	0.556033892615689	1.19065984117147
85	2.0901065073704	2.08927552872937	3.95736697878415	4.22610210308223	1.0271985847876	1.15039686144858	1.14578037013007	5.83651134989684	4.56702373471572	3.15451270337095	6.57048465787752	2.02791590348341	5.71889977454019	1	2.61687235616274	3.83091943337673	4.92437181811199	2.63676312876771	5.82906235062086	6.71608264945694	2.20544559962448	1.62412165594154	1.57097764726552	5.80037323012838	3.53424317925206	-0.462005090141755	-3.45832383687084	6.92273538071194	3.68084672490011	-7.387080361833	1.27232732543646	-1.75631039201467	9.48520139371232	10.1719180628865	9.10626321875902	4.92133203538074	-11.3764114242058	6.6982770231596	-2.12109966727906	7.01874417200217	6.43643704644635	-2.28876316109284	1.82617601986463	3.90756806211213	-8.80344128293324	-1.69789267400422	-5.59878525798932	1.68838991247693	-11.32000658896
86	1.1384323106515	1.26800470758893	1	5.08587436477719	2.58261461353037	3.03196550596357	4.8445682432729	2.97720536876804	3.48605282595281	3.77934187105051	4.84509886197665	3.39866737643955	5.55636869349304	1.57136325386078	3.84169163495751	6.09351393612631	5.89144155034282	1.68511508797467	5.1308216959487	5.59260968021711	4.00368653146489	4.89294365604581	1	1.73439815467128	-11.1548752395368	1.76322038645056	-6.35334242616977	0.895133559345991	0.241778197775052	-7.15599218651337	-3.61255421367879	6.16653487304565	3.9682993133178	0.649003005235314	1.84072570909573	7.4088006257155	6.38513283784338	-0.707115390351244	3.45311234859645	3.57581581289841	-3.09319229236508	-3.29777527849141	1.13083813120246	11.735606362655	-2.31436500988795	-1.11888944614303	1.19669482714417	1.51900022764954	-8.29987679487813
87	2.51363640342457	4.70599715749988	5.26797384026205	6.39550728281208	1.3419517326932	6.3146369197722	3.97387469160546	6.648660385974	5.53349377418883	1.96451695621731	3.83335201268228	4.36704580801455	1.59037527726651	1	1.56381647136833	3.39857846510246	6.30629457326441	5.24254601074058	5.88054036431455	3.0822606315236	1.81485645507661	2.39993089975776	3.24476457452371	2.88345268983025	-13.985474799695	3.23367585350334	-7.73280994148865	1.7602495054803	3.07153398703835	-11.8456292623488	-7.98731531499545	9.79082176080398	6.70035242792886	-0.281421306611777	-2.64041150587462	3.59064646787487	5.50466510316681	2.71648993467716	9.46728611186882	7.59697113252914	-0.523562858204154	-4.08576295271766	9.18212075051334	9.24460532284439	4.85120397568794	-3.83001358591953	1.83634352272672	4.46380553920835	-1.88706155700934
88	2.85882586263797	1.79038350451005	6.8052875935355	5.12760034810965	3.84082905496764	7	6.74246811248928	4.81526021166629	5.82802669165569	5.43349686774677	1	4.5383364906876	1.6316366791459	1	4.91971409390475	2.12591645361834	4.59377908857107	6.51068900958498	4.92704569074301	4.91361231084768	2.45350266812026	2.9474852021566	5.93871959381357	-1.1239407954678	-14.6932666293681	5.09158322168035	-10.1892838695706	6.1966694226694	1.3631496247286	-9.21589790285928	-3.94290810408273	8.38477834421582	4.36505342371649	-0.406325807427263	0.127605396110029	1.18090216661229	7.76823833055257	1.06553204690364	5.03895468560849	8.48617127442447	-1.77422205230472	-3.12733896505702	6.22449229287483	5.20798848474132	-0.676767307739317	-2.61703904942786	-6.00285606281343	4.65767482618364	-12.2498921985913
89	6.59418807275265	3.46828335420612	1.50602224165509	2.20028480510725	5.68379901857325	1	4.40399589362797	4.04707515921034	4.94106354826798	7	2.96804733054697	1	2.38980743398851	2.21207432484964	1.8386904265568	3.53735704823735	2.14014210437355	2.49170993477498	1.0091257633784	2.53196332824267	1	1.55398855118254	1.82247257702237	1.07804629674447	-5.23929974131944	-4.84767350186696	11.644557569385	4.38055405687008	0.0910583228581012	-1.94190461465852	6.39162651268082	7.29271784270759	4.95359806793118	13.0154628898547	12.3134895331753	5.08254085808526	-2.51214695033171	6.64622119578758	6.10417789426444	7.41491217916955	-4.37659359591032	-2.27404621053336	-6.18329081579551	0.312247807169316	-1.74732346245589	-4.29760125137617	-5.97092301829472	7.31478874743492	-4.24422851167682
90	1.90970512195354	1.42660924363015	6.58917418924405	6.71274420364689	3.49562688844232	1.27509105017756	1.26829606565674	5.22353104732895	4.67006239552409	6.12389356506102	1.17574269749269	1.94808588337143	2.95843012129743	6.51257416528997	7	1.58029159790698	6.08371041767374	4.07344727303063	4.43800230762558	1.04180695822914	4.97602357413797	3.79912914124447	1.75064756617132	4.3760490102716	-11.8958261680754	5.53768540341286	-4.24407151707975	3.21423194535863	0.590150921123799	-9.91806218279372	-4.01709055137917	6.74616033659089	8.59238773864813	-2.17302988994304	-0.686956074679842	0.802825819000811	4.28991734938407	4.90907470463687	3.36838279976902	8.44833042884655	-4.44868233463219	-6.57568037898818	4.57005738210032	-0.777617631038055	-3.54181617481908	-2.71667584302191	0.776269173375792	2.09648576184297	6.73276022105151
91	6.27476602432753	1.80796286218317	1	4.43722588190767	5.16114125531073	1.62285635780563	1.38159487146725	5.51172405942108	6.86885247642159	6.26714204172007	2.87973490039392	3.26456452460177	6.58683054433598	5.05753525138824	3.38652810025222	5.03402175634119	5.22900488902545	3.09925332912506	6.65564073096582	3.53951176178731	2.94907844612003	1	2.24149484798112	3.19566906492151	-0.817129374192159	-3.5203433951121	7.25560612395347	-0.294887995957758	-0.865940864113934	-3.32628797449523	4.26337721262835	8.62412746960618	4.76981127236202	7.79183804261748	10.8075146702879	8.67312050408771	-0.824668212709923	9.00061909219686	4.54543083863022	6.96285509170033	1.0365110525126	-5.28971731581622	-5.52248446759676	2.01809429563083	-1.51484833516496	0.999182276079351	-5.94318129179847	6.07689001476166	-5.26472675932399
92	4.9341874844843	2.72755097708398	1.70071773001313	7	5.69020671118187	1.46956901720037	2.18749928636464	5.46357594680041	5.0612454919292	5.99769267529034	3.11802574282861	2.98182251298921	3.40891424111121	3.17507101863131	1.40190941276229	6.41793317964267	4.25629064668797	4.57644828588592	4.53934767091685	6.70588248106262	2.64696201151434	1.66710037807156	1	1.06207728535933	-14.1889275777101	8.79768259971341	-7.6476583352839	1.02200643323993	0.0194780173401141	-11.6846130598668	-4.49018256102171	1.03746971877086	9.66616812986235	-2.11999615914774	-4.58321331283504	-2.57447082523368	5.98865929756202	2.34716916773988	6.16114137750629	4.39690882607018	-3.31361292253785	-3.88462446932135	6.50349055628211	1.07468394806529	1.82679417121095	-0.953933982020726	-3.38913946529142	4.23683542804776	0.0555261004547128
93	3.15790248466795	1	2.99310367361007	5.0262735184808	2.7566821372369	3.75018805178053	2.14224638957114	6.66565637480032	5.87422013173053	1.78083375905522	4.94354473207515	1.02276223064181	1.29832061030393	3.68248261866216	1.25343154277223	4.20045422289393	6.72519698240001	5.98013518622821	5.40096010371987	1.42894292366733	1.19004991704828	1.85448515973798	1.55452886231992	2.23953943084366	-19.8177941248933	2.33340344024878	-2.57102436882301	1.9862790514535	-0.963896703454907	-8.0167587927341	-2.6317713325371	7.41498063019777	11.4368808473234	-5.35628835172569	-0.547011868228528	-0.663111659879426	4.02542844952036	4.38763814977977	1.48981374894188	3.16036557048597	0.174342086417641	-7.0581064848671	4.7515664442516	8.23512594992444	1.95570468910054	-0.658776234301583	-4.20407926361101	0.331362980159726	4.59230647374389
94	2.80388882507244	1.35022764398138	6.25813441814328	5.15150085063537	3.63879738588605	2.75688408507137	6.52645718869836	1.47838850611886	2.77067581506935	6.14898117254257	1.24782297655354	4.21286851415759	1.91613718623225	1	5.51048104921566	6.12646573662601	4.76892006383015	6.50141744589082	4.08729005298549	4.81242923132995	2.09270956846625	2.586498738833	7	-0.055512700165196	-13.7793502582288	4.33454768281605	-8.7557164574172	6.7924942139888	2.52891526515077	-9.56730811498432	-3.06716671917218	9.10614388629084	5.16359439407517	-0.0936314904652882	-0.555114901169876	2.18670072572845	7.90309552030999	0.813973008440909	4.94065377849211	7.55672576618928	-2.34912753386357	-4.32407959569139	6.30717385070279	-0.799091940029605	0.122343402810179	-3.17821772846361	-4.70625017285851	5.19441631783393	-12.1502324903742
95	1.28359546948236	3.16051992341733	1.83554877145489	7	2.96066814008147	4.8672798725876	1	6.30535711270693	4.60777418459214	3.61314801240068	2.79358526401494	1.06206401001317	5.6136710137889	2.41924164360023	4.7617111661205	5.55896031153996	6.85111489519962	4.88314536483101	6.14172096408885	2.80617422233759	3.33236173025971	1.21128768021209	1	3.32436288671374	-11.2253409898785	4.66124518281707	-6.5183425462602	-0.805986678858524	1.60779100060238	-10.2213471726005	-8.12332276271265	4.72718612897918	7.87819490029908	3.1007374882188	-2.82169412590597	6.12533682929516	3.45470287034508	2.50871943824895	7.58304611558637	7.53804007030247	-0.0699911734868287	0.538420311533302	8.69241454838614	5.17498127282825	-1.76574998818857	5.9359087582198	0.292128624652901	3.94390303705746	0.662428610865743
96	3.07358935831032	4.61622897491662	5.94241614610024	4.97168069412414	6.18248991572322	3.35410224954536	4.39181979936358	6.08518025215657	6.7767303775587	2.03856907130455	4.00348485896091	1.76177628573402	3.17805519698895	5.69740204510999	1.56481266661155	2.47491598314321	6.10992173052309	3.45841857121549	7	1.91370051848603	5.7190455289314	1.46364317971762	2.40132093528195	4.91386425238811	-11.7764667234232	10.63053938326	-6.75427800279493	1.10713101066636	-1.50880404006057	-11.3851679672985	-10.3194708822443	0.43826444003344	9.70619072949091	-2.28927445347507	-4.49169976956809	-0.78849577225621	6.06210069161313	5.99463773749923	5.18411693166512	8.78854359644434	-5.3099193692409	-1.96004062316303	1.95811460934357	4.6234996171212	-7.39418393837531	-0.991985411654055	-5.32721418791873	3.264728487724	-9.58398902488192
97	1.27315414944934	4.5144978109393	4.54507220743852	6.68232409531773	4.88105433800545	7	3.32756512246454	1.68157394733496	7	5.19157663865844	1.97149945016051	1.85341316292564	5.31131334614677	2.30736037736017	4.8904376486016	2.2256718641433	5.33667656295337	3.54757539216504	2.48838291655652	2.73831044545261	4.44416280741872	1.06609221937393	2.16468350904623	0.924650868731847	-12.7542170777813	4.41315616497132	-7.50008816590231	1.94397924954707	0.436814970739954	-11.8541165954705	-7.64489608467091	7.9500806462686	5.96944445488725	1.29172020125668	-0.438974239850629	4.1225950758561	3.21372797386969	-0.41780883641197	3.45824623182765	4.89287998925211	-0.309872590724362	-1.49408736948076	10.0954390147598	7.72505452175525	3.56868705460879	-3.03586382109955	2.12331498724608	5.86046800122532	5.70385996786714
98	3.86977348233402	1	1.53808786946953	4.30252072249658	5.32258206831487	4.47997733709531	2.20666795740349	4.03750069918884	7	1	1.86825975553871	2.12819650973781	1.44850088335715	2.50766184007611	4.39187697570162	5.40703806515506	5.60787298053852	4.56116617070363	2.86906817288577	1.36796732831525	4.89528700414145	1.72971042252462	1	5.68249359227149	-5.36354065488552	-1.09484759997123	0.588976084078711	1.82297741898355	6.69648925221744	-8.72690142109195	-1.87978272141617	5.74657269104627	9.86244826084089	1.69328486399763	-8.9875717877194	6.2888390486256	0.830350005448751	-9.34956007877647	12.6072736738758	4.30530077483205	4.62867830577568	-5.62420461895243	14.9681728513118	5.22328069638465	6.88687736440807	-4.72088271670114	-2.07125954506683	2.9409831905966	4.71160741105918
99	4.82680044358197	2.83995095742338	1	1.68714384402492	6.53958000997276	6.54235105593896	1.11211198538983	5.65373384024853	4.9216792705013	3.00201240042372	2.43602314354481	2.66741052709415	2.57711160257202	3.49776223149276	1.2152919612378	4.93771764379582	5.05038321436079	3.51371378953367	4.13116327791208	2.7803026565812	1.52185945890932	2.82169069283396	1.85051031061272	4.60457405728774	-5.57260131102319	-1.57339190793219	0.844782037054614	1.0795479972042	7.25565491507994	-7.77370543587132	-1.98711583143201	7.46119685887244	9.98907910758668	1.3684716608056	-10.566751279071	7.0950665581344	1.52284180070723	-9.66466415565096	12.1659381524591	3.44644698044621	2.15542810717109	-5.42692611397385	16.1116739921688	6.13624942154448	2.76306482839308	-3.30685470852145	-7.47646978612159	0.430262505145608	1.60970345073237
100	3.33554547456611	1.69582286881072	6.39785966640271	3.28504351910941	4.72573192545151	1.30078577906104	5.86398269729219	4.8968797882756	6.63969480322399	7	1.96261848153953	4.03887696709353	4.24767018618446	2.83044213128458	4.11935623193969	1.42634773563775	3.4716460644299	2.62423398847596	5.87061189452477	6.11932845750735	3.03461802567345	3.0539006119102	5.10694803971753	2.92418669965356	2.31007991020881	12.3008138252125	5.49031943087939	3.48779018547012	-5.39438734311218	-1.24509090154772	3.3480013261891	6.65650932250246	13.2122893508775	0.563891938573073	-6.82651048181501	4.62307885049071	3.28525747654141	-26.7387413965857	5.93972758721833	3.65224891687763	8.30218970945382	1.06477380556288	15.9197206241419	-0.964064550319245	3.84592660206151	0.862857856935444	3.76135437852294	3.41124745506673	5.77513851123529
101	4.55701325168071	1	2.19998022786521	3.84425199977811	6.53617015480524	4.40987973351312	2.01670008162445	5.4342529335334	6.43904638332884	2.49399459680168	6.70358728106154	3.16526315429139	2.90282826621829	3.99048730296615	1	6.17833485237896	4.67442649512631	3.36429979812005	1.09129046149303	1.41998621836197	2.29324622843878	1.914274428756	2.3691484914043	3.93176437795285	-5.16827946145638	-0.820576397184868	-0.744454332298578	3.12572201377785	7.0636073879768	-8.2889110555397	-0.515887852156885	6.77051112711283	9.81993852917134	1.00315969343798	-10.5720045509006	7.98493512420812	0.626417229760972	-10.9044075758147	10.6440391998345	2.36721390576183	5.24217458690756	-5.23891066071778	17.2938633565689	6.67815989329519	-5.68365819422913	-2.25641919023074	-0.343591954952588	1.24358221143821	-8.46324599973621
102	1.20792539388802	3.99907118201647	2.32393142524425	1.91398359012594	6.03400814674055	4.51492041571886	6.19791040250437	7	6.2253451033158	2.40825739025332	1	1	1.23975656038569	2.69575393856846	3.28059675260883	7	3.58213648875696	6.35682215481808	6.03349030896053	2.21179401800312	5.33992708553003	1.64793420344203	2.02674070608359	5.71929942506836	-5.9078264353129	-3.80802645079443	0.895374420592325	1.16873435084161	5.80688055128607	-8.47130089407289	-4.07830072521393	5.86609307485983	7.57425854841172	1.21158246615434	-10.1106884346313	8.76280150952909	1.28839403402433	-9.78035224678576	9.07544118060778	3.63430212885145	2.16699971966498	-5.20415144177497	12.5025514983314	1.03085074777382	-4.29698014209041	-2.59631351551124	-3.08672302560055	5.06695719130278	7.42963064180323
103	3.6517357681969	1	3.59297252532912	1.84469222190571	4.63496511361797	3.11671575704292	4.16942811847669	7	5.37183836400651	3.06282602759272	6.50468517506504	3.74903491102301	1.81174645962963	1.02965654522773	1	3.34602114831475	6.03739406829473	4.52217376291992	3.83523510905906	3.85878422822541	4.68397083465037	1	3.54703756101505	5.12509184826795	-5.90327219819292	-1.61485429573332	0.773130966809958	0.589173810796629	7.57567485578194	-9.26884442466267	-0.764662899956757	7.32065553235144	7.92600199222678	3.03879309080468	-12.6084117780636	7.70985183198305	1.99882056187617	-10.4688307063492	13.0472704669716	4.04380157903784	2.06271437403319	-4.96820614497488	17.4656642156082	2.00876022085917	-2.28548733454741	-4.02003466707156	-2.45642984096603	4.18982806047455	8.66353774330422
104	1	4.76953230824538	3.34353086769365	2.41557253197582	3.41468104909125	2.06081204634733	5.59878180098262	4.09033103191721	1.58378729165155	4.72045454634112	1.60166120140472	1.27195726627872	2.99974248752547	1	1.05931381551861	5.6484291860245	7	3.86924664926424	5.16489248046788	2.234806497693	6.99015029969673	4.5385146357854	1.08723777030538	8.77098837310707	-2.27784299428518	4.06389886073593	2.04962936425283	6.28270200782922	3.55842576510596	-0.935277034167464	10.7848945833587	7.70033420978033	9.20141632468804	3.9376379077028	4.88517540659358	5.87051215393518	8.24748285767101	-14.0664632935804	-3.63538688895437	4.72380596466812	5.23015679458202	0.988584803926495	8.99910901854142	3.42760944299775	-2.36316824500162	2.58876621354549	-8.13436885845156	6.57245001449784	-9.09170799828626
105	3.46609773108322	2.59064606048102	1.03851421928235	2.29233921854877	6.69310776666745	2.87738603974717	1.46324688432658	6.49483348079876	4.02900342302856	1	5.66914966433141	1.06268226539519	4.76047400838133	4.03103233313074	1.2531097628129	4.86218110019156	6.70509953115053	6.4784518660869	1.23686345548943	1.91095366162113	3.71430449426233	1	3.12842139052455	4.75489332239942	-6.52865854119423	1.19963795909685	0.862739462838289	4.06469766368584	5.65099003557434	-8.62685281356095	0.736100950296122	7.42249169966152	9.4331264437243	1.42992549326818	-10.4144960949059	8.38223804571467	1.24106849714858	-8.98535322646749	12.5154617235569	5.03339280135597	3.06542629017907	-3.60526863215996	16.8222947774765	9.08041491116028	1.47644687620802	-4.86303049874381	-1.89824287159761	3.52679129671237	-7.16094924883585
106	4.03134545340291	2.33085989251375	1.41023685752392	1.92578612288785	7	4.93096332721003	1.82849340475821	5.99310866221885	4.88193860532696	2.06549092337104	1	3.06837649502832	3.35896100337037	1	1.36848704769955	4.33098261468319	5.55952771878559	2.13267735966407	3.20141108843516	2.60576274216698	4.50865912387549	2.66243134066957	1.04103839657114	5.58121637238814	-7.65695186415839	-1.50857770049279	1.63277115688265	1.43089831242461	6.46127293174545	-8.90011909246281	-1.71787401208006	6.45791660409207	10.9481063775728	1.13887295452295	-12.6670766830691	5.7014115914717	-0.13670836501837	-10.7258180819444	12.3250618470099	3.66991210652689	2.62813891794789	-3.67728553953726	15.856319745995	5.5163770775912	9.48668590308122	-5.05264473916709	-6.05251377156356	0.583910178084748	-6.83815395423996
107	1.65188209291591	1.61280338090884	2.8733268157301	5.94747380628267	7	5.58090526325848	2.55816638402186	5.6134212472599	5.64361427073819	5.12815590284469	5.40688047646071	1	1.74071957827334	2.04471634755606	2.30916869543496	6.24033331019628	7	1.23117753171758	4.91022574282687	5.92919076976562	3.64898269233916	2.81313699549188	1.01480165514456	-0.01621571221224	-13.0083622032214	-3.47465451075207	-6.48030048053385	6.03957083202621	0.442125782582131	-6.7279110663461	-1.09535519515093	1.67713633528242	15.4202679144387	9.21358189898319	-12.1919330217853	8.87881983208371	5.2266056820413	-12.4594528557121	9.96214768983257	6.15884733103435	4.75372371934369	-2.83065505920386	12.6229934317691	4.89540120554295	-2.55456216646213	6.31818689079922	-15.394653373825	2.70001062596109	-0.0617664474612073
108	1.69594858585211	1.93772015847493	3.01818864386389	3.44372930212441	5.39044344949039	7	2.67518828206695	4.41649182374728	4.36744399892666	6.65899165370549	3.53330139480402	3.86840116819801	1.73524780435163	2.7808137992282	3.78599085093546	7	5.8926181177812	1	5.03301070468415	5.93873511979961	2.51770650255391	2.26078324801941	2.11250751463181	-3.21053699189723	-4.0296373181904	-1.50306469595466	2.12503780761696	2.12692401362324	5.25541492339458	-9.45619817480068	-5.2667459827838	6.71931344653729	15.4808718503731	2.70569114240621	-9.3072751922033	7.53533720012964	3.11113487997699	-10.8074525645085	8.09298632247662	-0.58431770951805	2.39233221861155	-1.34058925937414	11.0598368495842	8.32519673240678	-3.61488599055464	3.51529856790116	-2.39337493817169	1.85681741958161	6.29463975295794
109	2.09638791540351	4.67819901329425	3.40964591240157	3.84675574302305	4.94386058130324	2.23176529053724	2.95229241566609	6.82565076412607	6.34700570426314	1.13313644133185	3.6254421365671	2.5529780502607	2.16913414140212	2.36438431745325	1	5.57549390883059	3.71819802539285	4.68891440823716	5.49344997389413	4.16798988201601	3.93203750292083	1	1.45231245696547	7.27737933563255	-6.1870166196167	-0.987465364943041	0.26213967303262	3.14961375480044	2.44288338569624	-7.33897970668313	-1.47160536981782	4.60836900092092	8.22125488628106	2.97633336084459	-7.4417143919849	7.80945604186445	6.16772844772219	-10.3271820889417	10.3097347225918	3.96323266080616	2.88061259264097	-4.7553011781161	14.4992277458407	2.92411055428565	-5.65833364100954	7.46867250670137	-3.75257214232397	4.79431556322123	6.55974410193633
110	2.86241704726593	1.36174659611475	6.37280771788133	5.85739556033248	4.59241487974033	6.27236556971274	4.44093962478718	6.42393386922142	4.94619382416725	7	6.06813814138833	3.58709383621961	4.40697327370413	1.81301281442489	2.84643531323668	4.64966388497885	2.926773244121	3.23959502509363	1	6.64985563592367	1	2.0071527949168	5.52356068068677	1.36979299889476	-1.14551046140723	5.53903146918448	-2.7270205851788	2.59901748260383	4.08223957372204	-6.8059474696301	2.86708734241451	3.89899800981166	14.3451653211306	1.89245585733068	-8.63542925529399	3.85231306824341	1.48964412133584	-14.5461483251853	8.34763211284619	3.10268623798469	1.7685993444695	-4.72296833936337	12.6841195504086	8.71046726849366	-2.87143855745985	6.70683490753433	-2.50151959886367	2.98359851939436	6.30208178656224
111	3.75014248648719	5.53287446396569	1.48809568968898	4.44291817023238	6.83574178155306	2.17945557717541	2.36954669911484	6.1610549540173	6.18074350290995	2.23287646050426	1.16087248051863	5.81123166312987	4.1198351440991	4.50244796797395	1.43144937859836	4.56919366859084	4.03355496199442	7	6.5716956351822	1.86044303568806	5.70954325800958	1	2.00071271327844	3.66082806631787	-3.27551866686861	5.50314055157903	5.22184367119122	0.121561153056052	3.01654706631199	0.984269016649205	0.810332175743816	2.59637181644177	4.73349257333282	-2.51145965999924	-7.51127371848358	5.43601422564418	4.2342000331909	-24.1662604504267	1.50449582810542	8.25809528567074	6.17890841047765	-5.71233537076686	18.0508525433555	2.74477117534136	3.66466848874422	0.220651419006584	3.49940052328416	0.257755708736728	5.4850733796608
112	1.43151904255443	3.32321693225197	4.01962012023981	2.22812327009893	2.96899119951779	6.41868244469158	4.46477932703845	7	1.6331999228243	4.63852924520665	2.13747681753192	4.47672595668105	1.36049289542618	3.32769785864453	1.02157904492233	5.90692110722309	5.90916240909545	5.76934928230466	5.29165827478841	1.40755567149041	3.87046043945474	3.32576268517064	1	7.4928220727518	-2.44404764496804	4.65800895832163	1.79233677206795	5.76560343985961	2.99902545606792	-1.21171666150125	9.91826767042191	7.93839573403987	10.5309973229613	2.95187510807128	3.75749440903041	5.21923291175451	6.89635984298986	-14.4304000164105	-3.08203244053997	4.49471567178816	5.45743566009682	1.50705979943387	8.97557954601109	2.80383353149797	-1.73560300156252	-2.36643768472141	-0.229842050864277	7.58067215110274	5.84615615296032
113	2.55621868592455	4.73195762881108	2.25879884419467	4.2522978962413	6.10350959533488	2.87683984880242	1.66186229789451	6.86811552338588	5.88572505181035	1	4.64661694289929	3.10424834755663	3.37520830367379	3.60089655245486	3.0247593383407	5.12057731934164	3.9416694554459	5.52861550507793	3.28663666156919	2.32129693445817	2.2532899227882	1.35992978404561	3.6128143634013	6.4975324649372	-6.20623413155396	-1.49720877122824	1.79502754301825	4.62237418359585	3.24535740336818	-8.37215284260084	-0.81194137559376	4.94617009376009	6.75265351992221	2.64534884494848	-7.73634111132903	7.78563736353729	6.54626386214647	-10.764955524622	11.0501948039335	3.29222544325964	3.30237535358031	-3.87091353826735	16.4015565189409	4.23726206200448	2.88326540819505	7.33106636556415	2.56622169920791	1.36678527275789	6.35735453420157
114	4.49334394283776	3.26763890944388	1	2.42067980077073	6.47620161866629	6.50731584793507	1.83331906537461	6.2085939318496	4.56656680289951	2.11915054532807	6.01048445695758	3.16640354569408	3.55954840973032	3.37576377486243	1	4.80999565372816	5.90168550753402	4.57011963410768	1.27863589278971	1.53033930112823	3.51670042541444	2.58367242286506	1.82276046041853	5.99627902770069	-6.08651681210458	-0.472499910585627	2.14692623972082	0.657257612934391	7.86492148280711	-7.68383075466486	-1.97219461704831	6.04576766599849	10.2031571354866	0.815215726840666	-9.97322474756853	6.34864545001406	1.00642554759974	-10.636493338115	12.0259532859763	2.90974595616973	3.92895228572948	-4.89899153932933	17.2699651600881	6.69828747937197	1.53815933355822	-6.37938249744382	-5.91078278347529	0.636812471814479	2.36781318352756
115	2.45017466725513	1.45915255712186	5.648220530278	5.24888451159041	4.80850801887868	5.61008066441266	2.6251153494045	1	4.55234528983548	5.36060215430745	6.01859128646975	2.6743337360191	1.51812686079648	3.6445194479701	1.2259262246907	6.32782501026291	6.82300748420755	5.4559820384361	6.32021462008585	5.31904043365261	5.38454959024388	1.31477403636499	1.6933701278843	4.15483444144432	1.29377439030343	11.1718396887722	3.24443388236834	4.1817606133697	-8.14652901251422	-1.79983901293673	6.05059045970837	8.96206460438474	12.5937724898027	-0.582305119850692	-5.45705475441364	6.03965229356432	5.14261638677986	-22.2914089048252	6.4122923155344	1.45192193956661	6.575219887644	1.16407889975542	17.3188440715317	3.81958613692829	5.33791340126689	-5.92191407157809	1.34703734180522	4.89916602852214	5.70337890980445
116	4.98616320495493	3.0072249860572	1.7359120617713	2.57320024949795	6.75395519988616	4.40886702264173	4.77284808366717	5.84661801300308	1	7	6.20856417315994	3.10496874946102	3.17404140655306	4.12587843418148	3.28815985642001	5.38703648816124	5.21362836836226	3.57712378051135	3.35696897058191	2.4628240631708	1.68726520442144	2.27871333488918	4.17031471333373	5.42723912381841	-7.65225966264371	-3.50406704015153	-1.83925452222375	2.61177317387173	9.90146013520951	-8.34075570302677	-5.47495764970274	3.9740645793785	8.80736014611958	-2.22635516235039	-14.3222866650961	8.31451970168061	2.79115989596584	-9.76985105636318	7.30903497599167	-0.565875033246073	3.98244252584641	0.498605164369039	10.2897510057716	2.41954892701525	-8.76574479118718	-2.15418415615108	-0.916510747125456	3.17928219957951	-9.4730858227887
117	1.1486381036285	1.46403807292848	2.90259830734006	5.97876271861947	7	7	1.48416148536198	5.60811030296865	6.98136686994255	6.20214136922092	3.54774708307673	2.56453276210945	4.6078582523153	2.0529822436791	4.10116316085393	6.59670382585205	3.16422455581905	3.90654041875837	3.58537865745375	2.53053259803843	3.92479475383215	1	1	1.92673570299878	-12.4788081424747	-1.70155128408721	-7.4034173224354	5.37216136956136	0.0199371731806578	-7.29547639158294	-2.53100734051706	0.602567149890237	15.1519968627133	7.58937721648005	-9.3648626381094	7.7601617710014	6.45645928064876	-11.3154178479573	10.2720268474741	7.40975516730425	5.93913542960541	-2.28106250297644	13.117041386098	4.88606525835672	-0.825813691691462	2.20100328291468	-14.7724247709834	1.94403662983479	9.18106052359658
118	2.93353446894325	2.18427242794514	2.94764239690305	3.80520493108335	4.24886286147064	3.61363331430667	5.94799675827794	5.91078214978643	6.89272722367286	2.458735270506	2.16912594566578	3.92648500152952	3.32017296485022	1.45414349312067	2.10858627299359	3.15335056969615	6.00383130283217	3.39330654380826	7	6.06048310603833	5.30740393637968	1.27209762356191	4.80690752076933	5.00447340907466	-5.61074243539895	-5.54801568078988	0.0105211067346744	0.599320411620313	2.58992576927494	-7.68337260878905	-1.47318174627114	7.7339133079041	8.99661195973754	1.01908927400607	-8.4326202598166	8.64905159523794	1.79761731476098	-9.68957277176225	11.1099782501273	3.0867050628332	2.76239134879954	-3.879695745429	12.5311162157502	5.91341704496683	5.88221343343945	-1.24008907517735	-3.34867581980463	4.75477638098725	7.08709392208832
119	4.2505628894956	2.14058423654165	1	1.838955118689	6.99981777601987	4.68535824806635	1.01962363792805	4.56940830553033	5.5106847869205	1.57269268080994	1.25943941256498	2.69416374490927	2.74130209731027	1	1	6.26824039049049	3.9448675967855	3.68673787583342	1	1.85363019411327	4.05012977547567	3.02359636887537	1.77079581684823	4.38328247015732	-6.93857067351434	-1.78340138601921	2.17528761469646	1.37519435900011	7.2274165163951	-8.30351110405877	-2.50596468478583	5.48508634997228	11.1853140099327	1.67954023606061	-12.8816926916658	6.69643152882194	0.597953374288373	-9.92940013405425	10.6408850662196	3.15874694221555	1.03913358737367	-4.49851600020738	14.8065224088433	5.35842033382694	8.19375080150025	-0.703731168822317	-6.43813598412295	-1.12764338761946	1.51339582523232
120	1.60219059762244	1	4.10263010456297	6.17365881972239	7	2.94597504384679	4.0588330856519	3.10201037597894	5.56343418700368	5.64149957328392	3.23876648487552	2.58593359705569	4.43803533255515	2.5992435640133	1.99830038442323	2.04970245049648	5.88544442736485	2.44335549536526	7	3.9054578610158	3.37537562392296	3.88917107104039	3.08004019369893	5.63370182619813	-6.49677725913449	-1.72265116674521	3.17698588544601	1.71851053921973	4.07511979917336	-6.31305813548877	-1.77724664788754	5.95979167484155	7.64174611817089	2.14030760388737	-12.5594325986131	8.06723992780765	0.740873723550367	-8.56194221728953	8.47150606920789	1.57669772776777	0.832632130833803	-3.88301429937672	13.7342170669919	4.09962858337068	-2.14276399169229	-2.20259241519313	-4.39731993957369	5.22589046508703	-4.8593811021551
121	1.50021123542299	1	1.96193615488764	1.95992875680094	4.35572237718206	6.08171882922421	4.42079588510438	1.07549079310096	5.13993963784157	4.92763380623853	6.27686212508212	3.01758853745345	1.88887587247982	4.97011051547524	1.41963071056568	1.16276628649816	6.05263231102505	3.64573900329628	3.79187170086665	1.52160995565884	5.61190269808783	1.49573809121326	2.03386334071976	-0.781296772735826	-3.72539163155635	0.607697671957475	2.50769080153257	3.47334823562855	4.51758072092953	-8.44296113220287	-5.31009800847978	6.27205171550459	14.6385299357892	2.06246247953373	-11.2388898688589	9.68006113308465	5.02002403444128	-10.8343339517498	4.86964203911376	0.423197216201893	0.927282553433449	0.896625876982456	11.9683416831153	10.3014571460771	-1.95091566899755	5.24448553221783	0.539029486477741	3.95909185045054	8.90521165167092
122	3.14025320077164	2.50741156574201	6.20304856378224	5.56631330913632	4.02135666451026	6.63003408549193	4.51959490456845	5.53977360236001	6.35046236281442	7	6.27003049375681	2.76741951817942	5.08136327131948	1	2.420742741475	3.86257512104159	3.00792548267128	2.09509416200457	1	6.15518586481432	1.47259262036355	1.06373665109998	1	1.17471466703409	-2.27561225064466	4.98681174523287	-2.17629824355266	1.00454646189205	3.7662129743949	-7.36993772703222	3.53897423383256	4.3859718620663	13.2998528478988	1.89333240764557	-9.12602587307803	2.70413917826659	0.72188547314088	-15.5939615209787	8.37223753181636	2.64808451061891	1.0026719774075	-4.64309933059535	13.171418380484	8.29042884919324	-2.12723451867891	6.93690612859738	-1.45217957085374	2.8631392246965	6.07256868855275
123	4.18416128832496	1	4.39399953284122	4.37764511161819	5.62574220954963	6.61217441591411	2.49901286512396	7	6.2170628492496	1.37498309895643	1	3.72961399223461	1	2.074703537045	1.23856189120276	4.51058566314382	5.75011387263133	2.46217377644261	5.44636678106148	6.97331826849798	2.03746358581434	2.68028240137628	2.32456958411944	0.176972269538037	-4.55576463496893	-3.00589086485344	3.56455008689284	2.9152074565038	3.70663261603343	-10.2804208592027	-7.11496386151208	4.70029624378976	14.509103316184	-0.122240340416441	-8.63327631042247	6.1932323602234	3.72612167005778	-11.4847301644815	6.5438722404881	-1.25474542306101	5.22848852081144	-0.129254446980531	12.1180277269591	9.52002034101837	4.0323923071807	-3.41183854013235	1.97801978212104	-0.112578282188572	8.22658366812666
124	2.64423598035455	3.79038790420522	2.49909975911675	3.76116300419332	5.53940567433889	6.41442646116435	3.19304311313675	5.66122779733701	4.04723849721067	4.74696476535542	2.84093451006388	3.24376826289608	1.52256269782263	2.02390255212393	3.37277504821504	3.51252261616916	4.04015699595601	2.5043875479337	5.94549494647909	3.90585398492329	2.90462494269916	1.44840590053048	1.69509232800792	6.21845058527601	-4.92479797176201	-1.73879542061491	-1.10501824249958	4.54187731489478	3.17870777919634	-9.5622719368938	-2.76269271395456	1.50080723320039	8.35812462175816	4.63327873613815	-10.3722681948565	6.31023406488095	6.03106958659713	-8.15569106876304	10.8706288054515	2.60772781913195	2.81304299352821	-4.08777080148762	14.425358371521	7.13395996145362	-4.07450385164457	1.18067503065299	-3.48977931774854	3.50187828952086	6.57547641063152
125	2.18906835503036	1.32559642582923	6.90191033529628	4.92570792607792	4.3327158820392	1.17275150565348	5.48434613088654	4.61939126727905	5.3579235954808	6.37360173306505	5.66057991398873	2.87308817474479	3.7398095255422	1.08066351548745	4.56441927053383	3.0201406771551	3.10011453693738	3.63037895369076	4.4786049300071	4.94317573552167	3.33197840982813	1.65871129490825	4.19521647444356	3.10753827099725	2.01138887697197	11.4638849880113	4.88595614341527	3.67869791470743	-5.6802845344229	-1.57340079169264	1.83134357259984	6.339434567065	12.1960887541696	-0.02329578757096	-6.6412079250996	4.25698610200802	2.03118759146196	-25.7714867508629	6.28426019040805	3.16734320661942	8.12860403139164	0.421017360712063	16.1488832596743	-1.53189036333817	3.81122623553099	-1.38463432106533	3.17176380405931	1.74150638775321	7.10502165633083
126	7	1	4.04818177510743	3.45107213460122	5.91947301384963	1.60930870929214	4.63940262049828	1.78645079037455	5.13113608079103	2.55213645694205	4.6085773745901	1.30015847667295	2.72448159802786	4.11052538464081	2.67330154718564	1	3.83658726266907	1.92702472786433	1.28300518617704	3.23082091558073	4.96379259133468	3.19739014272633	5.33437676181353	1.77197689328512	-1.10838591651026	11.6311702994834	7.91145104366874	2.89989533876982	-7.4629814301333	-1.2147138045902	8.10376952924852	5.68251138460312	11.4560055024861	1.33867461361081	-6.98011727155401	6.45191882352493	4.42752665663414	-24.922917302037	5.3297841783457	0.30384653090829	8.15314270042909	1.6284164804183	18.9714332189055	4.62944899901277	2.28396691297238	-1.7889991833625	-4.46818876052024	1.53160781640788	-9.42013228676149
127	1.31534181137471	1.34522721830496	4.78454781732949	2.36502221207499	6.64727553632228	2.15194514592098	5.14037379327929	2.77881308439404	1.89537235100443	6.29530904197673	1.76334417139225	1.80962692491817	3.75043612859457	1	2.63955374419015	7	7	2.97389756442154	3.39713377273604	4.11498922560917	3.01488014447106	1.78385664530344	2.36190992100691	1.8416151392268	2.60770820209659	10.3296745743351	6.86369861891738	4.97434293878111	-3.88097672743487	-0.343948888619025	4.2358897730221	6.16762678243532	12.0290653651363	-3.87648820474997	-6.99450420544837	5.72243374279457	4.23335252007446	-25.2088350817121	5.7016939478553	2.69961325843724	8.48349975415261	-1.58194234573583	16.3614447503051	3.99896191794645	-0.13704463254639	-3.11607359816345	-1.07331032383819	2.3902436465413	-5.85315476027005
128	3.21028403239392	3.35963947571321	1.94689741751372	2.37430461201913	5.98722494203099	5.99456342606147	1.52307001275775	7	5.13124895561411	1	2.99985589298703	1	1.63728896664604	3.32617448403218	4.48538770326636	7	6.52190253228439	3.93948682821386	5.44046810292278	5.36860467614948	2.67752268197501	1.38367280680777	2.15821796254551	3.28622615570873	-5.06406600282974	-0.675621042081575	0.365928429263791	2.54974656171443	7.24690219862931	-8.37518299317982	0.700059424473628	6.28100938513966	8.75339913463018	-0.0111981845469396	-11.5962832232356	6.2762210780765	1.75285918840218	-9.99024710043986	13.1048634000915	4.14690749213863	2.7270224973059	-5.33810265781479	16.9163407482095	2.38020470603016	-4.95400422338508	-0.755964411503182	-6.14891749418209	1.84571473611406	4.42253760837409
129	3.1504407361449	3.10859968649924	3.21050996174588	4.43908174753221	6.947623526251	6.36654659241614	2.44829322688287	6.60779991477592	5.98328975261537	2.02199944462805	3.88249794576615	1	3.481808364923	2.65642018590058	1.5812872712628	4.95878706791659	7	6.0797745584024	5.83520815389056	1.26189241397635	5.29238778149893	2.01116712539977	2.52646142286407	7.27357647006065	-5.43892742538459	-1.27972879805473	-0.630153430460298	4.20105101586934	3.75625853312318	-9.62896289278298	-1.74553735695513	3.24444820769596	7.72603020866735	4.43362667983042	-7.18161405510252	7.417028404774	5.86675104826904	-9.93184910328671	10.7298842305255	4.39806307670099	3.11804460760609	-5.07787782688852	14.9693906846873	5.70569133520764	1.95082264671662	0.660103167215861	-4.062904973296	1.22192073294845	5.07333432161995
130	1.99677394316032	4.53170173534999	1.13831730841695	4.00014031433931	3.81579445691131	1.90563640831567	1.61735605546426	6.86840350399621	4.65997087293108	3.98748981890222	6.93944879535614	1.793947227259	5.76381220444423	1	2.42531116010695	2.46685801189116	4.54502688928556	2.32365624621808	7	5.53740696516402	4.37684802587733	1.7954261671265	1	1.57729142251092	-2.04915044509726	6.46984518111849	5.01666837144875	-0.0558676858895025	4.26407298378154	0.274654885122263	2.4567648481014	4.16222034968724	9.37953876721291	-0.773166390758592	-5.68433003382439	5.26092626186084	3.01371800281999	-19.1984569522929	0.611515111842291	7.46879506766179	10.9001581137772	-5.29962384281917	15.050339243261	0.384953451927892	-9.68572229808972	0.0879824344929659	-6.52318912620115	1.75522279951785	-11.0714122438625
131	4.02494527757767	3.41721428188366	6.59093486130761	6.38349515637277	4.25444580389566	6.3752696069188	5.56829210132491	5.188610488065	5.87409119822348	6.53950086340234	5.47937198720606	3.56108367140655	4.30430280327989	1	1.30011296223392	3.78700712999687	3.75816812833033	2.7708453778875	1	6.46325849640745	1.65187842525271	2.63146777001788	5.55534826956553	0.497529527039829	-1.71917877770538	5.91967794015332	-3.63274954946492	0.71224390231023	4.31118620252112	-7.87977788483988	2.51314751981413	4.7945804497536	13.989824636378	1.83500651939585	-9.27939444902405	3.19659271056376	1.37980565342906	-15.3172856599765	7.44260254393807	3.20162828875035	1.06874172020125	-5.22809433637033	12.5351553976582	9.82525712593914	-2.97797133016703	7.42772897919135	-1.3039442404826	3.50022349089531	6.8912447057957
132	2.93689732239908	2.97109978225211	6.62697510815641	3.17964197575762	4.9336897248644	1	5.51072687895142	1.7480754782153	6.13255744878504	6.65364725196138	1.02397957650897	4.28504695286277	2.02497353581781	2.83287757685309	1.14912737044911	1.22614491096806	4.12836409762461	5.22583950248422	2.10090407263115	1.42259778219094	5.30321117496974	3.90601690719114	1.59285879400221	4.86699165738863	3.28418438985744	10.7721236063858	5.31169299509677	5.10656851835038	-4.32851299166568	-0.565151352175017	5.87610516523128	6.67614779632554	11.6565824163483	-1.95287505264966	-6.19800983104738	4.63219334053478	4.65544206108358	-25.679156296436	6.42023133769689	1.9533583166684	8.55196920271635	-0.773533342023845	16.996240450832	4.82460728015001	-6.82731952552689	7.54559870469776	0.68908500217982	3.28751192326286	8.62053376783265
133	5.04135230831441	3.92845911773515	1.26384082452555	2.25595635362677	6.55995090876262	6.7384896728823	2.95109869892248	6.74752426155885	5.44798878670652	3.92961989849492	1.60562170373264	2.52243692580643	7	1.82500303696074	3.314676583653	4.03098938674776	4.87441097211357	5.77004237814477	4.63975654609943	4.70695592780308	2.63170267565874	2.09750803989275	4.68988593894684	4.4183072551063	-7.404555938022	-3.51459350863549	-0.961908828822432	3.09574401941933	7.24568526270644	-7.36813942717871	-7.42139891782113	4.20910344290168	10.2739166659231	-1.37598097259679	-12.9857324597462	7.89458000871542	3.62233458418235	-9.43708647318884	7.37959557133022	-0.330948426945063	4.57352999872177	0.118236702711674	10.2084912547095	9.02566070774195	-5.3997001760831	-6.57504346328703	-13.0575981856301	1.91730952129759	6.50404436123699
134	2.82651429854704	1.98274735669179	6.77393246449464	3.0876880907948	4.53300623506269	1	5.92208470341955	4.7413917335415	6.53243028920422	6.16081452971024	5.10677932792669	1.91088065979248	2.96041594975481	1.68177018385957	5.12656220420872	2.9903520843372	3.00332564875294	2.59353925737241	5.40564734152806	5.07207205233862	2.16620377821151	3.04512857761947	4.75835427942736	2.7313583618701	2.25042767443534	11.7605709592958	5.21517821209243	3.68358393897964	-5.14356804585869	-1.04111049158687	2.83856163395592	6.93415158854826	14.0863314437243	1.71131588448216	-6.28257611634001	5.68856341759436	3.97082342121826	-25.7885010118871	5.89366555972222	3.4221957216727	8.70542873426094	0.261486835576547	15.8389987090024	1.51890089809202	4.62223147369107	-1.74327852434757	0.848692631913438	0.758671116625787	6.36424333106359
135	3.14441901018102	1.23652322166048	3.80536751006924	2.47305037752861	4.68712688215134	1.33687672891622	4.10211334015773	7	5.23835928240465	3.73462709296389	6.63526579869542	3.7849870371912	1.24619838438414	1	1.12232281506928	4.21595026894542	5.35440918216781	5.29396744754641	2.33711230421224	2.21329707094087	3.12290170069726	1.75013452794858	3.19422380009786	5.83685945509015	-4.62046372189995	-2.10887290121158	1.47220410441478	1.52085714923472	7.71354226805721	-8.85826548432851	-0.762563172996199	6.54062953015856	9.07327000631084	2.1458362543544	-11.7617390640723	7.88521834388659	2.5276272527919	-10.3648823010605	12.6044110869482	2.75343992016019	3.72742945568598	-4.4856275220616	17.7440099530891	1.54589818025004	-2.51909138176926	-0.145149973053614	-2.89936409255419	3.76449473844562	9.47948181849305
136	1	1.16084706167701	2.65034043530324	1.13225384957399	3.83073482009939	3.3451652454942	5.21962997858132	4.29300148292992	2.57067926730044	4.61232892225259	5.41534249418731	2.17019583369768	2.95596941580921	1.97006699381697	2.7154967463509	6.99230279572648	7	2.55282730007812	3.21114554731877	2.54261459353873	4.61567359996304	2.38092822827079	2.27957964431026	-1.79258035828268	-4.4059332825954	0.468565843393262	2.54531153897033	3.22948974970114	3.88923271825583	-8.70595654273865	-4.96079814876091	6.13220579026319	15.0215297241311	3.56454636658788	-11.0828484757804	9.17783691453748	5.07230596351127	-8.81932460453726	4.96751894549603	1.79183929698342	1.47573562502412	-0.476658422225239	11.9951882959059	4.8376333939491	-1.47219325382627	3.72280379073951	2.65443388344081	2.53860629028399	9.40791739153903
137	2.90380556764395	4.50692822775476	3.40599170682315	3.94945875770728	5.20159474232633	2.87021882594408	3.29558006644816	6.67479420883739	6.80984447864803	1.09688643568113	4.99895862004949	2.15926762735185	3.88248941704292	3.14956733778983	2.52303480527244	1.72846367293764	2.54234119057307	5.91194773401879	6.08838125013126	2.97391714094859	2.75080764760448	1.43456466802087	3.29005230147029	6.59140235744248	-6.17760102825673	-2.54780868807967	3.01362680271473	4.21737982762927	3.43584475316546	-7.89830108548519	-0.831043636616185	4.00138399750042	7.24230335661271	2.70636458464258	-7.22430836512555	7.07531560135576	7.08681203085983	-10.7301392400097	10.9372682107724	3.69853619889495	2.56925739834466	-3.40308773585742	15.2500122049167	4.8102193049217	4.11510046575165	7.46181884935759	-2.6644282225	1.61639909051802	5.06392322209245
138	3.61078280143354	3.24015510512237	1.11631186461215	4.00205987729217	5.72818933895055	4.45191458711157	1.48257626185294	4.53631942056253	5.91005189220698	1	2.45559583943189	1.11311456077568	1.8388960732711	3.65043722361945	2.18928686262447	1.09672791077866	1.41773621526582	4.97021349468554	4.47605241936698	3.51237152761616	7	1	1	4.03993806767859	-6.68367490787562	-3.66849839131114	1.30316489600723	1.29901374933607	4.33001580547067	-7.62786462785172	-3.1263335702457	6.68472719335172	8.78563080985839	0.774551367507777	-11.4968530964265	10.3612300505306	3.15195752647568	-9.28448403414601	10.8193584394512	2.63794062087014	0.629898028811282	-6.59939553485978	13.3593366221186	4.58723537867287	-6.90593991949195	0.424881677215764	-6.20325913134077	-0.302315130434531	-10.0501213914831
139	4.42326310764736	1	5.24880233174649	4.07473854137347	7	3.28012534642559	3.11334621802963	6.46029869757981	5.21926310619507	5.14861635266849	6.54683794700119	2.09396291893095	2.9323435497263	1	5.07923037957033	2.71171463730521	6.49796683884667	3.14589511852368	4.18702358184793	1.44294426426505	5.15230685843298	6.172261309847	1.74141235341156	5.33893181543158	1.00559977489148	10.9810426632545	8.12140440410218	3.95078771424278	-4.64792091356099	-3.66679970572496	8.23410250257095	5.78443552779132	11.9188691065726	-1.07630494611292	-6.74343617719282	5.99275393923073	5.30662858820398	-22.4776958328905	6.05527954960029	2.81092151241712	7.98211456674633	-0.234189744134696	17.4775990572302	5.43089128017065	-9.50531023637339	-1.19212365397974	-3.96945239693909	4.73473236250662	8.36100252630993
140	1	4.46245723733071	4.10032634248554	1.10979442516135	2.65680091299084	6.53003347540041	5.24941065976411	4.76087744616769	1.54618231700312	6.9140543132204	1.63221847576347	4.40701747789404	2.24461922019106	1	1.4367023646088	5.49127688664569	7	5.53842059572638	6.46911985514375	1	5.78694972799616	3.7548196448194	1.38108445342035	7.27775868183205	-2.5766460413611	4.83359966566702	1.49923316171089	5.89287629577723	3.75714149011381	-1.44039165610552	10.7021841154211	8.05441742756554	10.2440639476278	4.11197526795701	3.69761818100482	5.78398629435488	7.14265991668898	-14.0768851644126	-3.39756259060905	4.4886417774134	4.99939288973084	1.36744519459462	9.07746839721111	0.949378552652077	-2.74447996478734	-3.20361527945489	-5.92941026172993	5.89743286696968	5.31521327969847
141	1.38686622048558	1.9162748241821	5.3241230075338	5.08020521222966	2.9622020204957	2.82271594663711	2.13165563521658	2.99025573284955	2.89993802580446	6.10041308139917	2.65030285715779	1.38868444659419	4.83963358477749	3.02334678454083	4.08533106419689	1.19016821407839	6.84655773777888	1.71810282111295	5.71682336669748	4.13045795779342	4.53039865909166	2.58879081903149	3.5511471329504	4.66036139274468	2.24123293603673	6.01634491686494	-0.957016188616585	1.30974038408023	4.92835292158435	-4.01079742421767	1.97903384732577	4.66152945168304	13.6029832636891	3.24837920390535	-9.82901500568396	3.87858548912191	1.41129893822982	-15.3124667309255	5.43570376391203	3.70198376398504	2.01599929598989	-4.99135305408678	12.5708736886886	3.00375395739824	-1.46354574209498	3.06316246781565	4.07774040251499	2.28816900602592	2.10054135166592
142	4.1946536169861	2.39045133241511	2.63994560517536	2.52963549161517	7	6.5938326358367	1.8267950007461	4.27917335066519	6.83761794240871	1	4.62647782434953	2.39075395836996	1.75880595678043	3.09032605173947	5.43290660865704	1	6.94632258347054	3.6169644782759	4.29889401090892	3.12737065281122	2.03626695153073	1	1	5.84166016964153	-4.5314543177742	-0.770557506821283	1.57437638368003	4.44182250179036	7.80706184606497	-8.09013845026573	0.698527778243351	5.80578729827096	9.27336455148166	-1.37203210747065	-10.5447295271076	6.83709107521333	1.90446581201326	-8.14169914481797	11.9932293012651	5.39575357293184	2.8413741402131	-5.46891401651686	17.3167227249006	4.29811760576596	2.10037517018504	0.0456828700329739	-7.23629329726521	1.630400763632	-7.70488142766315
143	4.080294260928	1	3.82291769149396	4.57086388108431	6.69416746590767	5.29689948546028	4.7777327030845	6.17872109977046	6.48112193997245	1	1.19174059164435	3.0867090353493	3.38997738417769	1	1	3.30104481624811	6.02156959864064	3.29322834194351	6.57381228129748	6.68662748758977	3.03644320855957	2.51916654519013	1.70893584762255	0.175783781155786	-4.56854059704563	-3.47470741230995	2.62972945796482	4.13386890627675	2.93870917776797	-9.24273754705029	-6.12898521482522	5.05145618489358	15.4091403507208	0.15232360483852	-7.28872277359315	6.24812910164406	4.20808934102646	-11.878754930541	7.74692210896362	-0.833548423375079	5.63490268199212	0.314944948814343	13.1659576105771	7.41941190027452	5.31256579231951	0.114609150355687	2.90642285865367	-1.91622407333607	-1.62206808335511
144	6.25212833402717	3.15139697938485	3.43212067742844	4.09626835664803	7	3.61159502322377	3.45887050237008	5.14133250963491	3.03098772922178	5.12888858641088	2.33822009829123	3.38018251537275	1.71931259959351	4.5918750428367	1.28320992562681	1.06471941113401	5.82852540236355	2.69879678963177	5.30477634128549	3.0242137987153	7	2.39325767627602	2.31889489228035	-1.17422955260991	-6.02528506538663	-2.75505717859622	6.3039627175242	5.01214268535514	6.64517833616685	-7.77948960752639	-7.44858859793616	5.39067467596701	16.0727266834386	1.41736086878069	-8.7666516462622	4.31294216130604	2.42120612874694	-11.0432216248394	6.39748050987202	0.540632353423174	5.40609189222288	-1.81190053501468	13.9907067753145	2.43816596059028	-2.05021216099201	-3.08873907006076	-2.73818094572358	2.70247707508648	5.48985408524311
145	1.09980933639713	2.92948391953157	3.54393731078111	4.12621183723264	4.07166474317424	1	5.36963918617393	4.34487318084616	5.30736875845625	2.23242865243682	5.98456470544824	1.73991559133503	6.78089866447558	1.78121450341467	1.63058700645575	6.38436232060642	3.57912566972032	3.02281452002769	5.38682796934874	1.08790874011075	4.75095248551844	1.83173748318673	1	6.55512952823951	-2.21761415119941	2.26398196141927	5.32066892946661	7.95590679737124	3.88504358543437	-3.56155305096008	10.4927812629787	8.70077401844584	7.9278213114	2.43541291481475	2.76955371360392	5.38290593332757	3.64449717998094	-14.6301524558199	-4.01577503036289	5.45730958790479	4.45821519944013	1.82182975623294	8.67084460062059	0.969263775834762	6.16975449888137	1.62006722413092	-5.71245179803654	5.87728020056093	7.91518341123318
146	1.02223187599831	1	3.21985776730516	2.24763613565688	5.04214775225901	4.64461513508384	3.67710151944661	5.34093940707306	2.73421662336188	6.2469300194733	6.92163850579642	2.34113339288873	2.62291335081746	4.29620866915149	2.93481931562197	1.26148991676659	6.63779835625358	5.57545395298034	3.60851670393248	4.98234471077319	2.54269733761687	2.25655330048469	1.45438662371351	-1.24173844564331	-4.99242699544328	0.608892798834424	3.33454663931656	2.48011201516348	4.27957435308001	-9.25825584994225	-5.61424487584256	6.66565107508676	14.8448578906435	3.52544571634058	-11.9588309900646	8.87366774420245	5.12870886278289	-8.94788454593715	4.92611180176809	2.05732060540157	1.30059722449413	0.0283058417823816	11.9935343650113	6.10944963724856	-1.43291099000122	-0.908041984910284	1.13437568678492	3.51279812276472	10.6005051667456
147	1.20850157736503	1.215806690965	3.23307495565429	3.40138626087794	6.29177039019634	5.85666730633714	5.50681160191495	4.4818301920184	2.99377028521149	4.75694026016146	3.83827471812855	4.1434312326785	4.99997345578282	2.20523103464392	4.75609738207881	3.34017406361959	4.64957915107266	2.54620570908807	1	7	1.49528108641416	1.73744600311835	3.55629302083185	-0.205371737979196	-4.23399642202647	0.239598536401582	2.57795287249657	3.05320723911071	5.56941214977109	-7.17355869921788	-5.95733197735212	7.5006635544406	13.108703376087	2.79332354316785	-11.0971724171026	8.82088297318883	2.86247482685406	-9.67246872366415	6.40681519161388	0.506254948559379	2.95823742489278	-0.690137846269691	10.5787992771658	7.46787880149051	4.02503859002986	4.55366705873101	-2.76445914986219	2.58298906932182	7.77520196696188
148	4.44513332663637	1	1	4.2921249819733	5.94984841436779	2.02164932867963	2.91092162652442	6.04798600897311	7	1.10263966678909	4.23515507143877	1.57913631614284	2.05587963854857	4.50488213725087	1.64360635673614	1	1.65449511455899	3.92399543410169	5.50974439236213	4.59961230817514	3.72775418365338	1.61455415318353	2.84163858449548	5.52933913594459	-7.74262350247302	-4.73694449993984	0.881263823347222	2.08373171099556	2.55988556199912	-8.50784122520286	-3.78159609598193	6.47781390267128	7.35061640633213	0.565958614935597	-11.6502271395203	8.07590528588873	4.03558737712604	-9.942570808189	12.0932256255428	4.35989282803933	1.38611972642016	-4.7799560252484	13.6608540548995	3.98834400929243	-7.88161354175245	-2.39686770146147	-6.45499356435367	2.33551989477359	-9.53851123048259
149	2.78947287846142	1	3.05783163017104	6.33283703607724	6.99260795538861	4.17461398774308	3.11028511165816	5.02999436306459	7	3.5225024123708	2.75067265052664	2.15888282317076	7	2.46721026470343	4.44384812043408	5.15924932940898	2.28179647355872	3.89240992044703	3.74068382244279	1.78519631844366	5.00000103601966	1.85861067855297	2.51286956687494	1.67939299679393	-12.8142129271729	-1.05209576184926	-6.94900334143294	6.18159914319133	0.531142203687049	-8.03669360472928	-1.61000496275203	0.537526699244916	14.952625828912	8.03342567857237	-9.84952544267458	8.37949529586383	6.50581962500697	-12.415647178659	10.136389626705	6.49906128312265	5.43686922669916	-3.38660598370144	12.1413646343226	6.49429600237312	0.580546957125418	3.51520661760311	3.26275710005094	2.79985851968904	8.41675481966512
150	1.25630210458614	1.30761511544685	4.35984513968822	2.79693953127227	6.48022630345654	6.19111313111814	4.92402596238591	4.8841221389658	6.19981686420934	5.44111262199776	3.19483309896264	5.96836419518865	2.48523434902001	2.83770295572273	3.73950273821289	3.62360982041828	4.06829320963943	1.63506381701237	1.90262672076741	6.53032580103939	3.46888452230939	1	3.33463214502879	-1.43197916209013	-3.46597221339517	1.37833613440094	3.59326683834071	3.20397594697225	5.52094612075305	-9.05738484957592	-5.35946699256071	7.10253997976238	13.8118363021295	2.92638997061259	-9.48406615560636	8.43877606854311	4.17105129830846	-9.2384448628805	6.10530814997308	3.22401021816573	2.98872269583865	0.321084262334467	11.704718354592	8.73873438602307	10.3644044799865	6.09032832796046	-1.71872391822884	1.76678920528725	7.56039488817149
151	6.24618174454642	2.91371264348503	3.52678765458187	4.68910774935524	7	3.96631861237929	4.7313917051117	7	2.10216699706829	5.46289505840404	2.25362574875001	2.42369590002015	2.23749568657085	4.59564824588545	1.01276905105378	1	4.9965145968496	3.53268412041149	3.77951973556178	5.39263119848747	7	1.79546234038137	1	-1.05273680443457	-5.50464732496197	-2.10341964940815	5.84743099902904	4.12304845742357	5.78731715721559	-7.84051253183425	-6.18940560682242	4.61540913568657	17.3273533159193	-0.116283502760678	-9.86924956140131	4.70083041534561	3.40526225887235	-11.7126118033944	7.02710611270035	1.02103704891838	5.38244349389726	-1.97895048231956	13.3938541719628	2.9897464704637	-3.55135914681571	-0.550586530443406	-1.96385530980595	2.08200298081176	5.49759589867034
152	5.21407879043872	3.98373949628685	1.84331102340543	1.51241791579471	7	5.62793153754146	7	4.7318380362396	5.39254269548316	3.10554375437431	4.6595841893493	1.00577553640697	1.31925373315745	3.62411702381131	4.99727710704401	3.30953988363539	4.04042180466023	4.64577904180403	3.71967334618753	3.48060398294465	3.61362493146413	1.48542191416591	6.04963506720641	7.22766399756296	-7.1518782590577	-3.13927221544048	-0.31795995440067	1.93928298894485	10.2565776775569	-9.66266480172713	-6.25999017898875	5.31758991027426	11.5636209989852	-1.77201206919213	-11.9046652176618	8.71463608564682	5.29342820131192	-6.48337900186107	8.74895541840265	-0.208844052699751	5.93485817229807	2.06971682336269	10.2608065805724	8.09431853425523	-9.79526332011799	-5.43289906184532	-0.266945239616551	4.31046541515642	5.08744319817119
153	1.77757182460369	2.60985352044321	1.25029606827047	5.31207004048688	6.8003010271784	6.85664638062378	1.53282784907581	4.32634251178225	5.09450282332254	6.14427723575733	5.99610808058208	2.36532807650957	3.63767656872522	1	3.94997206834185	4.8547150256751	6.85429431496634	4.6980449626414	2.78467659825032	3.6766757645118	4.28225716631119	3.82792580807674	2.88610479851293	1.55805924410871	-13.3910874355652	-1.49939611166486	-6.91651366467477	4.65200486882837	-0.561536653610886	-8.93691989905128	-2.58587989100559	1.75545107292255	14.6901287056722	8.37024958854505	-12.008466643558	9.56948984241185	6.16193952368993	-13.6583315464733	9.48673530855831	5.31346544735685	4.33990195867344	-4.04110508574359	11.1496117698816	6.13255382829421	-0.784893323756615	6.94457047064732	-14.4290977340364	5.11670315864633	5.01112461679315
154	1.16900097324065	3.55259741761579	4.4965453085227	4.94755890519763	4.80341905421475	1	3.99503404611294	3.60240516676376	5.84892828255917	4.37754236519216	2.54158295003927	1.77609195148786	6.1438074912408	1.68479312103491	2.61444281704246	5.59259752768136	2.8588690412163	2.99489884959226	4.62394961455991	1.47329122361429	4.97481160182863	1.35607219648337	1.13372681956592	7.18481530699051	-2.30234634782406	2.1595491798763	5.62004152130214	8.46045465294715	4.25647613929728	-3.84764678795647	10.6820842701739	8.44344352829709	9.17136911472713	1.3606654334745	4.09544056184864	5.12412677812385	3.78687686684049	-13.4883124925988	-4.35945203108218	6.29177834593337	5.3162346760459	3.53709689398239	8.57725921803413	0.340408757741793	7.14865564667693	-0.361335843306138	-6.71002254229593	4.42029450158322	7.26990160023218
155	1.20999929064957	2.19528555298194	2.17286952957103	4.98147942138475	6.79847025213369	6.73737493808868	2.27424982611843	6.81821284123024	4.55011427960518	6.12088083816447	4.94189765247901	2.32662059611864	4.10961709404556	3.10724725467117	4.65110950453207	1.42710366508961	6.45410367364415	5.68075017435126	3.39853409178951	4.63775869499004	5.19077468969724	3.18198316712286	2.55315155653786	1.31317169050647	-12.1584117922486	-0.925353057014697	-6.75069251630647	4.62958922075879	-1.99999665372368	-7.70014594517475	-2.47573139417089	1.62006245546367	14.7417449996896	9.41690553148534	-11.6353555533889	7.68268304559633	6.15272923673312	-13.1020992231649	9.40907613143789	5.58591177891133	4.02582454781417	-3.93916007162692	11.1004920634552	7.06800550408436	1.26591474873772	6.87727388077652	-13.3454245930692	5.0536875152584	7.48562732070395
156	3.03438488835504	1.35466116181517	4.59507701571993	6.78215663373946	5.3065700311041	1.73252355130404	1	6.62836915660079	6.44851328559171	6.30201654986028	5.91834060603383	3.95112491632832	5.02341237699211	4.80152429117896	2.70927140206099	4.19693344171312	4.62767424182852	3.71190241473188	7	2.9950497086231	2.33259522640858	1	1.8999152280516	5.37221567072222	-3.23756765006538	1.98073359257198	4.93249854576963	0.839617152772597	4.50725690077938	-2.22833147253655	8.54063860458387	3.19489163960428	2.9592867235374	1.33061841443924	2.69561620705518	-1.8459412816648	4.20637887033679	-13.5270735730861	-6.46327974784156	-3.17319483242768	3.58116119903304	1.34797304393498	10.7295747878821	1.98145145170321	-4.20879131720285	0.892503949688369	-0.250905718342574	5.79567072504847	10.8370929274357
157	3.91451641257996	1.31245766488904	1.5072404000243	4.22221866057887	6.41865496645967	2.95181101895612	2.8237852791365	6.52076512981515	6.52675064686003	1	4.39166323550732	2.98616439809235	4.21351385715354	4.91867888979934	1.91851695943113	1.42941205818362	1	3.63472553921912	5.41174843557586	2.78055711394815	4.51904747344876	1.97690668610755	3.06796529439489	4.82278466809832	-8.25861040619067	-4.4367552786953	0.730365217957269	2.15479051174553	2.98225050861627	-7.9228599491026	-3.99304180621095	5.63004119755187	7.00110674893624	0.529682569257133	-12.4936170050862	9.42684045579313	3.84156916794588	-9.93934497566906	10.8012384184138	4.03788065516194	2.16678045109108	-5.46208209203646	13.8097470999998	3.67886701607458	-5.56093803130024	-2.77747319156172	-7.44386809899879	2.50922891474441	-9.57639752933139
158	1.82510713300608	2.50098010225984	2.9797751481125	2.87444577420722	5.41849295052324	5.72223040314213	2.62094840975403	4.24442672735029	4.8648718927285	7	1.64075607709693	3.36310621811865	1.95141774265481	2.22254903296614	2.55030111284821	6.98544630774956	6.45671556142215	1.21601578540875	4.54596797146901	6.50163312412451	3.78648457794933	2.12876943999724	3.29203230372338	-3.16091903828324	-5.0431826422839	-0.79107789428652	2.43206979302902	1.68547827856029	3.80417505555884	-8.54363864830129	-4.29385865539804	6.77156333030859	16.5391796713687	3.21558355141584	-9.71927959014215	7.93620317163669	2.78052121563486	-9.36910970547052	8.17267329858521	-0.477693673369883	3.36846623782288	-1.08904602798292	10.6718866295143	8.31456121759589	9.71789376511961	4.33788742542631	-1.17081824729683	3.28184994785573	6.51872677639016
159	3.40817948282005	2.88173672360714	2.77785751595299	3.12270701809328	5.45609074305192	1.37480287500673	4.17090418086435	6.93388914369037	4.45760624797082	4.20198734087851	6.18535298449915	1.56302095517196	1	1.41267234305961	2.34356699503196	7	1.67082665402371	3.27043440465147	1.21417064846464	4.39749428970617	3.38713877548142	3.1368467556448	1.48168939810698	4.21518620666285	-4.03234552586395	-0.191833740128509	0.589142434533699	1.84211080329911	7.05908602068176	-7.91665683139111	-1.01535780781944	7.7891338346178	9.04505316166523	0.908229917000857	-10.4895951742882	8.60312964256183	1.12259682656988	-13.8400101157059	9.54457117604188	3.27525896494425	2.37558246483054	-3.87627551356824	14.198306915835	0.946227664210526	-0.688320040638451	-5.42819442340197	-7.37459813218801	2.8721162973318	7.02337874381617
160	6.38005275611191	3.46355858658318	3.44131046075383	2.63192707936721	5.87697156302477	6.66173834485935	1.54692769820435	4.4316660641604	5.83948677020696	2.15204783459512	2.63808374777565	2.36369957178765	3.4037028306126	2.5248647871355	5.50897193140665	1.77871080081246	6.11980090202162	1.20737255188495	4.65161779508081	5.22160404945278	5.1059145452878	4.58482745612428	2.34289738989408	5.39571676731314	-6.69112165826083	-2.68269068294041	-1.92192391047505	4.11300746016093	7.47982540112039	-8.41060977493269	-5.54169374440279	5.14519698748528	9.49590586122901	-1.24953422455526	-13.9853368720842	9.23680829962719	1.70133560988961	-9.00431427681879	8.8216959800607	-0.97837832877957	2.60793929261693	1.94920588088158	10.6810563785687	9.25410168506018	6.02109120631531	1.65269341296885	1.6200927772311	5.15786106603406	9.39820685361628
161	3.34726052573665	3.11576077838529	2.92040345884346	4.32226553134809	6.6052890789211	4.87014674910382	1.91054298016755	6.90548252319334	6.29992479780823	1.51574210391586	5.05575536287558	1	3.3802413049342	2.61636571644736	1.64460764820711	1	7	3.4783762018888	5.40735929589026	2.01752345411345	1.56179330921938	2.02322838701439	1.00628214751112	7.6338406088327	-6.49931422500777	-0.918538469724187	-0.455632631875938	4.08072505604241	3.98010579650801	-9.03545782215193	-2.058456767649	4.32425796034039	7.22110634019279	2.94076205926014	-6.73661888871299	6.99008778075465	6.05349012749581	-10.4729829639789	10.6086064073505	4.41695787962206	2.974365338906	-4.97651733630546	14.6036048158785	8.30880359772452	2.59322770410008	-0.317850736605728	2.27225227000336	1.17989406271797	4.55691192345984
162	1.39364357683294	2.27092694155346	6.95957901781412	2.98571893912667	5.38146935633846	1.17000210495168	7	5.06626467742454	4.67677131558025	6.65788555863972	2.69989971108299	4.48773438026208	1.97455322627493	2.86908467404525	1.23994740345115	4.26605120945381	1.38649147193019	2.4111557437081	1.22298339951598	2.95921400033849	1.06637727811544	1.00407868492176	2.39062576416841	6.3829981387558	-1.5705696593243	5.09881781615186	8.04288581894921	-1.40476167098761	4.41057283087174	-4.22170950043102	13.4648928113228	9.01369041778894	8.2845234146665	1.16581670783615	3.5931314847717	-0.309093372176049	1.88035527362338	-19.7254643203671	-0.110696682643192	-0.0460040280602071	5.90457081200175	3.28669359719553	10.6670912287675	1.4118719784563	-1.6766301422222	-5.4019787677539	-5.3418668059407	6.11094577639213	-4.73046191006408
163	5.57980813984816	1.74724957762213	4.20142861807743	5.32250563892409	7	7	7	6.17176085902001	7	1.24398062744424	1.44103206967349	3.65106270241643	1.47647005705096	1.64808199857221	1.51890875981103	2.56575561604185	5.39322548660459	5.73521976526382	6.94312992251367	6.83504164428434	5.08309439450234	2.95195804582709	1.61175669135763	-1.22133899924611	-4.51853824487687	-2.20339936822077	5.0767548695373	3.38355177163184	4.11625507680979	-9.15105232698171	-8.63646435952777	4.49409501538177	14.5693994798523	1.60139215492219	-8.0475413845984	8.26020086083623	4.12562181927262	-9.48416058898398	7.54579161818513	-0.0710327604728716	5.62444204657881	-0.830232275063469	14.1142553339082	9.23713163000484	6.39070180568663	0.939114948198555	-4.01960301798628	4.84282187477112	-1.19703575836862
164	1.43758288332846	3.79684450214352	2.51684001091588	5.657573950961	6.99740866109626	2.05161412618611	4.85512986601855	7	6.47849600304054	3.26680489806856	5.48848767348781	4.1648401505148	1.8526012383844	2.84139128557965	5.25163359129136	2.17889486756738	1.7838374819152	2.02325666872963	2.97883440857144	4.33097281739425	2.05987566630978	1	1.08091899758307	4.32104483506001	-7.66285419977579	-3.11738883457416	-0.824480329408532	3.40276510949906	6.23370647624525	-6.15033732415716	-2.96621506453231	6.81616195525672	11.8702451558394	3.91542297780698	-13.131277455264	6.27045044205203	2.54111103337905	-11.9640827099794	8.37538867607112	-0.759773640156193	2.21694491796612	-4.18550848228084	15.238001584131	2.92933122966092	1.45259144426854	-1.07673522667543	-4.62334060746618	0.244449052708739	6.95935618910373
165	5.54478357081175	3.9387503843956	2.6076229238799	1.96348529711864	6.69456529398521	7	2.98055485771156	4.24963938714913	2.91575411378937	3.67536425064635	7	1.12282866241234	7	3.03324308112734	4.57589502327379	7	6.17282219823538	5.39864370737367	6.98086713267934	5.9246264658351	3.88127734046193	2.38426934242372	5.61912573170526	5.57929317626043	-7.55901911234748	-4.91404284058056	-0.791811391506387	3.04097313945124	7.98520728173774	-8.88255357969755	-8.61163003705671	2.77132978885748	9.79734281638377	-0.279609404243148	-14.3627588075695	6.82667241877448	1.30859958083487	-10.0612993812068	7.99167800263564	0.900058351912985	4.18116864657288	0.875300619640782	9.78286819473918	2.93892795510666	-8.55147148943381	-4.67129255094304	-10.6516035116462	1.96955825736979	2.3320758363637
166	3.93595753038579	2.93990555659436	1.27132538536103	6.729786215052	3.98886771319576	1	1	5.81474637167547	7	2.17252484110573	3.27320861146193	5.65962075130505	6.36874348249628	3.13235426069592	2.70030379706202	3.35577661641664	3.99458638079729	1	7	5.95113734693218	4.67604180535739	4.51979856667987	2.99523195075721	5.90866995942128	0.366550895003772	6.12058907900424	5.63211914559007	0.823606133547398	3.93008780271658	0.920249636388143	2.85148188305411	3.57069176053613	6.90457646956533	-1.83503861496906	-6.9980808537054	5.87144664410409	4.53438322286884	-24.3462394328166	-1.09996641166724	10.2604941885522	10.8614291321807	-3.72439746408949	14.3549865077957	1.43788116544387	7.14086268343156	0.372326376872988	-6.34811155801585	0.894355714451417	-10.6358204755901
167	1	3.54346359048986	4.5247958205252	5.35916062238991	2.79669848734262	3.38793388235736	4.62114378736052	4.0371837164681	5.13285349872419	1	4.06818914398543	3.54146351869253	6.98224783315876	1.55252947158401	2.08725991504772	6.13892484126877	5.11667664763782	5.80201747543432	5.31826259027203	1	4.51060652140681	1.32571923974424	1.42028615431563	9.3975490869442	0.150191824334086	7.63872009895678	0.95022501950774	4.72874241179163	2.14522069051608	-3.85050065084408	9.38847796981362	9.61132386731567	8.16014726214996	1.13760239534181	4.16056573271327	7.71562821768153	7.39985923911917	-12.8503250393427	-2.63254672328994	6.81156973848217	5.55111062857758	3.52184396185913	10.4370828359834	5.85835149206758	-2.45948390288583	1.10590108450271	1.0835561688592	3.23783718656315	-6.24863333074534
168	2.07124416472083	4.35257806985882	3.16434135568364	4.8902706239557	7	1.69076074480136	1.75769754576637	6.08878133605453	5.10843127728205	5.7336787380232	6.17060862166751	2.80668577142752	3.0653531284035	3.73464975611924	2.34582034874557	2.05787516787084	1.65499598335279	5.26213142886808	1	4.86985017166071	2.05263395141044	1	2.97774112134334	3.47171925247251	-8.24416203892879	-3.96860929286491	-1.14518572348835	2.18014157030147	5.50433259684397	-5.81926056588858	-1.50700514129639	7.21903857450769	10.85766127913	4.17809656195858	-12.4447472634873	6.99585347166188	2.64650404063532	-11.6768405400056	9.14151901210549	0.0730860006482192	1.75960308283739	-4.37449170788972	15.5682499819795	-0.877732443641565	2.20380985454394	-2.27993843261689	-1.20444624792882	1.02083431843444	6.63704103845082
169	1.33468857428256	3.18182105609749	4.08531186803858	4.19260845190028	3.86747876182481	1.46039197100083	4.45876002075509	6.33401568388213	5.18445871093311	1.70447068128005	3.09223706439671	1.40850947664009	6.00048006210552	2.26606565343931	2.30861000120213	6.03668641905035	2.93017026193283	2.14090828850548	1	4.2608352780412	5.48409027880676	1.59227918750231	1	8.17640360902095	-1.89873977932244	3.33436695080782	4.81961702154509	7.5414808479419	3.32308313648772	-3.82612571647824	9.37651518914483	9.02365550767154	8.11187209897697	2.90924332983381	3.61282804696851	4.75809975944722	4.44028291004955	-14.0199967476324	-3.17053545011919	5.68259252606561	4.98958762142975	3.15438044561655	8.2647506615174	-0.267964550139147	6.98219189502004	0.524236597308103	-6.81939974477333	5.61789228979728	8.51244688671163
170	5.83627982202013	3.23517511365714	3.33728155009518	1.40919920725895	6.36239678917252	4.72323037862935	3.65958172972282	6.79240607928073	3.98122491670853	3.97942584495399	1.78741445095337	1.36081699661888	6.94155822649516	3.03276666600862	6.39590512126177	7	4.82228308400996	5.26657590717588	3.36326818344276	3.63411790247426	3.3066005557765	1.7505143347244	1.78394672642383	5.861093956052	-7.73025408135292	-4.49742097309951	-0.847891118566158	3.70028398901321	7.13977907831947	-8.25884884342524	-8.02755448298642	1.89389402316199	9.76577499515728	-2.88093732064142	-13.6905805223213	7.98646641016209	3.11928288180579	-9.83161641472575	7.59788689436838	1.17257105259715	4.25680636833104	0.986982679962594	10.0111962972444	9.29644066949513	-3.98514194484021	-7.95643557785477	-9.81406517057433	2.14130525679189	2.02360774738413
171	3.58572829654927	1.04162176596616	1.27894395855018	5.67349192705045	6.01289235811305	2.54746754422365	2.40122269522602	6.05088144311244	7	1	4.70484544581278	1.51319579498479	2.07297338116256	4.63605823673562	1.55260628257106	1	1.47544491442924	4.2618596681577	7	4.29418852879333	6.38014283563484	1	4.61630331757185	4.56627235914305	-8.28635350607247	-4.53830701503476	1.24254045367006	2.07342592928086	2.86339249836534	-7.76632129265778	-4.3588839735814	5.95445310677347	7.22421450286818	1.36723837793537	-13.4017683012544	8.81439365112239	3.80949989435753	-9.64153563244082	11.0230350729434	4.0805429681359	1.20041158153443	-4.07891231382967	13.2974728080887	3.3530786443836	-8.05863377000149	-2.15032836812552	-6.72792778278496	3.02016685156523	-8.906540496422
172	6.23717711830479	2.005819225494	3.86242747932804	4.57430667974088	5.90519926029736	3.36783982205739	5.72573886727879	5.72558168687594	6.50190462930983	5.73277326147113	5.1533676721022	1.88691856844671	2.81368333841816	3.1861872819915	2.03301997329467	7	3.56078034050965	3.52265857838195	3.68271844500937	5.61610611873509	5.18447680432117	2.74149744002016	4.86801183760473	2.19660671219974	-1.32227114863274	11.0655462342224	7.27037658608364	3.13509082280925	-8.70071887452475	-0.679630888361495	7.80639657936485	5.73440449966556	10.8954982105461	2.20304509740974	-5.84869658835927	5.41259396992111	3.79831107315209	-24.1914299181991	4.44710015831332	0.447393850990786	8.06088985877475	1.06617680445118	18.2666336426719	-2.7025035469116	0.687991751450166	-1.97878902815515	-5.11212600079236	2.93115638950099	-8.93180129725902
173	2.34857716251852	2.39919272271697	6.7113476206638	5.36781844160828	5.47046030005907	6.80871498041683	5.80616099341355	3.76544566709714	1.90033234183916	5.78039571535172	1.75330895991895	3.75191750837095	1.9970880851639	1	6.65487650553528	6.78179672543506	5.13119439418473	6.79326469108912	4.39333290044711	5.46714551981476	2.42529563520891	2.64534982394806	1.05864348552605	5.94038393861984	-3.80683653003892	5.8622754966312	5.60359568952277	0.0101888838038563	-3.23572812819437	0.704669408938584	0.618029258511343	9.51805049148094	7.67339952952466	-3.06717493127838	-2.22449236256662	5.1240302589214	5.04731372748294	-23.2417596769754	8.63606024236544	-0.34143723842252	0.729828169994566	-0.97030731117132	14.4911258726382	3.11585432932183	0.015506237264869	-2.83441426363962	-5.96984844149277	5.11545166031967	8.97405278217778
174	2.48750976766884	1.54697737674515	1.67575351120066	1	3.50176722071594	5.31634953106632	2.39019332315032	7	1.64387801662923	6.59107603809611	6.28911277894024	2.92486523079324	3.26634684625795	3.27756318634496	5.93178547382507	1	5.62221676140754	3.01830643472277	2.26923087092816	7	4.56844295629486	6.40499199374316	2.91165271098796	4.26491452710069	-5.95646137039346	0.915361806903428	-3.04505687073443	1.38066000267079	6.52568566739723	-9.81341486308511	-4.45238075228944	2.70654181844857	11.4850766434575	2.53567688510027	-13.2665321722313	7.83948470333977	4.19944458878397	-7.80921378579803	7.43414908468124	-0.521216965542656	3.75857307619793	-1.18141873973134	7.73799692680154	8.41264057080889	-6.62291513086863	3.76878055092828	-0.0403042519360368	3.63014215861786	0.338361477130665
175	6.68211874296357	1	2.99758366967809	4.12166371037941	5.47514720540992	2.22366242614866	1.45156350109872	2.48962491032066	1.93723848857187	4.76454254435845	5.50445061796689	1	2.6103552315753	2.42205280211429	2.074698144282	1.61027969471723	2.34091662886068	2.18157207467354	1.75605891325878	6.27228293676309	5.69564675007395	3.39646861743864	2.6377335699811	2.47500244598359	-0.763169704390246	11.3416878886183	6.36262744131315	2.72303251997135	-7.89984864217639	-1.86004820006984	7.6447870054895	6.39975784026448	11.2205829150135	0.522415742481714	-7.12140477833532	6.19755732986953	4.91346951569432	-24.2542705594257	4.0971097511028	-0.0381274672826979	7.90691976917589	1.64177538674617	18.9917205127464	5.09465531249835	1.82465347726957	-0.166653551752855	-4.41822330995323	2.11897385824994	-11.0016345676728
176	2.70567251056472	1.51750381069369	3.90466136635482	4.73106051912659	3.49785418687334	1.87715411911036	2.02920443673513	6.0874075548532	7	6.23853141241846	1.34664962929874	3.33474745521903	6.72514903533419	3.86933048081242	4.30008983516198	3.26133664927836	4.57168703883709	3.23257338001142	2.14875743246232	2.77059803931792	5.22847021156249	2.13047047856406	2.79518680195925	7.90247133663929	-0.779492121122127	6.34547515385062	5.30918379393987	7.91770205144193	3.87294402246471	-4.24476627106003	8.52540660763767	7.67438421953635	7.90165979071041	1.77320986844612	4.14676923839322	5.90561590474303	4.66795632282129	-11.9328733881007	-1.52326018535495	5.08280540570591	1.7832281540849	4.91010393326562	9.11758419964537	2.93492333378864	-0.187503427925199	7.77125477733993	-4.98939961644616	3.71248346972369	8.35160361233645
177	1	1	1.31541353155827	1.37292595541061	6.84209688616715	1.36627274948598	1.0784869877578	3.29892666937665	4.54367230648172	6.84934125675746	5.71713237495814	4.50455837565343	3.93588353898055	2.63964081085716	1	5.6044118602848	5.07517154597362	3.77919453090302	1	3.70525126059157	6.63207986724449	5.18239470100337	3.84300160966553	5.21899220336203	-3.53562509065976	1.03902281656719	2.24837267099662	2.3645651623532	6.93954598061323	-6.58550741735568	-0.42232407038137	7.711976740358	7.50466876585877	0.422583140496139	-11.8296017198378	5.93251713642766	2.26895810529912	-13.3441581765405	8.55491387071479	0.488684475008094	0.87521280637934	-5.26478476555448	11.9457305613963	2.45463231666866	-2.41889130161446	4.93101628603907	1.93629938515262	0.774618312407191	7.99957107457537
178	4.34167076036102	4.34976455690468	1.42543564299114	5.83905975710424	4.94946574850897	1.41394415321445	2.32996138700543	5.97332456503959	4.74080099036985	2.76362695685265	2.42236125508923	1.05360767968237	4.62173809367352	2.92758696711833	2.33564472997969	2.94032048260593	4.1232058580388	1	6.23448816242055	5.41625532092502	1.72102512939647	3.79014168417697	2.67033100624005	6.80513436994662	-0.345090160536014	5.47945594235864	5.95713026975235	0.927578826246758	3.9157844641285	1.74555634918083	3.38535121306791	3.14314205483034	6.55982910015261	-2.77497209616075	-6.88031943497276	4.2137954552884	3.6507390782842	-24.581764335155	-1.61706328558484	10.1662115986865	10.7779791026268	-3.91237932892693	14.7962232001832	2.22295596521031	3.81805121211978	-1.97972730420839	-6.79814053547596	1.84648306708048	-9.69835289875589
179	1.71262654229136	1.04712564657218	4.84425774164667	5.51224637925189	7	1.65703238430019	3.45406618243021	5.568217857689	6.49655748232521	5.70550955548384	1	2.813346276804	5.44570504799689	3.78419657250323	1.37964482087911	1.65577137563514	5.95381928458113	2.74580565237809	6.11088852789992	3.04980303780694	3.33550218541346	3.09180705175156	5.08291439775684	5.42756907739947	-4.48399427164398	-0.384385113023976	2.68150875793048	-0.572446370759598	4.43747308782028	-7.00637124700935	-1.583636463546	5.83155140377552	8.01124894755063	2.83513979294777	-11.9146939247568	10.4351756867442	1.02162812899259	-7.94946392291314	8.41404461602992	1.7065794883668	0.070617386425426	-4.23875249635041	14.8760872882217	4.44315070748156	-2.58964743930817	6.67766949692525	-6.2018003125716	5.57632947573228	4.46072564982718
180	3.35269457708474	1.06547211457332	4.00952059309531	2.72482969812701	3.85518930896269	4.24861181305966	3.41894571690551	4.94131472675952	7	1.00960814627658	3.18083460705858	1.56352219332901	5.33644102221189	3.68292006424735	1.7171550528086	1.25219728768697	6.43709218980824	3.22424138092514	4.03319961836057	6.04987823077163	6.72725711723326	1.46202821669203	3.36442954874818	4.756783665403	-6.85051077322449	-0.0316768058506918	1.56953648726428	1.96880452943174	8.82220840913872	-8.00292223073286	-0.245334621645894	8.13233537600057	8.75102939218615	2.74197884549539	-12.0179877664421	8.82522174176994	2.33385815444253	-11.536526420616	12.5548579726698	4.05880057444843	0.918787749614573	-5.25562670396658	17.2841012465967	3.48670016993194	1.92965752239876	-1.84869620489044	-5.16795364816852	2.48242806998156	5.25769715070909
181	2.83115287738649	2.51743648964588	6.4528938619536	3.38479426185892	6.0144022301298	3.50168696918764	1.9827828602393	3.41986751322084	2.10087057830783	5.35778129627821	6.55817591848895	2.45687862592853	1.44777384743517	4.10791284959231	5.80251413260522	1.40875845475975	4.8545333817167	5.1439761698649	4.62355747466616	4.55143681281116	2.72500915722079	3.85535336103758	3.25842660100928	5.44062350676546	-8.11903606856452	-1.60789457931893	-1.91610478732852	1.58543059787822	2.15267789879806	-5.02756020040037	0.530443995834196	7.87913507435746	4.73735122236598	-0.205040667681827	-18.190107956814	6.81014306454979	5.5830436971735	-10.0480672710399	8.73625447461183	2.19686350115432	-0.705651952842509	-2.25929011489501	11.4724857810538	0.65873650448496	-2.91060372489032	1.874865577199	-0.831864438332295	1.27578648219667	7.47139158129491
182	6.20139399922302	2.79089488092753	3.49903765893408	4.67207610104584	6.83711345443261	3.74086722793809	4.980369700032	5.92140200715464	1.98458135702268	5.34844458871885	2.73419258534375	3.6721107046504	2.60329682905441	4.64807638611084	5.1085521534947	3.32334871572157	4.98042535624388	2.41909669532813	5.07574274983708	5.51126593236223	6.33676776211859	4.28089411149137	1.89178590852839	-0.303902517875465	-4.58177814613464	-2.46922508896199	6.06553741699987	5.92421283911471	5.92154596875015	-7.36381639939231	-6.95679282739201	5.96201764029956	16.7442638193348	0.386341585921039	-8.98276301503403	5.34485201406498	4.25559198220267	-10.7809886944447	7.28517476268306	0.156997302524476	6.45568351131889	-3.0177525209179	13.9400180264647	2.67248925490154	-2.32936798516746	0.050248384363961	-2.2735539668586	3.86919449711613	4.57766846677841
183	1.31387782645092	3.17665872430138	6.78415429803739	5.45184364267218	2.80661560244272	4.34344546472766	2.04148663039567	3.26634843481426	4.92292826997447	4.45886655563512	3.47992973824057	2.27628453621179	4.68028507317046	4.46920697750298	5.90290941259046	1.94578758934562	1	1.58215590428414	5.34370858609702	3.67961045159038	1.39914179400744	3.78788938112243	3.61815852919694	3.5532883738735	1.47172492458072	6.86642398996477	-1.97045460343906	1.16200877871603	4.55867389269847	-3.60934400690615	2.09623304158838	4.12354857531691	13.1761691844365	3.67167676238526	-9.57609959741272	2.7150135386	1.28593516825784	-15.384162054707	5.85941018589859	2.83976580389008	3.42669931176968	-4.40894803577689	11.7978994139157	10.5661664607921	-1.44879834906076	3.22589112319475	3.34672432511628	0.871315856212094	0.9590726840455
184	1.30980727971817	1.879563211931	2.51185190867295	3.23124685226361	6.40394743384809	7	4.38012571480625	6.50054658368892	6.29391012476801	6.77834614896121	2.70408882432971	5.47845876490938	3.99232842268065	2.88058910054967	3.58608924961953	3.77164835075197	5.04978513961565	1.25510271396907	2.30958070751514	6.36266244075911	3.59784810686346	1	3.05265046964191	-0.760851304738717	-3.42135862137489	0.585648612695551	3.26257302186942	2.1138405538375	5.41088693395913	-8.0576972265239	-5.18130247063179	6.99709792025276	13.690462679813	3.21922212680115	-9.09824161363428	8.27730994061918	3.75339689664813	-10.22681798327	6.67796648791336	2.58900113560208	2.24160627763305	-0.516467977695524	11.1866790931072	8.30281411164192	9.89005442215674	3.70547966065596	-2.66457804459189	2.09482280282373	7.57945995885269
185	1.72643317058849	1.59209875781714	5.43042309943966	5.39077646798432	5.54379490621808	6.30289932110058	2.86853048827262	1.23211316304476	4.19210037866051	5.4181012525443	5.85302607806288	4.36528477916694	1.88200733213876	4.54570317841722	1.46324567251501	6.02725107026768	6.25024531734379	6.67901518255932	6.39035562126756	3.46665665005351	4.88084118392996	2.57922533278779	1.79927898807085	5.36465467733971	1.36703107646949	11.14642259382	4.13358157063491	4.20698755488417	-8.61263152754551	-1.56800678444405	6.00838778642413	8.79063739140067	12.5138188313142	-0.294021909279863	-5.25064176919111	5.20291781261492	5.88822234640899	-22.9608560724006	6.29060233282004	2.16956898424146	7.65723062040938	-0.217552809232226	18.2094694287565	8.08968681976783	6.61534276723353	0.131610950665731	2.53422800306358	1.40845609216226	6.1717887939194
186	1.01115718943527	2.85957832344081	5.09198519326778	3.09341611230939	2.46826635017253	1	5.58684493332002	5.81261618697053	4.59253410911678	4.82252409308685	1.82704963314454	1.44227706623162	1.54739522099282	3.03995461209963	2.62574543316901	5.31014422484583	4.28124645547715	3.33984059582624	5.75908529394206	2.87865313646207	1.15307936258155	4.1786340292034	2.22931687262246	8.58109269705331	-2.7330374465293	5.56024989498756	1.50092381032557	7.77379248612844	3.24169032789842	-1.94761228860734	10.4541166502356	9.13042133977202	9.67804543740307	2.51639550974329	5.44901017932158	5.98180710290578	4.99208199022262	-12.6551696895684	-3.46868907202425	5.62007936735812	6.5557622802031	1.98858162297403	9.96813742532317	4.00875074644192	-1.20650309308173	1.2192526612447	-6.75744756637426	5.69022326931798	4.14088114648903
187	6.24700553459114	1.15215426243034	5.16064812313671	4.0150493751897	6.55714559563668	1	2.00378065799691	3.86406071502365	4.9172239865419	5.17327644964928	3.45333411375354	6.87225731531595	1.02287909582835	3.64005108574865	1	6.0682545176706	7	2.366691664244	5.33447811449362	6.61501869788811	4.6448636238478	2.1495267442103	1.72628980080615	2.87124639763536	2.11917173457024	8.92118640095884	7.01739786480618	3.57788672199436	-6.49344032668203	-1.1547092482295	7.56532837830474	6.16725940832495	12.4638658518905	1.04205203224882	-6.77145394751709	6.53183360737512	4.42194274340396	-26.100911236317	5.94973327642473	1.24059809278415	8.90903362749697	-1.77020245711504	14.5923891662173	6.24100011139033	2.26716295731542	-0.797021757575596	-3.56523971323415	4.82119828166486	-10.9606019452625
188	1	4.07227707973484	4.69908281220432	4.64987413287919	1.29012760260295	2.20609717707307	2.63804221097389	1.18915863987488	5.89069455506226	5.04825837054425	3.35481249517418	3.93495590734134	2.91612022278368	1.86674582485502	2.0378172991712	3.29313953317483	6.71375747471025	6.5374784571712	7	2.58954261580044	2.33115369168717	3.5965053553223	4.22239749526572	9.58670173605875	-0.631041130356152	6.69167569911755	4.95274388026113	4.9260740379123	2.63827566627215	-1.55976466344212	9.28196137231677	8.5867940693746	7.01632795334586	1.98946573753456	5.35446953937086	8.32689181765665	5.9863160485719	-13.5408411431341	-2.01091324851053	7.73933338008972	6.21252703483482	2.81681427583458	11.4579855685386	-0.485761449770142	-0.56146470641008	4.24217443876594	0.270231510673905	4.36196864600805	7.12365057484375
189	1.32414174136306	4.95577515423166	4.72867868445089	3.03793885347825	2.4926910481489	1.63676803313008	6.28342339384343	5.84358433655311	4.75828789025285	4.96547475604618	1.97117164172427	2.11207736073351	3.20880877036615	2.86114868287689	2.51039803784533	5.40135100497386	5.12056031349574	3.52872113683652	1	1.07300392573758	6.06226902042443	1.25238802805985	3.7174437557982	8.73743846329133	-2.81902641138293	5.84598996047783	2.33253411862563	7.62195136818537	3.63987133939999	-1.47991992106961	10.1432534147002	8.88733000988021	8.78259186093102	2.44625756760276	5.43102263676883	4.94750065852489	6.22348078998569	-12.9067913938962	-3.44597939189488	5.05118185186971	6.17290798726082	3.40088297786986	9.25477701150571	-0.526698934720121	-2.68333685555507	-5.00363070315295	-7.00982348231648	6.31294653721639	4.26339887651444
190	5.3829151880449	4.40606074438665	1.81735169009506	1	6.91379060113813	5.52615489900083	1.32967488774821	5.7734789212755	5.28262169265556	3.85941636811508	4.78928701994569	1	1	3.30569306633692	4.93544494419909	2.77414743240124	4.14354108166785	6.62151363611735	3.40778442317205	6.89786748223921	4.29300945211037	1.69962924905196	5.4498833398694	7.01635593829155	-7.6842956030488	-3.81866418341342	-0.0362716323583215	0.817495776130567	10.9975659697576	-10.1283290692792	-6.46159029908404	4.60504885568628	11.535001096281	-1.47458099466351	-13.0758376221923	8.24651795009059	4.17583506714115	-7.07285071138741	8.75627753201779	-0.273115559084162	5.48012393486255	2.49251025362682	10.2101909608715	8.10274702111432	-9.56374801074782	-5.08884154846714	-12.6614820408135	0.788134995247252	-2.61475812950145
191	1.15278214305672	5.35970844789795	4.68489992529347	3.70546803904472	2.32934849230413	1	6.79690023754451	6.611231851555	6.30846243794977	5.80065254507018	1.73072994844993	2.28957547840663	3.09454949635377	3.1717055666434	1.63278374296479	2.91942383313475	4.39910728884544	3.89560851259473	1	1	4.81600510402512	3.89072489619843	3.32119963464044	8.92135586750333	-3.74385966808578	5.85504473981146	1.63160391931232	7.15944455339892	3.715673972792	-1.55750393055272	10.0113327536146	8.37082179378609	9.03895171200602	2.67776728645315	5.48445989076932	4.73247530042967	5.88697561812682	-12.275956001112	-3.23653655835698	4.10941401681685	6.22021143346213	2.93204633568422	9.6090596923565	-0.836053218950884	-1.84636552571918	2.53286868676367	-5.00768281718006	6.23549060364478	4.45041086377602
192	1	3.08360895188588	2.83672223376832	4.85656010969776	1	1.68099110783366	3.39712503264219	2.04279467084298	6.60182735173141	5.41172226931508	3.14258160107342	6.84655565305487	6.69060551170717	3.05432884815656	1.64294616329558	5.83183753542149	7	6.60815723263524	4.22724697018759	2.59701410547098	3.04652598065456	3.39080561595598	5.19663546458844	8.91035789308565	-0.0478937544254379	7.5020138179374	5.43240653070422	4.83094183492769	2.88587034936488	-1.39431513498034	10.1842892722304	9.59602757937938	6.19952596417237	2.01494549716062	5.3245459278922	8.29703664747137	6.70635584587446	-13.2980302631793	-2.17144256875138	6.53139222420782	5.39840745571066	3.40415908802268	11.4253849877349	3.56300370738643	-0.380718005678242	3.6326634288376	-7.75991843689371	0.0029239845277016	7.00086093057624
193	1	3.43103412153961	6.12688896106677	2.89426657223459	5.51160980822418	2.72516907927978	3.40944183091788	5.41256745029822	4.08330173335458	1	6.76291150611774	2.50024935375019	2.74887254425832	4.71429956340197	3.82738912279385	3.06059071364058	1.18814111575765	3.53703840346851	1.28670932135593	3.44835278228295	2.0607329005865	1.48071889339732	1.56109492823731	4.88253179998235	-1.98247065600973	7.70205591754676	5.42148371882725	-1.42431871586785	-4.48251740114867	1.8281554057236	1.47683986153577	10.8013394865124	9.26090520649573	-2.77702562866513	-2.78827247304631	6.09429988561442	6.92854915318367	-25.3502272298006	7.41528860747887	-0.368924722230816	1.58198022912749	-0.679506255109335	14.4291921555401	8.79968190991536	-8.90034063808333	7.45178289076448	-2.86359490026916	5.27006898098795	6.02896451179184
194	1.4765412531542	3.68969386777056	5.70169791676674	2.66001117878227	4.74268985963935	5.48784530820951	6.13034865463693	7	4.19208577509767	2.19871318203669	7	1	2.18133539722051	4.57296626605118	1	6.08145890986841	1.99062467902403	4.72944156420527	1	2.84575851188901	1.17399776407468	1	1.33341414214	4.46765871696224	-1.33188567860702	8.46335857021036	4.61776735911702	-1.15146339795242	-4.70059141332962	1.51628844988509	1.35068719820589	11.7133135544357	8.45698111807279	-3.82425903532415	-3.54202356239559	6.07545451075915	6.47498556116086	-24.8971676176142	9.06503973911011	-0.794686627850359	1.49335293926493	-0.448866370321238	14.2751197822173	5.81652988191199	1.1898535352067	-6.1941092850114	-9.86723113518916	4.85063915194178	5.33447340127163
[truncated: 74 more columns]
