# Supplementary material for: How Are Mate Preferences Linked with Actual Mate Selection? Tests of Mate Preference Integration Algorithms Using Computer Simulations and Actual Mating Couples
Source: PLoS One. 2016 Jun 8;11(6):e0156078. doi: 10.1371/journal.pone.0156078 (PMC4898694; doi:10.1371/journal.pone.0156078)
Supplement: S2 Data — Long-term couple and agent-based model data analyzed in Study 3. (ZIP) [file pone.0156078.s002.zip › S10/Euclidean Model Data/Euclidean Couple Population 11192015 0250.csv]

	trait1	trait2	trait3	trait4	trait5	trait6	trait7	trait8	trait9	trait10	trait11	trait12	trait13	trait14	trait15	trait16	trait17	trait18	trait19	trait20	trait21	trait22	trait23	preference1	preference2	preference3	preference4	preference5	preference6	preference7	preference8	preference9	preference10	preference11	preference12	preference13	preference14	preference15	preference16	preference17	preference18	preference19	preference20	preference21	preference22	preference23	preference24	preference25	preference26
1	3.03002032374026	3.89584129636322	4.82861868116623	6.88993095174981	3.62564522624659	1.26996393146494	1.69438624577349	7	3.68116002895702	1.57918398142397	5.66560226672634	4.5472634912416	4.41491005621582	4.78516736704963	5.22047268503702	2.62598935512447	6.08175953371447	5.3152484706459	6.90211144475313	1	4.83310764411453	7	3.56218575490373	2.51101416569678	-6.7092871339012	-6.86222606497737	-3.7099945619044	4.97987027686634	-0.437858892835632	2.09831367445223	-6.08994312983328	3.53246061728904	1.81886611620324	1.62822886386796	0.908897935626707	0.0713628903517798	2.88182288343382	-1.96747654820336	2.44298624818747	4.2184779437502	-1.1393910646313	5.50398147742172	10.590980203183	1.40323309994773	4.13618031719968	-8.17627361869989	5.22966265105284	2.45755531144068	-3.70991639493421
2	2.96288759676895	2.95730392739475	5.06543719525987	7	4.33975950754225	1.97848115516365	4.29563979600313	7	5.74195800415362	5.7088671176896	6.22365233620871	4.16084845270769	1.64840964962515	3.75187350118074	4.84160079177893	1.77282892139048	4.42703364383108	2.34351360480386	4.37887502362762	1.44264526931208	2.25872159029017	2.9981631783893	5.3352289005189	2.88215015026677	-8.73511700561932	-6.83982735862948	-1.08803933344877	5.29001522634394	2.23552183641923	2.42592190642064	-6.23798933365519	1.61058496497717	2.87618418494854	2.22036853193473	-0.54956940774557	2.83056404688091	1.19808270205577	-3.90872269301584	1.35825713104951	2.44195300180777	-1.28026423961184	4.58364299337422	9.25145907845989	3.6506399931179	10.1560095069594	-3.71261693581189	5.4282114020981	3.7475146138764	-2.20544945599867
3	2.27662529829524	1	4.70616270009713	3.45896144342722	4.94862985017626	7	2.39836954673113	5.21041075662365	4.48265836568349	5.03379802461688	4.41712424968989	3.19033803358534	5.55642139904379	6.81055629528679	1.84195542047592	3.41442024554346	7	5.06842360725925	5.4837821876077	2.88409732924594	4.45788711576114	6.82014702711862	2.39616080352316	1.29011295533906	-0.199410917989089	-7.14259116007249	-1.93154679305682	5.28394062590506	-5.48581299384519	-5.52765307113501	-9.02045955130152	4.38053913231656	8.1827655731749	0.0741820974780297	-3.67047507067868	0.169892518233344	5.59239021884937	4.64420062742717	-1.21061123433048	3.03966653598783	3.97986870763542	9.50342628521776	19.0634548125049	4.06493905956732	8.13769118710541	-5.97807121020662	6.57195628012395	2.31226080516625	-0.68121804536298
4	2.25518337242837	3.78278869511679	5.68497772554103	7	3.50472912930346	3.34987202155966	5.41864098758289	4.7965843552925	4.54756725097411	6.1071043710251	4.20216391090302	1.88745786370082	3.94817655475026	3.38888121753488	4.41379412557928	1	6.03775616684662	1.56645766671905	2.38177197003435	3.26973327185544	2.49272308129635	7	1.93776744133944	2.61184567020268	-8.42745171269006	-6.09684115294802	-1.18025479770643	4.74860730037419	1.15191275406171	2.1430105943723	-7.99228656906556	2.71852534150715	1.22663472265476	1.36731383007747	-1.72977750563984	3.98408754800973	1.25938895292791	-4.30483663693539	-0.500659527885152	1.38893707204791	-1.84387662785373	3.44448728915413	12.2729487672745	2.80320450379402	-1.550154057081	-4.7716303131366	8.6951798557833	3.619660590336	-0.598802990942306
5	2.31408334540636	4.88610071662807	6.27149967902524	6.36726858368045	3.0185380458935	1.27975602649744	4.52427593133721	6.69048104011857	4.71733907207346	2.51991970215948	5.59171946459757	1.55151740297693	6.89374568595285	3.73049847917557	2.65099552345864	1.34993627091352	5.92941307406663	1.09317382125189	7	1	1.47585652394018	4.54272104659906	4.48480093757901	2.96066187066993	-6.84141354725753	-6.70407869838929	-4.86728367736443	6.08259482987144	0.223201867437522	1.44167468321375	-5.67235345858494	3.09280951475188	0.47206591277882	0.752172200045248	2.13916952089896	0.0958385359948824	3.97149149061225	-1.34266466260545	0.597547352511829	3.3029457064087	-0.353959227367349	3.58439900490658	10.6085753159862	2.07880862564919	3.94992712218442	-8.0626493290156	5.01444562262056	3.33721643997047	0.459766457007599
6	2.94503033433003	3.51474910258811	5.02278991079021	2.61253832500754	6.57276641391286	5.73784541948222	4.26388575671483	6.98463717585913	4.55708567820851	3.42050337440913	5.18401582031439	2.55659650983054	2.59667706976862	2.57466331864062	4.73939906927152	2.12497861138073	6.92561065659346	2.86661266466658	3.21042571239513	1.3453109696864	1.70115712445597	6.22724462704792	2.84802091350842	1.76403966035244	1.53512382935605	-6.07022719223766	5.08410976587078	7.82149999385828	7.39659484006409	2.34394503127271	0.931516567618953	0.562425934683002	0.66286546882391	3.03846661355222	-5.43306374999048	3.06634942603859	-4.02099763259188	-0.0200631188371444	1.47589223740429	4.32932099476911	-3.19109366954986	12.9641026044414	15.4894154055857	3.57061726219526	-1.15100497964781	-4.02171729183911	9.20274346925716	-0.939363941382099	-3.3319542067851
7	4.19512277837291	4.23607529374631	6.9887244101555	6.84757864689761	5.45811009200366	1	4.9065787382399	5.23118558497002	4.46091225988151	7	5.44403861946579	4.95534362315521	5.71503510303209	6.56175932296017	6.87299610552786	4.90937025497816	5.48623798965613	1.98791275557295	5.84025167283018	1.83145024260708	3.4392765035473	4.39223980521584	1.79522271790839	3.1783016928737	-6.74051217104806	-10.6141009022186	-2.20200105358615	4.75007788240794	-0.598408792418738	4.58897964494545	-7.11984874395791	5.03862532154361	2.44196563195635	-0.526755804405971	2.88674181548071	-1.21676823045058	0.0149978485356379	-3.54367472497248	-0.573010304497242	2.36699935404795	-3.76653015217452	3.35378781210633	11.5165876662439	1.60367864835971	7.80130105517362	-0.605429041746723	-6.60207366933429	4.7142178772883	0.408726196891683
8	4.61900421726611	4.14776275409532	7	4.53972894533257	5.16927822306046	6.65284662803993	3.89436071593454	4.71478016600703	6.58966208937781	7	5.63382994502169	1	2.78722205237503	3.27466542520688	7	1	6.15549100499589	1	3.81533377417508	3.06426956645102	2.15026642031802	6.70674941869962	1.09528086714735	-0.863796662208082	2.26944462617265	-4.45697618275855	1.68524282003168	2.86182774799833	4.43105136026025	2.21070948731437	-0.334171400202469	0.4602950143292	5.14811303735858	1.32900494056379	0.611424900170828	3.41617044341276	-1.10462218425554	1.93052195267291	0.157264823829792	3.24750619652942	-0.987018061753076	17.3041492400973	14.7623109076843	5.82384461273641	9.22650663753678	-7.99487874194131	2.6740345127369	1.64892451765893	-2.11907998162618
9	3.5446370840776	3.63218411955294	4.80380814065344	2.47656015124251	3.68606523952413	3.16710229430416	1	3.44576809005693	6.33492678776326	1.30883161652916	4.37092309517662	1	4.03343237427425	4.74659483059785	2.23087436430251	5.13129664131399	4.78026974527278	4.32322504372909	5.78241935204926	2.4739830588535	3.10391321348787	5.70111598832314	4.71152706175749	2.54440869257671	-0.0295634114733152	-7.87043301348845	1.30559206807631	4.50766679145677	3.41778427748878	1.60598532802195	1.56544920741991	3.69768452097617	2.61790351037234	2.15546093058891	-1.98852489662625	3.9397599555729	-4.66106852208029	-0.357279662334273	-1.83499006440941	2.23000172354802	2.52700249869782	20.2910442299833	15.733170007005	-0.180158522671956	3.96950718118151	-3.20228679422807	-6.60120660275033	1.53547260802089	-0.748479291084264
10	2.00573654289181	4.32324604940097	5.02080624212816	2.68366559994024	6.35565087414793	1.78370411610626	2.87621064634159	3.67633039167679	3.74429087142093	6.87644555563512	4.32666557253143	1.69939717078638	5.97899788732269	1.8100377327719	6.95478661736662	1.56328528735934	6.27378326739398	5.23004962273919	3.77650871974541	1.03085854395972	7	6.08098555433342	3.06676627832597	2.11620227129814	2.14411126542078	-4.79334071429381	4.6332131546692	7.21011182121761	8.25479818398859	2.57687944829985	0.817716483735704	1.57342091009163	-1.4291672803692	2.83096730837443	-7.05751346005425	3.28510052085654	-1.57913769531124	-0.705400821307313	1.29045402170087	4.19613097041291	-2.59876751738171	13.9640092688954	13.980614882809	2.92687467047596	6.26423664490245	-4.9023137392962	7.44808587470459	0.984776507225528	-4.16933169682491
11	2.29958856294222	2.49097168686904	4.51399700261398	3.9182490761012	7	2.13829094787352	1.80161392696647	6.28337888325464	2.87173413697781	4.80718433934927	4.57462351368193	1.99039463378646	7	4.20078678099204	3.93675603448166	2.40039648324584	7	5.25635174005281	6.6840415934607	1.11965933629331	3.28860092290074	6.60334287086807	2.00592428118009	3.66544742746677	0.859167966837251	-4.26126406034582	4.56718109322606	8.92008989458844	9.0753315742457	2.66280208351165	1.12329639278545	1.81754008113739	0.0898932373612282	4.39588193706727	-5.78400897922667	2.68883700904735	-3.4630706465716	-1.66698786570964	-0.790221915742111	4.62886936996963	-0.967595762778977	13.8349715913034	12.8848702055157	0.574650119274095	11.0793954320586	-8.35912902207956	-4.46683901580209	3.2245276598575	1.35077643309923
12	3.49072007804254	3.31816628518285	5.27618357470762	7	5.03675713143509	1	4.00171690053122	6.91176493247789	4.94940604975492	5.7017952365007	3.62528487536628	4.33330868808175	1.91607776737196	3.45858808373526	2.99829192027322	2.72741940307707	4.13790311720822	2.61499260096407	3.89156386341178	1.42987633120959	3.75151918804616	1.7209184359013	1.37247510492868	2.17524691615392	-8.12793980919055	-6.58983338049796	-2.8116769720876	5.26406064163004	0.454022113611995	3.40295331873232	-5.70411404566004	1.46599691679148	1.36152986533195	2.5665331953868	-1.01132161966401	3.5281848442849	0.408463295257004	-2.65744538299483	0.724707593387427	1.43374947393098	-0.826143680075225	5.43846946249163	9.91612099444443	3.04697385586535	9.68934143881798	-4.5385391340903	5.42524981085369	3.64222270642681	1.43004532790028
13	3.41842857904548	3.69243135634809	5.6938031552819	5.38200105185417	4.12726810002411	2.84825109411717	3.65607124664392	5.66733459949946	1	5.14490293395979	6.33275712517874	4.18124012808041	6.90241514216102	4.88573083574899	1.39879791780381	6.54258703424488	5.41945109148743	3.39701708487947	4.75558307705159	4.06941491350844	3.62969035499372	4.53288264149272	6.54796524340986	5.27258866172155	-8.5689762005706	-9.37479666570685	-3.12982972759628	5.7247252635543	-0.0369695729706296	5.28052232492094	-7.29006573074078	5.18642553590374	2.55868851051947	0.631051701758678	2.95197427082528	-1.25601566745582	-0.151982370562853	-2.49526997231716	1.16804761989533	1.54573761962443	-3.34446314113847	1.38443121957529	10.8854359949867	1.76106700055295	6.8496835116755	-5.40153642847994	-6.77082266672576	2.17999690485994	-0.987553957762514
14	2.30990652628334	2.41610068959049	4.46819137014188	3.46541727703055	4.44897521098017	5.21421545076507	2.36789453688098	6.37730613173999	3.67182594627797	5.27035931393985	6.27213117807391	5.15418570582132	3.31361483706884	4.00624168554291	4.12507161558497	3.14521137313899	3.82638729390845	1.40276735833171	6.40055922445013	1.50696483486253	2.38284625459319	7	1.84398213732898	2.48440563816995	0.0984965370347613	-7.47162584625743	6.78642584935904	9.12959780855267	7.8343923445313	-0.0665340094197436	0.766102697550119	0.352604319407103	-1.87866029831004	-0.0131997597828514	-7.67150913777116	0.944288475664473	-4.25457893544794	-1.35352051264684	-0.181402991161635	4.49236971743427	1.03153435286058	14.6114722315425	13.0938739927158	1.47526127484896	5.29686608102018	-5.11590833283095	-5.20823467100326	3.01433119850691	-0.645423647899197
15	1	2.64814209315231	2.95170969491078	5.36855257849984	6.84855648061066	5.63494249451375	1.5573374894922	6.70911170138583	5.41342043080644	2.47235574258451	3.95670849660203	1.64904777777346	3.57354410762399	4.02224952777604	7	1.29954326373335	6.19994361520906	3.03281223925195	2.05176927837516	1.27303943417546	2.96724137360231	6.75561335537384	3.14077253964046	2.81098749864658	1.54096144277756	-5.45016360881339	-6.60421072665496	5.49772790411592	-6.10137867300503	-7.2397926021328	-6.74765784921174	3.69287090090427	6.67631074048704	0.466647502928487	-3.86906930585872	3.77179466055057	5.20903980544017	4.21042817953512	-1.20468435691737	1.78685026398324	2.85982700058571	6.92785742579442	15.648134229072	4.18818141066462	-1.99657119959704	-4.44886728406669	8.49123631883391	3.88306589679181	-2.74345056811815
16	3.21028827074859	1.78348868700237	7	5.80820983503611	3.31602550601871	3.50775780272706	1.06045509204699	4.97399716479255	4.24642113087462	6.32164552377956	5.60811389917922	5.33914904576411	4.22969629420059	5.18207299232901	3.95752844437992	1	3.74112493761507	1.45042509539362	7	3.76624067852998	2.96598681517982	4.52028820908477	1.11537546474399	6.3533073557431	-7.66816678446072	-6.84000009418607	-6.1045969967909	3.36543583211609	0.794327720511607	7.18327213502709	-6.88129497535583	6.84017686990612	0.345394283186652	-4.26624153182978	1.30679354902428	1.37611242105138	1.42843738961622	-5.5724988111167	0.782452093254529	0.886469422812901	-0.0272502464982369	4.72791427878605	11.1455932438639	0.416870454566222	12.8578429907297	-8.95748773728144	-6.87929719822716	2.45019530357723	0.423598116933349
17	1.76619797094722	5.27333004023254	5.96395273574753	5.63230759894901	3.15490594584717	4.44673767632827	5.26739827256769	5.58469267952198	5.08496474171562	7	4.38514713355395	1.94122669610292	6.82655155617035	7	5.58599897540555	1.73456270697098	4.36626108759751	7	2.35940001539464	1.43908727908857	2.59286928504542	3.76483385100331	5.81415993713626	2.28863933743118	-9.2371765963347	-11.4419784675402	-3.84352934745023	7.0577555335582	0.737285656833732	4.67876784842053	-5.48227637478074	3.41799973218046	0.829166441626715	-0.948714982458676	-1.94414050405892	-0.218979983646334	-0.12983789623774	-1.71180518431764	-1.19027611079777	4.82127206583177	-3.50629879101734	1.58825319414694	10.3841497356672	1.36941286223885	6.63945308313019	-1.11955980248152	-8.46367551392373	7.11529018506322	-0.523424124510584
18	1.67247193806942	2.68221335055961	4.20416307503773	3.94691298014249	4.36627223764683	4.54700007335929	2.48883530954035	4.62064313179715	3.33589451303129	6.76111999751275	5.01568501633745	4.62491014883211	3.99578754530605	5.1828150132237	2.45449906928584	7	1.83156139826841	1.83523208537496	7	3.18765721437883	1.60738145894147	6.53966498265786	4.34771172735883	2.53187234771945	-1.61805113654225	-7.67860738448903	6.50854165169831	9.0131038623335	6.76015026393101	0.363598522233106	1.17496638269705	0.412504366282712	-1.59368725934656	1.12235274847325	-8.06856230811998	1.66586711054359	-4.01113283576971	-1.0487161730638	-0.136225834664834	3.34121923643605	0.661106983273659	14.1973358288761	13.4402540002964	2.41306064956063	4.09061050792368	-7.74091966688046	-5.54784456544391	1.34496368877453	-0.779853737904471
19	1.92248836378837	4.13560812058406	4.63774173834583	3.04616231332321	3.92696618105784	3.63180642733076	2.77892204310029	4.42211847099764	5.81968275348605	1.62019164010033	6.07160430465213	1.24269093731989	3.71327464587303	5.30884884953249	6.76216915494665	5.88096003501719	4.58189750188886	3.2626207366325	2.48313206191823	4.44651504309267	3.57316969460689	2.51721188933878	2.11984271354989	1.37361737600157	0.2735036392106	-7.9513761364262	1.57017301392684	4.69401536177525	2.81505503565756	0.979857005023557	1.94121096331749	3.29556300426188	3.40639627349523	2.18064493883067	-1.05442619997557	4.06849500202553	-3.67309354415534	-0.174969922287622	-1.0944996491291	1.14641516672809	2.0053151583584	20.2705308235043	16.0528025253154	-1.44393918267889	3.27402158339164	-3.90788268535064	-5.09309518600462	1.07845125482791	-0.314688309895612
20	2.98722085038941	3.225282802389	5.01433301708299	3.39624242172051	5.79023994887393	2.22203394231915	5.23010859339845	6.06913501605548	4.95299621583269	6.94249492714523	5.65230318807486	3.31392853660832	2.06034165044038	3.00898339295828	3.833326589131	2.20451419737599	6.48695731466416	4.06959226210269	2.77778873379183	2.02955880358019	1.33905639700953	6.96831313012767	1	1.90347558535594	1.63055085721991	-6.08756725846246	5.38761483426588	9.094283218685	7.10788903350067	1.20327075892339	-0.116214949438547	1.12060898265063	0.82316008198173	3.25105098069506	-5.90036812399344	2.95575114322638	-2.89747559112293	-0.987618338264569	1.91584120183291	4.41513171297282	-2.22255151129441	13.3237652110996	14.6891839495825	3.73324885248501	-1.12308959938057	-4.61694503703482	4.16790616053776	-1.14329336205344	0.866594331684218
21	1.54872199937204	2.62951735656087	3.0732594877903	5.00796437169565	6.45506575700879	4.8509842005827	2.02943737939348	7	4.75275051859425	2.22625874707263	6.42815492226945	2.2339677375609	5.24098871726567	2.90385539729867	5.96789182318026	2.04267968619429	7	3.90690488802143	2.50320560389375	2.19144518773319	2.58519220058198	6.33535684329566	2.21355477896957	3.68311179207843	1.93562690094117	-4.9271662814794	-6.97456785726018	5.23413114522862	-5.67688541591906	-7.09397705092122	-7.56189678249546	2.72933038875197	6.76618435968429	-0.972267128363273	-5.8843023901	3.43591019708295	5.40393667591061	3.15214013241793	-1.5305620176817	2.20198717533032	3.2990321250826	7.37664301695428	15.5236296691532	2.46694341998475	6.08067746796949	-5.08245689413276	3.20687053802659	3.15725857568595	-2.61118193562754
22	4.76732037385558	2.3071741235464	1.57207844666445	2.49274051979918	4.33238995250118	2.7960557407335	1	5.17103807184497	3.06248772694124	5.97804864257493	4.4543103739754	2.98143873466548	4.32181982714517	1.07102865220994	6.52468416744569	2.33481375865796	5.79583311719343	6.27394879783521	4.95999362957638	2.70761245413501	4.40739818074173	2.98725541622902	2.52676827073638	0.588859840030372	2.19469590094373	-7.83107766192984	-6.31165860220835	4.75424330923865	-6.07096518952176	-8.0255939077863	-6.28112701389402	4.88113301686912	3.76559424319195	0.111613258402842	-3.23357243160009	-2.96263098051124	2.9702346828765	4.50582937325471	-4.37915925090515	1.68725071146727	3.72228142979894	9.84520798622274	18.1497734411814	-2.51686801337631	7.634100119676	-1.33405856760477	-4.63566612280388	0.198509893424688	2.16798469805249
23	2.1138105889632	4.74301504805294	6.29224207158975	7	3.65868336653978	4.9886206819617	2.76076717010408	2.82700910233004	1.09347864340622	5.12077756507575	3.80736343412271	3.03719711413752	1	3.43331531140983	5.11261997252325	1	5.35420553598028	4.61405848769347	1.91950537811889	1.14351889267092	2.10532468956422	6.95254989635254	1	2.54084771533684	-7.90826322943404	-6.52969835078245	-1.82807052673941	3.71777014769	1.00247213846844	1.91151946597393	-8.62062359691004	2.83758368512574	1.06920931949826	1.95619583317966	-1.57121836682777	3.74858747857318	0.771662840239494	-4.31534771793994	-0.6538748178372	1.19768199278965	-1.61904944362332	5.80282143658291	12.8667529038877	2.59212924446125	-2.79293861081197	-4.25218886908641	8.23268212690219	2.9165724184251	-2.62859413540059
24	1.21048314111967	1	3.86057101920226	3.53330805866639	5.11295973656118	5.46887648331477	3.93167739153048	4.90026856598155	2.00164508123391	5.7966799098902	3.44446985624558	3.54108099394323	4.75584194032848	6.46463323030964	1	3.1827140248738	6.87373730167465	3.77035541627248	2.86153493175344	3.79834087645495	2.89584027496876	7	1	1.67507928605964	0.053917484049698	-7.59019833465132	-0.854666532338577	5.89577581360821	-5.39194220074583	-5.43504820062035	-8.38685616849563	4.9806395874685	7.49676394365885	-0.619046117280574	-3.77418289436872	0.447281523790962	5.04405420089699	4.1892718941163	-0.379221293808664	2.49486651481773	4.7679954209784	9.83665603349948	18.8601382662096	3.4302263713172	3.7477486171965	-5.31050305396334	6.67547698693305	1.94333446417793	-1.09992392189944
25	3.46189926921972	3.06259662145048	4.3389599231365	2.1031158910381	4.92222035446763	5.55563668199786	5.49863845388674	6.66773310135008	1.75951833701641	3.19848714064881	6.88019364002593	1.4933800610482	1.79476520076665	3.16716310091859	7	1.85772744609365	3.08371350306709	2.28593651417365	6.54122709783834	3.38462126213577	6.32253018914743	6.5725538047705	1.87567735827255	2.94046104767087	2.88133479720244	-5.15005429768258	5.56049528219837	7.09336583465849	6.09846403505307	2.46489259889888	1.17300657516655	1.17250070639697	-1.19407264505545	3.11496961429227	-5.23843484480038	3.81688817744494	-0.761513984829894	-0.227781437361835	1.46319536898152	3.90359483785955	-1.74180068879242	16.7911108449718	12.722556622919	2.94383960552826	-2.21826502818566	-4.74521148338631	5.60730798959351	1.56885067238046	-2.9712992990884
26	2.37571100748444	5.23791450739573	3.94903501994026	2.74446904442641	6.49739094021668	2.09722994183089	2.54314248550338	6.60411472866498	5.05194003831494	2.59162719861063	3.20410296846717	1	1.80045199323955	3.04174106655618	3.88251538791928	3.51633860548413	4.3430047459242	4.95827493268567	6.41652077498665	1.66659150775758	1.19624026388369	7	2.26589658491024	3.03209402901068	1.62502580805432	-4.30095404347832	5.23583332601578	8.36356180130541	8.23658324089744	3.76008355232077	-0.141690089764785	1.10342207469386	-0.902480960412129	2.92818099527006	-6.80936517384916	2.74596247958215	-1.91190510743166	-1.52062895940458	-0.353020941856041	5.25188757984035	-1.16366254006684	13.9469458259404	11.6826270602229	5.97736865750958	8.79916740301584	-4.39130264031438	5.6360817075649	5.44413431969537	1.09685527178887
27	1.66749778720137	3.91280281628752	5.40886914695025	2.38706499206223	7	2.1161733131245	3.46833881429406	6.21661845450825	4.29557941687547	6.43526350829631	4.74618830518182	1	2.23651129010367	1.29826683437244	5.37285901188811	3.54495860533586	7	6.24991496011906	4.12599814476611	1.16605615853806	6.06587187207739	5.58157262196608	1.70187077327218	1.19519191402264	1.91741565593685	-5.39867117380197	3.2648132635447	7.73079493397564	7.22380625607452	2.53639213121723	0.537468626475655	0.4707673133349	-1.48834833281602	3.07425731189012	-6.59763531376151	3.75982974701961	-3.85110290652641	-0.903188906580564	0.426314534700453	4.48415110661114	-3.35574356754384	14.4453019826801	13.0532780537153	0.0374826633946075	8.05235435577426	-9.73565022358901	7.90480100708995	0.74988989684481	-3.43083723524262
28	1.99509426748687	1.72812987712748	3.33227377393688	6.38929536468625	6.32945470679554	6.26976414215024	4.34299443821569	4.18235987731895	6.72599629401473	4.36995777291633	5.39938637555328	6.94665389319663	2.7374668132343	1	7	1.09158778845954	3.07286928072251	7	1.35893171747295	2.49949472425309	1	6.85382525188246	1.28612215043517	6.98866807153078	-8.24953685554335	-5.24696105675198	-4.91436312229212	6.33541509713725	5.33159083795597	5.47764511518778	-3.62011348261609	1.63467843034411	-2.66674421130225	3.16445043935571	-0.605792063067579	4.31337077666207	-2.26032808543382	5.7825351229183	4.05307223471958	-0.566941683808874	-0.422153235649209	12.4551797559732	8.34796595343813	2.19315070558434	13.0384749568327	-5.03338426969347	-6.50638061427737	5.03799505941579	-2.87240312954975
29	2.56828775799204	5.2329764678385	3.02266310448852	4.42465554143817	6.04388031905294	2.12639868263697	2.35233284568624	3.66231503210703	5.62930893117017	4.53668977702306	4.05427475885649	3.03903281501893	1.29236800670693	1	6.5297397609933	2.05614026429282	3.09218308153554	3.60306555789415	4.46728177470454	1.89706704966279	7	5.8988283484961	3.42032054256813	2.86120097226922	1.65909712026812	-4.05539096419967	5.48168818976123	8.65787490842941	8.32138662819309	2.26068136648385	0.419171399416747	3.13949913316181	-2.6597368591567	2.92246903089863	-5.84128177880623	4.12379018883385	-2.88536125524802	-1.06131702252304	0.761113375556815	5.65514717820288	-2.56183068880692	13.4212651081376	14.1765253092953	3.7346852598053	5.52608152173615	-2.96836513519184	-5.51478805655322	5.89049443364643	-3.57772148922219
30	1.60822782107622	2.92093119336019	2.08087570360391	4.20262979255172	3.34757306115266	1.82848749971803	4.79907129607251	6.85470669724194	6.27620486616652	6.25063635587476	6.62236114372447	1.03302071575052	1	4.69199807431589	7	7	3.55722491948291	6.0170880040671	1.84519129761178	4.36209099161629	3.32514735010881	3.3688740112712	2.5090787521185	1.47181202683372	3.26812655092847	-10.1846073825919	-2.23585270868702	2.59030706536941	-4.59231438188647	-6.18324054686966	-7.84776374815406	6.72797935910888	4.06269414805414	-0.676595142249394	-2.84996796006314	-2.02856592169005	5.63680728643116	5.9101175462386	-2.53394254828837	4.227989376917	1.42352209561254	11.3763038971778	16.6219284524059	1.38753322014993	9.96430157576031	-6.34710927520077	-5.08645753636482	1.13490597987466	-4.87216395383072
31	1.78182983565037	5.0552371480936	6.64675157118715	5.43004938310511	4.01044205081768	3.39571752829692	2.60832176948638	7	5.58078116841573	5.81337333864859	6.18898016676582	3.95407809323401	1.2081380306062	5.14022973741866	4.55959375109426	1.46242726100389	4.08065931435542	1.752500130886	6.91101688950143	6.76873872255191	1.56746775269555	7	1	6.76725154460485	-5.47124974955909	-9.93564720479171	-4.74613657817205	0.323842163702435	-0.25641608449924	3.03390797394416	-6.46270626499314	4.1022621741043	-0.494523365944401	-0.508672926504127	2.29436464009523	2.09218837842062	1.55175845791172	-5.1560751788082	2.06694867327457	2.09314449101994	-3.25506508178725	4.25891423200466	11.2440392747409	4.12376134026128	8.92051336351082	-5.03700845227696	5.02162632284319	2.36732265179886	-3.12367765638705
32	1.66358400563981	1.94540423695386	4.32592554376637	3.87005504097692	4.76011902712856	5.24879187535552	2.36831868104108	5.00542612213898	1.23920511651934	5.88178618851749	6.09972910658894	5.59487082992401	2.93347141158128	4.50763755754586	4.03376142537027	3.30203484061657	4.52318862443349	3.09617413439802	2.02355224850329	2.21960208298887	2.58581674500723	6.08181413119901	1.7224709288502	2.61989936914879	-1.07674537274679	-7.53790072298053	6.80507863697068	7.86246974033243	7.63066053317809	0.394515842711683	0.206357446414098	-0.356972922362187	-1.76997222952729	0.301793195198364	-5.76744572397304	2.66775425195559	-4.17423606120266	-0.9429409048384	0.196009257489689	3.49013638429384	1.10302005117768	14.740103570888	13.0270097947866	2.25370100585198	8.4941154560931	-6.95791667845236	10.5226138089517	1.83185371719807	-0.440426675663893
33	3.82372843348516	3.37915685932263	5.76032654473475	3.20520781121759	5.08473100143596	3.52477359312844	1.72838953009485	5.66581797483475	4.53018995212836	5.03252707267449	7	3.15165293999195	3.32780948262873	4.75097534630588	5.91077161039676	3.94073122972005	5.27160140973296	3.10535835351433	6.55774228005156	6.28312285648513	1.99260937501759	6.18492829347937	1	-3.01268318099298	-0.404988270830397	-6.85989443964597	5.25006015097391	8.79921617060764	6.3604847772716	-0.202922974991121	1.93944184373454	2.05166716806189	1.67156053940709	2.05574585278366	-4.68112702823234	6.47457825530966	-2.28917673288522	-2.04760882729599	3.6968591588945	2.16928433693733	-0.7322068001345	15.4784689812827	13.5730467810918	3.29397303425369	5.84839441055545	-10.1608892930833	-4.51330628912303	3.65371602168801	2.77561827541922
34	1.05313380787974	2.60494821302632	6.70769341078841	6.02365261511059	3.18367137986818	1	7	5.32929456170514	1.04621388827652	1.12567278805157	4.07587928475845	4.45340973444396	3.92838433092288	4.59641112094438	1.92952159955555	3.55258781877815	3.7907136025616	3.78973609361151	2.72594636643239	3.17438255089837	2.42084077188576	4.87149082323224	3.43949844794247	2.73317297248359	-6.96881948024167	-7.8962495450131	-1.30521502233143	5.55582764267222	-0.727419190617016	1.71019480126421	-4.78330412785743	4.16125543940398	0.768975015929146	-0.422710157805238	1.25587175483958	1.67249435780315	4.48479432706207	-3.37409215538384	2.79631404194284	1.8817268295645	0.936792027481808	6.1744906824263	11.7154741795794	2.14379463572356	7.60370274715346	-6.67732909376048	-1.19313648960828	3.48782593472306	0.523857144688442
35	3.91907882172156	4.4293779997057	2.06623536643904	1.14693284655644	4.78317772681414	3.79870319890835	1.44332335320193	4.13134762170038	6.15326723569237	6.84531325115556	2.58381417699519	2.5747217403579	2.00977389206865	2.23716707377888	3.50686727794828	3.81100006602655	3.22880133308777	5.41328598400811	4.74320958426694	4.58325932058145	2.23392693717731	1.05912770052784	1.72380278569892	0.511958176844143	1.28774455569969	-6.53482640222878	3.6274018483417	3.06621646402067	8.49246266329185	1.08559090188092	1.75125725828057	3.30286507564967	2.38462222264261	3.79798706264669	-4.51085537711585	2.95706589877427	-0.322879646377154	-1.33716571088084	-1.25050785154044	-2.63074990053627	3.64203830677688	16.4604719279723	12.6061437130622	2.89849956979042	11.6978882804415	-7.82955458663331	-2.79158431427215	4.46386533009382	-2.49770837909526
36	3.21149235441638	3.83073227881597	5.58508647952985	2.66504893937814	5.96255414240194	4.70605614992138	1.87384788060838	6.24465525408127	2.85524669474773	3.98221800660534	4.19111884914583	4.81434509820242	2.13278195798657	5.13640723343156	5.97635946703901	1.38238696521885	6.48397719495093	3.14223589892089	3.73885529872909	2.74515123826739	3.73352095570921	7	3.91397210976928	2.52876156443518	1.75586542523421	-5.01171767918275	4.36724047853856	10.1158513828208	7.61711862922664	3.18170155556457	0.125456886543334	2.20894241550931	0.0376750772885931	1.75779740910137	-6.64057675968102	2.4361487365928	-2.6050967210188	-0.545360071877652	1.13684909320182	4.01625799104515	-1.64468958891715	13.6788926895784	14.2153265466635	2.94885786501791	1.04756639970314	-6.31022254387413	6.809400594897	-0.129384903282842	2.72445766875739
37	4.43701526698712	3.54089643332791	5.36950125001674	4.21181234224092	4.96852128240266	5.16451595712859	5.25895229802354	4.051932584179	2.38050439561351	6.18717590992099	7	2.885538431905	2.93846596331121	1	2.2768638328638	3.62182690854569	7	6.4768905863413	5.57785452389918	3.57123672670285	6.91861529926568	2.2115997438901	3.0628306325923	4.53260654485016	-7.28364621421442	-10.9056202861119	-6.24831580355289	4.74914693494428	0.730275669199116	3.25962421628248	-6.71761752669415	3.93953654582058	1.12504764300726	2.15426442102691	1.36062368659296	4.13918034785426	2.65857575982202	-7.04568333790981	-0.21462801510478	0.0949405719237679	-1.25538522600848	4.2717066845784	12.6155805470003	5.8536637482187	6.05649017690418	-4.52028182069197	-3.87437575685927	1.32259857709348	-0.353730198053526
38	1	3.01918662459666	7	6.57136808967217	1.70970146651855	1.97592655770507	1	7	2.33632851740524	4.53490028647403	7	3.13618237547175	3.89671323014216	4.96716889263823	5.09269558833172	2.90318407581372	4.87428273573167	4.64772167424116	5.31456787994572	3.43981634733036	4.09107174764454	7	1	4.48599981180465	-7.1710323417397	-8.81309975754042	-7.59544123818175	2.851104862077	0.329393811806132	7.58620963232664	-7.65022639876529	8.69868305463236	1.19570829827853	-2.33103378378276	1.58951550093902	0.619112735196859	-0.204584898608645	-6.19671037448142	0.055382080953888	-0.44967903314086	-2.50874244476276	5.88386241794686	11.1245654542818	4.30175590295629	11.3729007366598	-3.87388767795417	-4.6324456474848	2.96099390360274	-0.423658283087319
39	1.6241884282232	2.39846247625575	5.29882386130047	6.62618846416005	3.36847043654471	1	2.21123354090148	6.32201180540737	5.95457325969041	6.07087595052192	5.35324465474097	4.40678396136566	4.7670712931023	4.93914783418391	4.51623041198238	1.27404843152793	1.00135626178928	1.15339522472692	5.63322206136744	3.59989182716585	4.69036297543328	3.65466213335717	1.15409349896024	5.42321991136162	-7.51882440317886	-7.38832656158812	-7.50107562170439	3.58381214298088	0.828365675793055	5.94784556281255	-5.7942874773686	7.71759252166209	0.975321417626522	-3.56412010250341	0.925883407611624	0.37024501011055	-0.449135388570711	-7.60545878751902	0.308546051540647	0.738117256056236	0.534233298813353	4.5344468558076	11.6695804183913	2.11475599723362	11.5194203466901	-9.34873076381875	-6.42152060909495	2.18952717391426	0.529501552435285
40	5.20339381643474	3.34531251320818	5.00958030681003	4.99473676718903	5.05137721200654	2.56546712804024	2.46500958555739	2.00115685694544	3.19870737334689	5.59968314577763	5.27742866455365	2.98591904920607	1.14052409194438	2.8038873817302	6.02405125368747	1	1.34490621030687	3.99580588216003	5.31865762890813	2.59627362913618	4.43140838807765	6.40569606969212	3.55259888350439	3.29089591922263	-7.23020515770488	-10.9973488877093	-5.42232004978616	5.30997235072386	1.33938791574739	5.37322972613435	-6.21111852893855	3.56008416401511	2.27443237029116	1.9840178396769	1.56549221670099	2.48893333990303	1.51442788490033	-8.52223903398531	-0.625078951588706	-0.898170068511009	-0.872678400428516	3.93819143884271	13.8338562448179	4.04346597616508	-1.02969170011448	-14.0624722653252	6.83724318094696	0.935467665410199	-0.248484936983329
41	3.16496181401397	1.99211416260333	1.59721930682181	2.78451015227306	4.2292431783299	4.26805165513514	1.80114778880064	2.44823114411653	6.79658969805438	2.52195411216264	5.34511844259611	5.60037989058903	6.74541531681802	5.63001186083773	3.90485303093774	5.5858662984719	5.21062747414698	7	5.35177119666441	3.77436093127948	6.18421913401304	4.86468500095696	2.55447477026186	1.56539440287133	0.873491070621513	-10.2734626032495	-4.48725790473511	6.7330463956524	-4.80223907480189	-6.23185115381401	-8.43364383643419	5.82930272034134	5.13447658234738	0.340963247417187	-3.30801763244608	1.1866279611125	6.76308649373114	6.43341455723119	2.14304289011823	0.715742794035436	1.73411713435544	13.5233072553296	18.7118677474392	3.31591318901426	4.49322740343059	-7.87185787380792	11.8041140397612	2.57945858395125	0.952335486858064
42	1.64309103473901	1.34502362360117	5.12149292160758	6.448101828469	4.81503376041906	2.40387409469946	3.8648819499068	5.05573233695463	4.63457570908349	5.39065409678172	5.91914397625869	3.44283100520153	5.09312570835114	5.21947875288954	1.20385905330367	2.95271343960584	1	4.06704805164106	1.62304229429398	3.45821595526609	3.77427075719058	5.24237562378863	2.89165219686082	8.28309024810358	-9.95244025646827	-8.81340709543033	-5.77612889734402	5.39260379946484	6.69172211119645	3.44092044544147	-5.99451167378957	2.42039850662749	0.146053974887863	2.55734396009092	-1.3085297109346	-0.578462832134192	-3.1443657884966	0.721544388958398	7.72994561259273	4.44011739782214	-6.2425719764537	7.29600379263912	10.8813092212591	4.90202819186539	7.0788338809387	-7.50110978584818	-5.35974677496481	3.37419835939591	-0.111507534568891
43	2.84225212932973	4.46553727029762	4.63566541122437	2.85702631008715	5.5870638694106	1.2349434776379	2.8050026642808	5.88738894007006	3.88892887767614	5.5027379978416	5.44318135124352	1.62695120327371	6.18976246483235	1.89904394605774	5.47960766006631	3.26264034405786	7	5.93286424043468	3.83123162406564	1	7	6.07861695256431	2.26545991843927	1.85832297441244	1.65641681633022	-4.81153514300732	4.77405780523261	7.74365752463031	7.80585754184605	2.35134280892509	0.498510941410089	1.95009110643421	-1.09431879830259	3.13324596403406	-6.67596020427217	3.57906542583541	-2.72308848215542	-1.01669852199464	0.217367075971017	4.22516024659233	-3.43391448174381	13.9067083048892	13.7075658630816	0.304636912360435	9.36133283783286	-8.33991719237557	6.99621986041123	3.02921487005078	-3.88844105443258
44	2.90328219647831	1.9664746408574	3.9315983706798	6.59484383846043	4.94686747428713	1.66088080980074	4.44591447940402	6.37212591455479	4.43154147061429	5.82969332177997	5.22904428286754	3.16686655257411	3.80436350095946	2.0575023289424	6.42342291548056	5.05577129103141	7	3.42977348405623	2.7348662776125	3.35309476303103	2.37580048443782	1.88801367971665	1.21410966559616	3.41369078762576	-8.91235719213181	-5.67960380452798	-1.39685859187349	4.01436206502197	2.57218838818108	3.12778813014957	-5.01957616938435	0.614123398010075	2.1558149928614	1.89656768357483	-0.0109692416370172	3.13616969421674	0.270092139759854	-2.81192417145973	0.933572273199785	2.75170693043115	-2.28545182455744	3.4825980025016	10.7292942739113	2.24142302833194	4.20105810978926	-10.5572089685201	6.39449798982771	2.07126531824474	0.812243676668388
45	2.62930448957732	1.47599319561706	3.77870525041203	5.44410576472773	4.24500206659743	2.55853961578414	1.80766674415981	7	3.72026765120211	5.06068177575912	5.07439698552768	3.38762880706066	5.06745799467324	7	6.11779928970431	6.24552636206894	2.59007407858889	6.87445225126572	6.26579022709456	1.34709680341566	1.33624910726012	5.33070727599276	1	7.47699056017388	-7.03007835087521	-7.4916241146572	-8.48555898931972	6.18941536483974	7.58300286956866	2.21708817316752	-3.62534439524699	3.47814051485008	-0.666685710438405	1.65838169196267	0.429538594013031	-0.196211409899838	-3.84996371030971	-0.892904294105219	7.40867424006201	0.956325512125932	-4.59412730750754	6.13269078313868	8.66539513450286	4.4643693558332	11.8746385033469	-0.534718482201099	-5.41173092039734	4.98727781313934	1.69532561271442
46	3.52559364369703	5.07913880231902	3.30209767225011	5.9919495094473	4.29018085419113	1.55075447034199	2.85346135624028	3.68157360201904	1	5.5842014545148	7	3.17731916000034	2.1311570873392	6.28768132946465	6.83004974724337	1.02855634064338	6.19765122954617	3.94775939999247	3.39363543357776	4.18387281111491	2.69243482352175	5.24534965529603	2.22450280819686	4.28816134679515	-6.93916215904659	-10.6083343560029	-3.93105277596159	4.9685714753685	2.26620797258586	2.20297076384429	-5.76126031839429	4.30700663598748	0.759824803997321	2.87211309159016	1.12379455311533	3.92437087517396	0.569630667174719	-4.48437779088599	-1.81510122309277	0.3298443178515	-1.00633593954541	5.56249945802148	12.8832999890167	3.04741676781382	10.0390025073385	-7.97975679800697	-3.05582046811129	3.86587172556978	0.571943801569667
47	2.95307557641448	2.32246785156212	5.27613858765812	6.09294712419718	3.28996074424282	1	1.49425257921555	7	5.87988842880389	7	3.00059535583357	4.44532976937242	4.7768558164086	5.06218118440751	4.71083481274325	1.68610915708048	3.63247577173843	1.69582482012011	5.24583736813242	3.22361718297005	4.37696556345941	3.46961306637077	1	6.12978508445757	-6.02016174609305	-6.86778084222172	-6.78599018726735	4.89132195979264	1.48095734565446	8.06200769198909	-6.51805260913942	6.90283829204115	-0.727080296166333	-4.42299706234544	1.63405171275571	-0.0232351657499945	-0.897579200823046	-7.77867742883478	-0.63700275183292	2.32155533090349	-0.78181900073904	4.61861502376718	10.3446284734088	2.11606284843089	12.3773799885898	-8.85820924199882	-3.73752507436387	4.21311039650819	0.446093522823766
48	1.12615218789971	1.57309172342712	5.03346056236921	4.43699170411261	6.11963279370591	1	2.87966250927799	7	1	7	6.03178452145233	2.87320280776539	6.62383287163632	6.59331776171611	1.92376758546037	6.89956293634167	5.21861066070617	2.7837584648491	1.90535744799227	3.4339974229589	4.44550473912936	6.78922706160002	3.93773548057752	-3.9954246653005	0.25012068770995	-7.54450388143513	4.77020810507918	11.1126519658423	6.27753248367369	2.17445096654036	1.49726132235701	2.46624648679822	2.04816781891048	1.15868726336519	-2.41157981983114	6.30840989614625	-2.02447377767459	-0.518694534563359	1.72591959899053	2.69477535573411	-1.30874180863908	16.7191042361674	13.0872387699952	3.11779354001981	8.00255245000981	-7.60647953687876	-10.5552260087692	-0.792275391692788	-1.3100354864322
49	3.9469983883377	2.03871065882034	3.03691391611837	7	5.35912155984332	6.12068936418554	2.98061829718572	4.98367706279796	6.75281812716501	3.92315306200339	6.89743756860098	7	1.7909628616653	1.33030942493036	6.84305675220686	1.54873826129864	3.36255222288078	6.25484251826929	1.19982035163747	4.46372466815735	1	1.67166560453932	2.41601005001403	6.25423027202928	-8.69711052981693	-4.48332922607634	-4.85085382676541	5.70685842575214	4.73801319780643	4.39045090703616	-4.32397551322858	1.44403042627895	-2.55505136727774	3.48062898325005	-0.672843072938756	2.62814350547719	-2.66271250348653	4.64739975908091	4.07484994070214	-0.633261930346715	-1.20391378667434	11.3373668199869	8.45039091118037	1.9814221346033	10.8419790802327	-3.93383878181572	-7.9068525850609	5.07509350312152	-3.81852094889268
50	3.8342739291868	4.03306099224893	5.26531482725976	2.20211811605913	5.63364814872096	5.8850709638543	1	2.70717084780216	6.34582629873082	1.75364822508956	4.13575479864979	1.39809681347498	4.57537010108572	3.49912690672154	7	3.98853829014315	3.68376557214306	1.67912620033645	1.78983828095668	2.5121972443289	5.03947728731758	4.56149144110194	3.94502734953819	1.30119721870759	0.354097350486061	-5.85846248741639	4.95899547983028	8.67238498934128	7.35778915391245	2.75964963508289	0.736013273779665	1.79034380542846	-0.0183314007174428	2.77473696249208	-6.81050573452401	4.31155378202924	-2.37583435195089	0.0927399970193863	2.31257979728412	3.71809996474359	-1.83486194090573	12.3753645617399	14.2951005177804	3.03572421845704	7.87192568072889	-3.49989401510159	-2.93408263498651	0.739100997269329	2.3915892673847
51	1.93089744849991	3.26048909629226	7	5.72618300038886	3.9724347297431	1	6.05954073526516	4.18550439573762	4.57061469484776	6.91532473402862	5.62048056679699	3.78080736819656	5.90076722055825	7	2.83386509962154	3.73580664877009	3.73550192058287	4.02779245475463	6.50543564348325	2.92291210889327	2.2442911665551	5.20791254500029	3.6149030061148	2.67969405206911	-6.28220148396434	-7.34368967058425	-2.03318170885007	5.53222749646483	-0.145770071753964	0.354936911165381	-4.2679206213348	4.15991679698829	-0.284033767228452	0.0250124049167381	0.960891406575511	0.722423906010686	5.80291024208644	-3.57577582448667	3.58242045465602	2.67504557166542	1.24341028988517	6.54736361019339	11.564202953764	0.481097718216494	2.06145413046688	-6.82379752084204	0.0583142088851067	4.33057667548238	-2.14269895950388
52	3.34844446317903	2.4691399881216	1.63119109648077	7	5.65426794131005	4.84175369887042	2.22941213348008	5.23482404180348	6.25354136984897	6.32294350541207	6.19015274874293	6.43683157303446	1.29799129862933	1.47028694728584	2.42112427766719	2.02879315733787	2.98504765869713	5.48049014011501	1.70466644281032	2.7649011033147	1	7	2.17336246871663	6.69037689568257	-9.1824768912227	-4.35124903720063	-4.83589117941149	5.98122506289816	4.69604196255829	5.11168547761744	-4.59277525608617	1.16984917883783	-2.5050748830264	3.98991758163415	-1.56249303845602	2.00550088611739	-1.40068706633049	5.22343538933541	5.83258118520161	-0.708070096747612	-1.67553455347581	12.682058031461	8.12250034664425	5.96966280237276	12.2716211091772	-2.36436704163161	-6.21052634364267	3.34107280912714	-2.56393322365439
53	2.74335961433787	4.22223248776294	4.92593012049648	1.45232413252036	7	1.32417812072003	2.25480180477159	4.46945762271365	4.95078489024284	3.23890264154175	5.73011465144875	2.53001626239158	3.66326299162919	1.3234124611459	6.84606216602814	1	7	3.67968399381479	4.15075264740093	2.66391946813751	1.81514867412715	6.76264722019861	1.25930830008436	2.5657793458648	1.23479417745697	-6.45279342404067	5.69350239422993	7.73326597766421	7.9144072288909	0.888059223893071	0.797749120579008	0.39150971062048	0.279647944566313	2.60204846563304	-5.64654235594021	2.30145481889518	-2.25140244256031	-1.38825012719541	0.10356673495966	4.02734772333678	-2.5557011491727	12.4770188874539	15.6105550516517	0.831032695776351	3.21307432841077	-4.78724812148353	5.30280526186499	0.0593270383360034	-3.88233566776664
54	2.38340953010316	2.07889360672322	2.13932234415676	2.52621642987702	6.07882559414069	3.10941242327794	3.05005413691105	3.87450150888779	4.3530856667049	5.00023263181668	7	2.79024324476621	3.71415544578943	5.68173314073387	4.45202908074437	2.360038659406	5.65840331934008	3.11051665556472	3.31996723580435	5.34440104653825	3.32823306783764	2.98426130599395	1.45060873615636	2.19716129201421	1.31256088806099	-8.9851902603037	-4.82802940716136	4.72255990136144	-5.06070821462119	-8.09828980445263	-8.37227158224068	8.37635736547341	5.84503361994475	1.64033673500111	-3.47397453644248	-1.59789929232548	2.82934483917941	4.63371605239705	-3.46253144708518	3.41447998048527	4.59277676657684	10.8368099394241	16.6598154041911	2.73108359187218	5.26941079233572	-6.47393458637741	-2.77353788375189	2.82877173655455	-2.91805688074624
55	2.37789176969085	4.56352040141115	7	6.09048219518791	4.86105002684101	4.02056366766384	7	7	2.86229989192284	6.28658052769236	6.6020731516196	1.80768564700098	7	6.7491342486177	5.13771576675943	3.97779503928445	5.56153147137052	2.46400408467453	6.64776763273973	1	4.15197224994581	4.37314033474021	3.44726477221367	1.86391765110534	-8.60023424336668	-11.7997344396233	-5.06833526857139	5.76509699278767	1.0483163422925	5.62391932859183	-4.92046301098625	4.92043110561301	1.64840719998633	0.226227764927778	-0.501428389385842	-2.35189869317449	-1.50940755980767	-2.10943153819586	-0.147608442402363	6.32264025617651	-2.91312239285315	2.82487045320807	9.23838977340062	1.45994762045283	7.60724415311414	-1.38996839254015	-5.01568862523372	5.44977918930795	-5.23748649973874
56	3.62082710395249	2.64615863420305	5.52880988761055	1.6097760251993	3.1005202707913	6.39508851511494	2.29066480531901	3.20283683314564	4.32900233490612	6.48424663225285	5.89910024857002	3.52666734227535	6.94331746135271	6.32566554798081	1.51774612297007	5.91810040922409	7	5.78235196278896	3.98334071850087	3.54838584379161	4.3965395933666	5.64633901587439	5.12516428027343	-3.09061277094684	-1.08862971894648	-5.57405878036404	5.20406356292298	9.00685164330566	5.44310890759298	3.49247116314167	0.0758615758610682	1.60781687275807	1.46670334221978	0.0901063340946194	-2.03984244933541	4.80305590344249	-1.3334734466278	-0.821296475476267	0.999524474395803	0.756039764417955	-2.75777786759374	16.5981276257215	15.3056945593494	2.88458382088717	9.30657555685641	-8.19232498752968	-7.26356236782557	4.205363222812	-0.387036727139363
57	3.86477222421962	3.50566833341983	4.25120938243085	4.28989064512024	5.80595989599236	4.85839444419172	2.55216604080907	4.09021344097103	4.25344604006145	5.06994122390059	6.28656501139033	2.39509077445647	3.15003059923365	1	5.79242302054302	1.69069460390453	3.53159851554677	6.22488906750991	4.96398001675647	2.58715032877987	5.16284039475561	1.25516849777369	2.96545129944221	4.41205197206608	-6.32082954011241	-11.3071845225155	-4.18374311408558	5.44674025115946	1.67076930458258	4.35492180166847	-7.032957879193	4.29378182539502	1.82636061125672	1.3690831423467	1.74142116277849	3.91206734887707	2.23603922439097	-6.24241902298798	-0.786747444506894	0.694113084956501	-1.9640719247067	5.07880182668951	11.9707387314055	6.65035264852031	12.7339569102566	-14.1536271713353	6.64085559101948	2.02071160729703	-0.513403989136418
58	1.7271482290074	3.04194918224897	3.14812312542695	5.80405211534629	5.57574751466761	4.87910040913545	3.16528168605925	7	1.91877199770987	2.69375905613131	5.11167425150616	1.4217881539733	4.34695097054373	3.94496806926581	7	2.63335880245206	6.99529986086116	2.59322998225397	4.28899112937094	4.94517576060368	3.18030618674477	6.4455865902411	2.10931231908473	3.64266809264468	2.00849934062455	-6.47772804195733	-6.47527126209919	4.70651395335407	-6.78356023724805	-6.44280257700831	-7.69329295358502	3.63952950021184	6.09828036879007	-0.594034631576427	-5.26081496772829	3.14879998235677	5.15494167498882	4.26040874706175	-0.626988004649165	1.55308764956008	2.90399390195698	7.7262153352117	15.748906282642	4.37709346635797	-1.65205962303282	-4.25320397733457	4.21596951566858	2.77213626108806	-3.11005349119338
59	1	4.12136435368178	7	6.35303471289015	1.72338433825729	2.37108762132433	1	7	2.22556697155081	4.71218423731462	4.85418510480583	3.46645182943889	3.36507845658042	4.32634440756812	4.13581550526247	1.31201954086051	4.3846449720708	5.17944065224921	4.16875507696421	3.2244722189012	4.82663525715376	2.13299429920657	1.27302136974063	4.92458007364383	-7.14979239748124	-8.80188536333726	-7.57444686240788	2.67665652605495	1.09781772547588	8.22011076579731	-6.74591434473111	8.7585766983843	2.05064031688879	-4.06336833833408	1.99113918951908	1.45111924868379	-0.849693517957922	-6.29034711611042	-0.0728976167567896	-0.479918005188474	-3.65041024802232	6.53632145729213	10.7015388026566	4.85159203170493	11.2174645299874	-4.2298628267305	9.44179925345762	0.995482260991056	-0.694957616382456
60	3.33765093850447	6.12812424801862	6.41102592109122	5.64426297369207	4.10880421251251	1.88179483972185	6.36401784457045	7	5.9237301559638	5.63514406187719	5.11934056216261	2.20616204041871	6.9779800569528	5.56778120989422	5.89998268722906	2.8118148088082	3.81747578761207	1	4.37704587046625	2.08186297774555	3.63379466335539	3.61777900823955	1.88257315728752	2.46035181820459	-11.9125638790704	-10.0462767671397	-4.50989297112158	5.34384364025249	-0.600786517220694	5.32719787608056	-6.00581539338292	5.64521900579831	2.20606711864677	-2.49420675842044	-0.48717241217364	-2.07563776333548	-0.914024601977302	-4.1246553202757	-0.444943639320625	6.92345252463832	-3.77231672641724	2.31764162954988	9.22559333164394	3.51597774103451	6.38855701489492	-3.22251485520584	-5.24146321596403	4.32075985238927	-5.20591813846376
61	3.62570750077347	5.68874877303166	3.63814961960176	5.1361221296058	4.43033281880874	1.32064855312914	2.73730751613404	2.48935276292539	3.57625686071833	7	7	3.50107899841385	2.41120040574542	5.1462573189759	1	6.20564218271403	6.28792662297581	2.93377211237425	3.25199389950891	3.33646449511248	2.65981074346567	6.12674248415409	1.00079481638976	5.26921366104426	-8.01499846096507	-10.3864499874463	-2.93551383615175	6.53309611796735	1.91847100733732	3.3601353601023	-5.57520598488652	4.19968352051576	1.05879802959413	2.38282646934794	1.37519374595071	4.85719259622996	0.486366638443421	-4.63443125665474	-1.1749726350042	0.269782702803461	-1.8261985182622	5.65706508812359	11.9559357348921	2.81520548625533	12.2572834431006	-4.93924381651859	-4.91868837257205	4.05801874773373	-0.808768138965451
62	3.02141583344838	2.21931000335837	1.55371312499533	1.78919841806488	7	4.09745924574765	3.16403791611689	6.09251202436617	5.50735932071249	1.80858365979326	7	2.62629694280468	3.97858899183539	3.53140753911623	6.63863504231767	4.15329667470451	3.53574819524326	5.65697202796351	1.93420621142658	1.48227638458501	3.43768514476171	1.80866639203581	4.62180882472177	-0.312158527002981	0.393902538193228	-1.93611384330214	-2.32458961853108	12.35946772713	1.01111993007936	1.9951562671171	1.62341663813544	2.54123082252533	3.56031179315812	-0.901887011374571	-3.18743069099233	7.39385537213073	-0.748453380049152	4.78809265533491	-2.89529511444938	0.704147129800284	1.44776665680258	13.1351171862045	12.4572949809553	2.77170914187787	9.1431349905986	-9.37269932731793	6.5075672851413	4.63985572622473	-4.20259503057989
63	2.17389427435643	1.64204790814682	2.57079418835241	6.69400676785055	6.90503596350407	2.72785051906866	3.14007595780418	4.28685862464578	6.1868258524982	4.15271900279422	3.49636821689905	4.3225475443809	1.26393210043359	4.18082561318968	6.0386289781872	1	5.08734809183685	2.526201434651	3.42898851085335	4.42612285797063	3.32776092696436	7	1	5.62675284169563	-7.41307469873568	-6.14472717356963	-4.07351901148177	4.97140612074124	4.65060541112989	5.60518125490805	-4.15938077369367	0.848092291590086	-2.99675724174855	4.50081464587983	-1.3918622598547	0.96433609645829	-3.54453505108457	5.58934046452051	4.02309564857283	-0.349831855657761	-0.689127004865315	12.3283506489278	10.0951839480844	0.179494099379984	9.59180324166892	-6.50039797160202	-4.91753952909374	-1.08859923174391	-2.99819879382422
64	1.56623163039754	1.68797739920738	4.40410532018223	1	6.08774876405452	5.36980888601723	2.85866300399261	3.24787423769286	4.13352608614561	4.87973311505577	6.85667605170557	2.70219726945254	4.61058862685825	4.33721027913716	1	6.38141887952844	6.81604067710473	6.96619608024835	5.693303958815	4.12509127746197	1.70443925483383	3.98341750164143	1.44197469152924	2.01847233678545	0.709560091654819	-8.09051299978177	-2.29556014162102	7.0276165748481	-5.34606516542599	-6.65290265239564	-7.37883623756949	4.529953253215	7.92759828602636	-0.0363086274592265	-2.13713278983353	0.358412533727878	4.18580479534416	4.59671746175197	-3.41166072832696	3.33679173013105	4.23154555816905	9.27941810131443	18.2379513872864	6.02211162523776	5.95762805556392	-5.9384024371011	-6.62011744257673	4.22659006764062	-0.141864588430671
65	1	3.27891250404174	1.47772624872522	5.927989419048	4.29981561733205	3.2799506237012	6.26089731570182	6.94624126736223	2.27430386474117	5.4601879156643	6.4194403077507	4.22699633613848	1.47509892727702	4.9281471435539	2.48606531233343	6.64673304572013	6.27072552210371	6.00029014256548	5.45560550742001	3.32818718290866	3.97269371785975	4.36917088668252	4.36670821981688	3.60904690183391	4.88398758346223	-10.8282888431923	-2.34992380488328	3.43438467519064	-3.70990955808574	-7.1032468553751	-6.32716392357001	7.95013159510758	3.21298183787006	-1.59874678798793	-1.51982637000801	-1.43476658570387	5.21225746047142	6.57835566492011	-1.29716533252395	6.00594328157317	4.29069690891872	11.9377201397227	16.7815572096864	1.45595220882291	2.71900680516095	-7.29797287112776	-3.83696410586464	5.01094903680026	-1.71975112109908
66	2.8852198442363	1.14956354782793	4.48154966197204	7	4.31796473546596	3.35579155042064	4.37483967445467	6.72035135460528	1	5.04487085931435	6.41637374284585	2.11730754560562	3.15226277758712	2.60656143589437	7	2.23335450372776	7	4.53417643322186	7	3.24338014908469	3.60036858756016	1.81050320944475	6.21024352928986	3.6786606059691	-8.88977357246373	-6.57288226109998	-1.63811957877208	4.08943223507791	2.03837305856407	3.47798294131929	-5.1509134491685	1.32331978686726	1.45121938713701	2.19373689124478	0.595023201825674	3.74059584453186	0.287985208415685	-2.43056570798871	1.31592818785872	3.21012146872964	-1.4768041592725	2.76583641349894	9.36360290536589	1.10282713647682	4.54758178091935	-8.43551946293852	-2.59965544894978	4.10882062413536	-2.94012229799174
67	3.50141002929945	3.32859927717512	3.95443370454731	3.07598944406677	4.54794634481877	2.5335496405037	5.03112200626146	5.09136691544767	2.32908470767557	5.41080013679294	3.98615519839443	2.83877131119394	1.76857516457824	4.01030570061072	6.88187862058389	2.00484511892732	7	4.30979231383182	1	4.63248949985983	1.67714066216326	3.65738503841508	1.92754406303004	0.480173783514449	-1.44258416592202	-8.04267459138953	0.997265889804359	4.94884475976346	1.76342110097715	-1.34097095767977	1.74188103330562	8.11615270869808	3.66595037255644	1.37324042374271	-3.294023114299	5.09319272385354	-4.18501335616842	-0.421406534799413	-0.934966672905694	0.38575084465886	2.47042165199622	17.7968842276398	14.9416534384631	3.70881476241417	4.97990154702638	-3.32836654282431	7.24471606745929	1.43611360595003	-3.45141601786622
68	1.67332916070769	5.07053160211592	3.86448516900859	5.97924208388697	6.95529185844573	1	1.60128148338198	5.8693019241694	2.79158560578431	4.56370641288007	4.60423528217059	1	1	1.72997351847445	5.78168147030445	4.24743811947313	6.44251086253968	2.44594428569544	3.82434698731863	1.94888263570173	5.07732240829884	5.99730384356601	2.33963551353533	3.72022980196811	-3.24036295986759	-5.59457365397237	-4.7386299080744	3.40617022555792	4.56578777157382	1.39131882604981	-7.33878615453605	0.0946296808946782	0.269094258084147	3.27009491006206	-1.00340906575102	2.63375343408581	-2.8257461980679	2.07710676478016	2.73280692356128	-0.0289913080656932	-2.72190885933036	7.71894809607672	9.96524301253303	0.119791272781379	7.73121509034147	-0.917823424558439	-7.2025918475273	3.45866767172075	-2.40976754506949
69	1.06623968114147	4.09875444182099	6.62490089011388	2.17824693294606	3.84951866100189	3.7427888735243	5.49695511979107	5.65118699671363	1	6.44168027361251	6.34805933391324	4.89929099654823	4.16949619724021	5.26036650414451	5.69936054529588	6.51392860057824	6.00851431769894	1.78009726294167	3.92634695509497	1.54758215730652	1.63061436524041	6.75032865411999	4.07723323838477	-3.11802400359136	0.10059812591617	-6.49626786898135	6.07567165394847	8.33831946182042	7.44003433255015	0.755573131608528	1.51746083745173	1.63926265441506	1.45218820535831	1.05047841078241	-3.76699913398948	8.0580639933448	-0.0107362086194067	-1.41769880478502	3.37441849362386	2.32394347643583	-0.173353702409366	14.8270294094498	11.947754933979	2.02884981303198	3.19254326875487	-8.75943465477507	-4.18447482902783	2.71313238236111	0.0211660390222276
70	3.70718917762685	4.60717641091864	4.95079332772063	1	4.75972624823076	4.23678397188166	1.01257371400272	3.34732612958487	5.22711088168391	1.41949830617864	5.15390960401987	1	4.17429394228758	3.50019121185138	6.31279901410756	2.44212129813218	5.49059566515705	2.19074802004884	2.386669387604	2.24481545606912	6.64827956908494	3.7665213470617	1	1.85225773964192	0.742437340318715	-6.15016972177423	4.9063831471583	9.28806838585228	7.12636911706403	2.30606255741697	1.10549576342378	0.721476070887694	0.499704275788484	3.08674084634938	-6.87854696651063	2.8509351311118	-2.68048240424041	0.868774896979227	0.925149089093129	2.83403363220634	-1.06967590756212	13.0686132853144	14.0882419619526	2.00424432667714	8.01300329673298	-5.38798138587047	-3.66671163841096	0.236940258301793	1.97536384006372
71	2.38759645540283	4.35342739872045	6.02986163839128	3.09353747830143	4.18472757393738	3.1764550713567	3.53728328912359	5.51505990213859	1.06195796676577	6.94354220124901	5.41013794013558	1.7948644413038	7	5.72742309959955	1.57697112233561	7	6.64767573914636	3.60916828341382	4.98593380582853	1.02652784625323	2.26226394649506	6.28394358679695	1.09494062081679	-1.7896690903694	-0.545541236307207	-6.7497322703366	5.88146538229846	8.66214095534928	7.23321062192808	0.936302836046585	0.818643434865445	0.943767337781136	1.53400348906658	0.89076625298319	-3.9420388765929	7.04680980103378	-1.4719004869127	-0.175051093308766	3.71764371098468	2.09831815809074	-1.25997533305271	16.2792821057755	11.9811332540652	1.68960368568571	8.81285906022125	-6.15025028327147	-3.6149377974094	5.47651582020715	0.26745257328871
72	2.80684749392675	4.12787418493628	6.43740302730614	3.90377505111036	1.41556594295954	5.13625568124646	4.48790432244818	4.56426644111353	3.2773426766564	4.47637236821174	6.45682205009984	3.61957508551417	6.82673123168249	5.21797116033909	2.2961225146394	6.46076706654308	2.77406505203406	4.97170260086807	6.0885140086811	3.60862545933334	3.97722286563535	5.50156179732623	4.50214832703224	7.51004201298458	-8.03948460841934	-5.82907184980612	-4.96618477005749	2.91869959985369	1.4460176276469	1.79704254190779	-9.66328037784089	2.56109281813252	3.85591790568319	-3.86073191344747	0.996670273146141	2.47456905069361	-2.67599422679809	-4.9047578181769	0.956750100420098	2.95689896679088	-3.22664274680446	6.81863382555097	13.2757543137773	3.93096734885302	9.92053563534554	-7.29975316011054	-7.41302550043889	3.73324852962078	-2.64783588033665
73	1.86787535963623	1.41193158889647	5.7129713224996	7	3.48619418289882	1.35435739782969	3.70440896764636	6.19726537937786	1.31301901216066	5.21110548203933	4.6466868228745	1.99742184537987	1.58149236122121	5.64723897595476	3.48399302877805	4.90206342647044	1.00969758443151	1.11017008436	1.18213045083485	3.19314742804348	3.62183482473342	2.58947376387475	2.41520410753744	8.58091329574486	-9.10557622740582	-8.00969591603201	-6.22080729004059	5.29040352299816	5.80146039747883	3.38688849227415	-6.67264493427782	1.51414268863802	-0.0948297420170596	2.80325393954667	-0.762868964816482	-0.863139362061758	-2.23547468437368	0.521904133125075	7.17562023929498	3.92610316142931	-6.17967934672269	7.24511125454861	10.4282958318148	2.44982497827685	11.2371416179365	-7.40432398531399	-5.06407464734057	2.94806679283105	0.459619782558886
74	2.09281961897687	3.03287671375359	6.31499546916987	3.86008133911861	3.61366496020068	2.68450578387151	1.34468077964643	6.03739550972265	6.81294838238828	5.05181066417115	6.53064839219424	3.7981831233388	3.67260754662415	2.06183471837916	6.26145000605345	3.41722953105374	4.40168042066995	2.08405595231872	7	6.475602435854	2.06500891271375	3.83870149945414	1.77288640143319	-3.31521018923955	1.03228017045456	-6.84912163484848	5.21803760010345	9.8662559306225	6.62773293430385	1.24398809915664	1.55529060880442	1.343472961771	1.79625216833581	2.16541900622895	-5.02060379062725	6.91664279880787	-2.35357718315476	-1.0903086050643	4.50439601099054	2.35681044184008	-0.569840451290798	16.1523202063499	12.8388919837778	2.35376902599886	5.73405903920718	-11.0235719025171	-4.00458493986574	1.96638800503614	1.27955831430504
75	1.45126565426504	1.577778013435	4.21159030752508	1	5.68508394141486	5.16816616763447	2.75476925905418	5.44758971767051	4.39626117716232	5.37483092889213	7	2.60936564431024	3.26017112879519	3.86405785821078	1	1	6.81588502368321	4.88498370997976	6.00705045039763	1.71956952290077	3.02811601726434	6.29989968148346	1.16148012304412	2.85918762957892	-0.14498602515607	-8.8804474336488	-1.3837576944999	5.86089255638164	-5.07944810461595	-7.88375378879502	-7.30821589086566	6.2076728999538	7.06517199494565	1.18263332322976	-2.06556647724117	-0.70128771390568	3.94614000346467	4.86988218578821	-2.63089472080286	3.41490767497787	4.57959336382993	9.07421736168544	17.5807998880375	1.9853215488701	6.78749723879329	-5.18106897710958	-6.15838153051517	1.63607483397926	-3.48478101986031
76	1.05454166011554	5.27487712757736	2.09250833629321	4.30231692348137	2.88591888102066	4.51340914988509	3.07185230787752	5.25692698061913	3.00370963721562	7	6.41581599359652	3.54343435012817	2.2867062892788	2.03447168482328	6.20471221107389	4.14937747986974	3.54379008285376	4.41600793940796	4.90650530074792	2.31385620942269	4.21411308812735	2.13880016406261	1.79599717956889	-2.59319270015764	1.10869103780595	-8.09759009229395	5.66548047793197	4.76649850314211	4.91637251715141	4.78060119238708	6.07048699179949	4.40060319013919	1.39678159599489	3.54877425404749	-6.00436523497543	2.16290394488815	-2.8295048859637	-0.276894467654332	-3.29260407968636	-3.17089622553038	3.07625431952164	14.8448824264457	12.3382195541439	4.40844603832712	8.51552255203411	-4.10893356132537	-5.4591084412498	0.257660807894847	-4.39971764657799
77	6.77307541069349	6.26680819156937	6.07753855679518	7	3.03134189740187	1	2.84351494191776	6.60389475647927	6.8776345271744	5.29468231496966	1.78264153737688	2.56697633624538	6.94268446564827	3.23359525264497	1.69877241101774	6.67906664479041	4.09539372862667	1.56580396248849	3.59516911209395	3.20269079992025	3.56600463054814	7	1.18344435706281	10.6924482224286	-4.6537827704105	-3.16594727127152	-3.65744906971805	-0.563939170771632	-0.726882438171174	-1.86660714829352	-5.03181816083983	4.21318781226366	-3.89351748275217	1.59269949656331	-1.9823903441681	2.30245489870644	3.33870254983724	5.33068707250135	4.55923603203092	0.675911217707484	3.4811507320257	9.39085885543485	18.8607018029692	-1.61034422581062	6.2526334002044	-7.50981639656941	8.70840793046104	4.82829626845225	-2.99896578560332
78	1.50784511507815	4.05959717571351	6.10168339698032	2.59754493060275	3.6770996904511	7	6.46846343553099	4.45150512619256	2.93524750241256	5.72883549424425	6.73398173183911	3.77393033708801	6.93698513829312	6.06850328929428	1.26591575136269	3.0085119570736	6.71325444166209	5.13552944166378	4.95493268279135	6.84092307911119	1	6.85235043988062	1.18739297922273	-2.87066414647248	-0.850475602177664	-7.01772489315383	5.07388153543453	8.43122061631621	8.40280307529467	0.433019544429334	1.94938226842221	0.976224469245105	1.70023832898977	1.24970814278717	-4.78532543904451	8.44198939307078	-1.41680789581568	-1.00255692010275	4.37100082408369	2.45208221832459	-1.76957518195742	15.9719447148099	11.2520945653578	1.39377083638901	2.55573695106099	-8.76352875495397	-4.47223701650405	5.91886203767568	0.144606087164439
79	1.92800296964841	5.41240109137113	1.82978266531833	5.58758549136959	4.56188312072649	2.07649004211905	5.33746278313897	4.89474979712483	5.12503511348806	1.91231641380363	5.76232111220385	1.03481640260044	5.1802481959141	5.5820607266627	3.246824067753	3.70555282463347	5.70733542049644	4.25867475236342	4.85971770777633	5.0782353457778	1.800146933269	4.69993358906356	3.98601061127293	1.70725962452962	5.53050284480733	-10.5281825234125	-2.66947224330712	3.2462285817239	-4.91894406450511	-5.49349586400818	-5.95752391246156	6.80307440123891	2.32338289373564	-2.61504040568315	-1.83161062066012	0.408130890693287	3.89942323598589	4.96085742635255	-1.48380850390711	3.81443787878147	4.71897325758681	11.4167282319176	17.2502643084023	3.33047259191028	8.34418344291899	-7.10412649158472	-5.60299918183713	2.37489952589306	-6.34774396094515
80	4.24353804057801	2.15503878881511	6.65057406165913	6.12634799522532	5.38303463265509	3.49543534802193	4.1421412015942	4.99487285535578	3.45998155393202	7	7	3.0286296144605	3.51605334766026	6.50027094509399	2.80806037345341	3.96495656071974	4.35837172213586	2.7869212330381	6.08415187945739	1.99360863892728	4.97524884390088	3.43757293084583	5.16893184569493	1.71647580097045	-5.29475921254901	-7.91673281199948	-1.2983351177498	4.71848000827738	0.316499012100838	1.36323847912195	-7.25370517548154	3.46448296238276	2.07985276489345	0.233801170315724	0.935556155678026	2.39089668610142	3.83552714053121	-2.17426201827879	1.92437778983178	3.90427069220812	-1.12349991662832	6.8154510334945	11.1256826879774	1.52261611914637	7.54049874198924	-15.4483299556425	-5.74121229519783	0.80408602494247	-0.569521428288095
81	3.57107088878867	5.83194069704181	1.30415531387532	1	4.47196055173597	6.44281330700239	5.22364278664259	4.99117678275268	2.8261359991895	7	1.51863881642528	3.7965773357095	2.64346000442802	2.32574834864503	2.9215702237632	3.85776492833014	3.75220147826682	5.60806056779402	4.42605946160661	4.10697958715586	3.13234088278206	2.31252450824768	2.04006319606584	1.05944103442377	1.63314141932829	-6.5773771578362	3.3077579282111	3.07048809996253	6.28628454208666	1.82362269455615	1.06413401184576	3.71420185772073	1.57414573517697	4.69674261504484	-4.17182229469116	3.21352748465113	0.171212590148968	-1.03552370927557	-1.94129444236052	-2.56124853982576	2.48054436122922	17.1943485494006	12.98406364252	2.93023194126389	8.59639987361691	-4.9861812112277	-3.65130732191119	3.25404225936984	-3.97186327202549
82	1.76578450350163	2.0040833233326	2.52350101624548	3.2253633620142	3.33740538694673	1.42452929465644	1.47594179492002	3.83714258733286	5.39894987151416	3.83389822425557	3.72379061719331	2.92583463552526	2.51697497406605	2.4760229172959	1.97588033971749	1.9929144933602	5.7291926760615	5.42738431780513	2.16779662675963	3.66838367820895	1	3.97396930328707	2.25108381726841	0.331070411057381	1.21114693522546	-7.74060478890839	-5.68662088336927	4.68382723615823	-5.60600192114162	-7.51504407166345	-7.7929004515399	4.86805363065027	4.49700925307263	-0.0240913426960628	-2.75379941834657	0.178644387999392	3.35495589657148	4.36399255287421	-3.81173396532273	4.23581799869509	4.47475043402069	10.7413023669629	17.0115869922843	-0.225138953321232	5.39143327945745	-0.68162696757527	-4.13452799131701	0.0870756184735594	-4.89795265577424
83	3.96329776623545	2.5986029152832	1.58523024747607	2.12499192186605	3.65315929824402	1.87089181520482	2.45706977095283	1.88106427363156	3.1942473486565	1	3.03646336851542	2.98574030614257	3.86302830335103	2.87168651895335	7	2.22845353140214	5.94970745166589	2.60234592680281	5.42303556792443	4.25740911341887	3.83435878630041	4.36262770460236	1	0.534540116594761	0.944770596666054	-8.14025597687534	-6.12357730646159	4.76475877001057	-6.84098353518119	-7.64091079366956	-7.53507959146845	4.64352921451885	3.90031826338703	0.47084136256175	-3.83288201980744	-1.94747193739013	3.263036729147	5.03864339233179	-4.09173410373476	0.250343487477499	4.03358142076741	10.243556228497	16.9396113635806	-1.340053577247	-0.649967986737294	-3.99303496587886	-4.92513294059628	0.203927149346158	-5.11945340629439
84	2.26262889265953	1.09933948520501	1.88899165995257	1.28327080129973	6.96344404434627	4.21893267794806	1.64608707984645	4.67697628842361	1.28740857022321	7	7	2.75480048813349	3.04065853423712	3.05204845711609	3.05832707053466	4.71954085119791	3.08662002352067	4.47084999427804	1.54988043259034	1	2.04704572477145	4.04329678453108	3.58232125344736	-1.34943152059178	1.61138764851143	-1.67451913660752	-2.8733182028277	12.4655507021832	2.07130626510582	2.28425922978807	1.65810405773125	2.94715787596926	4.07836961422255	-1.16856170656892	-2.85021016751052	7.70310208379778	-1.84145879674809	5.23085886111926	-3.32172928049451	0.469916795364024	0.988990257924038	14.1726585764314	12.5923688392629	4.29453204519619	9.63600811625094	2.83580001937868	-4.31184374353825	1.05233459383678	-4.37595434823309
85	2.33542504904778	4.36997141896261	3.0496879640955	3.56647381551139	2.81395719214575	4.47909794864667	2.16706805329637	5.97097442793688	1.99726457248104	5.14197217253724	3.77812450572386	3.25062512963802	2.54108117072466	3.31777318808945	4.56041518117405	1.43263353637383	4.14876400857107	4.7145071660666	4.43893274081974	1.93143166658676	5.20976791070946	2.33896996042391	2.29058899824552	-2.95000523413975	0.767135219980097	-7.04741459055593	5.85653658813576	4.95657138277185	3.95162746086339	4.3470019704594	4.96487656521058	4.76157791140196	0.793320921003444	2.1608323947321	-5.22383228147998	2.7816552596621	-2.21628852358254	-0.776348024001897	-3.59211056477719	-3.24594993391104	1.79758146887922	14.7908999728525	11.7276005820333	3.95631382919938	8.08014020211982	-4.03901748253787	-6.61894979858504	0.597069944281423	-4.5458496778336
86	1.03443479365304	3.95038294588025	6.36986199173721	1.41721003328166	5.44263179217644	4.22333449178054	4.12646093947334	4.76692686016216	7	7	5.51683166668927	2.75929651639957	5.33596065407313	4.44183916785885	5.98431637706569	6.60075056084611	5.57226584594572	4.71164485382701	4.83826209381446	5.65730355231917	2.0549406434131	5.46907283599626	1.05398009383334	-4.07198029956097	-3.14350907747795	-5.54262457064279	6.61911082997748	11.5295332550511	8.0348711762466	3.76354636389748	1.6171081469872	2.12725939715401	1.08268212778933	2.71191242706707	-4.02885391230185	6.10139600260285	-2.42161179397803	-0.985811421884495	2.56961393778326	1.24797553500414	-1.80617357208514	18.66573210736	12.4881637534503	3.55402209449101	10.9072444405922	-5.47716321032058	-4.06227366146584	4.61789016498821	-1.73116809517495
87	3.91606905874929	3.0105353291951	6.98188747278163	6.25608330796749	5.9184316426918	2.5506409186101	4.16421885919462	5.70080038030926	1.9229861965012	1.17514408229793	1.66491686578222	1.99196861565477	3.24744864727042	2.45255820791176	6.72074855659062	4.1046870422233	4.58953702133352	6.77625970067566	5.12871980041341	3.32165615900854	3.42506851500714	1.33952133256228	5.18330656385939	-0.373859836746894	-0.614328789557705	-5.46550093167555	3.29060354067753	3.0589475622692	6.46924475817816	0.478852077102459	-0.249252746501666	2.47104487301206	4.65917417146964	1.41165857481646	-3.21135533351884	5.84539917610691	-1.76534652721509	-1.93290800038305	-1.13045115230062	-2.88816564858102	-1.20944126186261	17.8604176209532	14.2246326701645	4.95556415613788	7.22859902780307	-7.34720500745692	-5.25447291992109	-0.340984660826719	-0.0334680495663884
88	1.15612188820096	2.60300203193008	1.8550512348979	6.68342945110249	5.3479883782159	2.54978158698841	1.61503633338681	7	4.93628990074617	2.77937228111263	4.16239936213085	4.74513365563786	1	3.32359949957127	7	1	5.77242507100917	2.66746607096949	2.65823682417672	4.25484404835075	5.19650422829169	6.93065595959617	1.30457885539344	6.66357277604536	-6.69016982687393	-5.89827302077492	-4.09531407991859	4.78664743609323	3.8688079662212	5.64315838846461	-3.68344283799873	1.05296302927618	-2.87734903112097	3.60563695945079	-1.35817332479937	1.58073362142908	-3.7945561950656	4.67022779294629	5.71188933662843	-0.215148034921902	-0.700867155144051	12.0321340943896	10.5082773828724	0.128675383602055	10.5438831243957	-6.81229819926451	-5.90638259003692	-0.0916918932522864	-4.59053392450209
89	2.16415169782275	4.16925797641524	5.23128378760552	6.21092755037468	3.65092608595574	1	1.93184601205027	6.42932042402669	5.58970244562466	6.49409251771537	5.80496926123895	4.11664110481003	4.93071372854516	6.33991405479097	3.98405494489188	1	2.91176580242434	2.59087185049259	6.96556263814285	2.61911633432764	4.65114443419793	3.15821612811638	1.64306928571732	5.85256108569234	-8.08855498820367	-7.3083182878139	-6.89422751706131	3.58186576532554	0.076699728930732	7.45280166678529	-6.03136831755606	8.61989138854437	1.56379691625062	-3.37989174372378	1.31821967747788	0.764032420194715	-0.124797502689432	-6.6885396751598	0.800110320941352	2.10255981953211	-0.0126612411398317	4.97010940373781	10.8491857476282	1.52822900028097	11.0066293861704	-9.39904058439405	-5.80270578012278	2.15749823217057	1.28218101500054
90	7	5.30992391985566	7	5.7363792020958	2.81225792926486	5.29009671406304	3.38915369852587	6.54399455191709	4.72827322160295	5.96554784017215	1	3.18172426363128	7	4.05517280989188	1.89214093713308	3.99407536471287	6.55240854730062	5.36640765136021	2.53220772213058	1.98145733808874	3.00956050357803	4.5609137706003	1	12.14340305132	-4.83079552828725	-3.25482712996842	-5.34432998878587	-1.11925845303559	-1.81035409602592	-1.38502632702328	-3.10068617339319	4.2354956272594	-3.00843891198908	0.609631215067329	-3.22581942738234	1.42623248120428	3.61175146344773	4.86513930000005	2.94964250791352	1.45131914519263	3.80058944101134	8.70536652444769	18.9008402916646	1.40109875182979	6.21813489761099	-0.892843263920177	1.6630047441064	4.78920915665538	-2.58245193464056
91	2.93458883514754	4.24119689873978	6.29646242088477	6.74413451776897	1	1.52608090534145	1.11776904536569	2.38264135441057	4.98316488095379	5.04704623324712	7	4.55739478068378	2.96013575580251	5.583752039492	5.26850401442727	1.57908203994034	3.74145781299402	4.60948834910296	4.62438879633959	4.52372148787056	6.15868394429891	4.24746342296791	1	5.78517819640807	-9.08908537325525	-8.09119446374006	-6.33578664992163	4.81946576573526	1.81564409351677	8.01857415871184	-7.26415895668828	7.04695573629815	1.31823668119615	-1.1801493912114	2.39867887706394	0.45392039239405	-0.116590638308118	-4.21917130918482	-1.18658309144145	1.01487511956469	-3.33111981435127	4.71771694356737	10.8803019491639	0.849165891110156	9.12756691073272	-9.89188573117461	-5.01249929874462	1.66795693979618	-2.09274896625423
92	2.42498014392493	4.88379199256103	5.30104241220794	7	3.5705379198284	1.9657517903303	6.08785196452946	5.23298062167384	4.07328394208336	6.50219720982364	6.71108240770188	1	6.77397359333703	7	5.40263840172042	2.78975974167814	6.73693592015459	3.57212053942732	7	1.32211102964131	4.6220676907798	3.4731173293073	3.06288604200767	3.61438806560081	-9.27398309083448	-10.7727486282759	-2.79813591806985	5.29201180940642	-0.375718078397752	6.06183958606273	-6.17679899498091	5.072259447203	2.06281036767543	-1.25626580775796	-1.83684801059639	-1.85366770478302	-0.172653546915791	-3.11822360689313	-2.04189393885967	5.78729196502335	-2.03635859999626	2.22640092323179	9.44010311166937	2.61106804484303	8.31789961347701	-3.01129099002821	-6.15541309014193	7.85177571277321	0.256102053651206
93	1.35811457437763	3.30242796283072	1.32813114500794	5.29736984315159	5.05085026451108	4.67608929727318	7	4.72290785458985	7	2.54501175249225	5.61800847767253	1.97165965022593	1.54873258938812	4.59062619374538	1	6.62820012379268	5.83368827204836	6.02922523803702	3.01998624197571	4.84222648032138	3.41547956015475	7	3.42176807516731	1.94461306650658	5.09594607391083	-11.0421188133028	-2.74973284593471	2.66504131579694	-4.86717615132902	-6.64462459038756	-6.2096079491575	7.56129587301524	3.6575353519066	-0.880354705260336	-1.91687873127025	-1.63035052582833	3.13651414925697	5.27434711657558	-1.14274633747098	3.94402413768134	3.91776027422188	11.4178421792891	18.3185082688896	0.582877319668522	7.24679390850065	-1.79033906685733	-3.07670818493125	2.55843773583817	-0.178250372537834
94	1	2.1091289356995	4.15470026433604	5.11178786632107	6.47861939038841	1.76098246532847	1	6.74293464856544	4.999926031467	5.06833163276948	5.55694356205262	2.28379483630975	5.22923820061761	6.69523583486117	6.38778318376043	1.55080862638021	4.56608648452217	2.95084495163061	3.40108668753379	5.0326706627354	1.68068099237853	6.78190374515862	4.56139917060074	-2.14234936380974	-1.24620794019084	-8.18047243289191	5.27269047924286	12.2893724109726	5.99468941463649	1.08652521917253	1.88984526985264	1.7266739829578	2.06100547757195	0.967622628948476	-3.44544246249813	6.61963800586805	-2.75334481602041	0.819798609037257	3.61383892508619	2.54291887473172	-0.485674370531467	15.9852334571161	11.3607579423423	-0.88071021285543	8.79328513869659	-5.50706515501719	0.381798499876785	3.24047252431425	-2.87533960080965
95	2.76602424918425	2.71322394148302	1	1.96001050002207	7	6.82593935795719	2.01313116605477	5.12480771272187	2.78890880282504	6.66260701133868	6.21213219131192	2.65848497975419	2.73113800604388	1.46373270201402	6.30654409916173	6.23373471680449	3.3220538684284	2.51397304417479	2.20284574216341	1.29154204161009	1	3.79821809356672	2.81487435186977	-1.71962992373748	1.66742467062791	-1.71730620890869	-2.67789833930148	11.9131941481949	2.34663889159523	0.745367635769586	1.52989202762676	2.58675327096346	4.91706411360254	-1.12712348258439	-2.75638603848635	7.07091077234	-0.701377954450571	5.12616802766722	-2.85472512557056	1.11086397854818	1.52984437876766	14.7242697110823	12.4039893346789	4.19394850164259	10.3479041911276	2.12083342925788	-4.11786037206625	1.38082541642157	-4.06899650781622
96	2.39803230172548	5.53522566221307	2.47252314229097	3.16263521036044	1.49748458532938	1.35857066579769	3.88493262661214	5.43596886758912	4.93670469818877	3.03453821297928	6.02887616981322	4.97942962584789	6.72972620691622	2.80883664586715	3.15416209527589	1.87309120291685	5.04403429498915	4.91050853132523	5.68405714900159	2.22100547690208	2.48355958420858	4.23328648301039	3.93882980918903	5.00372724204174	11.578925080937	-9.44130883570178	-0.774879643308275	6.38186978057471	-10.7269514781549	-1.24319471023588	3.88571858019824	2.24701825017751	-4.29844140762067	2.12853926243488	-15.347654239396	6.54560617270689	9.94242897849165	15.0691894601519	4.81686965394945	4.85723430688969	11.695096776912	11.8080415529281	10.0306306585626	0.54609726372592	8.09309362894045	-2.02380311686386	-0.491391641231211	5.22432505698232	0.128403842426565
97	1	2.08983850431264	3.09795045590063	2.02883270991336	1.45540781449526	1.84974415616273	2.59611590297275	6.84461330047503	4.85898175358233	5.2491492370699	5.02060631427947	1.2976486967751	5.54598296139235	3.3408516695382	4.78306820554599	3.93156975961824	1.65961088468154	3.87917737084784	5.62406766072552	1.57906142179094	2.44124315462024	3.14983779158527	1.17712582515273	4.29153249565383	5.37372769233717	-10.6437129320557	-0.0557841125977583	2.82264950046669	-9.34138698843949	-2.6229710196147	6.64094122739596	4.90509306470035	-7.16970099356226	5.68712290717186	-14.8261924583584	4.69048280137859	6.38388386074347	11.4491939614079	5.01505793253627	3.59927333907046	16.1567353181959	10.1238512925166	12.1867040061556	5.56227446949257	9.32076546485853	-3.72962557607194	4.5637571985236	1.49244980660476	0.524916446258705
98	1.37120479290053	2.41110191965798	2.74996295451995	1.44011747318467	1.91498748647293	3.38054577823767	2.82091266416847	3.8900834306034	1.71256679503647	6.62535034071118	6.90243664494492	1	5.46490761990457	6.19255344540952	5.1418708568179	2.61977355532178	5.96823100811542	3.17574385192601	4.82400138345846	1.74613720284216	3.51257770111615	3.12790280209052	2.50313814724674	3.65681515916664	5.962621098543	-10.3475236987253	-0.510296950778442	1.64950040541623	-8.28977126247697	-1.86315419058861	6.86043984870585	5.90214570366909	-5.84545030540905	6.8768857511223	-16.6921031044705	2.51984018861211	6.85782269065036	11.7949909021113	2.45917157029265	3.32485880343075	16.3739891953055	9.4847834499114	11.1735110039429	5.25842362414115	6.95428554121643	-11.3229428715008	-4.23006092133188	0.329874994414533	-3.19406034926001
99	1.64309728232802	4.98269236096909	2.21084365337	1.8941125399293	1.54693031772217	6.39038306047446	5.32742831506113	4.84226783139636	2.53671907712989	4.52994772834352	6.56287322070703	4.12307247533088	4.28772578457795	4.90196984780701	4.77353780312507	4.12068866122633	7	5.31119174654888	2.51912876483364	2.63197395741987	4.00785787422406	6.9371767307598	1	3.3021081102656	6.05810332233064	-3.91191424240735	-2.3481614822691	2.35898760252189	-7.27438053512642	-3.64558096048066	9.74763739507255	5.39583858629019	-5.90082678586001	7.10462840786824	-13.3080646215983	2.98323110232677	10.3570877994942	10.1549840699666	8.83860530794097	5.20390900354423	13.4849596031892	11.3648262433127	10.8834865893107	5.3735231816675	7.18908803459772	-5.91241289506475	6.90038581757321	3.99350902798694	-0.317902417017136
100	1.06688397401136	3.05844927135729	1.31206420389691	1.30393144687926	1.32955237255335	2.85972968485825	4.32970666987669	6.63747804164397	4.4679622296673	5.3327693452839	4.94265878326396	1.78024894517784	1.04144967626645	3.35645209725366	5.56178945574441	1.37847560594744	5.91642375052538	2.69608542851672	4.77279296943043	2.26027662603216	1.1661690777967	2.38213002022926	1.31641985873505	3.0409899932743	1.2502486474474	-11.5269459808714	-2.50712422634772	2.93732114715565	-7.83766668915513	-0.132663530363784	6.67279714253896	8.22921671189613	-4.97936692055046	6.35376618127933	-15.7080283733332	7.30544985587714	6.52679911143928	13.1263663434427	4.19033160427012	4.62108280766237	14.7796278537729	5.43462168394878	13.0396754405757	3.43512046560756	2.87663229631881	-4.00056396200272	5.10988735646116	1.69806819138758	0.126086257602933
101	1.05254525106675	6.77710068222159	2.15646375021779	4.08875948321491	3.08361411729655	4.56064106912092	1	7	4.62134460843589	4.54337221100173	6.8351292580828	3.15155634485622	1.73860079116415	3.76378292163138	6.70734496184962	1.32774397124042	1.80159729325628	3.89191473886481	2.19352515090057	3.11849052362804	3.71345606390776	7	1.30512301032575	1.37789518999748	12.1473520751238	-10.1150695436467	-5.97317107191594	0.185765836107724	-12.4099371734694	-7.21898324196471	7.39458184143151	4.42677981604553	-3.97878902650133	1.36863361110315	-15.4031560225372	2.60770531895217	12.7780787125738	12.4209509030026	2.59468830283857	7.28495652380941	14.0431951877302	10.5783104336532	15.0459280225785	1.75146441386967	-2.14771348111659	-5.73226274629366	8.82169714511142	-0.287256414472775	1.16249421669434
102	1	5.45420290139684	2.87759640364731	1	1	2.18169628864023	5.42418251905128	5.96700971488978	6.01618323551391	6.16843216869858	4.2178485979879	4.62596271209701	6.24606746449526	6.89548255681545	7	4.5125722775964	6.5387848899524	3.94302717728431	5.92103892480421	1.50143276432953	3.58390064709585	4.22069561736633	1.6488224024996	3.75227906717919	11.1909025061303	-8.71492891294231	-1.20947215720278	2.11740702975361	-10.6699334182389	-1.97972530454274	7.43868520978326	3.24922324362008	-8.18828733574939	4.89183896630339	-15.3199140067797	7.76907812626862	7.52653353131975	12.3071726292361	4.54752896809981	7.46021919835672	11.1234430454523	11.132922324239	10.6917167645811	1.68824540036008	7.35092552152589	-1.75593887380367	-6.34934613350524	7.13664516510389	0.699855647093743
103	1.68863501148647	4.2919130949875	1.91802866911363	2.57809720097539	1.77126256961854	5.82326279474756	1.66023460766207	3.63419491536565	3.76030218711423	5.37890979232598	5.27594777152349	4.06655521308318	5.17713593089745	5.50858300872447	1.42800946410949	3.5650545264942	6.9992207018419	4.66683892907179	3.09858779933315	2.74826061609272	3.53403042012433	6.90199548354205	3.0234601820421	3.30994897260542	5.7113848220716	-4.57257283926755	-2.44929270201259	3.86312445829632	-7.15072501656725	-2.76469821228649	9.29722078534789	4.96641355804278	-4.59779358572272	6.48540426839618	-13.5229274575261	3.09610375030603	10.4897814920076	9.81019564770039	9.00748112298107	4.43711968748816	13.9402666776361	11.5142254398533	11.3476927834876	4.34564317730042	7.32948538346977	-4.48252385745315	-4.37963257258495	2.69298796399197	-0.600867251628048
104	1.624895324541	2.74265671623361	2.96251789513497	2.19890409288943	1.94462683040319	3.18550643371349	2.72081775831656	3.84465840670897	5.43100658255464	2.85370709389527	3.27279922079886	1	3.79435634655418	4.97178711039228	7	1.92664709396653	5.88136369405445	4.50469634939171	2.49196378223995	1.50275048137126	1.93859083108592	2.26832670521749	2.0647157321798	2.8980697625919	6.01742968947381	-10.0932667937102	-1.44011250349451	4.64737146495557	-9.77117130317231	-3.34633498279179	7.63731288940494	6.24709821206885	-6.74515318753233	6.39442448705058	-16.9499912344398	5.49233444985023	5.12550564014034	12.6611286295147	3.5167455782026	3.35361851689073	14.3799622581583	10.8952748133658	13.0695949323501	2.41360443848742	3.13329046459211	-3.51243109855038	-6.6598923315335	1.24962070843484	-0.19834587856886
105	4.06489808180218	4.99739236903241	2.57279160722096	5.04731108720513	2.90807988724642	1.01487188419433	2.25936344591054	3.29300636876932	1.2067589920603	4.14053843868331	4.6614612971925	2.41662051113948	1.60862141788032	1.43198589673283	5.94842273456081	1.92288437052409	3.98330305518754	3.81450445953924	4.65757820447196	1.05497517177163	5.24242057538454	6.01884441687486	2.21974371685642	4.99967510446382	8.47998439785953	-8.66045104210098	-5.99165029402872	-0.297872496474129	-7.87526362100045	-6.76582104324251	4.00644431528292	5.10579172582367	-7.75786204769183	3.07312228629153	-14.0212039794465	4.76754218770021	9.82924766107173	12.3931916594257	4.30300909595967	4.27810126905239	12.9493780631032	12.1187529703739	14.6241582824869	2.4239656368592	5.47317574377104	-5.42225459385729	-4.06380239775263	5.72125886387927	-3.34147585838912
106	4.21749212465649	4.93731046372035	4.09919650499601	4.82370696429456	5.8215087609036	2.28647290236845	2.6824429443224	6.74224601128987	6.09120473798313	1.8227908628686	3.50360760187406	1	4.67259864917251	2.48491615373754	3.63559115034921	4.2809934903176	4.43147073113573	5.34385335820981	5.16922320195754	1.43023849920586	2.23457968172002	4.94360639400478	2.55170950641283	3.21056539682043	5.77688598015617	-6.3679432245531	-4.0411939098677	5.37996301648758	-16.0370633329301	-2.76688442175206	5.8577443891049	6.65670109934979	-2.56647275490327	2.41133791385947	-15.8004432487529	3.35227824159508	9.4819183882649	16.8651780823862	-0.286586236381024	1.39439390994824	13.9951065481689	11.9803460867641	12.9884024275986	3.63997291366016	8.17543460745781	-11.9350674363652	4.88456758666149	4.37240131455729	1.2817322727106
107	1.83918520487075	1.70367054773836	2.86769540896193	1	1.73968287480483	3.60220746982901	4.48838763869174	7	4.98732854837631	5.97238430523593	4.63465598382559	5.05928026902378	1.3332885742219	1.10977252340216	3.28644768317699	2.46593053926762	4.21577283601952	2.80523533256988	4.96202653724081	1.2721261224071	2.46187346581264	2.61935940716943	4.97754412400368	2.53888274380637	2.74606243927485	-10.1312354851632	-2.6655464268423	0.656550629309818	-9.43370077104444	-2.52073309869164	6.99977971667626	7.77959007157311	-7.26005709419784	7.53491990858489	-13.5079053110697	8.62198745621551	5.60754051049134	10.995253179705	5.08479109889153	5.03505910830081	13.0215119333207	6.33834054710917	12.2305782387838	3.36491823223872	9.50430098468808	-1.94390528443961	5.39203907879703	4.23185041983384	-2.42125804231801
108	2.58936436637932	7	4.41608439250744	5.22660234725595	2.25931079863198	1	2.58998227366249	5.33415563220452	5.25833410377182	7	6.08946830890046	3.01774924896062	4.75749473377431	6.27624838590542	1	7	5.16323709649718	3.89173544004874	1	6.76033944466876	3.35675123206429	6.46062831224671	1	3.82232541005473	11.6912157162534	-10.2417477306199	-12.0561838717014	0.582620408972369	-10.9882671832787	-5.06056182034037	12.8867357762711	6.94643885977851	-7.70522029115635	-0.314436733973452	-12.3823859893291	5.95751206921862	12.3614511951823	15.7908838452955	7.28798239232517	3.07500674741763	16.0212048204804	10.0946238090593	13.0902074871756	3.6789774665238	6.88762859514717	-9.4792065076739	-9.96798976181246	3.13980766541708	-0.399697314884821
109	2.35020810564642	6.68003534170442	1.72468154951374	3.10540050410984	1.30776038655716	3.85754050112041	1.27476564505632	6.96518186170312	5.32455331903522	7	7	4.58542174846549	3.93419694832365	3.57986516425994	3.86001582366836	3.3845054388396	5.38304770224733	2.92399171989542	4.16029633394553	3.25081273846835	3.25281597639669	1.87381688403066	3.75330334260348	3.40660298279237	7.4294938227922	-10.1251109562249	-4.33378853465794	2.62696872654566	-9.53268480440583	-6.7612564118135	3.32093621621407	6.30972523998287	-6.89684365618894	3.49257635688204	-11.800589954914	0.0433996937460158	11.6845295082307	8.76816023097301	3.00805245050247	4.47242287716369	14.6579796635127	8.40086633597929	13.9314619563691	3.54267475894801	11.6155711373214	-1.53568917250214	-3.51150551704868	3.02720876340358	-0.769993105265052
110	3.17619991193889	3.99214711203302	3.81716294740286	5.66619946994358	4.18663535734058	3.22983180057571	3.36300471745125	2.40330806197794	4.03529401478507	3.66654778495696	4.47898024700973	2.53776998952085	1	4.13526535227791	4.19287186395135	1.63683126021941	4.38832868305484	1.8404328056481	2.54605453051617	1.74674027029245	6.72616715267684	7	3.53326556105226	3.46572847071845	-17.3522811028909	-16.7607508834029	0.280228387899786	-0.944367707579728	-3.58955457388398	-3.93871948547743	12.8302333193683	4.47936137379258	2.39310526142366	-5.11348063989322	-15.0548416607328	2.71819507637067	-16.0372687565259	1.3462276632302	10.9879384401535	4.49033802847762	-0.215624399583347	7.24717087524237	4.63976089981367	4.24481688912286	3.99915064029734	-5.82160918134166	7.58850930842622	3.58689606336062	-0.822992099309207
111	1.48269884083812	7	5.69584568181298	3.25652104118422	2.10419337025882	1.58731140343213	1.74088267331898	6.60118173096564	5.32398415389546	6.96373757723939	5.26814456584731	4.75044749518413	4.02105416824828	5.1728924857747	5.36877774238341	1	3.71350281856016	1.79214424758669	7	3.60127853970555	3.78695729637767	3.52905552126909	1.01371319395324	4.59607083864983	10.8442478428629	-7.72950712525883	-9.70904274554559	4.12364961331775	-10.3567855838906	0.435859711495855	5.49226237250673	8.71729915286981	-3.38606335057902	-0.173270385351583	-10.9575140530924	7.0090418988832	7.62144504159193	14.206382478049	2.97236377130874	4.3105308261911	14.7907859266965	6.69109606929965	11.9235357610944	1.29927510617485	11.3803202120997	-10.4702059489849	-6.17840898816217	3.18786982850749	0.628568330606207
112	2.33372529398642	6.50072766110031	3.12254161726865	1	2.42935117319319	1	5.61803913668241	6.53245762935719	4.61895623290365	7	5.20743978047373	2.7844156338297	7	5.2521558629376	5.96811758315639	5.16664950933191	3.02621884995633	2.7332138675029	3.50407326967354	1.92068383339471	2.99781738976223	3.36870080798231	4.15067329073562	3.37446530768943	12.0771401075281	-6.74438662973279	-3.05846724243618	3.68699047856253	-14.0173204759734	-3.33767545330983	5.95575674369727	5.16898304268414	-8.05893798705673	6.65751730846128	-17.7470677746863	7.40600475190539	11.368248091314	13.7257536634261	5.58590225388003	1.21838017794893	11.5823797727107	12.0122668330775	13.2627221377117	0.658420299533508	7.73215007085755	-2.31709056987895	-6.00093025296523	4.54843895732094	0.51952989049644
113	3.5122570947724	6.40825496576531	1.90284534357505	2.296941742697	1.81932505945284	3.43275772709688	2.0394414079289	7	3.42917727756356	7	6.66563552876241	3.6093170432755	4.93495813787096	4.27680522683709	3.20584460169866	3.95535243867724	5.81529136644069	3.82319051168498	4.36717647776775	3.25356679304256	1.0687700658634	1.32030753777358	3.36840777906822	2.50841494906715	8.28082659264649	-8.95854307310572	-3.52718489830487	3.07992843205313	-9.67739938226676	-6.57947731685706	4.34895613495397	5.72187136141772	-8.19496332400158	3.27350397608372	-11.9458554239363	-0.496045164167273	11.3036118473793	8.96231470382191	3.91568898304093	3.3845737557572	14.2949170217866	8.29858731674133	14.6780859017329	2.40828673450303	11.6538450165472	2.23225555273781	-3.99547380751715	4.73668224016966	-1.58358352682282
114	1	6.04789624056016	3.30171770813148	1.27283986285387	1.53493953665043	2.33502792820054	1.58199708320664	6.15664751510406	6.24850071555479	6.4164130272228	6.66331778229754	1.66493058888066	2.76294029163496	3.79965086416647	6.80655843202411	5.60280473010413	6.33560000414966	3.0903071596838	1.60223407230231	1	3.26327650480198	3.23185674745386	4.02518811479109	2.04787309074351	7.5184983477472	-12.1424729778411	-4.9674469481085	2.38538543449561	-13.4853054500004	-8.50561265487003	6.92793916430997	7.20389817581366	-6.26204692153813	2.04765260590049	-17.8902677924074	2.5324049105272	12.2735463319868	14.6188237808015	5.95376762682181	3.09132595633341	11.5886225497178	8.57302093760842	16.6136799929184	2.53589236760286	3.55142808846106	-9.58604552094983	-10.4786660928465	1.98060748471295	-2.97663227064615
115	2.5078749166497	5.91135004083287	2.64658127877507	4.8057993326359	2.46344246332763	1.5709212611392	1	3.87052256414802	3.79736799181734	7	6.51132057437502	1	1.97007948132394	5.65975090315358	2.22304163857571	5.28568837185077	6.62373916251867	3.58609430820942	6.71686378441271	1.04820125094718	2.96132314823896	4.63692099114218	2.51042489951418	3.84997325886235	7.61847703375721	-4.97665620714488	-4.60388538445833	6.12894600416588	-14.1011730593584	-6.31485871470399	5.09732320159711	7.5537805539612	-3.63330401753926	3.56287724039911	-16.3986891431324	4.17976288453069	7.75264499148893	16.692790845515	1.62248062181619	2.22064876913634	14.5949372716081	12.8110886988945	12.6852853669951	0.722704181601091	12.6978656408668	-15.0328670005774	-2.52938070039861	4.73966014162834	-2.6363178422192
116	3.33471831157142	4.43420665312946	3.97182641511074	5.26820646197274	3.80329501501671	5.24836508892602	3.46430667344513	5.42447174707504	3.24219214900925	4.32523703580289	3.78572721682404	2.69107543017312	1.22674932297835	4.22410902380293	4.03679555333458	1.0852824053077	4.79145658136528	3.72951704611842	3.35901588056638	2.37801065306512	7	7	3.17884571504407	3.02893275281776	-16.6589825592166	-16.4585689869585	-0.188320273677912	0.240620926494525	-3.18497391789091	-5.02661806102595	11.9788877976874	4.27624528132413	2.671470789275	-4.85777921729602	-15.0897224171237	1.66701556489221	-16.0549951566109	1.16608195820758	11.8338256893488	4.24875014006218	1.29721435050416	7.49898614396913	3.25563087187083	4.83396637941486	-1.50078142039742	-3.81166401418349	7.2636215654188	3.63148746082455	-1.82815998601693
117	1.20152834957558	2.92216953186222	2.75490731675529	1.7299458800045	1.16577902762273	2.58538170808675	2.01929784971798	4.07782764661979	4.8861285954077	4.19108368110127	5.91688561344453	1	6.23081464936602	7	6.84917343560818	5.75608633341988	1.9278950836296	4.65593116971086	5.50986259411049	1.70085415025744	2.84741882211463	3.82378216789315	1.31120478997069	4.94739431235453	5.28766953728491	-10.5785566208613	-0.340791802820265	3.21142519092232	-9.81585485085761	-2.12651668475659	7.00956240679226	4.32033607240669	-7.3265697753793	5.9434551499062	-16.0505058482049	3.60319490538972	5.51350082663821	11.2309738401201	3.62673794515584	3.23785121865432	15.2836222700296	9.77520136504146	11.477393031227	5.11744503800451	11.6415345461091	-4.21442631842056	5.95535502785369	2.55829274410918	0.260238699540234
118	4.89589178294383	4.81916770014041	2.39573653168852	4.61600655286945	5.01639220302648	2.43142914017272	5.68668827629975	4.83788609206622	4.19450607703314	6.34532579225506	4.17876522707492	2.50794602744939	5.13755816419748	3.33344602236209	6.71432559923553	1.410699777892	2.62022251106715	3.3408100197227	5.07547925980706	1.44436387924948	1.63232317546654	6.07183398484228	1.35287939237437	2.64262721547224	6.69054815156516	-7.65035731424022	-4.25333825362975	3.79693065604474	-17.7937991468502	-4.3195205990317	5.57653776565685	6.89863111018472	-4.06539969984476	4.68640648537926	-14.9640492134036	3.52681871605847	7.66913769759317	15.2293600696968	1.06303913292622	1.02747419223376	11.8851717998679	10.7567494754317	13.4437756709497	2.71742558809463	3.05431619940916	-5.18423906082188	3.72115924801443	3.47271766129669	0.573224312049748
119	3.19560016740425	6.62517297514268	5.81913491799671	4.35668241251676	2.93353875598418	3.94794580020536	2.32220500423516	3.52959001756439	5.15471458718682	7	6.23119890583937	2.39930140587735	6.62174739160347	5.83737484046327	4.85743733383588	6.12303610639356	7	5.91002463311589	5.40534669490058	2.52578979255275	2.40763100916513	6.21670558989901	3.20215467386381	3.84067577653794	10.7427596720336	-12.524258095257	-10.7458703618278	0.566676171708812	-11.2624486503233	-5.38950274798784	12.6320177971378	9.14357543342131	-6.81200332021158	-0.320926393686581	-12.7433037125608	4.41801951967792	11.1952733132421	16.0239187384337	6.370054552807	5.62008675880154	16.5136773653259	12.0223591726686	12.2161446439726	2.95227383621036	8.73476002773382	-13.1368216878084	-3.23166508245631	1.2028237052003	-0.582771031577868
120	3.25238834138384	3.77434679773703	2.66195745385915	3.18530456155319	2.43231516169909	3.90668910419342	3.1407426172004	4.7418323360539	5.53735134408407	5.27717622825079	4.86071619088305	3.34428196316018	3.45805618354838	4.50312110650838	4.30447531711242	2.23104719355745	1.352649033155	6.03561016586224	5.20058217547116	3.12873636703738	5.93738639225003	7	1.62819331517627	2.35887518508665	7.06527407113266	-11.0348878996661	-1.54150043658976	5.46369896079472	-10.5991854461671	-3.59191494524485	6.89208576693223	6.48081045998493	-6.78864035352303	3.95337547000806	-14.7331740755395	2.83616322763357	5.8075552563097	10.3356387329705	2.19338158986521	3.87186815512009	15.0710409164379	9.64280826949891	13.2435451311983	2.78392794045218	3.63031026233587	-3.68486273509635	-4.14620271045014	2.88145030664128	-7.49118672626628
121	2.76686481585459	5.24850927634318	2.47284794096288	4.23812251466005	3.25325842515213	4.80674618600158	1	7	1	2.43062573327825	3.80514060064278	1.63889256870959	5.04671766362163	2.21999657265575	6.71027120361809	1.94267571252249	5.73983829755575	2.91126194308138	3.85622220533473	2.11466518908945	3.25403923607324	7	2.96117833742897	3.54175964897054	-14.8321630457024	-13.7765049915474	0.606364816646285	-0.70395120211905	-3.70801613181937	-4.45162669019006	12.518570072181	4.64812304267223	3.44411403907849	-3.74972500670862	-15.1135092453065	1.29617080952287	-15.4088819992646	0.403882118460624	12.5626654643059	4.65512433369333	1.0636740517103	7.50548008843593	4.9573633025892	5.05389361315876	-2.03814167629234	-5.83870844943254	7.48200606178991	3.6391918479731	-2.47149756125034
122	4.69895445340399	5.78080293803718	3.44736632698701	5.60993517447059	3.0492708654355	2.87205770741903	1.89286549153399	4.27453352219115	5.63117327156073	4.77210433431956	5.27721613363251	1.63392120272618	5.57962905815691	1	6.21764952199218	1.64256425392132	4.00555422217222	4.19986358541056	4.74499829369586	1.88215497050209	6.332321596361	6.68855748934576	2.8818520333552	4.88402353007599	8.10831470253763	-7.84989600174894	-6.39016448211345	0.247865435596901	-7.67993132833354	-7.15191146552506	4.71764714462305	4.79778718821508	-8.82950537180866	2.50945195966741	-13.6517667969579	4.54123783611199	10.6248726084167	12.5852791992607	4.72859372650475	5.70083129876046	13.8371176149717	13.4912785931884	14.6973383244598	3.88620303538952	9.8353003923589	-3.55614295511304	-4.87261746730818	4.65515257731037	-3.50180515229251
123	4.45283848958866	4.01930718749542	3.00067749162909	2.32262617774727	1.50574034168412	5.74015418260231	2.730663707972	3.2796232902385	6.01206399232302	3.83834992124078	6.32940242828786	5.75617348459377	3.21731928928865	1	3.93255765365107	1.38428799565071	3.02753367274544	6.04808015427629	2.17468483078466	4.92601722681392	1.4292419494637	4.65422567798594	1	3.38661206749637	7.23551037138686	-8.26278840214863	-3.01601322243428	1.00727312572774	-6.94646251404201	5.65473890929602	5.75946533476512	5.30111273511779	-10.7868688206715	2.98680878622317	-11.0555659249586	6.27067724888894	7.66002179631197	14.2471726934703	4.46417244316702	9.27188724610648	14.0210771413944	6.20997010952798	15.5693036460826	5.65847156886156	9.45918947057402	-4.35262554493862	-6.0808315062397	6.69175668392921	-5.98453610892319
124	3.70281062428469	4.98533233982245	3.11288532123562	2.87894564559229	4.8561886184463	7	6.32194617063564	6.22920005912674	2.67362605293654	6.02790513167174	4.12187266369199	4.85131519882201	1.42795399120722	3.07132361148309	4.89091815915093	2.36878226305481	1.497714742931	3.99150072148937	4.65271257835409	2.43255331893389	4.81483293840081	6.11715191150422	6.21374970927382	4.44140652225857	12.6214506341927	-9.63646829028268	-5.91756345558039	-0.571022746376638	-12.1346020684784	-6.8832980484869	5.87553692116044	6.05690251573262	-3.07004089230486	-0.395071914756711	-14.033970751997	2.03354549749648	12.9920834489138	14.2870019658954	3.28081035077537	6.26630593752979	12.3889352861389	11.7976209402353	14.291174901683	4.58027020800615	-1.39030835578379	-14.0036109517967	6.42717578016319	0.243102031489994	-2.37641476253131
125	4.42726549364181	5.22598875541821	3.2004579185196	2.62224580031999	2.86900922927186	2.60107838213499	4.53914223893282	5.89264133904612	4.36838513288437	7	5.0458130727478	3.58447697069667	3.23304679834902	6.9723215416895	6.35762626357412	4.68219771739423	6.20146775918563	5.15432036095199	3.14791515456566	1.89197757999578	4.9739356067473	1	4.85634689721084	1.61281798518103	13.3906564383508	-6.43219565432218	-1.4069130898661	0.348045258736016	-11.5868831954113	-1.52205450329735	8.61310698655438	2.4037758215533	-8.46526273804695	6.00393144630698	-15.1106825123497	7.92827652594988	10.901601341427	12.5681060540467	2.77416161104784	2.44076600737331	11.3285106814673	10.7105964955655	12.5265760415301	3.50289231888256	11.0119419004652	-1.02965653282601	-5.12636674184106	6.97075800896466	0.561464334845737
126	7	4.6807371242194	5.44727603993403	4.18902561782461	2.61555783841946	3.61127163725148	1.48484948291743	6.0032599066359	6.16408575625572	7	5.79159101946835	5.0782153820455	1.46437139636345	4.20560814625469	1.94278423639275	1.31750622326078	4.60450471533584	3.41877822885002	3.56807123276519	2.10760995966748	3.10852430240221	7	1.79160909208131	1.68478194247521	-17.572052125388	-12.127111597188	-3.8891809783259	7.50712795926321	-11.721807314468	-12.7410972632253	3.10239714160942	6.55998499653375	-1.90653250021372	3.62730947275318	-14.0954055752742	2.36312652474561	-11.8105386560711	0.0870501672800148	14.0401906181143	7.75921997144441	7.10256245690653	1.72762516375239	3.02650966518997	3.70098202507989	9.45159862490971	-4.4281645955277	5.60465319173459	3.11832440324736	-3.89677088431951
127	1.74657605574817	5.98775719149407	3.90639282476927	3.02761538113188	1.51158141968246	2.67581145796355	1	7	3.47727504505137	4.47780644560613	4.60595587024047	1.10385065786082	4.52791138515709	7	3.04491706722448	6.27453187800042	4.20174989132544	2.77962205734887	3.20769808096258	3.12276300816783	2.66664879781248	6.41669345432584	4.95137245349375	1.5237788611318	9.93434595744341	-11.6168155942325	-4.63879678867128	0.635561695924215	-14.8960156753734	-8.98687941068178	6.2894546943395	7.84639959828916	-5.96327503327941	1.55641006146662	-16.1126818151849	2.89650639650595	11.2589443923937	14.0799587251132	5.02887148254012	6.58502780930025	13.8698516729115	10.5390156935636	14.9021626071779	1.46637883636662	5.78187679491227	-2.84886644356328	-9.08782651283476	1.88817947023987	-4.9876617087704
128	1.21532203085304	5.83397085981838	3.80336777151078	4.04569733801104	1.81083249702613	3.08972996011554	2.48849592914081	6.91727190894454	3.6867562676544	4.46256437862332	5.05083446373881	3.19854238636934	4.42727621798077	6.86534233448188	2.99615291806139	6.03840620305368	4.29788917141587	3.14955564505666	1.88104297894274	1.1762071025017	1.32573297434829	7	4.80901407748667	2.4756698544107	8.62020838019471	-11.3600954644483	-5.0421737939165	0.57755226960006	-13.0878770065471	-8.70411560605801	5.98944990332698	7.19127196779622	-5.39180744675719	1.05267756371048	-16.3387984341924	2.3257466697389	12.9151027916873	14.1144037507958	5.49079515424238	6.4147142103297	13.5597408858379	8.81837525731759	14.4310363934242	1.03020664282466	6.57555902277129	-2.71490326394716	-8.41717177908184	3.75509350831308	-3.35884054233141
129	2.59911180845145	5.56624418157678	3.64872473198893	3.18401529969239	2.53157122211249	5.76489847009808	2.01371050729173	4.76069072078661	5.97498490363252	2.94818306524718	4.86517959429281	6.0231045818696	7	4.44492735745121	3.83806094283722	5.82008368265615	6.62098933436681	3.44005086203544	7	1.94253957729457	6.48431984342224	5.25434157355342	3.23022137057597	3.48548729588524	-17.4654478118891	-13.658917336076	1.5545448167314	-0.983365465970591	-3.89011721243108	-4.91166275282377	10.212783301208	2.79074902663804	0.727279757351588	-7.55407922900348	-13.6428073144592	5.00226197362964	-15.1094607813205	0.830142259922948	10.0574365228258	3.94558789937523	3.2371832934808	6.82542451197262	3.93586584356113	3.86333078215117	5.95916183845149	-7.19093853672994	11.1418504717482	2.22307183553207	0.203826180911647
130	1.33912356421351	4.35950641911985	1.37681214444323	2.20802972360581	1	3.96581416856529	4.9780955949841	1.98124227297032	6.82249020491194	7	4.2829586758266	2.55497156733588	2.28497583142469	4.89977146332764	5.12889245497932	2.86959003944168	5.86741898471324	2.99418946899816	5.41202263086246	1.26542746487244	1.67833098045138	2.92165582687577	1.51701102409463	3.62159191945066	7.02960360353784	-4.62433465088885	-2.06912427839967	0.946306477554206	-7.6278970118017	-3.21006974645388	9.21189101933535	4.5695186153919	-6.05259269125701	7.40097409371635	-14.1316721598891	4.59885255902499	9.62520087621672	10.1225299920204	8.81558163154952	4.54317427078169	13.2489290083959	10.1593669633759	9.29698883223144	4.8561808996581	9.52166217645292	-4.12859836723133	4.55828328180048	0.790696045893982	-2.43074977625813
131	2.17734903088623	6.0767802991542	2.66339911601041	3.4365144724619	3.42159657133936	5.257568218465	1.37714016303361	7	4.77742713134793	4.08074841503282	3.77044772989535	3.22776682609344	1	2.98395134950309	3.84062357031342	2.26202766512101	6.54140790731411	1.47762821541515	2.91461268296618	3.04454749806455	1	5.34590556305987	3.14553116766805	1.97063986989912	12.6535209647563	-10.8066685315179	-5.82193798304477	0.881934189371558	-12.8491207886977	-6.45784133268477	6.56613862568686	3.87558905576595	-3.19640674797002	2.15944001868843	-14.2475831992059	2.16146902074535	12.5074412445646	12.9448558218917	2.22051791356831	5.70961164791004	13.4066016545595	10.6323471583329	14.4789078063267	3.44628045121033	-1.82092791234427	-5.97108239780561	3.47485129771191	-1.28487313373269	1.16191737710631
132	4.0011441359661	5.54579588552798	3.6153663968222	4.25595775952122	2.74696857133763	4.02279492059463	2.05692866529317	3.29642470060275	2.13751872761604	5.13842400583358	7	2.1194536901423	3.57310061870253	1.35979147822036	2.32542567160675	1.13497055066106	3.3263280729021	4.68257167494829	5.33933566090967	2.65870827226071	6.50441894501567	6.21475582066466	5.31681841330204	3.16132278305683	8.20296621069383	-7.43140314750064	-6.45131209470069	1.15009757413222	-7.34168504067678	-3.89625365447097	2.87281480026334	4.48539021329322	-9.78253290594107	1.00971848782131	-14.5974864872791	0.734649332241955	10.7107346279792	12.4483022444873	2.44342876184097	3.72580293877835	11.8833830426984	12.4150815638024	13.9093271189816	6.07316091095131	4.56772157766752	-4.14833798021694	6.483815984527	2.4574274975776	-0.523549313359694
133	2.60686485762372	1.82081194750659	2.57418274121653	1	1.14222769803931	4.59130324301965	2.56543456668599	4.71786266825498	5.85612011930754	5.76687078614131	6.60989912832364	2.65651679808379	5.46626847876239	6.86743453074256	6.39355664438971	3.5600422389196	5.50248669409488	2.60515635543408	3.97784053564934	1.66226857908439	2.4518555346149	3.41621013658187	2.32002906693345	3.1282198391671	6.09504957597482	-9.08130867066709	-1.08076180651799	2.36798375577418	-7.68016146590281	-2.56949905414075	7.42822722883897	5.30385221828955	-6.14036077617906	7.53698001886716	-16.4939416889579	3.25667256061411	7.41418247967059	12.8796150090021	3.45181957204118	3.57839220155665	15.7525323464266	9.38473057657413	11.2104416218244	2.70234916400359	10.9748642758149	-10.4855665322272	-4.72852157964281	0.675297883505256	-3.56422755646623
134	2.04540560579902	4.84978715750048	6.95594275722257	1.24632907543002	2.42694445325519	1.98152417400515	2.33283894004851	2.23140940657177	4.54316699163101	3.37857134731495	4.02690637997338	4.79326789408262	3.70013720909485	5.52417472001708	5.81691540444048	1.43186521758632	3.66728048088557	4.18805714648082	5.04808927229508	4.90281874234672	6.2181269582502	5.13302057615846	1	3.78103842653052	9.87776972328069	-8.75313118080838	-7.5051726511571	3.49373708680132	-9.08048597313487	2.02037494590492	6.18517238429672	8.89966688345025	-4.11220926141733	-0.189163629353874	-11.4891807467941	5.79030662240645	8.02316396438621	14.2789695148751	4.17263543871901	5.04273179124393	15.8089456052228	6.32262165670597	14.5755077753846	0.160691031305327	9.90180727426676	-7.18423869973566	-5.10902515104871	0.491128031392513	-0.184556098560381
135	3.05094968874332	5.25700887092543	3.32560601579661	3.48207272882422	5.32157502513725	6.56707258554724	2.60454415136569	5.79629250895193	2.41729224040832	7	5.9267095629681	4.87740564726523	1.2042220446652	3.06859250528309	6.38618810631214	3.52578700044826	2.97124527890383	4.77277000348075	4.97586752753362	3.00787587286282	4.89776789166495	4.20239226471192	3.52812207835901	4.1742138307989	11.4885677063897	-11.3710325914275	-6.06294788631198	0.0876477914018154	-11.3818635589074	-6.34915331041446	6.00354328542476	5.67329760965898	-3.39421724446157	-0.0177427685719158	-14.8212410855028	3.45696381592041	13.3163460935319	12.9595307348416	3.88883523823315	6.53982870770733	11.7561263525623	11.7002469176082	16.2445777541729	3.91058369072936	-0.837155800006482	-13.1945518354634	6.33107933962102	1.20196377172198	-2.77248939281087
136	1.13842043437057	6.26506664865194	4.4050076944694	1.94575914816178	4.17876657591471	4.93840939425463	2.00786845610587	3.64216626493703	5.39151756871642	1.51600516232384	4.01288541895967	1	5.30894474709972	3.66209106005494	6.14278909524696	3.8157724516384	4.57048933382101	1.23592259031375	1.8617541888657	1.45220868339781	6.16848071872023	4.72971685591998	2.93374818644595	1.99474747814594	11.5524757343667	-9.02667988460478	-7.76628263491096	2.83709291448259	-13.8377538468448	-5.92718203743823	8.39510611751139	4.5855280166048	-6.72002805348309	3.13557502055315	-17.0842545493716	1.33935065944832	10.8504212503525	13.034814864075	3.03866176938436	6.70170047712263	10.4505553106188	11.0762196951281	12.2014437151467	3.01329235205939	0.478736444998039	-5.02345522732856	-4.03215757676173	-0.884219220716546	1.85597778517843
137	2.055697666084	2.68107688543315	2.42513800168059	1.69984053898682	2.98571399333702	3.47685541621528	4.8102882397753	6.93355689118577	4.39790685224468	4.34120922165243	4.73391874075311	4.28458469902513	3.79676592792244	3.13244493448934	4.77261359188067	1.14097640845103	3.29397154608464	5.40129865087016	6.8639806422343	1.97447669905392	4.71045493991862	7	1.4688443652884	3.42578747877979	6.95712220686784	-10.2811575440435	-1.39836064987951	4.99106240267115	-10.0242222193602	-3.32758595121343	6.58004807870611	5.99175701495227	-5.63393011124346	4.22789726575899	-15.3879836876849	3.88637721009485	3.50935606987997	10.6292357873455	2.65133773450334	3.20829710156796	15.5930738643725	9.53567377623274	13.4737573982797	-0.810296923002237	7.06508742620777	-3.95060867189519	-4.03997031850529	3.23901187358594	-8.35156730209795
138	4.52248353346203	5.27367030916355	3.69166099851113	4.45002007060254	4.69818711927879	2.39866128400048	2.19626099266026	5.59317270099306	6.09338399637847	3.72146577558085	5.34336935653881	1.78037442098694	4.40554621830273	3.17436198949598	3.60908986851312	4.20581445477282	4.17213090697702	5.45842400903568	6.0415098439039	1.16451798939882	3.17020930059094	3.75878704188964	2.58144348774488	4.13216705984236	5.51767853019848	-6.57348288321696	-3.97556574937253	5.93623038671929	-14.0373220677521	-3.59937564227213	6.48737013000911	7.20718207511112	-2.55292605724155	1.44300509591825	-16.5196330598197	3.43489813576468	9.84550694008071	16.9180195899496	0.229134921200904	1.81852378381368	14.0816123436481	11.3233341467136	12.8462255447823	4.57256260051025	12.0738631594484	-11.9271040329458	-3.81241333002549	3.41527329248855	0.960308772418876
139	1	1.98969395321789	1.72750165824803	1.67713650357129	2.03137771961211	5.86745680769119	3.40965888120845	5.98791430009948	4.00621419150241	6.74516832124749	3.63366730715014	3.82443605234165	1.44436300208979	1	5.74729848361717	7	7	1.09057755551893	5.56410541568714	1	2.87280132988239	1.46034317804482	1	2.53376853788597	2.27516612018525	-11.0062831604509	-3.06588745813079	2.0270173339524	-8.29411285004886	-0.472789569679361	5.62389758506211	8.18702655923957	-5.60955311262808	6.87658356586012	-15.6103174371211	8.10049748492949	5.80551279725622	12.9257181751843	4.25209357261637	5.28573802832679	15.0451631182913	6.34115988656219	11.2840583196766	3.15204003119052	0.247054687977505	-3.46195279927183	7.32124668890517	2.08671650720222	-1.8272721473899
140	3.02910910420974	6.79352220946045	4.30330851432161	2.28620651523768	1.94190569749312	1.99347251888511	5.54813120966482	6.85841918818692	6.72093034446654	2.47388825523685	5.78125305774514	1.57531865009961	4.40345394751902	4.20643903711402	4.43886073627086	5.73281738232243	5.88010273658419	4.18989588897304	5.43955574370688	4.90971722193506	3.62577440148285	5.22529987759858	3.80103875025552	4.13219519435176	13.0370482695996	-8.42385663641134	-2.09868116694371	2.63909921545853	-11.0366324145908	-1.57284559629371	7.50726022594109	1.60749786106193	-7.39148326381845	6.2271152404043	-16.3401921056842	7.77489476351569	9.40977013829847	12.0184978477586	4.00294852392962	3.75484404886715	12.9128334187036	11.5867104669995	12.8263148046571	3.90735803175649	8.90712522728283	-7.00331843836028	-10.2080271850782	2.08113477729771	0.475634766823536
141	1.35037476493784	5.09688470867805	2.68333530708528	2.18106556415867	1.24187234727532	1	3.01536746404081	3.48608984496322	1	6.1572652458252	6.58870928739006	3.35432940107527	2.92497239406227	5.06113645949447	1	1.06282528897875	4.67856614727361	5.69417534644747	3.39314769531262	3.0124168864117	2.93522771744191	6.94198250233517	1.90083376512896	4.50372584586019	10.5732622084137	-10.0052473229985	-12.6692691348634	0.880848280318811	-9.26094029393222	-2.0256959801938	11.5122811025215	6.14712653198512	-5.40148808897701	-0.920475302097851	-11.5700403921125	3.64007750707287	8.1459588166995	16.8953272587234	6.98349344043029	3.76653106018483	16.0594833081853	12.3157063114167	16.6649574266735	0.633624743046176	12.1270621275567	-4.82074876086072	-5.26751870372193	4.99550278011724	-0.17719283583139
142	3.0590545108367	4.8424797544067	5.37534784996079	1	2.05256309479015	2.78500770654	4.22044528856991	6.45349365122938	4.79405944478346	6.31301893595597	7	1.51496399587113	2.93533274986981	5.52779340095438	6.38124323344527	4.43777348144801	3.33374040919576	3.88331032853602	3.54204931378451	1.19129201204708	4.03471088459133	3.45831813276369	2.11258644439144	2.61293225316903	9.45273955485967	-5.66802084187782	-6.65034076711513	2.09599768638671	-11.0613341685694	-5.64529810412207	8.09722784110425	3.36211295027489	-7.0711312818585	1.26414857045028	-15.0018448904774	4.3491919886061	9.12090055870899	15.047598910837	1.49950224399744	5.65288902225222	10.1619576361684	13.7532893073842	12.0823325211959	2.60744789173304	9.5678711947091	-8.56688116077219	-4.53236391081136	7.84308758808657	-5.64807382481086
143	1	6.51237553336101	4.5182882173667	2.4965177366097	2.94948489754581	3.57514881851916	1	7	3.8880814280741	3.94040270579086	4.06188752271267	1.34485573700538	3.3813945653399	7	2.60318767705971	6.87598874637363	3.51601886712039	3.19213236184054	1.82872413082669	3.35586516867969	2.14276334584872	7	4.93925975198989	0.856834654645705	9.06593739570186	-12.0591328094404	-4.9442340625587	0.341363435607924	-13.983086496471	-9.19151295332551	5.71998025267497	7.57916050417422	-4.85442625944917	1.84576468392988	-16.8219111963052	2.09140240605532	12.5922652960369	14.1429212024449	5.97416234862172	5.65380433060703	13.2835553524462	8.76295473983085	14.1879902886899	1.71071281697143	6.25134840227477	-1.96247065175095	-11.4774100410718	3.37988691940285	-4.75878213554811
144	5.43618620807342	6.74339368626277	1.92364040372401	3.39334479214399	2.96768625008388	3.87476149448662	3.33917574829258	6.07339515858506	5.16276244072795	4.51041306798346	6.54370459757311	4.16888767244566	1.89949758929516	2.91837308429604	4.82310437738069	4.18086666691436	2.51706589408512	4.06623963190339	5.52563196596576	1.91156223378873	3.83965542176167	2.01213738746331	1.48897176500789	3.54893352350966	8.29945107031931	-11.2583092461864	-3.31307849910105	-0.536313860971576	-9.81282569316287	-7.06144634845448	4.85654510208529	6.02902386868011	-6.37654805745169	2.87215317803336	-11.524258756666	1.24398527174605	12.0230954451055	9.3019890367348	4.82550274085864	4.53812901569532	13.1672824942591	12.8199990556913	13.9365448320763	4.74996045274116	9.57333583426586	-5.16811229575854	-6.55836587557141	-0.410919086658321	-4.52042856785094
145	1.63343479920529	5.92925724167693	3.05972099272934	1.58097036696202	3.10405400076826	5.09238817968648	1.54501350956677	2.54509378670866	4.68691401518808	1	3.66799679550351	1	5.63078752203836	3.91642003485895	6.64981586574323	1.68860582040017	5.02914084486692	1.62368439328433	2.252075433096	2.25088381934267	2.79034580326611	5.25866254187677	1	2.10867946871207	11.9091455391527	-9.15104863179474	-7.52570559246294	2.61748724312862	-13.1394790044372	-6.08556316877633	6.79757765457598	4.50403121651538	-6.77845194049207	2.76803926022306	-18.2627803895804	2.31426018548279	11.151568658391	13.5852615584258	3.47409922528616	7.30663153140146	11.7135472089476	11.6690809139005	11.6808447592699	2.85531351292373	8.08666744370182	-4.60122655892122	-3.29459110419372	1.43452255794052	0.283059750892736
146	1.46656946424625	2.39496218474859	3.79731537314535	1.72659011415452	1.50578390876148	3.40398850221738	2.60156793398573	4.58146248093203	5.37667355495869	5.43866681625117	6.09892692708612	3.95129636366294	1.61308208676631	1.3197568272304	7	3.8175542338445	3.57265727874676	2.41498177432277	6.19105484347591	1.09667794743603	5.7183117542513	4.97064474196269	1.50484321966783	3.0113163846474	5.89106099004015	-11.3300607032184	-0.134110144388803	2.27550598010676	-7.98450343856386	-1.73616812690896	7.25397036696265	3.71706537563804	-6.03885689947463	5.95371654524627	-17.0607310404283	2.46199014513185	6.21536840646702	11.6310228115015	3.15755175719288	4.01430390518295	14.8491193249797	9.07720353303977	11.7297368585868	0.491897800831788	3.39861153297559	-1.92667027619792	-4.20527882650495	2.8447178227523	-0.715383111299106
147	5.44378365920033	6.34134822150065	1	4.43857792150259	1.34056544031009	4.58690535003934	4.57465552618212	5.71950406432269	2.24121221879729	5.71563883370397	4.98608662942161	3.30983529293679	1.49964651571086	1.36219544034937	5.07262436615606	2.17338038204343	1.97294027386961	2.03038082605972	5.15128276298061	4.75161303244821	5.12984993163792	1.41039710145229	1.48344720261916	3.63972496238522	8.67998312203521	-9.50598467748187	-3.96437477315892	-0.968982823225813	-8.93355336249487	-7.71979488761842	4.89460316440606	4.65415246789011	-7.21590835193264	2.81745407138528	-11.5470473558212	0.636161745947737	11.4689495985808	11.0407321958561	4.0261588390278	3.92969788696282	13.0887973041521	10.637699844973	15.7960571053244	4.60352941579932	7.05251835169757	2.0739084761853	-6.26913573209306	1.2542826201269	-2.76220587006894
148	1	3.9756530323366	4.62160833114754	4.79631939611375	4.78120749808483	2.07816997753495	1.70993626202176	6.07008564071672	3.08493379661832	5.54131996507603	5.95129962458832	2.35193707357708	3.70103369181827	6.50989251363582	6.3253679940783	2.458518254661	4.51740600548905	3.53544062940462	3.57715974758507	5.43826872563098	2.25406790076821	7	3.65340956266499	3.28373465373613	10.568542673713	-9.02557263078784	-10.0548040813031	1.03237788869482	-12.4637301612479	-6.83391364596689	5.77703698236709	3.62501844789346	-1.60721186727611	1.70210033366587	-12.0992758862593	3.79790724355928	11.5764736655634	14.3857577126676	4.42867698001292	8.59813008550628	14.232942167155	8.96532352734341	12.843713808997	-0.754401264388539	9.46849952986844	-1.97396560407813	-0.708045874646803	1.15344944302501	-3.07812813933128
149	2.6889191792587	5.02972400016172	4.11968340914548	1.45848436710088	4.21724632067322	3.00764698577327	5.49233749349663	5.91768947046452	5.04429315460137	4.68426046206087	4.67354489555057	6.63011193653399	3.15249478176489	5.53687810725637	4.44085804416826	2.85536264523641	7	3.70814178898461	3.21688655057579	5.08124566482518	4.87652975666197	2.23175952040681	2.84643841485757	5.62152073695996	7.19397371799144	-6.33120166712006	-6.70022962858779	-2.28013946439856	-8.35055342814133	5.05918409523676	2.09262148032541	3.56227141584852	-9.77703889158637	-0.506033965331908	-7.23615786026417	2.36234014710357	9.08971657516994	10.716464125249	4.30383049267776	7.84510803336934	14.0118535256808	11.2336195617152	13.8297971645067	2.99021454823948	4.10493462531978	1.83740517699059	-4.16411184166513	2.63063963098595	1.76837791741579
150	2.11009924074464	6.69951420853242	3.32982126377596	1	1.61940864963672	3.08764606254741	5.92041228069245	7	5.16333287233121	6.64567113395689	5.03261947003071	1.14875763072881	6.62424973085541	5.37243212995022	5.29934269568767	6.07485840453144	3.90117415179504	1.07526912223564	2.18582955222187	1	2.79862102408526	3.75050208444511	4.03456808928259	4.04547596942509	11.7997005504006	-7.44474936027532	-3.09250069874115	3.07903960299258	-13.4713234615272	-4.32376586054102	6.91841183142133	4.36494505118955	-7.96443420113742	6.26752988908698	-17.8425337033958	5.53355784950747	9.72734288819316	13.9534704094417	5.03807139936919	2.86891376330408	11.3816090709745	11.7479724391269	12.1908547138975	0.771067781392071	6.80393095567875	-2.06070161749267	-6.12748062452241	7.6428930333794	0.261262448613702
151	2.23831958264679	5.80913788752838	3.36840301281901	3.31006899381288	1.55749070697554	1.44095923649578	6.05501704280779	5.56689151514073	3.65574015757907	6.77685019438906	5.21514277102458	2.04652972991184	4.75157814480553	6.53179735372837	1.86491234067748	2.66542742847261	6.09322417646327	4.62671663522805	3.79320859532879	2.33752869947894	2.01265644339423	5.19409503561215	3.55564157455581	3.0558981032083	8.67666263941291	-9.60333713575951	-12.8028298879197	1.08114061505537	-10.9475376839126	-1.7300563917107	13.3470475688514	6.57975778606814	-4.72036865828794	-0.438483673806044	-10.9305293844662	1.77541630930616	9.8238446842162	16.0360142395535	6.33799048795082	4.42155301970894	16.6834800704082	11.1724957797125	16.9508433330213	1.92509773154642	8.14901209275853	-5.01878979892149	-4.20268532787833	1.83581958821186	-1.35049873069239
152	3.48398502207613	6.72902713383162	1.57761211230853	4.52020479384265	1	3.26073252130567	2.38236152013637	4.78752405757645	5.05439937784276	6.37319810767107	3.6144184539579	3.75356811771588	3.8222124313721	1.92197091159259	1.92544831676928	3.71019029212224	3.39814321156342	5.68988794613166	6.7393705711567	2.41924929995817	2.52599737508307	4.43178596149098	3.64780848720292	3.62810383032807	7.22430191388242	-8.52854749932145	-5.08441352807642	1.84684946919608	-9.63704315497266	-6.73518141468137	4.28497120066432	7.69986679299815	-6.13326162090936	2.63073119313819	-10.3850735103002	0.654222804476089	13.8286438562592	7.87382493454644	4.11465747916634	7.20811621850911	12.268855713557	9.31420566564101	16.4542717354937	2.54643386314106	6.69818366826415	-5.58699367237294	-2.85551313748936	3.40402116757886	-3.23092270261874
153	1	1.31128014534712	3.1591705095162	1.85480186095179	1	4.00006061180579	1.81905651004005	3.61900795786273	4.48566055029599	3.64777598025124	5.35968197869456	1	6.94791004533094	3.1941197911506	7	3.96010391045948	2.19208740752093	3.39999125100716	6.82172638574133	2.60646277623032	3.54581814961128	3.60022369666043	2.29269833257467	4.61833104349682	4.98417449062912	-10.0917416122079	-1.10272284388405	3.40199702805288	-9.41397013212519	-2.02303568973052	6.3345037398077	4.90063653855148	-6.63210766011874	6.54142067493134	-15.1999549275438	3.68482288386411	7.90963770810179	10.6036408573206	5.42862854072792	3.00359917282221	15.6248632221362	9.65593960529844	11.7783654743112	4.8503385770276	10.0513777180386	-9.68662710251629	4.41410833381041	1.42699019428407	-0.85447379290128
154	2.23523441101176	2.58825715864468	3.81115888164387	2.58685751166945	2.35068134162502	4.04591045648072	1.55306115815137	3.4623338741	5.45374128993196	1.93035309812756	4.95031454066752	1.77292498032673	2.90476925804961	5.44277569641398	1.4458726838753	2.07827656451825	5.22429293641218	5.65731691848208	2.81918428632497	3.77711679062313	4.14017201085214	3.33732453600227	1.1486361852365	1.43931025413531	6.2520664386531	-9.80635732628873	-1.68578083997715	5.65849999615016	-9.37985300682949	-4.09734373384526	8.78233240906126	5.41169971771007	-6.40344457216807	5.43996827465831	-15.7167163094671	5.63217267236799	4.63734140576659	10.9964729140874	3.85746807235436	2.74782277913123	15.9099475652771	10.7681932784475	11.914927553331	-0.489084029165062	3.36722898934349	-3.86195535625755	-6.85339763040372	1.57675686548579	0.598856543424161
155	1.09641953272639	1.02987428328974	1.93742227587167	1.78920003091271	2.00965490010849	3.88319246087509	3.00582090895765	4.43009857101536	1.16613167800482	4.19163318464798	6.60017757399159	1.42998061666037	6.10156018066457	7	5.65665037325828	3.96453562903477	1.53330048698121	2.7021200097346	4.44433136425611	1.20662203768072	2.60931763580277	2.99840159019632	3.53674159601111	3.51427265416068	5.66653863292812	-10.7064891151025	-1.12977541658529	1.9765221865549	-9.39458396350632	-1.33779773705886	6.57107728190423	5.67449166286367	-5.45466882706381	7.07722496785799	-15.6263771144227	3.87486552119789	7.19536420575191	12.8197611843719	3.6033137660703	3.93152680960974	15.5551959872168	8.55299981561472	11.9157208718709	5.61983764412683	11.8581619226203	-9.14362082429015	-4.44412134303164	1.21440559024553	-0.489097673713942
156	3.56544164580155	5.2707282357651	4.55269373336268	3.65633382942134	1.8318521349304	5.20445535376081	3.14334944013951	4.02009086897858	5.51901230185456	6.3489756744184	5.36027861089328	3.43841232072505	4.70593236467142	3.36026828595098	4.48197958612479	6.93387186264881	6.68365777725643	5.77259918443477	3.4193027585361	5.54286505256165	5.12334200542	5.5758679212632	1.25736134982757	3.62134758393575	11.180114280397	-10.688018955071	-9.86253060821131	1.00127366735369	-11.8650780979182	-4.10591395210749	11.4794162165308	6.92609750883639	-5.74955682247511	0.617718178344408	-11.6643512187909	4.22880603115139	9.42798190845676	16.5604566546891	4.98216767005672	3.56790710453864	15.5096551749543	8.77505041991824	14.7538207443932	1.1861008720401	11.7089742392776	-4.21380428535554	-6.7777739856779	-0.545589492206564	-3.15753765604182
157	2.69802110006989	7	1.87376658267103	4.72398892169991	1.90412648732416	3.77498596730603	4.80745388353144	3.76905961427051	5.91665883754925	5.55523095959347	2.24176072823227	2.46938920625436	2.60790528493827	2.31185852973404	1.64768212675152	6.29300617704244	3.96387265845272	4.52382610311919	4.40369803781564	1	3.19276389075464	3.61512046383948	3.01385180870667	3.0914870942374	5.7579537956019	-9.83701649126255	-5.98663859250756	1.40943647601708	-10.0653988224001	-6.2195824754008	4.6836782883601	7.13895336765799	-6.15950126443358	2.68547827166007	-10.2458636807356	0.750764637150788	14.3580626001137	8.31601847586683	2.76319169242374	6.07335134407589	13.6783305124408	9.91926534768369	15.0068579449985	2.33272396680616	8.67749970748169	-8.41606875527589	-2.18032112037391	4.4911749128843	-3.89501268975483
158	4.05664542846425	3.95920121983327	3.02580606035389	1.27705551900992	3.93847813249997	1.38500330511794	2.84482247307356	6.58031828903545	3.86143935516367	3.75938421112775	4.77537739710518	7	3.40555515317968	6.11356775874201	6.5051094363532	2.1993171596366	6.71929184115349	4.42484947496982	1	3.77694024676076	3.37040344563029	3.28281728542221	2.03302541102881	5.807736226483	7.7817792415273	-6.50423288956834	-5.44574611833319	-2.25344137735082	-8.62202561457312	5.20053637370956	1.86216741091727	4.36285891575052	-11.1639673098369	0.0476749677806106	-6.98246470572169	3.08053727718967	9.88600506139794	11.0814272264766	4.95111769753489	7.04910642593865	14.2775101831918	10.6307654423325	14.5182658456341	3.59643943359123	8.66957514681721	-6.98003933022802	-4.3885939255273	2.33764728849785	1.98681414474197
159	1.49935963673206	7	2.66475095133979	3.12944724044796	1.29575248457211	2.82621257686832	2.44269242918566	6.16341961412149	4.55393294530533	5.7916246749431	6.21317504654268	2.81357612548033	7	2.39700631071377	6.22772324470807	5.97035080741316	5.89993899683684	3.20774309761666	6.6493788692396	1	2.35501181029862	1	3.93881179024778	4.26532495554295	8.59382864079423	-9.75012458092806	-2.69341882070357	1.28324170922949	-8.73855072773819	-6.3477578298348	4.51829206505203	7.23485546641743	-7.05385924758644	1.22385480275283	-12.5909849258062	0.521745262302462	10.4637635922249	9.27373010868321	4.3625695113668	4.41159670902779	15.6256074412606	8.49321550725141	12.7791671727419	3.25262517107564	8.02316814347517	-8.28093418815216	-4.72930905036225	2.05361013517206	-0.636372196774563
160	1	6.11351887755102	3.46926380452978	1.21815030477209	3.88297559969398	1.65735971185434	5.00533587300105	6.35221083784975	4.68750477536149	6.54779424521821	5.08810495595397	1.14613778633674	1.73486286154633	6.66665515341621	5.59350930068203	3.40080417219887	5.8463144253099	2.67626212236029	6.57389971919352	1	2.86572942228978	4.20983750148625	2.86924746505963	1.81977904467867	12.1882044716823	-8.4252130300118	-2.57000832059765	2.34086284948162	-12.9712443104118	-4.53813335910899	5.82490563684177	3.50840539137981	-6.87051741998004	6.71844586317863	-17.5737123699526	7.78709999068439	9.30295276227112	13.2665216497479	3.30591973724887	3.45190883504502	12.1762832736804	11.3532632475627	12.3245664027814	1.33049442117758	4.58967017905492	-5.03977952392571	-7.09135955609773	3.421845029161	-4.81427044933407
161	1.1398788966761	3.28643372572331	2.59244647359888	2.62994590498213	2.74240329069403	2.71833135231533	5.2434332099487	7	1	4.84765207524024	4.54772251800148	4.08266301056513	4.32079776441577	2.26728243327365	4.13801782762953	1.93712370374543	2.37761824349504	1.53603784474813	6.17543357207184	2.15020332661925	2.38402888707988	7	2.03983943426245	1.79784431415441	7.11328114568849	-9.88719219522974	-2.4768208419425	3.71354495853703	-9.39011268396392	-2.58885128988562	7.24434465244023	6.21761841214606	-7.33442114561128	4.7806162813079	-15.5339279775612	3.84906999123078	5.50918955248743	10.9358210241967	1.43034112037308	2.47151707195606	16.0779269923332	10.5245985867993	13.0739762494434	-0.599769510990783	3.43687019025444	-4.78909619172267	-5.0471122519818	3.05969306876612	1.84005427575099
162	2.05700764510705	3.52962130799611	4.49965143915506	3.41150357873817	4.00469635316226	6.3631907491096	3.03706214673109	5.76783814003134	2.29756651651285	1.85004911855257	3.25865128635517	2.56571853212056	2.65354896506205	3.25873646952152	5.03791121645007	2.25640510632062	5.11470339364193	2.13928175232596	1.79483166582569	1	1.50598822253446	1	1	6.26778350177312	7.85937402559432	-7.80439682893384	-6.44500921395386	-1.24713724437246	-7.39381891991139	4.501896188477	1.95839783028006	3.78279320487006	-11.4131705556801	1.32313133983701	-8.23753633417216	1.58554785430124	9.67275207779413	12.5238724337477	4.5956627720136	6.04133196807944	14.0777643788463	8.88641154091918	12.2969092190191	3.11684154209264	0.576450057913346	-2.7999632225581	-3.49015593176125	2.14204975260869	-3.07014456594549
163	6.43684283791219	5.08921775402323	5.5495280430706	3.61967916008363	2.79475751666823	3.86930155359572	2.5720361443668	4.88157320747223	7	5.03892879263473	5.60258905143678	3.95331428639161	1.55073096298799	1.87771153828553	4.96098579485504	2.24152537349753	4.24963319444966	2.01769823959583	6.12139628115396	5.68330518434781	5.88073344538915	2.73896975195905	1	2.57938750546211	-17.6652625174928	-11.2186593931614	-2.95521112339107	7.54276814738502	-11.4664524773524	-13.3851751281759	4.14090325896357	7.11952645373063	-1.41348275185575	2.40210591934049	-14.7209788105061	2.90442811304877	-12.4044657358847	1.59140442052474	14.2909287737304	6.94645518401479	8.76823710979738	1.64660266059453	2.59601415346431	3.71189812284321	9.82866623894019	-5.72251437193979	-7.93592346894378	2.70557462971193	-3.2172021080149
164	1.46234219288918	5.98879284470295	2.03036327456462	2.25497228701793	1.75335290122665	3.2866602189806	5.8533304133	4.86528460925627	1	6.37582231085245	6.5074325337505	4.14848675917313	3.33250613759516	4.04728056481732	5.25368887057494	3.71290878692262	5.87069162675641	1.13005310776105	3.93094202337418	7	1.50122823957969	6.53869876451643	3.9371832883244	4.31574842335859	8.91494907011548	-10.2176537152171	-10.709227225305	0.556592175172222	-9.1482064385892	-1.95397947445139	12.0737632905697	5.88688232318385	-4.39783563467553	-0.690104007047325	-12.0755430805361	3.91162888678184	8.80136168864892	15.6143029572588	6.69137264664117	3.71193006207052	15.882576551609	12.6921810585687	14.6832873011134	3.3790110990462	8.54561294696402	-5.03836992147255	-4.52312637696652	5.49014399369975	-0.469723210778431
165	5.73683062933806	6.50907759904402	1	6.03689726826356	2.97875554794774	4.04451888626953	3.95221272907654	6.16783292232164	5.36963572656883	4.76742573485696	3.72388358471693	1.78054265852093	2.03718026377931	3.48090360933441	1.15654575407862	1.35597234570824	3.23098357901834	5.54884351782816	1.54744052013232	2.76596982747821	1.79608164745634	5.00908975400666	3.00177952568522	2.6199114782114	8.18054754143487	-9.54171299158222	-4.66188725139309	0.126697906383594	-7.75783029127387	-7.42448636987357	4.23755033368897	5.27651938618587	-6.32115542872758	2.07227695714234	-11.5106456283404	0.958334495608905	12.9138017339354	10.4738704756734	3.5283569754506	3.43994601303039	12.4439353356554	11.2683627235309	13.764006097703	2.06438036391314	1.90632117303299	-3.9958975519272	-7.393204963054	1.13127570712357	-1.86335564260279
166	1	7	2.45930083740484	2.35770872765581	1	1	6.95118244945815	3.94466343615243	1	6.93415134810891	4.32962189963374	4.68787578556367	5.31088087688396	6.79741938116325	4.03599291178228	4.03543675467699	6.44713853905239	3.46327716015515	3.25750317822825	6.04878185121409	5.24711221910305	4.49681411062538	2.91902401611686	4.29307730514211	9.22358985976217	-10.3046076553602	-11.7034148819435	-0.358795183624161	-9.25993695830464	-1.59778934994599	12.7674663755871	5.65453871792662	-2.90311345924895	1.03442462192378	-13.3406266188163	5.11710752301017	8.9537869052822	16.3661905775398	6.5643907766763	3.37992242383747	15.5172828428677	12.9625338017978	15.4719537627674	0.709666644489309	7.85867530560233	-6.77793903094154	-4.39042976065811	2.67324391843115	0.142584658436364
167	4.36569306463172	6.06579381945617	2.39378209757792	1.81313151194985	1.48410512679989	1.63898960468169	3.5223416318856	5.71762078420891	4.02985854043283	4.61709436477127	4.95494118016581	2.81865521021311	1.97723601069161	6.45106245819617	5.05082700964498	5.25028158494939	4.10881354506762	7	6.87149334719957	7	1.45526711818889	5.08475150525237	1	2.16462500551111	9.68329393308047	-10.0178316486792	0.501839335654578	3.3507739026209	-8.78823927506153	-0.872898103309361	3.85627043089099	4.54277253222591	-6.52391995174353	5.61477332283314	-14.2956254348583	7.9423019144796	10.4054624444213	11.1367881449215	7.71403223438379	4.3066501699519	9.63828163006524	12.0186124560648	11.1947450821158	3.62209709498903	8.06100675494681	-7.89003139517016	-5.4049442950132	4.59572395938438	-6.31550276582545
168	6.18879209433044	4.59098484676186	4.10786508064005	7	4.3064974806307	3.9570652092583	3.09848976332501	6.30713525444394	2.66735072383779	3.89207987076535	3.84805766074412	3.3748528419151	3.08422342731294	4.24141639741154	1.24768283679631	5.56962049024136	5.19436611519817	1.25172705443366	6.04365566139322	2.8789190911778	2.14413014950326	1.62093430310088	3.0796165166827	4.62086243859517	7.40618138681365	-7.83239066128577	-4.92538636677888	1.62348601822133	-7.64107343854236	-2.58170674925159	7.83933716150905	6.14912461595461	-6.96262140112974	2.65675338313204	-12.0087073513129	6.52275865355807	7.54782415576828	11.3529224008365	6.68700834836157	6.45575413958712	16.4714377494503	8.84066418215274	13.2313929808524	3.55701822505768	9.43841306939215	-14.640974291483	-5.58866828294542	3.87620214800047	-1.48741295717584
169	1.88437196924182	5.04971454145147	3.71016805212565	4.86859843466252	2.90984061872236	4.78197888521886	3.20402158805659	6.9965532382367	3.65948526319841	5.4287180755265	4.53013958355287	3.77339871051903	5.23193713916274	4.25875638388807	1.9428300884764	4.32057095081358	5.93167504651605	4.99088945757211	4.8223905624424	6.63940251247933	3.49292779457971	6.64796854293951	4.06616460551553	4.33090929259669	10.5889020821248	-12.7381001643827	-11.9826877735502	-1.02188197918213	-9.07688257807415	-5.44728895587512	9.91322609588805	8.78521793062601	-4.42239914373043	1.0073058400931	-11.848506412603	2.41838193427924	10.7361365610417	15.5990228603203	6.20268665288541	3.83027238693221	17.0330692343618	11.3687490398049	12.7772050924763	5.53191552050134	5.21790969868417	-6.96234788717793	-4.08499418050978	2.23840939956344	-0.282723963770218
170	1.21148417092219	2.193696670188	2.48966670989998	2.24565913191251	2.43556036460115	1.45450482753065	4.07080510474892	2.5794979270133	4.80093637729418	7	1	3.49464243677339	7	4.09176880725498	4.32389523014225	5.01116652078325	3.70191647061468	4.76069501453221	2.98653775627252	5.54889567855511	4.02307257147096	4.42144236303738	1.09131635525514	1.48280766486209	4.88688031751246	-12.8917293987371	-1.82943479249822	2.91671071592071	-7.1052141383962	-1.80726424454198	8.33028709432279	8.14689518498891	-5.37732082696243	6.07894537398001	-14.8855238389329	6.8096300606216	5.09545988369805	8.89450824164384	2.31777323270334	5.54391629231947	16.1388188025491	5.41672135006604	14.379320805042	1.20104670193819	5.74607967578377	-0.721995185057318	7.91662682193306	2.69607575351837	-2.19832018688029
171	4.44375710499821	7	1	3.0706477732768	2.18234812227289	5.32744813044856	1	5.49113426473544	5.45086762868678	7	6.83767544171114	4.0168232467469	3.01084247211326	2.06722038047943	5.69196125973065	5.14824134049582	7	1.96922494528691	1.50109435633309	1	1	3.16857622045693	3.33911561614843	2.68967188321885	7.79375025334051	-8.41905502486154	-5.31276739942026	1.38069651997491	-8.9875060341609	-6.09725125134905	4.4865543933557	6.7868835686676	-6.64122032463104	0.969992696258373	-11.0932701823548	-0.998045255479394	9.68122765850655	9.03681620756776	3.7111237559073	1.27640387791584	13.1700986941714	9.47888108323125	15.2808234136448	4.72063530825178	6.23528980664187	1.09359858277208	-5.61588298911678	1.85923708018214	-4.68362683123702
172	7	3.06749434755876	2.59147541055657	1.56820872344673	2.37234896544179	1.65363355032331	1.28671047874066	7	4.31234519038367	4.14295657072878	6.34831286221547	4.9079545330005	6.2738445403796	3.71349152833752	2.30278815279807	6.65647197353214	5.21779897676925	4.30784119111805	3.03568847246799	3.198164658089	5.95041414379739	6.4088502636639	5.0185750151097	9.49281076703751	9.25346513749822	-8.44180593559524	-4.33461859250643	2.09164632667589	-6.08578130633961	3.64501576635713	5.4818919994715	6.68988342435025	-11.8410326524971	0.0365190973375863	-15.7453701674785	6.03878150729925	7.96265178156404	15.7648709851264	8.49099051766534	8.42878699883343	17.8332470669008	11.6016434678268	11.763624867435	-0.793632743437782	5.74329672702083	-6.10706534177826	8.4701508987414	5.35031658154454	-2.30981847734061
173	2.42346724874926	5.6719963444076	2.5581690652819	5.88911806064273	3.7655472917495	5.23100958892066	3.27438022990286	6.30547204214535	4.05595229748897	5.5974619919195	6.55338693148994	3.02066280685956	4.13299160802892	4.83614099385107	2.57661490902111	1.72455979519047	6.90599282253616	2.87503543897984	5.0633647769648	6.71102714451598	3.58500840470185	5.768284413949	3.32630404016285	4.79486765104282	11.0971771626342	-11.9648723130097	-11.9979639817269	-0.209271269532929	-8.94398538732296	-3.4471128496066	10.6859976764909	8.90296680308287	-4.51392748577097	0.843291662078013	-11.3702257307201	2.58477029443657	10.0881637703701	15.9621586425687	5.89587467623533	3.37529056917531	16.9980450459689	12.4030660365305	13.1473948499514	5.42357957246757	8.24683342306367	-6.55590886730999	-5.03625958638271	1.48929407094089	-0.983935338243522
174	1	7	3.85993679234721	1	1.34037730472793	1.49944082470144	1.29524520515511	6.32078653964496	2.71902992575249	2.61560867207757	6.60086705258023	3.3294426642572	2.31810921324952	7	2.13313231578821	4.24480046428616	4.02464737842271	6.98984588240425	6.29741555861734	3.59167271353489	3.89954814977096	3.93015007403907	4.45040586622486	4.05417606083297	12.1434369645884	-8.80053949319475	-1.62200735281666	4.10166744100198	-9.2856326376824	0.818423469194003	6.30974611206165	5.90527050290395	-5.64465753578898	7.95117053563825	-13.6759112357389	7.55377371184224	5.83275648189601	11.8213217473365	4.75525533202212	5.81851940873521	11.0306379097938	11.8478781187291	10.4712684637187	0.38187755399752	3.50213514785897	-6.99011193239103	-2.23132861041997	4.58791999433605	0.068606614640986
175	5.59250481337664	3.32503317445071	3.84346781025114	1.24008638677212	2.07043110286473	2.20036798542891	1.9392981295395	6.44792418656982	5.10485673885743	5.49090197473534	1.57801798048023	2.47182992263867	6.01756156469585	3.05507167884901	1.34410425541851	6.88364806198617	4.11231557681061	3.79102726447275	7	3.07714996786676	4.24389430593848	7	5.21783967183526	9.07679494747496	8.72020862271563	-8.39162905790617	-4.69732862541269	2.23296151076578	-6.61151263567771	3.3293349025103	5.77312097957046	5.62782845582872	-11.6844074215351	0.765167984054074	-15.1291074070432	6.61465830107835	7.06101998980436	15.6489582877625	8.45169294877643	8.88250576630056	17.7112113089741	11.7606034013951	11.0658764393536	-0.545688672199742	4.86869224731103	-7.46699717209607	8.90354667548011	6.04067686084437	-1.76855760369527
176	3.73928580409147	7	1.39501475004321	4.12309549172545	2.07663068663713	3.52506332174257	2.58134915767801	6.23728603936479	4.95782785599244	6.25551693882835	3.12501719063725	3.78148721251297	2.17011909337457	3.08808030132284	2.3649569114096	4.33447486178465	3.8219396564899	4.98239073603268	5.82043448553136	4.79833163928574	2.37514749197277	4.77033989708433	3.4281264424741	3.3524390517979	6.41818409786416	-8.65328265323616	-4.45624083951447	2.30482462110302	-9.46983877490378	-6.73697293836357	5.41581209656748	8.03653504557789	-7.99778007049894	2.16240128781269	-10.2829950895177	-0.626735972270038	13.9598383186155	9.07457513214548	2.89077373006391	6.62471247409405	11.7928952075522	9.77359589075346	14.5736594846912	1.04672682776476	6.37930899980934	-5.34291979994341	-2.81270341753868	1.50997298832179	-2.92203496477235
177	1	4.71593570853354	2.4462770379087	1.61062330323077	5.73087109147739	1.62539168792471	2.08910108701856	3.32088040773539	3.79327338868336	4.26231707326723	2.16782810758523	2.04567419040762	1.23826143180381	2.851997712656	5.79762923290025	2.06304413941835	7	2.25404210727182	5.34378436610463	3.22058236160307	1	2.53394092342134	2.87139782204736	3.183258139021	3.23719941765876	-9.45410418669271	-3.33799793039154	0.81210551881068	-11.0648728493973	-3.99932327413353	4.21138412117288	6.01597025274822	-5.28618979881987	5.25488347551656	-14.8437494666623	8.88594263372519	4.83619699036567	11.5011868702143	4.01199549114071	3.5768491851885	11.4626824907428	8.05187749127974	13.0023848449469	5.28242762383568	8.83789220675424	-4.34094094019539	-4.98955881809504	1.98213219027666	-0.655178896374879
178	2.0069891379647	6.9015996745378	2.8624482902362	2.38436287441733	2.31563959260363	1	1.93376042403652	4.78712242159226	4.32888309265028	6.49025103328312	5.94216903564483	2.92394545098624	6.65300431310247	4.8131718367788	6.76663780876573	6.18999658868158	6.38160286258707	3.49149837238848	6.32748237799903	1.83697500931121	2.94257990972212	5.19555497311488	3.26594556984272	3.71428008452124	8.80082700606449	-10.8577396021815	-2.62438678300695	0.877614363495381	-8.87442550693836	-6.41276851345653	4.77883334405698	7.02604598188899	-6.60248000860317	1.32296514061127	-12.6239308385065	0.445809481484376	11.4015631790716	9.33993955184706	4.97281302507743	3.8185423464475	15.3629547633947	8.80282406828902	13.0804665062928	4.0098758812088	13.108745683132	-6.18237695584144	-4.93029412517874	2.04912968140985	2.29038048509079
179	1	6.83316140943048	6.5507671382156	1.46487198992242	4.24205871624184	1.92167654172554	2.77401420954457	6.68822250850269	4.96733194958999	7	6.9617300379841	3.25822192398075	2.80986554690342	3.97898695521795	1.44309983943323	5.09493231517556	1	2.46976847112458	5.05222941168588	2.57578417584097	2.67767462064057	4.58185706823491	3.95585283039586	0.315869378411605	9.80187497326947	-10.2805351620299	-4.55685920140104	-1.0274401616325	-12.9408779533282	-4.35865087887073	6.34245557756869	8.05246325636782	-4.50789383767974	0.466444511525637	-15.5883695145527	2.66196705598468	9.34545171748557	13.5148424836737	3.77764986627672	2.64773610761261	9.01504528260983	8.3356990823534	14.5539830537916	4.59243164099026	8.64705180063167	-9.12007531671666	8.94005736863432	0.915635560097661	-0.681357191996981
180	1	4.56764084693943	3.26235047608524	3.86803897379468	2.55079784071042	3.9550109152387	4.13592444957881	5.85461687788986	2.55747182968594	2.40718815556797	2.08375873761418	3.29112630449078	4.49137517866389	2.09967363955726	7	2.86801736044825	2.92449259987507	5.73231505858652	2.28398902362559	3.63432786974307	6.77000059089918	1	5.32404732030311	2.84600519129622	12.0157162233557	-8.73449172912336	-5.01595255730063	1.58826646327893	-13.3591897121325	-4.64674105931333	7.6118856884384	5.05640464063089	-4.27851605232754	3.10185035191895	-14.6724345667364	3.01336435976835	7.61439364153447	12.7350059559239	2.0414881116331	6.70852324671325	12.7966638227125	13.0816099959966	13.6156610713819	2.2100174239356	2.04292448165087	-17.1841838213882	-6.70385369912874	7.06773506617078	-0.683099769102999
181	1	5.25427341704941	1.9269368771406	2.21786984599534	1	1.07892799067239	2.12215952529318	3.97889718531293	1	7	7	3.31570886436073	1.5155000924396	4.60014799567253	1.75914593196455	6.99435150206606	6.73889378718941	5.15328233873215	2.77296531181145	3.54819110784343	3.21449880289806	6.23830212293784	4.02022833375421	4.52173917596348	9.68272345615122	-9.04006494948601	-13.1458316517553	1.76517108187201	-10.0192199969761	-1.62864821076921	12.425795800076	5.95158051437455	-5.48162123131533	-1.01391426426093	-11.5778308137883	2.99811292717191	8.35490250704955	16.4336573092205	5.9533839866962	3.99243181792791	15.2621568513358	11.7336604217743	16.1399255652644	0.281269925907915	10.1813255948792	-4.85284502211326	-2.38238597888573	6.4357348135919	-0.476474938165493
182	1	7	3.12927714593843	1.43129428187086	1.24881645783839	2.35874048399252	1	6.50483197007212	1.80206628687855	5.50349237689229	4.34611612627334	4.03880901117677	3.82656651201742	6.73236974061682	1.64554374936646	3.17352901690673	3.47913739426095	6.92405252765611	4.83492771399096	3.21708901927496	4.78020483713771	3.97089419482969	4.24284908941532	3.41065206937186	12.5232874896908	-7.27914040951833	-0.602696181069819	2.94269140003741	-10.42576511867	1.35458552353652	6.93995923158454	5.84015099314202	-5.57609301868647	7.7146267041849	-15.2367950731443	8.05288248011733	5.95073517462725	11.7081526872358	4.79215224897507	5.32548628642321	10.7250462218318	11.9852626792057	11.0855744795317	-0.0136243407619939	12.4918223148906	-6.89815730306059	-2.70058482107919	3.44844292153448	0.166081196085763
183	3.7088748575403	4.67938684413183	2.56375666798006	5.13174961100326	3.57995328259252	3.35395581682072	5.51938598004211	6.13306428125239	6.01135470982437	2.52040880788614	3.60239328853612	2.79659201420757	5.07648031711449	6.17524496650409	6.8335707500641	1	6.00936020442133	4.52411645598831	2.37858595900849	1.76375127153375	2.36611049003612	4.23281107485385	1.26404665514521	3.28958852837359	-16.1116472005975	-14.9803293440298	-0.502542893553024	-1.82926012965195	-4.14153988362584	-4.68220602955894	13.1913409434406	4.97085719787817	4.25843189985754	-4.51947920162752	-15.5643420762578	1.82095239689209	-14.5048886122971	1.94744884059877	11.0292896866121	3.07335797037686	1.65220044755558	9.00716267168549	4.67338618368357	-0.317971474267116	9.51470205377596	-4.89931685482393	-4.20976888687456	2.58628531077942	-3.06456449913766
184	3.23510999482173	5.440581399246	2.69414447460179	4.61292430667241	3.07567322098486	6.22882543615139	2.69109237369114	5.45890322930457	6.82049573532493	6.38115301089514	4.27471241799967	2.77568450521313	7	5.24731252154744	7	2.51616952119565	7	4.34808634876122	3.94304526627026	3.49737773589943	4.33264571176194	7	3.70548233751683	5.75623576983932	9.43633576276502	-11.7253730155735	-11.4558351969845	-0.451469886221056	-8.14127333709973	-3.35851911630176	10.2773480496874	8.86344038921717	-4.58129805214742	0.922603390340384	-11.6421212938018	3.35587397389179	10.1817605124957	16.545591755242	5.98732737832103	3.56415709032439	17.4172321956502	11.4620799157484	12.7821787018677	4.52948680299136	6.08989033507072	-6.87036322273343	-5.17389028332282	2.66392300017453	3.42115871973084
185	6.12490420842648	4.44875732384538	2.87363752769605	5.90513551648975	6.04374661969967	5.09913722376173	1.91357128816014	6.59445666999229	7	5.61769059931209	5.36545508608708	2.25381903025233	6.04794556253917	5.91261263366498	3.22099962704829	3.2724838012791	3.09948933831973	3.19267527515014	4.66263442194318	6.39914954463699	4.83475462387531	3.66279722245524	5.47653079538998	4.49278285103845	6.67622559440467	-8.39345483950889	-3.09860496900089	5.50441429319746	-15.3217848498215	-4.67767939159458	6.49676609219802	7.90722592668501	-3.24749089869539	0.490732092408488	-16.0669656179388	2.53707735653928	7.65013821230568	16.3475283985687	1.2007401998047	1.95673113058295	12.4515344055088	12.551679024469	13.525579148781	4.94864355954359	8.07005053940627	-1.73399655793611	-6.3756998754514	0.956035073333981	-0.644591461440308
186	1.35553502768267	3.25975273513335	2.07318183771205	3.50212906427788	1.4241155413353	3.87191236906318	1.55297371702273	2.94645642949937	3.02224920575254	6.66558059251373	6.87013569664721	2.30749865049793	7	1.29543328939083	3.91429780222821	3.17225075022449	6.37199490988711	3.08224168066925	3.45048307685189	3.96189184057574	6.2829259599538	7	4.4028840319013	0.198672143091986	5.45592305485544	-11.7002881538693	-2.92604837825121	3.55305772356362	-6.90883521249453	-3.27355414583588	7.26984547412257	9.06176886117622	-6.57576535542199	6.17200637652305	-13.2983618920767	7.63915773061142	3.77133532786808	9.52229836952675	2.72171271486655	6.11538794419101	14.9037285591716	5.71037912475494	14.0338619883458	3.0500590694922	4.93746848338529	-13.6664272404429	-3.59436822103077	-1.2701311647229	-0.396605938631325
187	3.62253655139318	7	4.60789246247231	4.02660522724379	1.80329266830484	7	3.09153103663822	2.97684711304141	4.61735952327251	5.79738109049683	4.75453534914854	3.55460867670977	6.23975323841423	6.7944715412453	4.99530945448726	5.83666429761569	7	5.84120183355155	4.31959008969248	3.99763148406624	2.8502151058223	5.68517827696868	2.63237806629136	4.44816760062531	10.8013261693033	-13.1799983030477	-11.163767577571	0.869600000430655	-10.4623853539631	-5.74197835066254	12.0209111402433	10.3366567954667	-7.09101342091082	-0.462936064750861	-12.084944869913	4.6298082900097	12.1990156703605	15.456699530256	6.29501243669079	5.09212626945736	16.1766424764694	11.6863852945801	11.5595411011903	3.78797375518163	7.87868978854138	-13.5289531899863	-6.74856388481042	4.33789139306758	0.384105476677147
188	4.94290118535846	4.84823061494102	3.92148760667906	6.31406540018881	6.02833688011601	5.51663732762609	1.06824720642621	7	7	5.85576362994891	6.79687544137561	1.90074549567989	7	6.28349358820229	2.27347341109813	6.55468799622195	2.90954165354116	1.83934782229585	3.52866614995132	5.90183164242711	1.68341542790501	4.97057148631647	5.84545611142842	4.73150512411871	6.88569492201194	-8.60005723909351	-4.2751861643929	4.71120865259277	-16.0130671194013	-4.83210213730888	5.37925242303487	6.68069535776592	-1.83510695957422	0.875756160891744	-15.4421266673422	3.87973193804897	7.76026318059984	15.946475133961	0.786157005431947	0.962939885535551	12.8562188395682	11.0502719371482	13.2954195810937	4.84921475386427	11.0921693457597	-3.93036366237254	-6.32053932275299	0.916518024301314	2.29172998065735
189	1.76931393421735	7	3.81113128907948	1.76792515462834	3.7954943498119	5.36163011961462	4.45073328602899	6.77457794763852	3.65008186583589	5.15011637969884	6.61995430465171	3.59393193551025	6.6297889823546	5.21110497935153	1.39759486266084	7	1.67495089169848	3.58108458071705	4.47555512206143	4.2449158488296	3.65980802683275	7	4.97640353489949	1.53003498918174	10.0600004388735	-8.2547234147614	-7.24467236660051	2.6635122400429	-12.4741218777955	-6.96842132073733	7.53719453573449	4.5225576536334	-7.18361007952873	1.3144788564889	-15.5541749604088	4.24797215920925	11.0618035588005	15.222673018865	1.14928039182926	4.99988409528631	12.0191511149268	11.8531448638312	13.987043961758	0.276559748478471	9.91790063952766	-3.51509236541966	4.96278930774514	3.43330153002767	-2.3921079845561
190	2.09200388824212	6.21745723565692	2.47797701242943	3.44070553248907	2.34089853037824	1	3.43714374171149	5.38607275624428	5.20446697761356	5.62221580653876	3.79252451754385	1	4.84311273762944	4.76655857181536	2.52552008599146	4.93647380905955	6.87541671234727	1.97013466927383	7	1.0253632074293	1.71624510776726	1	5.64459608228839	4.75705408775335	9.69596994177235	-11.2533917025793	-1.68446747644251	0.456073365997467	-9.37032313183573	-7.26552437216707	5.12648021092487	7.1647594398168	-6.4983024759336	1.75056574312767	-11.9681155200966	0.144880348590328	10.6823788678848	10.146864348046	5.08610115111303	4.58559846786117	15.1474552549741	8.89572928632668	13.1582751913841	3.08200065228589	12.422005924371	-6.21303356371325	-4.95210160717377	2.6597898857015	-0.594414317601575
[truncated: 74 more columns]
