# Supplementary material for: How Are Mate Preferences Linked with Actual Mate Selection? Tests of Mate Preference Integration Algorithms Using Computer Simulations and Actual Mating Couples
Source: PLoS One. 2016 Jun 8;11(6):e0156078. doi: 10.1371/journal.pone.0156078 (PMC4898694; doi:10.1371/journal.pone.0156078)
Supplement: S2 Data — Long-term couple and agent-based model data analyzed in Study 3. (ZIP) [file pone.0156078.s002.zip › S10/Euclidean Model Data/Euclidean Couple Population 11192015 0251.csv]

	trait1	trait2	trait3	trait4	trait5	trait6	trait7	trait8	trait9	trait10	trait11	trait12	trait13	trait14	trait15	trait16	trait17	trait18	trait19	trait20	trait21	trait22	trait23	preference1	preference2	preference3	preference4	preference5	preference6	preference7	preference8	preference9	preference10	preference11	preference12	preference13	preference14	preference15	preference16	preference17	preference18	preference19	preference20	preference21	preference22	preference23	preference24	preference25	preference26
1	5.23999613759661	1.17983009438978	2.37965447100818	2.44331072440604	3.70608503323719	2.16536749674324	1.80256757947269	2.43251104918768	4.57231535392337	7	5.66192697174691	6.00108109577342	6.94122605784884	3.78642259658741	3.66779440647033	1.56555642107742	6.04920497073695	6.9453978019723	1.39392287828424	4.30667502528453	1.38436707449748	7	1.55803621260113	3.78380030521045	6.4083128297725	-7.44485303450658	-9.91907634964802	-1.37426066021825	3.85516954262743	-15.5963056955783	-4.79415649709327	4.73486381521221	1.86897349314561	3.57888251237316	-5.9906015680705	6.08961354916018	7.3373418225443	15.8573887355017	-2.69025075063613	3.40353551669524	2.44425118213278	2.3605023675399	5.41954054523309	5.82875827710978	7.86301216997731	-18.7717377808502	-1.18961454446679	-0.495550187044378	-6.7349824513877
2	1.95060932784046	2.38898735172168	5.66733667922599	1	3.54007721074931	1	4.07724024256753	2.15920350987358	4.06979343720451	7	6.24756220675455	6.25537736090024	7	6.74998447610569	4.22565477719902	2.48723953167436	4.09660689737408	2.27272278128193	3.58090558337986	5.13546740298065	4.69670922768341	4.05317653339026	6.21781863554658	3.26043374649052	1.46693730629534	-8.09611797916092	-12.7876875708254	1.32800511466991	5.54211689982768	-6.15209319136422	-7.57435551559133	2.14542651753377	2.40038504320145	-0.716645420976195	-8.4010750661461	3.04922759000479	5.23237324476408	12.053765546438	2.6763975894283	3.5303084173139	3.7784769662679	7.9723817101963	0.573782769702317	-0.190295626830321	5.39931900096326	0.0709634705054363	1.68872683452573	3.2212401412147	-6.8266823739612
3	6.59816056602084	1	7	3.60307372774232	5.12013045312767	2.08473487773164	2.43578283830457	1.76325766149988	3.14125911987498	7	2.53680559421683	5.32426721064465	7	2.62645021023355	3.14811688048416	1.97287278542024	2.89079861884291	5.44742700762383	5.35025265566174	4.90207634301317	5.2841995331923	2.44772340370403	6.58995973396665	-0.226996175911836	7.60854667033301	-5.63503842608836	-8.86551541034883	3.5434791317052	4.91051176814533	-6.3127906387622	-6.8205539687212	4.08277479025907	4.20902375903184	1.95889303763638	-2.88142497136046	0.403150654270412	4.45287684423158	21.4498129112288	-2.61816033645028	3.69912815925434	-4.08447770686713	3.04858401490255	2.13078946684681	3.78868010742379	7.52568634002287	1.33296100507662	12.7732018416265	2.56131890462575	-2.9329558808498
4	3.13367077625109	2.36900361841774	4.79132372839203	1.20692649032231	3.29119537536074	3.60269582018866	3.08646039952018	1.44673971541177	6.28369709456873	6.00811143218358	4.79320336787939	6.2506580815748	2.92311943475006	2.32512991317109	4.93160988075992	1.37412447850804	5.8473188798749	3.07398012845068	3.90253973184086	4.47805446079545	2.1001959150623	3.50284453228429	7	1.48838002781775	1.46897498421384	-9.74891823716844	-10.9847004389192	0.796205845221873	4.52756541068969	-8.52821101907858	-9.20122010160483	1.21648070977786	0.84185622277509	0.37863394796818	-6.62673944631515	3.90703348754201	5.58113566597533	13.5818979802773	2.28588279073132	1.2612161876886	4.00497585215571	5.26835422458218	1.23554671578913	1.33017897096063	-13.1232952296696	-1.09251761504733	2.29631223365618	1.38107130171506	-3.09033291301137
5	7	1.62584289118051	6.11888955204368	3.39447391968337	4.8772984644457	1.79309971162174	2.09186762632163	2.93091088718642	5.17484517921995	2.31093859790563	3.92092912190957	5.71776171253217	6.3151700425833	4.5289670194394	2.67586393711158	3.0448801606038	2.76985348196329	4.05493332512035	1	3.58423352326866	1	2.80550604887896	4.83467942714702	0.651773517812272	8.3530052822577	-5.75089417971973	-7.24561479023681	3.63731856873949	4.25904107062671	-5.15130879712875	-7.14803881986	3.39881468380129	1.94082209188784	1.71670564385689	-0.821572071170643	1.59926236026177	3.10165261222354	19.4334933258002	-1.44699185842151	2.22160099956163	-3.59053235006316	2.14398946237796	2.04320342908568	-0.00474430176174645	12.6347428401008	3.62490338467637	-4.20789728708632	1.19046663058522	-0.752861430193058
6	2.10615473988274	4.55607035163579	7	2.22652317554017	3.18298670535014	1.87308559163642	3.81332024574698	1.56732855423476	4.89815919892786	6.7397393091502	3.36848095451145	1.13135235982835	5.68579605102718	4.50658005595531	1.30511415344957	1.86509948188587	6.31088851725707	4.65243669109447	1.37564526664658	3.17085206914782	1.03735552569114	5.2494378618925	4.93701468334063	4.5436688274225	-3.33172898276748	-6.41885012404945	-13.320353219424	-1.09112814922003	4.98771050088871	-8.67592946689176	-4.95084257135828	2.7148313301366	0.617070362829292	2.70310059108675	-6.48873356377318	-3.52703412484933	2.23536432143635	15.7149990046604	1.92820813669794	3.25744253416516	5.94011809525548	5.05634110550841	4.20804156909759	2.66149597726848	10.2482664482141	-20.8825925194198	-1.63785521440187	2.75087166360667	-3.79062283330213
7	7	3.40224352986854	5.39704557772824	5.98800483646749	1.91533491104538	1	1.68732809423859	3.02664160507062	4.65853974644574	5.96131660698857	6.02064096099475	3.73730543375376	2.93486269894783	2.49908272370919	7	4.06346479656021	4.52502747558582	4.74927648700574	3.42338306039519	1.82245085825566	7	4.12879206020367	6.30092477120578	-0.12475387776507	4.96491270501972	-5.61447165678773	-12.6330512319192	-0.348119909450886	6.12144395062939	-10.3169427963943	-4.45244833203289	3.19963274629675	-1.41401513344461	-0.946433888139283	-7.79669865051352	-0.560124112511554	4.62015979397409	17.5651043839996	-5.45021237758026	2.92895774302538	-0.154237320447049	2.74497714394988	2.56872018247151	3.08495501526152	5.01523486938975	-8.74520170324501	-2.27548262010291	1.28926776307635	-5.88296816400387
8	7	3.40708160825673	7	3.01617876091328	2.8316432405427	1	2.92476646779856	1	6.68083896313121	6.43278284601433	6.69412373397896	6.61527944722918	5.12832879461949	3.13318298475211	1	1	3.34947515464186	4.37581426546658	3.45356995448199	2.94618233348148	1.56865644580315	5.54086506762236	6.48952939406278	4.9227306110571	5.16879052616911	-2.56303939568664	-11.8906545721932	-1.03053711428849	3.7251630042835	-6.83822309040762	-3.42556201432116	5.14896296535714	0.53232055348523	1.24424340779464	-2.70800942286374	-0.286673922366332	4.55720154330547	18.2049285127234	-3.10727683819316	2.80241217971773	1.18991224904908	2.74557545728913	8.55231150464796	1.91180597782709	-7.03142897481286	-11.3461825882891	1.36461354791268	2.26538151517912	-6.50748042850231
9	5.84988483957983	3.59678049812919	7	4.27676542621925	3.14884201845765	2.27065686470767	3.01661680351513	4.6219019046009	3.53942190264093	7	6.10846160539266	5.22703643407422	6.11778136165051	5.16637909877126	5.97367291037788	5.19197404230844	4.23794794112593	3.33999747298039	1	2.58205908317539	1	4.09546324648608	6.44899518234	6.03793783990792	5.60245032996417	-3.48284470368201	-11.8263171440453	0.0161867420952398	3.88331966013534	-7.99834701008402	-3.74409949314288	5.11384410157028	1.58960156328957	0.429483670837397	-2.52584541486454	-0.985400366837138	4.1179900574659	16.5894238190662	-4.58824887483332	2.36630064573551	1.09289186139791	1.67550256002685	10.4553915909119	2.34198395075012	7.30077771339285	-14.0487403209836	2.19916370073331	1.63621188704007	-7.90321864453532
10	6.557202621704	1.57497642929733	5.01434370275758	2.08951072786304	2.56050753554722	2.45510867422912	4.28868008716307	2.36834805281966	4.3747158645428	4.81040250045414	3.92433957412911	7	6.39623430330343	4.69007895846703	6.14046390850387	3.43584553074281	5.97792192207684	4.70892776113939	2.87855502043979	3.8334506212464	4.57880649106343	3.25310341453169	6.21870436589561	4.80771932149038	8.64041139814629	-9.27332623506329	-8.9742084003011	-1.06860650755687	3.09390087611798	-14.452041524724	-6.53565448261465	7.39247845334358	5.88354756316575	6.27737706613365	-6.59692208667136	7.50616830064724	4.47136168308319	18.5587725846713	0.858151453398677	2.47106858186254	1.0288133580238	0.176110696734176	5.66040069957716	-0.261834763259734	5.07676955398356	-1.77014038683211	-1.86432942264872	2.33794258835913	-8.13756281834028
11	3.00470529245513	4.0883526636277	6.30880429180578	3.94171061357559	3.74645601405982	5.26813769442463	3.5959402815057	4.66925525585795	6.5150487944743	6.32008038723215	6.16619913654594	3.72747742396813	6.71834665812477	4.4200871664118	5.29323751488409	3.17590090180833	4.32894072253892	3.74123064199781	1.50904415872572	3.1292377415883	3.47680701755038	2.77645625822089	6.15975840154976	2.95438157148097	-3.52019133863108	-6.54460867190508	-14.3604714928549	0.972987409430553	6.26110751795351	-8.65105174163083	-6.06666237327107	5.18627937887026	0.282576951054614	3.43894431354719	-3.99544812800878	-1.58785250818321	1.76729542724467	17.9195582324243	-0.180092542835079	1.84240725193862	6.77598376406986	2.46825160528442	4.95531333734725	2.37991316764115	12.6227071948819	-11.9188352911427	-1.1824217418893	1.49704926712106	-7.89516994073791
12	5.64005481839873	6.40881979607131	1.97482958989382	2.05537594472751	1.30235712010821	1	3.18944207916607	1.57600631333296	3.18664350747592	5.37671438063795	4.24024049486457	5.11833407028414	6.68286540260466	6.01019373325378	5.10431113442327	4.24829861274426	2.34952017060996	4.46123902352643	5.16632497595276	2.59212483974849	4.23451957945792	2.20519224653274	6.06451615424871	1.21803259216763	6.20606338686423	-5.07768096930335	-7.91704744395099	0.0788109246060615	6.20217301681898	-12.6652479825709	-2.94997639403903	6.49607444147127	6.01600223251979	-1.09778371489585	-2.94460333151921	3.49856875053756	4.97276357241595	24.5181440031181	0.144014528896005	8.39228969365695	1.64684152134438	-1.30268680525697	6.14064521446469	2.26098556377145	4.52613198970543	1.11097088166295	-0.785710203659694	2.65742838883626	-13.6216448418917
13	6.1571408972157	1.48234220163624	6.69700128201991	4.97362021757442	5.56848768479999	2.56895010493658	2.54240397322975	2.69383653548867	6.64535722085495	5.14592163215769	4.80737225720106	5.92079085106262	6.79061470490971	3.2136424203893	3.15121473583058	2.12719418572207	2.47239312629211	6.0682764435487	5.21821625171519	2.33853806978395	5.75100861743736	2.3571328210767	6.28487042107729	0.812840217189227	6.64534858353505	-5.55717472546319	-9.84096341510201	1.96602452248981	5.44488548792977	-5.19316946621786	-5.32971920198997	4.89212982781346	4.53277881975033	0.888017185845932	-2.23205582631264	0.381240801927176	3.74943102348605	21.1761303416274	-3.36248354702592	3.5633744943607	-3.30793317859177	2.50952105221218	2.01040220067495	3.33640237664752	7.39531166669472	-1.73291748292933	-5.13722450676095	3.22628507430259	-3.87258283053888
14	2.72802366971914	3.15377335602756	6.68492428806908	1.69434394407686	4.28250177955575	1.23083163774496	5.3880597670261	1.15355486195581	3.22633002515409	6.72015985812425	5.90814754764599	4.70614583044431	6.98397496272895	6.4536338799144	4.01659419701586	3.03011915056297	6.52868529867533	3.79970982607534	3.89439510153413	3.75184892734871	1.8103446020075	3.8466784723333	7	4.37474427541287	2.49757995817991	-7.11627110144849	-13.2449130209912	2.03783652269164	6.20552876698703	-6.85197427664911	-7.52062294631623	2.70095608741744	2.46825175969275	-0.813073827248321	-7.6778146202069	2.58766065053228	4.03778450061327	11.5382488877547	2.06861953803096	3.83664911176807	3.66507671993723	6.21015991848543	1.45027944893205	2.20679563204515	4.63584822219106	0.634906287593053	1.54788466226491	3.18316742065898	-5.8407862652405
15	2.48911130824908	1.43789560098961	3.1457308431548	2.7966915690233	2.518079692201	1.43588039704335	1	2.50725693377271	6.44597321681699	6.16378031495812	1	5.14687794412905	6.27598484537065	6.20090241904142	1.17005121048904	4.08713687541781	1.8476169792905	6.86031074040782	4.84060873352884	2.6887929668414	1.59164119020817	3.26987359712565	5.87284757290202	0.182814596584448	9.23948897482728	-5.54206530720871	-12.3833118955842	-3.30168430252169	1.00058747874296	-14.4432474529467	-5.07953468896014	1.07712873197981	6.14701817158645	4.45602573133669	-7.95644632737654	7.06770086162697	1.34133641664171	19.9910740959821	-0.439211822121041	3.07482591813549	3.80709727911092	0.889934497695139	4.82312191471548	3.37691620585245	10.7338458112606	-5.70314594596617	-2.4402696922914	4.23041611220652	-3.93591855283996
16	5.00947933887048	1.55975254287891	3.38676130303031	1	2.0663294002397	1.62307079772685	5.67203651164313	4.20533153178935	4.78292384371415	6.36137104441442	5.51636300815038	3.68906219742357	6.49994750352154	1.51979023077835	2.81079578409677	3.07626429999949	5.86027487033392	5.89993700884565	3.04130991389684	1	2.25374784664142	5.2583535452117	4.71915237826674	3.99604602383058	7.03282651178561	-10.9715273053542	-9.40066782744339	-4.51574726132039	0.982400287181324	-13.6880543882963	-2.13467768933804	0.773404354559528	4.10136125152283	6.64566386881837	-3.93038618054816	8.04882029512095	7.09649747286704	17.2597822599928	-0.898770508519101	2.03960435373635	2.44722260870704	-0.661825431319992	3.50367882517347	0.698844223396802	6.49884387105779	-9.08391044133994	-5.23569287113096	3.72152489518271	-6.550448328022
17	5.44965912902395	3.23355848981887	5.36004374337876	5.33011373388508	2.93195776590538	4.0436335100848	4.39993132442536	3.36897706421115	5.8509448073114	6.64566884845659	4.10982503262386	4.67933474644157	5.30966181587635	1.57477816721809	1.6870625795661	5.06696714887314	6.89336592508989	4.02870400575946	1.51955121525551	4.06779529657301	1.77474557259228	3.80139348236269	6.42204065587424	2.21940367980507	8.97857517882317	-6.04501128975349	-13.9657624426674	-3.03115844228283	2.53551282284578	-8.39121638742227	-2.97481843725981	2.75913698566262	4.36991448544991	1.73254498614568	-1.56441604590116	-0.0648605661941067	5.89698976909229	25.1259732459274	-1.71254354027047	4.23240086274763	1.98142390215657	1.90822505867262	-3.89215647974881	2.05894777462061	10.9937155318536	-4.7438746456104	2.9133154167194	5.31878588050426	-6.53063910735732
18	3.17679741613399	3.9450483448632	6.92435830033098	3.53162709645442	2.85685782144421	5.86048405100023	3.50722021693709	5.592231050408	5.70336310589922	4.5501014832285	6.63209212643115	5.04781898946455	6.5025147752429	5.63118602003597	3.9026157749592	2.15349413819449	4.09240270606736	3.50687549899981	1	3.34659969430774	4.35277140360966	5.953280392342	5.54845472174097	3.87214403988465	-2.86011607302735	-7.20935159298854	-14.6895704803205	1.53496077126331	5.47349010839684	-9.09135204492128	-5.5610216983941	5.21849210640492	0.167514865540908	2.22026381644257	-5.16218445641565	-1.88626129716983	2.41420558999228	16.4704313288586	0.0321016253633282	1.42437931844663	5.94643786693808	2.72860303857437	6.05302599603023	2.84396839612719	11.8432053162362	-10.7749035501035	-0.774277475683235	2.62846835228116	-8.02893368982211
19	7	4.85751368620306	4.5269948914478	2.67090324494992	2.65310825734246	4.91553795823998	7	3.31780531015915	5.14890289804662	4.68084373429697	2.24679837452708	2.76394875018897	1.70438749996311	3.44865414053103	2.15240445735957	4.72316377013242	3.13005286655474	2.43848954205901	4.5821520688342	1.33995320002211	3.5354842459841	6.49310426916728	6.04386660018097	1.77554278952794	4.27217164935907	-8.43723356521376	-13.5224424005622	8.34085120973569	9.48667607460737	-9.53359030809604	-0.626947703035185	4.91593758596723	5.01542493397617	0.28163890501405	5.6411281969525	2.63148611337945	2.23063629786782	25.2806720170305	-4.65262960673906	0.711366769332422	6.04462235358312	4.78505737768531	1.81404170127588	3.75995374593766	11.3243019631432	-10.9651357232942	-1.80641835280632	7.70794958486268	-8.50264470334795
20	6.30237471033186	3.11000978556347	5.94615661063133	5.28228235808905	2.64706638392973	1.44322025667386	1.94029458739377	2.80133623772185	4.73410319717001	5.48996240593857	7	3.03415919482052	3.66170825379171	1.80590450882764	6.53145879994342	4.20459172996908	3.66696218611737	4.56410832238669	4.20280875674138	1.832772837454	3.37755168411421	4.70180133934492	4.74026341717857	0.8733964293851	6.04925689054159	-5.35983847426011	-11.6498809671051	-0.828261001262567	5.73042732773142	-11.6015766555683	-4.37801083072263	2.33100161365884	-0.476776371654521	-1.01771922986255	-7.51563457041888	-0.206963464153434	4.56541822433614	16.9030388546098	-7.04846184786796	2.75771856666825	0.359082585178986	1.55936737870517	4.14757033198844	0.268425625472316	5.34260838135893	-8.93020817628653	-1.37458386422843	-1.8061041823251	-7.03121398206945
21	3.4434920581647	1	5.25930591406799	5.08674961935448	2.39418681902061	1	5.48795702042496	5.50039395549787	5.87646586035317	3.40332171878542	7	4.09632302041865	3.00405998459132	3.74602260074714	2.94832053981311	2.46836098292123	6.07981859535633	2.11759285557386	5.13018307772339	1.51335334629904	4.0631238674896	5.2829449888502	6.57234323099414	2.67103600842403	3.71713863943383	-2.27592970790443	-6.60749473644352	4.18476691111047	9.70293374523918	-5.35784210199625	-2.00820166089128	5.50299139232424	4.1510537240295	11.7247447978581	-0.539465448610947	6.22908662359245	8.98812460560319	20.5488888498466	-6.05486971626421	-2.97686079846958	4.50371893904228	8.68714423311024	-2.67834664343538	3.27642841747798	-15.7694756702514	-9.43866960522302	2.96984311507409	3.47571560478424	-4.51779423667111
22	6.10749152682758	7	3.41816439409875	6.1339394180238	1.65510881518193	1.46570795983518	4.34118356017605	2.62378587364532	6.38811141987919	5.34032232293397	3.39077654389006	6.09586354232209	4.19687780434042	3.28689418838994	3.85154328313643	3.40503301627272	4.32086226436755	4.14056520624462	3.09883842336052	3.3862517622405	2.65800673754307	6.11514735127563	1	-0.0524896065269541	7.0913108336957	-8.05555894252101	-9.97815661239358	1.75532502184801	6.86767497610989	-9.2458522861384	4.38603843782369	1.67767598518749	4.21731448606063	-1.19677606093011	3.25952148120785	-1.20148803137053	0.0769607553961467	27.2539101326731	-0.736411152749619	-1.60710045328002	0.960138996718339	2.3280614115335	2.49235294501446	3.1342926153879	-15.6750626716771	0.283908872959821	8.43742636909564	2.79444674306066	1.75718620399897
23	5.91324183156117	3.18001913307281	6.26303855432528	4.82209454922251	3.70273585134035	3.72126176185342	2.1744931739539	3.08553053715784	6.56795829120025	6.56942041861436	6.60815288753506	5.18734891014825	3.08464869139029	4.80497939538691	1.64201316327842	4.66006675542973	5.7262096346053	4.09581214208759	2.1777723387772	3.14026647192163	1	5.70427966019799	6.45555166073599	4.60727735875805	7.77781203866132	-7.19645821728997	-14.5969323556535	-2.23050702806743	3.42193191031791	-8.07986762648612	-3.58586507352771	2.09072597171112	4.17461286837488	2.10386261115538	-1.83482578858532	0.447455134546583	6.48322584492119	25.5885597693346	-3.20733800622003	3.10303795221423	3.3134926698494	2.49131757062296	-2.88437247939079	2.19128632959682	6.21860406483225	-1.96293331362403	3.06430026689279	0.116165126682301	-3.78553397834489
24	1	2.57423537857517	5.8679065790574	1.17976343528335	3.76722598144745	1.86783451502154	3.52061998935127	2.64556034825345	6.37135929251842	5.99211443494585	7	7	7	2.80995070481928	3.11409336106191	1.01680273358014	1.75363474748687	7	3.44292726076086	4.00154956447525	2.30773474327	2.31268147611167	5.43409422293423	4.92569569534523	4.13497202592194	-7.08013105747316	-9.92507610519516	2.65735595219184	5.24148813814942	-7.96588813844196	-7.85209587292848	4.66654367641134	1.74790234294369	-0.168321210454842	-7.61606378203294	3.6055394295149	6.09958351069415	13.5124589071354	3.37568384887717	1.28520677378964	5.12050205799053	4.70977438186131	0.896086615143777	1.39059653272988	9.6009360079512	-1.15500838354997	10.6726997236691	-0.319079311906838	-4.83523611509042
25	4.25493403040877	1.49874032179931	3.63185417933178	1	3.63978511996472	1	6.35383655084637	4.31922816487539	4.20268718628019	5.64319315588425	6.40531032555927	3.17629849833794	7	3.76984190508245	1.00117085526745	2.75000986756685	6.05180715536477	7	3.60318040691803	1.97473043340048	1.86571794559472	6.01704522767765	6.31064908794339	3.30558456135274	6.84384689026195	-10.2347431973523	-9.65574749631715	-3.7206096994603	0.315294624850745	-14.2366978376778	-2.65928286841315	0.549783232056328	3.7591599901415	6.79807873567385	-3.76943628141386	8.08085556731459	6.19706539455247	17.3012521627597	-0.723327610192295	2.66741627604736	3.18320648154298	-0.835023704251272	3.56827353946738	3.87656304810293	2.81081042700717	-9.20046031824141	-4.81488344282341	3.09236547051407	-5.56136744392669
26	2.57517394900306	5.3066355798847	1.19779384472604	4.51837321603798	3.27818553888299	1	3.86006486913047	3.661503043247	6.09103520195929	4.30005122863026	4.58579666371832	2.22142190506641	5.75664895539221	5.87984866778291	3.55996226459396	3.16572446525237	2.33103527496987	6.9850433143393	3.54594631509201	1	3.5090203313603	4.4245232926783	6.00737776707408	2.36255980173252	1.31696875481962	-1.56846986063792	-2.51270592779343	5.39208505863805	11.9202533463029	-10.2150173590218	-8.56647492245854	6.74561101610173	-6.0399284131345	5.57819392182298	2.40986578649928	7.66631292931243	6.3242961964839	20.8568146794272	-1.73919055182811	3.79002640181263	3.52798259241641	9.9144513007622	6.41752430084585	3.9478461976847	10.0904638928694	-1.17605900008541	1.70311340207654	3.67357290404953	-4.17418004359823
27	5.61180849163929	3.56774864038402	2.86611774203212	2.46042239664313	1.04849942595261	1.31951567503078	2.96715458877212	1	3.36706389583109	7	6.92955246575882	6.63002326888183	4.80506984066123	7	5.15874240685474	6.50127145843261	4.20488340998956	3.47930597777982	2.46867999732454	4.28638517749447	4.74398606359231	1.09330875449078	6.72003428681237	0.256386796354705	7.46809288942163	-4.03967328630359	-8.88185227646737	0.539494032546554	5.75330786198881	-14.4373142884746	-2.87813516666636	6.44272618302994	7.38294552589085	-0.955206459428127	-1.96954717914154	3.60140513778519	6.78731032576679	23.6156761956145	1.39871365436308	8.6690977611636	2.41268897135239	-1.99522920134445	4.88871559585064	0.366466706604153	11.3184141123694	0.849527131337696	0.895900538876171	3.06895198666077	-7.71603667038989
28	5.61007758370067	5.07424987115077	5.31594338084201	4.55067043887099	2.60261815300635	4.73106724767735	6.6095559453581	3.66475232835532	7	3.3203260036166	6.94126885067536	3.04017151874292	1	3.80618567495948	3.35179426220347	3.68011935326037	2.88155040608178	1.6169428705462	3.63519142334245	4.44443525673937	5.08311338439463	6.36884841879374	6.79048053395068	3.28674671121883	2.93320911998781	-6.67948021567997	-12.5792598912684	5.80562419037033	7.93562290824532	-8.42187566118386	0.835139938740437	4.01903802405395	1.93282170610144	-1.46080961464029	7.87407721605297	0.154040615522134	1.8016919851392	26.0691878158008	-4.15078231886121	-0.0354773980234102	6.98362840895679	4.8725127669326	0.531690838023058	4.43394089038373	-13.6788987717996	-0.0012948695957502	1.67758503616002	3.09324011729747	-5.74355035327433
29	4.87495007601714	2.88681770630522	5.93122766635568	3.28556626089535	5.54818536322547	5.30485453439576	2.40724356197636	4.14919248973413	3.60886740132515	4.85216112725829	2.54402442803793	5.82998481262651	6.85898150122035	3.86829371188551	5.010180866906	3.02593240757487	2.1258988186756	3.58602323732086	1	6.77099496599294	5.22530025896565	3.7828558858171	3.23920925249449	8.02096182945806	3.54639736815735	-11.220911152489	-13.1471133829731	-1.04585633846888	3.70177112829538	-11.4215510309373	0.259293527049053	1.0533282288753	4.25208586923428	0.867281523613664	-6.72430522573574	3.56410866306361	2.80275246498579	17.4912515022164	5.78167204810995	4.01935535282841	3.69912332841658	2.47153363742358	1.97989935690892	4.64529545069408	5.97569895465868	-3.92456736105759	-4.25197024678801	2.91811836876131	1.64847607405638
30	6.43095739069307	1.7798919606241	3.31119082505401	1.2329005347241	4.11207568986784	1.38383620360421	2.17887318395371	2.28485138203807	5.96581609660573	7	5.97284967560643	3.64339519826615	5.89001817384943	2.06012436602067	1.01038592989938	2.66349180618254	1.77896715804292	4.9822896691206	6.24526625256377	1	2.50748877995372	2.55740101573174	6.46178164001488	1.50806535838199	3.91359256535631	-1.10167623187449	-9.58025562890677	-0.992686574938123	1.92273203214116	-11.8256469835347	-3.23830469418412	5.17405012628347	3.05106783330006	2.25078923527502	1.44864810096333	-0.423596002769522	6.11032448272474	17.9899421230143	-0.243521351891719	2.06385895277247	2.02696560010577	1.40124542929567	2.51100931357652	2.96546263560342	-3.88373581940945	-11.1241946957794	3.31682879598772	3.58613858963721	-6.06594609807976
31	6.8886052504615	7	4.49287460195317	3.80225489564385	4.7547497485039	1.59930167868668	2.631112400707	1.45237349876996	5.57568372326789	4.75911006872266	7	4.16992718478374	5.96498832763401	7	2.35230031203842	5.86790622519413	4.73331138591524	1	3.0753220775064	3.11436392944032	5.36390477282354	6.08835634819027	5.61788795238047	3.84290958694889	3.60353181158079	-7.90357678109639	-10.8679005971996	1.44363948439862	5.67822689916945	-8.65986480026812	1.34479995201954	2.61111438224726	-0.670997753332914	0.575344186509431	4.22895067894206	1.41944711958068	-0.351493142454252	25.5174390634669	-1.42876726245339	-1.3769967460712	2.57297089163888	2.77589116726487	1.11440330267427	-1.56606957756825	5.62300729278842	-9.62415973564549	0.707366094441571	1.39472808004985	-3.45531138272346
32	7	1.37824612510929	4.43974254133974	1	3.47094893092412	1.33132287096111	1.1543974838776	2.3581871203483	6.49559125915763	7	5.44635511231488	3.8363644987007	7	2.9794915669862	1.22257578899907	3.13739266314823	1.96461914433273	4.56532656132484	6.46581234373606	1.45782694547784	1.40636356041397	2.88954989799967	6.6111590278884	-0.0173544974874895	3.59544698271526	0.290394507640083	-8.57395821762134	-0.139716786553418	1.39600353143164	-11.0156825265669	-3.18579955889693	5.39138185098895	3.34462560966213	2.22297264704012	1.24088387402763	-0.569468755289084	6.27389085029396	18.0221347198475	0.196523555427032	3.07012318972886	3.24758406713653	1.62249592186865	4.10832122597936	3.70503318867929	-3.97184161544841	-12.5846191815006	3.37171032169736	3.40067257031022	-5.58046342280339
33	6.92723604698961	2.28289582026446	4.89880960607632	3.22858038237719	5.10903290974459	3.49002437162861	2.53564398022606	1.2600180260722	6.86319158682984	6.35265828549756	5.67481248201375	4.79055380383139	6.18674741168727	2.91486153539016	5.7581459982593	4.87871234737525	4.2329073809731	2.29402474649097	2.99621528908513	1.23318625647553	3.64649881280927	3.76990914359123	5.94688222232026	3.69894169057827	5.16484451732888	-2.49091763121898	-8.79626144200183	3.90601134205226	7.96028573458294	-3.44455650982965	-2.80066776077124	1.11207811418753	2.86895278049283	0.46584842384858	0.151795921224863	0.336293390097664	3.42778887480532	19.2159039265968	2.04946199611247	-1.97942553298831	-1.59214636218351	2.60993756916536	2.59071174091661	1.7915630291567	10.028378806623	-11.9065305222976	-5.97335113182823	1.19575951105571	-7.82995013778174
34	4.45759168285027	5.05126647237428	2.98648277755997	1.72509372762146	5.34721221231887	1.82427101394081	3.1651449743848	3.63720488590392	3.76956448352698	6.36174354051374	3.38660895167887	2.76105853132407	3.43594737617361	4.2752585120193	1.05869748326224	2.86285804992153	6.56136009922593	4.14940396019296	7	3.50798424266055	1	1	5.21742633701881	1.6409754619877	0.444070200387067	-5.86263898053795	-8.48628785145941	1.69803670415413	0.647026367706218	-13.2957313121959	-5.58117596945435	2.68036923576147	0.87771490511851	4.19191654925885	-6.72442419191129	-0.928370938438334	6.24668139892819	19.1826143421677	3.93336240142458	6.11560055362803	2.24431605210327	2.5884828743212	9.27620020713894	1.53053075433434	13.7698530421114	0.522712467781239	0.732592579630405	6.61580071757797	-6.25228611905482
35	3.25363041983066	1	4.71824116556405	1.76234809821439	1.83954843239603	1.61283381247767	4.50118592775801	3.23821386536165	2.22899581368593	4.90844146142441	4.56292075998443	5.7159752289738	4.70045665923505	2.647937945973	1.04817417217808	1.22689479935127	2.87698844533979	5.67685878940457	3.67004645232917	1	4.91866415878803	5.94178921896071	3.97771025735425	1.98955765094424	8.99922007156324	-3.66006445001178	-12.8837193487358	-2.39042381563609	2.4031478558395	-13.3055329239567	-4.70206865693438	2.06392045516223	6.23662820892808	4.97494045258792	-8.50405837343559	7.24299788298547	0.644339429616272	21.0599041762583	-0.661118116300729	1.63256842517778	5.62408911770417	0.455035787151947	6.1414295287048	1.14102270215846	9.83498528813422	-10.9863366748517	-2.48380864722969	5.1243531079327	-3.88187423254062
36	7	1.88115816092117	3.26051971261549	1.53759385597384	1	1.36340174225124	6.19667506210114	4.58730969450409	1.09278132601272	5.90417027305317	2.07980756545525	5.94100379466968	3.29196116396032	3.58997330669169	3.17933736545952	1.2643996996599	4.48813319355626	4.46377818611996	4.12409380195033	1.95215676197065	2.42192307145971	4.95361853795779	5.75488442023073	1.14660489343134	11.3311602833711	-10.6215188239908	-9.45937186968692	-0.776643441964121	2.44344197852705	-13.1688945843302	-5.08131315827967	4.34852198003705	5.50858790784472	3.20059789684008	-7.13735002724188	4.71464723168312	7.39329035079776	17.3830966251109	1.73394511570027	-0.507621673280061	0.973560641200893	-1.16271579030278	4.35257676519011	1.14485531914039	-12.8411176010776	1.47122640584672	1.31955342662739	0.79339065027961	-8.93541585965204
37	4.00705391182586	3.59704548499852	7	3.51963747036944	3.64255378348949	1	2.1721047481255	1	6.94271011419507	4.3412820189602	6.2977108147548	3.88776568766761	1.70253072473852	4.53008745704496	2.28057747376902	2.80889375210548	3.03364098539329	2.75104583986694	2.29346226422425	2.80223523346454	1.90114089062996	4.29368998659062	2.81141622434555	6.10950071091415	3.26728940913668	-7.48899073016795	-12.5232008997241	-0.214843941122614	-2.07966068092403	-14.9150499741877	-0.377856973248952	-1.81630974945562	-0.0539331524056886	1.88705984571797	-4.25898434626029	3.17738305330376	2.84195545915796	16.9392109149257	9.91896433860035	1.08639575394645	2.94037834061053	3.71111384856309	10.3358294316197	1.30927033315313	-11.7028120752277	-7.75871204232938	3.35436406915951	2.31171981806366	-10.4129777972203
38	7	1.92752852474544	3.83015575277419	3.436884444206	3.2436213036742	2.02712235043371	7	2.17363212662024	6.56725888831643	5.55872424794371	3.13820325057831	3.00228290174668	7	2.1862241376906	1	3.3552235258738	6.01775676657492	5.38169656794578	5.41957088600749	1	3.13141880046646	6.47981497140017	6.38479131853253	-2.13704797535355	1.72855228040655	-2.49953040762152	-9.20048980616677	0.480570641921803	2.12576830394332	-14.3535470782731	-1.91624533691231	5.19035276865221	5.13781144189666	-0.233952652582658	1.23157193076639	-0.92116935396064	6.1338437049889	16.7025333919056	0.342844404899209	2.4527358083241	3.94703375468206	2.27447680295841	7.17031181602241	2.92807194653605	-18.1764456474922	-0.408451863648702	4.63640315383105	5.29230278016749	-5.10138702514627
39	4.80373273450428	3.90913747862355	6.48277126822583	3.84688726639637	3.30818508832117	2.40394795739811	4.91131223648797	4.99242239701944	3.83790106573722	7	7	4.51668128311515	6.23837027707491	4.55381823863205	6.87153864360576	2.02078981751189	3.36739516659332	2.35943248199006	1.27655140659679	2.76779205393049	2.15731420134467	2.83698590830484	6.17563557858408	5.37535515876805	4.3126533425586	-4.74908050441988	-11.9766029893453	0.329551526802636	4.90122394670046	-8.23263982983897	-4.15457852931588	5.58586975347782	1.55789767632804	0.924612420974735	-2.61842232888805	-0.98978125357238	5.95305027614559	16.5931305219626	-4.56058915471886	2.47794372321466	1.62973579223034	2.07659936535544	8.12833437187315	3.00424779328219	5.93218409168791	-13.8089060040991	2.90374852853207	1.76513336614073	-7.63600618153668
40	6.60952444713746	2.09134501315108	7	3.74692911181291	4.40705904340576	1.9110740117031	1	2.74950105780509	3.24209135012428	5.91271968061536	2.2394297694582	4.81476955198759	7	4.92664746002806	6.02944278240607	4.21971320841766	2.09122996998198	6.06940712962	1	3.35767128933341	4.70436496001479	2.73725894326865	3.83379970184666	1.28579085443531	7.93306906043481	-5.45304825627891	-8.19490705983204	3.64171967726826	3.92449252461741	-4.7395469860754	-6.94135272051991	4.74139001018353	1.4257213895664	2.59688019609375	-2.03319933820308	0.753617486840975	2.87339368250617	19.4382655600721	-1.90028782353824	3.39059026756784	-3.39364468293387	1.74838695707903	1.82469416406297	1.21585794105833	13.7061641553589	3.99628278631271	-2.86094185397957	1.06254976291038	-0.723159288254609
41	3.71822746886233	2.64231566340861	5.0431251991803	1.77142956807791	4.18209231316068	4.12725866223307	1.12397636251804	1.43320816027174	4.9834777368566	4.6776995048277	5.49375246536086	6.43889557755934	5.47722521350322	3.63665856153532	1.18472163981489	1.88433982166354	6.48828527985525	1	3.9965081309521	2.78199631402861	7	2.25142911070262	5.51606396434409	3.0646575973253	0.677318982420422	-9.57212588212943	-11.3252483051406	1.2585444965607	5.02741380382872	-8.23787755806042	-8.58861018133174	1.06171034267387	0.128607000900449	-0.55222931502824	-9.09214034444781	3.45370881615432	4.98120082664624	12.4111907378845	0.700340101798163	4.72924153134892	4.40564652561121	6.34521767200997	0.474089079887597	2.88087929274989	12.1487441665775	-0.900736222799366	4.23759954144827	1.5970569720693	-6.27046246499028
42	6.64570378896879	1.32343826519849	4.67815565136444	1.25392940491929	2.85656619609609	1.77414001385042	5.57378666930062	1	5.70898583003221	6.18504300390744	6.41747477726299	4.30096167470188	6.91020381252556	5.54043992901687	1	1.11117852699069	3.44504194701069	4.82529446293502	1.05595556944499	3.58847993708046	5.39267639735322	6.30593764889785	6.03430869757041	3.34590663967074	7.71140610392479	-9.71414313108847	-8.9680367126631	-0.292408160807149	5.41664586647071	-13.9744936448714	-5.29235800480283	6.12944858735312	4.58981472183991	6.68078577364224	-5.8500005107733	7.93292876468758	4.71877461468156	19.5428220084063	0.982802819954027	2.03581261100655	-0.137351887688072	1.30187752392244	4.08917831391473	0.598304922252934	6.50187137097907	-1.30836043663967	-3.42184031724015	2.4502761333799	-7.32425563873568
43	3.82139029568302	7	3.64795450642878	5.48226882733354	1.86965483665258	2.44609567298357	2.65338452000775	6.0458109145818	6.03329514105569	1.48828407932407	1.97450201203665	1.67619103755998	5.78096309433849	6.36831737927565	1.35913899639689	5.70191575447384	5.39881060034669	1.7472094413516	3.59907453716508	1.23842081339308	3.57941903538257	4.16578631359356	5.71392708678103	-0.070159873162729	3.68034327343691	-3.10530199588105	-2.11389166338404	3.51851124827009	9.01068239256765	-9.55442016995308	-6.91972141755106	5.36557221916184	-5.12480134244734	3.2085900102979	4.7509068075113	8.16407251241702	4.61132086622821	19.3695532122377	-1.6758038244666	1.66438347396519	3.68576444472179	7.36852738152766	6.42031712237331	3.57746490780437	-18.8706323848432	-5.84659214185108	2.62371322378608	3.72461943181094	-5.26464409987181
44	6.95515714173456	2.56729329927957	4.89473851862017	3.27295178651841	5.28167389287805	2.35859421976169	2.46265990976329	2.81172152114175	6.78251414071093	4.93758802264106	5.29641978981023	7	7	2.4810071524021	5.95051142723399	4.93068228706202	4.74225573385526	1.83744904497283	1.76491699221719	1.02091697897296	3.99979810701996	3.65243230227642	6.03614952851177	3.22675390325873	5.05225537578571	-3.52185293039168	-9.5533707269897	4.80300740704002	7.44428593737413	-3.146387827637	-2.81013990089838	0.536861161050042	3.31336689806428	1.28865273968601	-0.130451711422875	0.135614065169032	3.07210595372423	18.8401092616522	1.09663487718457	-1.48736245869797	-0.68531113471341	1.82118620413654	1.82997214957147	2.01607066152892	5.71830046212604	-12.6153147455428	-6.88475858093365	2.2839403320568	-8.10738610260667
45	7	2.38556622457442	2.22296565287436	2.94797098123986	3.24241205050062	1.20519199252941	6.66351935204525	1.85250595132231	7	5.42558789365739	4.83157006186188	3.14465250448081	5.77468357862644	3.20866166092578	2.96498954807324	4.00349655645256	6.06053755105238	4.85728061468984	6.45746179576736	2.05533745869831	1	1.47133210764263	4.0050202343236	-1.80779159945361	1.95088263669595	-2.28235121811728	-9.72887051979145	-0.0549556869581144	3.25786245978857	-14.5305614319312	-2.07714166936539	4.97449946973565	5.31693141255956	0.0186719285431549	1.15771975499329	-1.90414014487268	5.98683659015008	17.6769573593267	0.646407025504119	2.82785741079815	3.84831895861646	2.73145483275255	7.40251112515911	2.56430344030784	-18.9126880474069	0.60996441362205	4.55041215739939	4.25834370182764	-3.99505413235945
46	6.43845385021526	2.19129264546236	6.66294344936143	5.37802271360842	3.57950474663768	4.26210897174768	3.04461881893635	1.50714617231957	7	4.09392066167414	3.46201178946319	4.97398027241697	3.65072249683458	1.26378769479319	1.75263438107695	1.93961426404007	5.84060225755804	1.08054996464511	2.30931426617846	5.76744488598765	2.00223698426741	6.99492260420603	2.57546683251293	0.532152067748551	7.47978248319377	-6.17942009800883	-10.1842105546683	-1.97081876987651	6.1829418345965	-10.3439730153632	-3.31070605367216	2.58071529190963	0.899056228509321	-1.02919383589523	-7.63534761624263	-2.44449327550464	2.70967626524978	17.4452330462471	-6.7794003420975	4.12092558869283	0.461454462093226	3.21454800741402	4.10077223999985	3.71846188126393	-12.7232856341741	-10.8459645117297	3.30675649546327	5.02246826900924	-8.66765344436726
47	4.65419933945394	2.53450732275034	4.01918228619702	1.2845645661711	4.745577667198	1.94923130740241	1.63215477829986	4.54438799968227	4.51543674239772	4.75898214363866	5.73735114827944	6.23753200389808	6.95898409557046	1.91632295842713	1.83890360631126	3.39246789904191	5.2643827249321	5.92722087264713	5.10742964864205	3.01449237398909	3.30539427548196	2.97691701109459	4.39740456174597	4.21289647681812	9.77519241966784	-11.3750752815423	-10.1099856534917	-4.68048477746238	2.01943503316529	-14.6905981304394	-3.07024014851213	1.27148726765869	3.45655103558197	4.88194290574193	-2.58409362058257	9.63341039209419	6.7222866941517	16.7998577716536	-1.07623857561813	4.08977697120809	1.46004536168829	-0.0759020245978201	2.51234235183029	0.249389804143264	5.6444635215706	-9.31372193016908	-5.874235415033	2.7111969500306	-2.43979789788357
48	5.06055470961719	5.77992778799706	5.812844168711	4.89000351283887	3.3229715496669	4.92550964082206	5.72720410763565	5.52537762464273	4.52351859284104	3.25790879684442	6.21137441327156	2.76096523567367	1.12525656238863	2.1038575011421	3.93684640120128	3.11183254343395	1.55627278247442	1.39908862054348	4.29495956111152	2.07827553925874	4.4896456247198	5.01069383945719	5.57095633683166	3.80089224061064	3.13514303462045	-7.3254556143318	-12.299128301474	5.08428867512161	6.72095159648275	-9.02638050596885	0.166009777186828	4.15253248674984	1.50277889010682	-0.262746828315733	6.97286714383993	-0.00717844763571984	2.31299636181453	27.4000607666968	-4.31091388191493	-0.432531786469556	7.02755364896089	6.01711760759921	0.273227880668593	3.82077353690014	-20.6024239558643	-7.58221884769035	1.27644297390458	3.95570266459517	-6.30343583149146
49	4.59489576957541	4.03544364956337	6.59513981358762	2.61676601375986	3.03326847866075	3.01234518301328	4.30081161868382	2.81056439512607	6.17469285441654	5.74816623369172	4.90449460488935	6.71047513292811	6.89447645195357	2.5485386473554	4.61153395025652	2.83817053188941	3.16671971807036	2.80998963317662	3.10725053760543	2.70064560904594	4.39096572098716	1.91925617844176	6.27695924841532	6.43148093340751	3.39119372557238	-6.40307880514821	-12.4638344985101	0.563092953358696	-2.3161055334318	-14.5830049460389	-2.40320704546947	-2.14522343277773	0.506480800482173	1.00725427829251	-4.07118277850464	2.39098316325961	2.92908625508248	17.0769469238654	8.45472375827057	0.168907707992666	1.46558025596113	2.72202790808964	11.1423573641359	1.46013809301059	4.69820967681681	2.08395122385293	-3.58608156685888	1.633139834627	-9.44284912266033
50	2.48105181872858	3.76219765405556	6.96642097400811	2.5088499328839	2.98875956591757	1.15555178450198	3.49973753188062	2.33243901110839	5.73944863686314	4.36447491176638	3.11371958166335	2.54540770251715	4.60666388592377	4.92850850233563	2.04775338613946	2.68253916296367	5.10020176948878	4.54922548133014	4.32388243936943	2.35980076419286	1.15101481970921	6.82813917168275	5.08662189291292	4.94981887562927	-3.13518133120296	-7.71291444925187	-14.8755685751058	-1.49531569578816	5.08299035238856	-8.50244235704996	-5.11662604731311	3.15685036157154	0.350344631327377	2.49267893070283	-5.72011075962181	-4.44870675067605	2.1701369077188	15.6079759297954	0.972225037941827	2.71280212953047	5.11761656383583	4.51296381619931	3.52164807998838	4.6700894335491	9.41552574213318	-0.876520233660563	3.63554632072662	2.89781787846827	-5.90502144861175
51	5.31294350998984	1.33386514408662	6.77552316427887	7	2.56989115818683	1.60820761309723	3.50253151718403	6.53416234369772	1	4.67976849165678	6.0130316982284	5.83710940005931	6.1070519291248	2.70719814952289	2.48084635384092	2.53526964380201	5.09243217116411	4.09912378454415	4.8297026743031	1.37206675979269	3.27027153473135	6.62251055720683	1.67690861529171	0.115278992059047	6.38394977405229	-5.75080803579428	-11.8924342208487	-1.28672735856204	8.07719350271612	-10.6655615835752	-2.96290304720035	0.77601588940655	0.321151865517291	-2.0667082808255	-7.99050859852578	-1.00663799600376	4.18533043283051	17.4763598889628	-8.42266094810191	4.28275216809847	0.199299041013903	2.42839762508162	5.51805162597606	1.06411724488722	9.66003979364784	3.52348719167248	1.47967102572743	3.15456999919905	-4.07023246500254
52	5.6553380753204	2.79866709387499	6.12624804466302	2.11230532769598	5.50773099357026	5.0377592329654	5.00098076674151	2.89945684194945	2.53097556321578	2.08228885341146	6.77239506135249	3.34479182147668	4.87028739786976	1.32128687633914	1	4.0453750190197	5.37517745391572	1	6.43880448375122	1	7	6.16049121909561	6.19837719880875	-0.0871238723500765	9.3922856155728	-5.31997209732745	-14.4802507409857	-3.33303008632743	3.27085419615394	-4.78248235856392	2.70929969862774	7.82929594462892	5.88862913868777	4.26547960131091	-5.88281227790139	0.81290719102971	2.63872173473255	16.4353094744274	-3.12099260710342	2.7947401508782	9.212757411114	9.53495746824074	-0.00250125357646602	5.15266477330211	-13.4177508919233	-14.2140762558636	3.17488983714552	2.90458923572843	-4.14769301974104
53	5.2170275213454	3.25756960330803	2.63492901448489	3.49923848436115	3.57389086308968	3.02469179395037	4.85626850605539	4.7918053849475	5.74220763038935	4.41224204646273	6.38939895749638	2.60824180444737	1.57071723404067	1	1.26482741112646	3.28771344872204	1.92072137009278	1.37299851320846	5.38266384327784	6.25188961985802	3.14276453448508	6.13471081235634	7	2.30679711461676	10.8639210686814	-3.26510867770348	-19.8572555966226	-2.79608392703917	-2.56896088164485	-7.7511971480102	-5.02552985377916	1.94983904687552	1.41392448075156	0.396196432295198	-3.38329658804246	0.0382560173899313	4.08585751538516	17.1294917173703	4.3460620406099	1.59511107791732	3.18504046024381	3.67017673471866	-0.0495830049333587	3.44064775454343	-13.5121247103632	-10.6394525438063	2.54990943453405	8.37632623953019	-8.54458715277304
54	6.13950333195051	3.58684872489321	3.65749008262763	2.52251361629762	3.43351585678524	1	2.26552897629456	1.2248767599866	5.01724766677168	7	1.61749377670554	4.67989189582185	4.96131344944814	5.45946260926385	1.22965858872177	2.71409820069815	4.36578308725522	1	1.25815642066507	3.86311658036955	6.69877788614011	1.39859649935188	4.81795620359604	7.6889679915615	3.00461254139393	-8.20229145544532	-13.1315301201669	0.0879836378596324	1.56830453150917	-14.3272851823299	-1.18038189005008	1.2832677026577	1.60006823834351	2.39751074028808	-4.48576594714092	5.34848083054058	3.06984399705853	15.9856451467064	2.9439698529257	1.46333657464209	-0.956040759739478	3.65932066121096	3.18498409872519	4.00783083274952	9.29759923727428	-0.641014302169277	-7.58204560197341	3.10815606834311	1.6618781273151
55	4.74761761413826	1.72529574875294	6.39279337314128	2.61434483765791	1.00504050100344	7	4.77725984636087	6.94055223997456	5.36640628519863	4.0716091916449	4.63779716222207	1.49952728671058	6.68136273144597	2.60944253564102	1.80235432175852	1	7	1.01908468288453	6.36966447270414	1	4.94911787345852	7	4.33337419135611	-0.263117028442075	9.93291086592955	-4.75656006231945	-15.1807904526031	-1.97298902154438	3.47900010544287	-6.18034709881438	2.58388114925506	8.22939293553645	7.24923248393366	4.24437892776214	-5.90878198802122	3.1767020588207	5.80778558739039	17.3436589893389	-3.46521817185964	5.2464535822783	8.50465664811789	6.97158741112831	0.888703306169819	2.06196764976413	-17.7320938729083	-3.74056984494246	-0.885516713664364	3.86790160315397	-6.34632520983543
56	4.76851099869716	3.98564860797578	3.16550419231062	2.09888490552571	6.24612094061455	1.89403381722479	1	3.59093293639689	4.52119439709078	5.80220568491793	6.54024100225312	3.3922537684915	3.58541075232108	3.90532787413994	1	4.12850515401729	7	5.59418871569146	1	5.46526824835016	1.95688333877824	1.45943739468828	5.16656381391878	1.60410360392622	0.881699937894288	-6.28564643646595	-7.63575396131173	2.40827349157174	0.723480686399095	-12.3818302311353	-4.69107663024009	2.32460495882968	0.20162625110182	3.41490200463385	-6.51928475152379	-1.60473895854516	6.03815641377145	20.5567269963999	5.35123541266818	6.19366749036802	2.2121360473191	3.36045340239318	9.26933707894112	1.65324591153962	12.9550119862751	0.273322645728063	2.32745616433847	6.19421645317475	-8.77373000578763
57	7	5.49153481518116	5.3968284121534	3.55324632768928	3.23749381399312	4.41923662972486	7	2.49924420445085	5.59703424951563	3.18893787698361	1.81296712256718	2.46646128520776	2.19009747245399	2.61860915339783	4.53671835855713	3.05489740119705	4.18873538269192	3.09616107572456	3.72159047977962	2.37844334618907	3.0445811774846	6.45166915310625	5.64945064500662	1.37910797226294	4.28479880982233	-7.19119335764559	-14.2537519014102	8.29987467163387	9.26940217347578	-8.97372285460028	-1.63633922325108	5.38019269002397	4.71257405398639	0.847204954975216	4.54999143279494	3.02828420570364	2.93557409177159	25.9417780714075	-4.18501183069709	0.946969438526225	5.10742151006728	3.61862598718022	0.960627638947026	1.72858633728015	-19.1227210840086	-8.42877914682379	-0.114248095195937	6.97961471880294	-5.18182415684106
58	5.78019812944061	4.67387856525649	5.48892334839581	5.05867281109199	4.42682828144707	1.59044448131126	4.28722675220281	4.87569463320308	4.25409727245966	2.75989333810151	6.31113965175067	5.56372175921635	6.16543030874985	6.57848826074839	2.61378040589677	3.54600458000632	4.01355306644404	5.72775561253947	3.93631860924483	2.18837561489042	2.1351878681407	5.57726252655594	1.94753910540206	0.010361884542771	4.98716252475937	-6.09153469836255	-9.73802452293267	1.84993270866168	8.02547978216191	-9.20965261169047	2.64906281526596	1.61970886512274	1.97212370350423	-0.794974901972779	5.49279488796561	0.975993475156265	2.81059688196554	26.7627854955717	-0.867115215500548	-1.5616692777347	3.50743431963059	2.49403606373506	0.0892461108736735	2.09555383326888	-8.11231323407476	-0.199260731790639	1.53370779864602	4.77848132066909	-6.42662038306114
59	3.45504107253378	7	3.82485194208182	5.42084720637887	1.13945649804298	6.68892511029751	3.50471681537321	5.42332150260843	7	2.66627654715627	2.57524586748821	2.48330646632816	5.37014387409102	6.64760069981667	1.99523897784548	5.77989005308568	3.57812253802743	1.28681810599741	1.64781322356259	2.57878907049874	5.95278962925759	5.18900139309851	7	-0.217067120617905	2.72046070861563	-2.09209930359195	-2.87534906816179	3.36224301215717	9.43524422621134	-8.86597006644079	-6.8346191227812	3.78794389866735	-5.38804799134744	3.63496779154096	4.68381459436418	7.86923855104008	5.28165175413823	19.3243168620774	-1.84542763088972	1.09641867982396	4.25869976690913	6.88501934625357	6.40809934332563	3.16434235589937	-18.2987371203313	-3.95675055317392	2.38111386162396	3.2569280407833	-4.67978435734253
60	3.67664405871588	7	6.31118812879205	4.06891957319727	1.44403320868477	2.00272408023147	3.36133704527302	2.15035319097342	5.75305476149469	2.91525602409253	5.65231178173375	4.24408293134429	6.68340449650373	3.08314560627619	7	1.07869281929518	4.76502568845453	4.39427759260077	1	3.16039139508635	4.33173536749221	5.46856676001638	5.98800498373417	2.24556880160753	3.73588635390579	-7.55709385088405	-9.05393682506537	-0.435720225453093	9.1980342659219	-8.57278066287852	0.879584632087606	3.86332161899382	0.957020972979383	0.786795799513469	8.50388098434255	1.63506811613267	0.472060760392484	25.1285280388665	-1.32429246847713	-2.37474030524567	1.30957891233753	-1.08139809693106	-1.4306788560988	4.37724296707446	7.19592514160195	1.84265758150473	2.09705463744441	1.36345254357339	-9.67376731482721
61	4.16832365278633	5.9057560180819	4.00474134497742	4.97408297390926	1.1491601330289	4.71565972755515	2.21732222798883	3.29526953851987	6.97340448593959	3.00059738497022	1.64463135096354	2.93337588500417	7	7	1.45922149358487	5.83237048611501	5.5916174460911	1.02655240909351	2.62737264379901	1.88953258509062	6.26174878104299	4.65556573977977	6.8700773949868	1.53131834826639	1.90401750721575	-0.783373120438494	-1.73150091225757	2.87850131374998	9.88811614146783	-8.53964732567506	-7.10708525051901	4.07796841982308	-5.36972543073912	4.44694661033384	4.6614179937025	8.61163347226008	5.03326997887593	21.6847812339665	-0.812595140992695	1.60894359781168	5.36031121855525	6.45481261231954	5.27081442259953	4.32829925524047	-10.7554810684989	-5.333458532577	2.7725062805013	2.3159113574357	-4.56750652341465
62	4.16037169271801	1.1141552127168	5.21762604409151	5.77101218414775	2.72747112646861	1.71355617530012	1.90709076694345	4.33645645667809	5.97274359708519	6.71611516870648	5.04863252122031	3.22660591119702	4.24936401912785	1	2.90155119499177	2.02071143828057	6.4605824249553	1.62079569472241	1.49077045454017	4.49099002597833	2.47907899070428	7	5.14177478483178	1.71964958161877	5.6167702103474	-2.54935588112233	-7.88661248950757	5.04443821734786	9.12768021346841	-4.95326503184722	-2.29320396629553	5.69570065441625	2.68545900507915	11.9999999891584	-1.03081041705993	6.28880401673133	6.95659093532256	19.9766619916329	-5.98795084842428	-3.20255899712615	4.90084768564487	9.45944073679459	-2.47175553370776	1.04023736287294	-20.9142372520813	-2.06743138496347	4.24464440139007	3.18670718664516	-5.73682423128049
63	6.28572655244973	1	5.23469764027536	5.11258831219022	2.47841374071727	5.09285196854963	1.19082039469249	1.92181070587255	2.30239217087242	3.87311120526202	4.91117952315511	5.40694953134532	2.83335436221799	2.98868264304204	1	1.3255214948031	3.46676447644082	1.54598109330031	5.64475093896959	1.1134556041643	5.01086614335404	5.08227056478781	4.35594027578605	2.80631936045683	3.73751591765747	-4.40578532760538	-9.53173085599043	1.76495340993024	7.97397973266254	-8.23463252450819	-3.44637320860391	3.4715939990434	-0.902488037765695	-1.40508864867496	-6.40633537342926	-3.9651057960398	3.91782456040164	16.3424201164061	-6.96740558852608	3.17756052999231	2.62922469120604	5.79407947820701	6.05309421020856	3.31840546412636	9.90116413825194	-4.4562035550617	2.53342430464504	2.85372261035866	-12.3731817513613
64	2.83276347136275	1	5.17361350883271	2.51959306914186	1	1.70440395096277	3.89118579314606	3.33777709948024	2.74165390599737	4.65513890307764	2.86614008011216	1.38791663073566	7	5.90139171359634	6.6910189034152	4.91799685289911	6.10111219862176	5.22868501203078	3.3690545006787	1	3.16200164634574	2.90502690681908	6.7597011180672	2.23925342926321	8.98819545425045	-2.62636424644909	-13.1086698225484	-1.8816269614492	2.17133386346519	-13.3647769124201	-4.73831792919725	1.82303203547111	5.4012526803574	5.47548194110694	-9.84969553771609	8.50922249060258	0.652137795187906	19.6964630114924	-0.197713975729652	2.90604399462755	7.04318659573452	0.628569116399935	5.84492993455831	0.413882664425861	4.60839489894037	-1.36840765022517	-1.79074315337869	5.35749019884912	-6.1715596213986
65	2.94535913555763	6.89539563830169	3.52081388186448	6.17571578379085	1.19476757390221	1.90551555444738	4.31125905733152	6.97371354973916	4.39845373617566	1.81278858535369	2.81650013576908	1.13392438390023	6.24998790787356	3.05408009455349	1	1	3.87318011513201	1	1.95617753799641	1.69756821350882	5.47484238499248	3.97115830696535	6.43155677275417	0.381457271993636	4.17306680237949	-1.86528554065939	-2.84818294168925	2.91515846389773	10.3921182402768	-9.94558865029289	-6.93729855054391	4.50296714745054	-5.46938281620554	4.2258523886839	4.49971751143288	8.0971123877872	4.6453616519136	19.9694420123468	-2.11157642590303	1.96887100341204	4.34494115905351	6.83827207350571	6.60861244522911	1.99062342362356	-18.7916520831794	-3.36247843636908	-8.59201875807715	3.18504931456428	-5.04406865500661
66	3.04444681382403	5.32199985431882	3.27597719827564	2.2923788500177	7	2.26004007690913	4.90967649675075	2.49068519576324	5.74958297522146	6.08814704801431	1.72847829244888	3.47062540135315	2.86183658859426	3.95632490752393	3.4367974519317	2.25964072776125	3.92946105341689	5.19219647065656	1.58017847288427	4.2263919823209	3.04785766306606	5.63524411566899	3.87963238726115	2.44330336847085	0.892556864921814	-5.76650701755833	-7.27002675831133	1.59612206659664	-0.701168034069545	-12.5991432518396	-4.60766847015226	2.437355201956	0.482028256377354	3.00740127217429	-8.11555188822339	-0.758357515965904	4.70264449600263	19.9667871984028	6.19246175009574	5.7070826254436	4.85706803341889	0.413496248727417	11.239476186714	2.72221235716104	3.22242136823827	-3.03698667810466	9.3033629370109	2.18120089299112	-7.78774760419376
67	3.59817576152772	5.89989256995708	5.55308093238919	3.79014387089076	1	3.64368892980982	4.04145699856705	3.1563727292523	3.23639210855373	5.90793132918687	1.96196538171766	2.14931398248517	5.99851422577174	3.87052412407821	5.28727131574984	1.65164631208831	5.68477476161248	5.80579934165828	6.22153161754802	1.89352696999905	4.51658425434242	3.90074574479859	5.09937882948056	2.54556313106221	5.48935334347325	-8.09525674939945	-11.2107586223309	0.644864210996803	6.18799057924491	-9.4706221632502	0.633161404199678	3.43131533927078	0.228604789503927	1.23608292070371	7.99417281067165	1.52406429250875	-0.668742545554089	25.65815757834	-0.44902972577161	-3.03524326052263	1.75740574902122	2.50973819761577	-0.689742122182638	2.28713010229094	-8.61297267005676	-18.0324654143296	2.86914260557749	0.78909490477377	0.945183901872248
68	6.36612122440686	1.60596373893382	6.49321579549563	3.15244169076854	6.31504760808313	4.7331112832118	5.87122455201277	4.91162868713869	6.3711101326492	3.36584326255933	5.65763643651524	4.96812587124375	4.92433364666794	4.0041029621623	1.70529614917243	1	6.20560141900079	3.6985017153907	6.18413645191287	6.36563682635342	4.97709383729182	6.52976169102156	5.92565220305223	-0.0145853462854283	7.49209317083016	-5.86700261665628	-9.20769434850021	3.36162027996034	3.06157685776193	-5.08001787505756	-4.78549277169817	1.60096055798293	3.60826422609093	2.37602771920193	-3.43067830957061	-0.536162231417279	1.48506237039813	20.3367965877707	-2.64979902456716	3.93767719156732	-2.07509743261348	2.88479537975945	2.04500776036312	0.496856914807023	-12.2979244373943	-2.46031991129824	-5.84305652129765	3.33216911740704	-3.60163175484496
69	5.03639053367139	5.00716274471727	3.02912063019555	1.82392175828815	2.23987932463966	1.07489196399359	4.62014813972508	2.70765146264642	1.92511348304801	6.57803552254823	5.49867921739019	7	2.72462045370692	7	4.3835819169489	2.24699598985258	1.87769917740503	3.07302165073398	5.14164068270292	4.45843636412084	3.22830894976299	1.66773840998019	6.510140531069	0.0232653004486077	5.91989753937606	-4.95963673816768	-9.12556908735594	-0.263603764551408	5.26849925702815	-11.9047629186648	-2.19016113370162	5.11060500512179	6.4746584450351	0.107841476569792	-1.43737706525948	2.91155821691357	6.88956783509343	24.6788589526889	0.441369318411374	8.93858574224682	2.70170777632904	-1.38703100087771	6.08086937032078	1.95009945272784	-12.1952812059477	-13.4013170226489	-0.582310696084076	2.13013137262187	-8.03632975949877
70	4.94129620334185	1.62246897033915	5.58365905684252	1	1.11412564746702	1.18599749592016	2.81828134560977	2.60655476162402	1.76413058910167	6.87776342908529	3.14963334381	4.40728723642595	5.93110993787517	6.04418806924125	2.73563832095898	1.04495971428548	6.10411053493445	4.746225517251	2.1199298488775	1.30760702909868	3.78064251959493	5.33663739414416	5.52000472713011	1.52179040010004	9.95475496920845	-11.1519983209973	-8.87386657073195	-1.09279415649855	0.803787961614451	-12.7932525012095	-7.02974307636337	5.65390431028197	4.89596567210087	4.01063070164841	-8.63441724088856	6.43569707815065	6.91077191850186	17.2359477369928	0.336686449418499	-0.2195164028675	0.205912318336897	0.0659051995892748	3.90433192586135	2.49387875289557	-9.38663245658355	-14.4606831954281	1.84434608257848	-0.980590918986947	-1.44957256168204
71	7	6.94836992385098	4.59637999488376	4.4396061858882	4.44344009687136	1.31717140052527	3.05191072455485	1.26249108206918	5.27932935671313	4.93127593665453	6.70416701766299	3.90457861394212	6.49219590472085	3.53638477205208	4.2401692837811	5.03860686020975	3.00713584609851	1.04139850872115	1.15394891488413	3.46043411455094	5.60726748198307	5.61672163004277	4.35434313641895	2.89337809919306	4.35248946182736	-7.81039394203303	-10.652917415185	1.65464160462617	5.95069595978285	-9.4569097507069	1.60141211639148	2.41757036317867	0.351416553893229	1.27642212093066	4.47603093859349	2.25001633006064	-0.530222635335915	25.9554973701911	-2.03950066429539	-1.64450915670256	2.12288795573461	3.35640711138452	0.0543597602431612	-0.531680133272946	5.75615420300319	-10.6148929498546	-0.800571240041755	2.2530286665298	-3.29774022826818
72	4.74149441216839	6.86173075506087	2.84572768736921	1.87731504539224	2.28876098240095	1	5.15667520515482	2.92210391313824	3.09959210744496	6.82396794834111	6.89466943207184	3.30315352062526	6.97899646457687	7	6.82279496186737	4.37638640506797	2.24714990197559	3.10290718355645	5.26051918713538	3.69837797727272	2.9528610599256	1.47985938507212	4.60135736683316	-0.685941926647641	5.7652471718161	-5.19257039654915	-8.63830767718401	-1.11904224261304	6.4089983728333	-12.8563812627419	-2.44698748029084	6.0512887426403	6.61830355188202	-0.888955533038958	-1.98045378970786	2.93112723144444	6.16121026219158	24.2920940092009	1.56674942973229	8.1835375081383	2.42893204410474	-0.916989407005429	6.52571709948242	1.1895968148227	-12.3582368546198	-13.3643589889679	3.12021680225887	2.94896910495152	-9.15210271750634
73	1.84672340481333	5.18727990514956	5.67402876645258	6.59012717927444	2.44315846332671	5.03236215797584	6.04734302931555	6.69026614833951	6.16935294072978	5.56954575406627	2.74545358518639	1.9450173995769	6.96914832163809	6.77955138851406	1.98182320014038	3.43232586025454	7	1.40037953397479	7	2.0047717067263	6.44666461465923	3.29986097642634	7	0.630950379821934	2.08942951471371	0.507405895322452	-1.06183127126133	2.48100291910882	9.38720975893053	-9.66250087628014	-6.59408752312746	6.28168898643608	-3.90191730976303	3.24209221109509	4.68993712326364	7.45280231674067	3.83328173784274	19.6450725223201	-0.537962816877446	4.88562079756427	4.63815193669162	6.51454354798486	4.85415983205097	3.55362114139645	13.6475332655401	-19.0575275298139	4.94819222487963	3.40868116374093	-3.76710601936548
74	5.74130958686227	5.14723461488402	4.94926466238032	4.8053813049366	1.06065274484046	3.83920452040813	6.84847559595679	6.14879970598397	4.7051089415515	6.01482682266262	1.47577190748001	6.50791620231399	6.35223298424815	2.83154251896409	1.73261156102659	1.74625490882821	5.9134348149215	6.56414321067385	1.80067570056069	4.06246385837205	4.06991339408175	3.03392932560845	5.09140237597408	7.00540545010196	6.69203698824204	-3.22274655228181	-11.6366595746291	-0.221003993615797	3.47889599784921	-7.98798975330753	-3.86915024363144	5.89159151731699	2.0057205262015	1.84336123296626	-1.686540277332	-4.05822143463127	7.20136459630294	15.7374722117038	-3.32420578228105	-0.0307254638373776	1.02837582108325	1.89849321377311	7.24235971645762	3.70458061595118	5.95104383937455	4.31808047468333	-2.17877584376048	0.95241608708768	-2.46282542679665
75	1.92350629149401	6.03590429302285	5.15958291103345	5.34860211335859	2.21525370384194	5.3676434223109	4.82941013147805	6.48094666203514	5.22796643477262	5.13203123860462	1.28290111037947	2.2544595900397	2.2283456272104	2.64524009720725	3.51277370892888	4.08300081730812	7	1.28926263394994	4.91512354196006	2.07855153661513	6.18890177181989	3.37725853642991	6.87857019597233	0.182838283715498	3.06091392312061	-0.0171168374953378	-1.99956462708508	1.74934464219004	8.96127434193221	-10.1549911715311	-6.66520203156173	5.34389982533621	-2.96267851174277	2.82808024691229	4.75094235125321	7.83974910260048	4.18999619469154	20.8899354054227	-0.933790491171903	4.68365642254641	4.1032892504198	6.45429140640452	6.66587583089203	6.24350389218033	10.5395297248572	-17.4096724058675	4.44200222471349	2.6196350136563	-4.6158242769947
76	4.72285867530245	6.25348071022937	5.22454077486275	2.44655983017577	1.06308730620746	1.21363811340561	1	4.27517228484666	4.34521718881262	6.00255569962252	6.30622444203348	5.12394969745614	6.8162465717342	1.63212550110619	3.91568820555673	1.90988505858819	4.12394784025307	5.6534935046142	3.10317485534444	2.15120604531091	1	1.05888893000443	2.02255191128325	0.0174030718560875	6.33346877317447	-2.81118126615557	-7.7501998472603	0.529305301095369	6.4139827317492	-14.2918357893928	-3.86978375117698	6.83868469479982	5.76588393007982	-1.09901978497873	-3.48990837147019	2.95008260582577	5.73244432047816	24.4146455214021	1.9142550328762	8.00029445919268	1.32191154944267	-2.07091328475332	7.36757716513639	0.566539602227985	11.8072732760203	-14.7228251828143	-0.657379055801382	-1.1236381681265	-7.58398847657097
77	4.02544114180103	4.05569853138336	4.99107604011073	4.52906148549154	2.03059870696831	5.98201234357031	4.48847727327547	5.32127203628842	4.51352513505068	5.36493490973868	3.91827099058402	4.58473971505663	4.52892293701035	5.96114249174573	1.71326543096763	1	3.20936572090852	3.09664031917209	3.29087599302113	1.55489616535712	5.24932429344425	6.71443254239948	2.32431142203017	8.00017948913709	0.699381139164436	-3.9541776099211	-11.3572763258566	0.547414770178939	-1.89473026028335	-12.090800863498	0.00818220806529743	-1.87389539656667	1.97282639822652	1.08041343552052	-3.63427176154624	4.20286984123294	0.809026006542232	17.0932567543279	7.8346397040526	-0.0308287204082771	-0.294208202002092	1.29196761646761	9.15353038608211	4.7920433920561	-8.38271357223442	0.389123346617341	1.90600818776599	1.83446637933403	-7.57278306055588
78	6.6274378067942	2.21824952641766	2.02302743771836	3.48959670820968	2.62415908531099	3.03141458416724	2.58045285284587	1.80780920632604	6.03397810460767	4.53966814378559	4.99485920735187	1.19107480882927	7	3.04054029149464	3.39232390265201	3.42648524081677	6.35113457556792	6.11657161640058	5.43370075995773	1	3.49553826743475	2.23332762866982	7	-2.13561021092586	3.15455649483642	-2.79126566473401	-10.5171534444529	0.770534118032187	1.47055946652456	-14.4432491359011	-1.99131826169684	4.78413645441161	4.52651134933638	1.33536224202872	-0.0737325599706523	-0.0318370970649315	5.95714822816394	17.2316263227489	0.291613990744195	3.1153071378848	4.18384986514294	2.09569870365928	6.12774155867351	2.97340316665829	-18.1799405818338	-0.14130439853148	3.91477727597746	2.19741505176232	-3.70261162537292
79	7	2.06942384605513	6.10968535240687	5.27369962427568	2.62794442007463	2.7484289375241	2.61160988568516	1.92440122520208	2.76235875291273	5.61822306739406	7	4.39653067758222	3.38102358795696	1.03790082158346	7	1.60643247701691	1.174606562043	2.15626533564757	6.31741740484823	2.84467050226303	4.45617685868529	4.24040256665943	6.47790809396889	1.96951900469695	4.03303928670377	-4.43715565608922	-10.5759116724006	0.0783943432530235	6.46260957147509	-9.18420348729599	-2.67885863607232	4.3592524730521	-1.4234607011799	-0.295488286605599	-6.90140716257791	-4.11211010818585	2.17252486251934	16.4517780595309	-6.2090542226739	2.24402757511761	1.53638760735956	4.23676309865115	6.4226576566616	1.37362712529363	6.12110354990085	2.83334534600741	3.67870650871727	4.37058755462995	-8.03268655436973
80	4.1206653353398	3.769791914019	7	2.506232312029	2.75580666868911	3.63825735516334	3.88883285194496	3.3994204610668	3.03598338297734	6.41115733839482	6.46369259628719	3.57273293052604	5.88809391617028	4.45223295526687	4.30248521344823	3.26314397888307	3.42966107057734	3.13770546962896	2.61894678246202	3.42033002436782	2.74938896178067	7	4.7270717543737	5.32047312601639	4.06562246200887	-6.00617853017419	-12.5290000734449	0.690339231419292	-2.22453998320338	-14.1583596776738	-2.34114316408551	-2.50010621664372	-0.0788013453509403	-0.14022650328889	-4.87467407096898	3.25556783651283	2.77343228414891	16.8984087996914	8.2372081141354	-1.33745053460454	2.58776424837007	4.92865386404951	9.80979004807548	1.48023567528126	9.85256330640034	1.24087059402016	-2.30109185711623	1.24535982809815	-8.37353256364413
81	5.90589674725368	1.23499317502944	6.68330196737086	5.57267610250405	2.27686676765085	5.6591751329821	3.16888955465229	2.67934389324785	1	3.4708744972918	4.76854683476365	6.13416192328999	2.7720825012455	2.38224571425088	1.55278494184265	2.58206947551284	4.60895405920393	2.1333889504498	5.37360746624723	2.06823561608628	4.71221977216908	3.72954604987365	4.69591711978251	3.49405724859546	3.12300202419392	-5.41354135678008	-9.24275158318616	1.10021415199009	6.29952913148859	-7.9123179138689	-3.57184594706448	3.89479452709258	-1.08062365989718	-1.60547704368096	-7.32242850354639	-3.81327537509243	2.65374570333175	17.2202232428887	-6.60144247514875	3.26903928401981	1.92297851315619	4.92839088936122	5.649006667309	2.7717853470421	10.0087443237327	-4.39085715053355	2.01623739753178	1.66150214765088	-11.0150092965869
82	4.12169484751563	5.58222690469843	4.4761603113828	4.6202583713386	1.38847967349724	4.98864904634901	2.53499740152795	3.77975244332054	7	1.01863717109053	1.50106429754159	2.25098737194142	5.21832660053448	7	1.95319618302122	5.72917851783518	6.31482501827364	1.16695346668588	1	2.17371138180616	7	4.23637247858077	7	0.927449885567236	2.14275032857513	-0.964493923522747	-2.99966098901611	2.96448054393717	11.2097955090552	-7.62718809246773	-6.55887380141681	4.15871256640298	-5.24415094456326	4.25694239875975	4.09382834668372	9.40875810721755	4.079437471624	22.2251945155074	-0.76846837499283	1.63188999405928	4.85874590025983	6.37218678192874	4.6848210930691	5.20896431367014	-10.7401046248939	-18.0918506691722	4.86507277022172	3.87066478504196	-4.89146220096699
83	5.0430895828715	5.82206632183124	4.19075469600829	1.85398645146302	2.07315636647656	1.50873159166915	5.21041561196274	2.51722820886374	1.99944958219205	3.50771115237585	5.92582651815361	2.45633785726558	6.0961823076072	6.56002404804257	5.93662604768997	2.26082835986704	4.71889986237569	7	6.2680059598918	4.00766992954302	4.72117959835642	1.86236066684811	6.18064741974315	-0.309935508420861	6.48124541974745	-5.04072558837332	-8.49108403661809	-0.644215212991509	5.87576448128168	-12.9009620121348	-2.37662102463782	5.16670142542045	6.28762025739523	0.211397435598761	-0.974064973595372	3.08813887231889	6.79869937649242	24.0766323191938	0.245144253191789	7.54665095168006	1.8247871815489	-1.57097301732673	6.12861515913709	2.20086166239137	-12.8846037578567	0.427985886567741	2.74429239998437	5.51962071338416	-8.74449359761185
84	2.47276688720744	2.63493950039951	5.77536637525927	7	3.55047149187225	1.4832017168167	1	4.34567464282043	4.92670580975002	4.04107569517631	4.84315857009322	6.13633652805586	6.62476569617159	5.66856037074796	4.16569170161607	5.70607208810613	6.42491399863297	2.76324673175574	6.87377955639859	2.13572439205384	7	6.05837087519019	5.08646790525867	3.17418578314469	3.75700829944961	-4.2390922731794	-8.2719114543198	5.28672408729867	9.38703522921298	-5.63879243236369	-2.57417748650692	4.41932494083012	3.11559979974251	13.156225860948	-1.5688613928472	8.48023293152288	8.91227567081915	20.3417644612781	-7.12917557259378	-1.76835797797548	2.72587035389076	7.54366440665542	-4.32787435942851	-3.34457088637043	5.24665570567589	-9.94392584925906	-0.289315872410324	-0.338820714422919	-3.45109680294214
85	4.64545567835518	4.25718572514343	4.19162636094879	1.6114243934661	1.67963498008846	2.37825296701267	5.39444773960382	1.70231198198738	5.39894276164558	7	1	4.95095802698012	7	1.83531001891636	1.74081063121985	1.00599049942839	4.72369142205401	4.96735464879732	1.08668712881692	4.84259677122447	5.24718604176943	1.99432412057839	5.65551261178509	3.91689092565768	7.64692854134024	-8.56349829580713	-14.5690351124435	-2.20138487581813	1.2451742489085	-13.3014608768619	-3.41891367310189	3.47718381435087	1.827727262963	7.80211963646196	-3.76497809696624	5.89314888852751	7.11834505377523	16.8791465155261	-0.457751613040213	3.07348866797361	2.49294044288595	1.35898966857105	5.20185239150386	1.51364690387098	-8.82002417554845	-0.36574839779258	-4.2122676599596	1.14844947841584	-6.87899890157647
86	6.17361598941321	5.20867578955425	4.77819665493731	4.79441364748674	1.47894880911874	4.16790946566869	2.55424050620194	5.17294362691827	4.48643787357279	4.70506061324861	6.03796062151345	6.28907231036606	7	3.04401855192909	6.52941549779167	5.30418909953272	5.61899828156668	5.25339873273968	1.70405938925885	1	3.81034191087403	1.9670781533345	6.06479378516199	6.17869170603009	5.84210581247305	-2.93083050496159	-11.6923088135436	0.418067047595361	3.66182902305149	-8.6053292277885	-4.5307600232874	3.82122004932681	2.58532160342644	2.80977799033822	-1.01768686489382	-4.0460511195825	6.89398975173106	15.0971773352238	-3.51753487070313	0.0683737032392872	0.545693632615521	3.21484179546857	7.18554702838548	2.85853374130807	10.6469454677653	3.45481603887809	-2.46159577206777	0.273497525686154	-1.42507043902191
87	2.88613210413135	2.77035385835141	7	3.58597911934825	4.38985425228088	1.03905583277789	5.64024991103544	6.50536497003053	6.35532407756962	5.22630017100769	4.56627659319242	6.57799338849704	6.05538741806046	3.79654317047065	5.92999726325912	3.39999764112816	2.62022243046375	2.04477345858837	1.85090724094782	1.72505286508	1.18837259404301	2.1592229369891	7	-1.16613560174478	5.15187267732017	-2.576363598888	-7.41022449428593	6.36844619899848	6.70682051754368	-4.15627612388881	-2.37210868069235	6.81825391534832	2.41285418217542	14.4178273144043	-2.33687892947175	7.45806238679518	6.52134898343901	18.9194879510231	-6.77247698291125	-4.18241989885896	5.13513714767005	6.67599623331751	-1.88942964363496	2.01611463956796	6.94893069878039	-6.379909880075	-0.292824286268545	2.17253764876397	-1.70518179065328
88	4.23650162642183	5.75508185947044	4.73013081144479	4.84065579395993	1.89078342983047	5.40801408514205	4.78125110343346	3.51804185941851	4.6626540835083	3.87749039892222	1	1	1.42243201095558	4.61046048131642	2.3608520922298	3.07070028994417	2.2147334285212	4.86260324679109	5.39126296591932	4.16601100458179	5.52009455612217	6.16248398935501	2.75703393387378	3.30464331162865	4.11742765763025	-8.47513160579417	-12.2871995961556	6.12559447099814	6.6620923343377	-9.21400735035459	-0.621585671043517	3.85182947453148	2.54401944502263	-1.21459146808631	7.21608920491513	0.494380757260287	0.373461386234685	25.6005483357987	-6.36510447667133	-0.0848179469688726	7.2799508844344	6.01903692391361	1.1180692088319	2.43273111333565	-20.1525218548109	3.34946769188343	-2.84780923094143	1.11316509123021	-8.76156437147004
89	2.83371503451785	1.12916470392452	6.19877099549348	5.44556594591779	1.99370665746354	1	1	1	4.0989605448689	4.6481452731789	6.42382599246681	5.13984356140571	6.472930659496	4.65239392738395	2.52308411523209	4.81460600044533	4.78476492387395	4.73121783926653	3.76718408857325	2.07385875723867	7	5.91541606394103	5.9992893735083	3.1153500173998	2.71946057891752	-4.57279124986388	-9.31733281257842	4.72514510769115	9.1022221605423	-6.36746106982104	-2.22195487557742	4.92985519848362	2.24536689180184	12.1799434689028	-1.64812089264593	7.80806867256701	8.67958705260051	19.6428836712364	-7.5244448805117	-3.50546780271837	3.27213660919166	7.19949729740048	-2.74118766625556	-2.60679786303345	5.42580401656027	-8.47478559745461	2.65663086351195	0.746587881706775	-2.59284126190212
90	4.59304902617722	6.95601893034398	2.07184287231572	1.93485750670841	1	3.17245700795672	3.01141720651644	1.06871966401348	2.52161719364963	5.1428964792065	4.53025216160993	5.32493743313456	6.26659509040596	5.06119626917	5.367551817605	5.18968393471778	2.71792524866186	3.38995135949122	3.59059517694894	1.77721463514997	4.72017486014062	1.81165221111894	7	0.872187014964969	6.6064306233928	-5.27503575434624	-8.27893489125074	0.294972296486432	6.58946130878809	-13.8225982239401	-2.56183929649674	7.88784667202905	6.09594584124441	-0.436604969302799	-2.60021562068331	3.8311071776688	6.17395838516287	23.8309210124646	0.365819258239467	8.29204374392668	0.438437252539261	-1.07648364940437	6.17802398485147	1.38201230211347	10.0380874046591	0.671904493881716	-1.55447108618365	3.84360160500992	-7.61661271643031
91	6.29079488990876	2.26155029708096	6.54371756593588	4.20699461646367	5.96681802668868	1.87101225788845	6.08072405119811	3.3061762905104	6.11657696505543	1.98222164747674	4.44186874359126	2.16216767094177	5.5368754435119	3.60202055968035	1	2.80468925745846	5.8741966487743	4.95431067505461	7	1.9102054646287	1.61462913172438	6.07396730463525	5.66454005496929	-0.0453747541234206	7.70400754535305	-2.48787789811076	-14.7273731487924	-2.06011761748606	3.85387445328411	-3.61794042660325	0.187643059868576	9.0497182038125	4.54917609890696	3.20538850921167	-7.64693067513638	1.29715199609132	4.0197970118334	18.202190094623	-2.86978955213138	0.892411372532071	10.2901203112206	9.31142883215528	0.50100474964876	-1.98581677205617	-9.18856560134478	-2.00937183377527	-0.422348251510145	3.29543239211849	-4.84347883542334
92	6.61739136845875	1	5.61600341221889	5.68847995355512	2.55917926967853	4.89375704430283	6.52180304358052	6.27914147796239	3.92866619367398	4.59349747992743	4.8018864766902	5.59188942818517	2.05515768086924	6.03107026143041	3.77688530142653	5.04657107045679	5.12210336206222	1.04639622104587	6.22090782411556	1	3.56739790563568	5.37337609069355	6.04583296481705	3.68562873666132	3.71690118874712	-5.69085557522553	-10.307416681234	0.222690141216213	5.90829875548887	-7.72770528656437	-5.51328018784353	4.61939605876014	-1.16520387451566	-1.73861450974841	-7.72996936350662	-2.46665204721707	3.04169346340186	16.2634684829694	-6.27046167350526	4.04131627478595	4.02905343816897	6.4265891174671	6.22098653829524	3.72401554537398	-10.8052485446699	3.08889506944875	4.9234865662043	5.93924293569161	-10.09406506342
93	7	4.78063203628867	4.19475565550381	3.04728009142299	3.42948235986501	3.84500411798254	6.44540347901718	3.33554651461369	5.56606340427655	3.8903998363393	1.57520845387347	2.89631664671542	1.69581285614006	2.82279886770942	4.12816463235211	5.39735790856295	5.22300247714732	3.37844230114687	5.21402591704029	1	3.46686019922421	5.03394297238646	4.95256027523877	1.67131727092137	3.23836010663896	-7.79970293624296	-13.3874150157124	9.1380509953604	10.1401796813582	-8.05614237366318	-0.969173869129955	5.44122887058749	4.70099662455511	-0.352119668737553	5.7817842253571	2.64651503556212	2.70323915940392	25.4275760017542	-3.53666867901042	0.589555391931128	5.8247734790522	4.22215349473001	0.491124039136316	4.3472314345324	-18.5871871459549	-11.2649519360413	-0.550476866676598	7.18038518766152	-8.81054879951736
94	5.74135385162919	2.60909154564078	5.1813468014484	3.74880107860521	5.97020732091735	3.51910160671248	5.26569064325814	3.88983316912418	4.16209023201455	1.26186199082218	3.44224920573044	3.2813082294881	4.57625182196058	1.42144405937182	1.11328635804369	2.05282602328994	4.39223804271456	2.81343023966997	1.58096009442911	2.0153860875522	1.73254181345934	5.63034246095865	5.26531877607923	-0.655718012973439	7.96854939180019	-3.06457092586617	-14.6211090797749	-3.10566028018158	2.65053505130988	-3.68291813262606	0.933928505120061	9.72284562962332	5.80165841158595	4.08784030677535	-7.262992689236	-0.302681081157573	4.21462167809905	17.7433773685456	-2.01707764918852	1.80860892495944	9.8442263410961	9.11464646790063	0.350073447612586	3.57193705886005	2.71948888915954	1.98822159539985	-0.48472065514758	7.82013136794035	-8.21533577999456
95	2.22091619990841	7	3.07588242402828	6.77288646541995	2.08871054526345	5.40265065559022	2.89786364352058	5.70787270380405	4.22274336709746	1.72692439834893	2.62942752939371	2.46776987806317	5.83912777147565	4.35459980619051	1	5.5543484799387	4.88526268268289	1.08664044746925	1	2.29004373828105	6.45541273964838	4.37109801786984	6.91741193519497	-0.489326654641399	3.47590923243742	-1.3207573816417	-2.20457009796433	2.9879539664724	10.1435901268374	-8.89495940680237	-6.89372483403183	4.02062055603796	-4.78352047824946	4.51922846667583	3.7857500004445	7.13295001895701	4.26007788278718	19.3083712222361	-1.64359873916788	1.3839466935464	4.30595402125266	6.16941957226001	7.83952456286217	1.64950358692956	-9.53729215785182	-5.56602058247652	3.02973549859303	2.98763908567809	-5.98385903300121
96	2.52387175690422	2.59931911747187	1.82256744198927	5.40767378268622	4.78478649126578	4.60235202608352	1.67983432018554	5.05424168193164	4.3815715338972	7	6.44229211231088	7	5.42074226757819	4.31525819879972	2.13586815841171	2.67570783986241	6.19431528316552	5.28041376898138	2.10063237444056	3.7997387133735	1	5.23132552226684	2.01847988637499	7.05913602765238	11.769459462673	3.71198663218323	0.781549906263522	0.445543279917356	-8.08263483134822	-11.3715869497374	-0.465600842632189	3.85138771020238	1.0326402419591	-9.97713720197881	1.80211671460334	4.99386408157496	-11.6944064112455	2.09422661628545	7.7485145549133	4.40172919672395	0.710215131285787	-5.47118646114855	-5.58501331656131	1.32405871754224	10.9787908700472	-2.21376383084329	1.64010576500718	0.503479297541864	-3.17344028674888
97	5.02980386110107	1.12097354450721	2.78931159402368	4.3970806620102	1	1	4.76336285482162	2.30730712131584	6.47100751510575	7	4.7940557846917	5.32709211818035	6.0449899527529	7	1	4.0299987960851	6.40975331108356	4.6088412011232	4.3420213112534	5.05104925750856	3.31484929719188	4.41044092984184	6.91925879962862	3.73883514640194	6.93895848113812	7.50535752729822	7.47585036352483	2.76008660772123	-16.323368035111	-12.8473883161097	3.02086668755907	4.1103615938736	2.04488057411075	-3.62179011871015	2.50417236384797	1.96622393043053	-15.1502816676856	-1.01146069124253	10.377306505953	4.66329814619827	9.20716390068231	-0.647407852946677	0.189836512005089	2.24904414148826	7.86467049841889	-0.164636588146026	-8.75317810297119	2.49899724848422	-6.99096355551878
98	1	2.11150684848682	3.96112522607863	1.71097963421557	3.26862112500319	2.63611602074297	2.03999124412119	4.21527600145174	3.2606207740513	6.29809450602537	4.7525660041951	3.87479931310001	6.07827690439655	4.13514007384974	4.44646422556802	3.2907801185705	2.98997069113683	3.5028537950239	1.3464624036219	3.75197616092377	4.99666159783596	1.72739726327276	4.98858888796008	6.84607123129036	8.77541243373582	0.85814758464798	-1.30277589757178	2.18848559993089	-13.3515986148914	-8.18644472529237	-2.36981720247311	3.76679881836861	-1.23717382025019	-3.83603038142282	7.0129613513249	1.47741798631054	-10.1013792738054	6.00868304502032	5.44228527714911	4.26586413155383	2.95524760098885	-7.34301537352789	-2.69672310766809	1.9813316860943	12.3152297874188	-13.6870700270004	-1.7573611974177	3.29141996007029	-1.01371126359089
99	1.81422015231285	3.62126185303143	3.44173619568125	3.15663921940834	1.4250124789575	1	2.67329282779643	1	2.77388768558796	6.25536785342906	3.82626728596944	4.93266567081555	6.35042347061111	3.30931829422949	4.87038926665371	1.35004581508034	3.47788931561866	2.97427145680655	1	6.46945049828239	2.7723440930102	2.08458155337808	5.51779261970537	4.88128551017572	3.94524860967942	-0.359330552699956	-7.71459235242132	1.48474252542622	-16.0526282675113	-4.59265485998609	-1.17899957364347	5.77875683043315	6.44669698450484	-4.72268081268102	1.68375823400216	4.64174797270616	-16.1661338432166	2.62705144191965	6.06580998498989	0.375003236003774	5.87619630577281	-8.29574913600925	0.12808478681675	2.77231721978342	6.42098508534114	-15.7625391651729	0.6006339726965	1.595331722566	-1.77050005695677
100	1	3.07974535194685	4.73644288991975	1.61357671394123	3.61091144737503	1.1188757488244	2.23615102382382	3.76292609975531	3.63557890087194	6.46589245210795	5.04662936422558	2.58601244916013	7	4.18815708747954	6.11015953379299	2.30519584942375	5.54671208016061	3.83969275158785	4.40564346855654	3.20354451047148	3.60600162019373	2.50056024139739	5.05352483967458	6.33458882583284	8.65293056737731	0.386399367850441	0.519549626903626	1.66242603491802	-13.6348732939535	-8.01227748795541	-2.25071904020871	3.00298803277632	-2.06109285165827	-4.95789148138365	6.88011651721962	1.58538597744874	-10.5303227974163	6.0925035494228	5.94119464080172	5.14915219623257	4.05158743333989	-7.12998966190237	-3.66749591857222	2.42006193439363	11.9117099262388	-14.0632500644056	13.8621393784096	3.32183188183846	-2.18753473717039
101	3.12643038195882	1	2.73098202994489	1.25840891061037	4.98550307799719	3.28109396641377	3.05589828790977	1.26291668445636	6.30456813399328	5.7157010872917	3.31129751006371	2.01836575742067	4.95525260356573	4.10984347672256	1	2.09378733355653	4.31792803095138	4.36854544776883	1.33005246803905	2.28969861031926	5.14420217043465	6.36781473146067	5.30838104250771	-0.158090990748476	5.98240144588511	3.97158803316923	5.11762956712833	5.45973630549565	-18.6799438452249	-12.4588859594569	-5.31647396079509	4.06648004810414	0.653637195243044	-2.13490682640604	0.158311404888714	5.30902158741438	-12.9474290480648	0.0331982401575937	11.7741202036355	-0.600791465818281	6.98536089492763	-0.195952539361672	1.08641245470999	4.82182430384012	10.2262117102762	-1.57562353888824	2.68603991837841	1.64551643032522	-3.82855963620265
102	1.73025301121489	1	3.35124313408663	3.18996044221127	3.49132330052723	2.4943603388817	1.79685113202578	1.59826491456715	6.06619091412955	6.13068024130469	6.08787485568121	4.02496265396002	3.21186905635933	2.59837073963991	6.37723632317612	4.55753154548579	4.17134585382435	2.75266912652671	5.03256590937357	2.04757607455223	3.12072129463974	5.18549849864955	5.76142520958606	2.94062502614202	6.15055878913686	8.72452779454618	7.22100418268697	2.28577993714127	-15.5828248145149	-11.2837838870502	4.2389906436278	5.54821617037516	1.77656072881408	-3.98288954994968	4.74441598550024	2.27320990964286	-15.1050611127319	0.600728634613769	10.4885135439068	3.46280632189933	9.42945046352415	-2.46237740707183	-1.09999471870569	-0.380958261222577	4.74881324870575	-8.26667225736103	-1.34967834708194	1.71297455936008	-6.43594372051123
103	1.97403845119562	4.68544653868104	2.74327882288833	1.71124872063845	3.38680510718113	2.93320554220765	2.54443121602451	2.4249029652182	6.07962667247669	5.67072349503438	5.64875554469335	7	3.10975578129048	5.30692180007715	1	2.18728369307227	2.16751196634062	4.72529521227806	3.68456347280485	4.42220552735079	2.26203819029696	5.0811404981329	6.65271859118856	6.57910011432347	10.1621812460093	-0.541569606784723	3.63002870501678	1.52694769228408	-9.38168727546299	-8.99338270854886	-3.13808019472606	5.36037251717495	-0.0106154174994167	-5.6849323272831	5.06387811228703	1.67039702023689	-12.3877096867015	2.97019475442401	3.66777451837564	3.97662594919534	3.73308718430869	-5.20040685603388	-8.00304180858896	1.41343270926777	-12.6361504630299	-0.899627522324004	2.88056532747044	1.22640630362907	-3.31805682456114
104	2.55746172294444	5.36877394301598	2.8501572487177	1.77620808523626	1.62363145368283	1.23574943182659	3.71798561251038	4.8522334973299	2.84196880754494	6.6024414854564	5.0821817639731	6.00204761964714	6.69880496070034	4.98859935127574	1.99280353712159	4.57533853575682	3.89974793506855	2.19704386747039	1.4275954227717	3.6992652231894	1	3.40899481531368	6.69232755077221	6.23917673413843	5.01740639398689	2.42932801846294	-1.0875058662746	2.68936755708854	-8.06811036056374	-8.97536977110775	6.23840914288333	8.48649846201832	-0.319373344218304	-7.80800331067305	4.13448302129712	2.35480711880497	-12.1968166679254	4.90363367805797	11.4201452467514	3.0246713775512	2.46987158875365	-5.70800680626104	-11.6809439716107	1.7557998173169	5.99043020485182	-14.2522972028141	2.06691465502692	2.3484023771689	-7.72518826249039
105	4.56021251023391	1.8173608723682	3.48001717596879	1.1977991935362	3.76531631664685	1.09650527275608	6.81524237867421	1.47245087540141	4.64166165685826	5.5705319337556	7	7	5.90323908850635	3.78866168067526	1	6.37970848777793	6.81283555480094	4.52060203906676	2.59929746499362	2.79263715042047	5.35902528652566	4.00617112315665	6.977825065495	7.72336121179318	8.72348150060712	1.43272737961591	-0.140948801353232	3.21351467074579	-13.6170129893218	-4.52836243041416	-2.75782165216725	3.59786735649571	-1.05631244930105	-4.92917265738413	5.09899699814425	0.542571026656473	-11.1444970742182	3.38043709562106	2.47603419322186	2.09850038710422	6.88037625794104	-7.31349061324609	-2.7921120066688	0.879319668022523	4.94534419336128	-0.762030594312345	-2.42891369670483	3.77391391088588	-5.51482617498332
106	4.39509565347452	1.69352493668145	2.82529682941202	4.03970913074576	1.09324239159399	3.03516102071794	2.74947650450725	1	3.95544838515335	7	1.16805484368114	4.83705255440437	4.39528967564879	5.92269162580989	1.28985276847888	3.03392596977099	4.71673431279081	1	1	3.87840900520562	4.37508422449335	1.42317399785584	5.61157250320033	3.52967562852115	5.68404890022901	7.44080166610786	6.24023186199977	3.99115651251408	-16.2804369445653	-13.3885565260936	2.78620523050445	4.59141972848695	2.80762953111889	-3.38030590441767	4.11469983109285	2.45886501899649	-15.7844674946935	0.0445454260201109	8.07618059484072	4.43833287843007	8.29275314863501	-1.29054075714286	-0.901401961318185	4.44421011959714	7.76457195412199	-1.27817533806628	-7.28496080288276	3.52797656818013	2.31211277011236
107	1.89212670506473	2.59926852288145	3.50195140325064	2.72915910038682	4.13853257073662	3.3389528100261	1	2.77521989267921	7	3.58064336611828	3.73672067409618	6.82577450472719	7	5.39256311818369	2.81333308414159	2.98810904804235	1.99610648817339	5.31919074823736	4.457659208654	4.32229195941165	6.04987831664018	1.16832713058716	4.73368924342211	6.41373741412946	10.3313434246724	0.820445761344061	0.310715271150934	4.71869494507258	-14.2101672489619	-8.64826184465195	-1.43151563762538	5.1809823095211	-0.278972447683543	-3.16604110793505	6.9530154627236	1.12607870238803	-11.7740655843554	7.06928927859471	5.59723972377639	3.73251240772758	3.72315714925301	-6.48849064434789	-4.31630592511629	3.47589299377319	7.47345283934607	-2.27968095774429	-4.64987171591183	-0.0384110116332157	-4.91338731358436
108	2.00013385037702	4.43625231752293	3.91444189620502	3.61566141724336	1.94111378507148	1	2.10947404474153	1.83227802532031	6.53274117544007	7	1.9404032138705	3.87960466097764	7	2.67386647033281	4.65395088014707	2.72711770571713	4.02483417073877	3.20202054375017	1.56271633222362	2.77068745601217	4.769876944629	2.78318255626949	3.64225934865991	4.62433882977334	3.08434257715409	1.85643745040046	-8.08300811972397	3.00886393117419	-15.3938582278354	-4.25938649870544	-0.664203035916132	5.64293730263697	5.77470173401553	-5.0026041976686	2.36162501061712	4.09402544806127	-17.794390514307	1.73021860330065	6.64952319698784	1.47510505287957	5.98037997392257	-7.95900903615457	-0.0998341236270445	-0.261558627805026	7.30770429880308	-15.5502607932948	-4.66931520686976	4.36529557333182	-3.5002882372857
109	4.74443932902048	3.60788509483769	1.34168032576765	3.249395359869	1.91376541399581	3.30925337801527	6.40720298781572	1.51626660711608	4.8316643657904	4.60267678169887	5.65588529343311	3.22538680889718	6.26104940222602	2.09944597470174	1	3.34531723917063	6.70242735703909	1	6.29058080742943	2.53495193813892	2.63513093033202	5.37815827529897	6.90077239253382	2.34985836491519	6.20016926826116	9.79682050943944	7.87340550015013	2.11126808896602	-14.7718267882321	-12.1319280702102	3.27109423528805	6.26428041015835	-0.105440486797176	-2.20162036291108	1.80562118032347	5.17027062659478	-14.4734481679917	-1.41104940512885	11.3603511122219	4.31024115606779	7.65558364276139	0.503051325197296	-0.108606215475546	2.49147445762527	-3.13519328203588	-2.41253484709726	3.02754902529305	4.86111747500086	-4.99389889130062
110	3.45986787470641	1.57507432620753	6.38712751733188	4.58504434145293	1.40737273451183	1.84798407808615	2.30954400166514	5.97320854405608	3.93125391470912	5.8140637975136	6.6910710237718	3.05820151147462	6.11611194221635	5.15221302905059	5.3400900420538	2.77968442939298	1.96582720771701	2.83525254982003	1.72908262163028	4.1560848740269	4.46704783568746	6.85602910149665	6.31301970772544	5.20072830296216	11.7590614672108	2.50194561394959	0.887241326826221	1.84964884722274	-8.50144295176648	-10.1136651840018	0.0603231224057435	2.62633069914274	-3.2529623327098	-9.03189880635508	2.28753770745247	1.71595716077856	-13.0140296301524	0.853043735395977	6.49029925732211	4.52767110900947	3.49319809822302	-3.29417403559315	-5.7401574492298	2.64431406576255	11.7225696906541	-12.2137687229455	2.41093492307862	1.79412874185037	-7.75528391073551
111	5.19976360010689	1.15811132840333	1.08807760151154	6.0415609352223	2.26800762521377	1.36248892914148	3.20011281790926	3.28869655545959	5.24178162561445	7	4.79605816249452	3.33170643617653	6.85389064713003	3.25442883966444	1.05827666139671	3.0862592723586	5.16927423012179	5.06975383357961	2.41598148668865	1.69160295374343	3.43518649888284	5.87699873487177	5.583020456106	3.34347629315068	5.31125564992795	6.7753089098318	5.1221260215905	1.15147751579145	-16.8725611143009	-15.9085534397143	3.55737505018125	4.15235844514808	2.66226527060604	-4.7162820938769	4.06901044835547	4.52185404669465	-14.8073005317045	-1.21144359272941	6.99291274899582	6.04515454417198	8.13432129736164	1.72034280387783	-1.09450718550022	3.62870896442551	2.50377660412276	-9.15523922209048	-5.0882711206483	3.51724322691336	-6.29823155865071
112	1.93402818376625	1	3.86949454637531	2.69534013113606	3.22948130655625	1.78891037337201	2.35389499970512	1.89386889033536	6.94248411131112	3.88003595941979	6.81147682073397	3.7218926568936	4.91075043093093	3.46651247878279	3.00889205624728	4.343328935031	2.76796786397453	4.91151296003574	2.2022141610481	2.13537741660422	1.60210112039626	2.55960221284623	5.27539664858881	3.85015847550173	3.39036352409078	4.62245166551602	-2.79163442559573	3.03742203800095	-5.88426185003387	-5.55407294530126	3.43038275486563	5.93551204151856	-0.238973541134169	-13.363388090977	1.9096803206538	3.23237956048668	-12.1408626974215	4.1670746031658	14.0271952111444	2.70313043690392	10.8178795046871	-7.42586055322876	-10.0274614837486	2.58463675420405	11.1691715552471	-1.04257042575539	11.3746779816075	0.0939005104589802	-4.67896234565352
113	1.68020383514239	2.8782821686368	6.75244417886033	1.97963992376045	1	1.41508490185743	1.9838832411669	3.78704252228168	6.02004772068088	4.68899560502961	5.14479072312268	3.85991027105605	5.4158627512781	6.19417370865756	2.14939072582897	6.62590115852494	4.72498633024812	4.59624668902299	2.09168621374043	1.81948411999247	4.58167715887784	5.76355782892973	4.06908078156256	2.07021631001518	12.7158129437782	2.22342800957794	3.1899456354183	4.15963618541805	-7.98187780934254	-11.5222856759758	1.32391735007834	4.75855380139678	-3.05053999975404	-8.0203639888869	3.49997116072077	1.14884972014088	-12.6360758492513	-0.539650304667281	7.37520445761932	5.00185024683094	1.33052877007295	-3.82532891691997	-4.79592793647074	5.24732708639369	8.71610611652758	-17.9460568129078	1.55299059583721	5.00697815099864	-6.28415942305473
114	1.83490054184606	2.79681600519386	5.09238823725704	1	3.0657923763807	4.722364784702	6.61456539826534	3.27278132797106	5.44352936828783	5.40263062194198	1.62748579395715	2.49913369848379	2.09599162363664	1.67971769831359	4.0913926066879	4.0903398535031	5.9145444031217	3.14981596858299	4.94017428674759	2.83712061096517	3.26616498589315	6.20963512818656	5.59261247178676	5.69338438473379	12.8067035229229	1.82794476562029	3.42326005692264	1.35199448773134	-9.95946802848134	-11.3394569386927	0.465523749256075	5.16936751339529	-7.44257226270433	-1.31955552449103	9.32038639651285	3.73760706882411	-12.5646601044546	5.88871392192961	4.00591080517558	2.54602006259317	0.196077260907112	-1.15639538090367	-2.21312991114431	3.54891519331387	-18.2052722000798	-10.6894595146613	-1.87430674267833	6.95656786149191	-5.29578227940773
115	1.79317040197568	1.00003116755836	1.53982221412744	3.19487311824684	3.40878058081168	2.63606585647213	1.51795840067092	2.6194960647739	5.59171747432713	6.24848601529073	6.25325022765655	4.06780307715896	6.08578702133495	2.72826843704305	3.49727816107069	3.59208836628049	2.98707086902143	2.11344489648606	2.79213481856366	1	6.4884656609748	4.49742039860747	5.75082563522087	3.47819906969022	5.88045346174168	8.04459533357982	6.66697534416679	2.45938535365738	-16.5536766007199	-12.9164281323759	3.63470610330455	6.59460047609483	1.36848716109446	-4.04665657813115	5.04221146812561	2.49519538549494	-15.5229637915707	0.827523822171805	10.6764785542241	3.84823722015336	9.05024058376059	-2.07360705749111	-1.18791742728362	0.894799994245062	10.132120628686	-9.26015862206762	-0.205351331593684	0.962854102571641	-6.04219213154147
116	2.19919870763072	4.62555593585957	3.91049727341896	4.33185284217693	1	1.24378884972134	1	1.14251501616507	6.32104252259199	5.85295167650337	7	4.00250600693416	3.29343124948347	3.40143758007495	3.83150596895541	4.50118391607613	3.13862473488768	5.17304971105845	1.90412121270153	3.35775945503497	6.12635520243327	7	3.97815306562174	4.33441694704945	3.61455309812404	0.362924096106399	-6.60031920944439	2.79373142535262	-14.0231351380871	-4.33687860020108	0.822199103703839	7.14004940647723	6.7259821157392	-4.05357944350796	1.73972749113096	5.19298298856056	-15.430608080829	2.39466275871516	7.26984435461549	1.82209332549805	6.00177931036845	-7.97143980168295	-0.177721960283747	-0.406426510930584	6.49652154930155	-16.2310914348097	-5.26082860177875	1.122181117221	1.55417313248969
117	3.2671028762117	3.60043529193285	2.62544967149087	2.86307040353483	1.62951559956	3.16227844312156	1.49180044210169	1.75597963000068	5.86327068082894	3.64594197060282	2.18946353436386	3.78204043065347	7	1.99270684518747	3.53622957482597	4.38889257990416	4.1392224959339	2.47568806115292	4.22792295718963	2.26085595550853	2.60105326907125	6.44711333060595	2.09046423911713	6.82125294625646	3.85458409669062	0.640898898389225	-8.08289526899841	3.66650797968636	-15.6387428024954	-5.13355854208673	0.183230456097788	7.83073204762687	8.67406761109447	-4.9194310080874	1.81590846810395	3.25095594279853	-16.6595796636855	3.61921066905199	6.56418606846527	2.62527119898639	3.79287071292697	-7.58949981956766	1.05683354213628	3.72981876808706	-16.2451907792571	-4.26347965883107	-0.465271178916117	3.18026151794818	-0.386796823166896
118	1.55820921113557	1.36406538013406	5.50632745480616	1.9352639620755	3.22260669559936	3.63806472498595	3.93982130984429	3.10350192103507	6.48684592393562	7	4.03882460410896	6.25127681645683	7	5.34564747995384	6.892708030621	3.60888326301552	6.54674003858224	3.9116942887832	4.27477856875197	3.8049894631212	1	5.11010146845611	7	4.29790310458299	13.2569792573045	4.40324139442173	1.46475089254693	-0.891771616942753	-8.94589819848645	-12.9026983408962	0.308513270833689	4.23119741922466	-3.3174026914901	-5.86377780485901	3.67457633785237	3.86262755708746	-11.9736844548512	-0.785408366449962	10.427329089404	2.83427350532341	3.5624017957356	-3.62912787309694	-3.30049613983648	2.02731581109441	10.3412004244012	-11.540940511507	4.07985102582266	0.154193693549396	-6.93461265111954
119	2.91676380937963	5.10442579433508	3.35472553032471	2.20459838446451	2.24237917014038	1	1.05994737573895	1.13433816708269	6.28967760880941	6.56413476573661	7	5.54376704600202	7	4.15718329868529	1	1.48748640187567	2.40760233338397	5.42590131162686	5.12964208914453	3.17267178400519	2.20732995499442	5.32446001520965	5.92269688780248	5.3572522611726	10.6665125392481	0.173031378823674	4.05488500956295	1.99622682409393	-12.050728840121	-8.52276744493484	-2.44873336446526	4.79246110992194	0.628240668270905	-6.47554258592125	6.7695675676207	0.747949571097246	-11.8048818417675	2.32948883205583	3.79098639767215	3.68714477483607	4.08041310569651	-5.10349371011242	-7.50639864258408	2.65827992520525	8.40808897390198	-11.4486785128763	1.79323677579966	1.32611103241469	-6.80550474620563
120	6.19554676451226	1.6844530222939	2.65624281841818	5.66295335035146	1.18495125200817	1.2021580493887	2.43850532160342	3.67397635697704	4.67970195605028	4.55193292107305	6.01895447193457	3.8318349399075	4.63055218805352	3.53795094028033	1.02833563987301	2.26398916225985	7	3.65569308289222	1	1.87461461809301	1.59229417897308	5.63294811983817	7	2.5206096051442	3.47180968913935	7.66678401599409	4.47272610309492	0.43738952070911	-15.692639026513	-16.1734666930828	4.00843098920278	3.67566010711951	1.70309475089852	-4.91420059347822	3.30036026795861	5.30748091724112	-15.349862756747	0.659742922375451	7.40659300555382	5.06377507909946	9.27750936936884	0.486898378962919	-1.09971959786764	3.30709400578906	8.16171661832935	-8.61465966539462	1.37694222263153	3.87174410161016	-6.54816375969898
121	1.1891368253301	1.82641733145899	2.06911883000841	2.41692611253004	5.94792361577396	1	3.3165336632967	3.4919997359479	6.25029913019862	4.2477986438101	4.21504729653003	3.62190239494153	4.5383540085727	6.70394596270805	2.66467160417208	2.66912862549488	2.82472946144684	3.39587655564581	3.17687971134829	2.92532196151438	3.99868133553693	4.78847527465651	4.78733946576661	-0.12190906807424	7.87910474928867	2.69644881629713	1.43916382245207	3.83560576831825	-15.8699724814773	-11.6944956170751	-2.7213612344982	5.16941666890964	0.535186866754409	0.0671000402802838	3.07301758589887	5.70736267666754	-12.9332463772563	-1.65961395114068	12.8803889088584	-0.695518379221056	8.44185711580934	-0.131229802715218	-1.09351781676689	-1.62135923942531	10.3599922707863	-5.99798818760466	-0.679919111668711	2.57405700068194	-4.76516627170318
122	3.83134932843784	1	3.04390970209666	2.10120281740386	4.33532205746512	1.77109082506787	2.8608852686967	1.47049933110639	3.11969512810011	5.38530027891754	7	6.87629728127105	5.74163021084339	5.58300759781551	5.70606206044967	4.0171118916865	3.2439100014524	4.09402670738461	3.71123417336665	3.69900387946174	4.91176910469316	1.77864759246932	7	6.40359857828103	10.4624098108294	0.720047245414255	1.62428134755745	3.04882734102216	-14.0800933104402	-4.80627816182527	-2.21649158229135	2.58512051838789	-2.70799855082763	-5.23169182266161	5.13498773221422	2.17487600439906	-9.69434254930379	3.67626901442364	1.50290394536604	2.9363883448224	5.84498426286558	-4.44544118227125	-4.80308481135358	2.42160773367175	11.9272339018777	-0.0673512707254422	-0.952744412783158	2.76794491692819	-7.19201551052922
123	1.03247814472718	3.52481389345223	4.17603834313519	1.77843727987505	1	2.16451676095032	4.08262708026828	4.16314216439905	6.17040907405629	5.19660948681097	7	2.75379387494333	2.35758400272574	1	1.64711478868865	4.32326700418619	2.45205180459511	1.36180249531482	5.99697291636685	4.45692372982902	3.5732117132475	3.75223293173528	6.95353282562811	4.39901450434722	12.0483862208645	0.475538707993622	0.869407612886139	0.646939447456945	-9.34123078230445	-11.9135907730331	-1.74663238823101	5.80214918378225	-5.72660248384866	-2.18262467875479	4.94518521814359	2.23611130208763	-14.8389359144505	7.57159228981556	5.06157728735688	3.03021054205415	0.0162363641740879	-0.857561865315046	-3.24301104782958	2.42124554653282	-14.2167014485464	-12.4380605932572	2.04365649987268	7.96116358871771	-8.65628453222079
124	5.50640346229588	1.05979830191718	1	2.85360558050356	3.08458244768948	4.60455430739745	1	3.63344997285546	2.69239818165985	6.90390296991591	3.0304290501198	5.99049547265553	6.74937207345641	3.44109219714114	3.1278617755422	1.78920918326305	7	2.90824734933683	1	6.05702514022968	4.29509503844046	3.67548117676831	4.17473712464924	5.37852694173862	7.75307801568712	0.286018200127862	4.48941642669899	1.23457340679537	-12.6982451148322	-7.19587802274433	-3.39515080703475	6.59603206289117	0.523516825414537	-3.35174140497133	5.30497692395779	1.4176641341853	-11.4336424856028	2.76106382505275	2.9536175521333	1.49477004384555	3.82557261633691	-4.07898184582614	-6.82004742550665	2.56688378955419	6.92828826285379	-4.89309787755516	-5.29166269755825	2.36403344694812	-1.29954080121296
125	2.12526577393383	3.74221404879047	5.37858571160597	1	1.61968830396115	5.16620607965703	6.46752579762687	5.55074396672245	4.65337756297416	3.03449631849877	6.01236493728198	4.71095345209918	4.55118077284991	2.73153065490993	1	3.02804965110629	5.14502127580383	3.74831377514525	6.75087670520886	2.39874840074942	4.94329754422994	6.24160896790169	4.13463089967546	6.17252672698551	13.23792004079	2.67336600249359	0.0532637381744747	1.07702003584344	-9.8720966874514	-12.9202036224478	-0.615964357582508	5.38121934220288	-6.99080989666877	-6.00755893289151	6.01541145984926	2.28365602881084	-10.4161569749407	6.31468754551237	3.38671694910931	3.68684701208584	0.542784875757685	-2.80777607665497	-2.02519525670832	0.192681303008506	-11.9335431464132	-0.506554151686182	3.02548129445513	3.94942766618664	-3.37312679894272
126	1.64106600998583	2.59257664547466	6.05089000839259	1.18174998307816	2.08583229551508	1.77354839577856	2.8743353406185	4.22464073132965	5.3828954219764	3.22931652849103	4.3644639505447	2.81630552495102	6.09526716354272	6.33737010313703	2.52141157517595	6.57268947049275	4.88063932074578	3.87817685222946	2.97042575016938	4.3685293777329	5.48298000262284	6.48135564970251	4.72139838173819	3.56089813224331	13.079333788956	3.21214166156127	3.24602361021368	4.44501563893517	-10.8959519526616	-11.2672551992526	0.351892556134642	4.63842694753464	-2.45001923533598	-8.7708828709889	3.76209698554618	0.917951874993121	-13.8919259941989	-0.577887058752765	7.9297434714735	5.87653509347858	2.15516522176794	-5.34781676892178	-6.01508804917851	3.54725646938303	7.79203660141827	-20.3510699184987	2.36941472259687	2.99654123549494	-6.46234749880796
127	1.89049664857461	1	4.07330180186075	3.22766415801482	4.36799324154559	2.5644893698467	2.66619596604425	2.11045135423315	6.71471246854909	6.3233148567846	6.17918640116751	4.50493095005323	5.62914459946441	2.42311616627365	3.43820330866541	3.79298039005637	2.81926852316199	4.64309421451851	4.99595031312312	3.78946526880629	1.67340434519276	2.52001217598591	7	3.22892895680934	3.55373256337133	4.62663702987229	-3.73812015014591	3.79985300216611	-5.91936610108923	-6.17774717383086	3.45252187546823	7.0011702566208	1.25810385907725	-12.1651230541417	1.65883145783126	2.27549363342521	-12.2530625331987	4.3027226911645	14.1321237223045	2.29961043048458	9.13003170828033	-7.28700591139322	-9.71893286767523	0.561499216154078	-8.3173658490159	-14.6820640160787	11.9970910705175	-1.3019951808346	-5.26825622554127
128	1.61540375787025	1.78415226894362	6.40890759519348	2.56845182804409	3.29065497624338	3.6678200176414	4.07868916941557	4.1126293726234	6.77796374634677	6.44486065561398	5.1255970097187	5.22531663387885	6.95176082605773	3.14202436852189	5.31608671699435	5.02640577279646	3.6973389511256	1.78173828582204	1.99402471596995	1.60759059979535	1.709248430002	1.24477691543185	6.35417961520945	2.33090762038648	12.6623777915768	4.49464791882941	1.74391537548162	0.0457371614370369	-9.68310662375934	-13.098633003676	0.604605356067474	3.29661537789877	-2.50816706949562	-6.98212274621272	4.46137051567927	3.6123920436104	-13.2433652690315	0.275187493233399	10.1489155816172	3.48864697569317	2.56338709276075	-4.45159704893655	-1.70188070477923	1.4712105006801	6.25464090778994	-12.8413697158688	-6.16907714657351	1.50103396724845	-7.2498881859737
129	1	1.8221941134662	3.46954186760636	2.70825751741789	2.23211931359417	2.59818679205672	2.97398019134892	5.02078822311342	3.09156268410887	6.06015864799897	6.74312497441803	4.05285535980025	6.05630590195512	1	1.62978477584548	4.0652417237998	4.75704295672399	1.91134404899507	5.97386444522606	2.49925200493395	2.81121502010549	2.27159197064	4.24938232193164	3.07956428089868	4.37592018201503	8.17073536702752	6.926085407827	2.83402496697546	-17.6018308912433	-13.7610201648062	4.04672397848334	5.84004362387026	2.11429330318904	-3.52871583187795	4.77938182586851	2.05907407172002	-16.3593124478481	-0.229047554412492	10.7031804763111	3.90552565487399	8.0047597336684	-0.896378426377411	-1.31512583650911	2.71913977727684	8.67119750773654	-8.38521594721913	2.20264920015633	2.44191372345918	-5.85143743152461
130	3.41214005657105	1	2.87089067050982	6.4475085671219	1	2.07310151559636	3.18368813708885	1	5.99558820704771	5.29810345063767	3.40132519387459	2.58658437168066	6.56283401122624	5.98199219831972	5.91951061155388	3.50121517439604	7	5.63855121206729	2.47856284128103	3.46298090531385	6.91926133960777	3.12513179602232	7	-0.111813570478378	5.17458559147445	5.38296047362492	6.8021174240832	0.40101802248197	-16.1689526971667	-15.769032077378	2.675060167334	2.93676618827914	1.87841747016829	-5.34226677134186	5.433900239464	3.03983944283512	-16.4995310429001	0.978427646375216	7.30861090368646	4.18647078847732	9.92677745001041	-1.18589825687355	-2.10327535598975	4.87458564028396	10.1684240287424	-1.79369176342924	-1.76348001628948	4.05718804851031	-5.59796591982931
131	4.65681233318365	2.02303726324183	2.90850098363891	1.23032382227063	4.71617275987416	1.10922571696409	3.87592145147011	1.91490021877549	4.28214402380305	6.0763925786234	7	7	6.39726509369811	3.55574875915408	1	6.44957487851727	4.56754973346548	4.55506660700088	1.83836101122773	3.24274972281605	4.60709072151316	3.28568643053966	7	6.94270395448448	8.15602576142021	-0.321258573469095	0.199413788697484	2.09893553889251	-13.1513569416814	-4.16026110539981	-2.20016892723913	4.10963009481665	-1.6521329659969	-5.77310373959067	5.09216618265524	0.81369571601786	-10.8419252726439	2.22708725212365	1.5369197295809	1.55331783268645	6.42854275551204	-6.60439296009945	-3.06163209421245	-1.47906182773136	10.7187688878295	-1.21773387822111	-0.285524155410322	1.96602168485361	-7.02748254896013
132	3.25896999556861	3.71803675976641	2.03663641083647	2.73427693191291	1	3.12313846153441	2.89435719812501	1.06873936772098	7	3.17716607455548	3.67554981517029	4.86039258707666	6.3725395827164	4.10896853892208	2.45715548686847	5.38146991714101	3.74606631822999	1	3.8778328109181	3.1952807993382	2.22637369704306	5.98167973871865	4.99731619712276	5.51300358510804	3.61952822864308	1.04322673341674	-7.53215454946999	3.22550735535187	-16.1327880066278	-5.13950807944557	0.943839307228359	7.71788168006334	8.67459980111567	-5.77967917933874	2.05360538325431	3.77916435510995	-18.4681543242895	2.69664955433552	6.64121483687327	2.46109148753892	5.25343004705498	-7.86573131449697	0.592107332043163	3.83888709197581	-16.2524150606357	-0.16955727358397	7.69659686132331	-0.295134184839768	0.127600925115315
133	1.59914373889052	3.78839991028071	6.47903074355332	1	1.39634444156658	5.56393449527624	6.17698778837725	3.10364663161229	4.29452426578766	4.82788492411464	4.91517878881307	2.69216840896873	4.49825568665622	4.33890913164128	1	1	4.74784606949683	3.86047470646166	6.22400200414696	3.03851484090259	5.26857976789978	6.18812652101746	6.39326365088374	6.2389445493764	13.8078698539884	2.88622542091993	0.5372573282871	1.86319620824533	-9.68678381825266	-12.5366229070973	-0.21543854386104	5.58294532580007	-6.98723461034953	-5.22141399754461	5.12431324469266	1.55040828703238	-10.4699020952084	5.87089363715507	2.92401466084978	3.68103650283255	1.10424451826649	-2.53150963319061	-0.805910136963158	3.58286938354062	-18.1578026331999	0.974132382324799	3.49802477268515	3.07568930982058	-5.21449495662767
134	4.62753957616654	1.80555452477555	2.08585185611329	2.50224849126376	2.14282522971873	1.21312039804304	2.48678348146886	2.37731048480654	6.51935318914649	6.67504437722906	3.89070219639626	5.1090198908574	5.77282296607793	5.26510078927105	3.55000839785891	1	7	4.52472604101744	1.48649786134859	1	2.13272160648796	5.60998875205357	5.40206287070204	6.14309541020472	12.6421616316398	6.06398967622958	2.6966427501798	0.498368763007546	-5.92449011988696	-11.2475332824713	-1.82424468345121	2.72291719371227	-0.423329538602024	-6.85586658199437	0.592613111404118	2.82916691850519	-10.9967522620386	0.278849186446066	7.7774962476186	4.04113611497596	3.59919685909219	-6.20701005915347	-5.15752460330073	4.03539872099814	8.81259898054341	-0.524458351908218	1.43341865590136	-0.727971325524691	-7.81722058499433
135	2.21969985348702	4.41427842567633	1.95155115415368	1.13533840979852	3.60613714440909	2.33503016397273	1.62236881652745	1	4.02608756257866	4.96324343860929	5.32280039268704	5.44831258966441	6.00170626941546	3.05866374180759	3.84256830782561	2.52347354223827	3.23588887774403	4.41885620901536	4.09685987104348	3.28723659080496	2.35784957747464	7	4.20494774022388	6.54990042337305	8.14434279913525	2.68820793905177	-4.3304784657785	0.605696841232494	-5.59277789562281	-12.4987103209538	5.01171112271758	6.80951051853801	-0.420885924587445	-7.13273971454097	4.96098918725743	2.48895611771817	-13.3919490904682	4.71796046022029	12.848564327226	1.29585326061637	3.74784496651767	-9.23175228763176	-12.4972101090036	3.09974075110153	8.35965571047474	-0.0370594775189841	4.97141550744546	-0.00643690685550586	-6.56713893185958
136	3.27299750590108	1.47696054615297	2.83332735134941	7	1.64515780873313	2.43652754512953	4.74697088235815	1	6.63391658000547	6.81626704984225	3.79778153999584	5.56675060873435	6.09018524169285	1.85320269686848	1	1.19063308285061	4.94542254376735	5.54893766005862	2.85349875193551	3.36477448071263	6.32131383613245	1.71675194645714	5.52576526983138	0.652968434885651	4.81103638743947	6.1710291655882	7.04487699156735	-0.117849182849171	-14.6823870894991	-16.6147092480025	4.57476673422429	2.33839812547098	2.21395423604276	-5.07534263508116	4.30481258668464	2.82506704479026	-15.9792595877481	2.20512188628538	7.36479760304976	5.41043890181757	9.39870632187221	1.7938271607303	-1.12205958358666	2.27058704586026	7.24942265551261	-0.752462708924355	-6.6664277642581	4.10719888482748	-5.86955820749666
137	1.44300630231211	1	6.13724272898333	1.05658818735049	1.7519792626316	3.56260229180968	5.55849994614844	1	1.46186768345948	7	4.06305356093127	5.55719996388197	6.46838613981984	5.46516978583077	2.83015034528029	1.39468910230428	4.53392619440627	3.81819957883456	3.47920203934408	5.42253027565455	1	4.80791081748744	6.64341494140458	5.32302342397022	13.7684910601808	2.1977996821246	0.884966925211728	1.34738335094973	-9.18984516136408	-11.5625247862322	0.741378139089179	3.29984201867656	-2.79420848789246	-7.55310331430058	0.94843557014042	0.918072984094588	-12.7543064827763	0.148214988973955	5.17884383483379	3.99081001376458	2.61785261086894	-1.69758372742224	-5.51336659576673	4.87150246699792	6.39840294194917	1.40580592984634	-3.46979414234788	2.59712535855142	-8.17724176989932
138	1	2.0084826723255	1.78540629012529	3.76928122619545	5.72882930250846	3.49455994906334	4.69766232175352	4.06624129040279	7	1.38120853831672	3.21580955900467	3.26856419702009	6.59975881875121	4.60854265781799	1.51042499117571	3.64031612265414	5.53061447182157	6.780700008049	2.88320090180245	1.05408558757673	3.46970596686361	3.62636215005914	6.5271115032666	0.432487377925345	8.29504981183069	2.31812545077175	1.76439209158977	3.71445980872319	-15.1665515377471	-11.8706354119995	-2.44649202540275	5.27447611928852	1.27701319027107	0.184130104044773	3.21968940243983	6.40615443566116	-12.6391182188034	-2.41133728944933	12.7833214040876	-0.611204049649402	8.46975877297589	0.38402256818181	-0.284289150468858	-3.03682871130927	10.405108081102	-5.74811883287282	2.04141374321684	2.85412795734838	-4.46867589364284
139	2.17713272941225	5.96454558853395	1.10692192777961	1.7690441030853	1.1916266946679	4.93441230385403	7	6.53600852816655	7	6.43796606104155	6.59902490864393	3.70866124022049	5.97061543849573	1.41266846118933	2.49295326416185	3.65016017169496	2.83265884286514	1.71563043348122	1.5703379282525	1.80958314367471	5.72127023622714	3.24734643771787	6.32343151527539	7.62657669247041	6.98649118617878	2.48271165008673	0.586948739332302	1.45073852009659	-8.92390251737764	-11.6652725000779	4.64989631876595	9.36196006097537	3.69824772545793	-9.89520730163568	4.79787634722062	4.9848198325561	-12.397897666451	4.34361751302278	12.1061635560331	4.02797865162327	4.95320278655333	-7.25989445040885	-12.1748689874832	3.33567372473863	14.5903483149611	-12.5416785079325	1.07007980363522	2.29540011944187	-7.44422797291277
140	1.45881165603728	3.72798528575657	2.99224245148977	1.39951627169312	3.52530268604934	4.7570253112194	1.79802339443775	4.09590753897558	6.74746933747762	3.42165390965481	6.3966410247083	7	5.46944948177727	3.95872654054081	6.74279470120784	4.35449295267716	5.00261558924992	3.2193636701629	2.10113043405641	1.8792050881223	5.05741797233012	5.17988001053541	6.68217372919144	7.58360876436144	6.42480352209241	4.81484423062392	-2.21657423648093	3.079320328103	-9.32138165441919	-10.3832844699245	5.12448788255053	6.4524606575891	1.02501319786889	-7.07236612480826	3.5122449599445	2.59893045134225	-11.5329903828531	2.82406356371333	10.9908041397838	2.7720295203803	3.0228619454946	-7.02363084001942	-11.4120687540586	3.36525770876614	5.82911420089443	2.52416827573673	1.04535427551464	7.61665751846347	-3.87922749445377
141	1.82647553333029	2.19558390012121	5.27630628479346	1.12470547138548	1.03732223648675	5.06367833884544	6.71013418313845	2.95795330577202	3.28085458619781	2.68336161360624	6.17093853749532	4.39241339576142	1.64759510192073	2.12527858182017	2.17051281836169	2.0034122176009	5.08786190239209	3.39894477752104	3.88785574385347	1.87249867524428	3.88997650847487	5.74629405767099	5.94323669241228	5.44115579628942	14.5068862786106	3.01069785626658	1.40079378980488	0.909069314226666	-10.5747919671744	-12.5643548570688	1.61474080728247	7.64908938964226	-7.84034821475535	-3.57103195740719	5.16672793737131	2.94725382640062	-11.1989217074717	6.61355866350195	3.88249304285547	3.21945217882458	0.25235038767165	-3.0334828350539	-0.298868825627805	1.31307409117425	-17.7782093752716	-9.70434763011544	0.76724499419651	1.28767650045356	-5.77052620697445
142	3.3548845845689	1.63826800243255	2.69385056354669	5.73426158256862	3.16754232187638	4.59744250195669	3.24735224872682	2.49939806104852	4.39064717326032	6.34956417547695	5.20587837657405	5.79947607616952	7	6.50450329598459	4.35026433481282	1.97804306714598	6.7009767053314	5.62798572675638	3.17801120884551	4.02898646146818	1.14665370152914	1	6.82593276201081	1.66938824678362	9.5212316873835	7.80466254199509	5.40752770997688	1.14338528544823	-18.9047529989539	-15.0045626368977	3.42563597261349	3.0137515568219	2.08484560197202	-1.41460424602896	3.78645561902063	3.88541035834725	-14.0592846199489	0.106078284946561	5.9423148389247	4.32280116457671	9.58359968771315	-0.672512000003037	-0.958464659132038	2.6782563819624	4.802737864721	-20.2681330003231	0.463039910258567	-0.504163496184322	-8.29519083405679
143	6.55991400600196	4.22493888534574	2.87679107299816	3.2551966304998	1.9694197288446	5.09880800722021	5.27915910252084	6.83643777292661	7	4.66372555762422	1.72544620617576	1	2.2429906497882	5.65619077257459	2.84831917687517	1.86963782370976	1	3.78866831738588	3.19981248057842	3.15994241966943	5.49129150604967	5.22942539196104	6.77413378864002	1.24574351829277	6.71953582679555	6.49813323215732	5.3914138012097	5.89717291763385	-13.8374579873872	-10.7714307000569	1.17251151905159	5.51544358621178	3.81080081013107	-2.34857951730776	1.37148265732764	7.17526330797439	-17.094777803941	-0.759504671522338	13.6101526191434	0.202286771883944	5.0935182955355	2.29711011991663	-2.85800311336398	3.63628935674977	-11.151799581643	2.38264843647248	-2.58098308377139	1.94920437407949	-8.7913020588871
144	2.43495986336037	5.78520642386609	1.61819604195213	1	2.94513344588617	2.58128384849032	1.401809693849	3.80137903035526	6.74126125587145	3.96287278004543	6.82800620808248	4.8841331880534	6.50923885783896	6.80104254190084	3.54037657393149	1.13223002339873	2.76067971553306	1	6.97950429170443	5.79390744133525	3.23440609475806	1.90163748721551	4.68197781057095	6.17014108402313	9.97604372765946	1.44856323895164	3.1473617270974	1.0595432145732	-10.8108792161945	-7.1137375483182	-3.43772754273893	5.00252408701412	1.37461579214248	-6.86670206363414	7.06566511901287	0.383780086936284	-11.5964081873721	1.49305383457427	3.50451000759501	4.12618686206502	4.46855733526356	-4.74461514845838	-7.60326701720694	3.82098901804853	-7.40724712007463	-6.38553755968219	-1.55074452901356	0.931570973394821	-4.11460899391298
145	1.11402293855293	2.22146802702508	2.14292642382594	3.01036219701618	5.93713016978917	1	3.82805739067704	3.26697926124023	7	2.44172713566119	1	1.50320313249563	5.25270873657991	5.45532062018714	3.27692366314668	2.5321762749697	3.55730956179226	3.67303602859963	3.28962699083332	1.60100255034626	4.18559267399184	4.24861106012299	5.1916012257118	0.306379094584995	8.82950220048687	3.22287754431484	2.10647580851134	4.87094394283003	-16.445072044847	-11.3844705176526	-1.83718553543704	6.22326452288301	2.05317121765666	-0.545197660645607	2.89927688117019	5.60836836230038	-13.0598641073161	-0.833298280379441	12.4313806616345	0.553468106389359	8.77653184264676	0.31110613569635	-0.459033735625718	-2.63334174681328	10.4058548797853	-4.85635530295938	2.78310610483709	3.15225921918284	1.32292282689429
146	2.89505237103319	1.66056125774022	4.09777171846056	2.40700212858683	2.46829511009114	1.792043075062	3.00153403265157	1.27883064362445	4.76785324775569	4.66664499302049	2.73950547362688	4.28838362582996	4.51615043129896	3.18029242423474	3.06229589022468	3.48965749468527	3.17902095785892	1.68562116351722	2.53732363710868	3.46190862950522	2.49983515479452	6.74393803693162	1.96079952294944	0.663371458793931	5.34174854349528	5.5660001634775	8.0044588890987	3.8141872778832	-15.5354998540078	-11.1765532522881	-0.550700977201194	7.31103550494728	4.57577261524275	-2.35095720277952	2.35829476066582	9.02567730401572	-14.283306404785	-3.51120517451793	10.0849635460001	1.24385970007238	6.44919935242876	-2.02560221583966	-0.630616465562809	2.48644089269193	-16.0243666703835	-0.102028728697947	8.50007280769607	3.67349024452081	0.658793287577643
147	1.24600664554622	1.66404929124378	6.58305772937238	3.65317177620749	1.74324694074443	4.16019907566263	6.55486312139814	2.57157634930817	6.0558565389005	2.07171612694851	2.43140260539673	3.45937593791196	3.32664258495748	2.1055488462724	1	5.32030408369143	1.69731083304511	4.31611018184485	7	2.12579531136256	6.21283879679866	6.30979499371677	6.09911999998025	4.09238162103928	11.7205854477005	2.22259548737512	2.1854301079881	1.4516184842606	-10.6878885617427	-12.9887564620687	-2.12827778788959	5.62384286793361	-8.69078208987282	-4.115608419972	5.93959960282857	2.80643345573838	-15.3812504759541	5.48093183974771	5.03578476938923	3.57005941971747	2.25473359847564	-1.44712785486205	-4.5266250336119	4.95678271769079	10.7263843540093	-9.84261133114128	3.10719413669064	8.36938588131023	-4.65342066072231
148	1.36084038352572	3.18751737072919	5.95122241559754	1.80959897189212	2.51137947858812	5.30813739527496	5.67057135481329	2.67715290755482	5.83363462503273	2.62145790226815	5.41659646770775	3.45810746610653	1.92930298196414	2.51993798176896	4.51377161064006	2.32194492963905	2.90713070946184	1	4.11666025587193	1.91329095474891	4.90557755849385	3.94090032146394	6.08270048925735	4.61492809391557	12.0342382778036	0.357860253424633	1.83064407824897	-0.105793993209967	-10.6180800403225	-11.7144536241791	-2.30055568901396	4.33394224204426	-5.95139991238298	-2.72696514945127	3.8477097419996	2.86929855174119	-13.8774772123338	6.38404103093418	4.35941200390604	4.17005812589087	1.16558831179752	-1.89994360376296	-3.6800637769211	2.46214826704806	-12.981267584446	-7.720643074694	1.27260517722531	1.46498937682763	-4.89843884682079
149	4.9940298211463	1	4.02240744984217	1.12645541660513	3.77949564785657	1.65514890182525	3.54024109312118	2.38140216580329	3.29676664403157	7	5.06424234910274	6.6543751314477	5.10691357830396	6.94129781087837	5.42358564779103	4.34747582204636	3.92058914556207	3.70322714561951	2.08708530301113	3.7032835291837	6.1212656347367	1.10985228995526	7	7.26715101142539	10.6155408137693	0.261308504976605	1.50935849864611	2.45569972916794	-13.5212229497604	-5.45897334468736	-2.19836555245184	3.35261042667324	-2.25985790188589	-5.70693290569185	5.90425685084218	1.83788063851551	-9.17900389532792	3.16031221404351	1.27906270774135	1.57753758331395	5.84240850849775	-6.08988894590114	-4.28472794919863	0.390729602318157	5.22462165649335	-0.302750292381994	-0.442157186948975	2.29818890846983	-7.10756375510178
150	1.49156015181341	1	3.22110567603695	1.02297467713108	5.5263656941708	7	4.91458801442952	6.1033510968191	5.32311190733874	5.0023652726625	3.70820384488643	2.19683249541935	6.57860109237641	3.2462258071992	1.47888244168253	2.38639280158969	5.61767269312073	1	4.92384773485809	4.66133265546288	4.2294995081941	7	5.55886770858614	4.63451826355488	9.6566476792888	7.68798547067955	-6.86797262770824	1.04881777190323	-10.5133237378757	-18.2655494836784	-1.77261751928053	5.84169267069824	-5.86589895003643	-4.4640438448447	0.514255459493433	-2.74120254213649	-5.47568575883052	6.1075974496022	9.86546134680139	-0.684599292571131	-2.03830830304923	-6.78035380625941	-3.23858856847783	2.81362960083241	-17.1473765658652	-3.74358217234771	-0.32545736733282	3.0466627469246	-6.46614283564885
151	4.86910600561359	1.20194822779909	2.97856447781204	3.99096258688556	2.27878579118598	4.6644263046722	2.12154115973598	2.99566874928615	2.64938887773848	6.67593984947077	3.08257242069152	5.33454700885014	5.39396736061867	1.5182083911224	3.25359795967156	5.2629392965789	5.53781228115304	2.54520359561756	1.66039156780063	2.57116026761128	5.29336915920878	2.09891138902394	6.29613963752913	3.65022988797677	7.44018969804219	6.08476440881693	8.56405984149347	4.46737240140823	-16.3800845561731	-13.268197425236	3.90302098958098	6.06004994170127	2.64430199465261	-3.50478629116148	4.74301335055793	3.2874845354454	-13.2233436893671	0.997370561342844	9.01262361096431	4.11312731956233	7.7802439050245	-1.65752996069301	-1.22048612435318	1.86761157496949	-19.9968700998825	-0.618637025073819	-1.9814343428426	2.94842163786562	0.743791500574116
152	1.34797375369908	1.54908090752687	5.45800983077149	1.37645382116041	1	4.43691495854102	6.06722236250495	3.30302366548524	6.05144551795635	1.92697525664512	6.18643556561789	4.77302191972309	1.86687971435881	1	2.06586787545777	1.44156819697621	7	1.58484726522367	4.20775730179797	1.57493302369923	2.97677187552225	5.0715193521479	6.46291758415249	6.16322467376248	13.4714920911602	2.7669672374057	1.37956929765009	0.0430204946277595	-10.5010949182902	-12.9413213151718	0.721422342374442	6.70244282122071	-7.55015652129048	-3.59460828542067	6.66752635102367	2.53686690692746	-11.5559804520646	8.46264879595179	4.87737361959127	3.11469604876888	1.29766403561632	-2.27503061160861	0.0011576237683214	3.28162154545825	-12.2098173248104	-9.50480172582831	3.31272260593619	1.74186289378759	-6.31657350405729
153	3.21433350131325	2.52448510042987	2.35593992646694	2.79093255202605	3.43290168351441	2.27659640253604	5.52103661741419	4.2256662422414	2.41866817397312	4.67074447572657	6.51497112195402	4.7802814438754	6.29156750195965	4.28753637395601	2.17665688088883	3.69688404555366	3.14724818108325	4.20088885213686	3.60993059250958	2.64834214640848	2.47079168777559	4.98106934429498	2.27655146735981	5.0717175531386	2.97550069519432	5.5173951870029	4.4483720589312	7.53152683509191	-15.7520155228943	-13.4971452461981	-2.77892065423891	6.98145080538935	2.70046204942908	0.761318874914806	-1.4023436217297	7.21512230484144	-14.730973482614	-0.936457151484849	7.67429178386254	2.38310153553713	6.53278531163086	-0.318053968037252	-0.931661535192678	3.27357540932475	-9.48317557895773	-0.643163701957074	0.703280359786479	4.54242497111827	-5.48660914490134
154	2.09723465291805	2.27893587196438	1.81539047006231	3.79976141841515	2.59877119930563	4.14123328588272	5.22252820940727	4.24253681002122	4.12613587859707	7	2.25909775396263	1.74866497421713	5.69649247045041	3.56930259431562	6.1193659734496	5.74035081240523	5.45855912257202	5.00351388056838	5.37621522905404	1	4.06550166375606	4.58708682959543	7	0.649031465264975	4.69390382966086	6.94075546233795	6.2899622796576	6.49317306022857	-14.0437601611586	-12.1908880566916	-0.384065969225736	7.02431327941206	3.81964496781306	-1.56180750157993	3.64712700091738	6.25447185869293	-15.5543211832863	-0.876388161841103	9.70952780701512	3.36084028423334	6.70092796962	2.52706975702883	-3.21824077820936	4.98552827085507	-11.8391774062092	-12.6254476843929	-4.65660306172706	0.811814016757393	2.02557344342784
155	3.87050059678365	1	1.45104257886828	4.72204742614592	1	1	2.30176864295715	2.80627105016734	2.9178833750165	7	1.15583685528722	6.99744047823403	3.80823335217717	2.24944542133074	1.33484884547457	2.77603654516573	6.75867324980022	1.82801022091896	1.38166594270639	3.33731092968848	4.94290222100506	1	5.70131535447924	4.21394829395783	6.12530261574479	7.65739342783878	7.72942920752328	4.01839889692085	-15.7133135048809	-14.1929926889487	4.07033902901307	3.69652856148449	3.65003102637234	-2.8670506306302	4.48316394097687	3.75244402883952	-15.2896800261941	-0.156480236499207	7.9005423978631	3.54820008104885	6.4936417157886	-2.33764579139531	-0.598352270326979	4.40666110746785	9.17247921646743	-1.662395412927	13.7869948237978	4.0089428407063	-3.19116854142195
156	1.64600346494562	1.89437529988397	2.31515180093287	3.12228498462673	4.34690881664794	3.96483580473072	4.92969185493597	1.33132543581616	2.8876162561609	2.3666488443647	3.48584713201556	6.14011232042757	6.3311907486429	6.84856480199953	2.19917850928954	5.04376388306558	5.65984392934114	5.28889070548434	1.33498046215278	4.69637394335745	4.06935357370655	6.25890801051377	5.78951834725419	2.44953444879586	4.47740116588969	2.12097222761356	4.91062924652769	5.30078644640867	-16.7141261053141	-10.8322966887489	-5.87211943734465	4.01563079722972	0.427116241737513	-2.1578249456313	2.94143059438276	6.75545420438028	-11.834816518614	-0.219749464681517	11.7414662103292	1.15981543624517	8.54601859634632	0.883678162037034	-1.55496101912371	2.88821992964671	11.865866594179	3.34888389096695	9.17007212768052	0.68105109005499	-7.69936793419465
157	6.49231575485443	1	1	5.39173783675187	1	1	3.25541612291512	3.05542123241896	5.35658064606467	4.02788894028956	6.80716617157906	3.4902975545134	6.67506485462432	3.15436220486823	1	1.84431792645593	7	5.30672202214422	1.86709900657222	1.63521011056932	1	5.41008231779625	6.21826873393577	3.46850873530095	4.41243170736093	6.92804839109894	4.40646291941082	-0.286938608423495	-16.1472387948503	-16.4736172478797	5.09437494289029	3.64122050723989	2.812115110725	-5.10002474911609	4.12036878376632	4.61536089646555	-15.2582317490234	0.405522442707735	6.69757188616731	4.97980746750048	9.25003442001727	1.45021805092404	-0.615432205754148	2.61920899189851	6.0456795753946	1.32025124820296	0.999479427036749	-0.315452502026981	-6.75192913742271
158	2.64448632955905	1.80331324930312	5.31354105463908	1	1	6.24769164431187	5.89867853198526	4.6992361901708	3.34248670711569	1.88899816977147	1.4885159399451	6.80842865301963	2.54274947255131	1.75067147847631	2.92893305145714	4.6905149806548	6.68734872129471	1	3.82305458726751	2.61605352307306	2.75586384385589	6.31792416291413	5.77432456630778	6.51400190283143	14.9778021575666	3.37411468708518	1.67600618706144	0.570614252335371	-10.4252037140346	-13.8286715455183	0.241526092105561	6.99732955013995	-6.35040675660205	-3.61100901457801	6.5607514301487	2.25983803918162	-11.3985116900012	7.68719162628604	4.80625953643181	3.84908960298283	0.00312257072120791	-2.67880132128028	-0.0505324067149484	3.30768759234697	-17.6995277811197	-8.89977699870988	0.901993932395652	1.45068753058915	-5.6021211311994
159	2.89436271207627	1	5.76066232740944	4.00597487461141	2.10238158002011	1	2.44476781677095	1.13835538982655	5.96803532490014	2.30662428194434	5.49959295163363	3.2393216070104	3.43070538779744	1.40621953183136	2.14404896308615	1	5.06418006985768	1.81999123172565	7	3.65340285807735	3.87778039838629	5.78002093253456	4.42630474189897	2.27553675340789	2.30378657269022	5.69168233484186	-2.94917369293065	1.59837368694169	-6.06046905910963	-6.56475819869137	3.26792323254151	6.31674498790953	-0.673784855478543	-12.4494507359088	2.59424700954417	3.24392989785745	-14.0307869408239	2.9852701890199	13.2347537160246	1.90676598915998	4.15905074847042	-8.93433294888655	-10.9567470127554	2.81186128499681	-19.7716082775529	-2.63584533156408	4.2799562030004	1.63241384540557	-6.28028298755372
160	3.59404351342822	1.02304000914981	2.46756969994591	2.77874091206309	3.15778845705054	2.78533522255484	2.86571524105936	6.27840891416741	2.37104214880434	5.35080967483308	2.56362200931185	2.0778385457199	6.07563893179257	4.82921365968777	2.00593338411536	6.1033399658313	4.68800707306695	4.71464347589987	1	1.08573164115421	2.00753045498252	4.07147945797086	3.85013952273864	1.22368510526378	4.09545169873819	6.40655585055708	6.6245302328312	7.39427003171894	-14.3918739804951	-13.216747394887	-1.32190199710139	7.28985029105596	3.65232411454398	-2.4516386035832	2.37678495355926	6.10633248986622	-14.6445273346867	0.372756179624689	11.5356052340728	2.51794078943684	6.00649725347825	1.45902838205451	-3.45872299470621	1.55822931042467	-17.4731908612644	3.24925878950823	3.21212253140832	1.96911519501315	0.010247017001196
161	3.2742159565999	1.50591028549159	2.14781830224095	2.40523256323023	2.29162690546053	1.13674146316837	2.30961813335217	1.99028209624326	6.06049677857204	7	3.68922273775025	5.69934967599405	6.43904989707437	5.2779955496271	2.57066635966907	1.09289320115226	5.89767757535902	4.46352017918435	1.10775000506327	2.21600784771165	2.90958661456841	4.47207454813389	5.8249363045385	7.46094600546055	12.7667184190468	5.62931995196553	2.69136170177978	0.714320247465956	-5.51834902157686	-12.4883595063223	-1.06956949543198	3.16480570571877	0.0910453443999882	-6.7718482863049	-0.60605433347987	3.5321473816859	-10.800992097504	1.68126249447665	7.50788375472703	3.99180435635756	4.29482874091862	-5.83766572186771	-5.69019701912277	2.16966565797787	8.94579802653374	-14.2234214139313	1.42149190394277	0.839274843314977	-7.89118576664731
162	3.2345191040168	1.91591328497328	1.56947910238207	2.54364798082495	2.01738710420106	3.1936975298197	2.647813362947	6.95496740201174	4.93906070805784	5.36267184554527	2.48905722109883	3.74487008248775	5.49330964710814	4.55102094644023	1.06546995141081	1.06832719065762	1.94281231036928	7	2.15325576865022	1	3.59662656905151	3.90993330264169	7	1.1208057756426	4.58742048498141	6.13472500219924	5.77859052639993	7.05722969157545	-15.1276319202604	-12.839962803041	-0.584774521886747	7.01805829641693	3.82458968168291	-1.75994207123147	1.823027517688	6.30166271381121	-13.7820249092344	-0.0833790615867611	10.3590042336385	4.10787359146135	5.52238583799577	1.03403014150153	-3.66543611694278	0.655008662523734	-16.9953886610272	2.91282559350461	2.81664148639492	0.965259318448658	-0.333482217096035
163	1.55510127920169	1.74725002966965	6.46346479320203	1	2.6265381552422	6.41134733136806	1.59990957954536	1.80301966209261	5.35348514522235	5.88849504895972	4.29705322384772	3.8346492039344	4.14972948026979	5.20181075672417	1.10171748729705	2.04066203030702	3.03001300052734	5.5370597671949	5.24730218823934	2.4325572160773	1.87212180545313	5.45737231191725	4.66168491482113	4.09067078920381	15.3140176288965	0.998590788015893	4.29704058631827	0.916730302101139	-9.979565742908	-14.1902472384891	-0.547763707416994	3.40329199418691	-2.65992698040581	-6.28835817277032	5.83047643131737	-0.927594793821358	-11.7497928074432	-1.85282921480914	8.0830082763612	4.85860948001019	0.847657178825654	-5.60247907810882	-3.96577066205033	7.08887079925338	-9.3901021848344	-7.73932276859885	2.92530240391502	4.83700311378609	-10.0813321903439
164	4.9833869370813	1	2.8969285128205	4.71382076677149	2.75434657380456	5.34328960314856	2.32212342605287	1	2.79937702185688	3.19268842965728	2.49217593457488	1.79483873606037	5.32114849419275	2.16831847000941	2.26597942483047	2.49536981528539	5.19746784229354	6.21540688261971	1.9638419749058	1.50037004801528	5.6685300149676	5.86849859705779	4.92307030971689	3.10013681866896	7.26634405980883	6.87071837522693	8.5712881312604	4.62653293040215	-16.6423251084031	-13.5934809576782	3.71261260057469	5.68464956330662	4.08124885283584	-3.25844539246793	5.73531256559561	3.93650565425708	-13.2555890625955	-0.198011308074981	9.90897328744124	2.83646543005908	6.98369128636646	-1.81217850061783	-0.28939680536101	1.48527676728731	6.4007022862716	-4.41018498044685	-2.53416484665674	2.23135679550526	-6.96078811995519
165	3.49472884411313	2.13442131149998	3.35481710323719	1.65682696269001	2.50185793462931	1	2.2596132294209	4.23055495241878	4.74785817540325	6.20536245037082	7	5.02834963520754	6.71616964941407	1	4.0507675656962	1.39209117075908	3.67932906040097	6.84914306529129	3.01088926878867	5.42690374144557	6.06694481323321	1.93287709871773	2.4376735087639	2.36171127931401	4.96165826808922	9.30031228608043	6.29771559559818	4.07755572383872	-16.2357981430488	-12.7964350259579	2.50336943393806	5.85402316307998	0.343738844434625	-3.66467052497691	5.27224240467324	1.85799903815523	-15.4639801402452	-0.507398662251727	9.48844703777813	4.68056796582924	8.7269559564028	-1.68446652561108	-1.1405861349623	0.194566436470945	5.08156755761967	-14.9388305665226	1.13526608989704	0.729314020267577	-8.55531609994151
166	3.62391064419049	1.24060726891308	3.94442765967429	2.58445319338825	1.06311315275163	1.99415572564367	1.44934667245242	1	1.10369321637775	5.0486569020933	3.44742454970824	4.16185850812624	6.45890055687348	3.17535145235985	1	3.17288349621551	3.32803333887943	6.40934447385342	1.34971092052439	4.04288130765868	2.05911748319907	5.64619505596213	2.38548016628546	1.54311982531116	4.95514601452299	6.67587730326971	3.84592658209095	6.24432281150426	-16.1215784407288	-12.7699364789124	-0.860828069793661	8.85535716948376	2.71381544702091	-0.134107034112285	1.98436938328121	7.76543546653796	-15.3290621956305	0.818809899535993	7.90219832724687	1.11614624181652	5.735108709789	1.4221755356611	-1.31616029166908	2.30037655080484	10.2041843491125	-5.77514613034456	1.96714384063283	1.82391094476122	1.39266150368647
167	2.71616518650581	1.3718583779942	3.47801166406576	1.67304005673522	2.2381317306494	1	1.97673010047529	2.91193628807896	6.49326006788788	7	1.59663846344575	2.13122274609836	3.31826889467904	5.13353784064949	1.43601652473618	1.21121543230036	2.24976286512022	2.32894354467207	1.38331376991007	1	3.77445840704863	5.69607734467628	5.97656995278836	5.55012507018885	11.6827110767249	3.00998166867286	0.867299983234262	2.2556970615162	-8.03755635419942	-11.0831870958751	2.55253395407937	2.51526663706836	-3.09815404642448	-5.48864976037652	1.89217399192211	3.13984617125837	-12.0370656592733	0.579851965690448	5.08066258370788	4.78174502213491	3.17653699488519	-1.23998306519296	-5.80154600227408	-2.31994009480448	5.26109003065868	-15.0299817930468	0.711823349870296	2.66048632630137	0.586889791063959
168	2.16852208661683	6.44516299471498	1.42785040509557	2.02044631189721	3.73423115603692	1.88558328381666	6.07705350597643	6.07156868421353	1.72475795610697	3.00637127717922	3.46248940907564	3.05728914124666	3.45089926600014	2.19751084936027	3.26953924822032	4.05987860863036	5.35749652314054	1.50938938465307	5.25846071200384	1.11084679405852	2.59040886558123	4.90238344154437	2.97150973699168	2.08246942670949	9.10258369458442	2.87296876513695	5.84433699579502	1.21472539915919	-13.6949224897729	-11.3048283090976	2.41561854680086	4.99207545450162	6.53686100206538	2.18005358427642	3.24773792145904	2.62464759769143	-14.7796125319773	-0.0975561901907657	5.96258217576151	0.355243577768204	-2.85245183128538	0.372374565884786	-1.6709549664771	1.24767671819964	-19.2776577588292	-10.5582931748248	-1.41949899020763	3.00842599113673	-3.27199483921273
169	2.19164935778161	3.96337093290911	3.52256856028728	1	3.72012780548052	3.76517406620222	4.31096282792263	5.8999689268511	6.31150064935377	1.90856668804691	5.6675184971222	6.6556042019914	4.98574631251928	3.30858726777282	5.38035077717659	4.24518309103578	4.82734192957236	3.66881054260143	4.88243833570812	1.56417534415587	2.93578844470119	5.52642625117064	7	7.70600485360377	7.02626722815032	3.6123258921446	-2.66904092665487	2.91061703378861	-8.5943918361002	-10.1247397041334	4.46077065068468	7.79200190828712	1.4013094591513	-7.9568216936566	3.10209294625581	2.82629314530381	-11.394381773581	4.28726407958453	9.5452979668434	2.53506365857626	3.22726804798085	-6.4527984739822	-11.6527842875914	3.31366037499213	7.77374899644423	3.4010112787166	1.90434065664096	6.18667631261286	-5.6771230552942
170	1	2.53852285103428	3.70477253775948	3.73398226569642	5.27907759845076	1.96567178340439	4.46028778550238	1.31730984382583	5.66322751461715	2.67539059287611	4.32436916619815	4.95734563155617	5.95114260081837	4.47432773445873	2.88199789138858	1.97149986983425	4.90448173505726	4.8604508784355	4.80053304238683	4.98594304334015	4.31037330176191	6.19686021283759	4.47904380181199	2.35810003280854	5.23645208755017	2.52158453395465	5.30308256708335	4.87080098853185	-15.7675305108146	-11.3416450375025	-5.31970373590747	4.83856920475156	-0.0644532387556588	-3.72774064442899	2.32799265872032	6.71397961187568	-12.8416135632012	-0.976583993261876	11.9894766212129	0.518290066419431	7.6153763974934	1.39579925108455	-0.906234548381398	3.68282742126355	3.39470395026192	-2.26159942506631	0.249240728816433	-0.313909513820953	-8.6313538348956
171	2.3392647597076	1.9218892467238	4.32613096677032	4.22712648829925	5.09787053107492	3.96869586184169	1	1.27184380067665	6.31950382801394	5.81220858208873	6.39441462618868	5.11739253407938	6.74474742634455	1	6.11467293036531	4.08841132703126	5.68173741751789	6.72497909299297	3.86570260358046	3.37333530445474	2.85067753892645	4.2491493613111	1.92611472786245	-0.887414927704775	4.25487730463807	3.61473414360165	3.57354884262061	4.84721734874106	-15.1106669300254	-11.0813940365198	-5.76232322584833	4.71855526291936	-0.262506259803433	-4.0513932930928	1.93172754525572	7.41612092243883	-12.0643451013794	0.674318062419246	13.5968019347331	0.311289940384874	8.28099387812807	1.93896895834552	-2.61093912030682	1.95858517262154	11.2030715890091	1.00669924526285	9.14211498850958	-1.07366846535775	-8.04925591568862
172	4.85214700616573	2.32880571268772	1.55051992082876	3.4361590298965	4.02182155710556	5.95252444051052	1	4.0958756729107	2.39479127224236	5.1126505372545	2.7178418748342	6.83332488060607	5.6129138204254	4.73919511434821	4.59980821164888	1.92424602709712	6.63384361338764	3.39587803106471	1	5.74193229607536	4.79525541189535	4.22975040927014	5.98636805219668	5.99220862541518	7.77328991538027	0.99640257944477	3.22922566354579	2.13531709686326	-11.4152191468071	-6.8836121640765	-4.20426376135187	6.09411399670979	1.21398915596427	-4.11367944994523	5.88597386785357	1.68618625334813	-11.8383514288662	2.61762838205658	3.96497275070251	1.64707887305399	3.02125707494932	-4.11511744347959	-6.6800304933127	4.94500452003373	6.33750796953652	-3.72824679554044	-6.59982819714621	2.33045708975513	-2.32654740738231
173	1.44825785273118	3.52697103042074	3.21287662618678	1.09795027832501	4.28184291896947	3.9347578906018	2.80269724849371	4.20334578521567	5.59406166490726	3.27685583096662	6.32635233140073	6.02350292502116	5.10124110536329	3.75556309477562	6.95363101013849	4.66493983440587	3.78276306621899	1.78640861471046	1	1	3.27713664595052	5.11864744991458	6.28726881790253	7.5989564172698	7.64654100615266	4.21897555159157	-1.94480341308552	2.18552558287834	-8.73210582887409	-10.1124976212998	6.07317135885093	7.05863292953745	0.83014369662772	-7.39173018419053	3.4739379663289	3.14162792548724	-10.4341007385464	4.00761216699895	9.59918203677966	2.1306026476029	3.22849409008303	-5.70801795763905	-11.5846336373522	3.27321250609903	8.17316232563928	2.22538548428964	0.65065688330905	7.81717831748542	-3.85853562529349
174	2.18904476548877	5.64678294123117	1.97575223490149	1.83655789810244	2.18708137564308	3.79321227406776	2.20131595529126	4.11668551484188	1	4.93797481603597	4.24243076053891	2.63296861566454	6.66922824697073	2.34933449067211	2.37646585290525	3.79169998254862	5.02684986668955	2.80077719615148	1.37769162337991	2.57822569559024	5.86791272353699	6.38853920741376	7	7.46881573634433	8.3112527147061	2.26234248559508	0.861850072397329	0.0843264958810008	-7.96331836949389	-9.40565282002425	5.06621663412084	9.37918998885959	3.20981843603951	-9.47853878846616	4.06979378038639	3.70526695021197	-13.5302315288009	4.23710182198227	11.9690920400593	4.71324879371615	3.62828453354785	-9.09970956574089	-12.292429930387	3.44741437221596	15.6655581606167	-12.7267728266356	0.295138983533375	2.06872436377462	-8.51004095907839
175	2.19710684088342	3.23056438250638	1.16840650622011	2.4690171607965	3.3794578838927	1	5.77789186626405	4.20722389302645	5.90871691287512	3.6586155747178	6.71124960600926	5.14367772656965	6.99279451024921	6.06496020622207	3.82639819361981	4.16469382472544	4.35713225285745	4.31881330836389	1.1951297874161	5.81523554161916	4.69808659325794	1.34606378776487	1.66328305129338	4.4539038037797	11.2034280170594	5.78650303925304	1.70613390354109	-0.387706282428151	-6.54731677744509	-8.54789385409839	-3.4337669642873	3.98638489091799	0.434269019894821	-7.5477592109667	1.41843712951035	4.28248889540345	-10.4978401282183	0.820287064678078	7.04531590574178	4.3307198303809	3.43754285766718	-5.18831982508339	-4.54762585132608	1.65409978281308	5.53852999672227	3.34520933717866	-0.0289068129794521	4.93075545947433	-3.86070162018105
176	5.07287200923723	3.87041987294827	2.40505214134441	4.17586261224157	1.89724087073168	4.78371783410869	2.4323864536932	1	4.71196859813599	2.06186812586406	6.99401286994417	6.95457266164876	6.80666533690553	6.7398470390787	1	3.63862114576774	5.25267386385536	1.54146797867095	5.7791978368679	5.00462243424827	4.75305375552969	3.86857944070738	2.95922948448956	1.9411031146431	4.3354887746343	10.633645285303	6.09094830252416	1.77046106315036	-15.9157992036727	-12.0626195081679	3.10609444017999	5.45990393607334	0.895789954545639	-2.53601389150803	3.2843247530332	4.88966522521241	-13.4314802417693	-1.02811060006353	10.5895421713068	4.6976237026116	7.95239423721654	0.155995419773794	-1.76882041529712	4.09052453944025	13.332857924227	-2.26793391271819	4.64129580926345	2.30071731581377	-2.82870457679113
177	1	6.44398774947086	1.607691225157	1.28275305579796	3.02780439893328	1.71596685789449	6.02388463557684	6.14207683800518	2.58914681320371	3.73767571984826	5.36412561189018	1.95193851900153	5.25655094270419	2.76135454180116	4.6958579903957	1.35608323514013	6.1442929815648	1	5.29537999363798	2.56423348288716	3.37154020604251	4.74822079835267	7	2.44826342791677	9.09352342859089	2.7023976137554	6.99526184655036	1.21876416436817	-13.3366010971046	-12.0306753936164	1.74871100269311	4.34826678402374	7.13169592902112	2.759404785538	3.06927883851183	3.31234306756083	-16.2897044847079	1.44116192911991	5.11046406470088	-0.0995399984534163	-3.0539121616915	0.738171078429687	-1.49313613620708	1.69850380695631	-19.5769874523115	-10.0878323158887	3.37274186898743	3.41612900749454	-3.68868442166627
178	2.87267374323853	6.13823874564555	4.49164769005179	1.90300167365814	2.3585683553123	1.94580838642086	4.90394573556463	1.77520019751713	1.83914227948692	7	5.47821785571573	4.36083788109905	5.4354099806545	6.65330449454587	1.3839034002757	1	3.8657745338228	7	3.60671655393336	1.47912664582814	3.57688101052461	1	5.89337050938727	6.20800829464574	7.53333780196542	3.43885683038172	-0.721355631828519	0.222635800175169	-7.72343197633591	-12.4093154563167	4.14975359261122	9.76938652938626	2.68701815595361	-8.68007530801908	5.61253416641685	3.53371209494006	-14.6217723424306	4.59059155430252	9.94404116888461	4.22116889679367	4.52711086473033	-6.3974020281328	-12.8658930029597	-1.48883955796984	-14.0314564583246	-15.8004331065508	0.339915574083394	4.80522138406707	-8.4434081725004
179	1.07905141318173	2.84468443936064	3.46732661091499	3.81522165572781	5.46823071633852	1	1.19485916042724	1	3.33026750149119	6.80778454723846	5.90043178611733	4.93408483349883	6.52326753798126	1.0019317598509	5.85677597410172	3.76490026492499	4.20849521914449	5.5117228757105	2.01705140916772	5.84166473632203	5.4089294140837	3.57808546727049	2.13946000544444	-0.181350008449899	5.09399743711666	4.37618528784993	4.20947113081354	4.27981066067835	-15.236608225991	-11.2434879647331	-6.0507025224419	5.21974889242516	-0.380684176011309	-4.24764017437997	1.73576342398006	5.7123143062827	-12.6746239386287	0.103827247679787	12.5964956854234	-0.32952477452448	8.75840754754478	0.712524459053385	-1.80649221661733	3.25657773347836	5.62835608181916	-2.00318092670494	9.36186529928709	-1.27314294747115	-7.99513235125475
180	2.09216169314085	1.63593965535252	2.84437657774857	6.73802311544981	1	2.59176615789236	5.3601056904371	1	6.92566934788338	5.02429149373498	3.78316140409025	6.29576099303281	6.90586980928434	2.67477169695652	5.69071828333627	3.26973151700778	5.28578012288046	5.47209866275467	2.26767771169472	4.64244617343209	6.18084742307177	1.81079649411501	4.41541696215357	1.46439862020823	5.19232779337449	5.30368881550221	6.20852743423168	0.0716174276910996	-15.4026541063937	-16.2629346255113	3.55564598727842	2.92078887966896	2.99101557160781	-5.78780995599007	4.12249302286696	3.01753145850487	-15.9193695182528	2.01433676047702	7.11871234973962	4.55381325132913	8.77760836679712	1.37286734691138	0.205539163791834	1.38235612693011	-7.31951152583341	-0.503515438896636	-6.70739322543884	3.54511812151866	-5.17528911325008
181	2.20665855589207	5.3496442429097	1.88975234696313	2.47910731952648	1	4.51438323976273	3.61228675513477	2.92996561232424	5.00709033344828	4.10447707841485	6.46939129971654	3.93790886787891	5.71973902584975	2.49836506822336	4.09979158655806	2.17340585422368	3.77196012468154	5.16259893420855	1	2.74716198990568	6.70179557251708	3.67499483351276	5.71601009877113	4.61557741217949	2.92713718180807	0.533899793478993	-5.46241284304667	3.91250811751229	-16.3763201873479	-2.88122684029536	-1.32287728815714	6.76495222974294	6.69684219477539	-5.60544873347417	1.98432551339715	4.17411967286481	-17.4847844576194	2.47074352814655	6.5403922840776	1.87597536696941	4.88082724054795	-8.1411053749057	1.13508237670628	3.84202310787308	7.06222431029451	2.13966497272974	-4.71689734252688	0.857968668252799	-10.2233386213273
182	1.97158994466441	4.85327961397491	1.83768394357087	2.32813338971033	1.05830817237188	1.80248352214016	3.3097486056325	4.3591669345423	4.69337453561173	7	7	3.57915762868011	5.41658687875678	4.10518249737484	3.89358186463479	1.26375761051194	5.42449131214485	3.89062782584394	1.80019969491165	2.86028161398415	3.53091049886971	4.79844206080087	6.16089825989778	3.98354856081076	4.03268960512268	1.13054825891972	-5.23750707211723	4.72946906476793	-16.3354130030455	-3.18878737943248	0.280543553486658	6.27499181038011	5.74680029819284	-5.71603726874608	1.7820048989378	3.91085982277754	-17.2077362796093	1.89971705319885	6.28523304896501	0.896542021685504	5.45104191984683	-7.37930669249771	-0.103887027550659	-2.30208767559352	6.52110426824321	-4.97128366794371	-4.51106776554319	1.56066168956184	-9.48426533882939
183	2.67087323481802	6.72550753834986	2.50142862037648	1.79896802773571	3.41198208358923	1.04230500212631	2.30072502139092	4.21664913579642	5.35629364003534	4.29219488162013	6.26962308788554	7	1.7994716737316	6.03136575948271	4.26034195071905	1.39540518822259	2.14222743674717	1.59937670458761	7	1.90186143139175	3.52163313101984	4.79039500612309	6.72591566765588	6.29167181474006	10.0288753445764	0.191343393992414	2.88199497631426	1.07746336158202	-10.3173276057289	-8.33017938904234	-3.34608428283247	5.52057978503961	1.55195236597051	-7.36066076522406	6.45085241500231	0.505477099188123	-12.7607558684494	2.54238113813505	3.61484389418126	5.63944594332689	3.95307290005313	-5.82654134191562	-7.5574267321513	2.10554968052561	-6.99092140706316	-5.51802766400573	3.47346770712034	0.448496608352237	-3.43363334435334
184	2.06192427669398	1	2.69004508625429	6.05037859919058	2.21185216748146	1.82922014787653	3.67065375283982	2.0137826214164	6.14401962957205	6.83592060757416	4.3720310251069	5.85317603237908	7	1.20336411047235	5.58697722002427	1.69745007343071	4.90336444793618	5.23093787395082	1.61640925772121	3.90844402206297	6.68617996644939	5.98100621029948	3.39856160572034	1.79549394216316	4.60787936284998	5.46913968771513	6.31658928860166	0.0629191154825716	-15.8802328856691	-16.383671573607	4.32889841154545	4.02864296749741	2.4266329553578	-5.44208192028253	3.54219682531769	3.33892128657308	-16.1301046100447	1.57681614754033	7.75792516096986	4.77102902459056	8.19913890792064	2.58951143737165	-2.14657603155944	1.83733725762118	-8.63612547800954	-0.746947832240914	-6.78253233582605	1.71419928963395	-7.23500792680302
185	2.08707272434382	5.92861635661167	2.98038613564893	1.08275727756135	2.86403616247021	1	2.05441348148714	3.12497819703154	6.10162232147602	3.79023596678632	6.48087113848603	7	4.68334010703616	6.29756858291747	4.07641538000148	1.95375517637493	1.78248981299575	5.88503809539065	6.64985755625607	6.07028248016795	1.09022570588869	4.63823521777764	6.63034169167162	6.57059832347786	9.61369021431866	0.757340551303595	3.14546546561837	0.8228148076801	-10.0638083366489	-7.35106740728414	-3.85301327441937	4.8294155187348	2.26661131746784	-5.90811825122676	6.52499240500384	1.35121254677309	-12.4351804388228	2.52407875169971	3.81739817281897	4.63931979863541	4.13108431589222	-5.87508772900878	-7.4259129196261	1.27009023283911	7.30595793643379	-23.29092394605	-1.03367825097093	0.296216516394281	-4.73695623468831
186	1.76607461305225	2.22619415955924	5.60435868911638	2.46227538816779	1.88513084481324	1	6.34011243750239	3.3707891653341	7	5.60567076646419	1	4.64080346601242	3.26882580041533	6.55984534827989	1.4606015461482	3.700203043538	4.64165701873095	2.1900032236777	6.70952849263143	1.32757982449799	1.7606608577135	4.98048923405103	6.08990553553894	4.41818741330023	12.3889210777531	3.79805010459819	0.674753165318009	0.797684976548025	-9.99908790285969	-12.7793665523644	-0.848464467823919	4.60647491645331	-1.41132543396525	-6.47479348300857	5.61905977527543	1.34929553547887	-11.7923342658313	-0.682032962667013	4.67838867804874	4.6123939699009	1.31989751133886	-3.95509779138049	-3.18311951836669	-2.90508374364592	10.8853411395858	-9.44999654602	-0.675707092218611	6.87338791278548	-7.60667317090333
187	1	4.01070008292318	7	2.18505685553617	1.35425961629094	4.63407356798293	2.62411557845592	2.33639129079264	6.82415240451349	5.60102068269626	4.06305391470337	2.91425499286808	6.17447789506694	5.85158973851364	1.57403144508837	2.80528694022063	6.20972783358774	4.57169961614743	5.11093774677168	6.44965334609029	1.96177617403412	5.60110501904721	6.3013242088381	5.43730291339344	15.0322803479152	1.96857713326675	1.27171280517377	0.0835437069144698	-9.23572441295483	-13.2694985551601	0.625226739780447	6.53043978129703	-8.52771627555037	-5.44687371373079	6.46041431458039	1.00769788241415	-11.5546007056417	6.5254589101939	4.8193729448536	4.27905598684766	0.198119673281953	-1.32980680914314	-1.50027041544954	3.93059120094376	12.30866606978	-13.9803908407281	-3.72747098349491	2.85915940658256	-1.18440972346242
188	1.96200344677389	4.71959012184611	1.82586347196501	1	2.38688882426737	2.61497726254039	4.43668070207124	4.427225949628	5.03074544585972	2.43415225427361	4.28072125367068	4.00161344577847	5.06373504588393	1	1	1.03154268625262	4.91709521515538	2.06696408939526	1.14200940975312	2.78029761239195	3.72490070065147	1	5.16188747916126	7.19918688131019	7.27470559797767	4.40860181987266	-0.122458498735	1.76800048785706	-7.07869167734145	-8.61469741232454	7.01828951469515	7.57922624239099	0.0724770889988808	-8.56677629944091	4.60396875933434	1.93862429786268	-10.9424985270235	4.98243904263351	11.7845933879819	4.45961512033976	3.18707794794308	-7.23141823346747	-13.0447125091602	2.88697573335709	3.32451971241334	2.86374305722623	-0.115888764980321	8.65874115514766	-6.93746285252341
189	2.28998923618116	1.56391300607338	4.87793953263934	1.51359368594933	2.08783786132943	1.69708876886425	5.78121075512123	2.11475660805394	6.8405986268109	6.8584063403544	3.28837520821069	1.64278521238634	2.12272166192111	5.32708165578064	1.43363658979621	1.60348010718427	1.6923004866905	5.35279099120355	6.47662578332463	1	3.37767169070444	5.1649282460888	5.28776778678503	5.01163155987395	11.6403290057161	2.66279218962365	1.03433177453377	2.1631172560085	-8.87872268014071	-10.5632518961587	1.86172092668662	3.7762399333348	-2.80697871082335	-5.61799423610861	1.80198966018899	3.18715737524538	-11.2266874102306	-1.13000662057885	4.42492919400322	4.15626196055683	2.53665690552647	-0.426336515079318	-5.68780751837018	-2.53020206427621	5.05456414715848	-15.0412547383269	-0.233571530974239	0.180660255726259	-0.476547443579063
190	1.78581456033446	1.59283949657782	1.76027750698611	2.47674045629335	4.93754887374121	1	6.08045720700816	4.4367163028589	3.47515548452294	4.71670599519541	2.56088182068566	4.56316303989151	5.17613535703609	1.31298270062502	2.44620495898918	4.97601519304822	6.2962021448101	1	5.85431054073139	1	5.21430335351765	5.24435611446217	3.07095711170816	4.89710429491328	8.88365342708748	7.43868822114932	-6.67391675690292	1.43137472838839	-10.3255126810966	-18.8070833417581	-1.51376364277848	5.94066790080424	-6.60638904077527	-4.9285549417492	2.65852610979105	-1.51469574209004	-6.27960829012934	8.25895670624092	9.64310513444622	-2.13364037220155	-2.15269009389413	-8.28370811653807	-3.55170267050693	1.84097035176649	-15.724042672742	-15.4251256045325	4.55346811478397	2.80541059508132	-4.65481524096776
[truncated: 74 more columns]
