# Supplementary material for: How Are Mate Preferences Linked with Actual Mate Selection? Tests of Mate Preference Integration Algorithms Using Computer Simulations and Actual Mating Couples
Source: PLoS One. 2016 Jun 8;11(6):e0156078. doi: 10.1371/journal.pone.0156078 (PMC4898694; doi:10.1371/journal.pone.0156078)
Supplement: S2 Data — Long-term couple and agent-based model data analyzed in Study 3. (ZIP) [file pone.0156078.s002.zip › S10/Euclidean Model Data/Euclidean Couple Population 11192015 0258.csv]

	trait1	trait2	trait3	trait4	trait5	trait6	trait7	trait8	trait9	trait10	trait11	trait12	trait13	trait14	trait15	trait16	trait17	trait18	trait19	trait20	trait21	trait22	trait23	preference1	preference2	preference3	preference4	preference5	preference6	preference7	preference8	preference9	preference10	preference11	preference12	preference13	preference14	preference15	preference16	preference17	preference18	preference19	preference20	preference21	preference22	preference23	preference24	preference25	preference26
1	4.22303608243552	4.5468583559973	1.86439107645023	4.5241496534208	1.31835507544331	5.32110207366611	5.41589482225415	6.88247562381502	2.91826309092575	5.43450942781037	4.79033202438759	5.37523804813625	1	6.75859084391375	1.49517191768234	5.15315905166329	2.34674490794333	5.32858211349996	2.0681970934623	4.16686270388521	4.90820765621102	4.31831598896789	1.66440743983175	3.93456996097378	2.26269162005175	2.64964944677027	-5.28599381606552	0.210021023885267	0.648769356678692	5.58599564206731	-0.71578406113215	8.34978961014103	5.94552975350018	-9.03467840110679	-1.35811751861813	4.42638252361788	2.63774368966701	-5.82132787987377	-10.4627195157197	6.50158696290458	2.96688447403716	6.20650803489376	-6.4400884452739	4.63654849612373	-9.51230948905595	-3.36674804955323	-1.58690132114189	1.81056223572722	2.5116505481199
2	5.89246992265768	4.73801863624658	1.98380690556227	3.38213145514362	1.76656451599343	5.08999868243125	4.70289522770063	4.96332891916775	2.02840104387041	3.36742493489878	4.0989078932354	4.28953336495321	6.56646821658143	5.99361998258585	1.5484879354626	3.55936589202027	5.62605562437955	2.35904408089903	6.42078796289893	1	1.74371074582495	4.37640617827777	1.36744560573207	2.35842577428249	-0.140050316714391	3.24524362022755	-5.97737793666363	3.42221968763542	-1.38078312800354	6.460376727553	-0.978303820818441	8.34904743750714	6.9914997500653	-7.89354129085589	-1.25085171343949	3.50136325337383	1.84561072345962	-8.01695081137808	-11.5512876540446	5.32527735825662	4.7066388356322	7.14841848672676	-6.31185291525783	4.62115410984959	-16.8361660952215	-3.99979051418042	1.12327506070504	4.15107262503866	1.23203051793622
3	4.12458202184029	3.88718407502179	2.81886609642873	4.36946136974539	1.20025920870096	4.09774112564567	3.84419846343301	5.52278317185905	2.86288607135418	5.89782429228646	1.47196383701132	6.36665989989826	1.96606596338057	7	2.50890727230075	3.90370087933768	2.03639833381712	5.61106773214549	1.77421386284919	3.76578505104656	5.19389757301904	4.22869668195355	2.02981494864192	2.78180399737819	2.11291146926594	2.67570003900282	-4.856305810453	-0.185990909963321	-1.17391313300465	6.1240959337696	-0.296180558252108	7.65689825894282	7.1793583906624	-9.12024734461222	-0.77035101750401	4.06124872159286	2.43981554961175	-5.68645751685117	-10.1275698159185	6.23493680642751	3.38588860501805	6.31680229061111	-7.81346218609812	3.68239768116405	-9.62084317822752	-3.33013283351106	-0.333669426896853	1.9566186546828	3.59753027151468
4	7	6.24399927568568	2.06006841872229	4.97319581030187	3.69446987689425	3.22784547282435	6.63856518040132	5.87546867297381	4.28184548732872	6.38491044390486	2.93951039861347	7	2.9162131099284	7	3.77699631210075	3.61912110297342	2.51280677246375	7	4.45613690056605	4.95222788608155	3.89003659937752	3.86234131668167	3.39765927399784	2.0891107420097	1.45691101210285	1.03768468487323	-2.87942375939348	1.39898449521624	0.626451246225967	5.28392105577513	-1.54629111568992	8.74154642381893	7.95992264569321	-9.57150844756611	-0.764819015628768	5.79154373419293	-0.339055987885216	-8.6089039592447	-12.7181692950861	6.11911423623425	5.26147059875584	6.82442430888282	-8.58627111277172	4.0350210380448	-15.949809582554	-3.01170278758374	-3.7615660399932	1.96713000344551	-10.9225970046833
5	3.85846895509159	7	5.1614197683135	5.53786005849062	4.33061018341506	6.38252369690011	5.79007593222071	5.32074420380845	3.2964756522243	4.78674964336349	3.5630239247338	4.7251768787205	5.29059101725533	2.29445590788214	1.65744960662252	5.66156011861686	2.10115458992944	1	1.18184622081148	7	2.52846473320081	3.13080942076733	1	0.131668348792322	4.06194855144535	-7.81123666641498	6.45798445717325	1.42222181337067	-4.1229558849095	1.48095644244442	7.30148447571468	6.98887283745387	1.48049523679792	-1.18119146488907	4.01421343102878	-0.118662179782018	-6.83199174781891	-3.76236570052609	-0.523196550456115	4.39512542281389	15.6924462192308	15.9317659535665	10.2248482445392	3.5058172808827	-7.06178429432069	0.744174455275883	-5.77876983483359	6.51715700900606	-3.33286463838167
6	3.96219661311333	1.8743930582764	7	3.13156318846186	2.21346724549422	1.50083250083674	6.23972883188972	5.32187552109946	1	3.5748689527675	3.89079872237255	3.68940415108377	4.28270506120935	2.90840959116202	2.35979133439437	5.97197476838468	4.15475834445224	3.37689409581179	3.1937574324584	2.26657165444487	6.05059377964812	4.49171040841817	1.73528472827509	1.09719473749368	9.53571416168844	2.30967322652765	-0.95614365414857	3.69272064850241	-2.69642826433914	10.5034689699961	9.4944211457492	3.81624880959863	5.62464374297972	-12.6913979202132	9.68105583865361	3.23274107694611	-4.21753490538109	-3.21124761003757	2.01449750960502	3.64356865896211	5.54926273859415	8.36932733678327	2.224868781733	2.1560995614894	-11.9485101839363	-5.35771348526301	-3.55319140462969	5.68904635165742	-0.912454141099364
7	5.2896951590093	4.01947274665997	2.11538380038558	2.90690636259761	2.92918430447429	6.05887374206216	3.6220321016133	4.46265321374922	3.88902106710119	4.8248801280208	4.47796713134939	4.85413704999671	7	4.42845103603705	1.29147663114585	5.38724807049674	5.03421873790126	4.65885920264977	5.52738692285592	3.65102487184777	2.18741403868421	2.68639324375732	1.97733241084753	2.48503660502226	-0.298381841147393	3.95193736593926	-4.89124921428034	3.11595652371111	-0.415080226184114	6.77263256271063	-1.23121714397784	8.42283655702112	7.34490122804286	-8.2662165320426	-0.135268171649359	3.252572421729	0.426582594234486	-7.31420947472745	-12.0084559788594	5.81848475348629	5.47586553543515	7.67587031658696	-5.31634237511773	4.54796610095755	-15.3233584570959	-3.99805091577626	0.382052028003496	3.06764753323445	0.235666612350422
8	2.41649020121628	6.40023098588339	5.56754595213707	4.41126970716658	2.7769472304816	1.88008162078873	6.42853640084405	2.05948490915287	4.62612746647565	6.12588088645956	4.77902092066449	6.66936720597005	4.76367213171098	2.36142498788398	1.49037818313687	4.38149441326534	6.09373990747471	1.94518095250235	1.89373884194508	2.4850359964331	5.20124868132783	2.11272196989454	4.07358488950079	2.91754882403114	4.68476964700513	-5.90263941004338	5.27086316420242	2.39959840536039	-2.30399094603898	-0.00445467302901298	4.03346049518838	3.3533625180014	-0.0324120576044322	-2.19736185082106	6.57679037080306	-0.905606887347236	-7.63794999004639	-1.36805415152443	-2.87866345258935	4.43561090768273	13.6237680302514	11.5522648333244	7.51705200215627	0.137707590140383	-8.17415958552564	-13.6591473592501	9.55131197196375	3.73114519281282	-12.1310103806135
9	5.48440787521029	4.7021007724528	2.65249097053052	3.93319172313422	1.54784757774275	5.86072389151513	4.03362849999726	4.09087770707158	2.79282071012425	3.83010147995649	4.42522526531946	4.29180489575815	6.6258432929446	6.65181405465238	1	5.46203396579513	3.84710864299739	4.32411343127869	5.0908492175872	3.52040582778551	2.68120184074343	2.47962151494866	1.31144702281109	1.6129390023634	0.104176946106481	3.93163852069561	-5.1692492557402	3.1489764477205	-1.17722866123783	6.24359508299723	-1.33278452655745	9.45340522471	6.77188279623572	-7.56001433089727	-1.26913685968928	3.41094665066891	0.529029131314123	-8.56150857651109	-11.6865552507113	5.00309407799756	4.49795836538187	7.46597931473897	-5.52964716309326	3.46491310024727	-16.5131640022826	-2.64850148109991	0.654148795658333	3.28060538113328	0.613291554139745
10	1	1.86481661993969	6.26040633662179	1.3043756581413	1.45927836015196	3.96315328418402	5.22441934065487	2.92273803280302	3.69490051025662	2.47794165691737	5.2806586182636	5.53182854220075	6.98708833097661	1.40537506978052	1.60488251406666	6.03024387071437	5.91965911596447	1	3.90150762213545	1.5015041387317	1	1.83352455987496	4.30810254883253	1.83299112865832	6.55207661805964	4.20237865819318	-1.07770839467157	9.41887103433483	-4.75765015124121	14.3559080257183	10.7624244924186	4.69436723434863	5.81879302547666	-7.48678006908456	7.3452719606532	-0.581641067923942	0.117585901488962	-3.08010071753011	-6.92648287313348	2.10289982177326	8.64252186923875	12.4100829747435	0.06834667743008	-0.850874994418405	-9.96677927704595	-12.9209679198042	8.91460513181976	3.23678395369411	-12.2769713154608
11	1.13537631586288	1.35244328329129	7	3.60830985576576	1.15827361276172	1	6.96051778037907	1.56533587634983	2.20998767176162	1.52216215136831	4.33696807914098	6.96458940577343	7	3.4665706254062	2.40367836648233	1.71247618666038	5.848240027422	2.16682331814403	2.11274896036095	1.26632374182673	5.90607523715245	2.48840285636722	1.93534810948828	0.40386219588595	6.35215427003172	4.4236298484605	-1.50022121225625	8.98954438382478	-4.84849857940859	13.4076979825365	11.8364515901807	6.10885125051208	6.8816903297894	-6.94018489989933	6.67070980076632	-1.8482477146345	0.077057016930889	-3.36859147326667	-5.97186668886119	3.69832548320901	8.5563451138578	12.272905892943	-1.73345028120991	0.266152120183287	-10.786121313906	-17.8361999449417	9.01117795542882	4.7638803217049	-3.04767627346079
12	4.49719187109527	1.47408226063968	1	5.53633784072351	3.81011808599293	1.12339998865388	6.46826561143035	5.19296640408609	6.28300017967964	3.16492098020095	3.71868743087069	6.5379053678513	1	4.89521056442142	3.00468106440507	4.75834190006228	2.93988248820087	6.31922622706144	6.81449172637706	6.49051891019475	5.78729379597134	1.87855658943769	3.09035345098711	-1.14012215529902	-1.72606249234963	5.14717813037857	-5.12728932451462	4.75530395285042	-3.72833034904022	10.0551123942776	7.15528477082974	7.4708869889936	3.82385244941983	1.05618034366471	3.09095227403324	4.53863110385264	-1.32705726260914	-10.8883132112155	-8.00315549436244	8.61320243267075	-7.34436447982496	6.21087066959607	-6.58022704421262	2.63516055469979	0.299003764620432	-3.08851129412907	-2.77384498448138	7.0529647158237	1.0721262179119
13	1.6442917721593	1	5.67033371713943	1.94496050797004	1.76382858641466	1.04629414978196	7	2.19832003829747	3.53631002739586	3.34127139338257	5.30716783232963	6.54657240390373	4.06760979225457	4.63559797517887	1.6393638464317	1.73627638464599	5.28083783554938	1	1.84165861455522	4.40838782218497	7	2.53746505072577	3.55673207408072	0.530978049640187	5.70718573321933	6.98808703430235	-0.088635273289222	9.87996156220855	-6.93422180048727	15.1372586389156	13.9134608428582	5.52732241308792	6.9013200431047	-9.39598711792731	9.00394246811229	-2.839626583624	3.81149030356944	-5.07700117220715	-5.50758291597035	2.18251105200896	9.7338820920688	13.7176598823078	-0.470596433395165	0.997955557285309	-12.2496631991807	-15.3493148835033	9.92005210143742	5.24169162229405	-1.28287371529543
14	5.99667998292738	1.92850283932297	1	3.8755601065899	6.03179066984318	6.89858529770231	3.1791273004026	7	6.34066607684563	5.48230880173832	4.11754497329716	5.55605574544545	4.89141046548507	6.56040577283891	1.31982656995887	4.21438085940515	4.79914930356118	2.52581901454954	1.43641571261173	1.97704248207013	1	6.19209042390804	1.07410038007576	3.17512991968002	-6.44893380124961	1.75315633860552	-5.37641944576808	7.8585444373546	-4.96562173222175	4.74601172186594	5.47396646847325	8.23330709157314	7.38853569012777	6.24924393894984	3.17083200899548	0.442150658982479	-0.639013950474371	-12.2363492757008	-0.988615943442821	6.27940342252312	-0.0847874135216433	6.10002896216711	-3.05328698555567	2.94504753478952	-10.4192362680351	-17.4830723552134	2.03009400814932	6.24929885512423	-0.958321763695499
15	5.13989076555998	1.15897906685637	1.09763518159563	4.88412735906464	2.74062464791672	1	5.34425581994841	5.4415095212296	7	4.87693052036987	4.93916519534448	6.78095720081688	1	7	5.2240286118317	5.14222382141024	6.76967576995816	6.26519737385763	7	7	5.36775755931024	4.76725092174331	2.71162478124844	-0.33471985671919	-2.62483890935703	4.95196046646613	-5.13894232144681	5.56882713249635	-3.99846512566437	9.27062830163077	6.40881782247082	8.34673257936896	4.68962547587238	1.55727591913284	3.67669327492123	3.58415221168657	-1.24196386418289	-10.8566029527291	-9.33565187850664	8.59219733653092	-7.68713921209749	5.79977672691688	-5.3020284494186	0.619258426825825	0.691416184200123	-3.98404447723391	5.88304680976994	7.53871992075884	-0.484473997575895
16	1	1	5.68727398323958	1.91123103760867	2.11182859492659	1	5.39734326157796	4.37590190483796	5.07926174447989	2.34682101055665	5.4724125676932	7	4.36888784808904	2.52550066566407	2.25492164424545	1	4.23396556978688	1.26658702118978	1.21309215478932	5.06501903139682	5.30733928718658	1.81790786284248	2.62133595942896	0.410448374076786	5.40970558520989	6.10240375197982	0.0230148111377016	10.1264417997757	-6.15367152657594	14.3235506316825	13.651394713743	5.3383101201976	6.90596709884822	-9.30688321773934	7.80649222973215	-3.70055176080769	2.52178985405169	-5.29788305038876	-5.54803138452461	2.0125183165647	8.67833424410254	14.7685220176915	-0.37422292609865	-0.300609232457846	-11.6158379594779	-16.0905731631702	10.309213138112	5.74150770795105	-0.545312820648417
17	4.89229569444867	1.16198607158115	1	4.54153248107354	4.19357075740138	2.52384998159608	3.87717746196389	7	5.91664384820869	4.61419157363847	4.54293343280962	7	3.3650135377003	5.53508373606593	2.97266875531026	6.20994319388382	3.92474660989928	4.84578395999048	6.7132228230645	7	5.71247343825448	5.48761438338433	1.76572377448345	-0.141193459125851	-1.73363332697814	5.12410923849737	-6.12912438166188	4.57996203797252	-3.44920372166572	9.4763254659863	6.08720043617356	6.27421693359036	5.08727493788014	2.06201604416172	3.9077527383289	4.87561601781437	-0.627451554696817	-10.7216747240698	-8.89672701910701	9.06339604422675	-7.49303673126317	5.77925352075823	-4.3604186183038	0.304739257203667	-0.43152946660573	-3.63451635063935	-2.62391672263182	8.11656715993962	-0.711406416360753
18	4.97836197590224	6.63776222255575	3.02731605013697	5.6433148836102	2.55844811414492	1	4.32137007492737	5.26233746730211	7	2.12346761235249	2.87199974268842	5.04636565182973	2.51192744076135	3.55026477702784	1	5.42637529277926	2.9559726944826	4.84626869110471	6.58109781392387	5.767107868856	2.71613704816342	5.79472878320231	2.38513290189111	2.51358257418941	1.27433697736932	3.4282130628968	-3.08720730763514	5.23774245454958	6.99875276266332	12.6692313410128	1.88725044669835	6.8554065789914	5.09711671039938	7.12504618058532	-2.60897881706572	10.9392543550594	2.57825384840709	-17.5660118812714	-5.42132563576469	7.41064945622899	0.786568736525503	6.94861462729564	-4.50345900147088	4.16031593135626	-1.13947569024999	-15.2886980192476	9.87909017610101	2.65071525102601	-1.50518166164343
19	3.02400470760734	2.02709018520176	3.63444536443472	5.78039189750593	1.76068631470468	2.82288162543997	3.54811488448547	2.55903552267528	2.66978400513907	6.08572653541818	1.96986579924029	6.00558260574799	2.67041237456205	4.60136914699905	2.34308742701808	7	1	3.09398636822792	5.30649681627753	4.9188480409521	3.74545817032	4.54747243941967	2.68800208910401	1.8453755909564	1.06240654100969	2.58832560606491	-2.22829139816816	-0.239784675429316	-0.840663727720393	0.974157687156044	-0.808369159741783	9.88652160004648	10.6802089815587	-5.42129384388659	2.78706983689622	4.79195129642694	0.86607249818662	-6.94120755994104	-17.839114904119	5.56550898927772	3.76351879806801	10.0575587873515	-8.69756524812189	5.7851742704062	-3.35339049132714	-5.47725796371225	5.63798660075665	2.13449172081068	3.68608322999247
20	5.15212546972712	3.31126961112279	1.78158123984177	4.39216296110186	5.8966932366851	6.65402401435284	5.9523167651458	5.42543047119917	1.84377142358234	3.53069694513489	4.43439123900772	7	7	2.54200133690519	1.23897446200466	5.20594912997809	1.64841160894816	1.70088143595836	4.98733461436164	5.70651777457812	1.23341040067255	5.68549682656068	1.5407736370877	3.49834279779272	-3.54479803269258	4.30994885364749	-5.73684912483249	8.08868751342329	-3.48934894560509	5.53413233590724	3.13889397559807	8.07438023195929	7.51974308648609	6.8323700030475	5.01509020161972	1.13203095567229	-2.07283186451204	-10.9502091460823	-3.04866213162583	3.27938713723258	-0.538731460033474	4.1806986074899	-1.83617093842495	2.71563205876833	-9.38845934684991	-0.266080398272171	9.56283501481165	3.65111545499608	-2.6258139518142
21	5.04578431770793	5.77458257212395	3.69357756872991	6.1126189694472	1.59925240009051	2.56378471926685	4.63147130067536	5.88073494770375	5.07945352741628	5.37463023548484	2.57881661883818	6.35785106433182	1.70863534983302	5.1300495928581	5.05872495748604	3.7026040340051	1.11124970342904	4.41164757304155	7	4.58627011100736	6.069070462918	5.97148883377755	3.20426988715708	2.12600775108258	3.75033004442731	4.31900679095702	-0.615566879355122	5.76639154772046	6.56319809456626	9.38286176168105	1.50045425867928	4.53533961890863	4.02625207222879	4.2320065557178	-0.503123150587316	8.87954529385325	4.86060567752658	-18.3793948819869	-5.50209624260229	6.64604314467773	-0.296784185026851	6.29232880719502	-3.18024605693935	-1.07191947543018	-5.52255743884237	-14.5945405422463	6.09001732391136	2.35368447046163	-2.7365027626265
22	5.25525343373811	6.14132651493109	4.36302343197544	4.22113859289518	3.0557815252415	2.02997812762993	4.74048875119346	4.24967145774102	1	2.88868406036508	5.36138697327405	3.30971034728103	1.78399187670733	1.43396314914906	2.89419748167127	4.86077389085092	3.96416153114364	1.21709914731832	2.7589235041783	2.10044746631069	6.34145156805962	4.73879396635141	3.4702276405584	2.71865048773219	2.71541397454254	-8.35354530794723	5.69970125582896	1.58130690551772	-4.37984654634019	-0.0193254665656417	6.2844880753987	3.02758413622247	0.728432817163568	-2.09827286611887	6.63478354892459	-2.45606742832397	-7.06446754638102	-3.34216518565249	-0.836683116015662	5.19354817068409	13.3216910753214	11.9869073191082	7.31045487437222	-1.5078310376067	-9.86749714673133	-14.5895983142253	1.30487896312251	5.41272998775153	-11.3468913048394
23	4.99536323766103	1.446815831306	7	3.30004634999817	2.2515661988024	1	6.006929642484	1.87149502094013	1	3.64624778425416	2.68679032597032	4.2543296093314	4.64050617553657	3.32842332766803	2.72384094651134	6.13362482834408	1.75072594648255	3.16817285369842	3.58792219753568	2.21640554494327	5.87427924099004	3.85124235062215	3.63982811803643	0.21124338083271	9.23448499008191	1.12326228626607	-0.0708189554003121	2.87128326592793	-3.86438448945926	10.6653530387396	9.33201790895542	3.44844577468314	6.31093850907652	-12.8980583909819	9.48446452083891	2.49617907704761	-4.08514732641468	-3.84094769520372	1.87906530112891	3.48855915541774	6.03847872577948	8.0436127831468	1.42150782842968	2.88826518420563	-12.3059236673779	-9.94558899698836	-4.50778149358293	4.96130806239864	-1.992912842356
24	4.80927101761444	5.7315513539495	3.46682530825643	6.1355908929663	2.27268429750227	7	6.08915695831113	2.13644469960199	2.52053241075193	4.89091132764129	4.7074920274394	4.31152513678746	1.72972982052892	5.43288551257839	1.66018489691007	4.48588912826771	1.5019928525227	3.70475620707441	5.53401364374029	4.7908143790689	3.2659528108665	7	3.53686010430933	2.97672870047556	3.12633248920884	-6.80652479886824	4.93544508917662	4.69019957781673	-4.80112984173491	4.54421366240862	9.85980785476641	4.69771654248103	-1.87889486261476	-3.43749827146102	3.20439663917651	-2.80806018874974	-6.90615249883625	-4.6198554365351	0.0383083084579395	5.39013812184885	13.7274639654513	15.1477157942486	6.89809545186925	4.49055569128047	3.71208609599389	-5.22984141690115	2.51474495509668	7.87897204574099	-10.1217841266862
25	1.11777103377812	1	6.57896933649954	2.54327166894106	2.46596842155019	2.61640867033116	6.48631083636865	2.59119461320875	4.6875331356646	3.56670954278925	4.80030453871162	6.02607443445329	6.39673475165427	1.16706508943243	1.30953730631397	5.80011341895639	6.30233945526601	2.08902804523934	4.50370081673464	1	1.79347663243554	1	5.6529151872875	1.53593464635602	7.38459241400633	5.02398342028857	-1.26291759250791	8.40378406840789	-4.1870122986965	13.6099089240925	11.0404058749958	5.70343287348192	7.54196706002113	-6.89378971008443	8.10850407771764	-0.999435350405295	0.823565385353556	-3.6500456319053	-5.43960735248521	2.34480511069095	8.45575358475151	11.1026420974451	-0.414659100096464	0.882184327355025	-10.226902446694	-11.9606195019274	9.69873634549679	3.23450435408032	-0.305733507445785
26	4.38051671152285	7	5.43471929120624	4.88761389953748	2.85513659531861	6.62417825801669	6.7160227192613	1.56060859529091	2.71231444940985	3.11956679043419	2.97733091223189	4.46857407614383	6.17169175737475	2.23880981986088	3.16127002164622	6.94614025744984	2.1548274319332	1	2.55824170965847	6.91471244169795	1.95047800748989	5.70567440633333	2.98198568365369	0.150298918720972	4.65704129102629	-8.08526749557486	6.48581356595498	1.59283434551514	-3.90782138650074	1.79335650789543	6.1556545617085	7.96962815594709	2.07932714166284	-1.5879186209857	4.15647626483403	-0.446135262617606	-6.15729939261394	-3.61643102969215	-0.911193335413702	3.38392889960165	16.3407842196639	15.226668384361	10.7289866113151	1.81292636312904	0.572176232881957	-0.253972642860822	-7.08571601834875	6.2174143822695	5.40435178991167
27	5.81870907990995	6.88292486089336	6.77205862844773	5.7249449500841	5.50146738269539	2.46693832907834	2.79687168945401	5.70473896666911	4.07849388249939	2.74509499556308	3.19251451528599	4.14674750620845	2.18863228563333	6.60409462234935	2.8810774331487	3.10190239241295	2.76739874945838	3.432515526036	1.14264731075122	6.98657107817805	3.20682466513167	5.5592017514029	4.68494560558582	2.87281665541875	4.55106178914606	-7.38824974719176	5.63902103274912	2.64824808436453	-4.28123824812824	1.89296975017395	7.72713595963089	3.74639675157571	-0.0296305447131947	-1.23641920219122	7.50940869980907	0.753241761305624	-7.10878545339085	-4.79182656038773	-2.0864417609768	5.73675443611422	12.3392272424155	14.0501875181328	9.60273801794276	2.32597217541533	-18.4180090050703	-12.360421752547	8.47256935475981	6.48959574855588	-10.0997274446068
28	4.64474705013894	1.98115563724766	1.14439230105096	4.43504970601262	2.79958935133625	2.33391478851809	7	4.99231069476445	4.74415994319793	1	5.13168400397883	6.27037863825947	2.51037000736052	7	1.71666572840579	5.3004020556521	3.28807383256474	3.98047387307487	6.40588308477433	2.5069143746667	3.0091029396918	4.70833660049122	1.50314593163803	-2.102845950251	-4.80244122831266	3.3266391428705	-6.64129348209154	4.17066771672725	-3.19227728498901	7.821894560769	6.35780793481442	10.4279362712129	4.06763665168411	1.57663001974363	6.04216781236476	7.84385212005407	-0.686467595069218	-10.3376263716839	-7.61311849709242	8.07461178168335	-4.9920439333026	5.01711461284442	-5.4840629905111	0.993125547671733	1.60834179829037	-6.80571809947109	-9.94516529228863	5.00444523406805	-5.42190362598503
29	3.77890400459095	6.86655974461441	4.3311381646938	4.74602495028516	2.88626477085886	1	5.53184244631122	1.46525531549033	4.58442762642174	3.20781304618304	4.28203123523402	6.46724499699273	5.2535918264739	2.66708163293908	3.97297361653279	5.68239270159322	5.20409858361112	3.81602458656288	4.33936606628695	1.67394134901916	4.62740658332779	5.74487001950402	2.83081521882153	4.09444542468427	3.80203438637932	-6.38849066606364	6.86741902383857	4.32990314736133	-3.54027601640281	-0.860927330508847	3.81138533016872	2.88797053249066	-0.136684518568242	-3.33343530022247	6.73481070079533	-0.0150390131275059	-8.34822768965646	-1.40645193744046	-2.77119286888448	5.63760074012605	14.405666964574	11.5738100952726	7.00493089575002	0.876018570778005	-7.46859626145245	-10.8015082817545	8.98765189612812	5.66454181275306	-7.41380571669914
30	3.58825111279713	1.88195189414433	1.8553400791694	4.03379408173204	2.4318803944255	1.88278576170106	5.56154248907869	1.90014640559941	6.79040819889071	3.58358881986591	7	6.3173245501567	2.48610065948118	4.84910042408372	3.1615928682514	5.6438006151122	4.09006368529338	3.49105174901222	5.30431989773176	5.37952584909122	3.56069499705121	3.72696617329087	2.134196840372	-0.0791936415785401	-0.559410170783179	4.10338636134832	-5.56795602515321	5.3718918549714	-4.08205445935214	9.1563489304776	6.86775737438679	7.23150409590862	5.58920907518043	2.80670190650914	2.71790069532925	4.83451233572118	-2.5480928934118	-9.68268049419191	-10.2868731862028	8.28574754133102	-7.32107006143788	6.00703684355593	-5.47744559336615	-0.736804887373563	0.181136579606485	-3.22254477900089	-3.24622149634103	7.16976399411273	-12.6163624069426
31	4.01501161728164	7	6.86598199278757	4.55016519586348	5.06006217753474	2.71216024637544	2.60487644984094	4.62477438490341	3.53851651338972	5.13859594123525	3.91354596785079	5.48744224887236	2.68418189322909	6.57961860203046	1	2.76190212581268	3.62925965612723	3.18512930712784	1.87290325705157	6.47211163010366	4.89436144569833	5.78904351118182	5.0593719993259	4.02079859217805	4.61718841416233	-7.68444631535535	5.85343154526242	2.12032599215575	-4.33835845234106	2.44311060152249	8.5344581729008	3.80963888335359	-1.16619933804193	-1.83543428243119	7.93499704579675	-0.146995065401807	-6.15972539461548	-4.41648706391497	-1.81250899913033	5.77824934425543	12.0691548399444	13.7156884423007	8.62694363443211	2.10523003939868	-16.7805472307579	-12.2584891986806	-0.575048731454482	5.28068087676717	-9.9529217872438
32	4.15017499165401	6.88851048025711	4.88123674285728	6.48693274468796	5.60926687624779	7	4.79323959762047	5.34620945205677	3.35620119352331	3.28017133389917	5.99449647738048	4.14489846323194	7	5.82527357432587	1.80684663062879	6.33457984235771	1.29257293006003	5.54120238454182	1	6.37892435749251	1.6215580286462	5.85276056768477	3.01777772168522	1.31955592497585	3.99777871765696	-11.3408058791235	5.20656303841795	4.35686655116105	-5.87928414116758	0.641308505770649	7.32506461704032	6.98202683592845	2.79473866134966	-2.32468612874046	5.39721628378645	0.628232489459097	-7.18376334589889	-3.76302792245493	-0.399681168959416	3.26556304401391	14.32758867372	12.7852840868875	8.63832053994622	3.3076628583575	-7.63865968194844	-3.2611568208223	8.46228300954955	6.1369770866017	4.53849439618435
33	6.13522008878877	2.8566604689792	1.66117281026218	3.39926306069941	1.64362725482074	1	5.56261425759056	6.21431818002274	5.48240966371	2.34171783696474	5.88334946193348	6.72544985219866	2.03538547028303	3.21615404657178	6.91592632987965	1	6.89135652361621	1.98122314736855	7	2.63561327829523	5.96643621998403	6.28756014657083	2.54894906697493	0.801675453034735	-3.61031369679857	4.6556699470152	-4.83270868720089	3.0058074424253	-3.30128997483667	8.51979640812987	4.17631358481642	8.33541481135527	2.76998298546017	3.72811441816951	1.99482713233392	5.876152342117	-0.769210029291598	-12.4964351442767	-8.31378160121268	6.87304188496955	-1.95144863253957	5.51978546774889	-5.48427418559847	2.49628299170175	-9.03035741592723	-9.21716794914777	-3.19408532885769	5.27007626644155	-0.861631731182806
34	6.01254770449243	5.73680166124747	1	3.68593944288768	1.86879934859793	5.81802208962083	4.88019844891949	7	1	5.56296134723016	3.90108007607816	5.37363304300762	3.66232509775284	6.97695562661466	3.29533122625341	2.64788169480666	1	2.0728889542352	5.26646395953778	3.67792093850379	1	3.16540358951331	1.96129924439752	2.55858329621554	0.499201660602955	1.80458879733723	-2.96984610585461	4.68908954627783	1.14658221598266	8.46584677413123	-2.69707688573299	9.34244847739382	5.126672610372	7.19224212860609	1.44515441458132	9.98087826522874	3.80816765170894	-13.7165650143145	-1.92118932707538	11.0805483107587	-3.68662209649561	6.166245710857	-1.94214021245711	2.08493487192522	4.80643220235403	-8.15626998108976	-4.13307056851849	4.76661220523375	-1.01412501202701
35	3.34312528622736	6.55943431138219	3.26865006864654	5.81548527706518	2.60216799689841	1.70655548969238	4.18563580706771	5.32765729207303	3.77754682290887	3.41556314922167	6.22885839708265	2.7023850827806	3.30984858553496	3.16434397806039	5.54053263151368	1	5.83677524773691	6.63841578664935	7	4.30601148956321	5.88756576571728	4.77058742720256	5.160116528298	3.68794042266541	4.10408989376652	-6.56679124805514	4.50854170955574	4.42111072296701	-3.98555900854179	4.56970195094078	10.1271818887079	3.89723973099695	0.0185734415754024	-4.03919316970846	4.74843800759548	0.449866917559559	-6.67751713190062	-3.11149352296856	-0.526358325595038	4.35228855469159	15.8961528068759	17.9271791826435	9.00257640815651	-0.102771710356225	-7.78088950712731	-7.5372853562918	-4.56606876085994	6.39696773837489	-9.3505818640068
36	3.30341672742807	6.763733945781	2.69066700972013	3.53787227615172	2.68810344468683	3.62957753713061	3.14305636505828	4.75214835408296	7	6.86683608254001	2.62317444638857	7	2.48916122953805	1.44289420792251	4.22379484174805	5.59915445218075	6.75480110012164	5.79845920703121	4.17210282859142	5.23533402330454	5.32090402554391	4.35224122493434	3.86906674997136	4.32572966729267	1.16916176147607	4.66720547044445	-4.34795876786305	2.70371041033442	6.11403978097138	12.7871995950785	1.00117171169396	5.44978941438833	4.85080526717952	7.01853387147853	0.285054945975926	9.50778148724398	4.14554260089404	-16.619758890017	-5.42558819257231	8.9051024510813	2.72269194223643	5.03126004803433	-5.5346448373368	2.57347397805178	1.57003080371961	-4.97069759129699	-4.48064466399747	2.22147670014565	0.0880879436730384
37	6.01130339355012	1.19162667429524	2.33416389792077	5.23095356427127	3.23634473100935	2.08274002041139	7	6.24204674551494	4.4054003474844	5.67191358039384	1	4.64871766431469	1	4.82190135498849	1.94883357463416	3.7230825594987	3.62051599784065	1.72383025030521	3.14509345014792	3.05359458137374	5.73826842952343	4.97428061394658	1	4.54950536778334	3.32023525073871	5.96147841685845	-3.56536766910283	-2.04978740037157	5.06232664550779	0.681542918901544	-4.24346754905467	7.03043578406689	7.4793047094098	-5.77362939756329	1.79363335591084	2.89429470146481	-4.21921665710055	-9.09449221485993	-16.096428351751	8.63904869240338	5.1176029701862	6.67403108557442	-8.20912413723324	0.521952134037737	-7.55753555054484	0.203100996340516	-8.24891969619591	6.64039655340501	-1.03818068674556
38	6.32092814291343	4.77654839688284	3.03876119796055	4.44557530988721	3.86076925506055	1	2.10310304663941	5.96233515877654	4.21080354812671	1.02792186559018	5.39557836730046	5.75708646892391	3.69067891090361	3.18506860786807	4.39287099383645	1.93027934282575	2.33663898444294	4.11543907816814	3.40373315911307	2.53775552148624	5.48293094822851	3.90134423239802	1	0.137668473218421	1.62473304328306	5.00980138662502	-5.59328291106026	3.08353078330214	-0.827707498267802	5.98220723677518	0.827519119836088	8.46139862397136	8.13417839986595	-9.03835997833972	1.57995961152612	8.10336209263864	-2.19567563860954	-7.71157477858249	-13.6945036321929	6.51091206228561	4.72705280579672	6.59787528479462	-6.55861092164163	-0.271078323854112	-17.4451045445344	-12.9024700568043	4.17969340124648	4.91852751435732	0.540194685257335
39	1.76357444571629	1.45069296285969	7	1.86345682911249	1.25583715740954	3.97627772113297	4.85772715063328	3.55211313714197	3.19350489929443	2.66249677653135	4.75073730088413	6.46428300452951	7	2.43461773262861	3.33325103550537	5.06382439585445	5.78083897801348	2.04608555757373	4.63920952426394	1	2.01978043156587	1.85224000113737	4.58369399279604	1.37714995029106	6.40560555639952	4.99001998928478	-1.3542522579307	8.80714274207545	-5.48819377370787	14.8334009061478	10.1932218854597	5.81239188939378	6.63022927665536	-7.21475974641957	7.85653399288193	-1.54047488045698	-0.157718469719798	-3.54485111337795	-5.70795025651123	2.23716562895342	9.64653575247138	11.7653416216047	0.548767791491405	1.06641069174383	-10.1016072476022	-16.678228570623	9.50665865651885	4.28712803692248	-0.521452198299086
40	3.74038071808725	3.19957629092455	1	4.85701639538096	4.47832332353135	5.94950540535666	1.38357994031539	6.94009848287934	4.24944749557893	6.5451755130273	1.2884117702294	6.33823292595389	3.63513080869974	2.12540356927989	2.78689953428226	5.06241830773408	1	2.47607703741951	6.59703615512813	2.79581922209062	1.41352678409273	1	1	-0.875511285507414	-1.13229495136581	5.08044885636133	-6.35030614139007	-1.12991410743676	1.86812875596752	5.6582460564421	2.59306376099776	6.59634665818338	7.1671400945609	-6.00996051318744	1.10022384913745	4.38205911547344	-1.25446063395127	-10.0585006348856	-13.1800664757013	4.35751418787213	6.3631482672949	8.40487222821966	-7.85480161853526	0.802238676011574	-10.8451490207977	-12.9784026364721	8.00066285961216	4.32895510193748	-2.99195647576858
41	5.30151417424111	3.31898462610795	2.30094475984377	4.89991034360866	6.26861885167979	7	5.46379433814845	6.95409448633161	2.2816124496207	4.23423658272343	4.75134836063344	6.4963032550113	6.08541824466201	2.06626217706417	1.12762207295006	6.27441552794975	1.05850119725874	2.92629734670668	6.00742928234676	6.80420960048254	1.33119603637932	5.90736947623055	1	3.32674814714229	-2.84643878822776	4.64019562464322	-5.3719303587648	8.42249737449422	-3.97843727611707	5.69024219112979	4.97012514276787	7.8682551767431	8.21620593654937	5.58581973278885	4.95105169271723	1.2967504420957	-1.84048916246971	-10.5002805321513	-3.63960328213143	1.92208848292525	-0.885045687815687	5.16454333830928	-1.12576676237244	2.4869720563503	-8.39496642352255	-6.17231892483301	9.78352522789866	3.11257031736299	0.550776103395797
42	3.46241861826924	6.70124018175307	5.68871250276027	4.8846158494292	2.67259736476745	2.12428986602964	5.79854764734169	1.47158178937347	3.04358133755242	6.27356641134125	4.53716567227276	1.21943401213945	1.76374856876786	3.16046023509187	3.8478322240266	4.67151030373858	6.29550198477264	2.9107354981154	5.69804917649357	1.2407337716545	7	5.1311653346039	2.42953769198673	3.9904416418307	4.81532428805728	-7.06961520972445	6.11536503593346	2.54930623293707	-2.58852715514001	-0.0263446998853754	3.53448053335428	3.17340673044807	-0.824268094898898	-1.95276766656339	6.91742061385882	0.889015731919265	-7.55982845362309	-1.70442525303622	-2.63740535831878	4.41474960970884	14.6067122904888	12.0241320432372	6.89132614169624	1.34181649796429	-8.54017704365427	-12.2145239457574	-3.23411549655966	5.45331121484567	-13.2711449930018
43	3.54968562642525	1	3.75597228516601	5.01798198894669	1	2.41342505971364	3.73004535127928	2.25756484926381	6.08894526059655	4.42279055911651	2.49451229755624	3.86180214033124	1.99986583119445	3.98610732140124	3.84627665590109	5.00763506073396	1	5.7383168239713	3.97676189166684	5.6340309341786	3.56601899874223	3.52370800797262	2.82643730162873	1.70060790591348	1.43058684517568	4.37272062246314	-2.00122223499203	-0.156455874185764	-1.58069912618276	0.606458933329524	-0.565864650592651	10.1601667659134	9.85585257190311	-5.94472679794992	1.98478408243949	4.64280084548851	0.53539284496665	-7.01935428314721	-17.5707124342882	5.18585635324153	4.28139205971365	10.9131220097963	-8.77101859091218	0.732940809267706	-3.10973420173906	-4.99692200524752	6.09800547154323	2.53105124517241	-0.321696838824538
44	6.22873156390132	2.41069427464883	5.92091418134218	6.82252750866765	5.21540028136845	2.45730281384896	3.21306066110327	3.0291585181571	4.73699157852544	5.69511189058764	6.83354176168985	3.75836424971115	5.84404315049989	5.58378557390391	1	4.10534987377067	3.16720308737969	3.37390084373894	4.87821901802191	1.98409811576329	7	7	3.36672685856425	2.43378994484346	1.51680480450641	3.64003464585236	-8.10683139247806	1.22670635604018	1.99190971882967	2.75415814022776	-0.99585748991184	9.76568376293263	7.47383740287628	-9.83947758860636	0.163641702197946	1.93741322972666	-6.15850847583296	-6.2430780590388	-13.1877902381821	3.83006285940972	5.4025369161001	7.04261316491351	-6.21609964952384	0.973607744018425	1.59469718563549	-14.9107514645517	-4.02960336643576	6.66325223214322	-10.7186777376403
45	3.16021741982339	1	1.41543597045486	4.36221366053976	2.0272868704474	1.396014736061	5.60423401934134	6.29367998756157	6.16482319278419	3.26286463138145	4.53119500422743	6.27362902873912	5.5069997479788	2.91404790535197	2.87731966776965	4.14082474792821	3.61466691132764	4.71302518028927	6.27045120179632	7	3.45315552206969	4.83841229174582	2.1471777343822	-0.0216976640323476	-0.822455677515571	3.8731305575796	-5.81965243960157	5.12241344865755	-3.9669955622088	9.13198535304924	6.57534179479127	8.14083103373654	4.77830268696391	4.1183658307922	3.42499665918983	5.41008431997118	-2.95725506583503	-9.62719279926641	-10.5441701912414	8.03856854607244	-6.47089900112677	5.94685215154476	-5.20762106960225	-1.44814608202669	3.50326198655234	-2.75550847023431	-5.72323334893024	6.34066910744851	-0.480745219468889
46	5.39732594677784	1.28904865081495	7	2.20660505527743	4.45587866738541	3.86513062167888	4.67466755221909	2.75824630222772	2.7627087641009	1	4.73129200120616	5.82791430023285	1.52127876425525	3.05406085854078	1.83621505434617	2.1956481630327	3.97886243836476	5.67829233745361	5.76821380014611	4.74078479725719	7	6.83795685952985	1.19819075467801	4.20340377477365	6.02513349281306	-1.08888324930882	-1.81764671045981	6.62231850422296	-1.60764395290325	15.3114049582661	15.3928202368049	11.3774059859914	7.60520702565507	-10.1324952558989	9.50230968616687	0.038755331095738	-0.763725955435874	-4.46061016452606	-1.96030246877039	2.67796706028563	6.93131103103831	14.6757204679284	-0.647142161365974	2.18190901580652	2.66339165369781	-9.76064836144283	-4.47310265847648	5.77204203708305	-8.59507955946853
47	1.1490919351245	3.65725866340107	2.67523344067446	3.38865278944792	1.03110972987754	1.10332732715182	4.44241974426665	5.31746951723758	3.11798314187144	4.18871835128404	3.91686705828021	7	1	3.8733201680499	6.93579213678005	6.17446655257491	1.52461362929255	4.36665234768114	6.43620203821883	3.15534701454815	4.10443950239946	7	4.64410749949942	-3.3195884376854	-2.53682607916813	5.29876795980019	-7.15019817534797	10.0855133599656	1.03747993075401	8.65561263556125	9.86757820114098	5.82380984090769	3.13118680945462	-1.77016845755421	1.34454163846194	5.55391413286987	4.75780267611628	-11.008586301038	-5.35167073363497	7.90795042389135	-3.01786275877781	4.97571503671568	-3.78896089897955	-0.153500958452894	-9.74833201629536	-8.10579092139331	-9.57803874515825	5.59404490602923	1.28189438626513
48	3.16987230896463	6.24333492957607	2.97895388757576	4.81016602497206	3.25570193481662	1.7539136666079	4.03160550103643	5.53351506674649	1.55405736950353	2.37161334084099	5.35530550412179	2.30007671672155	2.60037308932648	6.60253940874765	3.64344235962691	4.46118470742139	3.06028388105303	6.31729059677992	7	5.17710883866765	5.02263406017309	4.63941840096218	5.61397703287099	3.33023109291795	4.81310588945442	-6.54518290165726	4.93565913310082	3.47036426493094	-4.68899816125725	4.23761453062319	8.70716993058977	4.35652965100687	0.346825265399175	-3.16131724812135	4.4884871344562	-0.55948873654114	-7.35426781233513	-3.56582559690979	-2.55604713255409	5.20413739122302	15.3607405933914	17.2951382795723	8.66820157286141	-0.72609117973088	0.267782131837959	0.964195180571513	2.32076441737145	6.9566784517361	-0.397348656902539
49	4.23467178504887	6.81330713805347	4.86091287400055	6.71313103828275	4.75116670233705	2.86504487684943	4.63727352149439	5.24297670329463	3.34023579859924	5.55540170242822	6.01995245417329	3.63392073401744	6.16289764975595	2.41454676199237	2.57759770460305	4.19299518081293	1.69959880273497	6.34800595024084	1.88182556563975	7	4.34217305639374	6.54731326768182	3.59219705514092	1.15548639131735	4.7196778321003	-10.9747823242664	5.48373830263498	4.85791891378376	-4.78966484205911	0.564077835174464	7.84194078336061	7.43677658421112	1.58481459798374	-1.72710735056528	4.28746950856053	-1.87599446081893	-7.84091725794246	-3.37755287190788	-0.402866245150092	3.29910291102524	14.1612475431343	12.8995705133438	7.93498162933499	3.7210554589724	-7.4473263986424	-8.69911916224873	8.1305792413528	2.66004169884359	3.48185170510496
50	3.22809595214421	6.7662220668863	4.66265525517206	4.75127412111667	4.39432641966304	2.56430404219817	5.41604692868087	2.23471892548707	3.71834694202382	3.5151999382901	4.88486270670868	4.46709413714175	7	2.69906386618316	2.23056211797472	5.50689211354227	4.07060588753972	2.4670446056876	5.37750244088653	1	5.23680105881115	4.48039112341879	2.51007570188145	3.53902755145368	5.14561161347491	-6.00381755547216	5.59113944319015	2.95487462446014	-2.43467463649134	-0.412678682553817	4.64546795778782	1.91802463920269	-0.499015067454444	-2.11265584655985	6.95896841221322	-1.58487876250028	-6.53482785455092	-1.66999267059303	-2.12448502318721	3.77771142790136	14.2454698290607	10.3938100995103	6.53795344027124	-3.07116435226612	-8.10464509909605	-15.6432539099904	-11.0679961333225	6.15105536105864	-7.05031748512819
51	1.62773813610005	3.89447887291972	2.98864509695166	4.01936120364145	1.57756523793377	2.67976725941161	3.34780896223294	5.88895562901411	2.67457360452016	3.32350353876111	4.82672473304031	5.52612188492606	1	2.32997993478003	5.52427963476575	5.87507999404215	3.45568866762436	4.36745799912829	3.52931233257355	3.25369449534928	6.85155207599823	6.37452386715232	4.58974982567201	-3.94775852426325	-1.98033072327969	5.53695314241426	-6.24498106288847	10.5929910205574	1.12829562751954	9.04743388705198	9.54780296376257	5.78215525159438	2.4621556833994	0.0516479617142831	2.50955106252821	5.52030297422548	5.17675882946507	-10.0532293859745	-4.23142062151507	8.18995701331744	-1.70496959710234	5.36028208948632	-4.06364849984615	-0.157323465848258	-10.8280050141703	-8.46955925452163	2.6481866626542	6.38883278222213	0.523327602677835
52	3.80828250048115	4.22052312151921	4.37865006348247	4.49658813979517	5.28534105568889	3.10055933362923	4.87269707264755	4.2634718264106	3.82568949610287	3.04518596179276	3.2176143013265	7	4.38130919151486	1	1.27735191009801	5.82671036061232	4.30902156536387	4.20181914447278	3.33357606771746	4.25500854396112	6.55816005935999	6.13461344985141	4.88995427627528	6.10924352907206	-3.47667694787938	6.58008538600665	-5.97040937092757	6.12788047783842	-4.50751335633818	1.14582736430293	9.4627102952251	9.22662208467988	4.58069157815778	5.48986661420337	3.38272519984731	2.65282811652258	-0.063318656926062	-11.0930256723791	-6.56461963757132	3.02174648669333	1.02160202947319	7.16055237218296	-3.75241749116906	3.56906985561884	-8.15311578402474	-10.1212328734751	8.47909904606083	6.08711498165222	-1.2547833406891
53	4.64401883252516	3.47988800241054	5.72887790519285	7	2.12868475258268	4.43189421554	6.32676878154264	5.7765741223867	1.18666146285197	1.70735112272288	5.41372777514964	5.01234339259743	1	2.42269694065867	2.62843920699041	5.92043220321881	6.47026826468344	4.47067664047552	2.90356856316465	3.03838459305949	5.08420756575596	2.54575914546857	1.04952331540268	3.10086091751535	1.87224858141705	1.77296115485216	-2.44410668073531	5.98915902526055	5.67272065627105	12.0701807940754	-1.32691441194375	7.9887071727602	5.94331538983539	7.51383239660725	-1.84729384393191	9.27564078819676	1.98435704728462	-18.5997341153839	-4.70869751244902	8.04868721309784	0.227993368455693	7.33458566454699	-3.14980636300773	1.79828911691412	-10.9735949571705	-11.6898392655325	-3.95870151963929	6.53655872683261	-0.974458781422286
54	4.76223034811437	6.33487037717214	3.19474399156086	4.63231226107352	1.15789552194827	1	6.7476540910399	2.46929848987441	6.69754106879142	5.62882165346224	5.29303475806435	5.48773740532252	1.75125725077623	4.47946970402922	4.24675330333536	2.90645642105707	3.56923243510094	1.99211425076762	5.48625361782665	3.86307181196521	3.88036910424207	3.60800685477728	3.26213419606932	3.93656338572921	2.14595783535305	2.70497193063625	-1.94003872528811	4.39914687926384	7.06428695087261	13.7368092202755	0.983024238674369	6.43625371803577	6.14298612555477	7.48791646797757	-0.86759562829361	10.8031756025777	2.12253287620847	-18.8593817521483	-4.6366697291251	6.8145113420106	2.20082280921479	8.12890664072822	-5.14843540765987	1.53300783914097	-12.8287791411677	-13.2583755655067	-3.62541940667038	5.30217544610402	0.279022680169486
55	3.57870266267518	1.37063558445255	5.26235820416393	1.63900806639648	2.15546110008623	1	4.53420208711007	6.37798378127397	4.36173228079541	1	5.54532808648359	5.67062940380298	7	7	1.85062308884341	4.96243403727406	5.09223946290432	5.86635980684045	3.31195526268871	2.71940800256423	3.22698914997194	4.34196671189378	7	2.99471388180182	7.39547625891048	3.61043959119991	-1.3615980477692	8.34521883680176	-4.94599548138752	12.3897102076779	11.0961149022995	5.640343368991	5.06393099796852	-9.75957795824143	7.2420359035122	-2.45445650166494	1.22152651336677	-5.83665347456682	-2.81937989548621	4.80688255341204	7.74087421851768	9.17663112191137	0.0132683464458819	1.52843031412662	-9.51957914186517	-2.37974462516321	2.81764385520826	1.3403937038591	-0.0504612822410871
56	2.36783469869617	1.36994527011983	4.23336057424889	5.21358204083869	3.76447694737282	5.12818091751606	6.76672382233647	2.61093774611926	1.34723026308079	3.3777923094887	2.69406487909317	5.55333840115028	1.67472794592338	5.55323289191468	1	2.32293251890644	4.43076962841478	5.17436747322673	5.94463086221584	3.6074244984707	4.63120263097916	5.39760485664155	1.81625128631005	2.34674917632837	1.88245828546974	3.44857288974189	-2.39598153073784	-0.694453765688051	0.0269848448538298	2.33402389167486	-0.32160925876693	8.30308985267448	6.66929622195514	-5.47647247469015	2.13060363403985	5.25828972957081	-0.71683686441336	-8.08102385336441	-16.1533801590505	6.86116254446199	4.32281287838306	10.2230970221573	-8.64124731027667	2.83105685185377	-0.362145328731234	1.62846196387143	-7.41217943391829	5.87876680157467	-0.145730996532284
57	5.1329367236051	2.42007926842528	2.63617839880485	5.73277406668268	4.81074147940552	1	7	3.89547826082068	4.08170585017155	3.26896201800206	1	4.79607896204564	1.42944315659085	4.96898880820055	1.39316059412053	3.39820749149911	3.29141384993615	1.45975966131762	7	6.6887335016144	5.37858734713818	5.05320227660585	1	5.19190397742911	3.21660689741013	6.30580519619172	-4.83513095153743	-1.45515487540188	4.61970125365399	0.904760358346114	-3.18028247964309	7.50726254269477	7.65867362580592	-5.98305376296238	1.5542440094706	3.00367538756649	-4.56545844933533	-9.53980452463052	-14.6347926136465	8.87958774272625	5.2445980947861	7.186764515127	-8.22184230035307	-0.782307110787374	-8.38792087057551	0.333683354376149	-9.25418302317933	6.2084578710154	0.0491351029425045
58	4.61496194207341	7	3.82278606239292	5.88558744363304	1.58512142333526	2.97780512085493	4.79320338372238	5.62479369818774	6.13671349922104	4.42311386421415	4.82132298871664	4.81402481604703	3.54073598770188	5.50255706609316	1.4596161330741	3.79697237481463	3.37645576907797	4.64314571490376	6.87370351980658	6.85139991352655	1.62434809808511	4.23401104049798	3.49727148970805	3.37803414655972	1.17287620544402	2.82700815872762	-3.32389645480719	5.4783180003117	7.13941227369095	11.6986102885548	1.13600667771787	7.14721793981147	5.11137517962515	7.13823650472543	-2.68433373465216	10.6804777793846	2.96770327629447	-18.2145580991985	-6.36125412252212	6.78552081477085	1.05332895014699	7.41387830132324	-3.67980876317058	0.969551897467447	0.543209544854008	-3.5900754936712	-3.2828877349985	2.53256853452954	-10.1697775245716
59	1.89559822664582	5.06409106127454	5.10403097790905	4.94915332966101	5.34438632436927	3.35327689364763	6.60334000110862	6.41556187452319	1	3.38716130544549	5.15021220077718	6.72721288982299	6.38221254803743	2.42415989686068	3.08265552764029	1	1	5.10465753159487	2.41676651844555	6.34708799973499	4.8670042131261	5.68236494897962	3.17325201020436	1.24735788120263	4.57829276215099	-6.06328137404071	5.50994690440173	2.59807212908868	-4.05543684553166	3.03194790844398	7.95079532829266	3.65103355347761	3.55015101577374	-1.19961206071519	4.48087901377412	-2.21108784020572	-4.23911477633595	-2.99786670349707	-0.274154113830492	3.67266345110037	13.0838651141073	14.3663153439589	8.2212120962446	2.64317437844108	3.23719748131361	-14.9916138136054	1.729146372414	4.31120257085195	-0.122299066856277
60	1	3.61752614794102	4.00620351972712	3.17461311974787	1.5580845094308	1	4.7301357547972	6.73652857641522	2.648930424247	3.15401872518841	3.83617688828415	6.82791347263287	1	4.9197420151119	4.54649398149202	6.90264626890243	2.67298790699188	2.16431232702468	6.49464442526224	4.04010870427363	7	6.49596959506678	4.73951484789281	-3.60426368936573	-2.91129038663398	5.10610720933633	-5.71589098727743	10.0643678134366	0.916080727123786	8.99660826906871	9.41942019864111	5.66785449799531	2.82958987407653	-0.765135093922728	2.08386619795952	6.44418341229637	3.8386788398833	-10.5131760713971	-4.29246820588696	6.7593465595223	-2.335113282549	4.18787969952217	-3.44024810750682	1.18556753233203	-12.5887395967504	1.4232382475335	2.18898061182429	5.79999816374922	0.127431722499989
61	4.86950392782815	2.95445196125056	1	3.63618636978374	5.99793971589253	1	4.73368576429529	5.60095301126569	3.5797168864183	4.81033467135603	2.13149194297756	5.50749521209705	6.21488476057023	1.46051221326682	1	7	2.87339814950119	1	3.61878486218606	5.41053188815071	7	3.94068557485839	2.46294483766109	-0.784491443836824	-4.74452795721132	2.12265737375522	-7.4493943601693	5.37173156159169	-3.86031088084499	7.96598816931228	7.64088543162157	9.49992281119005	3.6273146588336	0.73961827616446	3.31292626006383	8.48002890746386	0.340202343548854	-12.1442898942729	-8.19426529607505	7.57667449170385	-3.8519797133243	4.97606271215148	-4.38226165023644	-0.245963529288304	-8.39256986588468	-10.0491760032472	-11.159257719258	5.74225542751447	-13.8105466190747
62	2.80452795138975	4.30339543246216	4.17115746468731	4.26316602067763	4.95110221562833	3.1279201319034	6.1945939871034	6.26219589271129	6.51632181414268	1.1650212028159	3.5719951457876	6.05110616717192	5.88246446197941	4.00550413456639	2.50296426782159	1.51319651145216	1	3.56637623207651	4.88122851694977	7	4.58138152137765	3.01680193612608	6.07066685689741	1.70510682615488	4.12129060510513	-6.47119825854242	5.80719045337543	3.30563810250763	-4.78087424864997	2.25442207777451	8.60182899767187	3.34283353908605	4.42236008960849	-2.32241331461009	4.37284476897809	-2.12083302641327	-3.30147532714763	-2.74868841524787	-1.13075219206704	3.77272143929737	13.4532370808633	13.6596203339763	9.37316587719122	2.41407707842756	-13.4688369182137	-13.7571656766553	1.49557380672493	4.67529503577295	-11.0844715082984
63	3.58125608164907	6.57945924337659	4.21686734390591	4.51514644930722	3.55552159746756	2.52925497216876	5.36968737607091	6.11016212451093	3.38167434632198	5.11800289138256	5.47582763328361	5.58597886328954	3.88601372922708	1.77157838068299	2.15690565078542	6.0936806300786	4.23469043200384	3.77288531038527	5.38105440689142	1.83075217546256	2.78838046242757	5.99705866249264	3.70095911318664	4.06858309458545	5.04391732557891	-6.93998839005343	6.1497532729893	1.8779680437525	-3.47859666561787	-0.933313796431549	5.07237451049676	2.40244957843996	0.194598440361157	-1.66072745312819	6.70997974130765	-1.49118307341776	-6.63162646499107	-1.76798711705375	-2.26339421530787	3.64663240866398	15.250638890197	10.1157727225983	7.61045079230135	-0.0818257484031706	-7.67060851850203	-15.5750554759174	-7.36137394885475	8.80977093212808	-7.75048874319544
64	5.58268741788708	7	6.86844394643333	5.82926720976266	5.31354122096221	2.96110475659302	3.56263338752413	5.48037062623887	5.43395607993038	2.09626424610891	6.96432659397417	6.53298022087387	3.26166476129743	5.19488237619592	3.25491551668513	6.73749021946593	4.4268641330244	2.66087271368238	6.85871719404102	5.82762526960821	3.93210290672216	6.01548922641874	2.79265861519256	4.30228255100458	4.53377767630848	-7.38566907003766	6.08760536519499	2.374348259369	-3.35133004156237	1.16504876349057	9.23658207530353	4.07912933151375	0.215688578370637	0.79505108910974	6.98269834853295	0.427699439603031	-6.77245908310278	-3.96402857478283	-3.15600670136002	4.73312138274836	12.1229453476669	14.0209371920896	10.3034829626053	2.76260171462283	0.790627283767776	2.50311827271674	-8.27200241394492	8.30288705394967	-1.41745156641721
65	3.8823900487128	1	6.59849678616849	7	3.4472506373442	2.53839195862301	3.00831837061996	4.99684293116119	4.01172323137687	6.5724643458654	5.59886232693334	2.73745999964075	2.97435986538058	1	2.92053306589249	6.98396570594093	3.98219795274421	2.30062389905859	4.58670925190289	4.2447651837739	2.31346799614908	4.34074249979009	4.9182255940331	3.62717295224361	7.24827064664921	5.52561540609588	-1.06810733249844	7.94045754426329	-1.04053101427501	13.0893926632066	15.5164078473482	9.18876170453837	8.71052967881747	-7.32203856816379	8.47768753605757	2.2609387271237	3.21175670310222	-2.84218930001677	-2.18044994057056	2.18959378437439	9.36181946851003	12.4996772408044	-1.1386498854996	2.64015797471296	-7.83841683278942	-10.3047719740198	-7.4443264265075	4.93671782366274	1.70529574817328
66	4.93601813703127	6.32971256302541	2.93617979412625	5.48596955136127	1	1	7	2.32766823695778	7	5.22304093745758	2.40359180312702	7	1.65524931081658	4.74762153927096	3.40673041980278	2.4684096254049	4.82623809758244	3.01382326049152	5.9899858909892	5.35954775786562	4.48739100332427	3.21076265742716	1.37293017771276	3.49935350686479	2.71612742449658	1.73039080804111	-3.03484666508209	4.19511156377314	7.54431154948313	13.4983200390718	0.79593942946891	7.50400478532019	4.89303531059247	6.94024565193006	-1.03352925683068	10.3818639197752	2.860998068963	-16.8605560613981	-5.31512053168723	7.74231993552435	2.6849067680855	7.61369757967903	-3.8171542157005	0.865219003187995	-9.59302942198979	-5.77834514295141	-3.86927303353811	4.75169826978456	-10.7602090070008
67	6.76435096554843	1	2.00200458396186	7	5.2560574349526	3.997755908945	5.6943785933863	5.20592345965817	4.88560190207177	2.58404339186583	6.85588199642177	4.14320253654064	2.82120860580939	7	3.63758847641259	5.04213253480915	1	1.66857269709915	5.31851595254612	3.5992064081241	4.59259681381129	1.0503134163843	1.11965025738525	2.02273671143009	-1.8535362059675	5.06726115376442	-4.33460705398801	-1.41903659884421	2.39935058769788	6.45281890244345	2.51037111082115	9.34533716283649	6.50520623290424	-6.81739380265367	0.727492128680645	5.92014908524092	-2.84417379466816	-7.70303157635492	-13.8043833898683	4.32085831933059	8.0339604336968	8.10505455019412	-7.75018381372511	0.413630554059523	-18.7562942987155	-3.35371461666782	-0.307233399894472	5.03857877052016	-13.2615613101526
68	2.62520538761246	1.57778592950453	4.74947993884366	4.23122386958804	3.07104332980185	2.36655921269426	7	6.34764150877669	1.08258544572432	2.82041099880404	6.41698851052589	6.11316009049284	1.41153686327143	4.55264851909429	1.78594642849006	1.45665563208819	4.0147074232974	5.23630589976011	4.88267229457991	2.75206439147979	2.81735664837402	5.35905526124198	1.25823074682891	2.39322694966291	2.02266109130255	3.64586806961578	-4.17956978675388	-1.42894721478287	0.00815183661953717	2.87482919432127	-3.23749462285698	8.287434432191	7.17673682449268	-5.16451173883107	1.64972974456615	5.80027142697776	-0.964341441921358	-8.71532798391237	-15.0906048108217	7.28569375644513	4.74063501192049	9.93661474898735	-6.23763800977429	3.03000081780791	-13.1697931815834	2.45578805749309	-6.59503149000006	6.19994369517739	-1.48589484430643
69	5.70808607605298	6.65852859336992	2.25741970313863	4.87438933264857	1	1	6.08588861697457	2.45361255590139	3.98928157075548	4.49250784499737	4.38326609667015	6.06065678733499	1	2.06668565447664	1.36534446126373	5.99269612818377	3.36204848334656	2.29904379071701	5.23396242471537	6.6583541195236	3.41000937601499	3.15955259239059	6.41246922918909	4.55917182466916	2.70074763889931	1.89960847476216	-3.04735938843258	4.93762671270407	6.84887382562899	13.7750850487402	0.839375482493029	5.74801168707966	5.82399448114761	7.05398543970907	-0.971117525886655	10.3410981050492	2.41104309737522	-18.3078911655938	-6.29399315250049	6.64500540291332	1.97189208499569	7.42576151218642	-4.96266209286749	-0.638860976388519	-12.5040435191188	-5.49055530135174	-3.88097055956085	4.33731576877025	-0.290856448060384
70	5.08173892484082	1.68924582050119	4.11737064000219	1.60308624963805	3.27621783031623	1	3.78932444041114	4.91156517053981	3.84792872393033	6.23932410414325	2.06069234688365	6.51187274147636	6.62600291473549	5.47764184487556	3.48714454310013	5.93321738533223	6.68945916804719	1.4503229650874	2.15568213184743	5.42517443295285	1.56428070897533	7	3.36537306620565	3.83728018753271	6.93119778719969	2.88317234657391	-1.04270917080624	8.20323185582464	-4.8083249273605	13.7404805237876	11.049200102939	4.39480403387795	4.77789001520891	-8.64812595224201	6.0860624023794	-2.77590879995956	0.513182461250558	-4.1241872738449	-2.67129007364169	3.71693226634076	8.5467633893248	7.81099589302069	-0.0496939695898275	3.29785589660194	2.06803388766074	-10.6415422955758	-1.17136780033674	5.05267631475254	0.506620061436075
71	4.44352607387395	2.52275734923993	1	3.25590407974309	5.91013087774112	2.18920471473269	5.85808898443008	4.37004562705349	2.92690006770977	4.94089622130898	2.14730999925424	5.93026417504242	7	4.04993149357873	1	6.14936685262511	1.82634965130011	1	5.02785959925637	6.37468270026558	6.80755601009519	4.86825091581446	1.58228514810044	-1.13286314245327	-4.27671598855048	2.10750031057593	-7.25487698759991	5.06056499169354	-3.47858033511676	7.43192291826135	8.08815222084816	9.08590342606979	3.91310681225469	0.760173505371998	3.62035127317027	8.67385078945814	-0.709660175752872	-12.7150126858859	-7.81849362346795	6.50279825671206	-5.14660381912974	4.04859942112768	-3.94425236284354	-0.456671258807903	-7.16402703063641	-9.46380494024144	-3.73162548380591	5.50341630087034	-14.7118835496989
72	5.04892625402382	3.87598588504738	3.41168618267816	6.80065960018635	3.79820390642467	4.1605172181893	1.67675430808791	2.48252022857217	7	3.43682648131158	2.78056601808151	7	1	4.48601402603814	2.27958605741344	4.74967359539034	4.31958833956114	6.18494275175073	4.17746830566384	4.84288596233002	7	4.93927002280317	1	2.50668389643902	2.16763872865773	1.25757581092287	-3.46391102366767	6.88413168565106	7.31277569474369	11.9582256569643	2.35331786146719	9.19817513218993	6.60430819058032	5.49115993274986	-0.186521283771533	8.55797237331972	2.13994495122248	-20.0908834201957	-3.70573926201097	9.84484544264741	-0.0635250169043737	7.3764374972833	-1.35170538680055	5.47985606632674	3.5616442126035	0.992911754676806	-1.4111845709622	3.88382107340942	-5.36705999974422
73	5.55392419143117	1	7	2.89099664493952	4.09313241615715	6.6897781013879	4.32902297579975	2.92531164563854	4.95142440494689	6.69338404623257	6.78893932918787	3.49313570684107	3.42886932783481	6.76166669504553	2.25031888453008	6.10392281885285	2.33730980149718	4.80692525440785	1	3.16073633083838	6.56368444695043	5.68054517979083	1	2.39499595891607	7.34046135244361	0.115447303961728	-0.995383280024631	6.24488023830475	-1.15075370423891	13.7964067523303	14.4273854135415	10.9890143563952	7.77393707681348	-9.46483404143157	9.81072272168995	1.10612943595801	0.558487895738034	-4.78024822030899	-3.09152483442967	2.51001372498769	6.47120182494369	14.026637615631	-2.28080506675988	3.19614808589845	-10.0461582593566	-14.7868415548842	-3.8722560072271	4.9132617846672	-0.920836887560919
74	4.49429523975498	1.65746021733487	5.61544699505986	1.19598439244884	3.72501567023292	2.17043995552601	4.27901975656721	4.57641617795138	5.17550662963217	1.87663602815949	2.75198939131876	5.0317046994672	4.50088626570602	1.25620813016006	1.06994398217967	6.34952127723773	3.79053544639574	4.21165624416126	1.21067795548825	2.12673479473871	2.97020138211387	5.0637682892628	1.57193262008023	2.72487478759847	4.64259085067001	4.1027411302649	-2.88916654600899	8.22010650160498	-3.41362606865371	11.6151645763819	10.4765535091359	5.32041129903784	4.94780168725827	-11.2735071005255	6.32138966345937	-2.17213591230774	0.982063105522839	-3.56830860742161	-2.5410188952888	5.56393696857868	6.52987310078534	8.33243742173729	-1.84008328636274	2.80811680452033	-17.0472324274406	-8.46867612036403	2.43869341898914	1.58692121330756	-6.16865448801846
75	2.78679798373076	2.55188034099566	3.13577158607212	6.09194913281332	3.54316218060248	6.21261314611421	3.68077016057219	6.25352086915851	3.10725186441574	2.9038405712436	5.98281699608484	6.0021145947235	2.21702222539817	1	6.50845432512026	6.46086550063623	3.05485045647216	2.30695936064958	6.25946788343705	6.31818370291067	3.48464761167439	6.41620266967425	3.53719135238971	8.30004631296293	-2.19683494316847	4.81949966144115	-4.61207023288571	5.35982476133868	-6.8144877739648	4.69484366361791	8.323546132019	11.566623632512	8.26001209564327	3.93260243292813	3.00672373395283	3.63226822816905	-1.8067664783952	-10.5984940051525	-5.9729331501841	5.95014182539595	2.27691743812537	6.55578522234219	-5.34858295093817	5.03582088497629	3.13146663014686	-9.31291759669774	-7.17237119214522	3.60980751578303	3.52116665704112
76	4.04949884557323	6.94318174606653	4.42613068498367	4.3426975339697	4.61750002888826	1.69168134077724	6.44170809956623	2.45374654014731	2.97371362066787	3.73087880011732	5.34119278072875	3.26163230693802	7	2.09491146264778	3.90827282788276	4.89178800855061	4.51996882763704	3.67375053253342	2.58537840667908	7	3.48372470200001	5.39081086233541	2.77056867392166	2.63993377511195	5.05661643080471	-6.44924953544054	5.49632940758763	2.27758630510021	-2.15562177808013	0.0930257645617273	4.17693351222363	1.87714494840278	-0.0511991760497047	-2.29923436215603	7.5075442912126	-1.82192409119828	-6.34760633206304	-2.10585904131302	-3.32559503341707	5.08931604457042	14.6733304298542	11.1723190206911	6.62104948581625	0.940533502625472	-7.04048256181198	-16.3272919149369	-7.78434694137046	9.0787175862807	-7.48299750621161
77	3.26921357512531	5.67854105575011	3.80869928671884	3.34250899155654	4.00309583593961	1	5.49821577353751	7	1.63150123366465	7	5.60390627401945	4.58409197825512	1	1	5.30474053829203	6.08141919545362	1.17279541746597	4.25545077749314	6.64788835055017	2.50633176527549	6.46607852364739	5.86128637515565	3.14258441346447	3.31396042692386	0.877301333452897	4.09218450066321	-6.11913203825214	3.30962762641641	6.30717704240896	12.5764743719393	0.29077456556747	4.93979484077329	4.85317417957635	7.01779375526791	0.834124806122355	11.119167441101	5.26492703227073	-17.6782001217431	-5.53142211723697	9.502484005073	1.46780074558391	5.01578417807407	-4.70825073300351	1.8187577605591	-9.45644547752326	-7.63091476728972	-2.20405096887221	4.63217429888892	-1.54539270334789
78	2.51941091019523	3.78155028869758	3.81591954991664	5.65581986140571	2.99016297242086	2.95726549171043	4.21790138932812	6.49582371049705	6.74581195895132	5.936895477089	3.34436479718261	6.88485778358695	2.91395946302881	3.27349723557612	1.41711471758288	6.40488738490585	1.13489061827574	4.08381866871668	6.24342194362897	1.96785350034725	3.60708348762884	6.14591988882865	4.34142048483544	7.1973194214818	-2.43977001410062	6.69763776591278	-5.78523981231011	5.65094940433622	-4.31381122805604	3.28399472243006	7.71939170313119	10.1513083375679	5.38596227744525	6.59232669203845	3.67444968525712	3.6471968555631	-2.25186119247528	-8.93606711889761	-5.69679734345258	3.38151566928491	-0.332794016728206	9.01060727935044	-4.76365214266761	0.139358768352289	2.61715747688893	-6.59946992650431	7.88768899477975	8.52887419543663	-4.32571695959777
79	4.42245568596724	1	6.67418630260624	6.48057208412775	4.13000611886425	1.87470116786798	2.99070747635822	3.79664092912073	6.60808208620796	6.86752703422221	4.25180420132319	7	2.74223355618152	1.39470523250882	2.74737600339878	1	5.99173932314654	3.34558185069439	4.68538099935632	4.32888677229648	2.69589129788993	4.41202465235218	6.88515555237775	1.93246602550539	7.04046817830427	6.1734782155115	-0.161644206426656	8.63828055944605	-0.76890355452133	12.8159765125212	15.1326128964762	9.43164368324203	8.83551658975715	-6.16868872921048	7.55234741016134	2.72935626671685	2.75114651844051	-3.30084565288524	-2.40324693174338	2.66412031924842	8.59376499747117	13.4035272373386	-0.776362972318064	1.71193470003657	-10.9483573050409	-9.99699577848547	-5.60750477916976	4.5409401349368	-0.287735287535655
80	5.18109335455152	1.69309027349487	2.96018867567765	7	5.15228794408603	3.86388493988901	7	6.25460286155742	6.50790663832429	1.14269657433438	6.31420549458791	5.4069901634748	3.11348743793125	3.69743915666974	3.15583522698149	5.33688067810471	1	2.82402499717573	5.0401800731194	3.69156057742493	4.81019149929333	1.20870354324529	1.15795939661631	2.02655076695175	-2.10103378500193	5.90392175981176	-5.47035213700267	-1.01482076437779	1.86645160739931	7.42164168243379	2.44894667847494	10.2025617113753	8.17895931339922	-6.79295050998342	0.00741991703396977	6.98392720401595	-3.58920021084686	-8.06697495260647	-12.5562373386662	3.54985540194949	7.68027218189574	8.43687494496377	-7.85225090728525	0.124030504364233	2.16340635808247	3.96302320162952	-0.312217999837249	4.3834147991453	-13.0290422777902
81	6.69734288228317	5.78108419459465	1.71138158759684	7	1.51018024139672	4.77103030914973	7	6.42899254637222	6.13494952527897	3.22652862774117	1	4.60286632654907	3.62088434480804	5.55820383072908	2.67131188062682	6.42052948475097	5.02287366567229	4.66474295995348	6.9875219462019	6.6007487957549	5.82911164336532	1.62460845634947	1.57250778363325	4.95991634640541	3.40897776042988	2.69378225372488	-5.34793983130199	4.05417642967225	7.07683679192255	13.1444201538466	3.20732074426747	4.91483306290268	5.03170940193053	9.14705192070427	-2.84190745046603	12.3040659811922	1.06099898076519	-17.1599301876706	-7.84630083499578	9.84170948593312	-0.913116013352615	4.62973548997782	-2.70189447599449	2.74231027689467	-7.17319643148173	-13.5114633852464	-3.91556898697593	2.4684785609084	1.69094583055018
82	5.63747340184299	5.23112042023486	5.25378080910072	5.85191903818044	4.21154098142899	5.68043897910859	5.51593214308432	4.86275154483635	3.63880311802343	5.50124855617953	6.08509652458317	4.82526635399506	2.26698197500828	3.30933498739281	2.6857275478137	6.52803027933346	3.0459826362086	5.51355471498246	3.71395005844912	2.76427604485605	3.09314268658339	1.5408856594171	2.41592486623546	3.8810947720234	1.83332252673457	5.32939401925691	-3.39170680574974	6.73337535418538	5.81148530700137	10.3732737358785	0.339862421409576	7.84408257163557	6.88250272143013	7.5506955925519	-1.09426306215242	8.92643019016207	4.23355793686568	-14.6926099923978	-6.5844491625279	9.28377955439879	2.97446052439593	4.16019552450631	-4.3240256618517	1.21554726749728	-9.23145796643955	-1.59582794091528	-3.8002734495849	1.61952266044268	-2.68960396440008
83	2.95839704596882	1.07863970612309	6.81176682786345	7	4.08419570126102	2.86585729897358	3.0163786443895	5.72254367162111	7	5.86691815585806	5.41293081194301	5.40866734321438	4.11010142378814	6.25747485965015	3.49957866072882	6.42313163832596	5.55643127721869	4.92971527787521	4.41173264736668	4.80130775529891	2.26292971515421	4.03585851430875	6.67313242861225	2.19681129515847	6.91118503805395	6.26937421738327	-0.455942022130044	7.66842301709119	-0.310442120998985	12.7684408419667	16.5361155934904	9.62591399965964	8.01963216713134	-6.70611830980974	7.60894106327581	3.29308854955952	3.40142528501893	-3.06527757463103	-2.22771196024685	2.877982218069	9.36853471586352	12.5097358013767	-2.05676213626193	3.00651543760914	-11.0961204417057	-11.2869881020143	-8.63187010732838	4.88553579374837	0.120352494499379
84	2.86866721317806	2.3333341533907	4.92786951300195	5.02832775581452	3.97844855119962	1.51993519699852	5.47728446888862	2.98131713339324	6.27005646025289	2.31680803767113	2.89000272248877	7	3.55494874415977	5.80375807399491	4.5265411156098	7	3.05188980436065	2.09014696772202	2.39922150078543	1.1493221258386	3.95710482870498	1.59705012181742	3.76694038460848	4.840815321426	-2.17976723339138	4.83795155015606	-3.07587948327623	8.93561956636651	-5.58720129714537	3.52283779600503	8.14327748678988	9.14043271844985	5.18664315891986	6.02473883386719	3.20262489378377	1.0611603338683	-1.93041307519876	-9.9233985575771	-4.02784540552421	4.58134218459171	1.62094902393145	9.43228281824157	-4.52812826750984	1.55117819684375	-2.86748252222626	-9.19804880796659	7.83623608125547	1.53968123692598	-1.26415178183361
85	5.96259435671553	2.3871857336893	6.32401885577581	7	4.49398922523415	4.48219647415648	3.03939792423248	3.83242375977566	4.87384466674009	6.18244277915316	4.36956899314604	6.57719912116984	6.76251835934	2.35921267741985	3.42249666032497	5.91964184685087	1.26658388216705	5.01551021076772	3.8342406701502	5.45091837790968	6.13574354311353	6.55522675176119	3.93898504575604	3.19341551938693	0.648792968489751	3.44697044765388	-7.9669788550651	0.446276487695321	1.87205264738011	2.12100669210178	-2.00085479407914	8.80492393613535	7.12651214738207	-10.5717756549796	0.30293682012873	3.06529434424297	-6.2549593485432	-5.44474967913316	-11.8584778083803	5.64449565573895	6.20440254378801	7.77173023560627	-7.12905591317893	-0.14687780922377	-10.6957872477166	-14.0665978278236	-0.0966332741533765	5.81325148701467	-9.39751934979414
86	4.98952638524412	6.97181255801366	6.68797248384216	5.99819614772142	5.74074052695422	3.23815125083407	3.25498956833106	5.29698072464739	4.56711173315439	2.72180967495927	4.61967560684566	6.06702046567148	3.2233225226121	5.41804266168412	1.75538235883042	2.24759543835341	3.53487762187809	6.37354219747257	6.07239346408377	1	3.66185940179599	1	2.31958393086425	3.86322760067001	4.30151295271894	-7.8488719559619	4.85326824827729	2.10800350979963	-4.09454558950915	1.29296495336159	9.28321604436038	3.81134347434527	-0.200636390547222	-0.1623726610002	7.05698819721901	-0.59862040340379	-7.86263205569758	-4.94174862270492	-3.62427007685498	5.81856559093501	12.7022504647641	13.2838169935749	10.7693023133246	3.09140061111571	-0.0974237291812672	-6.97356013631957	-7.66593244072487	8.13616578273843	-0.925425828218528
87	3.08942506970593	4.27523840853413	4.74276146966722	3.89129506476852	3.37768264059089	6.72965463070658	7	6.25283499993504	1.34841688775489	5.48197471093784	6.41352060117709	4.22079325418206	3.64530806188187	4.66284429590197	1.01434839274443	7	3.89884135867021	3.9801997866107	7	3.27214213136922	4.54429465915695	6.30761889217872	5.53486848273474	7.49032278642114	-1.52557343729312	5.16394431489608	-4.7981922253154	6.7454053952502	-5.06686324337393	4.21253822690378	6.31956082670674	11.3977030955088	7.98236001426448	4.51549592474282	2.06066885002185	2.11643047360892	-1.45356583388066	-10.4559059929566	-6.24437066348139	4.40185203763102	0.93997768473392	7.33657412363837	-3.95191546317434	4.42632369679057	0.907831863843243	-8.48219935561975	-4.79476104958285	5.77092588441806	-12.7538875851592
88	5.32584148045608	1	7	2.32150942750653	3.0825753197292	5.53510377305912	3.92096442963336	3.65734807843686	2.94273770641566	1	5.73702043135441	5.40617268970594	2.15569938160386	5.96270283013592	2.41926953742754	6.79773278778696	2.53805384398595	3.07635778395958	3.93864498802608	3.45951070744664	6.05363601201508	7	1.3575759222092	3.26645659615771	6.95592821070411	-0.607041433679236	-0.860500698548602	5.53042246224127	-1.08676995171581	14.0105348854022	15.5972604059665	12.0686972827789	6.29405864479487	-9.9263790385283	10.661612521377	0.451420853030442	-0.660987225882323	-4.83588781324541	-0.776918548586793	2.32784863758189	6.45478385777987	13.8165680589895	-0.642051847268283	4.82925223307257	-9.15537936296781	-15.9362759963155	-0.660753664598391	2.98383800329336	2.30457950519539
89	3.17722285472994	3.30926581250254	3.76089988888705	5.39886159995127	5.2178856019879	2.89997901056512	2.12287038737082	4.35721590883101	2.79712389085842	1.33341356610746	5.77311855733973	5.01844415393506	4.55704590426128	5.32534141298479	3.39967327022537	1	4.0379828013799	3.88401577538197	3.94051929668326	5.358193295177	2.85403074428324	4.10069396910785	5.89147669512372	5.71665555322675	-2.56030679843576	6.95626540233473	-7.18153373397851	5.6981599575331	-4.15814239814414	1.72146563245242	8.7587334156482	9.96946955942589	4.60505854895104	4.41751681725785	4.3490395551032	0.893957967397835	-0.149956847616929	-10.3224905343512	-5.85297174175852	2.52774457826412	-0.48829735892776	8.02708981038879	-3.39487350761143	4.74491819842091	-7.32452751026862	-9.94366347486739	9.17249161528393	4.01367814018012	-0.0330394275064119
90	4.61069118052272	1.73786180199534	5.28868059395995	1	3.27069846826802	1.13690049949432	5.30539266105009	4.41274129544944	4.24594284895105	7	5.58918943886624	6.13369674424523	6.33035511502259	6.26200490792603	4.14349262889402	6.61068503269095	6.73274672097488	1.55129462993252	3.47660272142611	5.86580894963672	4.70448750975974	3.32571853357738	2.26100780128032	3.22250686406565	7.25635331633503	2.51096460535579	-1.63362266903685	8.48936286252294	-4.4969002510022	13.5202930803682	11.3214692865271	4.70689784582911	4.01641659125902	-8.47672881065382	7.19777109050488	-2.65309935476321	0.158404704353964	-4.7846444571397	-2.2955747845375	4.83414060383843	8.51996401121698	8.68044291072915	0.119577014393992	1.74789773297922	-1.84596355204598	-19.6142345291503	-0.384490857470993	4.42905625328387	2.11755376490554
91	6.65855566329923	1.65394465667211	3.18877313507099	6.98507500746637	3.00664032417165	3.39890178060288	5.44349314001489	3.63956276965216	1.7787427445975	7	6.35470020760112	6.61656621000853	1	5.77455628922722	1.25065182468332	3.95425143988337	4.17953173990125	4.44680033253484	6.84990777571433	4.82484119564874	6.55946847570922	6.72277029075796	1	2.62121214060458	3.34920289519272	2.16761661487129	-4.07213278633084	-1.3011008226228	0.673469971189053	8.83786621431405	0.483280840263747	7.40478177646171	6.21165670647355	-7.21131219604283	1.56998527938897	5.54257924074084	-2.85577082132162	-8.65377232372034	-13.1453290228039	7.24234755963169	4.66623402151687	7.82662530127561	-8.25369043570843	1.6187055690818	-0.0731524762963812	-5.1536329022681	-5.3640722858582	5.97605198306831	5.50320326161245
92	7	5.74786405262709	2.08770948361616	6.92744556112108	2.34766078257617	1.66824571942476	6.93865557716855	6.55680815866597	4.86914501149757	3.42074500150435	5.74978746550477	1.51764831767715	2.89349401650431	1	4.7121947669336	7	5.71228276739746	5.55649554377637	1.97723808891996	6.77582037520614	5.68969069729005	5.31537269923841	1.5911156065833	3.73690948608263	3.34942299959765	2.23055744218533	-5.48947606067083	5.09329447613246	7.9973285590161	13.9522536309647	2.3434316637932	5.44284117092055	4.47928316756098	9.2854498195248	-2.3440152155626	12.4883854535044	1.06870417609183	-17.6614389502218	-7.83526689974221	9.80668172060605	-1.01563606955054	4.69096122910009	-3.91404947972038	0.0172629244253569	-8.11865314865907	-8.59929654438067	-4.75489395921204	2.51418512503324	-0.628246167741657
93	6.20188589576411	5.60242926042691	1	1.40882612546144	2.6923872863411	6.15009881307815	2.23574499496592	6.5214203352832	1	6.05221945220804	3.75689281175345	5.62064261071074	5.49077331385733	7	1	3.51516790774143	4.60400440294014	2.38801902409483	6.16563216446812	3.71905347020405	1.01895734664051	3.13114243942123	1.261430376516	3.25517258452112	0.875349127763929	1.46002561136442	-3.78154062715941	5.14107257629028	0.121586869942299	8.86450477094508	-1.88431356905968	9.60794497939756	5.02042969428716	7.01449580208596	1.9790221554646	9.28359613177477	3.67066564725766	-12.7771903574978	-2.1831688136156	10.3628245175056	-3.3759649536677	6.14903534932742	-1.83589845280742	0.699104088291674	-7.94330676120095	-8.06561160629288	-7.5743299201644	1.07751296107946	0.352122343788895
94	2.57909106355688	5.26589122171409	4.14291025117066	6.92333292652259	7	3.73609105792228	6.32530692291941	7	3.47171964748517	5.81738977797525	2.74541932950943	6.68644896787114	3.19123488025095	7	3.46792302730707	5.20819637683262	4.20552608153238	5.61426051295945	5.30554923464131	5.55388663894725	4.12210906470115	4.1162342235357	2.70342338773439	5.50056915144791	-9.66890211921905	0.567564956270198	7.19938753875301	3.63329113908895	-3.67134695387786	1.22285306224611	1.54292145656849	0.478735028722852	-8.49739423716837	-5.64432439963561	-12.4233190840603	5.23239623007406	-5.50414328626511	-0.24466309703347	-0.797966567375382	0.113623718635561	5.34737603217899	-7.15650315322779	-10.3488882090301	3.25734043503674	-16.7976635457006	-4.06966377805677	-3.847101595706	2.66992238138751	-10.3702894385985
95	1.9177386228603	4.73179047641415	4.2413801800382	6.85535226204356	6.79368120517191	2.87685736692169	5.98245930730462	4.85892942192142	1	6.62460418192967	3.11546204702327	7	2.33194531613362	6.49746967803657	4.04070556918208	4.80203417953894	2.68790409109068	6.80699472183796	5.01876487687528	6.04536075971438	3.40684551251043	4.93060424601575	2.25315018931848	5.30234779701301	-10.1886344736343	-0.0623244448417906	7.87530739148136	3.43782724988683	-2.52994196439157	0.304096416077499	1.53535374588788	0.384577443228853	-8.09286772479534	-4.67057528402039	-11.2676066963854	5.17717512553828	-5.60227826716117	-0.843265027977562	-0.761203770814587	0.869086327719239	6.33672289733717	-6.94193575405492	-9.94058692526354	3.34805401112421	-5.00212447210407	-6.79693134189347	-3.74724117795482	5.62846889095738	-10.3542275901568
96	2.41259839077244	4.88938068401741	4.41356115049804	6.85859793230436	6.85178301128408	3.16817304698425	5.60207604733247	7	1.31346038561639	6.19237980471069	1.7547861102782	5.03398175640423	1.86282548609372	7	3.44471679601181	4.89769468393014	2.78987621336118	6.71307418182509	4.58912352672857	4.73020385070105	2.57681182844795	3.19814165597751	4.33416067880918	6.26793883443683	-9.80479545979254	0.879995714370976	8.2484273051358	3.4739748371462	-3.74412177531068	0.399408694941812	2.31377799281885	0.311118255651186	-7.46568154941788	-4.56448047701807	-11.3453070174708	5.60325655538429	-6.15062489612709	-0.46219363314134	-1.70310478297869	0.324811126038467	6.02136832464935	-7.84225892700433	-10.4654238601109	2.68431809835717	-5.30165149733954	-3.60401827331194	-3.53789066821358	2.81470052772863	-10.5432095526739
97	2.98229311347486	2.09471410697384	2.84158468109555	5.42735235540715	6.11160293762986	1.40878568356853	1.16976266360268	3.54816045521815	3.54140334082871	5.72625987741165	2.60716355700375	5.41373560072475	1.04206155986727	4.0962935229015	4.44508039455778	3.91884531481058	1.17563118796127	5.1370298645215	6.4459542773602	4.2637734654351	4.15647275500984	3.4161445174675	3.03090012257148	5.71825388311314	-10.8771227880876	-3.60430681030313	5.0407747554863	5.52925610636284	1.89900149644889	3.0333697081289	-1.37551962053683	1.86090673088775	-7.7518818925239	-4.51630053964046	-13.1170654797587	4.9997290576066	-7.17064687199202	0.451337609216028	-0.0624966898544959	3.32160746330439	8.17138981176445	-6.13843482793339	-6.42242044946959	3.72826600733669	-5.4378009772651	-3.39361435792778	7.28565220395873	7.03059009575694	-0.984393423309731
98	1	3.77724894817319	6.84314379824843	1.84029990313661	6.80000632555304	5.85873586659347	5.47720974505069	1.92158536202632	4.19231229023327	3.09657367785582	3.22651175828435	6.57178609467792	1.04523625617998	4.42154299836047	1.60924759177213	5.59207200719347	2.4773104514706	1	1.76257645556606	6.19004136683255	5.91435051542452	2.91918617009162	1.54420335060292	4.05857024465351	-17.1959124016612	5.48474964553677	9.70258326142734	7.7790670351354	1.34656358147023	-12.9411490980538	6.60781327765713	-0.453582323755854	-7.33479231021643	-8.10537821486868	-10.4763253468683	4.87387735376626	-16.4227163989798	-5.63103854862737	-2.99096025487023	4.58683895090988	9.0012604942632	-1.35856327778006	-3.40949473922212	4.01806991970904	-7.78431540231895	-0.64899358578038	-6.12923446865316	4.40421314488587	-2.62640155644434
99	1.27642486271862	7	5.17242477725947	1.15530852151299	5.5359670219997	1.23890208348563	4.66172251954692	5.45837872817084	1.61440844909928	4.42063618023252	2.98449172281362	4.02924737930171	4.81010542906105	3.12431021195623	1.39072763577088	2.17042491542992	4.10466684255386	3.13439962385866	2.95776486310337	1.24092785186966	6.80553667379149	3.75232715611389	3.33760671826356	0.860999612452335	-9.26270830988597	0.872349577107405	9.95713265248424	2.56988646931078	1.17189126180047	-3.55347162159187	-1.63627483950963	6.06878071364465	-8.65140069362307	-4.1569236250526	-16.9211610047114	3.28898476960922	-7.14952622426001	3.24294333322613	-0.0708878943537392	-0.484072942050683	7.70761735340618	-1.19301246587382	-4.39685739703714	0.756739279420492	-10.7591655868727	-5.17247320207719	-4.89214007198416	5.28389717887513	-0.550297989438836
100	3.35754794193625	6.02875522882068	5.30680316975381	5.96717370710776	5.15309163898797	1.54246240369359	2.95097735437472	6.59113362687923	2.21579007827066	2.04835114735183	4.2465621540587	5.20413330691349	5.26747571344414	4.2398229636122	1.56874173865659	4.41651275688115	2.49792210491663	4.35503296482113	5.05515282574086	1.90980464010786	4.55601705928726	3.82041801958976	4.50632523435078	7.41058088824099	-11.0944583289667	-3.22664819270392	6.21478437942951	4.37898897605091	-2.87208774383503	3.07638770574042	1.65678025020898	2.26840178680633	-8.43846326861567	-5.2029419949571	-15.3513842909276	2.76570360091873	-6.8561354832022	-3.43789184645091	1.44213011794589	3.442598173914	5.9030942059858	-7.57807453978394	-5.7791935126132	1.41943175091916	0.527251894558391	-7.96819010550591	9.87811603475006	3.22101168716568	-2.57948532264341
101	2.48493570993889	6.63641011526523	6.63432590974425	2.31035645237989	5.33050940092678	2.36900001205082	7	1.06826023221321	3.98473905390507	2.7690278421999	2.37020793658539	5.76202075615566	3.46711488722805	3.73305266732002	2.98482805322441	1	5.94507970024058	1.64526174424819	2.31661145793361	3.24661642826025	4.18274657214299	3.75179387892332	2.92231939706741	-1.05195563251791	-8.49548888637598	-0.795485278837616	8.60355549486955	3.87962210958693	2.23949047004822	-4.45365310380831	-0.327094563962311	3.60171970026544	-7.89689762148499	-5.22027540441876	-16.906010691545	3.64397167542412	-8.66933812736696	5.57127602508426	-3.96569295694109	1.54432375944397	9.48408594921474	-1.27456720250974	-6.04338050171581	1.1366190102156	-11.3419798695127	-11.3189096478866	8.26121247276069	7.54376230320932	-12.0584473546967
102	1.01293566070527	4.51912992702689	7	1.94309937800217	7	5.88337521991111	6.16462845003496	3.83159043059564	2.50258839206088	3.53188265010919	4.63686009265659	5.22988693756577	5.89086024092062	5.80793297947934	1.45963467824779	5.58653486390955	2.04002598956975	4.07250848254855	6.02866087052381	4.90416261904492	2.45331081259828	6.95108271601521	3.41359124761773	5.06218212907119	-15.6283165852806	6.83955559844096	9.66532614230144	7.04390336749295	-0.250919836568106	-15.4015404173761	3.47204233418522	-0.0184591564184755	-7.82460071214092	-4.37535370669916	-11.0753140327095	4.72931568338015	-14.667443020127	-7.70328591333664	-4.79414763401351	4.05505157396745	7.94328611068968	-0.295333981891399	-2.95770740803404	4.01272643154926	3.85148076151851	-4.61624567260238	1.08875251868862	5.412267066418	-10.3272425239821
103	2.88972628171317	5.6532331272936	6.63164611068118	2.42809269491134	5.21408160203168	2.09803572407142	4.87198683426339	3.82550197880093	2.88970030247548	2.92612737842695	4.13774585558284	6.7483186770479	6.38180085522151	2.20890062085362	1.66668744744455	5.6771564900132	5.39801308927556	2.18704658367728	1.90748841111397	4.32604956827438	5.60847673601045	7	5.38187767091934	-0.106878715527005	-10.36338769897	-0.0882240008261199	8.42230683999525	3.21767548030668	1.26244462714811	-1.24704781174241	-1.17145876865121	2.90577765147792	-3.36821996634619	-3.70791904229777	-19.7988989744725	3.09963588414131	-8.14566140648084	3.51235206312643	-1.82257636906565	1.42146788650113	8.882976576479	0.116910563373014	-4.5329561587897	6.86434945816026	-11.4330494308515	-13.011501696721	7.44293688878978	3.73979389287828	-1.36295906160071
104	1.56408562107763	6.60020181401698	6.37161280552384	1	5.7281165840424	1.9687920752626	5.8394595264134	2.79057297905331	2.9322926061172	3.51725667779748	3.95031429756057	3.36133728085934	5.0343188628696	3.98315308443066	2.02824782021353	5.61093119038398	1.53120138889596	3.41021131833056	2.78502641911926	1.96762641087209	6.42728806613796	4.71953254049062	2.07880697457829	1.15261630737151	-10.7232749287562	0.736124083306466	10.0460078571684	1.4681562920768	1.22163578165974	-2.50300320720891	-1.06490778198301	5.20839900658196	-9.41589296219721	-3.59237887798159	-15.9018273042632	2.49141726772639	-9.06492623759728	2.83990655286192	0.499334872249248	-1.00559712476493	7.35129972113157	-0.813163688669625	-3.70385652001483	2.16911173376445	-12.0237976534018	-5.8738669178909	-5.53871064322623	6.44303506050352	-1.6094227959106
105	3.47871763051742	4.7813140616294	4.33898932914504	5.04211109785517	6.91345349182039	4.90539633091499	6.41163539293171	2.34748778404044	3.83245389208779	4.38300661132407	2.91778293983784	6.35648501948797	2.0984257256466	3.66703628215805	2.83122847683234	4.24764824217761	6.15280108543851	3.4241380449606	3.65737317801278	3.03506943350394	6.7991701984655	1.29101613398279	5.18946859975788	1.9139359163015	2.62109496480488	-6.82058651304878	7.84917605341275	6.60383496589523	14.2066494515753	2.02491186287716	4.00731958476563	2.44541712420736	-2.80863110024233	12.8580309963672	-0.0335438118036353	4.02181356795115	-12.5252812747356	3.7929211563752	-4.58863520086748	3.05768163473046	-9.89392125000581	-1.52721747777984	-9.03267589354655	1.88230336713056	2.45650931341254	1.38531322591237	-9.15550721839081	6.3852434164201	-8.00611292888007
106	1.62634362407215	4.88184097185174	6.17598729919078	1.64397412886999	4.09062100714969	1.91223848913132	7	1.77322213751283	2.45310853762136	1.78667693149385	3.45486828340215	4.74272282586964	1	2.22021624033872	3.30944379250841	7	4.13623921974636	2.49563923910202	2.46447656379283	3.13059692606352	6.80776902160802	5.29870159178708	3.95473534332968	3.13391173090089	-4.37310021218955	1.27847567794261	10.3532142634463	2.14606632579934	-1.42554052619042	-6.55106321041561	0.978194040911402	8.22257468432384	-1.45364406916519	1.14783438586216	-12.5003356104646	2.57965783273643	-1.18713794779559	5.05520155203961	-2.9134799693128	1.7144971273974	6.23012327642381	1.97160192806607	2.00311103660759	5.79136666101912	-13.0143277790673	-5.96977459686449	-3.22767112298178	7.93478384575224	-0.36076913217774
107	1.33319093423789	4.71340107815636	5.42888737551179	2.97023471082991	7	7	2.56606219299866	6.77222499333504	5.50755077422795	5.64494620818008	4.76099951471593	6.78728212455242	5.36123623460889	7	1.38706955693031	4.6267953654756	4.3716156883191	2.74765884003551	5.43661491545802	1.88979257522075	1	3.97499025268265	1.56914034222684	6.9192662620958	-17.2038700570279	0.852652012488201	8.6167235769284	2.42540301364604	-0.626333630453063	-9.52934049176926	6.93464021350455	-0.383147181391646	-1.67225608883324	-4.94293581836055	-7.73161020854019	0.164833995099402	-9.88093661820159	-4.0051836888601	-3.98850671564966	4.07608387578352	7.4660878099357	-1.31169562616663	-9.86051320861128	3.09881505245249	-9.70436685715083	-18.2218668866508	3.56146429354463	5.31018377535079	-0.132868616717435
108	1.85772798614166	1.9021049182985	5.5624028930005	5.56308981519161	5.31897830237649	1.28727872669019	7	2.87116981999843	2.6983834294653	6.00534565054292	3.55190604678705	5.70231305441773	1.79252666403983	6.63454570971378	4.04280289307232	5.76747657089935	2.00747388947406	2.56656937779748	2.760047629942	6.07355462451925	6.13127945669885	4.40619244180218	1.40633756924604	2.21117884291364	-17.0804000878123	6.35262939565947	9.4887994909223	4.71342140709458	-0.487393197731593	-13.2308773777057	4.33356638491256	-1.22485542035375	-3.87908537702811	-6.26725551978027	-9.07385667975198	3.3459778470894	-13.2513652045629	-5.52243807713552	-3.48151355958571	3.12044621097457	8.70965803495122	-2.8543433463336	-1.49211574226749	1.50551153817845	-10.8321889767063	-7.67445077822358	-0.284264231816725	5.46393617336021	-14.3036668215422
109	1	3.61639445023882	6.6156464063966	2.15680677664594	3.45578498147913	1.79930806214098	6.0224543005891	6.14344783743749	1.32436533677061	2.56984526391506	4.26668765426822	5.0199449514179	6.99926076447858	1.93344265048603	1	7	3.55584054045213	1	1.16891305181233	3.51952386514261	2.72227139346063	5.92512789020419	6.04868401651031	0.454206673204433	-11.7662914288251	-2.82259678216584	7.57715980955187	3.50350210963341	-0.995647317882597	-4.79892502740732	-4.71576207213833	4.33993812492949	-8.00938483490349	-0.647862831138629	-13.2453630689534	4.34821465072774	-8.25316759397861	2.92140770399212	-0.492014007775507	0.280273150456738	8.40993712734057	-2.62668120821709	-2.18694592958557	0.81878063399911	-10.057153028355	-16.6423268162864	-6.29657875306376	6.74141695483021	0.600622536052439
110	3.88711632649042	1.40136114150298	6.53966664981929	5.3115841495748	7	1.16186050526334	5.62826742356027	6.42500696817614	3.85494851742406	6.84211689616773	6.99025437687525	3.6211336064886	1	6.10969536391059	1.65505358224052	6.42742554113137	2.45822646839979	5.11159391789124	6.33166389412985	7	4.10255649813811	1	2.40462020166825	4.02176643511409	-16.6006142016864	5.79279299163834	8.06138530517218	3.51314110415651	0.0814233833634773	-14.1197411249813	4.47635826419373	-2.3190675219345	-1.51921176134039	-8.47636054175474	-11.7899071434095	4.12084453398664	-13.7803045728122	-6.95323741065906	-6.13915832585519	2.85236670878378	10.0549942189945	-1.0070977646603	-3.71603752473196	0.17881428879384	2.28403780356631	-4.92939124867732	4.91064508140319	1.57387507272778	1.65523984653578
111	3.23140431489409	6.45406072871371	3.88093015837978	6.61316535496644	4.88585982521913	2.56336954351381	4.41511519132473	5.30252463276124	6.5134104243165	4.32092236611236	2.28385021537034	5.32661697463475	3.14593897534911	3.66417117739754	1.38365956128848	6.52517240360666	2.01813547507451	4.91543404386757	4.96464331643811	5.5229102996793	2.8495856187533	5.9072400671945	1	7.67309324254966	-11.5824999044219	-4.22520342369563	4.84748044324324	3.9552692186253	-2.7977022253873	4.9037500459219	1.33880231777002	0.752660763343432	-8.82863364669543	-7.71048673319997	-16.1862873594303	2.60409488281419	-6.68499181273845	-1.05023465942494	0.596864779717916	2.44271603050708	7.24866189763502	-6.77537031417197	-6.95671199135642	1.09438803212039	1.50559884333078	-15.4991072106396	8.73244924400605	4.25492617065147	-11.0492258488106
112	1.95903352463129	2.9213314955648	7	5.14712959264767	3.87347817628704	4.02770079684148	4.27119887271106	6.67038258400259	3.8572446226478	6.54253524849906	1	6.14702271708719	1	6.15659062448291	2.72880928122503	4.43764099170948	3.13649049892882	4.81203879055915	1.93950555294396	3.78506736174857	5.77926810245777	4.89263859242665	1.59322238656345	-0.61304650863056	-11.9559811000925	4.73809955777609	12.8098687877666	2.18937981290371	-5.91825883041809	-13.6957052894074	7.83631659143995	4.25989329118477	-3.26693555302267	-8.28144026405053	-12.9642229567971	3.76044619867426	-9.32799238630042	-9.52651583705959	-0.147488205324345	-0.062889003914886	7.96460338345304	-3.8681354179287	-4.40030616959409	3.85258197077627	-9.53914263502588	-3.61359462541978	0.39954728389634	1.00222917432914	3.46672841009888
113	2.58379173567388	4.22023474808284	5.75111449513454	1.6916708613574	6.67813800972948	1.54501833590862	2.53520534358869	4.45499080372909	2.67940446986648	4.07621374909948	3.4886827581317	7	5.33949705204596	4.63801681072324	1.26624474446181	5.73955443243734	1.97179386969071	1.21519559141847	4.82469969652006	2.6516172003147	5.00450862296569	2.44623405958748	1	2.64228844222026	-14.2003560253338	5.41653908988839	9.72797580800351	6.84429472922372	-1.61925907646106	-10.0755154980489	7.27337195773991	-1.06829425203278	-5.89472491716002	-7.56782172371729	-11.7078910245069	3.26439251503468	-14.9173743097163	-5.58143268109388	-5.92356145008152	3.93715742138102	8.72522918168937	-0.816113969868511	-3.98770456408276	2.46336566396073	-1.41672265932278	-1.43500146310689	-4.10646319732142	5.78348068324762	0.0444904386252749
114	1.62215370391723	5.81654909203351	7	1.92819306422141	5.49528112438407	1	5.60138278467784	5.08204714426184	5.26410533004149	4.5711541459394	6.85625321026756	6.12751332496678	2.72991476945592	2.25048557621801	2.56503127686173	3.9091250129878	2.68483311912632	4.64464417687221	4.33154269974597	2.9998765188772	5.5029386365675	4.24925558534667	2.56535919719219	1.42568937507532	-15.0886078046242	2.09007880946281	10.5435221485468	3.70602564747578	1.31185519707912	-12.187801785376	2.50615298916621	3.21492106922847	-7.00780551643199	-7.17377682095093	-12.4519943858507	6.00149282046443	-12.9739856355726	-8.05877927360645	-2.37197363620746	1.54208115951378	8.00075613914871	-0.543901368360312	-5.28417345411364	-0.496622804875469	5.09403043361921	-0.932540084248791	-3.08246839695366	2.46079185158062	-14.3208073199254
115	2.09286580736003	5.11885930964046	6.95033650977058	1	4.68566701994489	2.93247956575527	5.19016052417889	3.8243577815614	5.4065328409954	3.11884321186718	4.63879752854455	6.65561243329904	1.22425517229275	2.22279361154216	4.00216277338039	3.77807368410887	2.2863873914524	2.57932348353759	4.02061805928564	1.4913223799487	6.39600785779535	4.44808001589426	3.53681823456323	3.03924135099386	-19.2231076436096	2.93944384427908	13.2764695916514	3.69921165944425	2.51305284009463	-11.2780653960394	2.45786803069403	2.18859050024321	-8.76590542699779	-7.63544477221324	-12.9701374521774	7.48794809783968	-14.6165337983414	-8.35378612000958	-4.52867423680772	-1.05137247695569	10.1703376151075	-3.66339946076483	-4.61294778838655	-0.596150082009353	-8.89352930675827	-11.9844235839858	-6.93837840647964	5.74906162626581	-6.15855810760586
116	1.87088412254428	1.82867884583202	4.87042325479063	1.82810701424195	4.42249794514173	1.42212311197629	7	3.49436682288847	1.09589756749099	1.60992404860933	4.23679585550788	5.67329441516005	3.51343436643008	4.19802394505609	4.57547576135223	1.77932823445593	3.69429907602419	3.01629426441788	6.05571532559406	1.82470215925193	6.36335273084783	2.17059207044424	2.72896524860658	2.83736851628723	-3.40195131605532	1.34982259651353	10.7658729889419	0.11557110674081	-1.30888231486352	-8.65608217177175	1.31184772113585	8.29025826022416	-0.870219909370084	2.05638877774876	-12.4720404482783	3.14235428829286	-0.606309803462094	2.70168039341981	-2.69616756300337	0.239440829706641	6.76730252926627	1.2271324441997	1.73639292817307	-1.02096212001153	-10.7967775581778	-17.4612310562298	-6.52461646572414	5.79932321300497	-1.26872860987126
117	2.48945054481864	4.84977001170079	7	1.38336639966971	6.51234199334115	1.61624924555327	3.46957935128542	3.68195065102289	3.47715467792589	3.90837182745815	4.52251967522487	4.03696669021292	7	6.34618359725249	1.51538503458477	6.41725471037875	3.3292623680412	2.69212481163476	6.38168595202357	3.9283732767093	3.54987152573107	7	3.37447337033898	4.37296989024452	-16.3629824343175	6.95137108716119	9.93019792938479	6.64690545900965	0.329241714098443	-15.0906518663262	4.61009979958647	-0.833024533059981	-8.04825159201218	-4.25275189254374	-11.3709703351188	4.29110483148416	-15.1347264106944	-6.66963341443489	-4.86294910672906	3.21892027591761	9.36683155772635	-1.49737095781249	-3.35587550115491	3.79599665816998	-11.4177066988339	-1.95527554250666	10.2804040866186	7.45341222121825	-0.617090593642303
118	3.31294152969423	5.63802580606997	6.99827561392898	1.99479515343645	5.5519851492455	3.47715487592859	4.79748177566357	3.63507066729228	3.67181526789272	4.7032304524274	4.43857383431058	6.77974211938337	7	3.2148672825816	3.11675084139254	5.10254422139467	3.67670133110922	1.30228542623793	2.33782008057299	3.32641738637353	5.61520061113628	5.6911818629618	3.48913330327799	0.23747992176171	-10.3097833387794	0.518046642266556	8.08312000244115	2.88142276761104	1.87065944791069	-2.38004238799216	-1.40636046623253	3.33039200131767	-4.4467031933831	-2.92455848790958	-19.1043035811277	2.07886471152615	-7.60622951197846	3.32013057765937	-0.896845529561887	1.25234332898431	8.48514218501256	0.729560083945836	-4.78656392052184	-1.74661316117133	0.631751253961538	-14.6422506724392	7.94410462655001	1.76903773647574	-0.821835883330508
119	1	3.66004616476778	6.6999116072874	1.33007039765431	5.02035038382866	7	5.01969805578555	6.14453726148258	3.22980959708853	3.87942772038579	5.68406714797569	5.91649442578337	7	1.2837232444183	1.67637226469759	7	1.44315242536198	1.36613587768272	4.11744851194185	5.8976409476241	1.57971315149259	5.98030048011271	1.01722100399187	2.83453882052339	-17.4600446550901	6.720484238949	10.2661359693031	7.7829539347311	1.77211895221171	-14.2258347648203	7.64352529812262	-1.10341891502598	-8.166907928734	-6.06643715565971	-12.252014950255	4.72693244177425	-16.8300285238055	-4.84730654896729	-4.31344525453173	5.11656504001742	8.03000409421313	-0.132471726519649	-3.57985330984542	2.72684211172127	-9.48472115118175	0.112273270690493	9.94710831004166	4.1522193316929	0.479856590494208
120	2.57303692871153	1.42920680211611	6.12395675101948	4.38114093007563	2.88506779503287	1	6.5335799430398	3.7843274901095	4.42026123179901	5.67825879215391	7	3.63070456920996	2.4239483677924	6.74328106550024	3.80365160244649	5.82289813172166	2.4605540569193	1	3.42939632610721	6.86727240641228	6.10332575565361	4.64910236452576	1	5.83066995755855	-4.77504643273494	-2.99267176798434	10.4319969831394	1.75447952794668	-1.53743144145161	-7.83880859254955	1.73270833186141	8.63888150845859	-4.15962679480372	0.102110056052512	-16.8901934389413	3.53319306288127	0.404349850036725	4.64465190665397	-3.69508178991906	1.18650726612335	7.92531811650618	-0.757871039965006	5.32108813846212	-0.225917283803433	-3.57650998525798	-9.99979565049524	-4.17986285894164	4.94638235734939	-8.59475086142389
121	1.61283741137194	2.84136982403793	6.09501598916217	5.01169643945992	5.49217674520166	1.62147679779548	6.38744814105131	5.72174269311417	2.72739040440158	6.89862311678238	5.28108061314708	3.81421844256904	3.45523037580941	7	1.60168665593379	6.28331848813986	1.13915353071247	2.86995066720037	4.47534009524482	5.87847865888413	4.91685499835216	4.19880715316981	1.14620917652688	3.44442364943296	-17.6523737178976	6.50405347952139	9.49721996276643	4.02786727165262	-1.28474350066273	-14.1099665133175	3.68847523566246	-0.961849524947396	-4.12900340571891	-4.71282012820079	-11.4894440094518	3.7723586534472	-14.1742805586796	-6.27202465109607	-4.15598154800118	4.01811845329028	8.62118963848441	-2.87927165687339	-2.90897283396701	1.45585197933559	-11.4528286011839	-7.05718416982192	-0.887951553778861	5.10977358815272	-14.7510190423346
122	1.00208973037718	4.99133409062281	6.03078414529924	1	3.57075507194522	2.46073391130667	5.69871659881256	1	3.39630845479778	4.3875778950202	2.73884525175762	5.97608867672067	3.85783167221209	2.15749314514546	2.21013481846922	1.71177192523868	2.10522740179686	1	5.56568360828741	1.410790737688	4.45506233951098	3.36279104198667	3.03002010034495	2.55663900327764	-18.3357615231081	4.25772242130927	11.0174515810411	3.78160096061252	2.2705642098807	-10.9081144335889	1.98850867850522	3.04664192318355	-7.41591676402171	-6.16400021208712	-13.9619204521142	6.28920479523901	-15.949190853098	-8.23481106232868	-5.4326935591645	-1.15435633799546	10.3945530393193	-2.76768919284694	-5.33862107096367	-0.337072539849896	-8.71138619650674	2.49666241194898	-2.50205627794059	7.52813000632036	-10.4670698203331
123	1	4.93002501111078	6.15594927949313	5.35292736491294	6.88931718841179	1.57849982698168	4.05615823350334	4.1325959160845	5.87792898345574	2.0918130310178	7	6.57296217593407	2.12557468190547	6.6642113189871	2.36035823492604	5.07825144245226	2.39573624268918	3.06261254404451	1.38763603091534	1.1127860324619	4.35327569961404	4.63420422595254	6.47806607976281	0.108097148788592	-10.3309784478444	0.169691983913455	4.08201858942376	2.36602156527475	3.34842784116845	-6.13858279984823	-1.2999500942318	3.83553361033517	-5.2043589372607	-5.96481247878123	-17.6432412429898	5.13132068723049	-11.9857502026486	4.02637778145601	0.318427160428584	2.97447053766153	8.76377295426375	0.41348987653102	-4.36762004596057	1.42182720160822	-1.18472388457474	-1.69495132457475	-0.551705364873775	5.25437638461902	0.0674811504851563
124	1.05229417345237	3.88034204773308	6.43513074553901	1	6.32673538579478	2.32350385881962	3.614722900501	5.17841521562661	4.06386233500207	2.52554252818834	5.53297065762804	5.9765937718867	3.86605009893761	4.18450215884821	1.31077495752733	7	4.59976342164674	4.97052991218627	7	6.47905675752316	6.49506303521091	6.52592334352314	3.12103812293791	3.49109035289144	-18.7406584173416	0.836285436887366	12.3088053363283	4.29933064040558	2.11347842177283	-9.98230843595179	0.67163089322016	3.29123869861812	-6.01354179230531	-6.4559034070894	-13.2377845040938	8.71583583873602	-16.6497668976396	-7.32284780022064	-4.90048727961046	1.38583727142604	9.98278669126829	-2.90512322613755	-4.48671752128642	2.95637625775501	0.149986277112021	0.956347147366479	11.3591783990339	2.93539165181341	-1.63055508217071
125	1.59811779601074	3.37508610230611	7	1	4.58912935439312	7	7	6.18730942857072	3.39593472527608	3.71893310051167	4.51391980734704	7	6.07014780311563	1.78776840239281	1.78933181984268	5.48246873190081	1	2.52951892070554	4.87731607600093	5.96768684352123	1	5.11879481761641	2.05874335054909	2.90780230346352	-17.5237254638526	5.90456705240165	10.3170998577475	7.72397494769993	1.58733506586547	-14.4188581760611	7.86469263412952	-1.09327204742212	-8.01416071744554	-5.93670693027072	-11.2828493637678	5.27232385819267	-15.5137485391402	-4.49982398062566	-4.7237287004821	6.05202756483201	8.64556469029337	-1.24173377734517	-2.54805336111929	2.66360555235188	-0.0294565207300046	-5.93486118605038	10.2500442065863	4.10486264077445	0.832500016369001
126	1.73048701789416	4.95628768844098	5.48926333287392	7	6.79890015317094	1	3.6593347960327	6.85785020890629	5.55442727027301	1	4.16116863602986	5.38780481046518	2.36720898434117	1.67956860041341	2.34793308985562	1	1.05060064579725	1.5378531079385	7	2.10785222909892	2.75327483078012	4.04135338428056	1.45994023598905	4.61792623598622	-11.3557016124902	-4.2413307483821	8.47514059431425	5.83269786320365	0.279342533896864	2.57312249424968	1.30230287136317	-0.303718322821534	-7.44130569184011	-5.69818489152302	-13.4247531954205	3.07306020125473	-7.88112038379649	-1.94654113629102	-0.690841913920703	1.54848555502837	7.48734431055319	-8.93787742072167	-7.99531402915593	0.352463282383633	-14.0654656445814	-8.08876968963494	-3.62752527853692	2.58955587951253	-3.9973631806163
127	1.02926380206947	3.9668559923591	6.39861136925914	6.00876724564402	5.8360849747842	6.35377135526934	2.92143146496281	4.87861942757592	4.28466189021329	4.62750693425531	3.9594656387334	3.97002157401444	6.16102208241012	5.56005622947412	1	6.34214087031523	4.86218247261177	4.55130504599807	6.35044211697166	1	1.80311788925356	3.24928628355456	1.34965147109006	8.54573897330013	-9.34802213928199	0.573599661685842	8.29250617671213	2.64431432867133	-3.1879366044465	2.50515780611455	1.06216412961422	1.2081420274826	-6.63419968083226	-2.31341189505919	-13.3096297865522	4.34649132358112	-7.02692806216238	-0.642062713298752	-0.205492039106309	1.48402995016046	7.76208124283575	-5.71350047388979	-8.60441046391826	3.25606538446112	-17.0530303596679	-3.33855447672861	0.161641913622599	3.26828605042506	-11.4605962939519
128	5.23574207871288	3.34643394195942	3.46182513730733	1.60973772824386	4.09216922504928	1	5.54520134326109	6.71261585013357	5.42589221361052	3.49118757876016	2.95889705801128	5.6660952891445	2.07251485826177	7	4.08716769286695	6.74493714117252	3.31876159479171	6.67406731430443	3.75054119356884	5.32831299491663	6.48309126625636	3.77574810181283	2.40101083872917	4.26861930210348	2.67742220158916	-8.62881545273857	5.44666441331557	4.09521232051164	11.2634035968236	0.540226586909161	8.61047031425063	1.50081363860072	-4.04808934532878	14.331917493845	-4.27161323431754	1.69280562099758	-16.6694531360472	7.48488875545116	-4.3391121260707	2.02030131246871	-7.39326962579691	-3.36988094481178	-5.88780291223955	-0.706997332874644	1.80770904439141	-4.97781599689599	5.45748148413254	8.24049811236458	-14.3290967521934
129	2.48747151129522	5.06849095713177	5.36756658484461	4.98046411819048	7	6.79636321402383	6.61541088436589	5.84043887153533	6.91050672090334	6.60727931562336	3.76002217308863	7	3.33242325965763	1.60964641812824	4.04485276308319	5.76076091965636	3.27993002180904	5.70888646865739	7	5.97294253749953	5.09176034071422	1.56681254817058	1.91428023418147	2.32286209685421	4.50471802453565	-8.6368774116863	7.08883718898185	5.8243039148558	13.1648462956183	1.73035232711087	3.26989666284011	2.79592318786072	-3.1771351456433	11.5863182043381	0.905754024717226	2.66929840826081	-12.981899155142	2.82280293257767	-4.27625473824633	2.12388990522006	-10.617114806217	-2.44035061461543	-8.5503594349298	2.64072063627259	2.08923225214734	-6.87025202057038	7.97054931591563	6.51317171600534	-0.750843813775732
130	2.16268799829903	2.63543829680259	5.45530932884777	4.31494515689993	6.88044091153373	1.46971915772703	7	4.21307719918808	6.13541119039093	6.85503764493299	5.09189231056764	3.56069495828027	1.25181257301502	3.35601952103938	2.86981245209708	4.10249830047821	1	3.55008558287782	7	5.73514043687117	3.75910888880982	6.74674107633594	1	3.89361016127339	-17.055702810084	5.91755823487251	9.33612861323753	2.7094436457918	1.83976699989303	-14.8134769876063	5.5965313530478	-0.72465164911191	-1.960185354602	-8.87505843592654	-10.535323013296	3.18018291516888	-13.9497304863375	-8.06629813038493	-6.60322460594411	2.90287175361548	8.99456862235091	-0.589820207239714	-2.44532876129248	0.385768346849799	-7.04097929427386	-8.33434772573607	-2.3286626775439	6.94826174099967	0.217178121534195
131	1	4.63156340492674	5.49686747488214	6.61330118491482	6.8612925269849	1.18181225930376	3.51536639174106	6.68401320598537	1	2.45828456821554	3.2109982469907	7	4.0017587243696	1.0059368238516	2.90838819394142	1.36131634068789	2.04933826667172	1.36715612506521	6.75502784718083	1.60130010343311	3.10554626314112	4.26260785586152	2.99117709564077	5.69806069797371	-9.98782290967194	-2.78356873944523	8.85019670933353	5.80408102473133	0.207003070706748	2.59282233763067	0.447327846920896	-0.0927805780665639	-6.26531680718006	-4.50233859506324	-14.5814798635208	2.68131465507165	-8.0645366308236	-2.67662209591708	-1.78468032991965	2.67667577275049	6.72530928649657	-8.00459573638477	-9.47521277528408	0.19719761461747	5.17091612945894	0.412560595986406	-4.49418145416585	0.974465344642395	-12.4277707212391
132	1.57886934913964	4.11368341902864	6.87320445165462	1	4.7947656785168	1.656210836261	7	3.26113673532415	3.78191152081697	1.01270479138121	3.44636025455988	4.96370619859405	4.29439072341592	2.84805232325835	3.01574364817396	6.13428852719126	3.45780413563069	4.88441420760212	2.84148789753981	2.3300579920938	4.90813632630029	4.87490973273389	1.98291771789306	2.45831917025492	-4.42397831763576	1.50665959194202	10.1953106611462	1.31229438865753	-0.593552426913023	-6.84688501129547	0.811538522767229	8.63251488796514	-1.15223792629138	0.594023535665083	-13.082338814734	3.59447721788262	-0.0596336200430972	5.52068469389496	-5.32429805741157	1.56134975672716	6.93762852585094	1.79122962051844	1.44300880984747	6.06192741185852	-13.0369278213164	-8.83103324454087	-3.13114636967376	7.57539341841356	-0.365962754186992
133	1.35529601733566	3.8982300190418	5.55522767996433	2.47138010765355	6.54896261107277	1.83314636222708	3.07300564618965	4.2669657152477	1.90356585181677	7	4.0598216022098	7	6.24268765626386	5.49038391664331	2.92327691591256	4.9482773783759	1.67456396724362	2.38604557482938	5.93807128092034	2.31540199982605	4.33907644950535	3.15248398833253	2.17554609186275	3.31707576139239	-13.4589962799374	6.29251399101365	10.1243452146527	5.70406990081262	-1.22917464837833	-9.62236528172862	5.91160755344579	-1.07900882452939	-5.17451286654904	-6.56239179636438	-11.2025640293955	3.94737917266519	-14.0736575166814	-6.46585733804824	-6.8626235630075	4.36583386124101	9.23315086786211	-0.982966411292678	-3.94063632359589	0.747948355202508	-1.58011198791466	-0.339440770106109	-4.79211145446268	4.78639886785897	0.257423423421489
134	1.68461556213632	3.07801922162098	7	1.87641809043221	6.47796737549525	4.94302561486854	5.6229182388494	7	4.21967304176389	2.62011230229211	5.21583431732204	4.75731778618134	5.05651166963532	2.63208403428504	1.9506040599636	5.7600167792167	2.28880505913565	1.39803055328598	3.21128695491558	7	2.41333299357828	2.80080249038173	1	3.78980144553302	-17.0229211996808	5.95257979243201	9.45779604450613	8.49533669774622	1.18133064799643	-14.1859393653924	6.66989265370578	-1.35819219131335	-5.44370402824855	-6.71289846301283	-10.8946048732726	4.4505851684946	-16.7274110156381	-5.39862455211393	-4.84827078826092	4.88085284844418	8.65659668576844	-1.21754050757129	-3.2929958096997	2.87716012206667	-7.49444080389795	-0.355749462804601	-5.4661593834076	5.04678642727606	-3.23652832535229
135	1.16244943820299	3.69086384282485	6.96944399386375	1.27164664027716	4.45424988231811	2.05762377584936	6.52457377713908	3.07586301879622	3.95004334147369	4.76254137630685	4.17155327797088	4.29661630427047	1.57735812180613	2.57411048599152	2.754738497011	1.18506339931525	1.41564225060385	1.40254871555494	4.460995793232	1.59270134051793	3.76551049451014	2.81040954269614	2.29443383361842	1.21501656560274	-18.2713267797425	2.97878450860002	11.5719460815782	3.3030185863865	2.8500985986398	-11.2868000143995	1.50305998757314	2.33326258784013	-7.8908959389269	-7.11228332526067	-13.5973089487645	6.05968389295665	-15.9657422619427	-8.33140963859315	-5.68713377241132	-0.712203903935802	10.6874512196712	-2.6642968118416	-4.43407652659247	1.26271546399499	-8.89035821675779	-17.6100817146211	-3.17010879154448	7.51262329967275	-11.4922327439933
136	2.67010434785568	1.3997022337956	5.52736177000518	3.92825927447946	6.9184938002322	1.21601149288519	5.85716231912065	3.51294299273757	4.32924110803546	4.20957975237336	1.2696470293579	4.52905282583238	1	4.58106136285687	2.38997110005811	3.62195261956477	4.91483770514825	1	2.31534153260568	6.66483159821312	4.43678434235004	5.45034436770357	1.48834306941763	4.90636321986041	-18.3413901203675	7.05922210453877	8.03831427466498	4.47169406294758	-1.66646972995758	-15.493521125135	5.32858021740016	-1.38930374127346	-2.94129484886341	-9.95406332503734	-12.1041008835856	2.24346868213791	-14.6895688276053	-8.12315475805721	-6.62118512756342	1.84081872673204	10.9196022930065	0.0843752723428724	-3.88569105269725	1.09756471505066	-7.49905346278504	-13.1894898252498	-8.16837080383173	7.58469154530895	-0.653248336984334
137	2.69968170251084	5.80175675738113	6.7590110143799	1.72223149762524	5.7277663084693	1.50687066725936	6.04760175934407	1	4.91206854839452	3.55224551321451	5.35956173225029	5.80397461944327	3.05055737678856	2.31711338290217	2.77114358800441	3.57984916307918	2.63565834123708	1.97586358652551	7	1.84877166967217	5.96924130926573	3.86156352548538	1.82161012637505	1.57758022557651	-15.7807692942078	1.18390449975629	10.5126497503048	3.77154874954803	0.770927140320055	-11.7683806362509	2.47902864339118	3.29223908493629	-5.63883292482681	-7.24015199550626	-13.0755498191854	5.78858911082161	-13.956752136299	-7.45894509861065	-2.16117346037929	0.930365315891399	9.04320131229064	-0.969861314317112	-3.04746418146334	0.702440878570938	5.06463458380506	-1.05134602063604	-2.13515771102027	1.95261778307953	-15.2066301196681
138	2.30311150700996	2.3832022565906	6.6596628812617	3.38188878744721	6.36188959776817	2.19718285384943	6.9728174992541	4.80546909286372	3.32869577828534	6.60104532225617	4.63428746391744	5.45254663509288	1	6.77293643386506	2.11266077765799	4.38286133129781	2.26722650051614	3.76492701736258	6.84078485339642	6.35389252815248	4.95648519467621	5.13468714745557	1	4.25249977876148	-18.0187499650278	6.62173770778811	9.67196030838707	3.1070232300677	1.71403022194205	-15.5879348806978	5.37537655272794	-0.855792202718896	-1.81895661503464	-8.38166230557859	-9.51484439505118	2.16662271721814	-13.2746995770522	-8.49060203957736	-6.81085818201807	2.15318556572159	9.31932169551762	-0.746440266364058	-1.90883578798273	0.0616101051842166	-7.19989930791114	-8.26242267405949	-0.281844755412283	6.80505803661513	-0.319950029121864
139	2.61019600250566	3.42838794553987	6.80300631964143	1.37488787015381	1.96015795496961	3.4627108426837	5.14137061035454	2.97540427210954	1	5.92087663710708	2.82217802828061	2.81442500564825	6.94439878068353	4.2519579509402	1.65418654261767	2.23256625524309	4.24628800068439	4.87489961568627	4.49846799399531	1.45956080292078	6.80669377815659	6.71353064897553	3.60913742050074	5.28709277526063	-5.60129983965331	-3.72585454044145	10.603254714451	0.960677341437659	-3.6721003838183	-12.6060193408373	0.31819497912613	7.27481505810722	-2.10198970734939	-0.796889566290573	-17.0460210857605	2.01248596245933	-8.04448264319251	4.53673993445969	-3.75310919154479	3.93262353513624	8.47045655340626	1.90529365638444	0.804081708997773	1.33046196922915	1.01734858022127	1.48155937176802	-4.319504254216	5.62226324599646	-12.7440132621239
140	1.19138326657314	5.74101439995076	6.55489889116605	1.97763042963807	4.87730923598223	3.88835948856403	3.11457746873906	5.47144654356353	2.82843829248527	5.07969652749298	4.52021002181598	6.68379593036802	2.97358381514892	3.2287503209784	3.59304143144618	2.69627476648067	2.50950001442926	3.99356437160755	4.28070116214411	1.7527932700486	3.94769075067426	1	1.68457186526377	3.45557501812165	-18.7467352056588	3.29229729415586	11.5536729346974	4.37822273509177	2.9539364902873	-11.0693873780899	2.4897803277367	2.42374086072047	-7.79128227181104	-6.83396260726526	-13.0452218473686	6.85586735988398	-16.2050436150332	-7.93310361887411	-5.0303301721714	0.0333340378338154	11.3277438698221	-4.59019758548927	-3.63450621965548	1.5758852261703	-9.03185863732451	-17.4616370340047	-7.03096593238525	7.3929918138706	-5.10245496805873
141	3.43211917816193	5.82760705370528	4.07923543493646	3.82648849489832	6.93064024068468	3.84518005588994	5.93454565058675	5.65075238715503	3.61369071530896	4.74991192122927	6.17368156428787	6.85562220787204	1.62410809175472	3.54506233525786	6.24022485708657	4.19851934195761	5.81327467775856	3.45289527143375	6.0418922116487	3.55412036081788	5.93561907305956	1.26392453794866	4.10459599047243	2.70863069230215	4.15656596126741	-8.12191482690971	8.62360792098365	7.06377036503235	14.989095093366	2.42068042314832	3.37216913590016	2.4488741752741	-2.20355089705004	13.7146446355482	-0.783266020341201	4.39295566281004	-12.8235530513152	3.68747278925034	-4.81780054803469	2.23256804247559	-9.62538269639795	-1.52759232768823	-8.81565008549202	-1.70419670527714	2.43911993322744	2.22597375607227	-2.7025988657589	6.20939312842028	-4.86246152016283
142	2.23226081398811	5.10559165082014	6.80360456605476	1.20496601453592	7	5.83016942588981	1	4.03934173348485	4.67087194297557	3.26861585531703	5.86958568070885	4.61137425013851	3.90864503119409	5.5650405504449	2.84387031524891	2.62349033621146	5.59540778891879	5.25693600880671	3.71203696502498	3.19560926341984	3.85431042401585	6.58379080474099	1.45848733839859	1.45196514253387	-19.5752064403865	4.22628495758027	8.86479563418876	5.49567332118516	-0.10959883034127	-12.7080449725365	2.78518466492281	1.13434361426377	-5.23094667275686	-5.77169804323205	-12.9282752000856	5.38316883399285	-15.9942849591325	-6.32500468755	-5.31302235888885	1.00145909315686	8.40501268082077	0.704316580779645	-4.44663634447555	1.08373267613668	-9.33624735327815	0.154066005318837	-6.17387616213175	2.67820422991348	-4.22390147716364
143	2.05763591906199	5.07622082909297	7	1	6.48383005360293	1	5.79413225028056	4.62197901315668	3.54316408694442	5.34592830689818	3.85250481939885	4.89348376246183	4.14365206880724	1.67581775294431	3.14391962844254	6.05434709379171	4.53221421683132	3.32886758849757	4.9837869919977	1.44040396772756	4.91727023004234	1.6278981900222	2.01875910037974	3.29437592028974	-14.4152238129783	6.71438886386481	9.36900085060727	8.5547660762253	2.43684415402831	-14.0496257695457	8.28540058598125	-1.79159404384398	-7.49514639176448	-6.51687815967507	-13.3909767284974	4.91824153011178	-14.5575934580367	-5.33859652054117	-3.87952895996463	4.77405703632905	8.9898786667759	-0.549520911464481	-1.56756240395174	1.83684997038568	-7.99486427620521	-12.9698238499398	-7.87525987105113	8.98742210519083	-8.35558731204496
144	1.90395311927302	6.24763896967813	3.64659927294383	5.46094262064681	4.75242242486165	1	6.89631777623183	6.47426911010794	6.25075104846323	6.58673842830628	3.57899156752692	6.20977654555807	2.29125705508717	2.77587966261574	7	5.24735232661256	7	3.79407864551159	7	2.64002597839494	7	2.124290419026	2.28088955853348	1.28775695727917	2.70635109874448	-7.63058601617804	7.69995628310155	6.13433839588122	15.3237775972545	3.18252768168418	2.72613523608213	1.85358581664314	-1.55894503422204	13.507399162827	0.0305691456103876	3.98019209910576	-13.1039357787863	3.94463757927543	-5.16859956890457	1.89532006265798	-9.6907420955199	-1.52974681725094	-9.31591972830548	1.22057565317815	-9.81238103264234	-12.3256984526887	-1.94376877197777	4.31911397695105	-4.97540017172427
145	2.79720971696288	6.03984180589948	6.8186504417395	2.12428016709716	5.1453506435783	2.96139758225042	4.52462139874946	4.19812975108247	3.40918778900094	1	4.75306296981455	4.55282379219252	6.18467985699527	1.39725847281937	2.8969980704429	5.60247401571813	3.75996434525178	4.40904129472279	4.57610870231555	3.37723804841902	6.16460330545805	5.99727430299535	5.44447150125218	0.159659119825985	-12.1257520479144	-2.78158884858788	6.28133884647734	3.89804427078693	1.12262459231769	-5.67970235387436	-2.51550038028951	6.94564686527163	-4.36852843998632	-2.59281269928465	-17.3940631800591	3.59296402950914	-10.4659938480032	3.46814593125863	-1.13335740214866	1.79223409673162	8.33143694779685	1.74518017244294	-4.03989582654189	3.21793318644797	-7.72973251920236	-9.76586836484378	8.99612602097012	4.76407107680323	-0.496435615194835
146	1.46711387740659	4.29301120498946	6.55265560752929	1	5.34891153126554	3.06530165923441	6.03513397741545	4.74780123038485	3.55029274214536	4.14534720233104	5.07360861635333	6.59784755001842	3.65700520265143	2.71741278446889	5.60097917630224	3.9006977337333	3.98652716334132	2.11597453764062	6.46445542717704	1	4.52483801807665	3.81986784481173	2.6713983488972	2.96684480721399	-18.2461383598453	3.2614675924132	12.2950113636467	3.63558610092	1.59231132183336	-10.7379848528513	1.9163143480418	2.31713606513544	-7.01930925503067	-6.76999929442653	-13.3851614009629	6.92045978264326	-15.2882991642253	-7.81642109043186	-5.17476858970354	-1.14272766543559	10.0541821057191	-3.6604568751718	-4.4239730242843	-0.227322987819726	-8.52916745474449	-17.4277581660597	-4.44832449120386	5.6831758956437	-6.51361365588142
147	1	2.12405008381438	4.92062196734247	4.81331719107719	6.94319468606458	4.37342473290565	3.78443843856723	7	4.79335209787466	7	1	6.91469955094913	1.56384529743066	6.91170294686354	3.45755338199981	6.59150525915701	1.44126059485697	4.08297615096273	6.63678901145436	2.98886706266706	3.60728338827905	6.97419719273044	4.12883081613266	3.99866357330396	-17.7004050353781	7.31698909691388	8.64345272139552	3.68480278303333	-0.605212521484529	-16.2172642620342	3.99970258071504	-1.28732208515056	-1.84898457296208	-8.40909728136318	-12.2634203718356	4.00597081762266	-15.8569415398112	-6.790379832291	-7.05706167140555	0.772358400440437	8.22598673617408	0.690081742178221	-2.78032911105354	3.49495178474324	-7.49280811338221	-10.6835442545978	-5.34105894162713	4.47909487889407	0.694450613155225
148	1	5.68337841034119	5.30997414936285	3.9088100631188	4.35432260912916	1.67707926193352	3.49106858960554	5.73698434821053	4.8826417031344	3.60309891167033	3.76292790175868	5.22647027552262	2.77784371699687	6.89787386636481	1.86790992825682	4.69800549652974	3.20392034493863	6.524180313714	3.26195311374845	1	2.23844355804026	2.46731079600514	7	1.57554706505093	-8.2855728037839	-0.254429111623466	9.31301587635917	2.13510368233871	0.982415801073881	-5.06101246992427	0.174183296543851	4.38389426079468	-8.83531218039734	-1.56544264361628	-18.0013161783426	-1.29882189219829	-9.41728583887633	2.14857731482832	-2.16217458765617	0.731701046694727	6.32031924585734	-1.16077830726018	-4.67982582194739	2.40797665530557	2.50911873885735	-2.68195825675306	9.29219032047482	0.931250661528929	-0.293423896857682
149	1.48659663279745	4.52155224631992	7	1	6.8012931770021	3.74108712458012	5.49305550103248	5.98923885047504	6.61594905474028	3.07608232693164	6.83540428747762	6.85235732818457	5.57354467517644	7	5.39244218190653	1	2.90847588786535	1.58786093519094	5.62314038496568	4.68902425416269	6.59625424213976	7	2.12820004270464	2.67904224882547	-15.0349564956223	6.87420359457019	10.224153379075	7.48522568114369	1.42933306448446	-13.0477812957728	6.17897406350657	0.239274426689369	-7.26284178076522	-5.89684806197012	-11.8470204325067	5.92884903585694	-14.7357026833837	-4.79665586438309	-5.11232644609394	4.62766737157935	9.35043608495074	0.203957727729249	-1.43664044462084	2.60541464524181	-8.58941400468868	-7.33233774512619	-5.82972089779051	8.46953654370634	-0.431353600790752
150	3.80431126704674	3.15706908533563	4.47377811622162	2.24102683353434	3.10450168346188	2.574917725227	5.89602735182589	5.92111680180486	6.84264648383009	4.61220906411553	1.40567920669487	7	1.86522247857245	4.03492790611643	3.90983628731194	6.40438030271867	1.57326522648265	5.20303856560256	4.4451496172003	7	4.48996221397412	3.41024860283634	1.43430441228357	4.10415684538559	0.597952309264218	-7.88097920372097	5.46281135503257	4.35802874758036	10.0129376311719	-0.875041741525552	8.29958021378634	1.50233676758079	-3.6034711200907	14.8428503505774	-4.75682490133225	4.0162835168644	-16.626092979784	7.67771992599607	-2.58817630459767	1.12231424425345	-5.21051890314859	-3.70129362897662	-6.67248171353783	-0.884316088697113	1.77048186336304	-6.78198112749099	-1.55462271098407	7.80111840961554	-0.147870306713212
151	1.76457119679307	3.50287613112217	6.48301353445354	2.54221626557258	7	2.12528565152356	2.41537652112031	3.72209547950098	1	5.67537287543732	3.78534079075994	7	6.00650953140174	5.05119311959314	1.65919338205806	5.44710571379365	5.52243433990203	3.88868365350384	5.33362719359297	2.69854776184593	2.74970341089564	1	1.37737649608836	3.41702780736092	-15.4434117639817	6.63522627028765	9.98722180260616	5.05013936779014	-2.06925701070782	-10.9910674560025	6.27560649921062	-2.4498001617245	-7.00951654147209	-7.52860805565881	-10.0739332580965	4.44003069989697	-15.5247708781631	-5.18129656829465	-6.4108099253744	4.06839350079254	7.81796806392749	-1.06514145522449	-4.35877803363923	0.962502828441633	-0.146892236656216	1.49556431708184	2.28556848697097	3.42493585590008	-12.9961758324647
152	1	6.84470243582486	5.11124649764569	2.13410671404289	5.09400692402425	2.38620701516038	2.20082375318449	5.45780812543838	3.45346480341101	1.94443717366288	4.18805818527378	5.78864802507768	2.60481181090558	1.46319033190853	3.18738429457172	6.02931809558654	5.21088232094632	5.17834073807857	3.36200413624056	4.03455231805687	2.52961443738269	6.04192150455529	6.84080560497675	-1.01907655700624	-12.2702139843027	-0.961336204588054	5.80623450793127	4.57111746118817	1.58942991373473	-6.55559040587917	-3.68884991658457	5.71605662206279	-5.00121195375185	-1.68423590017084	-17.7889467674829	2.70065707409822	-9.41055593014114	3.28322125628368	-0.258340509567411	1.23458646214147	8.2197598207574	1.43503215498161	-4.60775226502694	3.70317361655749	-6.77568679203814	-10.3800190643027	-7.72738879421826	4.24670754066382	0.128350503566889
153	2.44342560741276	4.87241928378259	4.24152609078258	4.16568919148184	7	2.12564452735934	4.13563260502951	6.04292008685963	3.24987600120489	6.21686208232033	5.02451676763984	6.59061881168874	1.29253193013601	2.18364577948907	7	7	5.42628443470633	4.23269061061724	2.11886170427109	2.23356912464792	5.15937795111856	1.56666174174871	4.2319617366047	2.69672760648238	2.92119479075653	-7.20426840529433	7.77387147774582	5.63530248646181	14.4382231170392	1.62172352427673	3.91850347527641	2.08772816332598	-2.23237263306518	12.9870449197435	-1.58247813503328	3.8751591067483	-13.4795072187861	3.10034000741136	-5.08234430338965	2.76556808186919	-9.85560593743848	-1.76994090817306	-8.36820830826191	1.4486409838774	3.89485629933905	2.16638784102009	-2.49723915580743	6.04137071427273	-5.30508691266417
154	1.60646025286248	3.53045537647694	6.10087977324218	3.08347114456925	7	1.56370624952791	7	4.64798608558879	3.543817023014	6.5539649186959	1.95589541351205	4.75995155176496	1.7289265311538	3.70048187115599	1.98828517544768	4.98493898555754	1	4.9814265604147	7	6.15741904848772	4.30053143694625	3.21406765201053	2.114821284974	4.07324903111274	-17.8370372738118	5.78695446035042	8.37666628975116	3.23111246909463	0.535243955385981	-14.4985369079831	4.16910303570048	-1.2808035606095	-2.99855013930833	-8.83479611415978	-10.3995424228713	1.80320479504154	-14.1830850228907	-8.2170811820871	-5.78183028260028	2.75482505791025	9.37548943969695	-1.58883347045751	-1.78791540849139	3.37716692242048	-9.22883055331364	-10.4730205168072	1.76283098299372	6.12296360187142	0.527346713098769
155	2.08832958595002	3.74761544777581	6.40106953820616	1	4.05541636202422	1.7095561043886	6.81354171680667	2.32457644485645	2.83266514489965	2.07849235996897	3.38746802241102	4.90674857062239	1	2.46205075320298	3.17059455640309	6.23576137590903	4.99311097341267	2.62703040754723	1.95150838268011	1.78181468117589	4.00432010996854	4.67013369929238	3.07016863246016	2.47076490150962	-4.23159413920409	1.44490501369174	10.237566457109	1.15063168408655	-2.05878617036654	-7.29090293572843	0.18710100974573	8.72047961348084	-1.17535763599387	0.542389628811409	-11.9346681950233	1.85854816940541	-0.92139265679512	4.87398984720843	-4.21134588862464	1.2922425669681	6.83362048042209	1.78648816574393	2.46452248278464	2.5558729921233	-11.4752868059934	-5.2349134965407	-6.68543545445412	5.92856277151762	0.683103264596913
156	1.15619704119404	3.14791779016786	6.47025532422978	1.05793923558389	5.06401999570717	2.13731646162186	6.06599365776242	3.78272041885266	4.88969068642793	7	3.82894415148744	3.71748872339221	2.84849564312868	1.79818194488301	7	1.32667970848153	2.63315887144869	1.23264856681924	3.99020753321883	1.59828046091965	4.04415701054955	2.51216537850775	2.58708299851647	0.496970897144707	-18.8485670523533	2.34825523515333	11.3347463455197	3.4718496530052	2.95809681285166	-11.8847161111326	1.75993833097055	2.29434709304428	-7.03156292678488	-7.26382820467628	-13.3886139881021	7.24601564096838	-15.9885068070339	-7.71702551963431	-5.96785260603724	-0.405002562687217	11.1122249885676	-2.65254188241797	-3.37979590391357	2.00626515404909	-8.05458762498507	1.86161388479198	-2.57114484886044	7.77065835807923	-11.0869237191175
157	1.86379794016396	5.0452594747249	5.85437372781591	2.65303714021949	6.4939322294462	4.04310950551804	6.37735049978388	2.96159492193732	3.32012380442301	2.2321413323466	6.71219187577342	5.59915433167452	5.49240850554463	3.00349221070895	4.22768084492576	1	3.3621517838716	5.25351898495068	5.78030895261427	3.81358988964401	6.27068511596273	6.978502436834	2.02013646508775	2.35672169355164	-15.6475226743206	7.00259756058578	9.44981814234478	7.50934705540134	1.62112168352421	-12.5904118795825	6.34321627755762	-0.0457340474814094	-6.0610272414178	-5.99086160067274	-12.5729394764001	5.72704132714898	-15.1752330369889	-4.8727532919444	-4.90483196058787	4.26966028164725	9.10257544907255	0.443117547300092	-1.44918986566109	2.54057153962434	-10.0190085075554	-7.97365060119229	-9.82381948036335	9.18396283124048	-0.910283547213968
158	1.15586236945078	4.68055687610039	7	1	3.99427218729905	2.36067467277907	6.25391759086701	6.12711423542812	5.86264439783122	4.6187540373441	4.60296669658499	6.37983932375647	7	2.2450047363463	3.97212777362653	1	1	5.69172894288382	4.52377892736994	6.81688126858824	4.5702896868704	4.60763900439844	3.48735960197781	1.03665733036735	-11.5314808010311	-3.45065603011578	8.37357439982095	3.56851311466054	-0.323333486496117	-6.26467494188724	-5.00870006313087	4.40637061606415	-8.42502977289596	-1.66267063863866	-13.6472249737076	3.41684289583781	-8.91624977218432	1.89279335221727	-0.491456920946159	-1.20389121040753	7.42608796277513	-2.31899932731598	-1.10481419028179	1.74304046164607	-13.1488714956549	-13.97188992464	2.0804220126265	5.4114296028612	0.551261935670788
159	2.74233547884099	5.05051508459827	5.92481797227406	6.18148124704376	7	1.85202982217021	7	4.42562070181524	6.83901597304305	4.62241789144545	5.08286122581299	6.85081378646958	1.69967506689128	4.91476422273682	3.39919653889491	2.15682808815726	3.72106605343858	2.66544715552055	2.18162792031222	4.37717361915959	3.79029984732969	2.10714799565853	4.86608463671954	4.54801118898672	3.67772685165066	-9.27559448088499	9.36800945236403	9.00100154061295	14.2472967345719	3.55661199020573	5.7689690135616	2.07831285829558	-1.56267140317705	14.0125815501237	-0.595225066664142	1.06556857942376	-11.0437705837401	0.671663081477011	-3.79594148027452	3.6867617516494	-11.4545158357035	-1.03959891273229	-9.80005118621178	0.186230282868847	-9.4593067995832	-13.6224907004495	4.63269814985765	8.65157429807288	-10.2573565618641
160	2.16189532578508	2.08662546642429	6.74649200951229	2.92608117212551	6.40740734533639	3.96825045714522	3.16603406337069	6.43642170449619	1.33374663584569	2.70941906035715	7	6.7305768611481	1.45554175406417	2.89505753418361	6.55423655695249	7	2.41747990860645	4.59111767391846	6.0896806167149	3.04193031561686	2.25654763013472	2.40326589171858	5.32360560089951	5.72287856367318	-16.4819731898167	9.3461662989706	10.6624259815686	6.43754305790105	-1.32261241886501	-13.5648666064837	3.96117249047266	0.415100147229235	-6.39517894670683	-7.23443134540262	-12.4221314856926	3.73350154563688	-14.5004498274243	-4.63174684401007	-7.11542647079096	6.45445879641251	7.75244268030944	-1.32044039326985	-2.16530905979809	0.355501851389116	-6.95164741809747	-7.08957715364691	-5.26779765488293	4.32324297134564	-1.15180680410326
161	1.07913305794976	6.93222652723164	6.63931516435268	3.19808684622487	5.9440260219513	3.60563756342349	6.24788466062598	7	1.38315982528062	1	4.90554406925865	7	1.03598542187797	3.42222174394066	1.57738548766901	3.14946054184211	3.80569397719257	3.93436282750354	6.37741774858856	3.34829649512328	7	4.5409295935895	1.53036239914126	0.169511710005461	-11.7640148368037	0.801082228775935	10.5149322031066	2.79987068280637	0.835119300745704	-3.85637846812448	-2.09334280851807	6.16746299295073	-8.43707722349341	-3.78902446521513	-15.0919542929876	1.60305771237249	-8.4302771682084	1.75017480868984	0.4506729698817	0.0279324357179587	7.20947288027171	-0.502486725854565	-5.63244461097096	3.21617715462651	-11.3099747252333	1.937769295874	-5.47626922959038	5.37092076511033	6.17088648883872
162	3.99363697817442	3.41644925731049	4.36619181394176	1.97314512670967	2.25454946534828	2.51365305115231	6.77895858844682	6.77382234464329	6.62786171732862	4.79954569942643	1.42618270927992	6.22025472110178	3.95002108039401	2.83473446446069	4.36696699338026	5.85717890404649	2.51784232594232	4.34511192881603	5.60872580155815	3.72050310264046	3.65125820669488	4.60045358489199	1.30275867862492	4.31137929097222	-0.702269152153467	-6.9468838646311	6.31769299897399	3.57957120893199	10.3485620276331	-0.530771344141125	8.1258592212564	1.09820035154238	-3.64785429572277	15.2177338404555	-4.4549939152164	4.89166059181126	-17.0802170229021	8.28443347689149	-1.66046077374375	0.0646975283792566	-5.07800906787929	-3.18372115517877	-6.38343140272564	0.0748281694914698	1.81941568895217	-6.36920568698989	5.91815820932351	8.56748700689958	0.289452826944877
163	5.09679985405905	6.5414742325168	3.0463262618938	1.18082406593227	1	1.21699016927555	5.44757725652927	4.90637405443672	3.85327662474952	6.45955155339689	5.12413640323317	5.30197310816167	6.47949272139032	6.46307176370498	3.66301201059554	5.86382227887347	7	1.34669736668864	2.75316858090988	3.91972415314173	1.11484002269912	3.31247126959305	3.97365129932948	6.01043595274805	-3.27720110159565	-7.18297990125999	7.95049741298454	5.69585207307138	13.0679510366685	4.90482183297083	6.66955977865993	-0.025053782225211	-3.03105369252381	17.8031107934321	-7.90982333611985	0.318386091294168	-5.70754535275131	-1.26272363485494	-5.40669692200794	1.84487225757551	-5.77630462475776	-9.71697436909476	-2.25518480668923	1.85804685861615	-2.14562010784756	-9.72384146742032	-1.00190981587522	4.17900047887221	2.2066576113541
164	2.01660283298917	3.3528273869365	6.1295124432651	5.19314733827962	2.054731706937	2.31362218270253	3.3584496505046	1	4.01029101920694	5.30876912607844	1.46187902414374	4.26166266415422	2.15406159680275	6.96959057654997	5.78000086435172	4.10616803991659	1.4913479753309	3.73755481909442	1.23161157834884	4.31296288579625	5.39043590701871	2.62707600354744	1.74474547345531	3.26475542164328	-0.763469939592824	-7.12194513617679	8.89828454333967	6.80671887149868	11.6282485782209	3.80589138568357	6.40616465023809	2.91815661309065	1.06074813778858	17.6726376717126	-6.75686316131346	0.371619229127474	-3.47370680591087	3.29064701093679	-3.67527609897853	1.16812879874329	-6.23996390627596	-2.95408805865911	-6.35312671625523	1.87504251766496	-15.8002347539495	-2.21790250527813	-2.64568288819269	5.1337343037482	0.84446968483203
165	2.66446020754352	1.23392693091934	5.11932407632489	3.21392982823035	6.95482188697254	1.35113490480033	6.26552149790204	5.57194420728461	3.79244386412292	5.77131631601826	1.46551857830474	4.38402999608225	1.28116478150762	4.7806511559392	1	6.58779391319649	4.07118379867498	5.61504788774338	6.14992321351059	3.42973768849242	4.6531080808769	5.28561791571998	1.96323748115507	4.58377353923647	-18.2024659945767	8.40856256274574	8.23704702977972	3.84292488360613	-1.51683571846441	-14.676756790183	4.87597527883702	0.157496302078229	-2.53454382952759	-9.51102775588991	-11.9385808384512	2.98869587508934	-14.8653293311864	-8.09239718063294	-6.81425723898585	1.33746509131498	10.1615594058316	0.643825952430386	-3.00310787985025	0.879281044680852	-7.39271344089605	-14.0488815281432	-8.35461230410271	5.89099215821673	0.213080107860674
166	1	4.01057398295236	5.62926667181157	2.90021316511522	4.71058698011454	7	2.87165111786383	3.59863096958254	5.32843581458766	6.85061489123954	6.21165803330263	6.96147356149219	6.52584449905615	6.98370458989971	4.21119407970531	5.95278358171027	2.63808279938998	1.41373676624527	6.35275326239497	3.05630630761274	1.10653126564348	5.08520224479996	2.08267757738589	6.28421471732458	-14.3969785756352	0.991837387284635	7.86088185776744	2.27512575565682	-2.52664643072628	-9.00493421089008	7.69409148145931	-0.138013226964175	-1.0441954696199	-4.06160701617514	-8.45918907295302	-1.16360414814951	-11.089768831982	-5.62437669705577	-2.85873323729532	3.89128695220923	7.41868133465169	-0.625164669484787	-9.17206886631099	3.10166824319418	-9.78095328740333	-13.5143425401885	-3.12200799437095	5.51159254360763	-0.84050064055353
167	2.90148924347614	6.55291039416455	6.64982164948688	3.082775419422	6.7562466818118	2.58000553625065	6.76929231894129	6.19473623567247	7	3.75753308702265	3.69903418768244	1.82428355673928	1.00365319354277	7	4.16938619315511	4.31658878098774	2.63286358199559	3.98469611964321	4.08408133979485	2.03354816174534	1.85057258575774	3.68260958534039	2.81387434852689	1.55627797716174	-9.05187870644137	0.383694181221067	10.095659179454	2.66833595542677	0.452042848034585	-5.41145628185589	-1.6483198104498	6.05839818269316	-8.79309591886763	-4.45220861885893	-15.6615539885628	4.19393763903879	-9.03383258177972	2.3434297380374	-0.896833041186262	-2.91245056788032	11.000536066887	1.29298884652564	-5.46931353965564	5.96674156067993	-11.3440697425386	-4.39521623314117	-3.51797741934277	2.59965945610565	-4.73281755364972
168	2.06434374757728	3.57130006386302	7	3.40106363597484	6.36050734974082	7	6.02151787259431	5.76209576635127	2.93985231742396	5.1058887322922	3.13557325221349	6.00846893589376	3.73289657527988	3.04356902263498	3.59395160211209	1.50202585673104	2.21748523225038	3.06801216209954	5.21508087372143	1.34433051405022	1.85557481992996	3.9126919739289	5.11342449557469	-0.956343157970945	-20.3651559154441	3.48060107784409	11.1468376800748	4.08895586263588	-1.07053424928012	-12.5481371677997	1.95407053798285	1.06657327752119	-4.07641546376432	-6.90616161188487	-11.0046254108943	5.50310842833232	-15.6781393571506	-7.09897414940589	-5.32182870692167	-0.133641172937759	7.74356255642675	1.2787281253977	-5.00970179231803	2.39694367498481	4.45117336178459	-7.04286595905079	10.1133464342095	3.01483972742056	9.71026228705272
169	2.14839899061211	1.79996349725528	2.87277519887719	5.05084332024536	5.51344398737462	2.4218328984545	6.5235543643491	6.6749147298511	5.95069975997906	1	7	5.04629822302698	3.08401453733827	6.36963550753947	3.48829290892151	6.33430080620349	1	2.58921896126268	4.58616095720306	3.15432108831714	5.20511892126411	1.2139062415034	2.85462100282356	3.5545892866575	-2.22190759963412	-4.52657819573019	5.26534875760029	2.37952461099293	11.8664961722147	-1.36982978168048	5.89234552350659	0.216056096612236	-3.96702169387634	13.8496750525379	-1.53612704888385	1.78513196696179	-10.7906710207569	4.42118759393565	-5.77569708897304	1.25691690755115	-5.75802618082063	-4.56262911086058	-8.20413366612402	0.796506539332873	-17.8046196990404	4.66379013610418	0.693194405587713	3.86023874120762	-12.4570053019297
170	1	4.45796958266563	5.74836813698974	2.77424255684316	6.47103496243407	1	4.44104692105628	6.54727712827369	1.04627293509872	1	2.09211518194423	7	3.96649596334346	1.14711177472477	5.52726581223002	5.82362663998925	3.25283398739277	4.7322449338112	6.82214511031477	2.95616040545378	6.75995887271519	5.93935176889997	4.38824954940654	2.0792936248208	-15.8849578490276	4.38677510367294	8.59626677668311	5.17958060959892	1.44979517057586	-14.0015482438459	3.35494996800181	-0.552876439646469	-7.29703995246735	-8.93821983950952	-11.4849169844988	1.47933556396994	-12.747981353047	-5.89413865959323	-3.66266920728847	2.0391935368904	10.7195544445032	-1.7979844354923	-3.32082116643922	0.617110521566045	0.907300255042341	-7.69126107796686	-0.632125770903392	6.62067771848843	-2.11135393432616
171	2.71763152259042	3.3323615365722	6.62833066111622	1.70869673395141	4.99921325472493	2.52242402290867	6.09096788045642	5.17815282854233	6.16758186391715	4.64906277487273	4.34325515035947	6.46393773883557	3.2059605882169	1.62721129632288	5.18198876502374	4.89621333850599	2.83653812046852	2.30487783947961	7	1.69698766270951	2.52134305745198	1.73496752161773	4.3767634768542	0.842315431402717	-10.9635541365689	-0.426533673028304	9.54028819245809	3.9195355744984	-13.8187423828646	-16.0071046833254	-1.75957786791193	6.71030127642658	-9.25020240856637	-10.9377704462095	-9.69576055836291	2.28939239815734	-16.3447592175603	-6.70459395221113	1.42203789639035	0.848686283132218	6.98212580517894	-5.53603166962428	-4.24924333212047	3.43650521840689	-14.4097274969744	-16.3940453924535	-7.2198259100173	4.39636392949232	2.57868740037154
172	2.31471877577313	7	5.94142352949839	3.4851272946975	5.59196877948035	1	5.1347005139043	6.3715669817824	6.69520089161712	4.93853574719579	3.8810870270701	6.28557120191738	1	2.20457451664087	1	3.7271177592765	4.07174377595567	3.92486240267565	5.26473076632504	7	1.80838074866768	3.6529137523036	2.57383038295133	-0.139454885249921	-9.33274035559412	-0.645883950194752	9.09370293770815	1.7319712281086	-0.244503274318649	-5.12774070139537	-2.77113567798162	6.53128268884666	-8.29962687814035	-5.39724182013057	-15.7828585191936	5.43827191154006	-9.47448704383533	1.17073071887624	0.589699232628381	-4.22754104476243	10.6526938817078	0.400413839087202	-4.37460058543061	-0.178530045518044	-10.8274988745104	0.284269256291796	-2.50633861762396	2.41280214459659	-3.52253141068021
173	1.28698606067392	3.02173515840403	6.81120476144605	4.22415246809898	6.72069069219903	2.90468052018504	4.08648272104428	6.97311991814109	4.2581280941884	2.73897844176473	7	5.18366507123204	1	2.84783934140289	7	5.49208452751426	2.88750187736631	3.95032061309137	1.19472144438098	4.0848997125268	3.22979444404741	6.05715389208441	4.49677201909634	6.65353661971086	-16.5804568407557	8.92641298714139	10.38151649732	5.9198021418509	-0.694993201331809	-13.4877787363169	3.28710657055783	0.487515694445351	-6.77063470514777	-7.27008034724527	-10.6560762130607	3.79092969491001	-14.6111091858228	-5.97326451056775	-6.59700561233306	8.08166850101727	8.30931068766999	-1.30590689510283	-3.12192877416371	-0.259905468919128	-6.25850064420137	-7.01745972274772	-5.5035457845203	5.05191498624796	-2.3917403687601
174	2.64405765820899	2.35686452837778	2.77577375601611	4.4794822738384	5.3791848547087	4.34102344877681	6.35233771583658	5.30199710953252	6.23143751360721	2.39328233951597	7	4.77096710244666	2.28651951138081	3.63938858063921	2.70745006267716	6.06433247780049	1.83116618461623	2.95825499071587	4.46699621417082	6.45345912019635	5.34102912097699	1.12717593078737	1.69758029249721	3.65598691750206	-1.20186646676252	-5.5567230428235	5.39775715036114	4.06925473169091	13.3941972796863	-1.31605168339121	5.25681071185742	1.33578475149505	-4.11124655014739	14.9579001370581	-1.76202954224086	2.54290813060642	-9.87890000582469	4.0170369768029	-5.58222208686978	2.2274300417879	-5.77837335520249	-4.3706396553475	-9.47655946268456	-1.26861567705269	-19.2132232970447	-4.79459441141539	0.413110222682937	4.371461860048	-1.22881865285882
175	1	3.48355377048684	7	1	4.66424873071288	1.2695898040159	5.78679623100192	5.98182109085357	1.17703217326696	3.58633716719032	4.33138574836843	4.57969924817988	6.25708882904953	4.70995160630575	1.16067982899112	6.86314688890923	3.90033232393648	1	2.0140310532535	3.66180412973755	3.98808976600332	7	5.9998148240456	0.49327865208737	-12.2360545789021	-2.87292270539238	7.85702170454445	3.64596014359694	-0.550664896280925	-4.75784653909834	-4.38270166523775	5.10082731133146	-9.17025626960775	-1.5368453794069	-13.6637579322596	4.18128978811124	-7.65700952776499	2.05118888159218	-0.580086360515597	1.04065716022795	7.99756875554952	-0.951165494763829	-2.07873031105709	4.97992481465611	-9.94933010568326	-16.4177100909058	0.903263928147735	7.64290873021533	-12.3645941495882
176	1.37240690615509	6.11670600412738	3.48823776492946	3.50086692435416	3.92539011285359	2.5971764094792	3.67222871088761	5.12218454704415	3.34905766350207	3.76848119877845	6.24770982304295	2.64835199963718	4.28681601776189	3.42299643238054	3.22166370701296	5.0946035281723	5.20451534293464	5.97343250146179	7	5.66241215600399	6.81466234174675	5.4007590220991	3.8070919531367	3.49732532843258	-12.8847057898736	0.572028377831409	12.3323587217356	1.67529387566898	-2.72483610148276	-12.0258831817064	9.92756251898954	-1.46707028692415	-5.56442230430545	-3.8434863553325	-12.426953733366	1.43364822664915	-5.57628479593538	-7.36362247442804	-4.20965698874848	5.1703220469966	4.0132849641152	3.87723483219256	-9.67311220171458	-0.431254219751241	-1.06834425527064	-7.45666606110109	-4.33743152930627	7.04970014180951	-10.02992207573
177	3.00038287212735	7	6.56244897350347	2.25277998324128	6.20170369787099	2.69861914071067	4.98112209667992	6.83323004792819	2.12757840474301	4.92159075186397	3.25527413978068	7	6.54001917031471	5.57465016071142	6.40057425321407	7	3.9707555278757	1	3.79573248525986	6.1760747380941	3.67741320700869	6.25342946315046	1.24944070421948	-1.02566446286873	-10.1883168295522	-0.0972132515192788	10.5219431751599	3.36790072236377	-1.1738402744483	-1.87303418155394	-2.8379265423888	4.72232167130334	-3.87634727847494	-2.34228503695503	-21.7521137078461	1.52479000598525	-7.89164716559584	3.79151814516005	-1.95650381846342	1.81112591256719	9.52477785399925	-1.49569405695867	-4.36844090572672	2.39467054370137	0.700570962866623	-19.4834470217864	-1.20742635069154	5.05975645797068	-0.165335697811272
178	2.21593380809339	4.20894776737192	7	3.0283864414111	6.80410228780855	6.49245352710568	5.93301798914822	6.11114204682316	1.371697014702	6.0122095994977	2.77763650501628	4.99800007810981	5.21411818015454	2.26550341773149	3.18006504546336	4.47501514353461	2.60091891566282	2.53766862963299	2.76927643711625	3.38968982273903	2.01057094515334	2.63468378477683	5.03646528281696	-1.25380881998468	-20.4125678055166	3.42288285897642	11.0694977475122	5.31318114058904	-1.33345808685933	-12.3337320414085	2.41391946571346	1.39588176296771	-3.38545642383407	-5.88294369677714	-11.2152112997768	6.04676412972086	-15.6095838949477	-8.18513266300963	-5.42681198471621	0.520357813726281	8.04444942996887	0.383536157922263	-5.37464794846028	1.27485621827705	4.50544324214419	-0.421263252127135	10.868791098274	3.19687855349957	9.00273294308471
179	3.40161814034512	4.52851511547284	6.3719908171026	2.51842811334347	4.33132366679847	3.96572449582278	5.32819362229893	5.56362696698971	3.86625711327374	4.62376552312753	4.02434163588639	4.45489460218728	3.2306914020285	2.45824366982993	4.91208693943912	4.81169041996076	2.39188091080431	2.1022495997549	7	1.79238497353693	2.81748765510153	1.7685286257899	4.75802886410531	0.937147723828066	-10.3349887746498	-0.024847692234336	10.2886104320099	2.28087519141632	-13.2359179466296	-16.401342219562	-1.70091233859408	5.80401248302505	-8.93569129699932	-10.0999593341703	-9.97323363066502	2.66372150250062	-15.0206374951404	-5.92380699304776	1.35997594735429	0.40259450593999	6.72676875618794	-5.6090986433838	-5.28125936106191	0.0673778036724648	-15.1576111212524	-17.0921961113663	8.5577415807249	3.17067550670629	1.61016680813386
180	7	5.19459984764731	5.34199150798835	5.3005836237488	4.3124553963381	6.36439063399016	7	6.38462396598116	1.12952587802224	2.70544870231725	7	3.41138561219855	2.94946145027175	4.44260957663011	1	7	3.81824418290434	4.49694251449579	7	2.50958637830337	2.78329171209779	6.35487982584032	6.42537596154424	7.53818685194883	-2.00017926076459	-5.02711428762837	7.95176308019005	5.93072616175813	13.563379302314	1.73596543769909	8.53447813386867	-0.0606855526149885	-6.55373631103334	18.3470370463629	-2.26212112353104	-0.528557842367204	-13.8370172345578	0.341713908498352	-3.43904112456322	5.63253567532054	-6.07757666116674	-1.40348890441446	-3.5527592677919	-0.349423981682377	1.29239240172627	-9.54986769920209	-2.21742312820968	4.93894483024089	-11.7859372227694
181	7	4.22119541790137	5.49457377165634	6.83701938395282	4.07704601975372	5.74077331504643	6.8384847541372	1	1.34826369510341	5.44669164655694	6.71235710507194	6.92936081784459	3.3336791002674	5.48532200081867	1.86915389865008	7	4.36326647016866	5.5300125320091	7	2.69681446321721	2.95944942971939	6.80529461717026	5.56402164131678	7.36900034132215	-2.43065912719168	-5.49509312211367	7.41849972545517	6.14995157592445	14.0491568394808	1.40785119496987	8.45353181773264	-1.20877080321557	-7.5906599560512	17.5809219642343	-1.49836614032637	-0.842552302883839	-14.4230081141922	0.704059717333989	-3.1521259750087	4.81810274708991	-5.04421471905105	-0.977743854476876	-4.09936132595516	4.28944321310175	0.998015931858913	-10.5078468828387	-1.86239652043703	5.51204286066211	-12.8435312029271
182	2.30547314017221	2.88979467086124	6.84614330613215	3.74787223981664	5.62888318617277	2.37867390440242	6.8970018519398	3.36051405663956	4.01035493235531	6.34583098039285	6.10410711021137	6.1415419794568	2.41165730631511	6.32008386685045	1.42426062366439	6.7234335893657	2.17775079464164	3.33546524873205	2.98145354231196	6.91164981758302	3.35198202235045	5.83298124111001	1.36122351143964	2.15434228845711	-17.7097068817914	5.96866783334359	8.79897540795558	4.58249074581255	-0.67256927426894	-14.878404795853	3.65153633269908	-1.42595262873645	-3.26521967226469	-5.22912512814491	-10.794709923729	3.67944857736513	-14.4888004887466	-4.72358675874696	-5.95012739486111	2.82944197556546	8.48385439517054	-2.33130714433142	-2.89886039105905	1.39012216861273	-10.0895321789833	-6.17708679836033	2.33060242745769	4.1234927531975	3.78130545546747
183	2.83084127884057	7	5.59522759678333	3.14291165564727	7	1.39770796055847	4.66947534246324	6.23552707811846	1.86733093313945	5.99953139279284	2.63380484275322	6.90763513725033	7	1	6.84266814930284	6.83487266312063	4.94033612875344	1.35284786937955	4.49956057947738	7	1	6.0807405947644	1	-1.79228908620985	-10.3157491078675	0.392714602114863	10.0100588752796	2.82687948973253	-1.22867321239772	-2.1583576514966	-2.21254624652268	3.65016534836431	-3.75322213445594	-1.6571563290783	-21.2110502698681	1.8611404558134	-8.1091705788547	3.33994265811769	-2.2507000177504	1.37965085811922	8.44558981121463	-0.223835344566918	-4.81803056394365	1.5184555098642	1.70845372741659	-19.4744317905641	-0.799999322971211	4.93406839312035	-7.17273656393741
184	1.27253211488933	1	5.91030584804786	4.08719682106578	1.05881628732039	3.72911153310003	6.62993530399057	6.64188553885609	7	3.12065410902609	4.45452688924386	4.09060806371332	2.00838153316696	2.36408535972933	4.20485038118353	3.47294685166939	4.1091776367541	1.48123659744398	5.18147399841972	5.2466104981696	7	4.14241746469513	2.82848322873875	2.48964864053203	-1.77953255450632	-8.82733943844597	9.44140087873793	7.01582703204612	10.9733811277313	5.363197784113	5.82839547147909	0.885982277489471	-0.688229304013288	18.0924547236767	-4.9376099419791	1.73853693638501	-3.43299110432514	1.33729306184267	-3.76839527563819	4.97144703681309	-4.47362138012468	-3.37563578105729	-5.58332243358616	-1.00073093251976	1.43230170485817	-6.99074685860982	7.80099825363142	7.28759433300856	1.70592835423638
185	1.05685761522973	2.11025044477369	2.87407608557037	5.89553451544939	6.84583142512352	4.85106054845002	1	7	6.05103613169007	3.05184151771178	1	2.95892819883945	5.61496332542485	5.27568053238627	4.56889952103932	6.95097662771431	1.88840419531949	4.25176463382703	1.96053704096415	6.75604685057719	5.38963723943185	5.69535065951119	1.16330071596162	9.44599190364359	3.46917397154465	-0.182052475176949	13.0122906184394	8.08133007888198	14.8288946337947	4.24217279854135	15.1585130650231	0.427903434408969	-1.38109850043227	13.565746188389	-7.44265068792501	2.42523630839164	-3.80047779533851	1.13821846572027	-3.72805531521399	-2.83359309238955	-6.5039588003151	-6.12200459660588	-5.63948874669858	2.47365837577346	-8.96164397457017	-13.16226311666	0.44967480540838	5.93832368595879	-0.838561853781978
186	1.15435786451985	1	3.35480615684628	5.78699945160079	6.62552634550659	3.3068967454005	4.103315060443	6.94509147078279	2.10731107011243	4.77277934725434	5.32500696668057	4.47723901889236	4.70539233192361	4.26035303772551	7	6.33781039199674	6.08979512700027	5.57606797539941	2.34589489566158	3.7142982992177	6.18236016192378	6.16131484489982	2.1182573688335	8.67100027468064	2.57973073146046	-3.54890981524697	13.3306642378229	6.49155222213111	14.360793504115	4.27318185177279	13.929064452392	-1.79517043183559	-1.7170605959727	15.5824411816412	-8.03797283953338	2.10668509336644	-5.80204875573134	1.85071860348406	-3.50020246868538	-1.81755911729241	-7.14874618232718	-5.08026788924831	-5.7928308260894	4.50551118793316	-10.0819606749881	-8.23680997185666	-6.43493533564939	4.65672478442422	3.73173889763496
[truncated: 74 more columns]
